# Supplementary material for: Partitioning of copy-number genotypes in pedigrees
Source: BMC Bioinformatics. 2010 May 3;11:226. doi: 10.1186/1471-2105-11-226 (PMC2874807; doi:10.1186/1471-2105-11-226)
Supplement: Additional file 1 — Archive containing the simulated data for 250 thousand runs (out of 3 million) on a pedigree containing 47 individuals (14 founders). The archive contains the simulated Fawkes' calls (file validation.fawkes_calls), the partitioned genotyped compute by CNGen and the corresponding log file (file cn_genotype_calls_validation and CNGen.log, respectively) and the pedfile corresponding to the complex pedigree used for simulation (file pedfile.txt). The file (18 Mb) has been uploaded with the present document, and is also available at http://www.statgen.org/main/index.php/Downloads/Downloads. [file 1471-2105-11-226-S1.BZ2]

Archive with 7 entries (6 files):
- 250_thousand_validations
- 250_thousand_validations/CNGen.log
- 250_thousand_validations/md5sum
- 250_thousand_validations/cn_genotype_calls_validation
- 250_thousand_validations/pedfile.txt
- 250_thousand_validations/validation.fawkes_calls
- 250_thousand_validations/readme.txt
