# Supplementary material for: Partitioning of copy-number genotypes in pedigrees
Source: BMC Bioinformatics. 2010 May 3;11:226. doi: 10.1186/1471-2105-11-226 (PMC2874807; doi:10.1186/1471-2105-11-226)
Supplement: Additional file 1 — Archive containing the simulated data for 250 thousand runs (out of 3 million) on a pedigree containing 47 individuals (14 founders). The archive contains the simulated Fawkes' calls (file validation.fawkes_calls), the partitioned genotyped compute by CNGen and the corresponding log file (file cn_genotype_calls_validation and CNGen.log, respectively) and the pedfile corresponding to the complex pedigree used for simulation (file pedfile.txt). The file (18 Mb) has been uploaded with the present document, and is also available at http://www.statgen.org/main/index.php/Downloads/Downloads. [file 1471-2105-11-226-S1.BZ2 › 250_thousand_validations/CNGen.log]

File to convert:
	fawkes/validation.fawkes_calls

Pedigree file:
	pedfile.txt

Converted file:
	fawkes/cn_genotype_calls_validation


#########


Statistics for conversion: 141000000 calls total
	0.999880851064 % of undefined calls prior to conversion (1409832 calls)
	32.8572390071 % of heterozygous calls (46328707 calls)
	1.6415893617 % of null calls (2314641 calls)
	6.90189007092 % of single hemizygous calls (9731665 calls)
	31.9206148936 % of homozygous type 1 calls (45008067 calls)
	25.6787858156 % of homozygous type 2 calls (36207088 calls)

	100.0 % of homozygous type 1 calls converted (45008067 out of 45008067 calls)

	55.2333261377 % of homozygous type 2 calls converted (19998379 out of 36207088 calls)

	87.5045808511 % of calls converted (123381459 calls)
	12.4954191489 % of undefined calls (17618541 calls)

	0 known error
