# Supplementary material for: Partitioning of copy-number genotypes in pedigrees
Source: BMC Bioinformatics. 2010 May 3;11:226. doi: 10.1186/1471-2105-11-226 (PMC2874807; doi:10.1186/1471-2105-11-226)
Supplement: Additional file 1 — Archive containing the simulated data for 250 thousand runs (out of 3 million) on a pedigree containing 47 individuals (14 founders). The archive contains the simulated Fawkes' calls (file validation.fawkes_calls), the partitioned genotyped compute by CNGen and the corresponding log file (file cn_genotype_calls_validation and CNGen.log, respectively) and the pedfile corresponding to the complex pedigree used for simulation (file pedfile.txt). The file (18 Mb) has been uploaded with the present document, and is also available at http://www.statgen.org/main/index.php/Downloads/Downloads. [file 1471-2105-11-226-S1.BZ2 › 250_thousand_validations/md5sum]

e956a034ca559282a0e323e3ed946b15 *CNGen.log
d07fa84f9bf51719989680c1efd7dd4d *cn_genotype_calls_validation
6da383a712ec8a63c501dc6d86f8790e *pedfile.txt
28acd3bf1b23e3e62f8e1cc1607318ef *readme.txt
7651254d1ef2e877c49b916d3e520595 *validation.fawkes_calls
