# Supplementary material for: Partitioning of copy-number genotypes in pedigrees
Source: BMC Bioinformatics. 2010 May 3;11:226. doi: 10.1186/1471-2105-11-226 (PMC2874807; doi:10.1186/1471-2105-11-226)
Supplement: Additional file 1 — Archive containing the simulated data for 250 thousand runs (out of 3 million) on a pedigree containing 47 individuals (14 founders). The archive contains the simulated Fawkes' calls (file validation.fawkes_calls), the partitioned genotyped compute by CNGen and the corresponding log file (file cn_genotype_calls_validation and CNGen.log, respectively) and the pedfile corresponding to the complex pedigree used for simulation (file pedfile.txt). The file (18 Mb) has been uploaded with the present document, and is also available at http://www.statgen.org/main/index.php/Downloads/Downloads. [file 1471-2105-11-226-S1.BZ2 › 250_thousand_validations/cn_genotype_calls_validation]

probeset_id	104	103	209	208	210	314	313	315	316	317	319	318	308	309	310	311	312	408	409	410	411	412	413	404	405	406	407	102	101	202	201	204	203	206	205	301	305	302	303	304	307	306	402	403	207	320	401
iteration_1	-2,-2	-2,-2	A3,N	N,B1	-2,-2	A1,A4	N,N	A3,B1	A3,A1	A3,B1	A1,A4	A3,B1	A3,B1	B2,B2	N,B1	A1,B3	A3,N	A1,N	N,A4	A1,N	A3,B1	A3,A1	A1,B1	B1,B2	A1,B1	B3,N	B3,B1	A3,N	A3,B1	B2,B2	A3,B1	A3,N	A3,B1	B4,B1	A3,B1	B1,B2	N,B1	N,B1	A3,A3	A3,N	A3,B1	A3,B4	A3,B1	A3,A3	-2,-2	-2,-2	B1,B1
iteration_2	B2,B2	A2,A3	A2,B2	B1,B3	A2,B2	A3,B1	B2,B3	-1,-1	-2,-2	B2,B1	B3,B2	A2,B1	B2,B1	A1,A3	A2,B1	A1,B3	B2,B1	A3,B3	A3,B2	B1,B3	-2,-2	B1,B3	B1,B2	A1,B2	A1,A2	B3,B1	A1,A2	-2,-2	-2,-2	A2,B1	B1,B3	N,B1	B2,B1	A2,A1	B1,B2	A2,B1	B2,B1	B2,B1	N,B1	N,B1	A2,A3	A2,B1	A3,B1	A2,B1	A2,B1	A2,A2	B1,B2
iteration_3	B5,N	A2,A2	A2,B5	A3,B5	A2,B5	A2,B3	B5,B5	A2,A3	B1,B4	A2,B5	A3,B2	B5,B5	A2,A3	B5,N	A3,B5	B2,N	A2,A3	A2,B5	A2,B5	B3,B5	A3,B1	A3,B5	A3,B5	A3,B5	-1,-1	B5,B2	A3,B2	B5,N	A3,B2	-2,-2	B2,N	A3,A2	A3,B5	A4,N	B2,N	B2,N	A3,A2	A3,A3	A3,B5	A2,B5	B1,B2	A4,B2	A4,B1	B2,B1	A4,B1	A4,B1	A2,B1
iteration_4	-2,-2	-2,-2	A4,N	B1,B1	A1,N	A3,N	N,B1	A4,B1	A2,A1	N,B1	-2,-2	N,B1	A4,B1	B1,B1	A4,B1	A1,B3	A4,B1	A3,B1	A3,N	N,B1	A2,B1	-2,-2	-2,-2	A4,B1	A1,B1	A1,B1	A1,A4	B1,B4	B1,B4	B3,B2	B1,B1	-2,-2	B1,B4	B4,N	B1,B1	B1,B3	-2,-2	-2,-2	-2,-2	-2,-2	-2,-2	B1,B4	-2,-2	-2,-2	-2,-2	-2,-2	-2,-2
iteration_5	N,B1	-2,-2	N,B1	A3,N	N,B1	A1,B4	N,N	N,N	A4,N	A3,N	A1,A4	N,B1	N,N	N,A3	A3,B1	A1,B2	A3,B1	B4,N	B4,N	A1,N	N,A4	A1,B1	A4,N	N,N	A3,B2	A1,B1	B2,B1	A3,B2	N,B5	A4,B1	B2,N	A2,B1	B2,B5	A2,B1	B2,N	A4,B2	B1,B2	A2,B2	B1,B2	B1,B2	A2,B2	B1,B2	B2,B2	A2,B2	B1,B3	A2,B1	B2,B2
iteration_6	B3,B2	A1,B1	B1,B3	N,N	B1,B3	N,A4	N,B3	N,B3	A1,B2	N,B1	A4,A1	N,B1	N,B1	-2,-2	N,B1	A1,A4	N,B1	A4,N	N,N	B3,N	A1,N	A4,B1	A1,N	N,B1	A4,N	A1,N	A1,B1	N,B3	N,B5	-2,-2	B3,B5	N,A5	N,B5	A3,B1	N,N	-2,-2	A5,N	-1,-1	B5,N	N,N	-2,-2	N,B1	N,B1	N,B1	B1,B1	A3,B1	A5,B1
iteration_7	A1,A2	B2,B1	A1,B2	A1,N	A2,B1	-2,-2	B2,N	A1,A1	N,B5	A1,N	N,A5	A1,N	B2,N	-2,-2	B2,N	A1,B1	B2,N	B2,N	B2,N	B2,N	A1,N	N,N	N,N	-2,-2	A1,B2	N,B1	A1,N	A1,A1	N,B1	A1,B1	A1,N	-2,-2	A1,N	B2,B2	A1,B1	A1,N	A1,N	-2,-2	-2,-2	-2,-2	A1,N	B1,B2	A1,B2	B2,N	A1,A2	A1,B2	A1,A1
iteration_8	-2,-2	-2,-2	N,B1	A1,A2	N,B1	B2,B1	A2,N	A1,B1	N,B5	A1,N	B1,B3	A2,N	A1,B1	A2,N	A1,N	A2,B3	A1,N	A2,B2	N,B1	A2,B2	A1,N	N,B1	B3,N	A1,A2	A1,B3	B3,N	A2,N	A1,B2	A2,N	B2,N	A1,A2	B3,B1	B2,N	-2,-2	B2,N	A1,B2	B2,B3	-2,-2	B2,B3	B2,B3	A2,B2	-1,-1	A2,B2	A2,B1	-2,-2	-2,-2	B2,B2
iteration_9	B5,N	A4,A1	A1,N	A2,B2	A4,B5	-2,-2	A2,A1	B2,N	A1,A3	A2,A1	A3,A2	B2,N	B2,N	A2,B1	B2,N	-2,-2	A2,N	-2,-2	-2,-2	-2,-2	A1,N	A3,B2	A3,B2	B1,B2	-2,-2	-2,-2	-2,-2	A2,A2	B2,B3	A4,B1	A2,B2	A3,N	A2,B2	B5,N	A2,B2	A2,A4	B2,N	A2,A3	B2,N	B2,N	A1,B3	B2,B5	B3,B5	B3,B5	-2,-2	-2,-2	B5,B2
iteration_10	B1,B1	B1,B3	B1,B1	B4,B3	B1,B3	A2,B2	-1,-1	B3,B1	A1,B1	B1,B4	A1,B2	B1,B4	B4,B1	A4,N	B1,B4	N,B1	B1,B3	A2,B1	B2,B3	B2,B1	A1,B3	B2,B1	A1,B1	A4,B4	N,B4	N,B1	N,B1	A1,B4	A2,B3	A2,B3	A2,B4	-2,-2	A1,A2	B2,N	A2,B4	B4,B3	-2,-2	-2,-2	-2,-2	-2,-2	A2,A2	A2,B2	-1,-1	A2,A2	-2,-2	-2,-2	-2,-2
iteration_11	N,B3	A3,B2	B2,N	N,N	A3,N	N,B4	N,N	B2,N	A4,A1	N,N	A1,B1	N,N	N,N	A5,N	N,N	N,A4	N,N	N,N	N,B4	N,N	A4,B2	N,B1	A1,N	N,A5	N,N	N,A4	-1,-1	N,A5	A1,N	-2,-2	A5,N	B2,N	A1,A5	-2,-2	A5,N	-2,-2	A1,B2	A1,B2	A1,N	A5,N	-2,-2	-2,-2	A2,A4	-2,-2	-2,-2	-2,-2	A1,A2
iteration_12	A2,A3	A1,N	A2,N	A2,A3	-2,-2	A1,B3	A2,A2	A2,N	A3,B2	A2,A3	B1,B3	A2,A3	A2,A2	N,B2	A2,N	A1,B1	A2,A3	A2,B3	A1,A2	A2,B3	A2,B2	A2,B1	A3,B3	A2,N	N,B1	A1,N	A1,A2	N,A2	N,A3	A2,A3	N,N	A2,N	A2,A3	A3,A2	N,N	N,A2	A2,A2	A3,N	A3,N	A2,N	B2,B2	A3,N	A3,B2	B2,N	B1,B2	A3,B1	A2,B2
iteration_13	B2,B2	A2,A1	A2,B2	A1,N	A2,B2	-2,-2	B2,N	A2,N	B1,B1	A2,N	A3,B1	-1,-1	B2,N	-2,-2	A2,N	-2,-2	A2,N	-2,-2	-2,-2	-1,-1	A2,B1	N,B1	A3,B2	B2,N	-2,-2	A2,N	A2,N	N,B3	A1,B1	N,B2	N,B1	N,A5	A1,N	A1,B1	B1,B3	N,N	A1,N	N,N	A1,A5	A1,A5	A1,A1	B1,B1	A1,B1	A1,B1	-2,-2	-1,-1	A1,A1
iteration_14	B2,N	A3,A2	A3,N	B2,B1	A3,B2	A1,B1	N,B1	B2,N	-2,-2	N,B1	A3,N	A3,B1	N,B2	N,B3	N,B1	-2,-2	A3,B1	B1,B1	B1,B1	N,B1	-2,-2	A3,N	A3,B1	N,N	-2,-2	-2,-2	-2,-2	A3,B2	B1,B4	A2,B1	B2,B4	A1,A4	B2,B4	A3,A1	A3,B1	A2,B2	A1,B4	A1,B2	A4,B4	A4,B4	A2,N	A3,A3	A3,N	A3,A2	-2,-2	-2,-2	A1,A3
iteration_15	N,A3	N,B5	N,N	A1,B3	N,N	A1,A4	B3,N	B3,N	-2,-2	A1,N	B1,B3	A1,N	A1,N	A1,B1	A1,N	B2,B3	B3,N	A1,N	A4,B3	A1,B3	-2,-2	A1,B1	A1,B3	A1,N	A1,B2	A1,B2	B3,N	B3,B1	A1,B3	A1,A1	B3,B1	A3,N	A1,B3	A2,A2	B3,B3	A1,B1	A3,B3	B3,N	A3,B3	A1,N	A2,A3	A2,B3	A2,A2	A2,B3	N,A4	A2,N	A3,A2
iteration_16	A1,B3	A1,A3	A1,A3	N,B1	A1,A1	A2,A2	A1,B1	A1,N	A4,B1	A1,B1	-2,-2	A1,N	A1,B1	A3,A2	A3,N	A1,A1	A3,B1	A1,A2	A2,B1	A1,A2	A4,A1	A1,N	-2,-2	A1,A3	A1,N	A1,N	A1,N	N,B1	B1,B1	A1,A1	B1,B1	B4,N	N,B1	A3,B1	B1,B1	A1,B1	B4,N	N,B1	N,B4	N,B1	A3,B2	A3,B1	A3,A3	A3,B1	A1,B1	B1,B1	A3,B4
iteration_17	-2,-2	-2,-2	B2,N	A2,A2	-2,-2	N,A2	A2,N	A2,B2	A1,A4	A2,N	B1,B1	A2,B2	A2,B2	N,B1	A2,N	-2,-2	A2,N	N,N	A2,N	N,N	A1,B2	A2,B1	B2,B1	A2,B1	-2,-2	-2,-2	-2,-2	A2,B3	A2,A2	A2,N	A2,B3	A1,B4	A2,A2	A3,N	A2,B3	A2,B3	A1,A2	A1,A2	A1,A2	A2,B4	A1,A2	B3,N	A1,B3	A1,B3	B1,B1	A3,B1	A2,B3
iteration_18	A3,B2	A2,A2	A3,A2	A1,A2	A3,A2	N,A2	A2,A1	-2,-2	-2,-2	-2,-2	-2,-2	A3,A2	A1,A3	A2,B3	A1,A2	B2,B1	-2,-2	A1,N	A1,A2	A2,N	-2,-2	-2,-2	-2,-2	A2,A1	A2,B1	A1,B2	A1,B2	A1,A1	A1,A2	-2,-2	A1,A2	B2,B1	A1,A1	B3,N	A1,A1	-2,-2	-1,-1	A1,B2	A1,B1	A1,B2	N,B4	A1,B3	B3,N	B3,N	A2,B2	B2,B3	N,B1
iteration_19	A2,B1	B4,B1	B1,B4	A2,N	B1,B4	A4,N	A2,B4	A2,B4	B2,B3	B4,N	-2,-2	N,B1	A2,B1	B1,B2	B4,N	A1,A1	A2,B4	A2,A4	A4,B4	B4,N	B4,B2	-2,-2	-2,-2	B1,B1	A1,N	A1,B4	A1,B4	A2,A2	N,B1	B1,B4	A2,N	N,B2	A2,B1	A2,B3	A2,N	N,B1	A2,N	N,B1	B1,B2	A2,N	B1,B1	B3,N	N,B1	N,B1	A1,A4	A2,A1	N,N
iteration_20	A1,A1	B3,N	A1,B3	B1,B1	A1,N	N,B4	B3,B1	B3,B1	A1,B3	A1,B1	A1,B2	B3,B1	A1,B1	N,A4	B3,B1	-2,-2	A1,B1	B3,B4	B1,B4	N,B1	A1,B1	B2,B1	B2,B1	N,B1	-2,-2	-2,-2	-2,-2	A2,B1	A1,B1	A2,A2	A1,B1	A1,B2	B1,B1	A1,B3	B1,B1	A1,A2	A1,B1	A1,B1	B2,B1	A1,B1	B1,B1	A1,B1	B1,B1	A1,B1	A3,B2	A3,A1	A1,B1
iteration_21	A2,B1	A4,N	A2,A4	A1,B2	A2,N	B2,B2	A1,A2	A1,A2	A2,B3	A4,B2	A2,A3	A4,B2	A1,A4	-2,-2	A1,A2	B2,N	A1,A2	A1,B2	A2,B2	A1,B2	A2,B3	A4,A2	A2,B2	-2,-2	A2,N	A2,N	A2,B2	B2,B2	A1,B1	-2,-2	B1,B2	A2,B3	B1,B2	N,B3	B1,B2	-2,-2	A2,B2	B3,B1	B3,B2	B3,B1	A4,A1	N,B1	A1,N	A4,B1	B1,B1	N,B1	B2,N
iteration_22	A1,A3	A1,B3	A1,A1	B2,B1	-1,-1	A2,B2	A1,B2	A1,B1	N,B3	A1,B1	A2,B3	A1,B1	A1,B1	A2,A2	A1,B1	B2,B2	A1,B2	A2,B2	A1,A2	A2,B2	N,B1	B3,B1	A2,A1	A1,A2	A1,B2	A1,B2	B1,B2	A2,B2	A2,B1	-2,-2	B2,B1	N,B5	B2,B1	B3,B2	A2,A2	-2,-2	N,B2	B1,B5	B1,B5	N,B1	A2,A2	A2,B3	A2,A2	A2,B3	A1,B2	A1,B3	A2,N
iteration_23	A1,B2	B1,B2	A1,B1	B1,B4	A1,B2	A2,B3	-1,-1	B1,B1	A4,N	B1,B1	A1,B4	B1,B4	A1,B4	A4,B1	B1,B1	B1,B2	A1,B4	A2,B4	B3,B4	B3,B1	A4,B1	B4,B1	B4,B1	A1,A4	B1,B1	B1,B2	B1,B2	A1,B1	B1,B4	A3,N	A1,B1	A2,N	A1,B4	B4,N	B1,B1	A3,B1	B4,N	A2,B4	A2,B4	A1,A2	-2,-2	B1,B4	-2,-2	-2,-2	-2,-2	-2,-2	-2,-2
iteration_24	A5,N	B2,B3	A5,B2	A1,A4	A5,B2	A1,B2	A1,B2	A5,A4	-2,-2	A5,A4	-2,-2	A5,A1	A5,A4	B2,B1	A4,B2	B4,N	A1,B2	B2,B2	A1,B2	B2,B2	-2,-2	-2,-2	-2,-2	A4,B2	A4,N	B2,B4	B2,B4	A1,B3	A4,A1	B4,B1	A4,B3	A5,N	A4,B3	A2,A3	A1,B3	A4,B4	B3,N	A4,A5	B3,N	B3,N	B5,N	A1,A2	A1,B5	-1,-1	-2,-2	-2,-2	B5,B3
iteration_25	A2,A2	B1,B4	A2,B1	B2,N	A2,B1	A1,B4	B1,B2	B1,B2	A2,B2	B1,B2	A3,A1	N,B1	A2,B2	B4,B1	A2,B2	A1,A3	N,B1	A1,B2	A1,B2	B4,B2	A2,B2	A3,B1	A1,B1	A2,B4	A2,A3	A2,A3	A1,B2	B4,N	A1,B2	B3,B2	A1,B4	B3,N	A1,B4	-2,-2	B2,N	B4,B3	A1,B3	A1,B3	A1,B3	A1,B3	B4,B1	B2,N	B2,B4	B2,B1	-2,-2	-2,-2	B3,B2
iteration_26	A1,N	A1,B3	A1,B3	A2,A3	A1,B3	B4,B1	A2,B3	A3,B3	A1,A1	A1,A2	-2,-2	A1,A2	A1,A3	-2,-2	A1,A3	A1,B1	A1,A2	A2,B4	B3,B4	B3,B4	A3,A1	-2,-2	-2,-2	-2,-2	A1,B1	A1,A1	A1,B1	A3,A1	A2,B1	A2,A3	A3,B1	A3,B1	A1,B1	B1,B4	A2,A3	A2,B1	A1,A3	A3,B1	A3,B1	B1,B1	B2,B2	A3,B1	A3,B2	A3,B2	-2,-2	-2,-2	A3,A1
iteration_27	A3,B1	A1,B3	B3,B1	N,B3	A1,A3	-2,-2	B3,N	N,B1	A1,B3	B3,B3	N,A4	N,B3	B3,N	-2,-2	N,B1	N,B2	B1,B3	-2,-2	-2,-2	-2,-2	A1,B1	N,N	N,N	-2,-2	B2,N	B2,N	N,N	N,B3	N,A4	A2,N	N,N	A3,N	N,N	A1,B2	N,N	N,A2	A3,N	N,A3	N,A3	N,A3	-2,-2	B2,N	B2,N	B2,N	N,A5	B2,N	A3,B2
iteration_28	N,B1	A2,A2	A2,B1	A4,A5	A2,B1	B2,B1	A2,A4	A2,A5	-2,-2	A5,B1	-2,-2	A2,A4	A4,B1	B1,B4	A2,A5	A3,B1	A2,A4	A4,B1	A2,B1	A2,B2	-2,-2	-2,-2	-2,-2	A4,B1	A3,A2	A3,A5	A3,A2	-2,-2	-2,-2	B4,N	A4,N	-2,-2	-2,-2	N,A5	-2,-2	A4,B4	-2,-2	-2,-2	-2,-2	-2,-2	-2,-2	-2,-2	-2,-2	-2,-2	-1,-1	N,N	-2,-2
iteration_29	A4,A1	B2,B3	A4,B2	B2,B4	A4,B3	-2,-2	B2,B4	A4,B2	A4,B1	B2,B4	B4,N	A4,B2	A4,B2	A1,A2	B2,B2	A2,B1	A4,B2	-2,-2	-2,-2	-2,-2	A4,B2	B2,N	A4,B4	A4,A1	A2,B2	B1,B2	B1,B2	A1,B2	N,B4	-2,-2	A1,N	A1,A4	B2,N	A1,A2	B2,B4	-2,-2	A1,B2	A1,N	A1,N	A1,B2	-1,-1	A1,B2	A1,N	A1,N	-2,-2	-2,-2	A1,N
iteration_30	A1,B1	N,B4	N,B1	B1,B1	A1,N	A2,N	B1,B1	B1,B1	N,A4	B1,B1	A1,B3	B1,B1	N,B1	-2,-2	B1,B1	N,B4	B1,B1	N,B1	A2,B1	A2,B1	N,B1	A1,B1	B3,B1	-2,-2	B1,B4	B1,B4	N,B1	B1,B2	B1,B1	A2,B1	B1,B1	A1,B3	B2,B1	A2,B2	B1,B1	A2,B1	B3,B1	A1,B2	B3,B1	A1,B1	A2,N	B2,B1	N,B1	A2,B2	B5,N	A2,B5	B1,B1
iteration_31	A2,A3	A3,B2	A3,A3	A1,A1	A2,B2	A3,B2	A1,A3	A1,A3	B1,B2	A3,A1	N,A2	A3,A1	A3,A1	-2,-2	A3,A1	N,A5	A3,A1	A3,B2	A1,B2	A3,A1	A1,B1	A1,N	-2,-2	-2,-2	N,A3	N,A3	A1,N	A1,B2	A4,A1	A2,B3	A4,B2	N,A5	A1,A1	B2,B1	A4,B2	A4,A2	A1,N	A1,A5	A1,N	A1,A5	A1,N	B2,B2	A1,B2	A1,B2	-2,-2	-2,-2	A1,A1
iteration_32	-2,-2	-2,-2	B2,N	A2,N	-2,-2	N,A3	N,N	A2,B2	N,B3	B2,N	-2,-2	B2,N	N,N	N,B2	A2,B2	A3,A2	N,N	N,A3	N,A3	N,N	A2,N	-2,-2	-2,-2	N,N	A3,B2	A3,B2	A2,A3	A2,A3	B5,N	A1,A2	A2,N	A2,B1	A2,B5	B4,B1	N,A2	A1,N	B5,B1	B5,B1	A2,B5	A2,B1	A3,A1	N,B1	A3,B1	A3,N	A2,A2	A2,B4	A3,B5
iteration_33	B2,N	A4,A1	N,A4	B2,N	A4,B2	-2,-2	B2,N	B2,N	-2,-2	B2,N	A1,B3	A4,N	N,N	B1,B2	N,A4	N,A5	A4,N	B2,N	B2,N	-2,-2	-2,-2	A1,A4	A1,A4	N,B1	N,N	N,A4	A5,N	A2,N	B2,B2	A3,B2	A2,B2	A1,B2	B2,N	B1,B1	A2,B2	B2,B2	B2,B2	A1,B2	B2,N	A1,N	N,A4	A2,B1	A2,A4	A2,N	A1,B3	B3,B1	A2,B2
iteration_34	B2,B1	A4,N	A4,B2	B4,N	B2,N	A2,A2	B2,B4	B2,N	-2,-2	A4,B4	A1,B2	A4,N	A4,B4	A2,A2	A4,B4	A1,A4	B2,N	A2,B4	A2,B4	A2,B2	-2,-2	B2,N	A1,A4	A4,A2	A4,B4	A1,B4	A4,A1	A1,B4	A4,N	A3,B2	A4,B4	B1,B3	A1,N	A1,B1	B4,N	A3,B4	N,B1	A1,B1	A1,B3	A1,B1	-2,-2	B1,B4	-2,-2	-2,-2	A3,B2	A3,A1	-2,-2
iteration_35	-2,-2	-2,-2	A3,A1	B4,N	-2,-2	N,B3	A1,B4	A3,B4	A2,A1	A1,B4	A2,B1	A3,B4	A1,N	-1,-1	A1,B4	A1,B4	A3,B4	B4,B3	A1,N	B4,N	A3,A2	A2,B4	A2,B4	-2,-2	B4,B4	B4,B4	A1,B4	B4,B1	A3,N	A3,A2	A3,B4	A3,A1	B4,N	B1,B1	A3,B4	A3,A3	A3,B4	A3,B4	A3,N	A1,N	N,B4	B4,B1	B4,B1	N,B1	B3,B2	B1,B3	A3,B4
iteration_36	-2,-2	A1,N	A1,N	A2,A3	-2,-2	B1,B3	A2,N	A3,A1	B1,B1	-2,-2	-2,-2	-2,-2	A2,A1	B1,B2	-2,-2	-2,-2	-1,-1	A2,B1	A2,B3	A2,B1	A3,B1	-2,-2	-2,-2	A2,B1	-2,-2	-2,-2	-2,-2	A2,B2	A3,B1	A2,B1	A3,B2	B2,N	A2,A3	A1,A1	A2,B1	A2,B2	A2,N	A3,B2	A3,N	A3,B2	A1,A4	A1,B1	A1,B1	A1,A4	B1,B4	A1,B1	A2,B1
iteration_37	A3,B1	A2,B1	A2,B1	B4,B1	A3,B1	A4,N	B1,B1	A2,B1	N,A2	B1,B4	B3,B2	B1,B1	A2,B4	A1,A3	B1,B1	B1,B1	A2,B4	N,B1	A4,B1	N,B1	A2,N	B1,B3	B1,B2	A1,B4	B1,B1	B1,B1	B1,B1	A1,B4	A2,B1	-2,-2	B4,B1	N,B3	B4,B1	A3,A2	A1,B1	-2,-2	N,B1	N,B1	N,B1	B4,B3	A3,B2	A1,A2	A3,A1	A3,A2	A1,B3	A3,B3	A3,N
iteration_38	A4,B1	N,B5	N,B1	A2,B3	B1,B5	A1,N	B3,N	B3,N	-2,-2	A2,N	N,A4	A2,B1	A2,N	-2,-2	A2,N	-1,-1	B3,B1	B3,N	N,N	A1,B3	-2,-2	N,B1	A2,A4	-2,-2	-2,-2	-2,-2	-2,-2	B2,B3	A1,A2	A3,B2	A1,B2	A4,B1	A2,B3	A2,A3	A1,B3	A1,A3	B3,B1	A4,B3	B3,B1	B3,B1	B1,B1	A1,A2	A1,B1	A2,B1	B3,N	A2,B3	A1,B3
iteration_39	A1,B1	A2,A3	A2,B1	A1,B2	A2,B1	A1,N	A2,A1	A2,B2	B1,B3	A1,B1	N,A3	A1,B1	A1,B1	N,B2	A2,B2	A1,A3	A2,B2	-2,-2	A2,A1	A1,N	A2,B1	A1,N	N,B1	N,B1	A2,A3	A1,B2	A2,A3	A1,A1	B2,N	A2,A1	A1,B2	B2,B3	A1,B2	A1,A1	A1,N	A1,A2	A1,B3	A1,B2	A1,B3	A1,B3	N,B5	A1,A1	A1,N	A1,N	A1,B3	A1,B3	B3,N
iteration_40	A2,N	A3,B1	A2,B1	A3,B3	A3,N	A5,N	A3,B1	B1,B3	-2,-2	A3,B1	A2,B2	A2,A3	A2,B3	B3,B1	B1,B3	N,B3	B1,B3	N,B1	A5,B1	N,B1	-2,-2	A2,B2	A2,B2	B3,B3	N,B1	N,B1	N,B1	A3,A1	B3,N	B2,B2	A3,N	B2,N	A3,B3	B2,N	A1,N	A3,B2	B3,B2	B3,B2	B3,B2	A3,B2	A1,A3	A1,B2	A1,B2	A1,B2	-2,-2	-2,-2	A1,B3
iteration_41	A1,B4	A2,N	A2,B4	A1,B2	A2,B4	A1,B4	B4,B2	A1,B4	B4,N	B4,B2	A2,B3	A1,B4	A1,B4	A1,A2	A2,A1	N,A2	A2,B2	B4,B4	B4,B2	A1,B4	B4,B4	-1,-1	A1,B3	A1,B4	A1,N	N,A2	A1,N	A1,A2	B2,B2	B1,B1	A1,B2	A1,A1	A2,B2	A1,B4	A2,B2	A1,B1	A1,B2	A2,A1	A2,A1	A2,A1	A2,A2	A1,B2	A2,B2	A1,A2	A1,B4	A1,A1	A1,B2
iteration_42	N,B1	A2,N	A2,B1	A2,A5	A2,N	A3,B2	A2,A5	A5,B1	N,A5	A2,A2	-2,-2	A2,A5	A2,A5	B3,B2	A5,B1	B1,B1	A2,A5	A3,A5	A3,A5	A3,A5	A5,N	-2,-2	-2,-2	A5,B3	B1,B1	A5,B1	B1,B1	A5,N	A2,B3	A2,A2	A5,B3	A2,A2	A5,B3	A4,N	A2,N	A2,B3	A2,B3	A2,B3	A2,B3	A2,B3	B2,B1	A2,A4	A2,B1	A2,B2	-2,-2	-2,-2	A2,B3
iteration_43	B1,B3	A1,B3	B3,B1	N,B2	A1,B1	-2,-2	N,B1	N,B1	A1,B4	-2,-2	-2,-2	-2,-2	-1,-1	A2,N	N,B3	A2,B2	B3,B2	-2,-2	-2,-2	N,B1	B4,B1	-2,-2	-2,-2	A2,B1	B2,B3	B2,B3	B2,N	-2,-2	-2,-2	-2,-2	-2,-2	-2,-2	-2,-2	A2,A1	B2,B5	-2,-2	A5,N	-2,-2	-2,-2	-2,-2	A1,B1	A2,B2	A1,B2	A2,B1	A4,B1	A4,A1	A1,A5
iteration_44	-2,-2	-2,-2	B1,B3	B3,N	-2,-2	-2,-2	B1,B3	B3,N	A1,A1	B1,B3	N,B1	B3,B3	N,B1	-2,-2	-1,-1	A2,N	B1,B3	-2,-2	-2,-2	-2,-2	A1,N	B3,B1	B3,N	-1,-1	B3,N	A2,B3	N,N	N,A4	N,B3	-2,-2	A4,N	B2,B3	B3,N	A3,A2	N,N	A4,N	B3,B2	N,B2	N,B2	N,B2	A2,A1	N,A3	A2,A3	A3,A1	A1,N	-2,-2	A2,B3
iteration_45	-2,-2	-2,-2	A1,A4	A4,N	-2,-2	B2,B1	A1,N	A4,A4	N,B2	A4,N	N,A2	A1,N	A4,N	A1,A4	A4,N	B4,N	A1,N	A1,B2	A1,B2	A1,B2	A4,N	N,N	A1,N	A1,N	N,N	A4,B4	B4,N	B4,N	A1,A4	A1,B4	A1,B4	A3,A2	A1,B4	A3,B2	A1,N	A1,B4	A2,B4	A3,B4	A1,A2	A1,A2	A3,A2	A3,N	A3,A3	A3,N	A3,B1	A3,B1	A3,B4
iteration_46	-2,-2	-2,-2	B3,B2	B3,N	-2,-2	A3,B1	B2,N	B3,N	A3,A2	B2,N	A1,A2	B3,B3	B3,B3	B3,B1	B2,N	B1,B4	B2,N	A3,B2	A3,N	N,B1	A3,B3	A1,B3	A2,B3	B3,B3	B4,B2	B4,B2	N,B1	A4,N	B3,N	A1,A1	B3,N	A5,N	A4,B3	A1,B4	B3,N	A1,B3	A4,A5	A4,A5	A4,N	B3,N	A1,A4	A1,B3	-1,-1	A1,B3	A1,A1	A1,A1	A4,B3
iteration_47	A1,A1	B4,N	A1,B4	A2,B2	A1,N	B4,N	A1,B2	A2,B4	B1,B1	A2,B4	B1,B2	A1,B2	A2,B4	A2,B1	A1,B2	A1,N	A1,B2	A1,B4	B2,N	B2,N	A2,B1	A1,B1	B2,B2	A2,A2	A1,A1	A1,B2	A1,A1	B3,B2	A2,N	A2,B2	A2,B3	B2,B1	A2,B3	A4,B1	N,B2	B3,B2	B3,B1	A2,B2	B3,B2	B3,B1	B1,B1	A4,N	N,B1	A4,B1	A3,B2	B2,B1	N,B3
iteration_48	A5,N	A1,B1	A5,B1	A3,B4	A1,N	B3,B2	A5,B4	B1,B4	A1,A2	A5,A3	A4,B1	B1,B4	B1,B4	A4,N	B1,B4	-2,-2	A5,A3	A5,B3	A5,B2	A5,B3	A1,B1	A4,B4	B1,B4	A4,B4	-2,-2	-2,-2	-2,-2	A2,A3	B4,B1	N,B3	A2,B4	N,B1	A2,B1	A1,A1	A3,B4	B4,N	B1,B1	A2,N	A2,N	B1,B1	N,A4	A1,B4	A1,N	B4,N	A3,B1	-1,-1	A1,B1
iteration_49	-2,-2	-2,-2	B2,N	A2,A1	N,B1	A1,B1	A2,B2	A2,B2	N,B2	A1,N	A2,N	A1,B2	A1,N	B5,N	N,A2	A1,B3	A1,N	B2,B1	A2,A1	A2,A1	B2,N	A1,N	A2,B2	A1,B5	B3,N	A1,A2	B3,N	A1,A1	A2,B3	B2,B1	A2,A1	A3,B2	A2,A1	B1,B3	A2,A1	A1,B2	A3,A1	A1,B2	A1,B2	A1,B2	B1,B4	A2,B1	A2,B1	B1,B4	A1,B4	B4,B3	A2,A3
iteration_50	A1,B4	B5,N	B4,B5	A2,A1	B4,B5	B2,B1	A1,B4	A1,B4	A4,B1	A1,B4	B4,N	A2,B5	A2,B5	N,B2	A1,B4	A5,N	A1,B4	A1,B2	A1,B1	A1,B2	B1,B4	B5,B4	A2,N	B5,N	A1,A5	A1,N	A1,A5	-2,-2	-2,-2	-2,-2	-2,-2	-2,-2	-2,-2	B3,N	A2,A1	-2,-2	A2,A1	-1,-1	-2,-2	-2,-2	A3,A2	A2,B3	A3,B3	A3,B3	A1,N	B3,N	A2,B3
iteration_51	B2,B3	A2,A3	A2,B2	A2,B2	A3,B2	A4,B1	A2,B2	B2,B2	A1,A3	B2,B2	A3,A1	A2,A2	B2,B2	N,A3	A2,B2	A3,B2	B2,B2	A4,B2	A2,B1	B2,B1	A1,B2	A2,A3	A2,A1	B2,N	B2,B2	-1,-1	A3,B2	A2,A2	A1,B2	N,B4	A2,B2	A3,B2	A1,A2	A1,A4	A2,B2	A2,N	A3,A2	A3,A2	A3,A1	-1,-1	-2,-2	A2,A4	-2,-2	-2,-2	B2,B2	A1,B2	-2,-2
iteration_52	A3,B2	A4,A1	A4,B2	A4,A1	A3,A1	B2,B3	A4,B2	A4,B2	A4,N	A1,B2	A1,A1	A1,B2	A4,A4	N,B5	A4,B2	B5,N	A1,B2	A4,B2	B2,B2	B2,B3	A4,B2	A1,B2	A1,B2	A4,N	B2,B5	A4,B5	A4,N	A4,B1	A1,A1	A1,B2	A4,A1	B3,B2	A4,A1	A1,N	A1,B1	A1,A1	A1,B2	A4,B3	A1,B3	A4,B2	A2,B1	N,B1	A2,B1	N,B1	-2,-2	-2,-2	A1,B1
iteration_53	A1,A3	A1,A2	A1,A1	A2,N	A2,A1	B3,B2	A1,A2	A1,N	-2,-2	A1,A2	A2,B1	A1,N	A1,N	-2,-2	A1,N	A4,B1	A1,N	A2,B2	A2,B2	A1,B3	-2,-2	N,B1	A2,A1	-2,-2	A4,N	N,B1	A4,N	A2,B3	B5,N	-2,-2	B3,B5	A3,B2	B3,B5	A3,B2	B3,N	-2,-2	B2,B5	B2,B5	A3,B3	A3,B3	B2,N	A3,B3	B3,N	B3,B2	N,B3	A3,N	N,B2
iteration_54	A4,A1	A1,N	A4,A1	A5,B3	N,A4	N,A3	A5,A1	A1,B3	B3,B1	A1,B3	B2,B1	A4,B3	A4,B3	N,B2	A4,B3	A1,B4	A1,B3	A5,A3	A5,A3	A1,N	A1,B3	B3,B2	B3,B1	B3,N	B4,B3	A1,B3	A1,B3	A1,B3	A5,N	B2,B2	A1,N	A4,B1	A1,A5	N,A4	A5,B3	A1,B2	A4,A1	A4,A5	A4,A5	A5,B1	A1,B1	B3,N	B1,B3	A1,N	A1,A4	A1,N	A4,B3
iteration_55	-2,-2	-2,-2	A1,N	B2,N	-2,-2	-2,-2	B2,N	N,N	B1,B1	A1,B2	B3,B1	A1,N	A1,N	-2,-2	A1,B2	A3,N	A1,B2	-2,-2	-2,-2	B2,N	N,B1	A1,B3	A1,B3	-2,-2	B2,N	B2,N	A1,A3	B2,N	A5,N	-2,-2	B2,N	B2,N	A5,B2	A1,A1	N,N	-2,-2	B2,N	A5,N	B2,N	A5,B2	A1,B4	A1,N	A1,B4	A1,N	A2,B1	A2,A1	B4,N
iteration_56	A4,N	A1,B3	B3,N	B3,N	A4,B3	N,B3	N,N	N,B3	A2,B3	N,N	A3,N	N,N	B3,N	A1,A2	B3,B3	A1,A4	B3,N	N,B3	N,B3	N,N	A2,N	N,A3	N,A3	A1,N	A4,B3	A4,B3	A1,B3	B3,N	A2,B3	A2,B1	A2,N	A4,B1	A2,B3	A1,A1	B3,N	A2,B1	B3,B1	A2,B1	A2,A4	A4,B3	-2,-2	A1,N	-2,-2	A1,N	A1,B1	A1,A1	-2,-2
iteration_57	-2,-2	-2,-2	B2,N	A2,A2	-2,-2	A2,B2	A2,B2	A2,N	-2,-2	A2,N	B4,B1	A2,B2	A2,B2	A3,B1	A2,N	N,A3	A2,B2	B2,B2	B2,B2	A2,B2	-2,-2	B2,B4	A2,B4	A3,B2	A3,N	N,A2	N,N	A2,B3	A2,N	A1,B2	A2,B3	B5,N	A2,B3	-2,-2	-1,-1	B3,B2	A2,N	B3,B5	B3,B5	A2,B5	N,B4	N,B3	N,N	B3,N	-2,-2	-2,-2	N,A2
iteration_58	B3,B1	A2,B1	A2,B3	N,B1	A2,B3	A1,B1	A2,N	B3,N	-2,-2	B3,N	A3,B2	A2,B1	B3,B1	A3,B1	A2,N	-2,-2	A2,B1	A1,A2	N,B1	A2,B1	-2,-2	B2,B1	B2,B1	A3,B3	-2,-2	-2,-2	-2,-2	B1,B4	A4,N	B1,B1	A4,B1	B3,N	A4,B1	B5,N	B4,N	B1,B1	B1,B3	A4,B3	N,B1	N,B1	A1,A3	B4,B5	A1,B5	A1,B4	-2,-2	-2,-2	B5,B1
iteration_59	A3,N	A3,B1	N,B1	A5,N	A3,B1	B3,B1	A5,N	A5,B1	A4,N	-1,-1	A2,A2	A5,B1	A5,B1	A1,A3	N,N	B1,B4	N,N	N,B1	B3,N	A5,B3	A5,A4	A2,B1	A2,B1	A5,A1	N,B1	N,B1	N,B4	N,A5	N,A2	-2,-2	A5,N	B2,N	N,N	A3,B2	N,N	-2,-2	N,B2	N,B2	N,B2	N,B2	B1,B3	A3,N	N,B1	B3,N	A3,B2	B2,B2	N,B1
iteration_60	-2,-2	-2,-2	B2,N	A3,N	-2,-2	A5,N	B2,N	A3,B2	A1,B4	A3,N	A3,A2	N,N	A3,N	-2,-2	B2,N	A1,B3	N,N	B2,N	A5,B2	N,N	A1,A3	N,A3	N,A2	A3,N	A1,N	A1,B2	A1,N	N,B1	N,A3	A1,A4	N,B1	A2,B2	N,B1	A2,B1	N,N	A1,N	A2,N	A2,B1	B2,B1	A2,N	A2,B2	A2,N	A2,A2	B2,N	A1,A3	A2,A1	A2,N
iteration_61	B1,B2	A1,B3	A1,B1	B2,B2	B3,B2	A1,A2	B1,B2	A1,B2	A1,A3	B1,B2	-2,-2	B1,B2	B1,B2	-2,-2	B1,B2	-2,-2	A1,B2	A1,B1	A2,B1	A1,B2	A1,A1	-2,-2	-2,-2	-2,-2	-2,-2	-2,-2	-2,-2	A2,B2	B2,B2	A1,N	A2,B2	A2,N	A2,B2	B2,B3	B2,B2	A1,B2	A2,N	B2,N	B2,N	A2,B2	A1,B2	B2,B2	B2,B2	B2,B2	A1,A1	A1,B2	A2,B2
iteration_62	A2,A2	B2,B1	A2,B2	B2,B1	A2,B1	A3,B1	A2,B2	B2,B1	-2,-2	B2,B1	B1,B1	A2,B2	B2,B2	B1,B4	B2,B1	N,B3	B2,B1	A3,B2	A3,B2	B2,B1	-2,-2	B2,B1	A2,B1	B2,B1	B3,B2	N,B1	-1,-1	-2,-2	-2,-2	A3,B2	B1,B2	-2,-2	-2,-2	A3,A1	B1,B2	B2,B1	N,B1	-2,-2	-2,-2	-2,-2	A4,A1	A1,B1	A1,A4	A4,B1	B3,B1	A3,B3	A4,N
iteration_63	-2,-2	-2,-2	A5,A1	B2,N	-2,-2	A3,B2	A5,B2	A5,N	B5,N	A5,B2	N,A3	A5,B2	A1,N	B4,B1	A5,B2	B2,N	A5,N	B2,B2	A5,A3	B2,B2	A5,B5	A5,N	B2,N	A1,B4	B2,B2	B2,N	B2,N	B3,N	B3,B2	-2,-2	B3,B2	A1,B3	B2,N	A4,B1	B3,B3	-2,-2	B3,N	A1,N	A1,B2	A1,B2	-2,-2	B1,B3	-1,-1	-2,-2	A3,N	A4,A3	-2,-2
iteration_64	B2,B3	B2,N	B2,B2	A1,B2	B2,B2	B1,B1	B2,B2	A1,B2	A1,B3	A1,B2	A4,A1	B2,B2	A1,B2	N,A3	A1,B2	A3,A1	A1,B2	B2,B1	B2,B1	B2,B1	B3,B2	A4,B2	A4,B2	B2,N	A1,A1	A3,B2	A3,B2	B2,B2	A1,B3	A1,A1	B3,B2	A1,N	B3,B2	B1,B4	B3,B2	A1,B3	A1,B3	A1,B3	A1,B2	A1,B2	-1,-1	B3,B4	A3,B3	-2,-2	A1,B1	A1,B1	A1,B3
iteration_65	-2,-2	-2,-2	A2,A3	A1,N	-2,-2	A2,B1	A2,N	A2,N	A1,N	-2,-2	N,B1	A2,N	A1,A3	A2,B3	A1,A3	B1,B1	-2,-2	N,B1	N,B1	A2,A2	A1,A2	A2,B1	A2,B1	A2,A1	A3,B1	A3,B1	A1,B1	A1,B2	B3,N	A2,B1	B2,B3	N,B2	A1,N	A2,B3	B2,B3	A2,B2	A1,N	N,N	A1,N	A1,N	A3,A1	A2,B3	A2,A1	A3,B3	A1,A1	A1,B3	A2,A1
iteration_66	A3,N	B3,N	A3,N	A1,B4	A3,B3	B2,N	A1,A3	A1,N	-2,-2	B4,N	A1,B3	A1,A3	A1,N	-2,-2	A3,B4	A3,A1	A1,N	A3,B2	A1,B2	A3,N	-2,-2	A1,A1	A1,A3	-2,-2	A3,A1	A3,A1	A3,B4	A1,A1	B4,N	-2,-2	A1,N	B2,B3	A1,N	N,B1	A1,B4	-2,-2	B2,N	B2,N	B3,N	A1,B2	N,B4	A1,B1	N,B1	N,B1	A4,N	A4,B1	N,B1
iteration_67	B1,B3	A2,B2	B2,B1	A2,B3	B2,B3	N,A5	B3,B2	B3,B1	-1,-1	A2,B2	A2,B2	B3,B2	B3,B2	A2,B1	B3,B2	A1,B4	A2,B2	B3,N	B2,N	B3,N	A5,B3	A2,B2	B2,B3	B1,B2	B4,B3	A1,B3	B4,B3	B3,B1	A2,B1	-2,-2	B1,B3	-2,-2	B1,B3	A1,B4	B1,B1	-2,-2	-1,-1	-2,-2	-2,-2	-2,-2	B2,N	A1,B1	N,B1	A1,B2	A4,N	A4,B4	N,N
iteration_68	A1,A1	A1,A1	A1,A1	A1,B2	A1,A1	B3,N	A1,A1	A1,A1	A3,A2	A1,A1	N,B3	A1,A1	A1,A1	N,A3	A1,A1	B2,B2	A1,A1	A1,B3	A1,N	A1,N	A1,A3	A1,N	A1,N	A1,N	A1,B2	A1,B2	A1,B2	A1,A3	A3,B2	A1,B3	A1,B2	B2,B2	A3,A3	A3,A2	A1,B2	A1,B2	A3,B2	A3,B2	A3,B2	A3,B2	B2,B2	A3,B2	A3,B2	B2,B2	A2,B1	A3,B1	A3,B2
iteration_69	A5,N	B2,B1	N,B1	A1,B1	A5,B2	B2,B2	A1,N	N,B1	A3,B2	A1,N	A1,A4	A1,B1	B1,B1	A1,B2	A1,B1	B1,B1	A1,N	A1,B2	A1,B2	B2,N	A3,B1	A1,B1	A1,A4	B2,B1	B1,B1	B1,B1	B1,B1	A1,A1	B1,B3	B3,B2	A1,B1	A4,A1	A1,B1	A2,A3	A1,B3	B1,B3	A1,A4	A4,B1	A4,B1	A4,B1	A1,B4	A3,B3	A3,A1	B3,B4	A3,B2	A2,B2	A1,A4
iteration_70	B3,B2	A3,A1	A3,B3	A2,N	A1,B3	B3,B2	A3,A2	A2,B3	A1,B3	A3,A2	A1,A1	A3,N	A2,B3	A2,A1	A3,N	-2,-2	A3,N	A3,B3	A3,B2	A3,B3	B3,B3	A1,N	A1,N	A2,A2	-2,-2	-2,-2	-2,-2	A2,A1	A2,N	B1,B1	A2,A2	B1,B4	A2,N	B3,B1	A2,A2	A2,B1	N,B4	A2,B1	N,B1	N,B1	A1,B1	A2,B3	A1,B3	B3,B1	A3,A2	A3,B3	A1,N
iteration_71	B1,B1	A1,B2	B2,B1	A3,N	-1,-1	B1,B3	A3,B2	N,B1	-2,-2	B2,N	-2,-2	B2,N	A3,B1	N,A2	N,B1	-2,-2	B2,N	A3,B1	B2,B3	A3,B1	-2,-2	B2,N	B2,N	A3,N	-2,-2	-2,-2	-2,-2	A3,B1	N,B3	-2,-2	N,B1	B3,N	A3,N	-2,-2	N,B1	-2,-2	A3,B3	N,N	B3,N	A3,B3	N,B3	N,B1	N,N	N,B1	-2,-2	-2,-2	A3,N
iteration_72	A1,B3	N,B3	B3,N	B3,B1	B3,N	B1,B1	B3,N	N,B3	A4,B1	B3,B3	-1,-1	B3,B3	B3,B3	B2,B2	B3,B3	A2,A2	N,B1	N,B1	B1,B3	B1,B3	A4,N	B3,B4	B3,B4	B3,B2	A2,B3	A2,B3	A2,B3	B1,B3	B1,B1	A2,N	B1,B3	A1,B1	B1,B1	A1,A4	B3,B1	A2,B1	B1,B1	B1,B1	B1,B1	A1,B1	B1,B1	A1,B3	B3,B1	B3,B1	-2,-2	-2,-2	B1,B1
iteration_73	B5,N	A2,N	A2,B5	A2,B1	N,N	N,A5	B5,B1	A2,B1	A1,B1	A2,B1	A5,N	A2,A2	B5,B1	A2,A2	A2,A2	B5,N	B5,B1	B5,N	N,B1	B5,N	A2,B1	A2,A5	A2,N	A2,B1	A2,B5	A2,N	A2,N	A2,A2	B1,B4	-2,-2	A2,B1	A1,A3	A2,B4	A1,A3	A2,B4	-1,-1	A2,A1	A1,B4	A1,B4	A3,B4	A1,B1	A3,B4	A3,B1	A3,B1	B1,B2	A1,B1	A2,B1
iteration_74	A1,B2	B3,B2	A1,B3	A3,B4	A1,B2	A2,N	B3,B4	A1,A3	N,B4	A3,B3	B2,B2	A1,B4	A1,A3	N,B3	B3,B4	-2,-2	-1,-1	A2,B4	B3,N	A2,B3	A1,N	B4,B2	B4,B2	A1,N	-2,-2	-2,-2	-2,-2	B4,N	A3,A1	A2,A2	A3,B4	-1,-1	A1,N	A1,A2	A3,B4	A3,A2	A1,B2	B3,N	B2,N	A1,B2	B3,B2	A3,A1	A1,B2	A3,B3	B2,B3	A1,B2	B2,B2
iteration_75	B2,B2	A1,B1	B1,B2	A3,A3	B1,B2	A1,A1	A3,B2	A3,B2	B3,B2	A3,B2	B1,B2	A3,B2	A3,B1	A2,A2	A3,B1	A2,B2	A3,B2	A3,A1	A3,A1	A3,A1	A3,B3	A3,B1	B2,B1	A3,A2	A2,A3	A2,B1	A2,A3	A3,N	A3,N	B1,B2	A3,N	A2,N	A3,N	B1,B3	A3,A3	N,B1	A2,N	A3,A2	A3,A2	A3,A2	B1,B1	A3,B1	B1,B1	B1,B1	-2,-2	-2,-2	A2,B1
iteration_76	-2,-2	-2,-2	A4,A3	B1,B2	-2,-2	N,A5	A4,B1	A3,B1	N,B4	A3,B2	B1,B3	A3,B1	A4,B1	A4,N	A4,B2	A2,A1	A3,B2	A4,N	N,B1	N,B1	N,B1	B1,B1	A3,B1	A4,A4	A2,B2	A2,B2	A4,A1	-1,-1	A3,B1	A1,B3	B1,B2	A3,B1	B1,B2	B2,B1	A3,B2	B3,B2	A3,B2	A3,B1	A3,B2	A3,B2	A2,A1	B2,B2	A1,B2	A2,B2	A2,B1	B1,B2	B2,B2
iteration_77	N,B1	B1,B2	B1,B1	B3,N	-2,-2	A1,B1	B1,B3	N,B1	-2,-2	B1,B3	A2,B2	B1,B3	N,B1	A1,B4	B1,B3	-2,-2	N,B1	A1,B1	A1,B1	B1,B1	-2,-2	A2,B1	A2,B1	B4,N	-2,-2	-2,-2	-2,-2	A2,N	B3,N	N,A2	A2,B3	-2,-2	A2,N	B1,B3	A2,B3	A2,N	-2,-2	-2,-2	-2,-2	-2,-2	A5,N	A2,B1	A2,N	A2,A5	N,B1	B1,B1	A2,N
iteration_78	-2,-2	-2,-2	A2,N	B2,B2	-2,-2	A2,B1	A2,B2	A2,B2	B1,B2	B2,N	-2,-2	B2,N	A2,B2	A1,A1	B2,N	A1,B3	A2,B2	A2,B1	A2,B1	A2,A2	B2,B1	B2,N	B2,N	A2,A1	A1,B2	A1,B2	B3,N	B2,B2	B2,B3	A3,A2	B3,B2	B1,B2	B2,B2	B4,B1	B2,B2	A3,B3	B2,B1	B2,B1	B2,B2	B2,B2	A1,B4	B4,B2	A1,B4	B4,B2	A3,N	A3,B4	A1,B2
iteration_79	-2,-2	-2,-2	-2,-2	-2,-2	-2,-2	-2,-2	-2,-2	-2,-2	-2,-2	-2,-2	-2,-2	-2,-2	-2,-2	-2,-2	-2,-2	-2,-2	-2,-2	-2,-2	-2,-2	-2,-2	-2,-2	-2,-2	-2,-2	-2,-2	-2,-2	-2,-2	-2,-2	-2,-2	-2,-2	-2,-2	-2,-2	B2,B2	A3,N	A2,B1	A2,A3	-2,-2	A3,B2	A3,B2	B2,N	B2,N	B4,B1	A2,B1	B1,B4	B1,B4	B4,N	A2,B4	A3,B4
iteration_80	B1,B1	A2,B2	B2,B1	N,N	B2,B1	A2,B3	B2,N	N,B1	N,B5	N,B1	A3,B1	N,B2	N,B1	-2,-2	N,B2	B1,B4	N,B2	A2,B2	B3,B2	B3,N	N,N	A3,N	N,B1	-2,-2	N,B1	B4,B2	B4,N	N,A3	N,B4	-2,-2	B4,N	A3,B2	N,N	A1,B1	B4,N	-2,-2	B2,N	A3,N	B2,N	A3,N	B1,B3	A1,B4	B4,B1	B4,B1	B1,B1	B1,B1	B1,B2
iteration_81	A1,A4	B2,B2	A1,B2	A3,B2	A1,B2	A2,A1	A1,B2	A1,A3	A1,N	A1,B2	A1,B3	A1,B2	B2,B2	B2,B3	B2,B2	A1,B3	A3,B2	A1,A2	A2,B2	A1,A2	N,A3	B3,B2	A1,B3	B2,B2	B3,B2	A1,B2	B3,B2	A3,B2	B2,B2	A1,B1	A3,B2	A2,N	B2,B2	B3,B1	A3,B2	A3,B1	A2,B2	-1,-1	B2,N	A2,B2	B4,N	B2,B1	B1,B4	B2,B4	A1,A1	A1,B3	A2,B1
iteration_82	A2,B2	A4,A1	A4,B2	N,N	A2,A1	N,B3	B2,N	A4,N	A2,B2	-1,-1	B1,B2	B2,N	A4,N	A2,B1	B2,N	A1,A4	A4,N	N,N	N,B3	N,N	A2,N	N,B1	N,B1	A4,B1	A4,N	A4,N	A1,B2	A4,N	A4,N	B3,B2	A4,A4	B3,B1	A4,N	B3,B1	N,N	A4,B3	N,B1	N,B1	A4,B3	A4,B3	-2,-2	N,B3	-2,-2	-2,-2	-2,-2	-2,-2	-2,-2
iteration_83	-2,-2	-2,-2	A1,N	N,N	-2,-2	A1,A3	N,N	A1,N	B3,B2	A1,N	A3,B2	N,N	A1,N	B1,B1	N,N	A1,A2	A1,N	N,A3	A1,N	N,A3	A1,B3	A3,N	B2,N	N,B1	A1,N	N,A2	N,A2	N,A2	N,B5	-2,-2	B5,N	A1,B4	A2,N	A2,B1	N,N	-2,-2	A1,A2	B4,N	A1,N	A2,B4	A4,N	N,B1	N,B1	A4,B1	N,B5	N,B1	A2,B1
iteration_84	A1,A1	A1,B2	A1,A1	-1,-1	A1,A1	B3,N	A1,B3	A1,N	-2,-2	-1,-1	N,B5	A1,N	A1,N	A1,B2	A1,B3	B3,B1	A1,N	A1,N	B3,N	B3,B3	-2,-2	N,N	N,N	A1,B2	A1,B3	A1,B1	A1,B3	B3,B2	A4,N	N,B2	N,B3	-2,-2	B3,N	A1,A4	A4,B3	N,N	B3,N	B3,N	-2,-2	-2,-2	N,A4	A4,B3	B3,N	B3,N	B4,B1	A1,B4	B3,B3
iteration_85	A2,B1	N,B1	A2,N	A1,B1	A2,N	B1,B4	A1,A2	N,B1	A3,B1	A1,N	N,B1	A1,A2	A1,A2	N,B3	A1,N	N,A2	A1,N	A1,B1	A2,B1	A2,B1	A3,N	A1,B1	A2,N	A1,N	N,N	A2,A1	A2,A1	A4,A1	A1,B1	B5,N	A4,B1	A3,B2	A1,A4	B1,B4	A1,A4	B1,B5	A1,B2	A3,A4	A4,B2	A4,B2	A2,B3	A1,B1	A1,A2	A1,B3	A2,B3	B3,B1	A2,B2
iteration_86	N,B1	A2,N	A2,N	B2,B3	N,B1	B4,N	A2,B2	A2,B2	A1,A4	A2,B3	A1,B4	B2,N	A2,B3	A1,B2	B2,N	-2,-2	A2,B3	A2,B4	A2,B4	B2,B4	A1,B2	A1,B2	B4,N	A1,B3	-2,-2	B2,N	-2,-2	A2,B2	B3,N	B4,N	A2,N	A1,A3	A2,B3	-2,-2	B2,B3	A2,B4	A1,B3	A2,A1	A2,A1	A1,B3	-2,-2	-2,-2	N,B3	-2,-2	-2,-2	-2,-2	B3,N
iteration_87	-2,-2	-2,-2	N,B2	B1,B1	-2,-2	A4,B1	B1,B2	B1,B2	-2,-2	B1,B2	A1,A3	B2,B1	N,B1	A1,B3	N,B1	A2,A3	B1,B2	A4,B2	A4,B1	A4,B1	-2,-2	A1,B2	A3,B2	B3,B1	A2,B1	A2,B1	A2,B1	B1,B1	A1,B1	A1,A1	B1,B1	B3,B2	A1,B1	A2,B1	B1,B1	A1,B1	A1,B3	B1,B2	A1,B3	A1,B2	N,B4	B1,B1	N,B1	B1,B4	B1,B1	B1,B1	A1,B1
iteration_88	B2,B1	A1,B2	B2,B1	A2,B3	B2,B2	A4,N	B3,B2	A2,B2	B3,B2	A2,B1	A1,A4	A2,B2	A2,B1	B5,N	B3,B2	-2,-2	B3,B1	B2,N	A4,B3	A4,B3	A2,B3	A2,A1	A1,B2	A2,B5	-2,-2	-2,-2	-2,-2	A2,A1	B2,B3	B1,B2	A2,B2	B1,B1	A2,B3	A1,A2	A2,B3	B2,B1	A2,B1	A2,B1	A2,B1	A2,B1	N,A2	A1,B3	A1,A2	B3,N	-2,-2	-2,-2	A2,A1
iteration_89	-2,-2	-2,-2	B2,B3	B1,B3	-2,-2	N,B5	B3,B3	B2,B3	A3,N	B3,B1	-2,-2	B2,B1	B3,B2	A1,A1	B3,B1	-2,-2	B2,B1	B3,N	B3,N	B3,N	A3,B2	-2,-2	-2,-2	A1,B3	-2,-2	-2,-2	-2,-2	B3,B2	A2,B1	A3,B2	B1,B2	A2,B3	A2,B3	A2,A3	A2,B3	A3,B2	A2,B3	A2,B3	A2,B3	A2,A2	B5,N	A2,B3	A2,N	B3,B5	B1,B3	A2,B1	B3,N
iteration_90	A5,N	B1,B1	A5,B1	A4,B2	N,B1	B1,B3	A5,B2	A4,B1	A1,B2	A5,B2	A2,B2	A5,B2	A5,A4	B1,B3	A4,B1	B4,B1	B1,B2	B2,B1	A5,B1	B2,B1	A1,B1	A2,B2	A2,A5	A4,B1	B1,B4	A4,B4	B1,B1	A4,N	A2,B2	A1,B4	A4,B2	B2,N	A2,N	A2,B3	B2,N	A4,A1	B2,N	A2,B2	A2,N	A2,N	-1,-1	B3,N	-2,-2	A2,B3	A1,A3	A2,A1	-2,-2
iteration_91	B2,B2	A2,B3	B3,B2	A1,B5	B3,B2	A2,A3	B5,B3	B5,B3	A2,A1	-1,-1	A2,N	A1,B2	B5,B2	N,B1	A1,B3	N,A5	A1,B2	-1,-1	A2,B3	A2,B5	A2,B5	A1,A2	A1,A2	B2,N	B3,N	A1,A5	B3,N	B5,N	A1,B2	N,B3	A1,B5	B1,B1	A1,N	B5,N	A1,N	B5,N	A1,B1	N,B1	A1,B1	A1,B1	B2,B2	A1,N	A1,B2	B2,N	A2,A1	A2,B5	A1,A1
iteration_92	-2,-2	-2,-2	B2,N	A2,B2	-2,-2	A2,B3	A2,N	A2,N	-2,-2	B2,B2	A2,N	-1,-1	B2,B2	N,B3	A2,B2	A2,N	B2,B2	A2,N	A2,N	A2,N	-2,-2	A2,B2	B2,N	B2,N	A2,A2	A2,B2	A2,B2	B2,N	-1,-1	A1,A2	B2,B2	B1,B2	A2,N	A1,A3	B2,B2	A1,B2	A2,B1	B2,N	B2,N	N,B1	N,A2	A1,B2	A1,A2	B2,N	-2,-2	-2,-2	A2,A2
iteration_93	B3,B1	A1,B3	A1,B3	-1,-1	A1,B3	B2,N	A1,N	A1,N	-2,-2	A1,N	-2,-2	B3,N	A1,N	A1,B2	A1,N	N,B1	A1,N	A1,N	A1,B2	N,N	-2,-2	B3,N	-2,-2	A1,B2	A1,B1	A1,N	A1,N	N,A3	N,A4	B1,B2	N,A4	N,A4	N,N	B1,B1	N,A3	N,B1	N,A4	-1,-1	N,N	N,N	A2,B1	N,B1	A2,B1	B1,B1	A2,A3	A2,B1	A2,A4
iteration_94	A2,B2	B1,B1	A2,B1	A3,N	B2,B1	-2,-2	N,B1	A3,B1	N,B4	N,B1	A2,B2	A3,B1	A2,A3	-2,-2	N,B1	A2,B3	A3,B1	-2,-2	-2,-2	-2,-2	N,B1	A2,A3	A2,A3	-2,-2	B3,B1	A2,N	B3,B1	A3,B2	B5,N	A2,B2	B2,B5	A3,N	B2,B5	N,A4	B2,B5	A2,B5	B2,N	B5,N	A3,B2	A3,B2	A1,B2	N,B5	B2,N	B2,N	A1,A1	A1,N	B2,B2
iteration_95	B4,N	A2,A3	A2,B4	A1,B3	A3,N	B1,B1	A2,A1	B4,B3	A1,A2	A2,B3	-2,-2	B4,B3	A2,B3	B3,B2	A1,B4	A3,B1	A1,B4	A2,B1	A2,B1	A1,B1	A1,B4	-2,-2	-2,-2	A2,B3	A3,B4	A1,B1	B1,B4	B3,B2	A1,A1	A4,B1	A1,B3	B2,B1	A1,B3	A3,A1	A1,B3	A1,A4	B3,B2	B3,B2	B3,B1	A1,B2	B3,N	A3,B3	A3,N	B3,B3	A2,B2	A2,A1	B2,N
iteration_96	-2,-2	-2,-2	B3,B2	B3,N	-2,-2	B5,N	B3,B3	N,B3	N,A2	B3,N	B3,N	B3,B3	B3,N	A2,A2	B3,B3	A1,B2	B3,N	B3,N	B3,N	B3,B5	N,N	B3,B3	B3,B3	A2,B3	B2,B3	B2,B3	A1,B3	B2,B3	A4,N	-2,-2	A4,B2	A2,N	A4,B2	B1,B1	A4,B3	-1,-1	A4,A2	A4,A2	B2,N	A4,A2	A1,A1	B3,B1	A1,B3	A1,B3	B3,B2	B1,B3	A4,B3
iteration_97	A1,A2	B2,B2	A1,B2	A1,B2	A2,B2	A1,B4	A1,B2	B2,B2	A1,A3	A1,B2	N,B1	B2,B2	B2,B2	A1,B4	A1,B2	A1,B3	A1,B2	A1,A1	A1,A1	A1,B2	A1,B2	B2,N	B2,N	A1,B2	A1,A1	A1,B2	B3,B2	A1,B1	B2,B2	A2,A1	A1,B2	A3,N	B1,B2	B3,B2	A1,B2	A1,A2	A3,B2	A3,B2	B2,N	B2,N	A3,N	B2,B3	A3,B2	A3,B3	-2,-2	-2,-2	A3,B2
iteration_98	A2,B3	A2,B2	B2,B3	B1,B1	A2,B3	A3,B2	B3,B1	B1,B2	-2,-2	B1,B3	A5,N	B1,B3	B3,B1	A4,B1	B2,B1	-1,-1	B1,B2	A3,B3	B2,B1	B2,B3	-2,-2	N,B1	A5,B1	A4,B3	A1,B1	A1,B1	A1,B2	B1,B3	A2,B1	A4,N	B1,B1	A2,A3	B1,B3	A2,B2	B1,B1	A4,B1	A2,B3	A2,B1	A3,B1	A2,B3	-2,-2	-1,-1	B3,B2	N,B1	N,A3	B2,N	A2,B3
iteration_99	A1,A4	A2,B3	A2,A1	A2,A4	A1,B3	A1,B3	A2,A4	A1,A4	-2,-2	A2,A2	A2,B2	A4,A2	A1,A2	-2,-2	A1,A2	A2,B3	A2,A2	A1,A2	A2,B3	A1,A4	-2,-2	A4,B2	A2,A2	-2,-2	A1,B3	A2,A2	A2,A1	A2,B1	A4,A1	A3,B2	A4,B1	B3,N	A2,A4	A3,A1	A2,A1	A4,B2	N,A2	A2,B3	A2,B3	A2,B3	B5,N	A2,A3	A2,B5	A2,N	B3,B1	A3,B3	A2,N
iteration_100	-2,-2	-2,-2	A4,N	A5,B1	-2,-2	A3,B1	A5,A4	A5,N	B3,B2	N,B1	A1,B2	A5,A4	A5,N	B2,N	A4,B1	B2,B2	A5,A4	A4,B1	A4,B1	A3,A4	A5,B3	A1,A4	A1,A4	A5,B2	A4,B2	A4,B2	A4,B2	B2,B1	A5,N	B1,B1	A5,B2	-2,-2	B2,N	B2,B2	N,B1	A5,B1	-2,-2	-2,-2	B2,N	-2,-2	B1,B2	B2,N	N,B1	B2,B2	A1,A3	A1,B2	-2,-2
iteration_101	A1,B2	A3,N	A1,A3	A2,B3	A3,B2	A4,B1	A1,B3	A1,B3	B1,B1	A2,A1	A2,A3	A3,B3	A2,A3	B3,B2	A3,B3	A3,A2	A1,B3	A4,B3	A1,B1	A1,B1	A1,B1	A2,B3	A3,A3	A2,B3	A3,A2	A3,B3	A3,B3	A2,B3	A3,A2	B2,N	A3,B3	B4,N	A2,A3	A3,A2	A2,A2	B3,B2	A3,N	A2,N	A3,N	A2,B4	A2,A3	A2,A2	A2,A2	A2,A2	A1,B4	A3,B4	A2,A3
iteration_102	-2,-2	-2,-2	A2,N	B2,N	-2,-2	-2,-2	B2,N	A2,B2	A2,B3	A2,N	A1,N	A2,B2	A2,N	B1,B2	A2,B2	A3,A2	A2,B2	-2,-2	B2,N	B2,N	A2,A2	A2,A1	A1,B2	A2,B1	A2,A3	A3,B2	A2,A2	A2,N	B2,N	A2,B3	N,A2	B3,B2	A2,B2	B4,B1	A2,N	A2,N	B2,B3	A2,B3	A2,B2	B2,B2	A2,A2	B4,N	A2,B4	A2,N	A1,B2	B2,B4	A2,B3
iteration_103	A1,B1	A4,N	A4,B1	A1,A4	N,B1	A3,B1	A4,B1	A1,B1	B1,B1	A4,A1	A2,A2	A1,B1	A1,B1	A2,A1	A4,A4	N,A2	A4,A4	B1,B1	A3,B1	A3,B1	B1,B1	A2,B1	A1,A2	A2,B1	A4,A2	A4,A2	A4,N	-2,-2	-2,-2	B2,B2	A1,N	N,B5	A1,N	B2,B2	A4,N	A1,B2	B5,N	N,N	A1,N	A1,N	B1,B1	A4,B2	B2,B1	A4,B1	A3,N	A3,B2	B2,B5
iteration_104	A2,B1	B2,B2	B1,B2	B1,B1	A2,B2	-2,-2	B1,B2	B1,B1	A2,B3	B1,B1	-2,-2	B1,B2	B1,B2	A1,A1	B1,B2	A1,A4	B1,B2	-2,-2	-2,-2	-2,-2	A2,B1	-2,-2	-2,-2	A1,B1	A4,B1	A1,B1	A1,B1	B1,B4	B1,B1	A2,A1	B4,B1	-2,-2	B1,B4	A2,B1	B1,B1	A2,B4	B1,B4	-2,-2	-2,-2	-2,-2	B1,B2	A2,B1	A2,B2	A2,B1	N,B5	A2,N	A2,B1
iteration_105	A3,N	B3,B1	N,B3	N,B1	A3,B3	A4,A1	B1,B3	N,B3	A1,B2	B3,N	A2,A2	B1,B3	N,B1	-2,-2	N,N	A3,B1	B3,B1	A4,B1	A1,B3	A4,B1	B2,N	A2,B1	A2,B3	N,B1	A3,N	N,B1	N,B1	B3,N	A3,B1	-2,-2	B1,B3	A2,A1	B1,B3	B2,B2	N,B1	-2,-2	A1,B1	A2,B1	A1,B3	A1,B1	A5,N	B1,B2	B2,N	A5,B1	A2,A3	A2,B2	A1,B2
iteration_106	B1,B1	A1,A3	A1,B1	B1,B2	A1,B1	A2,A2	B1,B1	A1,B2	N,A3	A1,B1	A1,A2	A1,B2	A1,B1	A3,B2	A1,B2	A1,A4	A1,B1	A2,B1	A2,B1	A2,B1	A1,N	A1,A1	A1,A2	B1,B2	A1,B2	A1,A4	A1,A1	-2,-2	-2,-2	A5,N	B1,B2	A1,B2	B2,B1	A4,A1	B2,B1	A5,B1	B2,B1	B2,B1	B2,B2	-1,-1	B1,B4	A4,B2	A4,B1	B2,B1	-2,-2	-2,-2	A4,B1
iteration_107	-2,-2	-2,-2	N,B1	N,N	-2,-2	N,B1	N,B1	N,N	B5,N	N,N	-2,-2	N,B1	N,N	A2,N	N,N	N,B4	N,N	N,B1	N,B1	N,N	N,B5	-1,-1	N,B1	N,A2	N,N	N,B4	N,N	N,B3	N,A5	A1,B1	N,A5	B1,B2	B3,N	A1,A3	N,N	A1,N	B3,B2	B3,B1	N,B1	N,B1	B1,B4	A1,N	N,B1	A1,B1	A4,B1	A4,A1	N,B2
iteration_108	B2,B3	A3,B1	B1,B2	A2,A3	A3,B2	B2,B2	A3,B1	A3,B1	A1,B4	A2,B2	A1,B2	A2,B1	A2,B2	B2,B2	A2,B1	B2,B1	A2,B1	A3,B2	A3,B2	A3,B2	A1,A3	A2,B2	A1,B1	A2,B2	A2,B2	A2,B2	B1,B2	-2,-2	-2,-2	B5,N	A1,N	B2,B2	A2,N	-2,-2	-2,-2	A1,B5	A2,B2	A2,B2	B2,N	B2,N	A1,B1	A1,A3	A1,B1	A1,B1	-2,-2	-2,-2	B1,B2
iteration_109	-2,-2	-2,-2	B2,B1	N,B3	-2,-2	A4,B1	B1,B3	B3,B1	A1,A2	B2,B3	-2,-2	B2,B3	N,B2	A2,B1	B2,B3	A1,A1	B1,B3	A4,B3	B1,B1	A4,B1	A1,B3	-2,-2	-2,-2	A2,N	A1,B3	A1,B2	A1,B2	B3,N	B3,B1	-2,-2	B3,B1	B3,N	B3,B3	-2,-2	N,B1	-2,-2	B3,B3	B3,B3	B3,N	B3,B3	-2,-2	-2,-2	A1,N	-2,-2	-2,-2	-2,-2	A1,B3
iteration_110	B2,B3	A3,A1	A3,B2	B4,B3	A1,B3	B2,B2	A3,B3	B2,B3	A3,B2	A3,B3	B4,B1	A3,B4	B2,B4	-2,-2	A3,B4	B4,N	B2,B3	B3,B2	A3,B2	B3,B2	B2,B2	A3,B4	B4,B4	-2,-2	B4,B4	B4,B4	B4,N	B1,B3	B1,B4	A1,A3	B1,B1	A1,B2	B1,B3	B1,B1	B3,B4	A1,B1	A1,B1	A1,B1	A1,B3	A1,B3	B2,N	B1,B3	B2,B3	-2,-2	A5,N	A5,B1	A1,B2
iteration_111	A3,B1	A1,A2	A3,A1	A2,N	A3,A1	A2,B1	A1,N	A1,N	-2,-2	-2,-2	-1,-1	A3,A2	A3,A2	-2,-2	A1,A2	B3,N	A1,N	A2,A1	N,B1	N,B1	A1,N	-2,-2	-2,-2	-2,-2	A2,N	A2,B3	A1,B3	B3,N	A2,B2	A4,N	B2,N	B4,N	A2,B3	B1,B3	B2,N	A4,B2	A2,B4	A2,B4	A2,B4	A2,N	A3,A1	B1,B2	A3,B2	A3,B1	-2,-2	-2,-2	A3,A2
iteration_112	A2,A2	B4,B1	A2,B4	A1,A1	A2,B4	N,A3	A2,A1	A2,A1	A1,B4	A2,A1	A1,A1	A1,B4	A2,A1	A2,B3	A2,A1	A3,B1	A1,B4	A1,A3	A1,N	A1,A3	A2,B4	A1,B4	A1,B4	A2,B3	A3,A2	A3,A2	-1,-1	A1,B3	A1,B4	B1,B1	A1,B3	A1,A3	B3,B4	A1,B2	A1,B4	A1,B1	A1,B4	A1,B3	A1,B3	A1,B4	N,A2	A1,B4	A1,A2	A1,N	B1,B2	A1,B1	A2,B4
iteration_113	B1,B2	B1,B3	B1,B1	A1,N	B1,B2	-1,-1	A1,B1	N,B1	A3,B2	A1,B1	A2,B1	A1,B1	N,B1	A3,B2	N,B1	A2,B3	A1,B1	A1,B1	A4,B1	A1,A1	B2,B1	A2,B1	A1,B1	B2,B1	A2,B1	B3,B1	B3,B1	A4,N	A1,B4	A1,B3	A4,B4	N,A2	A1,N	B1,B4	A1,N	A4,B3	N,N	N,A2	A1,N	N,N	B3,B1	A1,B1	B1,B1	A1,B3	A1,B1	B1,B4	N,B1
iteration_114	B1,B1	A2,B2	B2,B1	B3,B4	B2,B1	-2,-2	-2,-2	B1,B3	-2,-2	B1,B3	A1,B1	B3,B1	B2,B4	A3,A2	B2,B3	A2,B2	-2,-2	-2,-2	-2,-2	-2,-2	-2,-2	A1,B3	A1,B3	A3,B2	B2,B3	A2,B2	A2,B2	B4,B1	A2,B3	N,A4	B3,B1	A2,A3	B3,B1	A2,A3	A2,B4	N,B1	A2,B1	A2,B1	A3,B3	A2,B1	A1,N	A2,A2	A2,A1	A2,A1	-2,-2	-2,-2	A2,A2
iteration_115	-2,-2	-2,-2	A1,A5	A2,N	-2,-2	N,A5	A5,A2	A2,A5	A2,B2	A5,A2	A4,B1	A2,A1	A2,A1	A2,B3	N,A5	N,A2	A1,A2	A5,A5	A5,N	A2,N	A2,A2	A4,A2	A2,B1	A2,A2	A2,N	N,N	N,N	A2,B1	A3,N	B2,B2	A2,A3	A2,N	N,B1	A3,B2	N,B1	A2,B2	A2,B1	A2,B1	N,B1	A2,N	B2,N	A3,B1	B1,B2	B1,B2	A1,A4	A1,B2	A2,B2
iteration_116	A3,N	A3,A2	A3,A3	B2,N	A3,N	A4,B1	A3,B2	A3,N	B4,N	A3,N	B2,B1	A3,B2	A3,N	B3,B1	A3,B2	B3,N	A3,B2	B2,B1	B2,B1	A4,B2	A3,B4	B2,B2	B2,B2	A3,B3	A3,B3	A3,B3	A3,B3	A2,N	A2,B2	A2,B3	B2,N	N,B1	A2,N	B2,N	A2,B2	A2,B2	N,N	A2,B1	N,N	N,B1	A2,A2	A2,B2	A2,B2	A2,B2	-2,-2	B2,N	B2,N
iteration_117	-2,-2	-2,-2	A1,A3	A1,A4	-2,-2	B1,B4	A4,A1	A1,A4	N,A3	A3,A4	B2,N	A4,A3	A1,A1	A1,B2	A1,A1	A3,B1	A1,A4	A1,B1	A1,B4	A4,B1	A1,N	A4,B2	A3,B2	A1,A1	A1,B1	A3,A1	A3,A1	A1,B1	A4,N	A1,B4	A1,A4	B4,N	A1,N	N,B2	A1,A4	A1,A4	N,N	N,N	A1,B4	A1,B4	B2,N	A1,N	A1,B2	B2,N	B1,B2	N,B1	A1,N
iteration_118	A1,B2	N,A2	A1,N	A1,A1	B2,N	A2,B1	A1,A1	A1,N	-2,-2	A1,N	A1,B2	A1,N	A1,N	A2,B1	A1,N	N,B3	A1,A1	A2,A1	A2,A1	A2,A1	-2,-2	A1,B2	B2,N	A2,A1	N,N	N,N	N,N	A1,A2	A1,A4	A1,B4	A4,A2	B5,N	A4,A2	B4,N	A1,A2	A1,A4	N,A4	A4,B5	-1,-1	A4,N	A3,B2	A1,B4	A1,B2	A1,A3	-2,-2	-2,-2	B2,N
iteration_119	A3,N	B2,B1	A3,B2	B1,B1	A3,B1	A3,N	A3,B1	B2,B1	A1,N	A3,B1	A1,A1	A3,B1	B2,B1	N,A4	A3,B1	A1,A4	A3,B1	A3,A3	N,B1	A3,B1	A1,B2	A3,A1	A1,B1	N,B1	A4,B1	A3,A1	A1,B1	B3,B1	A2,B1	A2,B2	A2,B3	B4,N	A2,B3	B2,B3	A2,B3	A2,A2	A2,B4	A2,N	A2,B4	A2,B4	A1,N	B3,B2	B2,N	A1,B3	A2,B1	A2,B2	B4,B2
iteration_120	-2,-2	-2,-2	A1,A5	A2,B2	-2,-2	-1,-1	A5,B2	A2,A1	B4,B1	A1,B2	N,A2	A1,B2	A1,B2	A1,B3	A5,B2	A3,B1	A1,B2	A5,B3	A5,A2	B2,B3	A2,B4	B2,N	A1,N	B2,B3	B1,B2	A3,A5	A3,B2	B2,N	A2,A2	-2,-2	A2,N	-2,-2	A2,N	A4,B1	A2,N	A2,N	-2,-2	-2,-2	A2,N	A2,N	N,A5	A4,A2	A4,N	A2,N	A2,B3	A4,B3	-2,-2
iteration_121	A1,B3	B1,B3	B3,B3	A1,B1	A1,B1	N,B3	B1,B3	B1,B3	A2,A2	A1,B3	N,B4	A1,B3	A1,B3	A4,N	A1,B3	A1,A3	A1,B3	B3,N	B3,B3	N,B1	A2,B3	A1,N	A1,N	A4,B3	A1,A3	A1,B3	A1,B3	A1,B4	A4,B1	A1,B1	B4,B1	B1,B3	A1,A4	B2,B2	A1,A4	B1,B1	A4,B1	A1,B1	A4,B1	A1,B3	A1,N	A1,B2	A1,B2	B2,N	N,B5	B2,N	B2,B1
iteration_122	-2,-2	-2,-2	N,B1	B5,B2	N,B1	A2,B3	-1,-1	N,B5	A2,B1	B1,B2	B1,B1	N,B5	N,B5	N,B2	B1,B2	N,B1	N,B5	B3,B1	B3,B1	B3,B5	A2,N	N,B1	N,B1	N,N	N,B1	-2,-2	-2,-2	-2,-2	-2,-2	A2,B3	B5,B2	-2,-2	-2,-2	A2,A3	B2,B5	B3,B5	N,B1	N,B1	-2,-2	N,B1	N,A2	A2,B2	A2,N	B2,N	-2,-2	-2,-2	A2,N
iteration_123	A2,A2	A2,B2	A2,B2	A5,N	A2,B2	A1,A1	B2,N	A2,N	N,B3	A5,B2	N,B5	B2,N	B2,N	N,B5	A5,B2	A1,A4	A2,A5	A1,B2	A1,B2	A1,B2	N,N	B5,N	N,N	N,N	A5,A4	A1,B2	A1,B2	-2,-2	-2,-2	-2,-2	-2,-2	-2,-2	-2,-2	-2,-2	-2,-2	-2,-2	A3,N	-2,-2	A1,N	-2,-2	B4,B1	A5,A3	A3,B4	A5,B4	-2,-2	-2,-2	A3,A3
iteration_124	B3,B1	A3,A1	A3,B3	A2,B2	A3,B1	-2,-2	A3,A2	A3,A2	B2,N	B3,B2	A1,B4	A2,B3	A3,B2	A1,A1	A2,B3	A3,B2	A3,B2	-2,-2	-2,-2	-2,-2	A3,B2	A1,B3	A1,A2	A3,A1	A3,A2	B2,B3	B2,B3	A1,B2	A2,A2	B3,N	A1,A2	A3,B2	A1,A2	A1,A2	A1,A2	A2,B3	A2,B2	A3,A1	A3,A1	A1,B2	N,B4	A1,A2	A1,N	A2,N	B3,B2	A1,B3	A2,A1
iteration_125	-2,-2	-2,-2	N,B1	A4,B1	N,B1	A3,B1	B1,B1	A4,N	A3,B2	A4,N	B1,B3	A4,N	A4,B1	B1,B3	A4,N	N,B3	A4,N	A3,B1	A3,B1	A3,B1	A3,N	B3,N	N,B1	B1,B1	N,N	B3,N	A4,N	A1,A4	B1,B1	A4,N	A1,B1	B2,B3	A1,B1	B5,N	A1,B1	A4,B1	A1,B2	B1,B3	A1,B2	A1,B2	A1,A3	B1,B5	A3,B5	A1,B5	-2,-2	-2,-2	A1,B5
iteration_126	B2,N	A3,B1	A3,B2	A1,B3	B1,B2	A1,A3	B2,B3	A1,B2	B3,N	A3,B3	A1,A2	A1,B2	B2,B3	A2,N	A3,A1	B2,B2	A3,A1	A3,B2	A1,B2	A1,B2	B2,B3	A1,A1	A1,B2	A2,B2	A3,B2	A1,B2	A3,B2	A2,B3	A1,A1	A3,B1	A1,B3	B1,B2	A2,A1	A1,B3	A2,A1	A1,A3	A2,B2	A1,B1	A1,B1	A2,B2	A1,A1	A1,A2	A1,A1	A1,A2	B4,B1	A1,B4	A1,B2
iteration_127	-2,-2	-2,-2	A3,N	A3,B2	-2,-2	A1,B3	B2,N	B2,N	A3,B2	A3,B2	-2,-2	B2,N	A3,A3	A1,A1	B2,N	A3,A2	A3,B2	B3,B2	B3,N	B3,B2	B2,B2	-2,-2	-2,-2	A3,A1	A3,B2	A2,N	-1,-1	B2,B3	A3,N	A4,B1	B2,N	N,A5	N,B2	N,A5	B3,N	A4,B2	N,N	A5,N	N,N	A5,N	A2,B1	A5,N	A2,N	A2,A5	A2,B2	B2,N	N,N
iteration_128	A1,N	B1,B3	A1,B1	A2,N	A1,B3	B3,B2	A1,A2	A1,N	-2,-2	A2,B1	A5,N	A2,B1	A1,N	B1,B1	A1,N	-2,-2	A2,B1	A1,B3	A1,B2	A2,B3	-2,-2	A5,B1	A5,B1	N,B1	-2,-2	-2,-2	-2,-2	B5,N	A1,A2	A4,A1	A1,B5	A2,A2	A2,B5	B1,B4	A2,B5	A1,A4	A2,B5	A2,A2	A2,B5	A2,A2	A1,A4	B5,B1	A1,B5	A1,B1	-2,-2	-2,-2	A1,B5
iteration_129	-2,-2	-2,-2	B4,B2	A2,A1	-2,-2	A1,A4	A2,B4	A2,B4	A4,B1	A2,B4	A1,A1	A2,B4	A2,B4	B5,N	A1,B4	A1,B2	A1,B2	A4,B4	A1,B4	A2,A1	A2,B1	A2,A1	A2,A1	A2,B5	A1,B2	A1,A1	A1,B2	-2,-2	-2,-2	B3,B2	A3,A1	-2,-2	-2,-2	A1,B3	A3,A2	A3,B3	A2,N	-2,-2	-2,-2	-2,-2	A3,B1	A3,B3	B3,B1	A3,B1	A1,B3	A1,B3	A2,B3
iteration_130	A2,A2	A2,B3	A2,B3	N,B1	A2,B3	A3,N	B3,B1	A2,B1	-2,-2	A2,B1	A1,A1	B3,B1	A2,N	A1,B3	B3,N	A1,B1	B3,B1	A3,B1	A3,B1	N,B1	-1,-1	A1,B1	A1,B1	A1,N	A1,B3	A1,N	A1,N	A1,B1	B2,N	A2,A2	B1,B2	A1,B1	B1,B2	A3,B2	B1,B2	A2,B2	A1,B1	A1,B1	B1,B1	B1,B2	A3,A2	A3,B1	A2,B1	A3,B1	-1,-1	A3,A3	A2,B1
iteration_131	A2,B1	B2,B2	A2,B2	N,B1	B1,B2	A1,B3	B2,B1	B2,B1	A1,B3	B2,N	B1,B2	A2,B1	B2,N	A3,B1	A2,N	A4,B1	B2,B1	B3,B1	B3,B1	B3,B1	B3,B1	A2,B1	A2,B2	A3,B2	N,B1	A4,A2	N,B1	B1,B2	A2,N	A1,A1	A2,B1	A1,B1	B2,N	N,B1	N,B1	A2,A1	A1,B2	A1,N	N,B1	A1,B2	A1,A3	N,N	N,A3	A1,N	A1,N	N,B1	A1,A3
iteration_132	A2,B2	A3,B1	A3,B2	A3,B1	A2,B1	A4,N	B2,B1	A3,B2	N,B2	A3,A3	A1,A4	A3,A3	A3,B2	A3,A2	A3,B2	A3,A1	A3,B2	A4,B2	N,B1	N,B1	B2,N	A3,A1	A3,A4	A3,B2	A1,B2	A1,B2	A3,B2	A3,N	B3,B1	A2,N	A3,B3	N,A5	N,B1	A1,B4	B3,N	A2,B3	N,N	N,N	N,B1	N,N	N,B4	B4,B3	N,B4	B4,B4	A2,B1	A1,B1	N,N
iteration_133	B1,B2	A1,B3	A1,B1	A1,B4	A1,B2	A2,A2	B1,B4	B1,B4	-2,-2	A1,A1	A2,A2	A1,A1	A1,B4	A2,B3	A1,A1	A2,B3	A1,B1	A2,B4	A2,B4	A2,B4	-2,-2	A1,A2	A1,A2	A2,B4	A2,A1	A1,B3	A1,B3	B4,N	A1,B4	B2,B3	B4,B4	B2,B1	A1,B4	A4,N	A1,B4	B4,B2	A1,B1	A1,B2	B4,B1	B4,B2	A4,A1	A4,B4	A4,B4	A4,B4	B1,B1	A4,B1	A1,B4
iteration_134	A2,B2	N,A4	B2,N	A5,B1	A2,A4	A2,B2	A5,N	A5,B2	B3,B2	B1,B2	-2,-2	A5,N	B1,B2	A3,N	A5,N	B2,B2	A5,B2	A2,N	A5,B2	B2,N	A5,B3	-1,-1	-2,-2	A3,B1	A5,B2	A5,B2	B2,N	B1,B2	A5,N	-2,-2	N,B1	B1,B3	B2,N	A5,N	A5,B1	-2,-2	B2,B1	N,B1	-2,-2	-2,-2	B2,B3	A5,A5	A5,B3	A5,B2	A2,B2	B2,N	B3,B2
iteration_135	A5,N	A2,B3	A5,B3	A3,B1	A2,N	N,A3	A5,A3	A3,B3	A1,N	B3,B1	A1,B1	A5,A3	B3,B1	A1,A4	A5,B1	A2,B2	A3,B3	A5,A3	A3,N	A5,N	A3,A1	A1,A3	A3,B1	A1,B1	A2,A5	A2,B1	A2,B1	A2,A3	B1,B1	A3,A2	A2,B1	B3,N	A2,B1	A2,B2	A2,B1	A2,A3	A2,N	A2,B3	N,B1	A2,B3	B1,B2	A2,B2	A2,B1	A2,B1	A2,A3	A2,A2	A2,N
iteration_136	B1,B2	A2,A2	A2,B1	N,N	A2,B2	A5,N	N,B1	A2,N	-2,-2	N,B1	-2,-2	N,B1	A2,N	B2,B3	A2,N	B3,N	N,B1	A5,B1	N,N	N,B1	-2,-2	N,B1	-2,-2	A2,B2	A2,N	A2,B3	A2,N	A5,N	B3,N	A1,A2	A5,N	A2,N	A5,B3	N,A5	N,N	A1,N	A5,A2	A5,A2	B3,N	A5,A2	N,A2	N,A5	N,N	A5,A2	A1,B3	B3,N	N,A5
iteration_137	A2,B2	A1,B1	A1,B2	B3,B4	B1,B2	A4,A1	B2,B3	B2,B4	N,A3	A1,B4	A1,A4	B2,B3	B2,B4	-2,-2	A1,B3	A1,B3	B2,B3	A4,B3	A4,B3	A4,B3	B2,N	A1,B2	A1,B3	-2,-2	A1,A1	A1,B3	B3,B3	A1,B3	B4,N	A2,A3	A1,B4	A2,N	B3,B4	N,A4	B3,N	A2,B4	A2,B4	A2,B3	B4,N	A2,B3	A3,B1	N,N	N,B1	A3,N	-2,-2	-2,-2	A2,N
iteration_138	B2,N	A4,B1	A4,B2	A3,N	B1,B2	-2,-2	B2,N	A3,B2	A3,B1	A3,B2	B5,N	A3,B2	B2,N	A1,B1	A4,A3	B1,B3	B2,N	-2,-2	-2,-2	-2,-2	A3,B1	A3,B5	A3,N	B1,B2	A3,B3	A3,B1	A3,B1	A3,B1	N,B4	N,A5	N,B1	A3,B2	A3,N	-1,-1	A3,N	N,N	B2,N	A3,B2	A3,N	A3,N	B1,B1	A3,N	A3,B1	N,B1	A3,N	A3,B2	A3,B2
iteration_139	A2,A1	B1,B3	A2,B1	B1,B1	A1,B3	A2,A1	B1,B1	B1,B1	N,A5	B1,B1	-1,-1	A2,B1	B1,B1	A5,N	A2,B1	A2,B1	B1,B1	A1,B1	A2,B1	A2,B1	N,B1	-1,-1	A2,A2	A5,B1	A2,B1	A2,B1	A2,B1	B1,B1	B1,B2	B2,B1	B1,B1	A2,A3	B1,B1	B2,B2	B1,B1	B1,B2	A3,B1	A2,B1	A3,B1	A3,B1	N,A2	B2,B1	N,B1	B2,N	A1,A1	A1,B2	A3,B1
iteration_140	A3,B2	N,A2	B2,N	A2,B1	A3,A2	A4,N	N,B1	B1,B2	A3,B2	A2,N	A1,N	B1,B2	A2,B2	B1,B1	A2,N	B3,B2	B1,B2	N,B1	A4,B1	A4,B1	A3,B2	B2,N	B2,N	A2,B1	A2,B2	B3,N	A2,B3	A2,A2	B1,B1	A1,B1	A2,B1	A4,B1	A2,B1	A4,B1	A2,B1	A2,A1	A2,A4	A2,B1	B1,B1	A2,A4	A1,B4	B1,B1	B4,B1	A1,B1	N,A4	A4,N	A4,B1
iteration_141	B2,B1	A2,B3	B3,B2	N,N	B3,B2	A3,A1	B3,N	N,B2	-1,-1	N,B2	A3,B2	N,B3	N,B2	-2,-2	B2,N	A1,A2	N,B2	A1,N	A1,B3	A3,B3	N,N	B2,B3	B2,B3	-2,-2	A1,B2	A1,B2	A2,N	N,B4	N,B3	-2,-2	N,B3	B4,N	N,N	A4,A1	B3,N	B3,N	N,B4	N,B4	N,B4	N,B4	A1,B2	A4,B3	B3,B2	B3,B2	A3,B2	A3,A4	B2,B4
iteration_142	-2,-2	-2,-2	B3,N	A1,N	-2,-2	B3,N	N,N	-1,-1	A2,B3	A1,B3	B5,N	A1,N	A1,B3	A5,N	A1,N	A3,B2	A1,B3	N,B3	N,B3	N,B3	A1,B3	B5,N	A1,B5	A1,A5	A3,N	A3,N	B2,N	B3,N	A1,B2	A1,B3	A1,B3	A1,A1	B2,N	A3,B1	A1,B3	A1,B3	A1,B2	A1,N	A1,B2	A1,N	A3,B2	B3,B1	A3,B1	B2,B1	A2,A2	A3,A2	A3,A1
iteration_143	A2,A3	B1,B1	A2,B1	A1,B4	A2,B1	A1,B4	A1,B1	A1,B1	A2,B3	A2,A1	A3,N	A1,B1	A2,B4	B2,B2	A2,A1	-2,-2	A1,B1	A1,B4	A1,B1	A1,B4	B3,B1	A1,A3	A3,B1	A2,B2	-2,-2	-2,-2	-2,-2	A1,B4	A3,A1	B1,B2	A3,B4	B3,B2	A1,A3	B3,B1	A1,A1	B4,B1	A3,B2	A3,B3	A3,B3	A3,B3	A2,B2	A1,B3	A1,A2	A1,B2	-2,-2	-2,-2	A1,B2
iteration_144	B1,B4	A1,A2	A1,B1	A1,B2	A1,B4	A4,B1	A1,B1	A1,B2	A5,N	B1,B2	N,B2	A1,A1	A1,A1	B2,B1	A1,B1	N,A2	A1,B1	A1,B1	A1,A4	A1,A4	A1,A5	A1,N	A1,N	A1,B2	A1,A2	A1,N	N,B1	A3,B2	A1,B4	A2,A2	A3,B4	A3,A1	A3,B4	B2,B1	A3,B4	A2,B4	A1,B4	A3,A1	A3,B4	A3,B4	A1,B3	B4,B2	B3,B4	A1,B2	A2,B2	B2,B2	B4,B4
iteration_145	-2,-2	-2,-2	N,B1	N,B1	N,B1	A3,N	N,B1	N,B1	A1,A1	B1,B1	A2,B1	B1,B1	N,N	B2,B2	N,B1	A4,A1	N,N	A3,N	N,N	A3,B1	A1,B1	A2,B1	A2,B1	N,B2	A4,N	A4,N	A4,B1	B1,B1	A5,N	B1,B1	A5,B1	A4,N	A5,B1	B2,N	N,B1	B1,B1	A5,A4	A5,N	N,B1	A4,B1	A4,B1	B2,N	A4,B2	A4,N	-2,-2	-2,-2	A4,A5
iteration_146	A3,B1	A5,N	A5,B1	B1,B2	A3,A5	B5,N	A5,B1	A5,B1	A1,B3	B1,B1	-2,-2	B1,B2	B1,B1	A1,A3	A5,B1	B2,B3	A5,B1	A5,B5	B1,B5	A5,N	A1,B1	-2,-2	-2,-2	A1,B1	A5,B2	A5,B2	A5,B2	-2,-2	-2,-2	-2,-2	-2,-2	-2,-2	-2,-2	-2,-2	-2,-2	-2,-2	-2,-2	N,B1	-2,-2	-2,-2	-2,-2	-2,-2	-2,-2	-2,-2	-2,-2	-2,-2	-2,-2
iteration_147	-2,-2	-2,-2	A4,A3	A1,B3	-2,-2	B1,B2	A1,A3	A1,A4	B1,B3	A1,A3	B2,B3	A4,B3	A1,A3	-2,-2	A1,A3	A3,B2	A4,B3	A1,B2	A1,B2	A3,B1	A4,B1	B3,B3	A4,B2	-1,-1	A3,B2	A1,B2	A3,A1	A1,A3	B3,N	B1,B1	A3,N	A1,B2	A3,N	A4,B1	A1,N	N,B1	A1,N	A3,B2	A1,A3	A1,A3	A1,A3	A1,B1	A1,A1	A1,A1	A3,A1	A3,B1	A1,N
iteration_148	A1,A4	B5,N	A4,N	B3,B3	A1,B5	A1,B1	B3,N	A4,B3	A1,B2	A4,B3	-2,-2	B3,N	B3,N	-2,-2	B3,N	A2,N	A4,B3	A1,N	A1,N	B1,B3	A1,B3	-2,-2	-2,-2	-2,-2	A2,B3	B3,N	A2,N	B1,B3	A2,B3	A4,A1	B3,B1	B2,B3	A2,B1	B3,B2	A2,B1	A4,B3	A2,B3	B1,B3	A2,B2	B1,B3	N,B5	B1,B3	N,B3	B3,N	A1,B2	B2,B3	A2,N
iteration_149	-2,-2	-2,-2	B2,N	A1,B1	-2,-2	B5,N	A1,B2	A1,N	-1,-1	B1,B2	A1,B4	A1,B2	N,B1	A5,N	B1,B2	-2,-2	A1,N	B2,B5	A1,B5	A1,B5	N,B1	B4,B2	B4,B2	A5,B1	-2,-2	-2,-2	-2,-2	A1,B1	B1,B3	A1,B3	B1,B1	A3,N	B1,B1	A4,B1	A1,B3	A1,B1	A3,B1	N,B1	A3,B1	N,B1	N,B4	A4,B3	A4,N	A4,N	A1,B2	A1,B1	A3,A4
iteration_150	-2,-2	-2,-2	A1,A2	B2,N	-2,-2	-2,-2	A1,N	A1,N	-2,-2	A1,B2	A2,B3	A2,N	A2,N	A3,B2	A1,N	N,A4	A1,B2	-2,-2	-2,-2	-2,-2	-2,-2	A2,N	A2,B3	A2,B2	A1,N	N,N	A4,N	A5,N	A3,B2	A2,A2	A5,B2	B2,N	A3,N	A2,B2	A5,B2	A5,A2	A3,B2	B2,N	A3,N	A3,B2	A5,N	A2,B2	A2,N	A2,A5	A1,B1	A1,A2	A3,A2
iteration_151	A3,B1	A1,B1	A1,A3	B5,B2	A1,B1	A1,A1	A3,B5	A3,B5	A4,B1	A3,B2	A3,B2	A3,B5	A3,B5	A3,A1	A1,B2	N,B2	A3,B5	A1,B5	A1,B5	A1,B5	B1,B5	A3,A3	A3,A3	A3,B5	B2,N	A1,N	B2,N	-2,-2	-2,-2	-2,-2	-2,-2	A1,N	B5,B2	B1,B4	B2,B5	-2,-2	A1,B2	A1,B5	B2,N	B2,N	A2,N	B1,B2	A2,B1	A2,B1	A4,B1	B1,B1	A1,B1
iteration_152	A1,B3	A1,B3	A1,A1	A1,N	A1,B3	B1,B1	A1,N	A1,A1	A1,A4	A1,A1	A3,B2	A1,A1	A1,N	B2,N	A1,A1	B1,B3	A1,A1	N,B1	N,B1	A1,B1	A1,A1	A1,B2	A1,B2	A1,B2	A1,B3	A1,B3	A1,B1	N,A2	A1,B3	A2,B1	A1,N	A2,A3	B3,N	N,A2	A1,A2	A2,N	A3,N	A2,B3	A2,N	A3,N	A2,B2	N,A2	A2,N	B2,N	-2,-2	-2,-2	N,A3
iteration_153	A1,B4	A1,A3	-1,-1	A2,B5	A1,B4	B1,B3	A1,B5	A1,B5	B4,N	A1,B5	B2,B2	A2,A1	A2,A1	-2,-2	A2,A1	B3,B2	A2,A1	B5,B1	A1,B1	B5,B3	B5,B4	A1,B2	A2,B2	-2,-2	A1,B3	A2,B2	A2,B3	A2,A3	B5,N	A2,B1	A2,N	A1,A2	A3,B5	-2,-2	A2,N	A2,B1	A1,B5	A3,A2	A3,A1	A3,A1	N,B2	N,A2	N,B2	N,N	-2,-2	-2,-2	B5,N
iteration_154	N,B1	A4,B1	B1,B1	A1,B1	A4,B1	A1,B4	A1,B1	A1,B1	A3,N	B1,B1	B1,B2	B1,B1	A1,B1	A1,A3	B1,B1	A4,A1	A1,B1	B1,B4	A1,A1	A1,B4	A3,B1	B1,B2	B1,B1	A1,B1	A4,B1	A4,B1	A4,B1	B3,B1	A3,A1	B4,B1	A3,B3	A4,N	A3,B3	A2,A2	A1,B3	B3,B4	A4,B3	A4,B3	A3,N	A3,N	B2,B1	A2,B3	B3,B1	B3,B2	A2,N	A2,A2	A4,B3
iteration_155	B2,B2	A3,A2	A3,B2	A2,B1	A3,B2	A3,B1	A2,B2	A2,B2	A2,B1	A3,A2	B2,N	A3,A2	A3,A2	B1,B2	A3,A2	B2,B3	A3,A2	A3,B2	A3,B2	A2,B1	A2,A2	A2,N	A2,B2	A3,B1	A2,B3	A3,B2	A3,B2	B1,B2	A2,B2	B1,B3	A2,B1	B1,B1	A2,B2	B2,N	A2,B2	A2,B1	A2,B1	B2,B1	B2,B1	A2,B1	N,A3	B2,N	N,N	A3,N	A3,B2	B2,B2	A2,N
iteration_156	B1,B3	A1,A1	A1,B1	A4,B1	A1,B3	A1,A1	B1,B1	A1,A4	-2,-2	A1,B1	A2,N	A1,B1	A1,A4	-2,-2	B1,B1	A1,A1	A1,A4	A1,B1	A1,B1	A1,B1	-2,-2	A1,N	A2,B1	-2,-2	A1,B1	A1,B1	A1,B1	A4,N	B1,B4	A1,N	A4,B1	A2,A2	A4,B1	A2,A1	A4,B1	A4,N	A2,B1	A4,A2	A4,A2	-1,-1	A1,B4	A2,B1	B1,B4	A2,B4	-2,-2	-2,-2	B1,B1
iteration_157	-2,-2	-2,-2	B2,N	A3,B2	-2,-2	A1,B4	B2,B2	A3,N	-2,-2	A3,N	N,B3	A3,N	A3,B2	A3,B2	A3,B2	A2,A1	A3,B2	B4,B2	B4,B2	A1,B2	A3,N	A3,N	N,N	B2,B2	A3,A2	A3,A2	A2,B2	A3,B1	B2,B1	B2,N	B1,B1	A1,A3	A3,B2	A1,B4	A3,B2	B1,B2	A1,B2	-1,-1	A3,A1	A3,A1	A3,N	A1,B2	A1,N	A3,B2	B3,B1	B4,B3	A1,N
iteration_158	-2,-2	-2,-2	A1,N	A2,B1	-2,-2	A1,B1	N,B1	A2,A1	N,A5	A2,A1	N,B5	N,B1	A2,N	B1,B3	-1,-1	-2,-2	A2,N	B1,B1	B1,B1	A1,B1	A1,N	N,N	N,N	A2,B1	-2,-2	-2,-2	-2,-2	B1,B4	A2,A2	N,B4	A2,B1	B5,N	A2,B1	A3,B2	A2,B4	N,B1	A2,B5	A2,N	B1,B5	B1,B5	N,A2	A2,B2	B2,N	B2,N	B2,B2	A3,B2	A2,B2
iteration_159	-2,-2	-2,-2	B4,N	A3,B1	-2,-2	A1,N	A3,N	A3,N	N,A5	A3,B4	-2,-2	A3,N	A3,N	B3,B1	B1,B4	A1,N	B1,B4	A1,N	A3,N	N,N	N,N	-2,-2	-2,-2	A3,B3	B4,N	A1,B1	B4,N	A3,B1	A2,B1	N,B4	A3,B1	B3,B2	B1,B1	N,A3	B1,B1	N,B1	B3,B1	B1,B2	B1,B3	B1,B2	A3,B2	N,B1	A3,N	B2,B1	-2,-2	A3,N	A3,B3
iteration_160	B2,B2	A2,N	A2,B2	A1,B1	B2,N	B2,N	A2,A1	A2,A1	A1,B1	B2,B1	B3,B2	A2,B1	A2,B1	N,B5	A2,B1	N,B2	A2,B1	A1,B2	A2,N	A2,N	A2,B1	B1,B3	A2,B3	N,B1	A2,N	A2,N	N,B1	B1,B1	A1,B2	A5,N	A1,B1	N,A2	A1,B1	A1,A3	B2,B1	A5,B1	A1,A2	A1,N	N,B1	A1,N	A1,A4	A1,B1	A1,B1	A1,A1	B1,B2	A1,B1	A1,A2
iteration_161	B1,B4	B1,B1	B1,B1	A2,B3	-1,-1	A3,N	B3,B1	B3,B1	A3,A2	A2,B1	-2,-2	B3,B1	B3,B1	A2,B3	B3,B1	A5,N	B3,B1	A3,B1	N,B1	B3,N	A3,B1	-2,-2	-2,-2	A2,B3	A5,B3	A5,B3	B3,N	B3,B2	A2,B2	B1,B4	A2,B3	B1,B4	B2,B2	A4,B1	B2,B3	B3,B1	B2,B1	B2,B1	B2,B1	B2,B4	B2,N	A4,B2	B2,N	A4,B2	A2,B3	A2,A4	N,B1
iteration_162	-2,-2	-2,-2	B2,B1	A3,B1	-2,-2	A2,N	B1,B1	B1,B1	A1,B4	B1,B1	B3,N	A3,B1	A3,B2	N,B3	B1,B1	A4,N	B1,B1	N,B1	A2,B1	N,B1	B4,B1	B1,B3	B1,B3	B2,N	N,B1	N,B1	A4,B1	A3,N	A1,B1	-2,-2	A1,N	-2,-2	A1,N	B2,B1	A1,A3	A1,N	A1,N	A1,N	-2,-2	-2,-2	N,A5	A1,B1	A1,A5	A1,N	A3,A1	A3,B2	A5,N
iteration_163	A1,A4	B3,N	A1,N	A3,B4	A1,B3	N,A3	A1,B4	B4,N	A2,B1	A3,N	A1,B1	A3,A1	A1,B4	A2,B3	B4,N	A1,A3	A3,N	A1,N	A1,A3	B4,N	N,B1	A1,B1	A3,B1	A1,A2	A1,N	A3,B4	A1,B4	A3,N	A1,B4	N,A4	A3,B4	A1,A2	B4,N	A2,B3	B4,N	A3,N	A1,B4	A2,N	A1,B4	A2,N	-2,-2	A2,N	A2,N	A2,N	A3,B2	B2,B3	A2,B4
iteration_164	N,B5	N,A3	A3,N	A1,N	N,N	-2,-2	A1,N	A3,N	A1,A1	A3,N	-2,-2	A3,A1	A1,N	A2,B2	A1,N	A2,B3	A1,N	A1,N	-2,-2	A1,N	A1,N	-2,-2	-2,-2	A1,B2	A2,N	A1,B3	A2,N	A1,B3	A5,N	B1,B1	A1,A5	N,B2	A5,B3	B4,N	B3,N	A5,B1	B3,B2	B3,N	A5,N	B3,N	A2,B1	B3,B4	B1,B3	A2,B3	B1,B1	N,B1	B1,B2
iteration_165	A1,A2	A1,B2	A1,B2	A3,B2	A1,A1	A3,B2	A1,A3	A1,B2	B2,B1	A3,B2	A3,B2	B2,B2	A1,A3	B2,B2	A1,B2	B1,B1	A1,B2	A3,B2	A3,A1	A3,B2	A1,B2	A3,B2	B2,B2	A3,B2	B2,B1	A1,B1	B2,B1	B1,B2	A3,A1	N,A2	A3,B1	A3,A2	A1,B1	A4,A1	A3,B2	A3,N	A2,B1	A1,A2	A3,B1	A1,A3	B4,N	A3,A1	A1,B4	A3,N	B2,B2	A4,B2	A1,B1
iteration_166	B1,B1	A4,A1	A4,B1	A1,B1	A1,B1	A5,N	A4,B1	A4,A1	B1,B1	A4,A1	B1,B2	A4,B1	A4,A1	B3,B1	A4,B1	B3,B1	A4,B1	A5,B1	N,B1	A4,N	A1,B1	A4,B1	-1,-1	A4,B3	B1,B1	A4,B3	B1,B3	B1,B1	A2,A1	N,A5	A2,B1	A3,B2	A2,B1	B2,B3	A2,B1	A2,N	B1,B2	B1,B2	A3,B1	A2,B2	A1,B4	A2,B2	B2,B4	B2,B4	-2,-2	-2,-2	B4,B2
iteration_167	A2,B3	B2,B2	B3,B2	A4,B3	B3,B2	A1,B1	A4,B3	A4,B3	A1,A3	A4,B3	A3,B2	B3,B2	B3,B2	A3,B2	A4,B2	A3,B2	A4,B3	A4,A1	B3,B1	B3,B1	A4,A1	A3,B3	B2,B3	A3,B3	A4,B2	A3,B2	A3,A4	B3,B1	A4,N	-2,-2	N,B1	A2,B3	N,B1	A2,A1	N,B1	N,B1	B3,B1	B3,B1	B3,B1	B3,B1	A4,B1	A2,B1	A4,B1	A2,A4	A2,B1	A2,B1	A4,B3
iteration_168	B4,N	B4,B1	B4,B4	A4,B1	B4,B4	A2,B1	B1,B4	B1,B4	A1,A3	B1,B4	-2,-2	B1,B4	A4,B4	B5,N	A4,B4	A1,B2	B1,B4	B1,B1	B1,B4	B1,B1	A1,B4	-2,-2	-2,-2	A4,B5	A1,A4	A4,B2	A1,A4	B2,B1	A1,A4	A1,B4	A1,B2	A4,B1	A4,B2	B1,B1	A1,B1	B2,B4	A4,B1	A4,B1	B2,B1	A4,A4	A1,A2	B1,B1	A1,B1	A1,B1	A1,B1	B1,B1	A1,B1
iteration_169	A5,N	A1,B1	A5,B1	A1,B4	A5,B1	B2,B2	A1,B1	A1,B1	B4,B1	A5,A1	A2,A2	B1,B4	A5,B4	N,A4	A5,A1	B5,N	A1,B1	B1,B2	A1,B2	A1,B2	A1,B4	A2,B1	A2,B4	B4,N	A5,N	A5,N	A1,B5	B4,N	A1,B2	B1,B1	B2,N	B1,B1	A1,B4	-2,-2	A1,N	N,B1	A1,B1	B4,B1	A1,B1	B4,B1	A1,N	-2,-2	A1,N	-2,-2	-2,-2	-2,-2	A1,B1
iteration_170	-2,-2	-2,-2	A4,N	A2,B4	-2,-2	A1,A1	B4,N	A2,A4	A4,B1	A2,N	-2,-2	A2,A4	A4,B4	B4,N	A4,B4	A2,A3	A2,N	A1,N	A1,N	A1,B4	A4,A4	-2,-2	-2,-2	B4,B4	A4,A2	A2,B4	A2,B4	B4,N	A2,B2	N,A2	A2,N	A2,A2	B2,B4	-2,-2	A2,N	N,N	A2,B4	A2,B4	A2,B4	A2,B2	B2,B1	A2,N	A2,B1	A2,B2	-2,-2	A1,N	A2,B4
iteration_171	A2,B2	B4,N	A2,B4	A1,A1	B2,B4	N,B1	A2,A1	A1,B4	N,B5	A2,A1	A3,B2	A2,A1	A1,B4	B4,B1	A2,A1	A1,B4	A2,A1	A1,B1	A2,N	A2,B1	A1,N	A1,B2	A3,A1	A1,B4	A2,B4	A2,B4	A1,B4	A1,B2	A1,A4	B3,B2	A1,A1	B2,B2	A1,B2	A1,A1	A1,B2	A1,B3	A1,B2	B2,B2	B2,B2	A1,B2	A2,A2	A1,A1	A1,A2	A1,A2	A3,B2	A3,A1	A1,A1
iteration_172	-2,-2	-2,-2	B3,B2	A1,A5	-2,-2	A1,A2	A1,B2	A5,B3	B3,B1	A1,B3	B1,B4	A1,B2	A1,B3	B1,B3	A5,B2	A3,N	A1,B3	A1,A2	A1,B2	A1,B2	A5,B3	A1,B1	A1,B4	B3,B1	A5,N	B2,N	A5,A3	-2,-2	-2,-2	A1,B1	A1,N	A1,A1	A1,N	-2,-2	-2,-2	A1,B1	A1,A1	A1,A1	A1,A1	A1,A1	A1,B4	A1,N	A1,A1	A1,A1	-2,-2	-2,-2	A1,A1
iteration_173	B2,N	A4,A1	A4,B2	A1,B4	A1,N	A1,B1	B2,B4	B2,B4	N,B1	A4,A1	N,A4	A1,B2	A1,B2	B1,B1	A1,B2	A1,B4	A4,A1	A1,B2	A1,B2	B1,B4	N,B2	A1,N	A1,N	A1,B1	A1,A1	A1,B2	A1,A1	A1,B1	A1,B4	A4,A1	A1,B1	A3,A1	A1,B1	N,A3	A1,B1	A4,B1	A1,B1	A3,B1	A1,A3	A3,B1	A1,B4	N,B1	A1,B1	B4,B1	A3,B2	A3,N	A1,B1
iteration_174	N,B1	N,A3	N,N	B1,B2	N,B1	-2,-2	N,B1	N,B1	-2,-2	N,B2	-2,-2	N,B1	N,B1	-2,-2	N,B2	-2,-2	N,B1	-2,-2	-2,-2	-2,-2	-2,-2	N,B1	N,B1	N,B1	-2,-2	-2,-2	-2,-2	-2,-2	-2,-2	-2,-2	-2,-2	A3,A2	B1,B2	B1,B1	B1,B2	-2,-2	A3,B1	A3,B1	A3,B2	A2,B1	B1,B3	B1,B1	B1,B1	B1,B3	A3,B1	A3,B1	A3,B1
iteration_175	B1,B1	A1,B4	B4,B1	-1,-1	B4,B1	A2,A2	B1,B1	-2,-2	-2,-2	-2,-2	-2,-2	-2,-2	-2,-2	-2,-2	B1,B4	A1,B2	-2,-2	A2,B1	A2,B1	A2,B1	-2,-2	-2,-2	-2,-2	-2,-2	A1,B4	B2,B1	A1,B1	B1,B3	B1,B1	A4,A1	B1,B1	A4,N	B1,B1	A3,A2	B1,B1	A4,B1	A4,B1	A4,B1	A4,B1	N,B1	B1,B1	A3,B1	A3,B1	B1,B1	-2,-2	-2,-2	A4,B1
iteration_176	A4,N	B3,B1	A4,B3	N,N	B3,N	N,A4	A4,N	B3,N	A2,B3	A4,N	-2,-2	A4,N	B3,N	A3,A2	A4,N	A3,B2	A4,N	A4,A4	A4,N	N,N	B3,N	-2,-2	-2,-2	A3,B3	A3,N	A3,A4	A3,A4	N,A2	A1,N	A3,B2	A1,A2	A1,A4	A2,N	A4,B1	A2,N	A3,A1	N,A4	A1,N	A1,N	A1,N	B4,N	A2,B1	A2,N	B1,B4	A2,B1	A2,B1	N,N
iteration_177	-2,-2	-2,-2	A5,A3	B3,N	-2,-2	-2,-2	A5,N	A5,N	-2,-2	A3,B3	B5,N	A5,B3	A3,N	-2,-2	N,A3	N,B4	A5,B3	-2,-2	-2,-2	-2,-2	-2,-2	-1,-1	B3,B5	-2,-2	B4,N	B4,N	N,N	-2,-2	-2,-2	-2,-2	-2,-2	N,A5	N,A3	A1,B2	N,A3	-2,-2	N,A3	N,N	A3,A5	A3,A5	A2,A2	A1,N	N,A2	A2,A1	A3,B2	A3,A1	N,N
iteration_178	A2,B1	B1,B1	B1,B1	A2,B1	A2,B1	A1,A3	A2,B1	A2,B1	N,A4	A2,B1	N,A5	A2,B1	A2,B1	B3,B1	A2,B1	A4,A1	B1,B1	A2,A1	A1,B1	A2,A3	N,B1	N,B1	N,B1	B1,B3	A2,A1	A4,B1	A2,A4	A2,A2	A4,B1	A2,A1	A2,B1	A2,A1	A4,A2	B2,B2	A2,B1	A2,A2	A2,A2	A4,A1	A2,A1	A2,A1	A4,B1	A2,B2	A2,B1	B2,B1	A1,B1	B1,B2	A2,B1
iteration_179	B1,B1	B1,B1	B1,B1	B4,N	B1,B1	A5,N	B1,B4	N,B1	-2,-2	N,B1	-2,-2	N,B1	N,B1	A4,B1	B1,B4	A3,A1	B1,B4	A5,B4	A5,B4	A5,B1	-2,-2	-2,-2	-2,-2	B1,B1	A1,B4	A1,B4	A3,B1	A4,N	A1,B4	N,A5	A4,B4	B2,B3	A4,B4	N,A2	B4,N	A4,N	A4,B2	B4,B2	A4,B2	B4,B3	A2,N	B4,N	A2,B4	N,N	A2,B3	A2,N	A2,B2
iteration_180	-2,-2	-2,-2	A1,N	A4,A1	A1,N	A1,B4	A1,A1	A4,A1	B1,B3	N,A4	B5,N	A4,N	A1,A1	A2,A2	A4,A1	A1,B2	A1,A1	A1,A1	A1,B4	A1,A1	A4,B1	A4,B5	A4,N	A1,A2	A1,A4	A1,A4	A4,B2	A4,B1	A1,A1	A3,A1	A1,B1	B2,B3	A4,A1	A5,N	A4,A1	A1,A3	A4,B3	A1,B2	A4,B2	A4,B2	B1,B1	A4,N	A4,B1	A4,B1	B1,B4	A5,B1	A4,A4
iteration_181	A3,A1	A1,B4	A1,A3	A1,N	A1,A3	A1,B3	A1,A3	A3,N	B4,N	A1,N	A1,B3	A1,A1	A3,N	-2,-2	A1,A1	A3,B1	A1,N	A1,B3	A1,A1	A1,B3	A3,B4	A1,B3	A1,A1	-2,-2	A1,B1	A3,A1	A3,A1	A4,A1	B4,N	B1,B3	A1,N	A1,A4	A4,B4	A2,A2	A4,B4	A1,B1	A4,A4	A4,A4	A4,A4	A1,B4	A3,A2	A2,B4	A3,B4	A2,A3	A3,A1	A2,A3	A4,B4
iteration_182	B2,B1	A4,A1	A4,B2	A1,A1	A4,B1	A1,A4	A1,B2	A1,B2	N,B1	A1,B2	A1,B2	A4,A1	A1,B2	B2,B2	A4,A1	B1,B1	A1,B2	A1,A1	-1,-1	A1,A4	A1,N	A1,A1	A1,A1	A1,B2	A1,B1	A4,B1	A4,B1	A1,N	A1,A1	A1,B1	A1,N	A3,A1	A1,A1	A1,B2	A1,A1	N,B1	A1,A3	A1,A1	A1,A1	A1,A3	B2,B1	A1,B2	A1,B2	B2,B2	A2,A1	A1,A2	A1,A1
iteration_183	B4,N	A1,B4	B4,B4	A4,B1	A1,B4	A4,N	B1,B4	A4,B4	N,A4	B1,B4	-2,-2	B1,B4	A4,B4	B3,B2	B1,B4	-2,-2	B1,B4	A4,B1	B4,N	B4,N	B4,N	-2,-2	-2,-2	A4,B3	-2,-2	-2,-2	-2,-2	A1,A4	B1,B3	B1,B1	A1,B1	A4,B1	A4,B1	B1,B1	A1,B3	B1,B1	A4,A4	A4,B1	B1,B1	A4,B1	B5,N	A1,B1	B1,B5	B1,B5	N,B2	N,B1	A4,B5
iteration_184	N,B1	N,B4	N,N	A1,B2	N,N	A3,B1	A1,N	B2,N	-2,-2	B2,N	A1,B2	A1,N	A1,N	-2,-2	B2,N	N,A4	A1,N	N,B1	A1,B1	A3,N	-2,-2	B2,N	B2,N	-2,-2	B2,N	N,N	B2,N	B2,B1	A1,B2	A2,B2	A1,B2	A1,N	A1,B1	B4,B1	B2,B2	A1,A2	A1,A1	A1,N	N,B1	A1,A1	A5,N	B4,B2	N,B4	A5,B4	N,A4	N,B1	A1,N
iteration_185	B2,B2	A4,N	B2,N	A1,B2	A4,B2	N,B3	A1,B2	A1,B2	A1,A1	A1,B2	-2,-2	A1,N	B2,B2	A2,A1	B2,B2	A3,B2	A1,B2	B2,B3	B2,N	A1,N	A1,A1	-2,-2	A1,N	A2,B2	B2,B2	B2,B2	B2,B2	A1,B2	A1,B4	A3,B1	A1,A1	A1,A4	A1,A1	B1,B1	A1,A1	A3,A1	A1,A1	A1,A4	A1,A4	A1,A4	A1,B1	A1,B1	B1,B1	A1,B1	B5,N	B1,B5	A1,B1
iteration_186	A3,B2	A2,B2	A2,B2	B3,N	A2,A3	A2,N	B2,B3	A2,N	B1,B3	A2,B3	A1,N	B2,N	B2,N	A1,B2	A2,B3	A1,B1	A2,B3	A2,B3	B2,N	B3,N	A2,B1	A1,B2	A1,B2	B2,B2	A2,B1	A2,B1	A1,A2	B3,B2	A2,N	B2,B2	A2,B3	B1,B4	B2,N	B1,B1	A2,B3	B3,B2	N,B1	N,B4	N,B4	B2,B1	A1,A1	B3,B1	A1,B1	A1,B1	A1,B3	A1,B1	A1,B1
iteration_187	-1,-1	-2,-2	B2,N	A2,N	-2,-2	A3,B2	B2,N	N,N	A1,A1	A2,B2	A2,B2	A2,N	N,B2	A2,B3	A2,B2	A3,B1	A2,N	B2,B2	B2,N	B2,N	A1,N	A2,A2	A2,A2	A2,N	A2,B1	-1,-1	A3,B2	-1,-1	A2,A3	B3,N	A2,B4	B1,B1	A3,N	N,A5	-2,-2	B4,B3	N,B1	A3,B1	A3,B1	N,B1	-2,-2	-2,-2	-2,-2	-2,-2	A1,B1	A1,N	-2,-2
iteration_188	-1,-1	B2,B3	A3,B2	A1,A2	-2,-2	A2,N	A2,B2	A2,B2	A1,B3	A2,B2	A4,N	A2,B2	A1,B2	A2,B3	A3,A2	-2,-2	A3,A2	A2,B2	A2,A2	A2,B2	B3,B2	A2,A4	B2,N	A2,B2	-2,-2	-2,-2	-2,-2	A1,B1	A2,A2	A2,A2	A2,B1	A2,B1	A2,B1	B1,B1	A1,A2	A2,A2	A2,B1	B1,B1	A2,B1	A2,B1	B3,N	A1,B1	A1,B3	B1,B3	N,B1	B1,B1	A1,A2
iteration_189	A3,B2	A1,A1	A1,B2	A2,A2	A1,B2	N,B4	A2,B2	A2,B2	A1,B4	A2,B2	A4,A1	A2,B2	A2,B2	A2,A2	A1,A2	B1,B3	A2,B2	B2,B4	B2,B4	A2,N	A1,B2	A2,A4	A2,A4	A2,B2	A2,B1	A1,B3	A2,B1	A2,N	A2,N	A1,B2	A2,N	A1,A4	A2,N	A2,N	A2,A2	A1,A2	A1,N	A2,A4	A1,N	A2,A4	N,B2	A2,A2	A2,N	A2,N	-2,-2	-2,-2	A2,A1
iteration_190	-2,-2	-2,-2	B3,B4	A2,B3	-2,-2	A1,B4	A2,B4	B3,B4	A5,N	A2,B3	A2,B2	B3,B4	A2,B3	N,A3	A2,B4	A3,B2	B3,B4	B4,B4	A2,A1	A2,A1	A5,B3	A2,B4	A2,B4	A2,N	A3,B4	A3,B4	A2,B2	A2,A2	A2,B3	A2,A2	A2,A2	B3,N	A2,A2	A1,B4	A2,A2	A2,A2	A2,B3	A2,N	A2,N	A2,N	A2,B1	A1,A2	A2,A1	A2,A1	B4,B1	A1,B4	A1,B3
iteration_191	B1,B4	A1,A3	A1,B1	B3,B4	A3,B4	N,B3	B1,B4	A1,B3	B3,B2	B1,B4	A1,B2	B1,B4	B1,B3	-2,-2	B1,B3	A2,B1	B1,B4	N,B1	-2,-2	N,B1	A1,B3	B2,B1	A1,B4	-2,-2	A2,B1	A2,B1	B1,B1	-2,-2	-2,-2	A2,N	B3,B1	A1,B1	B3,B1	-2,-2	-2,-2	A2,B3	A1,B3	A1,B3	A1,B3	A1,B3	A1,B4	N,B1	A1,N	B4,B1	-2,-2	-2,-2	A1,N
iteration_192	A2,N	A1,B1	A1,A2	A1,A1	A1,A2	-2,-2	A1,A2	A1,A1	B2,B2	A1,A1	B2,B2	A1,A2	A1,A2	-2,-2	A1,A2	A3,B2	A1,A2	-2,-2	-2,-2	-2,-2	A1,B2	A1,B2	A1,B2	-2,-2	A1,B2	A3,A1	A3,A1	A1,B1	A4,A1	A1,A1	A4,B1	A1,B2	A1,B1	N,B2	A4,B1	A4,A1	A1,A1	A1,A1	A1,B1	B1,B2	A2,A3	A4,N	A4,A2	N,A3	-2,-2	-2,-2	A1,A4
iteration_193	N,B1	A2,A2	A2,N	B3,B2	A2,B1	A3,A1	A2,B3	B3,N	A1,B2	A2,B2	-2,-2	B3,N	B2,N	-2,-2	A2,B3	B3,B1	B2,N	A3,B3	A2,A3	A2,A3	B2,B3	-2,-2	-2,-2	-2,-2	B3,B3	B3,B1	B3,B3	B2,B1	A1,B3	A1,B3	A1,B2	B3,B2	B3,B1	N,B2	A1,B2	A1,B3	B3,B3	B1,B3	B3,B3	B1,B3	A5,N	B2,B2	A5,B2	B2,N	N,B5	N,N	A5,B3
iteration_194	-2,-2	-2,-2	-2,-2	B1,B2	N,B1	-2,-2	-2,-2	B2,B1	A3,N	-2,-2	A4,B1	B1,B2	-2,-2	-2,-2	-2,-2	-2,-2	-2,-2	-2,-2	-2,-2	-2,-2	A3,B2	A4,B1	B1,B1	-2,-2	-1,-1	-2,-2	-2,-2	N,B2	A2,B1	-2,-2	N,B1	-2,-2	B1,B2	A3,B2	B1,B2	-2,-2	B2,B1	-2,-2	-2,-2	-2,-2	B1,B1	A3,B1	B1,B1	A3,B1	-1,-1	A3,B3	B1,B2
iteration_195	A2,N	B2,B2	A2,B2	A2,B1	A2,B2	A2,A2	A2,B2	A2,A2	N,A2	B2,B1	-2,-2	B2,B1	A2,B2	B1,B3	A2,B2	B1,B1	A2,A2	A2,B2	A2,B2	A2,A2	A2,N	-2,-2	-2,-2	B2,B1	B2,B1	A2,B1	B2,B1	A2,B3	B1,B1	A1,N	A2,B1	A2,B3	A2,B1	N,B2	B3,B1	N,B1	B1,B3	A2,B3	B1,B3	A2,A2	A2,B2	N,B3	B2,B3	A2,N	A1,A4	A1,N	-1,-1
iteration_196	-2,-2	-2,-2	N,B1	A2,B2	N,B1	B1,B2	A2,B1	B2,B1	A4,B1	A2,B1	A4,B1	A2,B1	B2,B1	N,A5	A2,B1	A2,B1	-1,-1	A2,B1	B1,B1	B1,B1	A4,B2	B1,B1	A2,B1	N,B1	B1,B1	B1,B1	A2,A2	A2,B2	A2,A3	B3,B1	A2,A3	A4,A1	A2,B2	N,B1	A3,B2	A2,B3	A2,A4	A4,B2	A2,A4	A4,B2	A2,A2	B2,N	N,A2	A2,N	-2,-2	-2,-2	A2,N
iteration_197	-2,-2	-2,-2	N,B1	A1,B1	N,B1	N,A2	A1,N	A1,N	B3,N	A1,N	-2,-2	A1,N	N,B1	A4,B1	A1,N	N,A4	B1,B1	N,A2	A1,A2	N,N	A1,B3	-2,-2	-2,-2	B1,B1	A1,N	N,N	A4,A1	N,B1	A1,B2	-2,-2	B2,N	A4,N	B2,B1	B2,B2	A1,B1	B2,N	B2,N	A4,B2	A4,B1	B2,N	N,A2	A1,B2	A1,N	A1,N	N,B4	B2,N	A1,B2
iteration_198	A3,A2	B2,B2	A3,B2	A3,B2	A3,B2	A3,B2	A3,B2	B2,B2	A2,B3	B2,B2	A1,B1	-1,-1	A3,A3	A1,A1	A3,B2	A4,B1	B2,B2	A3,B2	A3,B2	A3,B2	A2,B2	B1,B2	A1,A3	A3,A1	A4,B2	A3,B1	A4,A3	A3,A2	B2,B3	N,A2	A3,B2	B4,B1	A2,B3	-1,-1	A3,B2	B2,N	B3,B4	A2,B4	A2,B1	A2,B1	-2,-2	B2,N	B2,N	-2,-2	-2,-2	A1,N	B3,N
iteration_199	-2,-2	-2,-2	A2,A3	A2,A1	-2,-2	A1,B1	A3,A2	A1,A2	B3,B2	-2,-2	A2,B2	A2,A2	A3,A2	-2,-2	A3,A1	A1,B4	-2,-2	A3,B1	A1,A3	A1,A3	A1,B3	A2,B2	A2,B2	-2,-2	A1,B4	A3,B4	A3,B4	A1,A1	A1,A2	B1,B3	A1,A2	A1,A2	A1,A1	A1,A4	A1,A2	A1,B1	A1,A1	A1,A2	A1,A1	A1,A1	B1,B3	A1,A1	A1,B3	A1,B1	A2,B1	A2,A1	A1,A1
iteration_200	-2,-2	-2,-2	A3,A1	A1,B3	-2,-2	N,B1	A3,B3	A3,B3	A1,A3	A1,B3	A2,B2	A1,A3	A1,A3	A2,B2	A1,A3	N,A2	A1,A1	B3,N	A3,B1	B3,B1	A3,A1	A2,A3	A1,B2	A1,B2	A2,A3	A1,N	-2,-2	B2,B3	A1,A4	B1,B1	A1,B2	B2,B2	A4,B2	A1,B2	A4,B3	B2,B1	A4,B2	B2,B2	A4,B2	B2,B2	-1,-1	A1,B3	A1,A3	A3,B3	A1,B1	A1,B2	A4,A3
iteration_201	A1,B3	A2,N	A1,A2	A4,B3	A1,N	A1,B2	A4,A2	A1,B3	A2,A2	A4,A2	A1,B2	A2,B3	A4,A2	B3,N	A4,A2	A1,B4	A4,A1	A2,B2	A1,A4	A4,B2	A2,B3	A1,B3	A2,B2	A2,B3	A1,A4	A4,B4	A2,B4	A4,N	B3,N	A3,A2	A4,B3	-2,-2	A4,N	N,A3	N,A4	A4,A3	-2,-2	-2,-2	-2,-2	-2,-2	A2,B3	N,N	A2,N	A2,N	-2,-2	-2,-2	-2,-2
iteration_202	B2,B1	A2,A2	A2,B2	A3,A4	A2,B2	B3,B1	A3,B2	A2,A4	B3,N	A4,B2	A2,A2	A3,B2	A2,A3	-2,-2	A4,B2	A2,A1	A2,A4	A3,B1	A3,B3	B2,B3	A2,B3	A2,B2	A3,A2	-2,-2	A2,B2	A2,B2	A2,B2	A3,B1	A4,N	-2,-2	N,B1	A4,N	A4,B1	A2,B3	N,B1	-2,-2	A4,N	A4,A4	N,B1	A4,N	-2,-2	B3,N	B3,N	B3,N	A2,B3	A2,B3	B3,N
iteration_203	-2,-2	-2,-2	A2,N	A1,B1	-2,-2	A5,N	N,B1	N,B1	N,B2	A1,A2	A3,B1	N,B1	-1,-1	B3,B1	N,B1	-2,-2	A2,B1	A5,B1	A5,B1	N,N	N,N	N,B1	B1,B1	A1,B3	-2,-2	-2,-2	-2,-2	A2,A1	B1,B1	A3,B2	A2,B1	A1,B2	A2,B1	N,B2	A1,B1	A2,B2	A2,B2	B1,B2	A2,B2	A2,B2	A2,B1	N,B1	A2,B1	B1,B1	B1,B4	N,B1	A2,B2
iteration_204	-2,-2	-2,-2	B3,N	A1,A1	-1,-1	B1,B1	A1,B3	A1,N	N,A3	A1,N	B1,B1	A1,N	A1,N	-2,-2	A1,N	-2,-2	A1,N	B3,B1	B3,B1	B3,B1	N,N	N,B1	A1,B1	-2,-2	-2,-2	-2,-2	-2,-2	A1,A1	A1,B1	A1,B2	A1,A1	A1,B1	A1,A1	B3,N	A1,A1	A1,B2	A1,A1	A1,B1	A1,B1	A1,B1	A4,B1	A1,B3	A1,B1	A1,B1	A1,B3	B3,B3	-1,-1
iteration_205	N,A2	N,B3	A2,N	A2,B2	N,N	A2,B1	A2,N	B2,N	A1,B3	B2,N	N,A4	A2,A2	B2,N	A1,B4	-1,-1	A2,N	A2,B2	A2,A2	N,B1	A2,B1	B3,B2	A2,N	A2,N	A1,B2	-1,-1	-1,-1	A2,B2	A2,B1	B1,B2	N,A2	A2,B1	B1,B1	B1,B1	A4,A1	B1,B1	N,B1	B1,B1	B1,B1	B1,B1	B1,B1	N,B3	A4,B1	B1,B3	N,B1	N,B2	A1,N	B1,B3
iteration_206	A2,A3	A2,A1	A2,A2	B1,B2	A1,A2	A3,A2	A2,B1	A2,B1	A4,B1	A2,B1	A4,A1	A2,B2	A2,B1	N,B3	A2,B1	A1,B1	A2,B2	A2,A3	A3,B1	A2,A2	B1,B1	A4,B2	A2,A1	A2,N	B1,B1	A1,B1	B1,B1	N,B1	B2,B2	-2,-2	B2,N	A2,B2	N,B2	A4,B1	B2,B1	-2,-2	B2,N	A2,N	A2,N	B2,N	N,B1	A4,B2	A4,N	B2,B1	A2,B3	A2,B1	B2,N
iteration_207	A3,A1	A2,B2	A3,B2	B3,B1	A2,A3	A1,B1	B2,B1	A3,B3	A2,B2	B2,B1	-2,-2	B2,B1	B2,B3	N,B2	A3,B1	A1,B2	A3,B3	A1,B2	A1,B2	B1,B1	A2,A3	-2,-2	-2,-2	B2,N	B2,B1	A1,B1	A1,B1	B4,B1	A2,B3	A1,A1	B3,B4	A2,B1	B3,B1	B3,B1	B3,B1	A1,B4	A2,B3	B1,B3	B1,B3	A2,B3	B1,B3	B1,B3	B1,B1	B1,B1	A3,N	A3,B3	B3,B1
iteration_208	B1,B1	A2,B1	B1,B1	B2,B3	A2,B1	N,B2	B1,B2	B1,B3	-2,-2	B1,B3	-2,-2	B1,B3	B1,B2	-2,-2	B1,B3	-2,-2	B1,B2	N,B1	B1,B2	B1,B2	-2,-2	-2,-2	-2,-2	-2,-2	-2,-2	-2,-2	-2,-2	B3,B2	B3,B2	A3,B1	B3,B3	A2,B2	B3,B2	A1,B3	B3,B2	B1,B3	A2,B2	B2,B2	B2,B2	A2,B3	A1,A1	A1,B3	A1,A1	A1,B3	B3,N	B3,B3	A2,A1
iteration_209	B2,N	A1,B2	B2,B2	A1,B1	A1,N	A3,B2	A1,B2	A1,B2	A3,A2	A1,B2	N,A2	A1,B2	A1,B2	A2,A1	A1,B2	B2,B2	A1,B2	A1,A3	A1,B2	A3,B2	A3,B2	B2,N	A1,N	A1,A2	B2,B2	A1,B2	B2,B2	A1,A4	A4,B1	A4,B1	A4,A4	A1,B2	A4,A1	A3,B2	A4,A4	A4,B1	A1,A4	A1,A1	A1,B2	A1,A4	A1,A4	A4,B2	A4,B2	A1,B2	A1,A1	A3,A1	A4,A1
iteration_210	-2,-2	-2,-2	-2,-2	-2,-2	-2,-2	-2,-2	-2,-2	A3,A2	B2,B2	-2,-2	-2,-2	-2,-2	N,A4	A1,N	-2,-2	-2,-2	-2,-2	-2,-2	-2,-2	-2,-2	A3,B2	A1,N	A1,N	N,N	-2,-2	-2,-2	-2,-2	-2,-2	-2,-2	A2,B1	A2,A1	-2,-2	-2,-2	-2,-2	-2,-2	A2,B1	-2,-2	-2,-2	-2,-2	-2,-2	-2,-2	-2,-2	-2,-2	-2,-2	-2,-2	A1,N	-2,-2
iteration_211	B1,B1	A2,A3	A2,B1	B2,B3	A3,B1	A4,B1	A2,B2	A2,B3	N,A5	A2,B3	B2,B2	A2,B2	B1,B3	A3,B1	A2,B2	A3,N	A2,B2	A4,B2	B2,B1	A4,B2	B3,N	A2,B2	A2,B2	B1,B3	A3,B2	A2,A3	A2,A3	B3,B2	A1,B2	B1,B3	A1,B3	N,B3	B2,B3	A1,A1	A1,B3	B3,B1	B2,B3	B3,B3	B2,N	B2,N	A5,N	A1,A1	A5,A1	A1,A5	A3,A2	A1,A3	A5,B2
iteration_212	A1,B3	B5,N	B3,B5	A3,B3	B3,N	A2,B1	B3,B5	A3,B5	B1,B1	A3,B3	A2,B1	A3,B3	A3,B5	N,B5	B3,B3	B4,B1	A3,B5	A2,B5	A2,B3	B1,B5	A3,B1	A2,A3	A2,A3	B5,N	B3,B4	B3,B4	B3,B4	B3,B2	A3,N	A1,B3	A3,B3	B3,N	A3,B3	A1,B4	N,B3	-1,-1	A3,B3	A3,B3	A3,N	A3,B3	B3,B1	A1,N	A1,B3	A1,B3	A1,A2	A1,A1	A3,B3
iteration_213	-2,-2	-2,-2	A2,N	B1,B5	-2,-2	N,A4	N,B1	B5,N	A2,A1	A2,B1	N,B4	A2,B1	A2,B1	A2,N	N,B1	-2,-2	A2,B5	N,B1	N,N	N,N	A2,B5	A2,N	N,B1	A2,A2	N,B1	N,B1	N,B1	-2,-2	-2,-2	-2,-2	N,B1	A1,B4	N,B1	A1,A4	N,B1	-2,-2	A1,B1	A1,B1	B4,N	B4,N	A3,A2	A1,N	A3,A1	-2,-2	-2,-2	-2,-2	A1,A3
iteration_214	-2,-2	-2,-2	-1,-1	-2,-2	-2,-2	A1,B2	N,A3	A3,N	B4,B1	-2,-2	-2,-2	-2,-2	N,A4	A2,B3	A3,A2	B3,B2	-2,-2	A1,N	A1,A3	A1,N	A3,B4	-2,-2	-2,-2	B3,N	A3,B2	A3,B3	A3,B3	-2,-2	-2,-2	B4,N	A4,A3	A1,A2	A1,A4	A1,B3	A4,A1	A4,B4	A1,A1	A1,A2	A1,A2	A4,A1	A2,N	A4,B3	B3,N	A2,B3	A1,A2	A1,B3	A1,B3
iteration_215	N,A4	N,A2	N,A2	N,A3	N,N	A1,B3	N,N	A3,A2	B2,B2	A2,A3	N,B3	N,A2	N,N	B1,B1	A3,N	B2,N	A2,N	B3,N	A1,N	B3,N	A3,B2	A2,N	N,N	N,B1	A3,B2	B2,N	B2,N	-2,-2	-1,-1	-2,-2	-2,-2	A2,B2	A4,A3	A1,B4	A3,A4	-2,-2	A4,B2	A4,B2	A3,B2	A2,A3	B3,N	A1,A3	A3,B3	A1,B3	B3,B2	A1,B3	A3,A4
iteration_216	A2,N	A2,B3	A2,A2	A2,N	A2,A2	-2,-2	A2,N	A2,N	-2,-2	A2,N	A5,N	A2,A2	A2,N	-2,-2	A2,A2	A2,N	A2,A2	-2,-2	-2,-2	-2,-2	-2,-2	A2,A5	A2,N	A2,N	A2,A2	A2,N	A2,N	B4,N	A1,A2	-1,-1	A1,B4	N,A4	A1,N	B1,B3	A2,B4	A1,B3	A1,A4	A1,N	N,N	A1,A4	A1,A4	A2,B3	A2,A1	A2,A1	A1,B2	A1,B1	A1,A1
iteration_217	N,B3	N,B2	N,N	B2,B2	B2,N	A3,N	B2,N	N,B2	A1,B4	N,B2	-2,-2	N,B2	N,B2	-2,-2	B2,N	A2,A2	N,B2	A3,B2	A3,N	A3,N	A1,N	B2,N	B2,N	B2,N	A2,N	A2,B2	A2,N	B2,B2	A1,B2	A1,A1	B2,B2	A2,N	A1,B2	A3,B1	B2,B2	A1,B2	A2,B2	A1,A2	A2,B2	B2,N	A1,A1	B1,B2	A1,B1	A1,B1	A1,A4	A3,A1	A1,A2
iteration_218	-1,-1	A4,B1	B1,B2	B2,N	B1,B2	A3,B1	N,B2	B2,B2	B3,N	N,B1	A1,B4	B2,B2	B2,B2	B4,N	B2,N	A3,B1	N,B1	A3,N	N,B1	N,B1	B2,B3	B4,B2	A1,B2	B2,B4	N,B1	B1,B2	B1,B2	B2,N	B2,B1	-2,-2	N,B2	A2,B1	N,B1	B1,B2	B2,B2	-2,-2	A2,B1	A2,N	A2,B1	A2,B1	A2,B2	B2,B2	B2,B2	B2,B2	A1,A1	A1,B1	B1,B2
iteration_219	A2,A1	B2,B1	-1,-1	B2,B1	A2,B2	A2,N	B2,B1	B2,B1	A3,A1	A2,B1	A3,N	B1,B1	B1,B2	-2,-2	A2,B2	A1,B4	B1,B2	A2,B2	N,B1	A2,B2	A3,B2	A3,B1	N,B1	-2,-2	A1,A2	A2,B4	A1,B2	-2,-2	-2,-2	A2,A2	B3,B1	-2,-2	-2,-2	A1,B1	B1,B2	A2,B3	-2,-2	-2,-2	-2,-2	-2,-2	N,B2	B1,B1	N,B1	N,B1	A3,A2	A3,B1	-2,-2
iteration_220	A1,B4	B1,B2	A1,B1	B1,B3	A1,B1	-2,-2	B1,B3	B1,B3	A3,B1	A1,B3	N,B4	B1,B1	B1,B3	A1,A3	A1,B1	B2,B1	B1,B1	-2,-2	-2,-2	-2,-2	B1,B3	B1,B4	N,B1	A1,B1	A1,B2	B1,B2	A1,B2	B1,B3	A2,B1	A3,B1	B1,B3	A3,A2	B1,B1	B1,B4	A2,B1	B1,B3	A3,B1	A3,B1	A2,B1	A3,B1	N,B3	B1,B4	B1,B3	N,B1	A2,A1	A2,B1	A3,B1
iteration_221	B1,B4	A2,A1	A2,B1	A2,A3	A2,B4	B2,N	A2,B1	A2,A3	N,B4	A3,B1	B2,B2	A3,B1	A2,B1	N,B5	A2,A2	A3,B1	A2,A2	N,B1	B1,B2	A2,B2	A2,N	A3,B2	B1,B2	A2,N	A3,A2	A2,B1	A3,A2	-2,-2	-2,-2	-2,-2	-2,-2	-2,-2	-2,-2	-2,-2	-2,-2	-2,-2	-2,-2	A1,N	-2,-2	A1,N	-2,-2	-2,-2	-2,-2	-2,-2	-2,-2	-2,-2	-2,-2
iteration_222	A1,B1	A2,N	A2,B1	A3,B1	A1,A2	A3,B1	A2,A3	B1,B1	A1,B3	A3,B1	A2,A1	A2,B1	A2,A3	B2,B2	A3,B1	A1,B2	B1,B1	A3,B1	A2,B1	A3,B1	B3,B1	A2,A2	A2,A2	A2,B2	A3,B2	B2,B1	A1,A3	A3,N	B2,B1	A2,B1	A3,B2	A1,A1	B2,N	-2,-2	N,B1	A2,B2	A1,N	A1,N	A1,N	A1,B2	-2,-2	-2,-2	A1,N	A1,N	-2,-2	-2,-2	A1,A1
iteration_223	-2,-2	-2,-2	A2,N	A3,B2	-2,-2	A1,B2	A3,N	A3,A2	A1,B1	A3,A2	B2,B2	A2,B2	A3,A2	A2,B2	A3,A2	B1,B3	B2,N	A1,A3	A3,B2	A3,B2	A3,B1	B2,B2	B2,B2	A2,A3	A3,B1	A3,B1	A3,B1	A3,A1	B3,B2	A1,B4	A3,B3	B2,N	A3,B2	A1,A4	A1,B2	A3,A1	B2,B2	B2,N	A3,B2	A3,B2	N,A4	A1,B2	A1,N	A1,N	B2,B3	A1,B2	B2,N
iteration_224	B2,B2	A3,N	A3,B2	B1,B1	A3,B2	A2,A3	A3,B1	B2,B1	A4,B1	A3,B1	A1,B3	B2,B1	A3,B1	A3,B1	A3,B1	A4,N	B2,B1	A2,B1	A3,A2	-1,-1	B1,B1	A1,B1	A1,B2	B1,B1	A4,B1	A4,B1	A4,B1	B1,B3	B1,B1	A2,N	B3,B1	A1,B2	B1,B1	A1,A1	B3,B1	A2,B3	B2,B1	A1,B1	B2,B1	B2,B1	N,A3	A1,B3	A1,A3	B3,N	A3,N	A1,A3	A1,B1
iteration_225	A2,B2	B2,B2	A2,B2	B4,N	B2,B2	B2,B1	A2,N	B2,B4	-2,-2	A2,B4	A1,N	A2,N	A2,B4	N,B2	A2,N	B3,B1	B2,N	A2,B2	A2,B2	A2,B2	-2,-2	N,N	A1,N	B4,N	A2,B1	N,B1	A2,B3	A2,N	A1,B4	-2,-2	A1,A2	N,A5	A1,A2	B2,B2	A2,B4	-2,-2	A2,N	A1,N	A1,N	-1,-1	-2,-2	B4,B2	-2,-2	-2,-2	N,A4	B2,N	-2,-2
iteration_226	B4,N	A1,A2	A1,B4	A2,A1	A1,B4	B1,B3	A2,B4	A1,A1	A2,A2	A2,B4	B4,N	A1,A1	A1,A2	B1,B1	A1,B4	N,B3	A1,A2	A2,B1	B4,B1	B4,B1	A1,A2	A1,B4	A1,N	A2,B1	B4,N	B4,N	A1,N	A3,A2	A3,A1	A1,B3	A3,A3	-2,-2	A2,A1	A2,B1	A3,A1	A1,A3	-2,-2	-2,-2	-2,-2	-2,-2	A1,A3	A3,B1	A3,A1	A3,A1	B2,B2	A2,B2	-2,-2
iteration_227	N,A5	N,B4	N,N	N,A2	A5,N	N,B4	N,N	N,N	A1,A1	N,N	N,A3	N,N	N,N	B3,N	N,A2	-2,-2	N,A2	N,N	N,B4	N,N	A1,N	N,A3	N,N	N,B3	-2,-2	-2,-2	-2,-2	A1,A2	B4,N	A1,B1	A1,N	B4,N	A2,N	N,A2	A1,B4	N,B1	A2,B4	A2,B4	N,N	A2,B4	N,B5	B4,N	N,B5	N,N	-2,-2	-2,-2	A2,N
iteration_228	N,B3	N,B4	B3,N	A4,N	N,N	N,B3	N,N	B3,N	-2,-2	A4,B3	-2,-2	B3,N	N,B3	A2,B1	A4,B3	A2,A3	B3,N	N,B3	N,N	N,N	B3,N	-2,-2	-2,-2	A2,N	A4,A3	A2,B3	A4,A3	N,B5	A4,B1	-2,-2	N,B1	A2,B1	A4,N	A4,A1	N,B1	N,B1	N,B1	A2,A4	N,B1	A2,A4	A1,A4	A4,B1	A4,A1	A1,B1	A1,B2	A1,A4	A1,B1
iteration_229	-2,-2	-2,-2	B2,N	A1,B1	-2,-2	B2,N	A1,B2	A1,B2	A3,B2	A1,N	A3,B1	N,B1	-1,-1	-2,-2	B1,B2	A1,B3	B1,B2	B2,B2	B2,B2	A1,B2	B2,B2	N,B1	A3,N	-2,-2	B3,B1	B3,B2	A1,B2	A4,A1	A4,B1	A3,N	A4,B1	A2,A3	A4,B1	B4,B1	A4,A4	A3,B1	A3,B1	A4,A2	A4,A3	A2,B1	N,B1	A4,B4	B4,N	B4,B1	A1,B4	B4,B1	A3,B4
iteration_230	A2,B1	B5,N	B1,B5	A3,B2	A2,N	A1,B1	A3,B1	B2,B1	A2,B3	B2,B1	-2,-2	B2,B5	A3,B5	A1,B2	A3,B5	A2,B3	A3,B1	A3,B1	A1,B1	A1,B1	A2,B1	-2,-2	-2,-2	A3,A1	B3,B5	B3,B5	A2,B5	A3,A2	B2,B3	A1,A4	A3,B2	B2,B3	A3,B2	B3,N	A2,B3	A1,B2	B2,B2	A3,B2	A3,B3	A3,B2	A1,N	B3,B3	B3,N	A1,B3	A4,A1	A4,B3	B2,N
iteration_231	A3,B2	B5,N	B2,B5	A3,B3	B2,B5	N,A2	B3,B2	A3,B2	N,B1	A3,B2	A3,B2	B3,B2	A3,B2	A4,N	B3,B2	A2,A3	A3,B2	B2,N	B3,N	B2,N	B2,B1	B2,B2	A3,B2	A3,A4	A3,B2	A3,B3	A2,B2	A1,B3	A3,N	A4,B1	B3,N	A4,N	B3,N	A2,A2	-1,-1	A4,N	A4,B3	A4,B3	A4,B3	B3,N	A4,B1	A2,A3	A2,B1	A4,A2	A2,B3	A2,B3	A2,B3
iteration_232	B1,B1	A3,B1	B1,B1	A1,B1	B1,B1	A1,B1	B1,B1	B1,B1	A4,N	A1,B1	B1,B4	B1,B1	B1,B1	A3,B2	A1,B1	B2,B3	A1,B1	A1,B1	A1,B1	A1,B1	A4,B1	B1,B1	B1,B4	B2,B1	B1,B3	B1,B2	B1,B2	A1,B1	A2,A1	A1,B1	A2,B1	A2,B1	A1,B1	A2,B3	A1,B1	B1,B1	A1,B1	B1,B1	A1,B1	A2,B1	A1,A1	A1,B3	A1,B3	A1,A1	B3,B1	A2,B3	B3,B1
iteration_233	B1,B1	A1,B1	A1,B1	A4,N	B1,B1	N,A4	A1,A4	A4,B1	B4,N	N,B1	-2,-2	A1,N	N,B1	-2,-2	A1,N	N,A4	A1,N	A1,A4	A1,N	A4,N	B1,B4	-2,-2	-2,-2	-2,-2	A4,A1	A4,A1	N,N	N,A5	A4,B1	N,B2	A4,N	A1,A3	A4,A5	A1,A4	A4,A5	N,N	A5,A1	A5,A3	A4,A3	A4,A1	A2,B1	A1,A5	A5,B1	A1,B1	N,B5	A1,N	A5,A5
iteration_234	A3,B2	A1,B1	A1,B2	A5,B3	A1,B2	A4,N	A1,B3	A5,B2	A2,A2	A1,A5	B1,B4	A1,B3	A5,B2	A1,B4	A1,B3	B5,N	A5,B2	A4,B3	A1,N	B3,N	A2,B2	B3,B1	B3,B4	A5,A1	A1,B5	A1,N	B3,N	A5,N	B3,B2	A1,B1	N,B3	N,B1	N,B2	A4,B1	A5,B3	N,B1	N,N	B2,B1	B2,N	N,N	A5,N	A4,B3	B3,N	A4,A5	A1,B3	-1,-1	N,N
iteration_235	A3,B1	A2,B2	A2,A3	A3,N	B2,B1	B1,B2	A2,N	A3,N	A1,A2	A2,A3	B2,B1	A3,A3	A2,A3	-2,-2	A2,N	B3,B2	A2,A3	B2,N	A2,B1	A2,B1	A1,N	A3,B2	A3,B1	-2,-2	B3,N	A2,B2	A2,B3	-2,-2	-2,-2	A2,B2	A2,A3	B1,B3	A3,N	-2,-2	-2,-2	A2,B2	B3,N	A3,B1	B3,N	A3,B1	A2,A3	A1,N	A2,N	N,A2	-2,-2	-2,-2	A2,B3
iteration_236	A4,B1	A4,B1	A4,A4	B2,B4	A4,B1	A2,B3	A4,B2	A4,B4	A2,A3	A4,B4	B2,B2	A4,B2	A4,B2	A2,A1	A4,B2	B1,B1	A4,B2	B2,B3	A4,B3	B2,B3	A4,A2	B2,B2	B2,B2	A2,B2	B2,B1	B2,B1	A4,B1	-2,-2	-2,-2	-2,-2	-2,-2	N,B1	B3,B4	A3,A1	B3,B4	-2,-2	B1,B3	-2,-2	-2,-2	-2,-2	N,B5	A1,B3	B3,N	A1,N	A3,B1	A3,B1	N,B1
iteration_237	-2,-2	-2,-2	B1,B2	A1,A3	-2,-2	A2,N	A3,B2	A1,B1	B2,B2	A1,B2	A5,N	A3,B2	A3,B1	B1,B3	A3,B2	N,A2	A3,B1	A2,B2	A3,N	A3,N	A1,B2	A5,B2	A3,N	B1,B1	B2,N	B2,N	-1,-1	A3,N	A1,B1	A2,A1	A3,B1	-2,-2	A1,A3	A2,A2	A3,B1	A3,A2	A1,A3	-2,-2	-2,-2	-2,-2	B1,B4	A3,A2	A2,B4	A3,B1	A2,N	A2,A2	A2,A1
iteration_238	B2,B2	A4,B1	B1,B2	N,N	B1,B2	-2,-2	N,B1	N,B2	N,A2	N,B1	A3,B2	B2,N	N,B2	N,B4	N,B1	-2,-2	N,B2	-2,-2	N,B1	-2,-2	N,N	B2,B2	A3,B2	N,N	-2,-2	-2,-2	N,B1	N,B1	A2,N	A1,A2	A2,B1	A3,A2	N,B1	A1,B3	N,N	A1,B1	A3,N	A3,B1	A2,B1	A3,B1	-2,-2	B3,N	-2,-2	-2,-2	B4,B1	A1,B4	-2,-2
iteration_239	B3,B2	A1,A3	A1,B3	A2,A1	A1,B3	A1,N	A2,B3	A1,A1	A3,A1	A2,B3	N,A2	A1,A1	A2,B3	B3,B1	A1,A2	N,B3	A1,A1	A2,N	A2,A1	A2,A1	A1,A3	A1,N	A1,N	A2,B3	A1,N	A1,N	A2,N	-2,-2	-2,-2	-1,-1	-2,-2	A1,B1	A3,A2	A3,N	-2,-2	-2,-2	A3,B1	A3,B1	A1,A2	A2,B1	A3,B2	A3,N	A3,B2	A3,A3	A2,B3	A2,A3	A3,B1
iteration_240	A3,A2	B3,N	A3,N	A1,B5	A3,B3	N,A3	B5,N	A1,A3	-2,-2	A1,N	B3,B2	A1,A3	A3,B5	A1,B4	A1,A3	B1,B1	A3,B5	A3,N	A3,N	N,N	-2,-2	A3,B3	A1,B3	B5,B4	A3,B1	A3,B1	A1,B1	A1,A1	B5,N	B2,B2	A1,B5	A3,A1	A1,B5	B4,N	A1,N	B5,B2	A3,B5	A1,A3	A1,A1	A1,A1	A1,N	N,B4	A1,N	N,N	A1,N	A1,N	B5,N
iteration_241	A5,N	B4,N	A5,B4	B2,N	A5,B4	-2,-2	A5,N	A5,N	-2,-2	B4,B2	A3,N	B4,B2	A5,B2	A2,A2	A5,B2	N,A4	A5,B2	-2,-2	-2,-2	-2,-2	-2,-2	A3,B4	B2,N	A2,B2	A5,A4	A5,A4	B2,N	B3,B2	A2,N	A1,N	B2,N	A2,B3	A2,B3	N,B1	B2,N	A1,B2	B3,B3	A2,B3	B3,B3	A2,A2	A3,B2	B1,B2	B2,B2	A3,B1	-2,-2	-2,-2	B2,B3
iteration_242	A3,B1	B1,B4	B1,B1	A3,B2	B1,B1	A4,B1	B2,B1	B2,B1	-2,-2	A3,B1	A4,N	B2,B1	B2,B1	A1,A4	A3,B1	A3,B1	A3,B1	B1,B2	B1,B1	A4,B1	-2,-2	N,B1	A4,B2	A1,B1	A3,B1	A3,B1	B1,B1	B2,B2	A2,A3	A3,N	A2,B2	A3,N	A3,B2	A4,N	A3,B2	A3,B2	A3,N	A3,B2	A3,N	A3,N	-2,-2	A3,N	A3,N	A3,N	A1,B1	A1,A4	A3,N
iteration_243	A3,B1	B1,B3	B1,B1	A4,A3	A3,B1	A2,B1	-1,-1	A4,B1	A2,B1	A3,B1	A2,B3	A4,B1	A4,B1	B1,B3	A3,B1	A2,A1	A4,B1	B1,B1	A3,B1	B1,B1	B1,B1	A2,B1	B3,B1	A4,B1	A3,A1	A3,A2	A2,B1	N,A4	N,A3	-2,-2	A4,N	A4,B1	N,N	B5,N	N,A3	A4,N	A4,N	N,B1	A4,N	A4,N	N,B4	N,B5	N,N	N,N	A2,B3	A2,B5	N,N
iteration_244	A3,B1	A2,B1	-1,-1	B1,B1	A2,A3	B3,N	A2,B1	B1,B1	N,B3	B1,B1	A2,A1	A2,B1	A2,B1	N,B2	A2,B1	B2,B3	B1,B1	B1,B3	N,B1	B1,B3	N,B1	A2,B1	A2,A1	A2,N	B1,B2	B1,B3	B1,B2	B1,B2	B1,B4	A1,B3	B4,B1	A4,A1	B1,B1	A3,B1	B4,B2	B3,B4	A1,B1	A4,B1	A4,B1	-1,-1	-2,-2	B1,B4	B1,B4	-2,-2	A1,B4	A3,B4	B1,B1
iteration_245	A4,B1	A3,N	A3,B1	B4,B2	A4,N	N,B4	B1,B4	A3,B2	A5,N	B1,B2	N,A4	A3,B4	A3,B4	A3,B1	A3,B2	B4,N	B1,B4	B1,B4	N,B1	B1,B4	A5,B2	B4,N	A3,A4	A3,B1	A3,B4	A3,B4	B2,N	-2,-2	-2,-2	A1,A4	B3,N	N,B3	N,B3	A2,A2	B4,B3	A1,B3	B3,N	N,N	N,N	B3,N	B3,B2	A2,B4	A2,B2	A2,B3	A2,A1	A2,A2	B2,B3
iteration_246	A1,A1	A4,B1	A4,A1	A2,B4	A4,A1	N,B2	A4,B4	-1,-1	-2,-2	A1,B4	N,B2	A2,A1	A2,A4	N,A5	A2,A1	N,A5	A1,B4	B4,N	B4,N	A4,N	-2,-2	A2,N	A1,N	A2,N	A5,A2	N,A2	A1,N	A2,N	B4,B1	-2,-2	N,B1	A1,A1	A2,B1	A2,B1	N,B1	-2,-2	A2,A1	A2,A1	A1,B1	A2,A1	A1,A1	N,B1	A1,N	A1,B1	A4,A1	A2,A4	A1,N
iteration_247	N,A3	N,A4	N,A4	A1,A1	N,N	B2,B1	A1,A4	A1,A4	-2,-2	A1,A4	A1,B3	A4,A1	A1,N	-2,-2	A4,A1	B1,B1	A1,A4	A1,B2	A4,B1	A1,B2	-2,-2	A1,A1	A4,B3	-2,-2	A4,B1	A1,B1	A4,B1	A1,A2	A1,B1	B2,B1	A1,A2	B5,N	A1,B1	A1,B4	A2,B1	A2,B2	B1,B5	B1,B5	N,B1	B1,B5	A1,B1	B1,B4	A1,B1	A1,B4	N,A3	A1,N	B1,B1
iteration_248	A2,N	B2,B3	A2,B2	B1,B1	A2,B2	A2,A2	A2,B1	A2,B1	-2,-2	A2,B1	A1,B2	A2,B1	A2,B1	A2,A3	A2,B1	A2,B1	A2,B1	A2,B1	A2,A2	A2,B1	-1,-1	A1,A2	A1,B1	A2,A2	B1,B1	A2,A2	-1,-1	A3,B1	A3,B1	A3,B2	A3,B1	A1,B1	A3,B1	A1,A1	B1,B1	A3,B2	A3,B1	A3,B1	-1,-1	A3,B1	B4,B1	A1,B1	B1,B1	A1,B4	B1,B3	A1,B1	A3,B1
iteration_249	A1,B3	A4,N	B3,N	A5,A1	A4,B3	B2,B3	A1,N	A5,N	-2,-2	A1,N	B3,B2	A1,N	A1,N	A2,B2	A5,B3	A2,B2	-1,-1	B2,N	A1,B2	A1,B2	-2,-2	A1,B3	A1,B2	A1,B2	B2,B3	A5,B2	A2,B3	-2,-2	-2,-2	-2,-2	A1,N	B4,N	A5,A1	B2,N	A1,A5	A1,N	A1,N	A5,B4	A1,B4	A1,N	A1,A1	A1,B2	A1,A1	A1,B2	-1,-1	-2,-2	A1,N
iteration_250	A3,B2	N,A2	B2,N	A1,B1	B2,N	-2,-2	A1,N	A1,N	B1,B2	B1,B2	-2,-2	A1,N	N,B1	-2,-2	B1,B2	A2,B3	B1,B2	-2,-2	A1,N	-2,-2	A1,B1	-2,-2	-2,-2	N,B1	B3,B1	A2,B1	B3,B1	B1,B3	A1,B2	N,B1	A1,B1	N,B5	B2,B1	N,A5	A1,B3	A1,B1	N,B1	B1,B5	N,B1	N,B1	A2,A2	A1,N	A1,A2	A2,N	A1,B1	N,B1	A1,B1
iteration_251	A1,A4	B1,B1	A1,B1	A1,A2	A4,B1	N,B2	A2,B1	A1,B1	A1,A1	A1,A2	B1,B1	A1,A1	A1,A1	A1,A1	A2,B1	A2,A1	A1,B1	B1,B2	B1,B2	N,B1	A1,A1	A1,B1	A1,B1	A1,A1	A2,B1	A1,B1	A2,B1	A1,B2	A2,A2	-2,-2	A1,A2	-2,-2	A1,A2	-2,-2	A1,A2	-2,-2	-2,-2	-2,-2	-2,-2	-2,-2	-2,-2	-2,-2	-2,-2	-2,-2	-2,-2	N,B1	-2,-2
iteration_252	A2,B2	A2,A3	A2,B2	A1,A3	A2,B2	A1,A4	A3,B2	A2,A1	B2,B1	A2,A1	-2,-2	A2,A1	A3,B2	B3,B2	A2,A3	B1,B1	A2,A1	A3,A1	A3,A4	A1,B2	A1,B2	-2,-2	-2,-2	A3,B3	A3,B1	A2,B1	A3,B1	A2,A3	A1,B3	-2,-2	-1,-1	A1,B2	A2,B3	A1,B2	A3,B3	-2,-2	A2,B2	A2,A1	A1,B3	A2,A1	A3,A1	A3,B2	A3,B2	-1,-1	A1,A1	A1,A1	A2,B2
iteration_253	-2,-2	-2,-2	A3,A1	A1,B2	-2,-2	B5,N	A1,A3	A1,B2	A2,B3	A1,A3	-2,-2	A1,A3	A1,A3	-2,-2	A1,A1	B1,B2	A3,B2	A1,B5	A1,N	A3,B5	A2,B2	-2,-2	-2,-2	-2,-2	A1,B1	A1,B2	A1,B1	B2,B3	A4,A1	A1,A2	A4,B2	A4,A1	A4,B3	A2,B3	A1,B2	A1,B2	A4,B3	A4,A4	A4,A4	A4,B3	N,B4	B2,B3	B3,N	B2,B4	A1,A4	A2,A1	B3,B3
iteration_254	-2,-2	-2,-2	B2,B3	B2,B1	-2,-2	A1,A1	B1,B2	-2,-2	-2,-2	-2,-2	A3,B2	B2,B2	-2,-2	-2,-2	B3,B2	-2,-2	B2,B1	A1,B1	A1,B1	A1,B1	-2,-2	A3,B2	A3,B2	-2,-2	-2,-2	-2,-2	-2,-2	-2,-2	-2,-2	-2,-2	-2,-2	A4,N	B1,B2	B1,B3	-2,-2	-2,-2	B2,N	A4,B1	N,B1	A4,B2	-2,-2	-2,-2	B1,B2	-2,-2	A4,A1	A4,B1	N,B1
iteration_255	-2,-2	-2,-2	B2,B4	B2,B3	-2,-2	A1,B4	B2,B2	B2,B3	A3,B1	B2,B2	A3,A1	B3,B2	B2,B2	A2,B2	B4,B2	-2,-2	B2,B2	B4,B2	A1,B2	A1,B2	B1,B2	A3,B3	A3,B3	B2,B2	-2,-2	-2,-2	-2,-2	-2,-2	-2,-2	A1,B4	B1,B2	A1,A1	N,B1	B2,B1	-2,-2	A1,B1	A1,N	A1,N	A1,N	A1,B1	-2,-2	-2,-2	B2,B1	-2,-2	A1,B2	A1,B2	A1,B2
iteration_256	B2,B2	B2,N	B2,B2	A1,B1	B2,N	A2,A3	B1,B2	B1,B2	A1,A3	B1,B2	B2,B1	A1,B2	B1,B2	-2,-2	B1,B2	A1,A3	B1,B2	A2,B1	A2,B1	A2,B1	A1,B2	B2,B1	B2,B2	-2,-2	A1,B2	A1,B2	A1,B2	A1,A4	A2,B1	-2,-2	A2,A1	B2,N	A2,A1	-2,-2	A2,A1	-2,-2	A2,N	A2,N	A2,B2	A2,B2	-2,-2	-2,-2	-2,-2	-2,-2	-2,-2	-2,-2	-2,-2
iteration_257	A2,B2	A2,B3	B3,B2	A2,B1	B3,B2	B3,N	A2,B3	B1,B3	A1,B3	A2,B2	-2,-2	-1,-1	B1,B2	-2,-2	B1,B3	N,B3	B1,B3	A2,B3	B3,B3	B3,B3	A1,B1	-2,-2	-2,-2	-2,-2	N,B3	B3,B1	N,B1	B3,B1	A1,A2	A1,B4	A1,B3	A1,B4	A2,B3	N,A5	A1,B1	B3,B4	A2,B4	B3,B4	A2,B4	A1,B3	A2,A3	A1,N	A2,A1	-2,-2	-2,-2	-2,-2	A2,B4
iteration_258	-2,-2	-2,-2	A2,A1	A3,B2	-2,-2	-2,-2	A3,A1	A1,B2	A2,A1	A2,B2	A5,N	A2,B2	A3,A1	-2,-2	A1,B2	B5,N	A2,B2	-2,-2	-2,-2	-2,-2	A2,B2	A2,A5	A2,A5	-2,-2	B2,N	B2,B5	A1,B5	B2,B2	A1,A3	A2,A2	A1,B2	A4,N	A3,B2	B1,B4	A1,B2	A1,A2	A3,A4	A4,B2	A3,A4	A4,B2	A5,N	A1,B4	B4,N	A1,A5	A4,A1	A4,B1	A3,N
iteration_259	-2,-2	-2,-2	B5,B1	A2,B1	-2,-2	A3,B2	A2,B5	A2,B1	N,B2	A2,B5	N,B4	B1,B5	B1,B5	-2,-2	B1,B1	A4,N	B1,B1	A2,A3	B5,B2	A3,B5	N,B1	B4,B5	N,B1	-2,-2	N,B1	A4,B1	A4,B1	A3,A2	A3,B1	A4,A1	A3,B1	A3,N	-1,-1	A5,N	A2,B1	A4,B1	A3,A3	-2,-2	-2,-2	-2,-2	B1,B3	A2,A5	A2,B3	A2,B1	-2,-2	-2,-2	A3,B3
iteration_260	B3,B2	A1,A4	A1,B3	A5,B1	A4,B3	A2,A2	A5,B3	A5,B3	-2,-2	A1,A5	A3,B1	A1,A5	A5,B3	N,A5	A1,A5	-2,-2	A1,B1	A2,B3	A2,B3	A5,A2	-1,-1	A1,B1	A1,B1	B3,N	-2,-2	-2,-2	-2,-2	A5,N	B1,B2	A1,N	A5,B1	B4,N	A5,B2	B1,B3	A5,B1	N,B1	-1,-1	B2,B4	A5,B4	B2,B4	B1,B4	B1,B1	B1,B4	B1,B1	N,A5	N,B1	N,B1
iteration_261	-2,-2	-2,-2	A2,A1	B1,B1	-2,-2	A2,B3	A2,B1	A2,B1	A1,B3	A2,B1	A3,B2	A2,B1	A2,B1	A3,B2	A1,B1	A1,A3	A2,B1	A2,B1	B1,B3	A2,B1	B3,B1	B2,B1	A3,A2	A2,B2	A1,A1	A1,B1	A1,A3	B1,B3	A3,B1	A2,B1	A3,B1	A3,N	A3,B1	A2,N	B1,B1	A2,B1	N,B1	A3,B1	A3,N	N,B1	-2,-2	N,B1	N,B1	-2,-2	A1,B4	A2,B4	N,N
iteration_262	A3,B1	A2,B2	A3,B2	A5,B2	A2,B1	A1,B2	A3,A5	A3,A5	B1,B1	A3,B2	N,B2	A3,B2	B2,B2	A1,A1	A3,B2	N,A4	A5,B2	A1,A3	A5,B2	A1,A3	A3,B1	A3,N	B2,N	A1,B2	A3,A4	A3,N	B2,N	A5,N	B3,B2	N,A2	A5,B3	N,B5	N,B2	A3,B2	N,B2	A5,N	N,N	B2,B5	N,B5	B2,N	A1,B3	A3,N	B3,N	B3,N	B4,B1	A3,B4	N,N
iteration_263	A1,A1	A1,B1	A1,B1	A2,B3	A1,A1	A4,N	A1,B3	B1,B3	N,A4	B1,B3	A3,N	B1,B3	A1,B3	B4,N	A1,B3	B1,B2	A2,B1	B3,N	A4,B3	A1,N	N,B1	A3,B3	A3,B3	A1,B4	A1,B1	B3,B1	A1,B1	A2,N	B3,B1	A2,A2	A2,B3	N,B1	N,B3	A3,B1	N,B1	A2,A2	B3,B1	B3,B1	N,B1	N,N	A4,B1	N,B1	N,B1	A4,B1	B1,B1	A3,B1	B1,B1
iteration_264	B4,B1	A2,B1	B1,B1	A2,B2	A2,B4	B1,B4	A2,B1	B2,B1	-2,-2	A2,B1	B2,N	A2,B1	B2,B1	-2,-2	B2,B1	A3,A1	B2,B1	A2,B1	B1,B1	A2,B1	-2,-2	A2,B2	A2,B2	-2,-2	A3,B2	A1,B2	A3,B1	A2,B2	B2,N	A3,N	B2,B2	A3,A2	A2,B2	A1,B2	A2,N	A3,B2	A3,B2	A3,B2	A2,A3	A3,B2	A2,B3	A2,B2	B2,B3	A2,A2	A4,A1	A4,B2	B2,B3
iteration_265	A1,B3	A2,B2	A2,A1	A1,B1	A2,B3	A1,B3	A2,B1	A1,A1	B1,B1	A1,A2	A3,A1	A1,A1	A2,B1	A2,B1	A2,B1	A2,B3	A1,B1	A2,B3	A2,A1	A2,B3	A1,B1	A1,A3	A1,A3	A2,B1	A2,A2	A2,A2	A2,B3	A1,B1	B1,B4	A2,B3	A1,B1	A2,B3	B1,B1	N,A3	A1,B4	A2,B1	A2,B1	B3,B1	B3,B1	B3,B1	A1,A2	A1,N	A1,A1	-2,-2	-2,-2	A3,N	A2,A1
iteration_266	B1,B1	A1,N	N,B1	B2,B1	A1,B1	A1,B1	B1,B1	B2,B1	A1,A4	N,B1	A3,B2	B2,B1	B1,B1	A4,A1	B1,B1	A4,N	B1,B2	A1,B1	A1,B1	B1,B1	A1,B2	A3,B2	A3,B2	A4,B1	N,B1	A4,B1	N,B1	A1,B2	A3,B1	B3,B2	A1,A3	A1,B3	A3,B2	A1,A4	B2,B1	A1,B3	B2,B3	A3,A1	A3,B3	A1,B2	B2,B2	A1,B1	B1,B2	A1,B2	A3,B2	A3,A4	-2,-2
iteration_267	-2,-2	-2,-2	A4,N	A5,B3	-2,-2	A3,B2	A5,A4	A5,N	-2,-2	A5,A4	B3,B2	A4,B3	A5,A4	B3,B1	A5,N	A2,B3	B3,N	A4,B2	A4,B2	A5,B2	-2,-2	B3,B3	A4,B3	A4,B3	A2,A5	A2,N	B3,N	B1,B3	A5,N	A1,A4	A5,B1	B2,B1	N,B1	A1,A3	N,B1	A1,B1	N,B2	N,B1	N,B1	-2,-2	B1,B4	A1,N	A1,B1	B4,N	N,B5	A1,N	N,B1
iteration_268	-2,-2	-2,-2	A2,A4	A2,B2	A1,N	A2,B3	A2,A4	A2,A2	A2,B2	A4,B2	N,A3	A2,B2	A2,A4	-2,-2	A4,B2	A1,B4	A2,A4	A4,B3	A2,A4	A2,A4	A2,A2	A2,N	A2,N	-2,-2	A1,B2	A1,A4	A1,B2	B2,B2	-1,-1	A4,B1	A2,B2	A2,B2	A2,B2	B2,B2	A2,B2	A4,B2	A2,B2	A2,A2	A2,B2	B2,B2	A2,A2	B2,B2	A2,B2	A2,B2	A2,A2	A2,B2	A2,B2
iteration_269	A4,N	B5,N	N,A4	A1,A2	A4,B5	A2,B2	A2,A4	A4,A2	-2,-2	A4,A2	-2,-2	A1,N	A1,N	-2,-2	A4,A1	B4,N	A4,A2	A2,A2	A2,A4	A2,B2	-2,-2	-2,-2	-2,-2	A1,N	A1,N	A4,B4	A1,N	A2,N	A1,B1	A2,A1	A2,B1	A2,A1	N,B1	-2,-2	A1,N	A2,B1	A2,B1	A2,B1	A2,N	A1,N	N,B5	A1,N	N,N	B5,N	-2,-2	A1,N	A2,N
iteration_270	N,B2	A2,B3	A2,N	B1,B3	A2,N	B3,B1	A2,B3	N,B1	A1,A3	B3,N	N,A4	A2,B1	A2,B1	A2,A2	B3,N	-1,-1	A2,B1	B3,B3	A2,B1	A2,B3	A1,N	A2,N	A2,A4	A2,B1	A2,B3	-2,-2	A2,B3	A2,B1	N,B3	A3,B2	N,B1	B1,B3	B1,B3	A3,A2	A2,N	B2,B1	B1,B1	B3,B3	B3,B3	B3,B3	B1,B1	A3,N	A3,B1	N,B1	A2,B3	A2,A3	A3,B1
iteration_271	A1,B2	B4,N	A1,B4	B2,B3	B2,B4	-2,-2	B4,B3	B4,B3	A1,B1	A1,B3	A2,B1	A1,B2	B4,B3	N,A2	A1,B3	A3,B2	B4,B2	-2,-2	-2,-2	-2,-2	A1,B3	B1,B2	A2,A1	B3,N	A1,B2	A1,B2	B2,B3	A3,B2	A1,B3	A3,N	A3,B3	N,B1	A3,A1	A1,N	A3,B3	A3,B3	A3,B1	A1,B1	A1,B1	A1,B1	N,A5	A3,A1	A1,N	A3,A5	-2,-2	-2,-2	N,B1
iteration_272	A1,A2	A1,A1	A1,A1	N,B1	A1,A2	B2,N	A1,B1	-1,-1	-2,-2	A1,B1	B5,N	A1,B1	A1,B1	B2,B2	A1,B1	A1,B1	A1,B1	N,B1	N,B1	A1,B2	A1,N	A1,N	A1,B5	B1,B2	B1,B1	B1,B1	A1,B1	-2,-2	-2,-2	A2,B3	N,B3	A2,A2	N,B1	A1,A1	N,B1	B3,N	A2,N	A2,N	A2,B1	A2,N	A2,B1	A1,B1	B1,B1	A2,B1	A1,A4	A1,A1	A2,B1
iteration_273	A3,B1	B3,B1	A3,B3	A2,B3	A3,B3	A2,B1	A2,B3	B3,B3	N,A3	B3,B3	B1,B4	B3,B3	A3,A2	-2,-2	A3,A2	-2,-2	B3,B3	A2,B1	A2,B3	B3,B1	B3,N	B3,B1	B3,B4	-2,-2	-2,-2	-2,-2	-2,-2	A1,B3	A2,A1	A3,A2	A1,A1	B3,B1	A1,A1	A4,B1	A1,B3	A1,A3	A1,B3	A1,B3	A1,B1	A1,B1	A2,B2	A1,A4	A1,B2	A4,B2	B4,B1	A4,B4	B2,B3
iteration_274	B3,N	A1,A3	-1,-1	B1,B1	A1,B3	A1,B2	B1,B3	A1,B1	N,B3	A1,B1	-2,-2	B1,B3	A1,B1	B2,B2	A1,B1	A1,A3	B1,B3	B2,B1	B2,B3	A1,B1	A1,N	-2,-2	-2,-2	A1,B2	A3,B1	A1,B1	A1,A3	A4,B1	B1,B1	A2,A2	B1,B1	A2,B1	B1,B1	A3,B1	B1,B1	A2,B1	A2,B1	B1,B1	B1,B1	A2,B1	B5,N	A3,B1	B1,B5	A3,B5	A3,A1	A3,B1	A2,B1
iteration_275	A1,B3	B1,B1	B3,B1	B3,B5	B3,B1	A2,B1	B5,B1	-2,-2	N,B1	B3,B5	-2,-2	-2,-2	B3,B5	-2,-2	B3,B3	A2,B3	-2,-2	B1,B5	B1,B5	B1,B5	-2,-2	-2,-2	-2,-2	-2,-2	A2,B3	A2,B3	A2,B3	N,B5	N,B3	-2,-2	N,B3	B1,B1	B5,N	A3,N	N,N	-2,-2	B5,B1	N,B1	N,B1	B1,B5	A2,B2	A3,N	A2,N	A3,B2	A1,A2	A1,N	A2,B5
iteration_276	B1,B1	B1,B4	B1,B1	A2,B1	B1,B1	A1,N	A2,B1	B1,B1	B4,B1	B1,B1	A3,A2	A2,B1	A2,B1	B2,B2	B1,B1	B1,B3	A2,B1	A2,N	A1,B1	N,B1	B1,B4	A3,B1	A3,B1	A2,B2	B1,B1	B1,B1	B1,B1	A1,B1	A2,N	-2,-2	N,B1	A1,B1	A2,B1	A4,N	-1,-1	-2,-2	B1,B1	A1,B1	B1,B1	A2,A1	B4,B1	A4,A1	A4,B1	A4,B4	B4,B1	A4,B4	A4,B1
iteration_277	-2,-2	-2,-2	A1,N	B4,B2	-2,-2	A2,A3	B4,N	B4,N	A1,N	A1,B4	N,B3	N,B4	A1,B4	B3,B1	N,B4	N,B2	B2,N	A3,B4	A3,N	A2,B4	B4,N	-1,-1	N,N	B4,B3	N,B4	N,B4	N,N	-2,-2	-2,-2	A3,A1	B4,B1	-2,-2	-2,-2	A1,B1	B2,B4	A3,B4	B4,B2	-2,-2	-2,-2	-2,-2	A4,B1	B1,B2	A4,B1	A4,B2	A4,A1	A1,A4	B1,B4
iteration_278	A1,B3	B1,B3	A1,B1	B1,B2	A1,B3	A1,A4	B1,B1	B1,B1	A1,N	B1,B2	A2,B1	B1,B1	A1,B1	B3,B1	A1,B1	B1,B4	B1,B2	A1,B1	A4,B1	A1,B1	N,B1	B1,B1	A2,B1	B1,B3	A1,B1	B1,B4	A1,B1	-2,-2	-2,-2	A1,A1	B1,B2	A2,B1	N,B1	B2,B3	N,B1	A1,B1	N,B1	N,B1	A2,B1	N,B1	-2,-2	-2,-2	-2,-2	-2,-2	A2,A3	A2,B2	N,B1
iteration_279	A1,B1	B2,B2	B1,B2	A5,B1	A1,B2	A2,B3	B1,B1	B1,B1	A1,A2	A5,B2	B1,B3	A5,B2	B1,B1	A2,B1	A5,B2	A2,B3	B1,B1	B3,B1	A2,B1	A2,B1	A1,B1	B2,B1	A5,B1	A2,B1	A2,B2	A2,B2	B3,B2	A5,N	B2,B1	A2,A2	A5,B2	A1,B2	B2,N	A1,B2	B2,N	A2,B2	A1,N	A1,N	B2,N	A1,B2	A3,B2	B2,B2	B2,B2	B2,B2	N,B5	B2,N	A1,B2
iteration_280	A1,B4	A1,B3	A1,B4	A1,N	A1,A1	A2,B3	A1,N	A1,A1	A3,N	A1,A1	A2,B1	A1,A1	B4,N	N,A4	A1,A1	N,A3	A1,N	A2,N	B3,N	A2,A1	A1,A3	A1,B1	A1,B1	N,N	A1,N	A1,N	A1,A3	B2,N	A1,A1	-2,-2	A1,N	A1,B4	A1,N	A4,B1	A1,B2	-2,-2	A1,A1	A1,N	A1,N	A1,B4	B1,B1	A4,B2	A4,B1	A4,B1	A1,N	A1,B1	A1,B1
iteration_281	-2,-2	-2,-2	N,A3	A1,B1	A1,N	A3,N	N,B1	A1,N	A3,B1	A1,N	-1,-1	A1,A3	N,B1	A2,B1	A1,A3	-2,-2	A1,N	N,N	A3,B1	A3,N	A1,B1	A3,B1	A3,B1	N,B1	-2,-2	-2,-2	-2,-2	A1,A4	B1,B1	B5,N	A1,B1	N,A5	A1,B1	A5,N	A1,B1	A1,B5	N,B1	A1,N	-1,-1	A1,N	A2,B2	A1,A5	A1,B2	-1,-1	-2,-2	-2,-2	A1,N
iteration_282	B5,N	A2,A2	A2,N	A2,B3	A2,B5	B1,B2	A2,B3	A2,A2	A1,B2	A2,N	A1,A3	B3,N	B3,N	A4,B1	A2,A2	A3,B2	A2,B3	B3,B2	-1,-1	A2,B1	A2,B2	A3,N	A1,B3	B1,B3	A2,B2	A3,A2	A2,B2	A2,N	B3,N	B2,B3	N,N	N,A5	N,A2	A3,A1	A2,N	N,B2	A2,N	N,N	N,A5	N,N	-2,-2	-2,-2	-2,-2	-2,-2	A2,B2	A2,A3	-2,-2
iteration_283	A2,B3	B1,B1	A2,B1	N,B1	B3,B1	A3,A1	B1,B1	A2,N	N,B5	N,B1	A2,B1	A2,N	B1,B1	B1,B4	A2,B1	A4,A1	B1,B1	A3,B1	A1,B1	A3,B1	N,N	A2,A2	A2,B1	B1,B1	A4,B1	A2,A1	A2,A4	B4,N	A1,B1	A3,N	A1,B4	A1,B3	A1,N	A2,B1	A1,N	A3,B4	B3,N	B3,N	A1,B3	A1,A1	-2,-2	A2,N	A2,N	-2,-2	A2,B2	A2,A2	A2,B3
iteration_284	B2,B2	A2,A1	A2,B2	A3,B1	A2,B2	B1,B1	A3,B2	A2,B1	A1,N	A2,A3	A1,B3	A2,B1	B2,B1	-2,-2	A2,A3	B1,B1	A3,B2	A3,B1	A3,B1	A3,B1	A2,N	A1,B1	B3,B1	-2,-2	A2,B1	A3,B1	A2,B1	A2,A3	B1,B1	A1,N	A2,B1	N,B4	A3,B1	B3,N	A2,B1	N,B1	A3,N	A3,N	B1,B4	N,B1	-1,-1	B1,B3	A1,B1	A1,B3	A1,B3	A1,B3	A1,N
iteration_285	A1,B2	B2,N	A1,B2	A1,A1	A1,N	N,B1	A1,A1	A1,A1	A1,A3	A1,A1	B1,B2	A1,B2	A1,A1	A4,A1	A1,A1	N,B1	A1,B2	A1,N	A1,B1	A1,N	A1,A1	B2,B1	A1,B1	A1,A4	A1,B1	A1,N	A1,N	A1,B3	A1,B3	B1,B3	A1,A1	B1,B4	A1,B3	A2,A2	A1,B3	A1,B1	B3,B1	B3,B1	B3,B1	B3,B1	N,A2	A1,A2	A1,N	A1,N	A1,B1	A2,B1	A1,B3
iteration_286	B2,B1	A5,N	A5,B2	A4,B2	B2,N	A2,B2	B2,B2	A4,B2	-1,-1	A4,B2	N,A2	A4,B2	A4,B2	A1,A1	A5,A4	B1,B1	A5,A4	B2,B2	A2,B2	A2,B2	B2,B3	A4,N	B2,N	A1,B2	A4,B1	A4,B1	A5,B1	A4,A1	B2,N	B2,B1	A4,B2	A1,A3	A4,N	B2,N	A1,N	A4,B2	A4,A3	A4,A1	A1,N	A4,A3	A4,B1	A1,B2	A4,B2	A4,B2	-2,-2	-2,-2	A4,B2
iteration_287	A1,B3	N,A5	B3,N	A2,B2	B3,N	A1,B1	A2,N	A2,N	-2,-2	B2,B3	-2,-2	B2,B3	A2,B3	B3,B2	B2,B3	N,B2	B2,B3	A2,B1	N,B1	N,B1	-2,-2	-2,-2	-2,-2	B3,B3	B2,N	B2,N	B2,N	A2,A3	A1,B2	B5,N	A2,B2	B4,B1	A2,B2	A2,A1	A2,B2	B2,B5	A2,B4	B2,B4	B2,B1	B2,B4	-2,-2	A2,A1	A2,A1	-2,-2	A2,B3	A2,A2	A2,A2
iteration_288	-2,-2	-2,-2	A3,A2	A1,B1	-2,-2	A1,B2	A3,B1	A3,B1	N,A2	A2,B1	-2,-2	A1,A2	A1,A2	-2,-2	A2,B1	A3,B1	A1,A3	A3,B2	A3,B2	A1,B1	A3,N	-2,-2	-2,-2	-2,-2	A2,B1	A3,A2	A2,B1	A1,A4	N,B1	B1,B4	A1,B1	N,A4	N,A4	A4,B1	A4,B1	B1,B1	N,A4	A4,A4	A4,N	N,N	A3,B1	B1,B1	B1,B1	A3,B1	A1,B3	A1,B1	N,B1
iteration_289	A1,B1	A2,B2	A2,A1	A2,A1	B2,B1	B4,N	A1,A1	A2,A2	A1,A1	A1,A2	-2,-2	A1,A2	A1,A1	B1,B2	A1,A1	A2,B2	A1,A2	A1,B4	A1,B4	A1,N	A2,A1	-2,-2	-2,-2	A1,B1	A1,B2	A1,B2	A2,A1	A2,B3	A1,B3	A2,B1	B3,B3	B1,B3	B3,B3	B1,B3	A2,B3	A2,B3	B1,B3	B3,B3	B3,B1	B3,B3	A3,N	B3,B3	A3,B3	A3,B3	A3,A2	A3,B1	A3,B1
iteration_290	B3,B1	A2,B1	A2,B3	A3,B2	A2,B3	N,A4	A3,B3	A3,B3	A2,A3	A2,A3	B4,N	A2,B2	A2,B2	A3,B2	A2,A3	N,A5	A2,A3	B3,N	A3,N	A3,N	A2,B3	A2,B4	B2,N	A2,A3	A5,A2	N,A3	A2,N	B2,B1	A3,B2	A1,B3	B2,B2	N,B5	A3,B2	A1,A2	A3,B1	A1,B2	A3,N	B2,N	B2,B5	B2,B5	N,A5	A1,B1	N,B1	N,B1	B5,N	A1,B5	N,N
iteration_291	A2,A2	B1,B1	A2,B1	A2,B1	A2,B1	B2,B1	A2,B1	A2,B1	B3,B2	B1,B1	A1,B2	A2,B1	A2,A2	A4,B1	B1,B1	B1,B3	A2,B1	B1,B2	B1,B2	B1,B2	B1,B3	A1,B1	A2,B2	A4,A2	B1,B1	B1,B1	B1,B3	A3,B1	A2,N	N,A3	N,B1	B1,B1	A2,B1	-2,-2	N,B1	N,N	B1,B1	A2,B1	A2,B1	B1,B1	-1,-1	-2,-2	B3,N	-2,-2	-2,-2	-2,-2	B1,B3
iteration_292	-2,-2	-2,-2	A2,N	A3,A4	-2,-2	-2,-2	A3,N	N,A4	A3,B1	A2,A3	B1,B1	A4,A2	A3,A2	A1,B2	A3,N	A2,B1	N,A4	-2,-2	-2,-2	-2,-2	A3,N	A4,B1	A2,B1	A3,B2	A3,B1	A2,N	A3,B1	A3,B2	A4,N	B1,B4	B2,N	B2,B2	A3,A4	B2,N	A4,B2	N,B1	A4,B2	A4,B2	A3,B2	A3,B2	N,B5	B2,B2	B2,N	B2,B5	-2,-2	-2,-2	A4,B2
iteration_293	A3,B2	A1,B4	A1,B2	A2,B2	A3,B4	A2,B1	A1,B2	A2,B2	B4,N	B2,B2	-2,-2	A1,A2	A1,A2	A1,N	B2,B2	B2,B2	A1,A2	B2,B1	A1,A2	A1,A2	B2,B4	-2,-2	-2,-2	A1,N	B2,B2	B2,B2	B2,B2	B2,B2	A2,N	N,A2	A2,B2	A1,B4	A2,B2	A2,B2	A2,B2	B2,N	A1,B2	A2,A1	B2,B4	B2,B4	A1,A2	A2,B2	A1,B2	A1,B2	B1,B2	B2,B1	A1,A1
iteration_294	-2,-2	-2,-2	B2,N	A2,A2	-2,-2	-2,-2	A2,N	A2,B2	N,A2	A2,N	N,B3	A2,B2	A2,N	-2,-2	A2,B2	B1,B1	A2,B2	A2,N	A2,N	-2,-2	A2,N	A2,N	B2,B3	-2,-2	A2,B1	B2,B1	A2,B1	A2,B2	A2,A2	A1,B2	A2,B2	A2,N	A2,A2	A3,A2	A2,A2	B2,B2	A2,A2	A2,A2	A2,N	A2,N	B1,B4	-1,-1	A2,B4	A2,B1	B1,B3	A3,B1	A2,A2
iteration_295	B3,N	B3,B1	B3,B3	B4,N	B1,B3	A2,B3	B3,N	B4,B3	A3,B1	B3,N	A1,B4	N,B3	B3,B4	A3,B1	B3,B4	N,B2	B3,B4	B3,B3	A2,N	B3,N	B1,B4	A1,N	A1,N	B1,B3	B2,B4	B3,N	B2,B3	B4,N	A4,N	N,A5	N,N	B2,B2	A4,B4	B3,N	A4,B4	N,N	B4,B2	A4,B2	A4,B2	A4,B2	-2,-2	B4,B3	-2,-2	-2,-2	A4,A1	A4,B3	-2,-2
iteration_296	-2,-2	-2,-2	N,A2	A4,A3	-2,-2	A2,B1	A3,N	A2,A4	N,B5	A2,A3	-2,-2	A2,A4	A2,A3	-2,-2	A4,N	B3,N	A2,A4	A2,N	A2,N	A2,A3	A2,N	-2,-2	-2,-2	-2,-2	N,N	A4,B3	B3,N	A3,N	A4,B1	-2,-2	N,B1	B3,N	A4,A3	A4,B1	A3,B1	-2,-2	A3,B3	A3,N	A4,B3	A3,B3	A1,B4	A3,B1	A3,A1	A3,A1	N,A5	N,B1	A3,A1
iteration_297	A2,B2	A2,A3	A2,A3	A2,N	A2,B2	B2,B3	A2,N	A3,A2	N,A5	A2,A2	A4,B1	A2,N	A3,A2	-2,-2	A3,A2	N,A2	A2,N	A2,B3	A2,B2	A2,B2	A2,N	A4,A2	N,B1	-2,-2	A2,A3	A2,N	A2,N	A2,A2	B4,N	-2,-2	A2,N	B4,N	A2,N	B3,B2	A2,B4	-2,-2	A2,N	A2,B4	A2,N	A2,B4	B1,B1	B4,B3	B1,B3	B1,B4	A3,B2	B2,B3	N,B1
iteration_298	A4,N	B2,B1	A4,B2	A1,B4	N,B1	A2,N	A4,B4	B2,B4	A3,B1	A1,B2	-2,-2	B2,B4	B2,B4	A1,B3	A4,A1	A2,B3	A4,B4	A4,A2	B4,N	A2,B4	B1,B2	-2,-2	-2,-2	A1,B4	A2,A1	A4,B3	A1,B3	B4,B1	A1,A1	A2,B1	A1,B4	A2,A2	A1,B1	A1,B2	A1,B1	A1,A2	A2,B1	A2,B1	A1,A2	A1,A2	A4,B1	B1,B2	B1,B2	-1,-1	A3,B2	A3,B2	A2,B1
iteration_299	-2,-2	-2,-2	B3,N	A3,B5	-2,-2	N,B4	B5,N	A3,N	B1,B1	A3,N	B2,N	A3,B3	A3,B3	A2,A2	B5,B3	A2,B1	B5,B3	B5,B4	N,N	B5,N	A3,B1	-1,-1	B3,B2	A3,A2	B1,B3	A2,B3	B1,B5	B5,N	A3,B2	A3,B1	B2,N	A2,B1	A3,N	A1,B4	A3,N	A3,B2	A2,N	A2,A3	A2,N	A2,N	-2,-2	A1,A3	-2,-2	-2,-2	B2,B2	A1,B2	-2,-2
iteration_300	A2,A2	B2,B2	A2,B2	A1,B2	A2,B2	A3,B2	B2,B2	A2,A1	-2,-2	A1,B2	B3,B2	A2,B2	A2,A1	B3,B1	A2,A1	N,A3	A1,B2	A3,B2	B2,B2	B2,B2	-2,-2	A2,B3	B2,B3	A1,B3	A3,A2	A1,N	A1,N	A3,B2	A1,A1	-2,-2	A3,A1	B3,B1	A3,A1	A1,A1	A1,B2	-2,-2	A3,B3	A1,B3	A3,B1	A1,B1	A3,B2	A1,A1	A1,B2	A3,A1	A2,B1	A1,B1	A1,A3
iteration_301	A2,B3	A1,B1	A1,A2	A1,B1	A1,B3	B1,B2	A1,A1	A1,A2	A3,B1	A1,B1	A4,B1	A1,A2	A1,A2	B2,B1	A2,B1	B2,B3	A1,B1	A1,B2	A1,B1	A1,B1	A3,A2	A1,B1	A2,B1	A1,B2	B1,B3	A2,B2	A2,B2	B1,B4	A2,A1	A1,B1	A2,B1	A2,N	A2,B1	B3,B1	A1,B4	B1,B1	A2,A2	N,B1	A2,A2	N,B1	B3,B2	A1,B3	A1,B2	A1,B3	-2,-2	-2,-2	A1,A2
iteration_302	A1,B2	A2,B1	A1,B1	A1,N	A2,B2	-2,-2	A1,N	N,B1	N,B4	A1,N	-2,-2	A1,N	A1,B1	A2,B1	N,B1	N,A4	N,B1	-2,-2	-1,-1	-2,-2	N,N	A1,N	-2,-2	A1,B1	N,B1	N,N	N,B1	-2,-2	-2,-2	B1,B1	A1,N	B2,B3	A4,N	A5,N	A1,N	A1,B1	A4,B2	B2,N	B2,N	B2,N	A1,B4	A1,A5	A1,A1	-1,-1	B2,B2	A5,B2	A4,A1
iteration_303	-2,-2	-2,-2	B5,N	A5,B3	-2,-2	-2,-2	A5,N	B3,N	-2,-2	A5,N	A2,A3	B3,B5	B3,N	-2,-2	B3,B5	A3,B2	A5,B5	-2,-2	-2,-2	-2,-2	-2,-2	A2,B5	A2,B3	-2,-2	B2,B3	A3,B5	-1,-1	A2,B3	A5,N	A1,B3	A5,B3	-1,-1	B3,N	A2,B1	A2,N	B3,B3	B3,N	-2,-2	A2,N	A2,B3	A2,A2	A2,A2	A2,A2	A2,A2	B1,B1	A2,B1	A2,N
iteration_304	A4,B1	A1,B1	A1,B1	A3,B4	A1,A4	A1,A4	B1,B4	A3,B1	A5,N	A1,A3	B4,N	A3,B1	A3,B1	A1,B3	A3,B1	A3,N	A3,B1	A4,B1	A1,B4	A1,B4	A3,A5	B1,B4	N,B1	A1,B1	A3,N	A3,B1	N,B1	B4,N	A3,B1	A3,A2	N,B1	A2,B3	A3,B4	A1,A1	N,B1	A3,B1	A2,B4	B4,B3	B4,B3	A3,A2	B4,N	A1,B1	A1,N	B1,B4	A2,A2	A1,A2	B4,N
iteration_305	B3,N	A1,A2	A1,B3	A1,B1	A2,N	A3,B2	A1,B1	A1,B1	N,B4	A1,A1	A4,N	B3,B1	A1,A1	A1,N	B3,B1	A3,B1	B3,B1	A1,B2	B1,B2	A3,B1	N,B1	A4,B3	B3,N	A1,N	B1,B1	B1,B1	A3,B3	B1,B4	A1,A3	B1,B2	A1,B1	A5,N	A3,B4	A2,B2	A3,B4	B1,B1	A5,B4	A5,B4	B4,N	A3,N	-2,-2	B4,B2	B2,B4	-2,-2	B3,B1	A2,B3	B4,B2
iteration_306	B4,B1	A5,N	A5,B4	N,B1	A5,B4	-2,-2	A5,N	A5,B1	B1,B1	B4,B1	A1,B4	B4,N	B4,N	A1,N	A5,N	B2,B1	B4,N	-2,-2	-2,-2	-2,-2	A5,B1	A1,N	B4,N	B4,N	A5,B2	-1,-1	N,B1	-2,-2	-2,-2	-2,-2	N,B1	A2,B3	N,B1	B1,B3	B1,B4	-2,-2	B3,B1	A2,N	A2,B1	A2,N	A5,N	B1,B1	N,B1	A5,B1	A2,B1	A2,B1	B1,B1
iteration_307	A2,B3	A3,N	A3,B3	A3,A2	A2,N	A2,N	A3,B3	A3,A3	B3,B1	A3,A2	B1,B2	A3,A3	A3,A3	A1,B3	A3,A3	B2,N	A3,A2	A2,B3	A3,N	A3,N	A3,B3	A3,B1	A3,B2	A1,A3	A3,N	A3,B2	A3,B2	-2,-2	-2,-2	A1,B1	A1,A3	A3,B2	N,A2	B4,N	N,A2	A1,B1	A3,A2	A3,N	A3,A2	A3,N	B3,B1	N,N	B3,N	N,B3	A4,A1	A4,B4	A3,B3
iteration_308	-2,-2	-2,-2	N,B3	A4,B1	-2,-2	A2,B3	B1,B3	B1,B3	A3,B1	B1,B3	A4,B1	N,B1	-1,-1	-2,-2	B1,B3	-2,-2	N,B1	A2,B1	A2,B1	B3,B1	A3,B3	A4,N	B1,B1	-2,-2	-2,-2	-2,-2	-2,-2	B4,B1	A1,A4	A2,A1	A1,B4	A2,A3	A4,B4	A2,B3	A1,B4	A2,B4	A2,B4	A2,B4	A2,B4	A3,B4	B3,B1	A2,B4	B4,B3	B4,B3	B3,N	A2,B3	A2,B3
iteration_309	A1,N	-1,-1	-2,-2	-2,-2	N,N	-2,-2	-2,-2	-2,-2	-2,-2	-2,-2	-2,-2	-2,-2	-2,-2	-2,-2	A1,A3	A3,B2	-2,-2	-2,-2	-2,-2	-2,-2	-2,-2	-2,-2	-2,-2	-2,-2	A3,A1	A3,A1	A3,A1	-2,-2	-2,-2	B3,B2	A2,A1	A1,B4	A1,A2	-2,-2	-2,-2	A2,B3	A1,B4	A1,A2	A1,A2	A1,A2	B2,B3	A2,N	B3,N	A2,B2	-2,-2	-2,-2	B4,B3
iteration_310	A5,N	B2,B3	A5,B2	A1,A1	A5,B2	A3,B1	A5,A1	A1,B2	B2,B3	A5,A1	A2,B2	A1,B2	A5,A1	B3,N	A1,B2	A1,A3	A1,B2	A3,A5	A5,B1	A1,B1	A1,B2	A2,A1	B2,B2	A5,B3	A3,B2	A1,A3	A1,B2	A1,B3	A1,A1	B3,B1	A1,B3	B5,N	A1,A1	A2,A1	A1,B3	B3,B3	A1,B5	A1,B5	A1,N	A1,N	N,B1	A1,A2	A2,N	A2,B1	B3,B1	A2,B3	A2,B5
iteration_311	A1,A2	A1,B4	A1,A2	A2,N	A1,A1	A1,B3	A1,A2	A1,N	B3,N	A1,N	B2,N	A2,A2	A1,N	-2,-2	A2,A1	A1,B3	A2,N	A1,A1	A1,A1	A1,A2	A1,B3	A2,B2	A2,N	-2,-2	A1,B3	A2,B3	A2,B3	-2,-2	-2,-2	N,B1	-2,-2	B3,B2	A5,A2	A3,B1	A2,N	-2,-2	A2,B3	A5,B3	A2,B2	A5,B2	A1,B3	A2,B1	B1,B3	A2,B3	N,B3	N,B1	A2,B1
iteration_312	B2,B1	A3,B1	A3,B2	A2,B2	A3,B1	A3,B1	A2,B2	A3,B2	A3,N	A2,B2	A4,N	A2,B2	B2,B2	A1,B3	A3,A2	-2,-2	A3,A2	A2,A3	A3,B2	B2,B1	A3,B2	A4,B2	B2,N	B3,B2	-2,-2	-2,-2	-2,-2	B2,B2	A2,B2	B2,B2	B2,B2	A2,B2	B2,B2	B3,B1	A2,B2	B2,B2	B2,B2	A2,B2	A2,B2	A2,B2	A1,A4	A2,B3	A2,A1	A1,B3	-2,-2	-2,-2	A2,B2
iteration_313	A3,A1	B1,B4	A3,B1	A1,N	A3,B1	A1,N	A3,A1	A3,A1	B2,N	A3,N	-2,-2	A3,A1	N,B1	A2,B1	N,B1	-2,-2	A3,N	A3,N	A3,A1	A1,N	A3,B2	-2,-2	-2,-2	-1,-1	-2,-2	-2,-2	-2,-2	A1,A1	B2,N	N,B2	A1,B2	B1,B3	A1,B2	A2,A3	A1,B2	B2,N	A1,B3	B2,B3	B2,B1	A1,B1	A4,N	A1,A3	A4,A3	A3,N	A4,B1	A4,A2	A4,B3
iteration_314	A1,A4	A3,B1	A1,B1	B2,B2	A4,B1	-2,-2	B1,B2	B1,B2	A3,B1	B1,B2	A5,N	A1,B2	B1,B2	-2,-2	B1,B2	A2,N	B1,B2	-2,-2	-2,-2	-2,-2	B1,B1	B2,N	A5,B2	-2,-2	B2,N	B2,N	A2,B1	B2,B3	B2,B3	A1,B2	B3,B3	-2,-2	B2,B3	-1,-1	B2,B2	B2,B3	-2,-2	-2,-2	-2,-2	-2,-2	-2,-2	B2,B4	-2,-2	-2,-2	-2,-2	-2,-2	-2,-2
iteration_315	A4,A1	B1,B4	A4,B1	B3,B2	A1,B1	B1,B4	A4,B3	A4,B3	A3,B1	B1,B3	-2,-2	B1,B2	B1,B2	-2,-2	B1,B2	-2,-2	B1,B2	B3,B1	A4,B1	B3,B4	A4,B1	-2,-2	-2,-2	-2,-2	-2,-2	-2,-2	-2,-2	-2,-2	-2,-2	-2,-2	-2,-2	A2,B1	B3,B2	-2,-2	-2,-2	-2,-2	B1,B2	A2,B3	B1,B3	B1,B2	-2,-2	-2,-2	-2,-2	-2,-2	-2,-2	N,B1	-2,-2
iteration_316	-2,-2	-2,-2	B2,B1	A5,B1	-2,-2	B1,B3	B1,B1	B1,B2	-2,-2	A5,B2	A2,B1	A5,B2	B1,B2	A3,B1	B1,B2	-2,-2	A5,B1	B1,B3	B1,B1	B1,B3	-2,-2	A2,A5	B1,B2	A3,B1	-2,-2	-2,-2	-2,-2	A5,N	B1,B1	-2,-2	N,B1	B1,B2	A5,B1	B1,B1	A5,B1	-2,-2	B1,B1	B1,B2	B1,B1	B1,B2	A2,N	A5,B1	N,B1	A2,B1	B3,B1	B1,B3	N,B1
iteration_317	-2,-2	-2,-2	A1,N	A1,A2	A1,N	B2,N	A1,N	-2,-2	A1,N	-2,-2	-2,-2	-2,-2	A2,N	B2,B1	A2,N	B1,B4	-2,-2	A1,B2	N,N	A1,N	-2,-2	A1,N	-2,-2	A2,B2	N,B1	A2,B1	A2,B1	A1,B3	A2,B1	A2,B3	A2,B3	B1,B1	A2,B3	A1,A4	B3,B1	A2,A2	B3,B1	A2,B1	A2,B1	A2,B1	B1,B1	A1,B3	A1,B1	A1,B1	-2,-2	-2,-2	B1,B3
iteration_318	-2,-2	-2,-2	N,B1	N,B1	N,B1	A1,A2	N,N	N,B1	A2,A2	B1,B1	A3,B2	N,B1	N,B1	-2,-2	N,B1	-2,-2	B1,B1	N,A2	N,A2	A1,N	A2,B1	B2,B1	B2,N	-2,-2	-2,-2	-2,-2	-2,-2	B1,B1	A3,N	N,A5	A3,B1	A2,A1	N,B1	N,B2	A3,B1	A3,N	A2,B1	A2,B1	A1,B1	A2,N	A1,B1	N,B1	B1,B1	N,B1	-2,-2	-2,-2	A2,B1
iteration_319	A3,B1	B3,B2	A3,B3	A2,N	B1,B3	B2,B1	-1,-1	A3,A2	B3,N	A3,A2	B3,B1	A3,A2	A3,N	-2,-2	A2,B3	A2,B1	A3,A2	-2,-2	A2,B2	-2,-2	A2,B3	A2,B3	A3,B1	-2,-2	B1,B3	A2,B3	A2,B3	B3,N	A2,A3	B2,N	A2,B3	B2,B3	A2,B3	A2,A1	A3,B3	B3,B2	A2,B3	B3,B3	A2,B2	B3,B2	B3,B1	A2,B3	A2,B3	A2,B3	A2,B2	A2,A1	A2,A2
iteration_320	-2,-2	-1,-1	N,B1	A5,B2	N,B1	B3,B2	A5,B1	A5,B1	B2,B2	A5,B1	N,A3	A5,N	B2,N	A1,A1	B2,B1	A4,A1	B2,B1	A5,B3	B1,B3	B1,B3	A5,B2	N,N	A3,A5	A1,N	A4,B2	A4,B1	A4,B1	B2,N	A5,N	A1,B4	A5,B2	A2,A2	A5,B2	A2,B3	A5,N	A5,B4	A5,A2	A2,B2	A5,A2	A5,A2	B1,B4	A5,B3	B3,B1	B3,B1	A2,N	A2,A2	A2,B3
iteration_321	-2,-2	-2,-2	A1,A2	A1,N	-2,-2	A1,B4	A1,A2	A1,N	N,B2	-2,-2	B2,B3	A1,A2	A1,A1	B1,B4	A2,N	A3,B1	A2,A1	A1,A1	A2,B4	A1,B4	N,N	A1,B2	A1,B2	A1,B1	A2,B1	A3,A2	A3,A2	A1,B3	A5,N	B1,B2	A1,N	B5,N	A5,B3	N,A2	A5,B3	N,B1	B3,N	B3,B5	B3,B5	A5,N	-2,-2	B3,N	N,B3	-2,-2	-2,-2	-2,-2	N,N
iteration_322	-2,-2	-2,-2	N,B1	A1,B2	-2,-2	-2,-2	A1,N	A1,B1	A5,N	A1,B1	A1,A2	A1,B1	A1,N	A2,B1	B2,B1	-1,-1	B2,N	-2,-2	-2,-2	A1,N	A5,B1	A1,A2	A1,B1	A2,A1	A1,B1	-2,-2	-2,-2	B2,B3	-1,-1	-2,-2	-2,-2	B2,N	A1,B2	A2,B1	A1,B2	-2,-2	A1,N	A1,B2	B2,B2	B2,N	B2,N	A1,B1	A1,B2	A1,B2	A5,N	A5,B1	-1,-1
iteration_323	B1,B1	A1,A1	A1,B1	A2,B5	A1,B1	B3,B2	A1,B5	A2,B1	A1,A1	A1,A2	A2,B3	A1,B5	A1,A2	B1,B3	A1,A2	-2,-2	A1,A2	B5,B3	A1,B3	B5,B3	A2,A1	A2,B5	A2,B5	A2,B1	-2,-2	-2,-2	-2,-2	B5,N	A2,B2	A2,N	B2,B5	B1,B4	A2,B5	A1,B4	A2,N	A2,B2	B5,B1	A2,B1	B5,B1	B5,B1	-2,-2	A1,N	A1,N	-2,-2	B3,N	A1,B3	A1,B1
iteration_324	N,B1	A3,B2	B2,N	A2,A3	A3,N	A4,B1	A3,B2	A3,N	A3,B2	A2,B2	A1,B1	A2,N	A2,B2	A4,N	A2,B2	N,B4	A2,N	A3,A4	A3,A4	A4,B2	A3,A3	A2,B1	A1,A2	A2,A4	B2,B4	A2,N	B2,N	A2,A3	A2,A2	B2,B2	A2,A2	B2,B3	A2,A3	A3,B1	A2,A2	A2,B2	A2,B3	A2,B2	A2,B3	A3,B2	N,A3	A3,A2	N,A3	A3,N	A2,A1	A3,A2	A2,N
iteration_325	N,A3	N,A2	A2,N	A2,N	N,N	B2,B1	A2,A2	N,N	A3,B2	A2,N	-2,-2	A2,N	A2,A2	A2,B1	N,A2	A1,B3	A2,A2	A2,B1	A2,B2	A2,B2	B2,N	-2,-2	-2,-2	A2,B1	B3,N	B3,N	A1,N	B3,N	A1,A2	A1,N	A1,B3	B1,B1	A1,N	B1,B1	A2,N	B3,N	A1,B1	N,B1	N,B1	-1,-1	A1,B3	N,B1	A1,N	A1,N	B2,N	B1,B2	A1,B1
iteration_326	A1,A1	A2,B2	A2,A1	A3,A4	A2,A1	A1,B4	A1,A4	A2,A4	A1,B1	A1,A3	-2,-2	-2,-2	A3,A1	B3,B2	-2,-2	-2,-2	A2,A4	A1,A4	A4,B4	A1,B4	A1,A2	-2,-2	-2,-2	A3,B3	-2,-2	-2,-2	-2,-2	-2,-2	-2,-2	-2,-2	-2,-2	A1,B2	A3,A1	-2,-2	-2,-2	-2,-2	A1,B2	A3,B2	A1,B2	A1,B2	A1,B3	A3,A1	A1,B3	A3,B3	-2,-2	-2,-2	A1,A1
iteration_327	A4,A1	B2,B1	A4,B2	A1,B1	A4,B2	B3,B2	A1,B2	A4,A1	A2,B2	A1,B2	A5,N	B2,B1	B2,B1	A3,A1	A4,B1	B4,N	A4,B1	A1,B3	A1,B3	A1,B3	A4,B2	A5,B2	A5,B1	A3,B2	A4,B4	A4,N	A4,B4	A1,A2	B1,B1	N,A2	A1,B1	B2,N	A2,B1	A2,B2	A1,B1	A1,N	A2,N	A2,N	A2,N	A2,B2	N,B3	B1,B2	B1,B3	N,B1	-1,-1	A2,A1	N,B1
iteration_328	B1,B3	N,B1	B1,B1	A4,N	N,B1	N,A5	A4,B1	N,B1	-2,-2	A4,B1	A1,B1	N,B1	A4,B1	N,A3	A4,B1	A3,A2	N,B1	A4,N	A4,A5	N,B1	-2,-2	A1,N	N,B1	A4,N	A3,B1	A4,A2	A4,A2	A4,B1	A4,N	A2,B1	A4,B1	A3,A2	A4,A4	A1,B3	A4,N	A2,B1	A4,A3	-1,-1	A4,A3	A4,A3	A1,A3	A4,B3	A1,B3	A1,B3	A1,A3	A1,B3	A1,A3
iteration_329	A2,A3	A1,B2	A2,B2	A2,B1	A2,B2	A2,N	A2,A2	A2,B2	A2,B3	A2,B1	A1,B3	A2,B2	A2,B1	A2,A1	B2,B1	-2,-2	B2,B1	A2,A2	A2,A2	A2,N	A2,B2	B3,B2	B3,B2	A2,A2	-2,-2	-2,-2	-2,-2	B1,B1	A2,A3	A4,B1	A2,B1	A2,A2	A3,B1	A1,A1	A2,B1	A4,B1	A3,A2	A3,A2	A2,B1	A2,B1	-2,-2	A2,A1	-2,-2	-2,-2	B4,B1	A1,B4	-2,-2
iteration_330	B1,B4	A4,N	A4,B1	A2,A1	N,B1	A1,A4	A2,B1	A2,B1	-2,-2	-1,-1	A1,B1	A4,A1	A4,A2	A1,B2	A4,A2	B3,B2	A4,A2	A2,A1	A1,B1	A1,B1	-1,-1	A1,A1	A1,A1	A1,A4	A4,B3	A2,B3	A4,B3	A1,A1	A2,B1	B2,B2	A2,A1	A2,A1	A1,B1	A2,A2	A2,A1	A1,B2	A1,A2	A2,B1	A1,A1	A2,B1	A1,B4	A2,A2	A1,A2	A1,A2	B1,B2	A2,B1	A1,A2
iteration_331	A1,B3	B2,B2	B3,B2	A3,B4	B3,B2	A1,A1	B4,B3	B4,B2	-2,-2	B4,B2	B1,B1	A3,B3	B4,B3	N,A4	A3,B3	A3,B2	A3,B3	A1,B4	A1,B4	-1,-1	-2,-2	A3,B1	B3,B1	B3,N	B2,B3	A3,A3	A3,B2	B4,N	A1,A3	A3,A2	A1,B4	B2,N	A3,B4	B2,B1	A3,B4	A3,B4	B4,N	A3,B2	B4,B2	A3,B2	A4,B1	B4,B2	B1,B4	B1,B4	A3,B1	B1,B2	N,B1
iteration_332	A1,A1	B1,B2	A1,B1	N,N	A1,B1	B5,N	A1,N	A1,N	B1,B1	A1,N	A2,B2	A1,N	N,B1	A1,B2	N,B1	-2,-2	N,B1	A1,B5	A1,B5	A1,N	A1,B1	A2,A1	B2,N	B2,B1	-2,-2	-2,-2	N,B1	N,B1	N,A5	-2,-2	N,B1	B1,B4	A5,N	N,A5	N,B1	-2,-2	A5,B4	A5,B1	A5,B1	A5,B4	B2,N	N,N	N,B2	N,B2	A1,B2	A1,N	B4,B2
iteration_333	B3,B1	A1,B1	A1,B3	A2,B1	A1,B3	-2,-2	A1,A2	A2,B3	A3,B2	A1,A2	-2,-2	B3,B1	B3,B1	-2,-2	A1,B1	A3,B2	A2,B3	-2,-2	-2,-2	-2,-2	A3,A2	-2,-2	-2,-2	-2,-2	A3,B1	A3,A1	B2,B1	B1,B3	A2,A2	B2,B3	A2,B1	B2,B2	A2,B1	A1,B3	A2,B1	B1,B2	B1,B2	A2,B2	B1,B2	A2,B2	-2,-2	B1,B3	-2,-2	-2,-2	B1,B2	A1,B1	-2,-2
iteration_334	A2,N	A3,B1	A3,A2	B3,B2	N,B1	B1,B3	A3,B2	A2,B3	A4,N	A2,B2	B1,B3	A2,B3	A3,B3	A3,B2	A3,B3	A2,A2	A3,B2	A3,B3	A3,B3	A3,B1	A4,B3	A2,B1	A2,B3	A3,B3	A2,B3	A3,A2	A3,A2	-2,-2	-2,-2	A1,A1	B1,B2	A3,N	B1,B2	A3,B2	B2,B1	A1,B1	B2,N	-1,-1	A3,B1	N,B1	A1,A1	A3,B2	A3,A1	A1,B2	A2,B1	A3,B1	A3,N
iteration_335	A1,B2	A1,A1	A1,A1	A1,B1	A1,A1	A3,A2	A1,A1	A1,A1	N,A4	A1,B1	A1,A4	A1,B1	A1,A1	B1,B3	A1,B1	A1,A2	A1,A1	A1,A3	A1,A2	A1,A3	A1,N	A1,A4	A1,B1	A1,B1	A1,B1	A1,A2	A1,A2	A1,A1	A3,B1	-2,-2	A3,A1	B3,N	A1,B1	B2,B3	A3,A1	-2,-2	A1,B3	N,B1	A1,N	B1,B3	A4,B1	A3,B2	A3,A4	A3,B1	-2,-2	-2,-2	A1,A3
iteration_336	A1,B1	A1,B4	A1,B4	B2,B2	B4,B1	A2,N	B4,B2	B4,B2	-2,-2	B4,B2	N,B5	A1,B2	A1,B2	A2,B3	B4,B2	-2,-2	A1,B2	A2,B2	A2,B4	A2,B4	-2,-2	B2,N	A1,N	B2,B3	-2,-2	-2,-2	-2,-2	A2,B2	B2,B3	A3,B2	A2,B2	B4,N	A2,B2	A2,B2	B2,B2	A2,A3	A2,B4	A2,B4	A2,B4	A2,B4	B3,N	B2,B2	B2,B3	B2,N	B2,B1	A2,B2	A2,B2
iteration_337	N,A3	N,A4	A4,A3	A5,N	N,N	B2,N	A3,N	A4,N	A1,A1	A3,N	B1,B3	A5,A3	N,A3	N,A2	A5,A4	B3,N	A3,N	A3,B2	B2,N	N,N	A1,N	A5,B1	A5,B3	N,N	A4,B3	A4,B3	A5,B3	A5,N	-1,-1	A2,B2	A5,A5	-2,-2	A5,N	B3,N	A5,N	A5,B2	-2,-2	A5,N	-2,-2	A5,N	N,A2	A5,B3	B3,N	A5,N	N,A3	N,N	B3,N
iteration_338	A1,B3	A2,B3	A1,B3	A1,B2	B3,B3	A1,B4	A1,B2	A1,B2	B1,B4	A1,B3	B4,B1	A1,B3	A1,B3	B5,N	B3,B2	N,B3	B3,B2	A1,B4	A1,B2	A1,A1	A1,B1	B3,B4	A1,B4	A1,B5	-1,-1	N,B3	B2,N	A1,B3	B2,B2	A1,A3	B3,B2	A2,B1	B3,B2	A3,A2	B3,B2	A1,B2	A2,B3	A2,B3	B1,B3	B1,B3	A1,B1	A3,B2	A1,B2	A1,B2	A1,B2	A1,A3	A1,A2
iteration_339	-2,-2	-2,-2	B1,B2	A2,A2	-2,-2	A3,A2	A2,B1	A2,B1	A2,A2	A2,B2	A1,B2	A2,B2	A2,B1	B3,N	A2,B1	-1,-1	A2,B1	A2,A3	A3,B1	A2,A2	A2,A2	A1,A2	A1,A2	B1,B3	B1,B1	B1,B1	A2,B1	A1,A2	A2,B3	N,B3	A1,B3	A2,B2	A2,A2	A1,B3	A2,B3	B3,N	A2,A2	A2,A2	A2,B2	A2,A2	A5,N	A1,B3	A1,N	A1,A5	A1,B4	A1,A1	A2,N
iteration_340	A3,N	B1,B2	A3,B1	B2,N	A3,B1	A2,B1	A3,B2	A3,B2	A2,B1	A3,N	A2,B2	A3,B2	B1,B2	A1,B1	B1,B2	-2,-2	N,B1	A2,B2	-1,-1	B2,B1	B1,B2	A2,B2	A3,B2	B1,B2	-2,-2	-2,-2	-2,-2	A5,N	B2,B3	B5,N	A5,B2	A2,A1	A5,B3	N,A4	A5,B2	A5,B5	A1,B3	A2,B3	A5,A1	A2,B3	A2,A3	A5,N	A2,A5	A5,A2	A1,B3	B3,N	A2,B3
iteration_341	A5,N	A2,B2	A5,B2	A1,A2	A2,A5	B2,B3	A1,B2	A5,A1	-2,-2	A2,B2	-2,-2	A5,A2	A2,B2	N,A5	A5,A1	B4,N	A2,B2	B2,B2	B2,B2	B2,B3	-2,-2	-2,-2	-2,-2	A2,N	A1,N	A1,B4	A5,N	A1,A2	A1,B1	A3,B1	A1,A2	B1,B3	A1,B1	N,A5	A2,B1	A3,A2	B1,B3	B1,B3	B1,B3	B1,B1	A4,N	A2,N	A4,A2	N,A4	B1,B2	N,B1	A4,B3
iteration_342	B3,N	N,B1	B1,B3	A2,B3	N,B3	B2,B2	A2,B3	B3,B3	A1,A1	B3,B1	A3,A2	A2,B1	A2,B1	A1,B1	B3,B1	A4,N	A2,B1	A2,B2	A2,B2	B3,B2	A1,B3	A2,A3	A2,A3	A2,B1	N,B1	A4,B1	A4,B3	A2,B2	B3,N	N,B2	A2,N	A2,B1	B2,N	B1,B2	B2,B3	N,N	A2,B2	N,B1	N,B1	A2,B2	A1,A4	B1,B3	A1,B3	A1,B1	-2,-2	-2,-2	A1,A2
iteration_343	A5,N	B2,B2	B2,N	A1,B5	A5,B2	A4,B1	A1,B2	A1,N	N,A4	A1,N	-2,-2	B5,B2	A1,N	A3,B2	B5,B2	A2,B2	B5,B2	B2,B1	A4,B2	B2,B1	N,N	-2,-2	-2,-2	A1,B2	A2,B5	B2,B2	B2,B5	B5,N	A1,A3	A2,N	A1,B5	A2,B1	A1,B5	A1,B1	A1,N	A2,B5	A2,B5	A1,A2	A2,B5	A1,B1	B2,B2	A1,A1	A1,B2	A1,B2	A1,B1	A1,B1	A1,A2
iteration_344	B1,B2	A1,A1	A1,B1	A4,B1	A1,B1	N,B1	A4,B1	A1,B1	A2,A1	A1,B1	N,B1	A4,B1	B1,B1	B1,B2	A1,B1	B1,B4	A1,A4	N,B1	A4,B1	A4,N	A2,B1	N,B1	N,B1	B1,B1	B1,B4	A1,B1	B1,B1	B1,B2	A4,N	A1,A2	B2,N	A2,A3	B2,N	N,A2	A4,B1	A1,N	A2,B2	A2,N	A3,N	A2,N	-2,-2	N,B1	N,B1	N,B1	-2,-2	-2,-2	A2,N
iteration_345	A4,A1	A2,B2	A2,A4	B4,B2	A4,B2	A1,B2	A2,B2	A2,B2	A1,A2	A4,B4	A2,A3	A2,B2	A2,B4	B2,N	A2,B2	B3,N	A2,B4	A2,A1	B2,B2	A1,B2	A2,A1	A2,B2	A3,B2	B4,B2	B2,N	A2,B3	A2,N	-2,-2	-2,-2	A3,B2	B2,N	-2,-2	-2,-2	A1,B1	N,B2	A3,B2	N,B1	N,B1	N,B1	N,B1	A2,B2	A1,N	A1,B2	A1,B2	A1,A1	A1,B1	A1,N
iteration_346	A3,A1	B2,N	A3,B2	B3,B4	A3,N	N,B1	B2,B3	A3,B4	A2,B1	A3,B3	A3,B2	B2,B4	B2,B3	-2,-2	A3,B4	A3,B2	B2,B4	-2,-2	B3,B1	-2,-2	A2,A3	B2,B4	A3,B2	-2,-2	A3,B2	A3,A3	A3,B2	A1,B3	B4,B1	A1,B4	A1,B4	B5,N	A1,B4	B4,B1	B3,B1	B4,B4	B4,B5	B4,B5	A1,N	-1,-1	N,B5	B3,B4	B3,B5	B3,N	A3,N	A3,B4	B3,B4
iteration_347	A1,A1	B1,B2	A1,B1	A1,B1	A1,B1	A1,A2	A1,A1	A1,B1	-2,-2	A1,B1	A3,B2	A1,A1	A1,A1	B2,N	A1,B1	A1,A3	A1,B1	A1,A2	A1,A1	A1,A1	-1,-1	A3,A1	A1,B2	A1,B2	A1,B1	A1,B1	A1,A1	B1,B1	A1,B2	B4,B1	A1,B1	-1,-1	B2,B1	B3,B2	B2,B1	A1,B4	A3,B2	A3,B1	A3,B1	B1,B2	A4,A1	B1,B3	A4,B3	A4,B1	A3,A2	A3,B3	A4,A3
iteration_348	-2,-2	-2,-2	A2,N	A2,A2	-2,-2	A1,B3	A2,A2	A2,A2	B4,B1	A2,A2	A1,B1	A2,N	A2,N	A2,B3	A2,N	A2,B2	A2,N	A2,B3	A2,B3	A2,B3	A2,B4	A1,A2	A1,A2	A2,B3	A2,A2	A2,N	A2,B2	A2,B2	A1,A2	A3,B1	A1,B2	B3,B1	A1,B2	A1,A3	A2,B2	B2,B1	B2,B3	A1,B3	B2,B1	-1,-1	A2,B2	A1,B2	A1,A2	A2,B2	-2,-2	-2,-2	A1,B3
iteration_349	A1,B1	A3,B1	A1,B1	B2,N	A1,B1	N,A2	A1,N	B1,B2	A1,B4	N,B1	B5,N	-1,-1	B1,B2	-2,-2	A1,N	N,A3	A1,B2	N,N	N,N	N,N	B4,B1	A1,B5	A1,N	-2,-2	A1,N	N,N	A3,A1	N,B5	A3,B2	A1,B4	B2,N	A3,B1	B2,N	A2,B1	A3,N	A1,N	N,B1	N,B1	B1,B2	A3,B2	B1,B4	A2,A3	A3,B1	A3,B1	A3,A1	A3,B1	A3,B1
iteration_350	N,A4	A3,B2	B2,N	A2,B2	B2,N	A1,B3	B2,B2	A2,N	-2,-2	B2,N	A1,A3	A2,B2	B2,B2	A3,N	B2,N	A2,N	B2,N	B3,B2	A1,B2	A1,B2	-2,-2	A1,B2	A2,A3	A3,B2	N,N	N,N	A2,B2	A2,A2	B2,B1	-2,-2	-1,-1	A2,A3	A2,B1	B2,N	A2,B2	-2,-2	-1,-1	A2,B1	A2,A2	A2,A3	-2,-2	B2,N	B2,N	B2,N	A1,A1	A1,B2	A2,B2
iteration_351	B1,B2	A2,A3	A2,B1	A1,N	A3,B1	-2,-2	A2,N	A1,B1	A1,B2	N,B1	A2,B3	A2,N	N,B1	-2,-2	A2,N	B5,N	A2,N	-2,-2	-2,-2	A2,N	A1,A1	A2,A2	A2,B3	-2,-2	B5,N	A2,B5	N,N	B4,N	A1,A4	A2,B3	A1,B4	B1,B1	A4,B4	A3,B2	A4,N	B4,B3	A4,B1	B4,B1	A4,B1	A4,B1	B3,N	A4,B2	A4,B3	A4,B3	A5,N	A3,A5	B3,B1
iteration_352	A1,A1	B3,N	A1,N	B2,B2	A1,B3	N,A3	A1,B2	A1,B2	A2,A2	A1,B2	A1,A1	A1,B2	A1,B2	A2,B2	A1,B2	A1,B4	A1,B2	A1,N	A1,A3	B2,N	A1,A2	A1,B2	A1,B2	A2,B2	B4,B2	A1,A1	A1,A1	B3,B2	A2,B2	-2,-2	B2,B3	A3,B1	B2,B3	A2,B3	A2,B3	-2,-2	B1,B3	A3,B2	B1,B3	A3,B3	A1,A4	A2,B3	A1,B3	A2,A1	B1,B3	B3,B1	B3,B3
iteration_353	-2,-2	-2,-2	A3,N	B3,B3	A1,N	A2,A1	A3,B3	A3,B3	A1,B3	B3,N	B1,B3	A3,B3	B3,N	A1,A3	A3,B3	A1,A1	B3,N	A3,A2	A2,B3	A3,A2	A3,B3	A3,B1	A3,B3	A1,B3	A1,B3	A3,A1	A3,A1	A1,B3	B2,B3	A2,A2	A1,B2	A2,B3	A1,B3	B2,B2	A1,B3	A2,B2	A2,B3	A1,B3	B3,B3	A1,B3	A1,B4	B3,B2	B4,B3	A1,B2	N,A2	B2,N	B3,B4
iteration_354	A4,N	B1,B1	A4,B1	B5,N	N,B1	A1,B4	A4,N	A4,N	-2,-2	A4,B5	B1,B1	A4,B5	B1,B5	-2,-2	A4,N	N,B5	A4,B5	A1,A4	A4,B4	A1,N	-2,-2	A4,B1	B5,B1	-2,-2	A4,N	N,N	A4,N	N,B5	N,B3	A3,B2	B5,N	B1,B2	N,N	A1,A1	B3,N	B2,B5	N,B2	N,B1	N,B2	N,B1	B1,B3	A1,B3	A1,B1	B3,B1	A2,A3	A1,A2	N,B1
iteration_355	B2,B2	A1,A1	A1,B2	A2,A2	A1,B2	B3,B2	A1,A2	A1,A2	-2,-2	A2,B2	-2,-2	A1,A2	A1,A2	-2,-2	A1,A2	-2,-2	A2,B2	A2,B2	A1,B3	A2,B3	-2,-2	-1,-1	-2,-2	-2,-2	-2,-2	-2,-2	-2,-2	A2,B2	A2,A2	B1,B1	A2,A2	B1,B3	A2,A2	N,B2	A2,A2	A2,B1	A2,B3	A2,B1	A2,B1	A2,B1	A1,A3	A2,N	A1,N	-2,-2	-2,-2	-2,-2	B3,N
iteration_356	A1,B2	A2,A2	A1,A2	A2,B3	A1,A2	A3,N	A2,B3	A2,B3	B1,B3	A1,B3	A2,B2	A2,B3	A2,A2	B1,B3	A2,A2	B4,B1	A1,B3	A3,B3	A3,B3	B3,N	B3,B1	A2,A2	A2,A2	A2,B1	A2,B1	A2,B4	A2,B4	A2,B3	B3,B2	A1,B2	B3,B3	A2,B1	A2,B3	N,B3	A2,B2	B2,B3	A2,B3	A2,A2	A2,B1	A2,B1	B1,B1	A2,N	A2,B1	A2,B1	-2,-2	B3,N	B1,B3
iteration_357	A2,A2	B2,N	A2,N	A1,A1	A2,B2	A3,B2	A1,A2	A1,N	-2,-2	A1,A2	-2,-2	A1,N	A1,A2	B1,B2	A1,A2	A1,B2	A1,N	A3,A2	A1,B2	A1,B2	A1,N	-2,-2	-2,-2	A1,B1	A2,B2	A1,B2	A1,A1	A1,A1	A1,B1	A1,B4	A1,A1	B2,B3	A1,B1	B5,N	A1,A1	-1,-1	A1,B2	A1,B2	B1,B3	B1,B3	B1,B1	A1,N	A1,B1	A1,B1	A1,B1	A1,B5	B1,B2
iteration_358	-2,-2	-2,-2	N,B5	B2,N	-2,-2	N,A5	N,N	N,B2	N,A4	B5,B2	A4,A1	B5,N	N,B5	A1,B3	B5,B2	-2,-2	N,N	N,N	N,A5	N,A5	N,N	A4,B5	A4,N	A1,N	-2,-2	-2,-2	-2,-2	A2,B2	B5,N	-2,-2	B2,B5	A1,A3	B2,B5	B1,B1	A2,N	-2,-2	A3,B5	A1,B2	A1,B2	A1,B5	A1,A3	A2,B1	A2,A1	A2,A1	A1,B3	B3,B1	A3,A1
iteration_359	A1,A1	A1,B2	A1,A1	A5,B1	A1,B2	B2,N	A1,B1	A5,A1	A1,B2	A5,A1	B3,B2	A5,A1	A1,B1	B2,B2	A5,A1	A4,B1	A5,A1	A1,N	A1,N	B1,B2	A1,B2	A1,B3	A5,B3	A1,B2	A4,A5	A4,A1	A5,B1	B1,B1	A5,N	N,A5	A5,B1	A1,B2	A5,B1	A3,B1	A5,B1	N,B1	A5,A1	A1,B1	A1,B1	A1,B1	B2,B2	A5,B1	A5,B2	B1,B2	B1,B4	A3,B1	A5,B2
iteration_360	B2,B3	A1,B4	B4,B2	A3,B3	B4,B2	A2,B2	-1,-1	A3,B2	B2,B1	B3,B2	A3,B2	B3,B2	A3,B2	A1,N	A3,B2	B1,B3	A3,B4	A2,A3	A2,B2	A2,A3	B2,B2	B2,B3	A3,B2	A3,N	A3,B1	B2,B1	B2,B1	A2,B3	A3,B1	A2,B1	A2,A3	A3,B2	A2,A3	A2,A3	A3,B3	A2,A2	A3,B2	A2,B2	A3,A2	A3,B2	A1,A1	A2,B3	A2,A1	A2,A1	B1,B1	A2,B1	A1,B2
iteration_361	-2,-2	-2,-2	B4,B1	B2,B2	-2,-2	-2,-2	B2,B1	B4,B2	A4,A1	B2,B1	N,B2	B2,B4	B2,B4	A1,A4	B2,B4	A3,A1	B2,B4	-2,-2	-1,-1	-2,-2	A4,B4	B2,N	B2,B4	A1,B2	A3,B4	A3,B2	A3,B2	B3,B2	A1,B2	A2,B2	A1,B3	-1,-1	B2,B3	N,A2	A1,B2	A1,A2	A3,B3	A3,B2	A3,B2	A3,B3	N,A5	B2,N	N,N	A5,N	-2,-2	-2,-2	A3,N
iteration_362	A2,B2	A1,A4	A1,B2	A3,A1	A2,A4	A1,B2	A1,A3	A1,A3	A2,B1	A1,B2	-2,-2	A1,A3	A1,A3	B1,B2	A3,B2	A4,N	A1,A3	A1,B2	A1,A3	A1,A1	A1,B1	-2,-2	-2,-2	A1,B1	B2,N	A4,B2	A3,N	A3,B2	A1,B3	A2,N	B2,B3	A4,B1	A3,A1	-2,-2	B2,B3	A2,B3	A3,B1	A4,A3	A4,A3	A3,B1	A2,B2	B3,B2	B2,B3	A2,B3	-2,-2	N,B1	B1,B3
iteration_363	-2,-2	-2,-2	B3,B4	A4,B2	-2,-2	A3,N	B2,B3	B2,B4	A1,B3	B2,B4	A3,B2	B2,B3	A4,B3	N,A3	A4,B4	A1,B2	A4,B4	A3,B3	A3,B3	A3,B2	A1,B4	B2,B2	A3,B3	A4,N	A1,A4	A4,B2	A1,B4	A4,N	B2,B3	B2,B2	A4,B2	A2,B2	A4,B2	B3,B1	A4,B3	B2,B2	B2,B2	A4,B2	A4,A2	A2,B2	N,A2	B3,B3	B3,N	B3,N	A1,B3	B3,B3	B2,N
iteration_364	A2,B1	A1,A1	A2,A1	B1,B2	A1,B1	A1,B2	A1,B1	A2,B1	A2,N	A2,B1	A3,N	A2,B1	A2,B1	A5,N	A1,B2	N,A4	A1,B2	A1,B2	A1,A1	A1,B2	A2,A2	A2,A3	A2,N	A5,B1	B2,N	A1,A4	B2,N	B2,B2	A4,B1	A4,N	B1,B2	A2,B3	B1,B2	A2,B1	B1,B2	A4,B2	B3,B1	A2,B1	A2,B1	B3,B2	A2,A2	B1,B1	A2,B1	A2,B1	A1,B3	A1,A2	B1,B3
iteration_365	A1,B1	A2,B1	A2,A1	A2,B1	A2,A1	A2,A2	A1,B1	A2,A2	B1,B1	A2,A1	A1,A2	A1,B1	A2,A1	A1,B2	A2,A1	A3,B1	A2,B1	A2,B1	A1,A2	A2,B1	A2,B1	A1,A1	A1,A1	A1,B2	A3,A1	A2,B1	A2,B1	A4,B1	A2,A2	B1,B4	A4,A2	B2,B3	A4,A2	A1,B2	A4,A2	A4,B1	A4,B2	A4,B2	A4,B2	A2,B3	A1,A1	A1,A2	A1,A1	A1,A2	A1,A4	A1,A1	A4,A1
iteration_366	A1,A1	B2,B1	A1,B2	A4,B5	A1,B2	B3,B1	A1,A4	A4,B2	A3,B1	A1,B5	A3,A2	B2,B5	B2,B5	A1,A3	B2,B5	A4,A1	A4,B2	A1,B3	A4,B1	A4,B3	A4,B1	A3,B5	A2,B2	A1,B5	A4,B2	A4,B2	A4,B2	A4,B1	B5,N	A1,N	N,B1	A3,N	B1,B5	B2,B2	B1,B5	A1,N	N,B1	A3,B5	A3,B5	N,B1	A3,B2	B1,B2	A3,B1	B2,B1	A1,B1	A1,B2	A3,B1
iteration_367	-2,-2	-2,-2	A1,A2	A3,N	-2,-2	-2,-2	A1,N	A1,N	-2,-2	A2,N	B2,B3	A1,N	A2,N	N,B1	A2,A3	-2,-2	A2,N	-2,-2	-2,-2	-2,-2	-2,-2	B2,N	A1,B2	A2,N	-2,-2	-2,-2	-2,-2	A3,A2	B4,N	-2,-2	A2,N	N,A5	N,A3	A4,B1	A3,B4	-2,-2	N,N	A3,A5	A3,N	A3,N	A3,A2	A3,B1	A3,A3	A3,A3	A1,B2	A1,A4	A3,N
iteration_368	A2,N	B3,N	N,B3	A1,B1	A2,B3	-2,-2	A1,N	N,B1	-2,-2	N,B1	-2,-2	B1,B3	A1,N	N,B2	A1,N	A4,B1	A1,N	-2,-2	-2,-2	-2,-2	N,B1	-2,-2	-2,-2	N,N	A4,A1	A1,B1	N,B1	B1,B1	A1,B3	A1,A3	A1,B1	B4,B1	B3,B1	A1,A3	A1,B1	A1,B1	B3,B4	B1,B1	B3,B1	B1,B1	N,B5	A1,B1	A1,N	N,B1	-2,-2	-2,-2	A1,B3
iteration_369	A2,B1	N,B5	N,B1	A2,A1	N,B1	A1,A1	A2,B1	A2,B1	A3,A1	A1,N	A1,B1	A1,N	-1,-1	A4,N	A2,N	A2,B1	A1,N	A1,B1	A1,B1	A1,B1	A2,A3	N,B1	A1,A1	A4,B1	A2,B1	N,B1	A2,N	-2,-2	-2,-2	A1,N	-2,-2	A2,B2	A1,A2	A2,A1	-2,-2	-2,-2	A2,A1	A2,A1	A1,B2	A2,A2	-2,-2	-2,-2	-2,-2	-2,-2	A1,B4	A2,B4	-2,-2
iteration_370	B1,B1	A1,B1	B1,B1	A1,B5	A1,B1	A3,B1	A1,B1	A1,B1	A1,B2	A1,B1	A4,A1	B5,B1	A1,B1	N,A2	A1,B1	B5,N	B5,B1	A1,A3	A3,B1	A1,B1	A1,A1	A4,B5	A1,B5	A1,N	A1,B5	A1,N	B1,B5	B5,N	A1,B1	A3,A2	B1,B5	N,B2	A1,B5	A1,A1	A1,N	A3,B5	B5,B2	A1,N	B5,B2	B5,B2	-2,-2	A1,N	-1,-1	A1,N	B1,B3	A1,B1	-2,-2
iteration_371	B4,N	A1,B1	A1,N	B1,B4	A1,B4	A3,A2	N,B1	A1,B4	B5,N	N,B1	A2,B2	N,B1	B4,N	A2,A2	A1,B1	A4,B1	A1,B4	A3,N	A3,B1	A3,N	A1,B5	A2,N	B2,B1	A2,B4	B1,B1	A1,B1	A4,A1	A2,B1	B4,N	A2,B1	A2,B4	A2,B1	A2,B4	A2,N	B1,B4	B4,B1	A2,A2	A2,A2	B4,B1	A2,A2	B2,N	A2,B1	N,B1	B1,B2	A4,B1	A2,B1	A2,B1
iteration_372	-2,-2	-2,-2	N,B1	A4,A3	-2,-2	A3,B1	A4,N	A4,N	A2,B1	A4,N	A1,A4	A3,B1	A3,N	B1,B3	A4,B1	N,A2	A4,B1	N,B1	A3,N	A3,A4	A2,A4	A1,B1	A1,B1	N,B1	N,B1	N,B1	N,B1	A4,B1	A3,A2	B1,B2	A3,B1	B2,B1	A4,A3	N,B1	A3,B1	B1,B1	A4,B1	A3,B2	A3,B1	A3,B1	N,B4	B1,B1	N,B1	N,B1	-2,-2	-2,-2	N,B1
iteration_373	A5,N	B3,B2	B3,N	A3,A4	A5,B3	B1,B3	A4,N	A4,B3	B2,N	A4,N	N,B3	N,A4	A4,B3	A3,B1	A4,N	A2,B3	A4,N	A4,B1	A4,B1	B3,N	A4,B2	A4,N	N,N	A3,B3	A2,A4	A4,B3	A4,B3	A3,B1	A4,A1	A1,A3	A4,B1	A1,B1	A1,B1	A4,B1	A4,B1	A1,B1	A1,B1	A1,B1	B1,B1	A1,B1	B2,B2	-1,-1	A4,B2	A4,B2	A1,N	A4,N	A4,A1
iteration_374	B2,B2	A4,B1	B1,B2	B4,N	B1,B2	A1,B1	N,B1	N,B1	-2,-2	B2,B4	-2,-2	B2,N	B2,B4	A3,N	B1,B4	N,B3	N,B1	B1,B1	A1,N	B1,B1	-2,-2	B2,N	-2,-2	A3,B2	-2,-2	N,B1	B3,B4	-2,-2	-2,-2	-2,-2	-2,-2	N,B2	N,B4	B5,N	-2,-2	-2,-2	N,N	N,B2	B4,B2	B4,N	B2,B2	B5,N	B2,N	B2,B5	A1,A1	A1,B5	N,B2
iteration_375	B4,B1	A2,A2	A2,B4	A4,A2	A2,B1	B2,B3	A2,B4	A4,B4	A4,B1	A2,A4	N,B5	A2,B4	A4,B4	A2,A3	A2,A2	A2,N	A2,B4	B4,B2	B4,B3	B4,B2	A4,B1	B4,N	A2,N	A2,B4	-1,-1	A2,A2	A2,N	-2,-2	-2,-2	B3,N	A3,A1	-2,-2	-2,-2	A2,A1	A4,A2	A3,B3	-2,-2	-2,-2	-2,-2	-2,-2	A1,B2	A2,A4	A1,A2	A2,B2	B1,B1	A2,B1	-2,-2
iteration_376	A3,B2	B2,B1	B2,B1	A2,B2	B2,B2	B3,N	B2,B2	-1,-1	A1,B4	A2,B2	-2,-2	B2,B1	B2,B1	-2,-2	A2,B2	B4,B1	A2,B2	B2,N	B2,N	B2,B3	A1,B2	-2,-2	-2,-2	-2,-2	B2,B1	B2,B4	B2,B4	A2,B1	B2,B2	-2,-2	B1,B2	A1,B2	B1,B2	-2,-2	B1,B2	-2,-2	A1,B1	B2,B1	B2,B2	B2,B2	A4,B1	B1,B2	B1,B2	A4,B1	-2,-2	-2,-2	A1,B2
iteration_377	-2,-2	-2,-2	B2,B4	A1,B3	-2,-2	A1,A2	A1,B2	B3,B4	-2,-2	A1,B4	A2,A3	B3,B4	B3,B4	A1,A1	A1,B2	N,B2	A1,B4	A1,B2	A1,A1	A1,A1	-2,-2	A2,B3	A2,B3	A1,B4	-1,-1	B2,N	B2,N	A2,B3	A1,A1	B4,N	A1,B3	A1,N	A2,A1	B3,N	A2,A1	B3,B4	A2,A1	A1,N	A1,N	A2,A1	N,N	A2,B3	A2,N	A2,N	A1,B1	A1,B3	A2,N
iteration_378	A1,A2	B4,N	A1,B4	A2,A4	A2,N	-2,-2	A1,A2	A4,B4	B1,B2	A1,A2	A4,B1	A4,B4	A1,A2	B3,B1	A4,B4	B2,N	A2,B4	-2,-2	-2,-2	-2,-2	A4,B1	A4,B4	A4,B1	A1,B3	A4,B2	B4,N	A4,B2	A2,B3	A1,A4	A1,B2	A1,B3	A1,B4	A2,A1	N,A5	A2,A4	A1,B3	A1,A2	A1,A2	A1,A1	A2,B4	N,A3	N,A2	N,N	A2,A3	N,B5	N,N	A1,N
iteration_379	A3,A2	A4,B1	A3,B1	N,B1	A4,A3	N,B3	B1,B1	A3,B1	N,A3	A3,B1	A1,A1	A3,B1	A3,B1	N,A4	B1,B1	N,B4	N,B1	N,B1	B1,B3	N,B1	N,B1	A3,A1	A1,B1	A3,N	N,B1	B1,B4	N,B1	A4,N	B1,B1	-2,-2	A4,B1	A4,B1	A4,B1	B1,B2	A4,B1	-1,-1	A4,B1	-1,-1	-1,-1	A4,A4	B1,B1	B1,B1	B1,B1	B1,B1	-2,-2	-2,-2	B1,B1
iteration_380	-1,-1	A1,B1	A1,A1	A1,B2	A1,B1	A2,A3	A1,A1	A1,B2	N,A5	A1,B2	A3,B2	A1,A1	A1,A1	B4,B1	A1,B2	N,B5	A1,A1	A1,A3	A1,A2	A1,A2	B2,N	A3,A1	A1,B2	A1,B4	B2,B5	A1,N	B2,N	A1,B2	B2,B2	N,B2	B2,B2	A1,N	A1,B2	A1,B2	A1,B2	B2,N	A1,B2	A1,A1	A1,B2	A1,A1	N,A3	A1,B2	B2,N	A1,N	A1,A3	A1,B2	B2,B2
iteration_381	A1,B4	A5,N	A1,A5	B5,B1	A1,A5	B1,B1	A1,B1	A1,B5	A1,B2	A5,B5	A2,A2	A5,B1	A5,B5	A2,A3	A5,B1	B4,B1	A5,B5	B1,B1	B1,B1	B1,B1	A1,B2	A5,A2	A2,B1	A2,B5	A5,B4	B1,B1	B1,B1	-2,-2	-2,-2	A3,A1	B3,N	B5,N	N,B1	A2,A3	B5,B1	A3,B3	N,B5	B1,B5	N,B5	N,B1	B1,B1	A2,B5	B5,B1	A2,B1	B3,B2	A2,B3	N,B1
iteration_382	A1,A1	A1,A1	A1,A1	A2,N	A1,A1	N,B4	A1,A2	A1,N	A1,B3	A1,A2	A3,B1	A1,N	A1,N	-2,-2	A1,N	N,B3	A1,A2	A1,N	A2,N	A1,N	A1,A1	A3,A1	A3,A1	-2,-2	B3,N	N,N	B3,N	A2,N	A2,A2	B1,B2	A2,N	B1,B1	A2,A2	B5,N	A2,A2	A2,B1	A2,B1	A2,B1	A2,B1	A2,B1	A1,A2	A2,B5	A1,B5	A2,A1	-2,-2	-2,-2	A1,B1
iteration_383	A2,B3	B3,B1	B3,B1	A1,B2	A2,B3	A4,N	B2,B3	B2,B1	A2,A3	A1,B3	B4,B1	A1,B3	A1,B3	B2,N	A1,B1	A3,B2	B2,B3	B2,N	B2,N	A4,B2	A2,B2	A1,B4	B3,B4	A1,B2	A3,A1	A3,A1	A1,B2	A1,B2	A1,B4	A3,B2	A1,B2	A3,B2	A1,B2	N,B2	A1,A1	-1,-1	B2,B2	A3,B2	B2,B2	A3,B2	N,A5	A1,N	N,N	A1,N	B1,B1	N,B1	N,B2
iteration_384	B2,N	A3,A2	A3,B2	A2,B1	A3,B2	A4,A1	A2,B2	B2,B1	-2,-2	A3,A2	A1,A4	A3,B1	B2,B1	-2,-2	B2,B1	N,B5	B2,B1	A4,B2	A4,B2	A4,B2	-2,-2	A1,B1	A3,A1	-2,-2	B5,B2	N,B1	N,B1	B1,B3	A2,B3	A2,B3	B3,B3	B4,B1	A2,B1	N,A4	A2,B3	A2,B3	B1,B1	A2,B4	A2,B4	A2,B4	-2,-2	A2,N	A2,N	-2,-2	-2,-2	-2,-2	A2,B1
iteration_385	A5,N	B5,N	A5,N	A2,A2	A5,B5	A1,A3	A2,N	A2,A5	-2,-2	A2,N	-2,-2	A2,A5	A2,N	A4,B1	A5,A2	A4,B1	A2,N	-2,-2	A1,N	A2,A3	-2,-2	-2,-2	-2,-2	A4,A2	A2,B1	A5,B1	A4,A2	A2,A1	A2,B1	A2,A1	A2,A2	A2,B1	A2,A2	B4,B1	A2,B1	A2,A2	A2,B1	A2,A2	A2,B1	A2,A2	B4,N	B1,B4	B4,B4	B1,B4	-2,-2	-2,-2	A2,B4
iteration_386	N,B3	A3,B2	B2,N	A1,B1	B2,B3	A4,B1	B1,B2	A1,N	-2,-2	B1,B2	A2,A1	B1,B2	N,B1	-2,-2	B1,B2	-2,-2	A1,N	A4,B2	B1,B1	B1,B1	-2,-2	A2,B2	A1,B1	N,B1	-2,-2	-2,-2	-2,-2	A1,A1	A3,B1	B1,B1	A1,B1	A1,B3	A1,B1	B1,B2	A1,B1	A1,B1	B1,B3	A1,A1	A1,B1	A1,A1	N,A3	B1,B1	N,B1	N,B1	-2,-2	-2,-2	N,B3
iteration_387	B2,N	A2,A3	A2,B2	B2,B1	A2,N	B1,B1	A2,B2	A2,B2	B4,N	A2,B1	N,B5	B2,B2	B2,B2	B3,B1	B2,B1	A3,A1	A2,B2	A2,B1	A2,B1	A2,B1	B2,B4	B2,N	B2,B5	B2,B3	A3,B1	A1,B2	A3,B1	-2,-2	-2,-2	A1,B1	B2,B1	-2,-2	-2,-2	N,B5	-2,-2	B1,B2	-2,-2	-2,-2	-2,-2	-2,-2	-2,-2	-2,-2	-2,-2	-2,-2	N,B5	N,N	-2,-2
iteration_388	A2,B2	B2,B2	A2,B2	B1,B1	B2,B2	A1,N	A2,B1	B2,B1	A2,A2	A2,B1	A1,B4	B2,B1	A2,B1	A1,A3	A2,B1	A2,B1	B2,B1	A1,B1	A2,A1	A1,B1	A2,B1	A1,B2	B4,B1	A2,A1	B1,B1	A2,B1	A2,A2	B1,B4	B1,B4	B1,B3	B4,B4	A2,B3	B4,B1	N,B2	B4,B4	B4,B1	B3,B1	A2,B4	A2,B1	B3,B4	A5,N	B4,N	N,N	A5,B4	-2,-2	B2,N	N,B1
iteration_389	B2,B1	B2,B1	B2,B2	A2,A4	B2,B2	A2,A2	A4,B2	A2,B2	B2,B3	A2,B2	A5,N	A2,B2	A4,B2	A4,B1	A2,B2	A4,A1	A2,B2	A2,B2	A4,A2	A2,B2	B2,B2	A5,B2	B2,N	B2,B1	A4,B2	A2,A1	A2,A1	A2,B2	A4,B1	A1,A3	A4,B2	B4,B1	A2,A4	-2,-2	A2,A4	A1,B2	A4,B1	A2,B4	A4,B1	A4,B1	-2,-2	-2,-2	A2,A5	-2,-2	-2,-2	-2,-2	A4,A2
iteration_390	-2,-2	-2,-2	-2,-2	-2,-2	-2,-2	B2,N	A1,A4	-2,-2	-2,-2	-2,-2	-2,-2	-2,-2	A1,A2	B1,B4	A1,A2	A3,B2	-2,-2	A1,B2	A1,B2	A1,N	-2,-2	-2,-2	-2,-2	A1,B1	A2,B2	A1,B2	A3,A1	-2,-2	-2,-2	-2,-2	-2,-2	A1,B2	A3,A1	-2,-2	-2,-2	-2,-2	A1,A3	A3,B2	A3,B2	A1,B2	-2,-2	-2,-2	-2,-2	-2,-2	-2,-2	-2,-2	-2,-2
iteration_391	-2,-2	-2,-2	A1,A2	A3,B1	-2,-2	B2,N	A2,B1	A3,A2	A2,B1	A3,A2	A2,A2	A1,B1	A3,A1	-2,-2	A1,B1	A4,N	A2,B1	A2,B2	A2,B2	N,B1	A2,B1	A1,A2	A1,A2	-2,-2	A1,N	A4,B1	A1,N	A4,B1	A2,A3	N,B5	A2,B1	B2,N	A4,A2	B1,B1	A4,A2	N,B1	A4,B2	A4,N	A2,B2	A4,B2	A4,A1	A2,B1	A2,A1	A2,A4	A2,B3	A2,B1	A2,B2
iteration_392	A1,N	A1,A3	A1,A1	B5,B2	A3,A1	N,A2	A1,B5	A1,B2	A3,B2	A1,B2	A1,A3	A1,B5	A1,B5	B3,B1	A1,B5	A2,B2	A1,B2	A1,A2	A1,A2	B5,N	A3,B2	A1,B5	A1,A3	B5,B3	A2,B5	B2,B5	A2,A1	-2,-2	-2,-2	-2,-2	-2,-2	-2,-2	-2,-2	A4,N	B2,B5	N,B1	B2,N	-2,-2	-2,-2	-2,-2	-1,-1	A4,B2	A4,B1	B2,B1	-2,-2	-2,-2	B1,B2
iteration_393	A2,B1	A4,N	A4,B1	A1,B1	A2,A4	B1,B4	A1,B1	B1,B1	A2,B3	A4,A1	N,B2	A4,A1	A4,A1	B2,B3	A1,B1	A1,N	A1,B1	B1,B1	A1,B1	B1,B4	B3,B1	A1,N	A4,N	A4,B2	A1,A1	A1,B1	A1,B1	A1,B1	A1,A2	N,B1	A1,A1	B2,B3	A1,A1	N,A4	A1,B1	A1,B1	A1,B3	A1,B2	A1,B3	A1,B3	B4,N	A1,A4	A4,N	A4,B4	A1,B3	B3,N	A1,A4
iteration_394	A1,B4	A4,B1	B1,B4	B2,N	B1,B4	A1,B4	B1,B2	B4,N	-2,-2	B4,N	-2,-2	B4,N	B1,B2	-2,-2	B1,B2	N,B3	B4,B2	B4,B2	B4,B2	A1,B1	-2,-2	-2,-2	-2,-2	-2,-2	N,B2	N,B1	N,B2	A4,N	A1,B2	-2,-2	A1,A4	-2,-2	A1,A4	A5,N	A4,B2	-2,-2	A1,A4	-2,-2	-1,-1	-2,-2	N,B3	A5,B2	B2,N	A5,N	N,B1	N,B1	A1,N
iteration_395	A3,B1	A1,A2	A3,A1	B4,N	A3,A2	A1,B2	A3,N	A1,B4	N,B5	A3,B4	A4,N	A3,B4	A3,B4	A5,N	A3,N	B2,N	A1,N	B2,N	A3,B2	B2,N	B4,N	A4,B4	B4,N	A3,A5	N,N	A3,N	A3,B2	N,B4	N,B4	A3,B2	B4,N	A2,B3	N,N	A1,A1	N,B4	A3,B4	A2,N	B3,N	B3,N	A2,N	-2,-2	A1,N	A1,N	-2,-2	B4,B1	A1,B4	N,A2
iteration_396	-2,-2	-2,-2	B1,B3	B4,B1	-2,-2	B1,B2	B1,B1	B3,B4	-2,-2	B3,B1	-2,-2	B3,B4	B1,B4	-2,-2	B1,B1	A3,A2	B1,B4	B1,B2	B1,B1	B1,B2	-2,-2	-2,-2	-2,-2	-2,-2	A2,B1	A2,B1	A3,B1	A1,B4	B1,B3	B3,B2	A1,B1	B3,B1	A1,B3	A4,A1	A1,B1	B1,B3	A1,B1	B3,B1	B3,B3	A1,B3	A2,N	A1,A4	A2,A1	A4,A2	-2,-2	-2,-2	A1,A2
iteration_397	-2,-2	-2,-2	B4,B1	A1,A3	-2,-2	A1,B2	A1,B1	A3,B1	A2,N	A3,B4	A4,N	A1,B1	A1,B4	A2,A2	A3,B1	B2,B1	A3,B1	B1,B2	A1,B2	B1,B2	A2,B1	N,B1	A4,B1	A2,B4	B1,B2	A3,B2	A3,B2	-2,-2	-1,-1	-2,-2	-2,-2	B4,N	A1,A3	A5,N	A1,A2	-2,-2	A1,B4	A1,N	A3,N	A3,N	A2,A2	A1,N	A2,A1	A2,N	A1,B2	A1,A5	A2,B4
iteration_398	A2,B1	B2,N	A2,B2	A3,B4	A2,N	B4,N	A2,A3	A2,B4	N,B4	A3,B2	-2,-2	B2,B4	A2,B4	N,B3	A2,B4	A1,A1	B2,B4	-1,-1	A2,B4	A2,N	B4,N	-2,-2	-2,-2	A2,N	A1,B4	A2,A1	A2,A1	A1,B4	A3,A1	A1,A2	A3,B4	B3,B1	A1,B4	A3,B1	A1,B4	A3,A1	A1,B3	A1,B3	A1,B3	B4,B3	A1,A2	A3,B4	A1,B4	A3,A1	A1,B2	A1,B1	B4,B3
iteration_399	A5,N	B2,B3	A5,B2	A1,A1	B2,N	A2,N	A1,B2	-1,-1	A2,B3	A1,B2	B5,N	A1,B2	A1,B2	B5,N	A5,A1	N,A5	A1,B2	A2,B2	B2,N	A2,B2	A2,B2	B2,B5	B2,N	A1,B5	A5,A1	A1,N	A5,A1	A1,A1	A1,A1	B1,B1	A1,A1	A3,A2	A1,A1	B1,B1	A1,A1	A1,B1	A1,A3	A1,A3	A1,A3	A1,A2	A1,B4	A1,B1	A1,B4	A1,A1	A1,B4	B4,B1	A1,B4
iteration_400	B2,N	A2,N	A2,B2	B3,N	N,N	-2,-2	B2,N	A2,B3	A2,N	A2,B3	A4,B1	B2,N	A2,B3	N,B1	B2,N	A3,A1	B2,B3	-2,-2	-2,-2	-2,-2	A2,A2	A4,N	A4,B2	A2,N	A3,N	A3,B2	A3,N	-2,-2	-2,-2	A5,N	B3,B1	-2,-2	-2,-2	B1,B4	B1,B3	A5,B3	-2,-2	-2,-2	-2,-2	-2,-2	A1,N	B1,B1	N,B1	A1,B1	-2,-2	-2,-2	-2,-2
iteration_401	A2,A3	A1,B4	A2,B4	A5,B2	A1,A3	A1,B3	B4,B2	A5,B4	A3,A1	A2,A5	N,B4	A2,A5	A2,B2	A3,A2	A5,B4	B4,B1	-1,-1	A1,B4	B3,B4	B3,B2	A3,B4	A2,N	A2,N	A2,A3	A5,B1	A5,B4	B4,B4	A5,N	B2,B2	N,B5	B2,N	A3,A1	A5,B2	-2,-2	B2,N	N,N	A5,A1	A3,B2	A1,B2	A1,B2	-2,-2	-2,-2	B2,N	-2,-2	-2,-2	-2,-2	A5,B2
iteration_402	A4,A1	B5,N	A4,B5	A3,B2	A1,B5	A2,B2	A3,B5	A3,B5	A4,A1	-1,-1	B1,B2	A4,A3	A4,A3	A4,B1	B5,B2	N,B5	A4,A3	A3,A2	A2,B5	A2,B5	A4,B5	A4,B1	A3,B1	A4,B1	B5,B2	B2,N	B5,B5	B2,N	A3,A1	A2,B1	A1,N	-2,-2	A1,N	B5,N	A1,B2	N,B1	-2,-2	-2,-2	-2,-2	-2,-2	B4,B1	A1,N	B4,N	A1,B4	A1,A3	A1,B5	-2,-2
iteration_403	-2,-2	-2,-2	B4,N	B4,B3	-2,-2	-2,-2	B4,B3	B4,B4	B4,B1	B3,N	A4,B1	B4,B4	N,B4	-2,-2	B4,B3	N,B5	B3,N	-2,-2	-2,-2	-2,-2	B4,B4	B1,B4	B1,B4	-2,-2	B5,B4	B3,N	N,B4	A1,B4	B3,N	-2,-2	B4,N	A3,B1	B4,B3	A2,A2	A1,B3	-2,-2	A3,B4	A3,B3	B1,B4	B1,B3	N,A5	A2,B3	B3,N	B3,N	B5,N	A2,B5	B4,B3
iteration_404	-2,-2	-2,-2	B2,N	A2,N	-2,-2	N,B5	N,B2	B2,N	-2,-2	A2,N	A2,B2	N,N	A2,B2	A1,A1	N,N	B1,B2	B2,N	N,N	N,N	B2,N	-2,-2	B2,N	A2,N	A2,A1	N,B2	N,B1	N,B1	N,A2	N,B2	A1,B3	N,B2	A2,B2	A2,N	-2,-2	N,N	A1,N	A2,A2	A2,N	-1,-1	A2,N	N,B2	-1,-1	N,N	N,N	-2,-2	-2,-2	N,A2
iteration_405	N,A5	A2,B2	B2,N	A3,A2	A2,A5	N,B2	N,A2	A3,N	-2,-2	A2,N	A2,A2	A3,B2	A3,B2	N,B2	A2,N	-2,-2	A2,B2	N,N	N,N	A2,N	-2,-2	A2,B2	A2,B2	A3,N	A2,N	-2,-2	A2,N	-2,-2	-2,-2	-2,-2	-2,-2	B3,N	A2,N	A2,B3	A3,A2	N,B1	A2,B3	B3,N	A2,B3	B3,N	B5,N	A2,A3	A3,B5	A3,B5	N,B5	A2,N	A3,B3
iteration_406	-2,-2	-2,-2	N,B1	A1,B2	-2,-2	B4,N	A1,N	A1,B1	A1,A1	B2,B1	-2,-2	A1,N	B2,B1	A2,B1	A1,N	B1,B4	A1,N	B4,N	A1,B4	A1,N	A1,A1	-2,-2	-2,-2	B1,B1	B4,N	A1,B1	A1,B1	A1,A4	A2,B2	B3,B2	A2,A4	B3,N	A1,B2	A2,A2	A2,A4	A2,B3	B2,B3	A1,N	A1,B3	A1,B3	A2,B3	A4,A2	A4,B3	A2,A4	A2,B1	A2,B1	A4,B2
iteration_407	N,A5	A2,B3	B3,N	B1,B1	A2,N	N,B3	N,B1	B1,B3	A1,B3	B1,B3	A1,A3	N,B1	N,B1	A5,N	B1,B3	A2,B1	N,B1	N,B3	B1,B3	N,N	B3,B1	A1,B1	A1,B1	A5,B1	B1,B3	B1,B3	B1,B3	A4,B1	A4,B1	A2,A2	A4,A4	A2,A3	A4,B1	A2,B2	A4,A4	A4,A2	A4,A3	A4,A2	A4,A2	A4,A3	A1,A1	A4,B2	A4,A1	A4,A1	A1,A3	A2,A1	A4,A3
iteration_408	A3,B2	N,B4	A3,N	B3,B2	B2,B4	-2,-2	B2,N	A3,B3	A3,B1	A3,B2	B1,B1	A3,B3	A3,B3	A2,B2	A3,B2	A4,B1	A3,B2	-2,-2	-2,-2	-2,-2	A3,B3	A3,B1	B3,B1	B3,B2	A3,B1	B1,B2	A4,B2	A2,B3	B1,B2	A1,B2	B3,B2	A3,B1	A2,B1	N,B4	B3,B1	A1,B2	A2,A3	A2,A3	A2,A3	B1,B1	A3,B2	B3,N	B2,N	A3,B3	-2,-2	-2,-2	A3,B2
iteration_409	-2,-2	-2,-2	A2,A5	A2,A2	-2,-2	N,B5	A2,A5	A5,A2	A2,B2	A2,A2	N,A5	A2,A2	A2,A2	A2,B1	A5,A2	B5,N	A2,A2	A2,N	A5,N	A5,N	A5,B2	A2,N	A2,A5	A2,A2	A5,B5	A2,N	A5,B5	A2,A2	A2,A1	-2,-2	A2,A1	B3,N	A2,A2	A1,N	A2,A2	-2,-2	A2,N	A2,B3	A2,B3	A2,N	B1,B3	A2,N	N,B1	N,B1	A3,B1	A3,A1	A2,B1
iteration_410	A3,A1	B3,N	A3,N	A2,B3	A3,B3	B1,B1	A2,A3	B3,N	-2,-2	A3,B3	B5,N	A3,B3	A3,B3	A3,A2	B3,N	A2,A2	A2,N	A2,B1	A3,B1	A2,B1	-2,-2	B3,B5	A3,B5	A3,A3	A2,B3	A2,N	A2,N	A2,A2	B2,B3	B2,B2	A2,B2	A1,A3	A2,B2	A3,B1	A2,B3	A2,B2	A3,B2	A1,B2	A3,B2	A2,A1	B2,B3	B3,B1	B2,B3	B1,B2	A5,N	A3,A5	B2,B2
iteration_411	A3,A2	A1,B2	A3,B2	B2,B1	A2,B2	A1,B4	A3,B2	A3,B2	A2,B3	A3,B1	A2,B3	B2,B1	A3,B2	B1,B4	A3,B2	A4,B1	A3,B2	A3,A1	B2,B4	A1,B2	A2,A3	B3,B2	B3,B2	A3,B1	B1,B2	A4,B2	B1,B2	B2,B3	N,B1	-2,-2	-2,-2	A1,B4	B2,B1	A4,N	-2,-2	-2,-2	B4,B1	B4,B2	A1,B2	A1,B2	-2,-2	-2,-2	-2,-2	-2,-2	A1,B4	A1,A4	-2,-2
iteration_412	N,A3	A2,B1	A2,N	N,B1	N,B1	A2,B2	A2,N	A2,N	-2,-2	A2,B1	A1,A3	N,B1	N,B1	A1,A3	N,N	A4,B1	A2,N	A2,A2	B2,N	A2,B2	-2,-2	A1,B1	A3,B1	A1,B1	A4,N	N,B1	N,B1	A1,B1	A1,N	-2,-2	N,B1	A2,N	A1,N	B4,B1	A1,A1	-2,-2	A2,N	A1,A2	A1,A2	A1,N	B1,B1	A1,B1	A1,B1	A1,B1	A1,A2	A1,B4	A1,A2
iteration_413	A1,B3	B3,B2	A1,B3	B3,B1	B3,B2	A4,N	B3,B1	A1,B1	B5,N	A1,B1	A2,B3	B3,B1	A1,B3	N,B5	B3,B3	B4,N	B3,B1	N,B1	A4,B3	A4,B3	A1,B5	A2,B1	B3,B1	A1,N	B3,B4	B3,N	B3,B4	B4,B1	A2,B3	A4,N	A2,B4	A1,B4	A2,B4	N,B4	B3,B4	A2,A4	A2,B4	A1,B4	A2,B4	A2,A1	A2,B3	N,B3	A2,N	B3,N	-2,-2	-2,-2	A2,A2
iteration_414	-2,-2	-2,-2	N,B4	N,B1	-2,-2	A1,B1	N,B1	N,N	A1,B3	B4,N	A3,N	B4,N	B4,N	-2,-2	N,N	B2,N	B4,N	A1,B1	N,B1	A1,N	B3,N	A3,B4	B4,N	-2,-2	N,B2	N,B2	N,B2	N,B1	A2,B1	N,A4	B1,B1	B2,B1	N,B1	A2,A2	A2,N	N,B1	B1,B2	-2,-2	-2,-2	-2,-2	A2,B2	A2,A2	A2,A2	A2,B2	A1,B4	A1,A2	A2,B1
iteration_415	A2,A1	B5,N	A2,B5	A3,B2	A1,B5	A2,B2	A2,A3	A3,B5	A2,B2	B5,B2	B3,B2	A2,A3	B5,B2	A1,A1	B5,B2	-2,-2	A2,B2	A2,A3	A3,B2	A2,A3	A2,A3	A2,B3	A3,B3	A1,B5	-2,-2	-2,-2	-2,-2	A3,B2	A2,B2	B2,B1	A3,B2	A4,B1	A2,B2	N,A2	B2,B2	B2,B2	A2,A4	A2,A4	A2,B1	A4,B2	B1,B2	B2,N	B1,B2	N,B1	A1,B1	A1,N	A2,B1
iteration_416	A2,A3	A1,B3	A2,B3	A4,B1	A3,B3	B1,B1	A2,A4	A2,B1	A1,B2	B3,B1	-2,-2	B3,B1	A4,B3	A4,A1	B3,B1	A3,B2	B3,B1	A4,B1	A2,B1	A2,B1	A1,A2	-2,-2	-2,-2	A4,A4	B2,B3	A3,B3	B2,B3	A4,N	B1,B1	-2,-2	N,B1	A1,A3	N,B1	B2,B2	N,B1	N,B1	A1,N	A1,B1	A1,B1	A3,N	N,B4	B2,N	N,N	B2,B4	A1,B3	A1,B2	N,N
iteration_417	-2,-2	-2,-2	A4,N	N,B1	-2,-2	A3,B2	A4,N	A4,N	A1,A1	A4,B1	-2,-2	N,B1	N,B1	A2,B2	A4,B1	A1,A3	N,N	A3,N	A4,B2	A4,B2	A1,N	N,B1	-2,-2	B2,N	A4,A1	A1,B1	A4,A1	-2,-2	-2,-2	-2,-2	N,B1	A1,B1	N,B1	B2,B1	N,B1	-2,-2	N,B1	A1,N	A1,B1	B1,B1	A2,B3	B2,B1	A2,B1	A2,B2	A5,N	A5,B2	B1,B1
iteration_418	A3,B2	A3,B2	A3,A3	A1,N	A3,A3	A1,B1	A3,N	A3,N	A3,B1	A3,N	B2,B1	A1,A3	A3,N	A3,B2	A1,A3	B2,B2	A3,N	A1,A3	N,B1	N,B1	N,B1	A1,B2	A1,B2	A3,A3	A1,B2	A1,B2	A1,B2	A2,A1	A1,N	-2,-2	A2,A1	-2,-2	-2,-2	B1,B2	A2,N	-2,-2	A1,A2	-2,-2	-2,-2	-2,-2	A2,B1	A2,B1	A2,A2	A2,B1	-2,-2	-2,-2	A2,A1
iteration_419	-2,-2	-2,-2	A2,N	B2,B2	-2,-2	B1,B1	A2,B2	B2,N	A1,A1	B2,N	B2,N	A2,B2	B2,N	N,A5	A2,B2	A2,A2	B2,N	A2,B1	A2,B1	-1,-1	A1,N	A2,B2	A2,B2	N,N	A2,B2	A2,B2	A2,A2	B2,N	B2,B3	-2,-2	B2,B3	A5,N	B2,N	N,B3	B2,B3	-2,-2	B2,N	N,N	A5,N	A5,B2	N,A5	N,B3	N,N	N,N	-2,-2	B3,N	N,B2
iteration_420	B1,B1	A2,B2	B2,B1	B1,B4	A2,B1	N,B2	B1,B1	B1,B4	-2,-2	B2,B1	N,B1	B2,B1	B1,B1	A4,B1	B2,B1	A2,B1	B1,B4	B1,B2	N,B1	B1,B2	-2,-2	-2,-2	N,B1	A4,B1	A2,B1	A2,B2	A2,B2	B4,N	A3,B1	B4,B1	A3,B4	B2,B3	A3,B4	A1,A2	N,B1	B4,B4	A3,B3	A3,B2	B4,B2	B4,B3	B1,B1	A1,N	N,B1	N,B1	-2,-2	-2,-2	A3,B1
iteration_421	-2,-2	-2,-2	B5,B2	B3,N	-2,-2	A3,N	B3,B5	-2,-2	-2,-2	B2,N	-2,-2	B5,B3	B5,B3	N,B4	N,B2	N,A4	-2,-2	A3,B3	A3,B3	B3,N	-2,-2	-2,-2	-2,-2	B3,N	N,N	B2,N	A4,N	A2,B3	N,B2	-2,-2	A2,N	N,B5	B3,B2	B4,N	A2,N	-2,-2	B2,N	B2,N	B2,N	B3,N	A3,B2	A2,B4	A3,B4	A2,B2	A3,B1	A3,N	-1,-1
iteration_422	A4,B1	A3,A2	A3,B1	A2,A4	A2,B1	A1,A2	A2,B1	A3,A2	B4,N	A4,B1	A3,B2	A3,A2	A2,B1	A1,A1	A3,A4	A2,B3	A3,A2	A1,B1	A2,A1	A2,A2	A3,B4	A3,B2	A2,B2	A1,B1	A4,B3	A2,A4	A4,B3	-2,-2	-2,-2	-2,-2	-2,-2	A2,B2	A2,N	B4,N	N,A2	-2,-2	A2,N	A2,A2	A2,B2	A2,B2	N,A3	N,N	N,A3	N,N	A4,B1	A4,B4	A3,N
iteration_423	-2,-2	-2,-2	A2,N	B4,N	-2,-2	A2,A2	A2,B4	A2,B4	N,A4	N,N	N,B3	N,B4	B4,N	-2,-2	B4,N	A5,N	B4,N	A2,B4	A2,A2	A2,B4	A2,N	N,B4	N,N	-2,-2	B4,N	A5,B4	N,N	A2,N	A1,B4	A5,N	A2,B4	A2,B1	A2,B4	A2,B1	B4,N	A5,B4	A2,A2	A2,B1	-1,-1	A2,B1	A1,A1	B1,B4	A1,B1	A1,B4	B3,N	A2,B3	A2,B1
iteration_424	A4,B1	A1,B1	B1,B1	A2,B3	-1,-1	A2,B2	A2,B1	A2,B1	B1,B3	B3,B1	B1,B3	A2,B1	B3,B1	A2,A2	B3,B1	A1,B2	A2,B1	A2,B2	A2,B1	B1,B2	A2,B1	A2,B1	B1,B1	A2,B3	B2,B3	A1,B1	A1,B1	A2,A1	B3,N	A3,B1	A1,N	B1,B1	A2,B3	A4,A1	A2,N	A3,N	B3,B1	A2,B1	B3,B1	B3,B1	A2,B2	N,A4	B2,N	B2,N	B1,B1	A4,B1	N,B1
iteration_425	-2,-2	-2,-2	B4,B3	A3,B1	-2,-2	A1,B4	B1,B4	B1,B4	-2,-2	A3,B3	N,B1	A3,B4	B1,B4	-1,-1	B1,B4	A3,A2	B1,B4	B4,B1	-1,-1	A1,B4	-2,-2	A3,N	A3,N	N,B1	A3,B4	A3,B4	A3,B4	A2,A3	A2,B1	A2,A2	A2,B1	B3,B2	A2,A2	B2,B2	A2,A2	A2,A2	A2,B3	A2,B3	A2,B2	A2,B2	B2,B2	A2,B2	A2,B2	A2,B2	A2,A2	A2,B2	A2,B3
iteration_426	B3,B1	A2,B3	B3,B1	B2,B1	A2,B3	-1,-1	B1,B1	B2,B1	A2,A2	B1,B1	B1,B3	B1,B1	B3,B1	N,B5	B1,B2	A2,B3	B1,B2	A3,B1	A1,B1	A1,B1	A2,B2	B1,B3	B1,B1	N,B1	A2,B1	A2,B1	B3,B2	A2,B2	B4,B1	A3,B1	A2,B4	B2,N	A2,B4	A1,B3	A2,B1	B4,B1	A2,N	A2,B2	B4,B2	B4,N	A2,B2	A1,B1	A2,B1	A2,B1	A2,B1	B1,B3	A2,B1
iteration_427	A2,N	A2,B2	A2,B2	A1,B2	A2,B2	B2,N	A1,B2	A2,A1	-2,-2	A2,B2	A3,B1	A2,A1	A1,B2	A3,B1	B2,B2	B1,B1	A1,B2	B2,N	B2,B2	A1,B2	-2,-2	A3,A2	A3,A2	B2,B1	B2,B1	B2,B1	B2,B1	A1,A1	B2,B2	A2,A1	A1,B2	A2,A2	A1,B2	A4,B1	A1,B2	A2,B2	A2,B2	A1,A2	A1,A2	A1,A2	A3,A2	A1,B1	A1,A2	A3,B1	A1,A3	A4,A1	A2,B2
iteration_428	-2,-2	A1,N	A1,N	A2,N	A1,N	-2,-2	A1,A2	A1,N	-2,-2	A1,A2	N,A2	N,N	A1,A2	N,B4	N,N	A4,B1	N,N	-2,-2	-2,-2	-2,-2	-2,-2	N,N	N,N	A1,N	N,B1	A4,N	N,B1	A2,B3	N,B1	A1,B2	B3,B1	A1,B1	B3,B1	N,B4	B3,B1	A1,B1	A1,B3	B1,B3	B1,B3	B1,B1	A1,B4	N,B1	A1,B1	A1,B1	-2,-2	B4,N	B1,B3
iteration_429	A2,B2	A2,A2	A2,A2	A2,B4	A2,A2	B2,N	A2,A2	A2,B4	B1,B2	A2,B4	B1,B1	A2,A2	-1,-1	A3,B2	A2,A2	A1,B3	A2,A2	A2,B2	A2,B2	A2,B2	A2,B1	A2,B1	A2,B1	A3,A2	A1,A2	A2,B3	A1,A2	A2,A1	B4,N	A1,B1	A2,B4	B2,N	A1,N	B1,B2	A1,N	B4,B1	A1,N	A1,B2	B2,N	A1,B2	N,B1	N,B1	N,N	N,N	-2,-2	-2,-2	N,N
iteration_430	A1,B3	B2,B2	B3,B2	A3,B1	B3,B2	A1,B2	A3,B2	A3,B3	N,A5	B1,B2	A4,B1	A3,B2	A3,B2	B3,B2	B1,B2	-2,-2	A3,B2	A1,B2	B2,B2	A1,B2	B3,N	B1,B2	B1,B2	B2,B3	-2,-2	-2,-2	-2,-2	A1,A3	B1,B1	A5,N	A1,B1	A4,N	A3,B1	N,B1	A3,B1	A1,A5	A4,B1	N,B1	A4,B1	A4,B1	A1,B1	A3,N	A1,A3	N,B1	-2,-2	-2,-2	A4,A1
iteration_431	A1,A2	B3,B2	A1,B3	B2,B3	A1,B3	A4,A1	B3,B3	A1,B2	A2,A2	B3,B3	-2,-2	B3,B2	B3,B2	-2,-2	A1,B2	A5,N	B3,B3	A4,B3	A4,B3	-1,-1	A2,B2	-2,-2	-2,-2	-2,-2	B2,N	A5,B2	B2,N	A2,B2	B1,B3	A2,B1	B2,B3	A2,A1	A2,B1	N,B1	B2,B1	A2,B2	A2,B1	A2,A2	A2,A1	A2,A1	-2,-2	-2,-2	N,B3	-2,-2	A1,B2	B2,B1	N,B1
iteration_432	-2,-2	-2,-2	B4,B2	A2,B2	-2,-2	A1,B4	A2,B4	B2,B4	-2,-2	A2,B4	B1,B1	A2,B4	B2,B2	N,A4	B2,B4	-2,-2	B2,B2	B4,B4	A1,B4	A2,A1	-2,-2	A2,B1	B4,B1	B2,N	-2,-2	-2,-2	-2,-2	B3,B2	A1,A2	A2,A2	A1,B3	A4,A1	A2,B3	B1,B1	A1,B2	A2,B3	A2,A4	A2,A4	A2,A1	A2,A1	B2,N	A1,B1	N,B1	A1,B2	A3,B1	B1,B1	A4,N
iteration_433	B2,B2	B2,N	B2,B2	B3,N	B2,N	A3,B2	B2,N	B2,B3	A3,B1	B2,N	A1,B3	B2,B3	B3,B2	A1,A1	B3,B2	A5,N	B2,B3	B2,B2	A3,B2	A3,N	B1,B2	A1,B2	A1,B2	A1,B3	A5,B3	B2,N	B3,N	N,A4	A2,B3	B1,B1	B3,N	B4,B1	A2,N	A1,B4	B3,N	N,B1	A2,B4	N,B1	B4,N	B4,N	A2,A1	A1,B3	A1,A2	A2,B3	N,B2	B4,N	A1,B4
iteration_434	-2,-2	-2,-2	B3,B2	B3,B1	-2,-2	A1,A3	B1,B3	B3,B3	-1,-1	B2,B1	A2,A2	B3,B3	B3,B3	A2,B3	B3,B3	A1,A4	B2,B1	A3,B3	A3,B1	A1,B1	B3,N	A2,B3	A2,B3	B3,B3	A4,B3	A1,B3	A1,B3	B4,B1	A1,B3	N,A2	B3,B1	A2,A2	B3,B1	A1,B1	A1,B4	N,B1	A2,B3	A2,B3	A2,B1	A2,B1	A2,B1	A1,A1	A2,A1	A2,A1	A1,B4	B4,B1	A1,B3
iteration_435	N,B5	A1,B4	B4,N	A3,B4	B4,B5	A3,A1	B4,B4	B4,B4	A2,A2	B4,B4	N,A5	B4,B4	B4,B4	A4,B1	A3,N	N,A3	B4,B4	A1,B4	A1,B4	A3,B4	A2,B4	B4,N	B4,N	B1,B4	N,N	A3,N	A3,A3	A1,A3	A1,B4	B1,B1	A1,B4	B1,B1	A1,A1	A4,A1	A1,A3	A1,B1	A1,B1	A1,B1	A1,B1	A1,B1	A1,B2	A3,A4	A1,A4	A3,B2	-2,-2	-2,-2	A1,A1
iteration_436	A1,A2	A1,A2	A1,A1	A2,B2	A1,A1	B3,B2	A1,B2	A1,B2	A4,B1	A2,A1	A5,N	A1,B2	A2,A1	-2,-2	A1,B2	A1,B2	A1,B2	A1,B3	B2,B3	B2,B3	A4,B2	A1,N	A5,B2	-2,-2	B2,B2	B2,B2	A1,B2	A3,A2	B2,B2	N,B2	A3,B2	N,B3	A2,B2	B4,B1	A3,B2	B2,N	B2,B3	A2,N	B2,N	B2,N	A3,B2	A3,B4	A3,B2	B4,B2	-2,-2	-2,-2	A3,B2
iteration_437	B1,B4	A3,B1	B1,B1	A4,B1	B1,B1	A2,B2	B1,B1	B1,B1	-2,-2	B1,B1	B3,B1	B1,B1	B1,B1	A1,A1	A4,B1	B3,N	A4,B1	A2,B1	B2,B1	B2,B1	-1,-1	B1,B3	B1,B3	A1,B1	A4,N	A4,N	B1,B3	A4,N	B1,B2	B2,B2	A4,B1	B3,N	A4,B1	B1,B1	A4,B2	B1,B2	A4,N	N,B1	A4,B3	N,B1	B4,B1	A4,B1	A4,B4	-1,-1	A5,N	A5,B1	B4,N
iteration_438	B2,B3	A2,B2	A2,B2	B1,B2	A2,B2	A1,B4	A2,B1	B2,B1	A2,A2	B2,B2	-2,-2	B2,B1	A2,B1	N,B4	A2,B2	B2,N	B2,B2	A2,B4	A2,A1	A2,A1	A2,B2	-2,-2	-2,-2	A2,N	A2,N	B2,B2	A2,B2	A1,B1	B2,B2	A1,B4	B1,B2	B3,N	A1,B2	B1,B3	A1,B2	A1,B1	B2,N	A1,B3	A1,B3	B2,B3	A2,B2	B2,B1	A2,B1	B2,B1	A2,A3	A2,B1	A2,N
iteration_439	N,B3	N,B5	N,N	A1,B1	N,B3	A3,B1	A1,N	A1,N	B1,B3	N,B1	-2,-2	A1,N	A1,N	-2,-2	N,B1	-2,-2	N,B1	A1,B1	N,B1	A3,A1	A1,B1	-2,-2	-2,-2	-2,-2	-2,-2	-2,-2	N,B1	B2,B1	A1,B1	A1,A1	A1,B2	N,A4	A1,B1	B1,B1	B1,B2	A1,A1	A1,A4	A1,N	A1,A4	A1,N	-1,-1	B2,B1	A1,B2	-2,-2	A3,A2	A3,B1	A1,B2
iteration_440	A3,N	B4,N	A3,B4	B2,B2	N,N	A1,A1	B4,B2	A3,B2	A3,A1	-1,-1	A3,B1	A3,B2	A3,B2	A1,A3	B4,B2	A4,B1	A3,B2	A1,B2	A1,B4	A1,B4	A3,B2	A3,A3	A3,B2	A1,B2	B1,B4	A4,B2	A4,B2	A2,B2	B2,B1	A2,B1	B2,B2	B4,N	A2,B2	A2,B2	B2,B1	-1,-1	B2,B4	A2,B4	A2,N	A2,N	N,B5	B2,B2	B2,B5	B2,N	-2,-2	-1,-1	B2,B4
iteration_441	B1,B1	B1,B2	B1,B1	A5,B4	B1,B1	A3,A2	B4,B1	A5,B1	B3,N	B4,B1	N,B5	B4,B1	B4,B1	-2,-2	A5,B1	A1,B3	A5,B1	A2,B1	A3,B1	A3,B4	B1,B3	N,B1	N,B4	-2,-2	A1,A5	A1,B1	A1,A5	B4,N	A5,N	B2,B2	A5,B4	A1,A2	B4,N	A1,A1	A5,N	B4,B2	A2,B4	A1,N	A1,B4	A1,N	A3,A2	A1,N	A3,A1	N,A2	N,A5	A1,N	A3,B4
iteration_442	N,A5	A4,B1	N,B1	A3,B1	A4,N	-2,-2	A3,N	A3,N	-2,-2	A3,N	N,B2	N,B1	A3,B1	-1,-1	A3,N	A1,B3	N,B1	-2,-2	A3,N	-2,-2	-2,-2	N,N	B2,B1	A3,B1	B3,N	B3,N	B3,N	A3,B2	N,B1	A1,B2	A3,B1	B1,B1	A3,B1	A2,A1	A3,N	A3,B2	B1,B1	B1,B1	A3,B1	B1,B1	B2,B2	A3,A2	A2,B2	A3,B2	-2,-2	-2,-2	B2,B1
iteration_443	-2,-2	-2,-2	B1,B4	A1,A3	-2,-2	B1,B1	A1,B1	A3,B1	A3,B2	A3,B4	B2,N	A1,B4	A1,B1	B3,B1	A3,B4	B2,B2	A3,B1	A1,B1	A1,B1	A1,B1	A3,B1	A1,N	A1,B2	A1,B3	B4,B2	A3,B2	B4,B2	A1,A3	A1,B2	N,B2	A1,B2	B3,N	A1,A1	A4,B1	A1,B2	B2,N	A1,N	A1,B3	A1,N	A1,N	N,B2	B2,B1	N,B1	B1,B2	A4,N	A4,B1	N,N
iteration_444	N,A2	N,B1	A2,N	A2,B2	N,N	A1,B3	B2,N	A2,A2	A1,A1	A2,A2	-2,-2	A2,N	A2,A2	A3,B2	A2,N	-2,-2	A2,N	B3,B2	B3,B2	B3,B2	A2,A1	-2,-2	-1,-1	A3,A2	-2,-2	A2,N	A2,N	A3,A2	A2,B2	N,B3	A3,B2	A1,B4	A2,A2	A1,A4	A3,B2	A3,N	A1,A2	A2,B4	A1,A2	A1,A2	B3,B2	A1,B2	A1,B3	A1,B3	-2,-2	-2,-2	A1,A2
iteration_445	B4,N	A2,N	N,N	A2,B2	A2,B4	A2,A2	B2,N	B2,N	A3,B1	A2,N	A3,B1	B2,N	B2,N	A3,A1	A2,N	-2,-2	A2,N	A2,B2	A2,B2	A2,N	A3,B2	A3,N	B1,B2	A3,B2	A2,N	-2,-2	-2,-2	A1,A2	B2,B2	B3,N	A1,B2	B2,B2	A2,B2	N,A4	A1,B2	A1,B3	B2,B2	A2,B2	B2,B2	B2,B2	A3,B2	B2,N	A3,B2	A3,B2	-2,-2	-2,-2	A3,B2
iteration_446	A2,B2	B2,B3	B2,B3	A2,B1	B2,B2	A3,B1	B1,B2	A2,B2	A3,N	A2,B2	A4,N	B1,B3	A2,B2	A3,B2	B1,B3	A2,A2	B1,B2	B1,B2	A3,B2	B1,B1	A3,B2	A4,B3	A4,B1	-1,-1	A2,B1	A2,B3	A2,B3	A2,A3	A1,B1	A1,B4	A1,A2	B2,N	A3,B1	A2,B3	A3,B1	A1,B4	A3,B2	B1,B2	B1,B2	N,B1	A1,B1	A3,B3	A3,A1	A3,B1	B1,B1	A2,B1	A3,A1
iteration_447	A2,A2	B3,B2	A2,B3	A4,N	A2,B2	A1,N	B3,N	A2,N	A1,A4	A4,B3	A4,B1	A2,A4	A2,N	-2,-2	B3,N	B1,B2	B3,N	A1,N	B3,N	A1,B3	A1,N	A4,A2	A2,B1	-2,-2	B2,N	B2,N	N,B1	N,A4	N,B4	A3,A2	N,N	A1,N	N,N	N,B4	N,B4	N,A3	A1,N	A1,N	A1,N	N,N	-1,-1	N,N	N,B2	N,A2	-2,-2	B4,N	A1,N
iteration_448	N,A2	N,B5	N,N	N,A3	B5,N	A1,A2	N,N	N,N	B1,B2	N,N	N,A4	N,N	N,N	N,B3	N,A3	A1,B3	N,A3	N,A2	N,A2	A1,N	N,B1	N,N	N,N	N,N	B3,N	A1,N	A1,A3	A1,N	A2,A3	-2,-2	-2,-2	B1,B2	A2,N	-2,-2	-2,-2	-2,-2	N,B2	A2,B1	A2,B2	N,B1	A2,A2	B4,N	A2,B4	A2,B4	-2,-2	-2,-2	A2,N
iteration_449	-2,-2	-2,-2	A2,A1	A3,B3	A1,N	-2,-2	A3,A1	A2,B3	A2,B1	A3,A1	A4,A1	A1,B3	A2,B3	B4,N	A2,B3	A2,A3	A1,B3	-2,-2	-2,-2	-2,-2	A2,B3	A1,A1	A4,B3	B3,B4	A2,B3	A2,B3	A2,A3	A1,B3	A3,A2	A1,A1	A3,B3	B3,B1	A1,A3	N,B5	A1,A2	A3,A1	A1,B1	A1,B3	A1,B1	A1,B3	A1,A1	A1,N	A1,A1	A1,N	-2,-2	B5,N	A1,A1
iteration_450	-2,-2	-2,-2	A2,A5	B4,N	-2,-2	B4,B1	A5,B4	A5,B4	A3,N	A5,B4	-2,-2	A5,N	A2,B4	N,B4	A2,N	B4,N	A5,N	B4,B4	B4,B4	B4,B4	A3,B4	-2,-2	A5,N	A2,N	A2,B4	A2,B4	A2,N	A1,B4	A1,N	A3,A2	A1,A1	-2,-2	A1,N	N,A3	B4,N	A1,A3	-2,-2	A1,N	-2,-2	A1,N	A2,A2	N,N	N,A2	N,A2	-2,-2	A3,N	A2,N
iteration_451	A2,B1	B2,B2	A2,B2	N,N	A2,B2	-2,-2	B2,N	B2,N	A1,A1	B2,N	A4,N	B2,N	A2,N	-2,-2	B2,N	-2,-2	B2,N	-2,-2	-2,-2	-2,-2	A1,B2	N,N	A4,B2	-2,-2	-2,-2	-2,-2	-2,-2	N,B5	N,B4	A1,B1	B4,B5	B1,B2	N,N	A1,A3	B4,B5	A1,B4	N,B2	N,B1	N,B1	N,B2	B2,N	A1,B4	B4,N	A1,B2	-2,-2	-2,-2	N,B2
iteration_452	A1,B3	A1,A4	A1,A4	A2,A1	A1,B3	A2,N	A1,A1	A4,A1	N,B3	A4,A1	-2,-2	A1,A2	A4,A1	A1,B4	A2,A1	B2,N	A1,A2	A1,A2	A1,A2	A1,A2	A1,N	-2,-2	-2,-2	A1,A4	A2,B2	A2,N	A2,B2	-2,-2	-2,-2	-2,-2	-2,-2	A2,B3	A1,A2	B1,B2	A1,A2	-2,-2	A2,A1	A2,A1	A2,A1	A1,B3	B1,B4	A1,B2	A1,B1	A1,B1	A1,A1	A1,B1	A1,A2
iteration_453	B2,B2	A4,A1	A4,B2	A2,N	A4,B2	A1,B3	A4,N	A4,A2	-2,-2	B2,N	A3,B2	B2,N	A4,N	A1,B2	A4,N	N,B5	A4,N	A1,A4	A1,A4	A1,A4	-2,-2	B2,B2	A3,B2	B2,N	B5,N	B5,N	N,N	N,B1	A2,B2	-2,-2	B2,B1	-2,-2	B2,N	N,A5	A2,N	-2,-2	N,B2	-2,-2	-2,-2	B2,N	A1,A1	N,N	A1,N	A1,N	-2,-2	-2,-2	N,N
iteration_454	A1,B4	A2,B3	A1,B3	A2,B2	A1,B3	B2,N	A2,B3	A2,B3	A1,N	A1,A2	A2,A2	B3,B2	A2,B3	B3,N	B3,B2	A3,A2	A1,B2	A2,B2	B3,B2	B3,N	A1,B3	A2,B3	A2,B3	A2,B3	A2,B2	A2,B3	A3,B3	A2,B2	A2,A2	N,A3	A2,B2	A5,N	A2,B2	A1,B4	A2,A2	B2,N	A5,B2	A5,B2	A5,B2	A5,B2	B2,B1	A1,A2	A2,B2	A1,B2	N,B2	B4,N	A5,B2
iteration_455	B3,B2	A1,B2	A1,B3	A1,A3	A1,B3	B1,B4	A3,B3	A1,B3	B2,B1	A3,B3	B1,B4	A1,B3	A1,B3	A1,B4	A1,B3	B3,N	A1,A3	A3,B4	B3,B1	A3,B1	B3,B2	B3,B1	A1,B1	A1,B3	B3,N	A1,B3	B3,B3	-2,-2	-2,-2	A3,B1	A1,N	-2,-2	-2,-2	B2,N	A3,N	A1,B1	-2,-2	-2,-2	-2,-2	-2,-2	N,A3	A3,B2	B2,N	A3,N	-2,-2	B2,N	-2,-2
iteration_456	B3,N	A3,B2	B2,N	B5,B3	A3,B3	-2,-2	-2,-2	-2,-2	-2,-2	N,B3	A2,N	B5,N	N,B3	A1,B4	B5,B2	A2,B1	-1,-1	-2,-2	-2,-2	-2,-2	-2,-2	A2,B5	B5,N	B4,N	B1,B5	B1,B2	A2,B5	-2,-2	-2,-2	-2,-2	-2,-2	A4,A1	N,B1	A2,A2	N,B1	-2,-2	A1,B1	A4,N	A4,N	A4,B1	N,A4	A2,N	N,N	N,N	B5,N	A2,B5	A1,N
iteration_457	B2,B2	A3,N	A3,B2	A3,B2	A3,B2	A1,B3	A3,B2	B2,B2	A1,B1	A3,B2	B2,B2	A3,B2	A3,B2	B2,B2	A3,A3	B4,N	A3,A3	A1,B2	A3,B3	B2,B3	B1,B2	A3,B2	A3,B2	A3,B2	A3,B4	A3,N	A3,N	B2,B1	A3,B2	A3,A1	B2,B2	A3,B1	B2,B1	A2,B1	B2,B2	A3,B2	B1,B1	B1,B1	A3,B1	A3,B2	B2,B2	B1,B2	B2,B2	B2,B1	A1,A2	A2,A1	B1,B2
iteration_458	B2,N	A2,A2	A2,N	A4,A2	A2,B2	A2,B2	A2,N	A2,A2	B3,B1	A2,A4	N,A3	N,A2	A2,N	A1,A4	A2,N	B4,B1	-2,-2	A2,A2	A2,N	A2,B2	A2,B3	N,N	A3,A2	A1,N	N,B1	B4,N	A2,B4	A2,A1	A4,B1	A2,N	A2,B1	A3,B1	A2,B1	B1,B3	A4,A2	A2,B1	B1,B1	A3,B1	A2,A3	B1,B1	B1,B3	A4,B1	A4,B3	A4,B1	A2,B1	B1,B1	B3,B1
iteration_459	N,A5	N,B3	A5,N	A2,B2	N,N	A2,A2	B2,N	B2,N	A1,A2	B2,N	A4,B1	A2,N	A5,B2	A4,B1	A5,B2	A2,B1	B2,N	A2,B2	A2,N	A2,B2	A1,B2	A4,N	A4,A2	A5,A4	A2,B2	B1,B2	A2,B2	A2,A2	B2,B2	B2,B2	A2,B2	A2,N	A2,B2	A1,A1	A2,B2	B2,B2	A2,A2	A2,B2	A2,N	A2,B2	B1,B3	A2,A1	A1,B1	A1,B1	A4,A1	A1,A4	A2,B1
iteration_460	A1,B3	A3,N	A3,B3	A2,B2	B3,N	A1,B4	A3,B2	A3,B2	N,B3	A3,B2	N,B5	B3,B2	A3,A2	A1,B2	A3,B2	A2,A2	A3,B2	A3,A1	B2,B4	A3,A1	A3,N	B5,B2	B2,N	A1,A2	A2,B2	A3,A2	A3,A2	B2,B2	A2,N	A3,A1	A2,B2	B5,N	A2,B2	N,A5	A2,B2	A3,B2	B2,B5	A2,B5	A2,B5	B2,B5	B2,N	A2,A5	A5,N	A5,B2	N,B2	N,N	B5,N
iteration_461	A3,B1	A1,B2	B2,B1	B4,B1	A3,B2	A5,N	B4,B2	B1,B2	A1,A1	B2,B1	A1,B1	B2,B1	B1,B1	N,A2	B1,B1	A1,B2	B2,B1	A5,B2	A5,B4	B2,N	A1,B1	A1,B2	A1,B2	N,B1	B2,B1	B2,B1	A1,B1	A1,B4	B3,B1	B2,B3	A1,B3	N,B3	B4,B3	A3,A2	B4,B1	B3,B2	B4,N	B4,N	B3,B3	B3,N	A3,B2	A2,B4	A2,B2	A2,B2	A2,B2	A3,B2	B2,B4
iteration_462	A1,A1	A2,B2	A2,A1	A2,A3	A1,B2	A1,B2	A1,A2	A1,A2	A4,B1	-2,-2	B1,B1	A2,A2	A1,A2	-1,-1	A2,A3	-2,-2	-2,-2	A1,A1	A2,B2	A1,B2	A4,A1	A2,B1	A2,B1	-2,-2	-2,-2	-2,-2	-2,-2	A3,A2	A3,A2	A2,B2	A3,A3	-2,-2	A2,A3	A1,N	A2,A2	A3,B2	-2,-2	-2,-2	-2,-2	-2,-2	-2,-2	A2,A1	-2,-2	-2,-2	-2,-2	-2,-2	-2,-2
iteration_463	A2,A1	B3,B1	A2,B3	N,B5	A1,B3	A2,A1	B3,B5	A2,N	A2,B2	A2,N	A2,A1	B3,N	A2,N	-2,-2	B3,B5	A1,A3	B3,N	A2,B5	A1,B5	A2,B5	A2,B2	A2,B3	A2,N	A2,N	A3,B5	A1,B5	A1,B5	N,B5	N,B5	A4,B1	B5,B5	N,B1	B5,N	A3,A2	N,N	B1,B5	N,B5	B5,N	B5,N	N,B1	B2,B2	N,A2	N,B2	B2,N	N,B1	A3,B1	N,N
iteration_464	B2,B3	A1,B4	A1,B2	B3,N	A1,B2	A1,B2	A1,N	A1,B3	A3,A1	A1,B3	A2,B1	B2,B3	A1,B3	A2,B2	A1,B3	N,B1	A1,B3	A1,A1	A1,A1	B2,N	A3,B3	B1,B2	A2,B3	B3,B2	A1,B1	A1,B1	A1,B1	A2,B3	A2,N	A1,A1	B3,N	A2,B2	A2,A2	N,A3	A2,A2	A1,B3	A2,B2	A2,B2	A2,B2	A2,A2	A3,B1	A2,N	N,B1	A3,A2	A1,N	A1,A3	B2,N
iteration_465	A3,B1	A1,B1	A1,B1	A4,N	A3,B1	B2,B2	A1,A4	A1,A4	N,B1	A1,N	A3,B2	A1,A4	A1,N	A2,B1	A1,A4	N,B1	A4,B1	A1,B2	A1,B2	A1,B2	A1,B1	A4,B2	A3,A4	A2,A1	A1,B1	A1,B1	A1,N	A4,B1	A2,N	-2,-2	A4,A2	N,B5	A4,N	A1,B4	N,B1	-2,-2	B5,N	N,N	A4,N	N,N	B1,B3	A1,B1	B1,B1	A1,B1	B3,B1	A1,B3	B1,B5
iteration_466	-2,-2	-2,-2	N,B1	A1,B4	N,B1	A3,A1	B4,N	A1,N	A1,B1	A1,N	B3,B2	A1,B1	A1,B1	N,B5	A1,N	-2,-2	A1,B1	A3,B4	A1,N	A3,B4	A1,B1	B1,B2	A1,B3	A1,N	-2,-2	-2,-2	-2,-2	A1,B4	A1,A1	-1,-1	A1,B4	B4,B1	A1,A1	A1,B3	A1,B4	B4,B4	A1,B4	A1,B4	A1,B1	A1,B4	N,B4	A1,A1	A1,N	A1,N	A1,B4	A1,B3	A1,A1
iteration_467	A1,A1	A2,B2	A1,B2	B1,B4	A1,B2	A5,N	A1,B1	A1,B4	A1,A4	B2,B4	A1,A1	-1,-1	A1,B1	A3,B1	A1,B1	A1,A4	A1,B1	A5,B1	A5,B1	A1,N	A1,A1	A1,B2	A1,B1	A1,A3	A1,A4	A4,B1	A1,B1	N,B4	A1,B1	A2,B1	N,B1	B3,N	A1,N	B2,B2	B1,B4	N,B1	B3,N	A1,B3	A1,B3	N,N	A2,B1	B2,B4	A2,B4	A2,B2	A4,B1	B1,B2	A2,B3
iteration_468	A3,B1	B2,N	B1,B2	A1,B2	B1,B2	A1,B2	B2,B1	A1,B1	A1,A4	B2,B2	A1,B4	A1,B1	B2,B2	A1,B1	B2,B2	A2,A1	A1,B2	B2,B2	A1,B2	B2,B2	A1,A1	A1,A1	A1,B4	B1,B2	A2,B2	A2,B2	A2,B2	A1,B2	A1,B2	B3,B1	B2,B2	B2,N	A1,A1	B3,N	A1,A1	B2,B3	A1,N	A1,B2	A1,B2	A1,B2	B3,N	A1,B3	A1,N	B3,B3	A4,N	A4,B3	A1,N
iteration_469	-1,-1	N,B3	A2,N	A4,B1	N,N	B3,B2	A2,B1	A4,A2	-2,-2	A4,A2	A1,A2	A4,N	A4,A2	-1,-1	A2,B1	B1,B4	A4,A2	B1,B3	B1,B2	A2,B3	-2,-2	A1,A4	A1,N	A2,N	B1,B4	B1,B1	B1,B1	A4,B1	N,B1	A1,B2	N,B1	B1,B2	A4,B1	A3,B2	A4,N	B2,N	B1,B2	A4,B1	A4,B2	A4,B1	A2,A1	A4,B2	A4,A2	A4,A2	A5,N	A5,B2	A2,B2
iteration_470	A1,B3	A1,A4	A1,B3	A1,A1	A1,B3	A3,B2	A1,B3	A1,A1	A2,A1	A1,B3	A3,A1	A1,A1	A1,A1	A4,N	A1,A1	A2,B2	A1,A1	A1,B2	A3,B3	A1,B2	A1,A2	A1,A3	A1,A3	A1,A4	A1,B2	-1,-1	A2,A1	A1,B2	A1,B1	B4,B1	A1,B2	A4,A1	A1,B1	A2,B2	A1,B1	B2,B4	A4,B1	A1,A4	A1,A1	A4,B1	A2,A2	A1,B2	A2,B2	A1,A2	N,B1	A2,B1	A2,B1
iteration_471	N,A5	A1,B3	A1,N	N,A5	A1,N	B4,N	A5,A1	A1,A5	B2,B1	N,A5	-2,-2	A1,A5	A1,A5	-2,-2	A1,A5	-2,-2	N,N	A5,N	A5,B4	A1,N	A1,B2	-2,-2	-2,-2	-2,-2	-2,-2	-2,-2	-2,-2	A5,N	-1,-1	-2,-2	A5,N	A2,A1	A5,B2	B2,B2	N,N	-2,-2	A5,A2	A2,B2	A5,A2	A5,A1	A2,B2	N,B2	B2,N	A2,N	B1,B2	B2,B1	A5,B2
iteration_472	A1,N	B3,B1	N,B3	B1,B1	A1,B3	A1,A3	N,B1	B1,B3	-2,-2	N,B1	A2,A3	N,B1	B1,B3	N,B2	B3,B1	A1,N	N,B1	A1,N	A3,N	A3,N	-2,-2	A3,N	A2,B1	N,B1	A1,B3	N,B1	B3,N	-1,-1	A2,B1	A1,A3	B1,B1	-2,-2	B1,B4	A1,A2	B1,B4	A1,B1	-2,-2	-2,-2	-2,-2	-2,-2	N,A5	A1,B4	B4,N	B4,N	-2,-2	-2,-2	-2,-2
iteration_473	-2,-2	-2,-2	B3,N	A1,B3	-2,-2	A5,N	B3,B3	A1,B3	A4,A1	B3,B3	-2,-2	B3,N	B3,N	A2,B3	A1,N	-2,-2	A1,N	A5,B3	A5,B3	A5,B3	A1,A4	-2,-2	-2,-2	A2,N	A1,N	A1,N	-2,-2	B3,N	A1,A1	-2,-2	A1,N	A4,B1	A1,N	N,B3	A1,B3	A1,N	A4,A1	A4,N	A4,A1	A4,A1	B4,B1	A1,N	B4,N	A1,B4	-2,-2	-2,-2	A4,N
iteration_474	-2,-2	-2,-2	-2,-2	-2,-2	-2,-2	A2,B2	N,B4	-2,-2	-2,-2	-2,-2	A2,N	B3,B4	N,B1	A3,B1	B4,B3	A1,A2	-2,-2	A2,N	B2,N	B2,N	-2,-2	A2,B3	A2,B3	A3,B1	A2,B4	A1,B4	A1,B4	-2,-2	-2,-2	A3,B2	B3,N	A4,N	B3,B1	B1,B1	B3,N	B2,B3	B3,N	B3,N	N,B1	A4,B3	-1,-1	B1,B3	B1,B3	-2,-2	A2,A2	A2,B1	N,B1
iteration_475	A1,A1	A2,B1	A2,A1	A5,B1	A1,B1	B1,B3	A5,A2	A2,B1	-2,-2	A2,B1	B2,B3	A1,B1	A5,A2	B2,B2	A2,B1	B2,B2	A1,B1	A2,B3	A5,B1	A5,B1	-1,-1	A1,B2	B1,B3	A5,B2	B1,B2	B1,B2	A2,B2	A5,N	B1,B3	A3,B2	N,B3	A2,B2	B3,N	B2,B1	A5,B3	A3,N	A2,N	B2,B3	A2,N	A2,B3	A4,B1	B3,B2	B1,B2	A4,B2	-2,-2	-2,-2	A2,B1
iteration_476	A1,B4	A2,A2	A1,A2	A2,B3	A2,B4	B1,B4	A2,A2	A2,A1	B2,B1	A2,A1	N,B5	A2,B3	A2,A2	A4,B1	A2,A1	-2,-2	A2,A1	A2,B1	A2,B1	-1,-1	A1,B2	B3,N	B3,N	A4,A2	-2,-2	-2,-2	-2,-2	B3,B1	A2,B2	B2,B2	A2,B3	B5,N	A2,B3	A2,N	A2,B1	A2,B2	A2,B5	B3,B5	A2,N	B3,B5	A1,B2	A2,A2	A1,A2	A2,B2	-2,-2	-2,-2	A2,A1
iteration_477	A1,B2	B1,B2	A1,B1	A1,B1	B2,B2	B1,B3	A1,A1	A1,A1	A2,N	B1,B1	A2,A2	A1,A1	A1,B1	B2,B2	B1,B1	N,B3	A1,B1	A1,B3	A1,B3	A1,B1	A1,A2	A1,A2	A1,A2	A1,B2	B1,B3	N,B1	N,B1	B1,B2	A1,B4	-2,-2	B4,B1	N,B3	A1,B1	A2,A2	B4,B1	-2,-2	B1,B3	N,B1	A1,N	A1,N	A2,A3	A2,B1	A2,A3	A2,A2	N,B3	A2,N	A3,B3
iteration_478	B2,B2	A2,A2	A2,B2	A1,B3	A2,B2	A1,B1	A2,B3	A1,B2	N,A3	A2,B3	B2,B1	A2,A1	A2,A1	B3,B1	A2,B3	B3,N	A2,A1	B3,B1	A1,B3	A2,A1	A1,N	A1,B2	A1,B1	A1,B3	A2,N	B3,N	A2,B3	B3,B2	A1,A1	A4,A1	A1,B3	B2,N	A1,B3	N,A5	A1,B3	A4,B3	A1,B2	A1,B2	B3,B2	A1,B2	A1,A4	B3,N	N,A4	A1,N	-2,-2	-2,-2	A1,N
iteration_479	-2,-2	-2,-2	N,B1	N,N	N,B1	A1,B1	N,B1	N,N	A5,N	N,N	B2,B3	N,N	N,B1	-2,-2	N,N	N,A3	N,N	B1,B1	A1,B1	A1,N	N,A5	N,B2	N,B2	-2,-2	N,N	N,N	N,A3	N,B1	N,B2	A1,B4	N,B1	N,A5	N,N	B2,B2	N,N	A1,B1	N,N	N,A5	N,N	N,N	N,B5	N,B2	B5,N	N,N	A3,N	A3,B2	N,B5
iteration_480	A1,A4	B2,B3	A1,B2	N,B5	A1,B2	N,B4	B2,B5	B2,N	A2,A2	B2,B5	-2,-2	B2,B5	B2,N	A4,N	B2,N	A1,A4	B2,B5	B5,N	B5,B4	B2,N	A2,B2	-2,-2	-2,-2	A4,B2	A1,B2	A1,B2	A4,N	N,B4	N,B5	B1,B2	N,N	A2,B3	N,B5	A3,B1	B4,N	N,B1	B3,B5	B3,N	A2,N	B3,B5	A4,A1	B1,B4	A4,B1	A4,B4	B2,B2	A3,B2	B1,B3
iteration_481	A1,B2	B1,B3	B2,B1	A2,B4	B2,B3	A1,B3	B4,B2	A2,B1	N,A3	A2,B1	-2,-2	B4,B1	A2,B1	B1,B1	A2,B1	A3,N	B4,B1	B3,B2	B3,B2	A1,B2	N,B1	-1,-1	-2,-2	A2,B1	A3,B1	N,B1	N,B1	A2,A2	B4,N	A3,A2	A2,B4	B3,N	A2,B4	A2,A2	A2,B4	A2,A3	B4,B3	A2,B3	A2,N	A2,B3	A4,B1	A2,A2	A2,B1	A4,A2	A2,A2	A2,A2	B1,B3
iteration_482	B1,B4	A1,A2	A1,B1	A1,B2	A2,B1	B3,N	A1,A1	B1,B2	-2,-2	A1,A1	-2,-2	B1,B2	A1,A1	A1,B2	B1,B2	A2,B2	B1,B2	A1,B3	A1,N	A1,N	-2,-2	-2,-2	-2,-2	A1,B2	A2,B2	B2,B2	B2,B1	B1,B2	A1,A4	N,A4	A1,B1	B2,B1	A1,B2	A1,A1	A4,B2	N,B1	A1,B1	A1,B2	A1,B1	B2,B1	B3,N	A4,A1	A1,N	A1,B3	A4,N	A1,A4	A1,B1
iteration_483	N,A4	A2,B2	A2,N	A5,B3	B2,N	-2,-2	A5,A2	A5,A2	A2,B2	A5,A2	A1,B2	B3,N	B3,N	-2,-2	A5,A2	B1,B4	B3,N	-2,-2	-2,-2	-2,-2	A2,A5	A1,B3	B2,N	-2,-2	A5,B1	A5,B4	A5,B1	A5,N	A2,B3	A1,B4	A5,B3	B1,B1	A2,A5	B2,B2	B3,N	A5,A1	A5,B1	A2,B1	A5,B1	A5,B1	A1,A3	B3,B2	A3,B2	A1,B3	N,A3	B2,N	B2,B1
iteration_484	-2,-2	-2,-2	B1,B4	A1,B1	-2,-2	N,B5	B1,B1	B1,B1	A1,A2	B1,B1	N,B3	A1,B1	B1,B1	N,A4	A1,B1	A1,A2	A1,B4	N,B1	N,B1	B1,B5	A1,B1	-1,-1	N,B1	N,B1	A1,B1	A1,A2	A1,A2	B1,B2	A1,B3	A2,B3	B3,B1	-1,-1	A1,B2	A3,B1	A1,B2	A2,B3	A1,A4	A4,B2	B2,N	A1,N	B2,B1	A1,A3	A1,B2	A1,B2	B1,B3	B1,B1	A1,A4
iteration_485	B1,B1	A1,B4	A1,B1	A1,N	B4,B1	B4,B1	A1,A1	A1,A1	B1,B4	A1,N	B4,B1	A1,B1	A1,B1	B2,B1	A1,A1	A1,B2	N,B1	A1,B1	A1,B4	A1,B4	A1,B1	A1,B4	A1,B1	B1,B2	A1,A1	A1,B2	A1,B2	-2,-2	-2,-2	-2,-2	A1,N	-2,-2	A1,N	B1,B3	A3,A4	A1,N	A1,N	-2,-2	A1,N	-2,-2	A2,A2	A3,B3	A2,B3	A3,A2	A2,A3	A2,B1	A1,B3
iteration_486	A1,A1	B5,N	A1,B5	A3,B1	A1,B5	B3,N	A1,B1	A3,B5	A4,N	A1,B1	-2,-2	B5,B1	B5,B1	A2,B1	A1,B1	B2,B1	A1,B1	N,B1	A1,B3	B1,B3	A4,B5	-2,-2	-2,-2	B1,B1	A1,B2	B1,B1	A1,B2	B1,B1	A3,A1	-1,-1	A3,B1	A2,B2	A3,B1	A1,B1	-1,-1	A3,B3	A3,B2	A2,B1	A2,B1	B1,B2	B1,B4	A1,B1	B1,B1	A1,B1	B2,N	B1,B2	A3,B1
iteration_487	B1,B4	B1,B4	B1,B1	A1,N	B4,B4	-2,-2	N,B1	N,B1	N,B1	N,B1	B3,N	A1,B1	N,B1	-2,-2	N,B1	A2,B1	N,B1	-2,-2	-2,-2	-2,-2	N,B1	A1,B3	B1,B3	-2,-2	N,B1	A2,N	A2,N	A1,B4	N,A2	B1,B2	A1,N	B1,B4	B4,N	B2,B3	B4,N	N,B1	B4,B1	B4,N	N,B1	B4,B1	A2,A2	B2,N	A2,B2	A2,B2	N,B4	B2,N	A2,B4
iteration_488	A4,A1	A1,B2	A1,A1	A2,N	A4,B2	N,A2	A1,N	A1,N	A3,B2	A1,N	B3,B2	A1,A2	A1,A2	A1,B4	A1,A2	-2,-2	A1,A2	A1,A2	A1,N	N,N	A1,B2	A1,B3	A2,B2	A1,A2	-2,-2	-2,-2	-2,-2	A2,B1	-1,-1	A2,N	A2,B5	A2,N	A2,B5	A2,A3	A2,N	A2,B5	A2,A2	A2,N	A2,A2	A2,N	B1,B4	A3,N	N,B1	A3,B1	A3,B1	A3,A2	A2,N
iteration_489	A3,N	A2,B2	B2,N	B1,B2	A3,B2	-2,-2	B2,B1	B2,N	-2,-2	B2,N	N,A4	N,B1	B2,B2	B4,N	B2,B1	A2,N	B2,N	-2,-2	-2,-2	-2,-2	B2,N	N,N	A4,N	B2,B4	A2,B2	B2,N	N,B1	-2,-2	-2,-2	-2,-2	-2,-2	-2,-2	-2,-2	A3,A1	B1,B2	-2,-2	N,B2	-2,-2	-2,-2	-2,-2	A4,A1	A3,B1	A3,A4	A4,B1	N,B3	A1,N	A3,N
iteration_490	-2,-2	-2,-2	B2,B4	B1,B3	-2,-2	A2,N	B1,B4	B3,B2	A3,N	-2,-2	-2,-2	B4,B3	B3,B2	A3,B2	-2,-2	-2,-2	-2,-2	A2,B1	A2,B4	A2,B1	A3,B3	-2,-2	-2,-2	A3,B3	-2,-2	-2,-2	-2,-2	A4,B1	B3,N	A3,B1	A4,B3	A2,A1	A4,N	A1,A1	B1,B3	A4,A3	A2,N	A4,A1	N,A2	A4,A2	A1,N	A1,B1	A1,B1	A1,A1	A1,B2	A1,B2	A1,A2
iteration_491	B4,B1	A1,B1	A1,B4	A2,N	A1,B4	A3,B2	A2,B4	A1,N	A4,B1	B4,N	B4,B1	A1,A2	A1,N	A3,B1	A1,A2	-2,-2	A2,B4	B4,B2	A2,B2	A3,B4	A1,B1	A1,B4	A2,B1	A3,N	-2,-2	-2,-2	-2,-2	-1,-1	-2,-2	-2,-2	-2,-2	-2,-2	-2,-2	A4,B1	N,A2	-2,-2	-2,-2	-2,-2	-2,-2	-2,-2	B3,N	A4,N	B3,N	A4,B3	B2,B2	B1,B2	-2,-2
iteration_492	A2,A3	B1,B1	A2,B1	N,B1	A3,B1	B2,B2	A2,N	B1,B1	A3,A2	B1,B1	B2,B2	A2,N	A2,N	-2,-2	A2,N	A1,A1	B1,B1	A2,B2	A2,B2	A2,B2	A3,B1	A2,B2	B2,N	A2,N	A1,N	A1,N	A1,A2	-2,-2	-2,-2	A2,B2	N,B1	-2,-2	N,B1	-2,-2	N,B1	B2,N	-2,-2	-2,-2	-2,-2	-2,-2	-2,-2	-2,-2	-2,-2	-2,-2	-2,-2	-2,-2	-2,-2
iteration_493	-2,-2	-2,-2	A1,N	B3,B2	A1,N	A3,N	B2,N	A1,B3	A2,B2	B2,N	A1,A3	A1,B3	A1,B3	A4,B1	A1,B3	B4,B1	B3,N	A3,B2	N,N	B2,N	B2,B3	A1,A1	A1,A3	A4,B3	A1,B1	B3,B4	A1,B4	B1,B3	B1,B2	A2,B2	B1,B2	A1,B3	B2,B3	A1,A2	B1,B1	A2,B1	B3,B3	B3,B3	A1,B2	A1,B3	B1,B1	A1,B1	B1,B1	B1,B1	B1,B1	A1,B1	B1,B3
iteration_494	A2,A2	A1,N	A2,N	B1,B4	A2,A1	N,B3	A2,B4	A2,B1	N,B2	A2,B1	-2,-2	N,B1	B4,N	-2,-2	B4,N	-2,-2	B4,N	A2,N	B4,B3	B4,N	A2,N	-2,-2	-2,-2	-2,-2	-2,-2	B4,N	-2,-2	B1,B4	A4,B1	B2,B2	A4,B1	B3,B2	A4,B1	A2,B2	B1,B1	A4,B2	-1,-1	B1,B2	A4,B3	B1,B2	N,A2	B2,B1	N,B1	B2,N	A1,B4	A2,B4	A4,B1
iteration_495	A2,B2	A2,B3	B3,B2	A3,A1	A2,B2	A3,B1	A1,B3	A1,B3	A5,N	A3,B2	A1,A2	A1,B2	A3,B3	A1,A4	A3,B3	B4,N	A1,B2	B3,B1	B3,B1	A3,B3	A5,B3	A1,B2	A1,A2	A3,A1	A3,N	A3,N	B3,B4	-2,-2	-2,-2	B2,B2	A1,A3	A3,B1	A1,A2	N,B1	A1,A3	A1,B2	A1,B1	A3,A1	A3,A1	A3,A2	-2,-2	A1,N	A1,N	A1,N	-2,-2	-2,-2	N,B1
iteration_496	B4,N	A2,B3	B3,B4	A4,B2	B3,B4	A4,A1	B2,B3	A4,B3	A2,A1	A4,B3	-2,-2	B2,B3	A4,B3	A1,A1	A4,B4	A1,B2	B2,B3	A1,B3	A1,B3	A4,B2	A4,A2	-2,-2	-2,-2	A4,A1	B2,B4	B2,B4	A1,B4	A4,B1	B2,B2	A1,B2	A4,B2	A1,B2	A4,B2	N,B4	A4,B2	A4,A1	A4,B2	A4,B2	A4,A1	A4,A1	B2,B2	A4,N	B2,N	B2,N	-2,-2	-2,-2	A4,B2
iteration_497	A2,A2	B2,B3	A2,B2	A1,A3	A2,B2	B2,B3	A1,B2	A2,A3	-2,-2	A2,A1	A1,B1	A2,A3	A1,B2	B1,B4	A2,A1	-2,-2	A2,A1	B2,B3	B2,B2	A1,B2	-2,-2	A1,A2	A1,A2	A1,B1	-2,-2	-2,-2	-2,-2	A3,N	A1,N	-2,-2	A3,A1	A1,A4	A1,N	A2,A2	A3,A1	-2,-2	A1,A1	A1,A4	A1,A1	N,A4	B2,B2	A3,A2	A3,B2	A3,B2	B2,B2	A2,B2	A3,A1
iteration_498	A1,A1	A2,B1	-1,-1	A3,A4	A2,A1	B3,N	A4,A2	A1,A3	B2,B1	-2,-2	-2,-2	A1,A3	A1,A4	A2,B1	A4,A2	B3,B1	A1,A3	A4,N	A4,B3	A2,N	A1,B2	-2,-2	-2,-2	A1,B1	A2,B1	A2,B1	A4,B3	A3,B1	A4,A1	B3,B2	A3,A4	A2,A2	A4,B1	N,A3	A3,A4	A3,B3	A4,A2	A2,B1	A4,A2	A4,A2	B3,B2	A3,N	A3,B2	A3,B3	-1,-1	-2,-2	A4,B2
iteration_499	A1,N	B4,B1	A1,B4	A1,B1	B4,N	B1,B1	A1,A1	A1,B1	B1,B3	A1,B1	A1,B1	A1,B1	A1,A1	A1,A1	A1,B4	B2,B1	-1,-1	A1,B1	A1,B1	A1,B1	A1,B1	B1,B1	A1,B1	A1,A1	B4,B1	A1,B1	A1,B2	A4,B1	A1,B4	B2,B2	A1,B1	B1,B1	B1,B4	A1,A1	B1,B4	B1,B2	B1,B1	B1,B4	B1,B4	B1,B1	A2,N	A1,B1	A1,N	A2,B1	B3,B1	A1,B3	A1,B1
iteration_500	A3,B1	N,B1	B1,B1	A1,N	A3,B1	-2,-2	N,B1	N,B1	-2,-2	N,B1	B2,B2	A1,B1	A1,B1	N,B4	N,B1	A2,A1	A1,B1	-2,-2	-2,-2	-2,-2	N,B1	B1,B2	A1,B2	A1,N	A2,B1	A2,N	A1,N	B3,N	A1,B1	B5,N	A1,B3	A3,N	B1,B3	A3,B2	A1,B3	B3,B5	N,B1	B3,N	A3,B3	A3,B3	A1,B1	A1,A3	A3,B1	A1,A3	A1,B2	B2,B2	A3,N
iteration_501	-2,-2	-2,-2	B4,B3	A5,B4	-2,-2	A4,A1	B4,B3	A5,B3	A1,B4	B4,B3	B5,N	B4,B4	B4,B3	-2,-2	A5,B4	A3,N	B4,B4	A1,B3	A4,B4	A4,B4	B4,B3	B4,B5	B4,N	-2,-2	A5,N	B4,N	A5,A3	B1,B4	A5,N	A1,B4	A5,B1	B1,B3	B4,N	N,B3	N,B1	A5,A1	B3,B4	N,B3	N,B1	N,B1	A3,B1	N,N	-1,-1	A3,N	-2,-2	-2,-2	A3,B3
iteration_502	B3,B2	A1,A1	A1,B3	A4,B1	A1,B3	A1,B3	B3,B1	A4,B3	A1,A1	A1,A4	A4,N	A4,B3	A4,B3	A1,B2	A1,B1	A2,B2	A1,B1	B3,B3	B3,B3	B3,B3	A1,B3	B3,N	A4,A4	B3,B2	B2,B1	A2,B1	A1,B2	B1,B3	A1,A4	B4,B1	A1,B1	N,B2	A1,B3	A3,A2	A1,B3	B1,B4	A1,N	A1,N	A1,N	B3,N	B2,B2	A1,A3	A3,B2	A1,B2	B1,B1	A3,B1	A1,B2
iteration_503	A2,A3	A3,B2	A2,B2	B3,B4	A3,B2	N,B5	B2,B4	B2,B3	A2,B1	A2,B3	A2,N	A2,B3	B2,B3	N,A5	A2,B4	A1,A1	B2,B4	B2,N	B4,N	B4,N	A2,B2	A2,N	A2,A2	B2,N	A2,A1	A1,B4	A2,A1	-2,-2	-2,-2	A1,B3	N,B1	A3,B1	B4,B3	A1,B2	B3,B4	A1,B1	B1,B3	B1,B3	A3,B4	B1,B4	A3,B1	A1,B3	A1,B1	A1,A3	-2,-2	-1,-1	A1,B3
iteration_504	A4,N	B5,N	A4,B5	A3,B3	A4,N	A1,A3	A4,B3	B5,B3	A2,A1	B5,B3	A2,B3	B5,B3	B5,B3	A1,B4	B5,B3	N,B3	B5,B3	A4,A3	A4,A1	A1,B3	A2,B3	B3,B3	A2,B3	A1,B5	B3,N	B3,B5	N,B5	A3,B2	B3,B2	-2,-2	B2,B3	A2,B1	A3,B2	-2,-2	B2,B3	-2,-2	A3,A2	A3,B1	A3,B1	B2,B1	-2,-2	-2,-2	B2,N	-2,-2	-2,-2	-2,-2	A2,B2
iteration_505	B1,B3	B1,B2	B1,B1	A2,B3	B1,B3	A2,B3	B3,B1	B3,B1	A1,A3	A2,B1	A1,N	A2,B1	A2,B1	A1,B1	A2,B1	A1,B1	A2,B1	B3,B1	B3,B3	B3,B3	A1,B1	A1,B1	A2,N	A2,A1	A1,B1	B1,B1	A1,A2	A2,B3	A1,B3	N,A2	B3,B3	A2,B1	A1,B3	A2,B3	A2,A1	B3,N	A1,B1	A1,B1	A2,B3	B3,B1	B3,N	A1,B3	B3,B3	B3,B3	A4,B1	B1,B3	A1,B3
iteration_506	A1,B4	A1,B1	B1,B4	A2,A1	B1,B4	N,B5	A1,B1	A2,B4	A5,N	A2,B1	N,A5	A2,B4	A2,B1	N,A3	A1,B4	B4,N	A1,B1	A1,N	B1,B5	N,B1	A5,B4	A2,N	A2,N	N,B1	B4,N	A1,B4	A1,N	A2,A1	A2,B3	A1,B1	A2,A1	N,A3	A2,A1	A3,A2	A2,A2	A1,B1	A2,A3	A1,A3	A1,N	A1,N	A1,A4	A2,A2	A2,A4	A2,A1	B2,B2	A3,B2	A2,A3
iteration_507	-2,-2	-2,-2	A1,A2	A2,B1	-2,-2	A1,B4	A2,A2	A2,B1	A4,A1	A2,A1	N,A2	A1,B1	A2,A1	B1,B1	A2,A1	B4,B1	A1,B1	A1,A2	A2,B4	A1,A2	A4,B1	A1,N	A1,N	A2,B1	A1,B4	A2,B1	A2,B4	B1,B2	A2,A2	N,B4	A2,B1	A4,N	A2,B2	N,A4	A2,B2	N,B1	A4,B2	A2,A4	B2,N	A2,N	A1,N	B2,N	A1,N	A1,N	-2,-2	-2,-2	A4,A1
iteration_508	A2,B1	A2,B2	A2,B2	A1,B2	B2,B1	N,A3	A2,B2	A2,B2	A4,B1	A2,A1	B2,B2	A2,B2	B2,B2	A3,B1	A2,B2	A2,A3	A2,B2	B2,N	A2,A3	A2,N	A4,B2	B2,B2	A2,B2	B1,B2	A2,A3	A2,A3	A2,A2	B2,N	A1,B2	-1,-1	A1,B2	A2,A3	B2,B2	B4,N	A1,N	A1,B2	A2,B2	A2,B2	A2,B2	A2,B2	A1,B1	A1,B4	A1,A1	A1,B4	-2,-2	-2,-2	A2,A1
iteration_509	B2,N	A1,A4	A1,B2	A1,B5	A1,B2	N,B4	A1,A1	A1,A1	B2,B2	B2,B5	A1,B4	A1,B2	A1,B5	A1,A3	A1,B2	A4,A1	A1,A1	A1,N	A1,N	A1,N	A1,B2	B4,B2	A1,B4	A1,A1	A4,B2	A1,A4	A4,B2	A1,A1	B5,N	A3,B1	A1,N	N,A4	A1,N	-2,-2	A1,N	A3,N	A4,A1	N,N	A1,N	A1,N	B4,N	A1,N	A1,B4	A1,B4	-2,-2	-1,-1	A1,A4
iteration_510	A2,B2	A4,B1	A2,B1	A3,A1	A2,B1	-2,-2	A2,A1	A1,B1	-1,-1	A2,A1	A1,B1	A3,B1	A1,B1	A1,A1	A1,B1	A4,B1	A1,B1	-2,-2	-2,-2	-2,-2	A1,A1	A3,B1	A1,A3	A1,A1	A4,A1	-1,-1	A1,B1	A3,B1	A1,A1	A2,B2	A1,B1	B3,B2	A3,A1	A5,N	A1,B1	A1,B2	A1,B3	A3,B3	A3,B3	A1,B2	A2,N	A5,B1	A2,B1	N,B1	B3,B1	A5,B3	B1,B3
iteration_511	-2,-2	-2,-2	B3,N	B3,B5	-2,-2	B4,B1	B3,B3	B5,N	A4,N	N,B3	A4,B1	B3,B3	N,B3	B1,B1	B3,B5	N,B2	N,B3	B3,B4	B3,B1	B3,B4	A4,B5	B1,B3	B1,B3	N,B1	-1,-1	B3,N	B3,N	-2,-2	-2,-2	A2,B1	N,B3	A1,B3	B3,N	A2,N	B3,B5	N,B1	B3,B3	A1,N	B3,N	A1,B3	B1,B2	A2,B3	A2,B1	B3,B1	A3,B2	A3,N	B1,B3
iteration_512	-2,-2	-2,-2	N,B3	N,B4	-2,-2	N,A3	N,B4	N,N	B2,B2	N,B4	N,A5	N,N	N,N	N,A5	N,N	A1,A4	N,B4	N,N	B4,N	A3,N	N,B2	N,N	N,A5	N,N	N,A4	A1,N	A1,N	-2,-2	-2,-2	A3,N	N,B1	A1,B3	B4,N	A1,B2	N,B1	A3,B1	A1,B4	B3,N	B3,B4	A1,N	-2,-2	A1,N	A1,N	-2,-2	A3,B2	A1,B2	A1,A1
iteration_513	A1,B2	A1,B1	A1,A1	A2,N	B1,B2	-2,-2	A1,N	A1,N	-2,-2	A1,A2	-2,-2	A1,N	A2,A1	B1,B4	A2,A1	A4,B1	A1,N	A1,N	-2,-2	-2,-2	A1,N	-2,-2	-2,-2	A2,B1	A1,B1	A2,B1	A2,B1	-2,-2	-2,-2	-2,-2	-2,-2	A4,N	A4,A2	B2,B1	-2,-2	-2,-2	A4,A4	A4,A4	A4,A4	A4,A4	-2,-2	-2,-2	B3,N	-2,-2	A4,A1	A4,B2	A4,B3
iteration_514	A4,B1	B3,N	A4,B3	A2,N	B1,B3	N,A5	A2,B3	A4,N	-2,-2	B3,N	-2,-2	A4,N	A2,B3	N,B5	A4,N	-2,-2	B3,N	B3,N	B3,N	A2,N	-2,-2	-2,-2	-2,-2	A2,N	-1,-1	-2,-2	-2,-2	B5,N	A2,A2	B1,B1	A2,N	B2,B2	A2,B5	B2,B3	A2,B5	N,B1	B5,B2	A2,B2	A2,B2	A2,B2	N,A4	B5,B2	B2,N	B2,N	-2,-2	-2,-2	B2,B5
iteration_515	A2,B2	A5,N	A2,A5	A3,N	A5,B2	B3,N	A3,A2	A2,A3	A4,B1	-2,-2	B2,B1	A3,A5	A3,A5	B3,N	A2,A3	B5,N	-2,-2	A2,B3	A2,N	A3,B3	A2,B1	A3,B2	A3,B1	A3,B3	A3,N	A2,B5	A2,N	A3,A2	A3,N	-2,-2	A2,A3	B1,B3	A3,N	N,B1	A3,A3	-2,-2	B3,N	A3,B1	B3,N	A3,B1	A3,N	A3,B1	A3,A3	A3,N	A2,A1	A2,B1	A3,B3
iteration_516	A2,N	A2,N	A2,A2	B3,B1	A2,A2	A2,B3	A2,B3	A2,B1	A3,N	A2,B3	B3,N	A2,B3	A2,B3	A4,B1	A2,B3	B2,B2	A2,B3	B3,B3	A2,B3	A2,B3	A3,B1	B3,N	B3,B3	A2,A4	A2,B2	B3,B2	B3,B2	A1,B3	A1,B1	A2,A2	A1,B3	A2,B2	B3,B1	A4,N	B3,B1	A1,A2	A2,B3	B2,B3	B2,B1	B2,B3	A1,B3	A4,B3	A4,A1	A4,A1	-2,-2	-2,-2	A2,A1
iteration_517	B4,N	A2,A2	A2,B4	A2,A4	A2,N	A2,B2	A4,B4	A2,B4	B3,B1	A2,A2	A2,A1	A4,B4	A2,B4	A4,B1	A4,B4	B2,B3	A2,A2	B4,B2	A4,A2	B4,B2	B4,B3	A2,B4	A4,A2	B4,B1	B4,B2	A4,B2	B4,B3	N,A4	A2,B3	-2,-2	A2,N	A1,A3	A2,N	-2,-2	A2,A4	-2,-2	A2,A3	A1,N	-2,-2	A2,A3	-2,-2	-2,-2	-2,-2	-2,-2	-2,-2	-2,-2	-2,-2
iteration_518	A2,N	A4,B1	A2,B1	A2,B2	N,B1	-2,-2	B1,B2	B1,B2	A4,A1	A2,B2	A2,B2	A2,A2	A2,A2	B3,B2	B1,B2	-1,-1	A2,A2	-2,-2	-2,-2	-2,-2	A4,B1	A2,B2	A2,A2	A2,B3	-2,-2	-2,-2	-2,-2	A2,A2	B2,N	A2,B1	A2,B2	A4,B1	A2,B2	N,A4	A2,N	A2,B2	A2,A4	A4,B2	A4,B2	B2,B1	-2,-2	N,A4	-2,-2	-2,-2	N,B3	N,N	-2,-2
iteration_519	A3,B2	A1,A3	A1,B2	A1,A1	A1,B2	A1,A2	A1,A1	A1,B2	A4,A1	A1,A1	A1,B1	A1,A1	A1,B2	A1,B4	A1,B2	A5,N	A1,A1	A1,A1	A1,A2	A1,A1	A4,B2	A1,B1	A1,A1	A1,B2	A5,B2	B2,N	A1,A5	A1,B2	A1,B2	A2,B2	A1,B2	B2,N	A1,A1	A2,B1	A1,B2	A2,B2	A1,B2	A1,B2	A1,B2	A1,B2	N,B5	A1,B1	A1,N	A1,N	A2,B1	B1,B1	A1,A1
iteration_520	B3,B2	A2,A1	A2,B3	A5,B1	A1,B3	A2,A1	A5,B3	B3,B1	A1,A4	A2,A5	A1,B2	A2,A5	A2,B1	A5,N	A2,A5	A1,B1	A5,B3	A1,B3	A5,A1	A2,B3	A1,B1	A5,B2	A1,A5	A5,B1	A2,B1	A1,A5	A1,A5	A5,N	B1,B1	A4,N	N,B1	A1,A1	A5,B1	A2,B3	N,B1	A4,B1	A1,B1	A1,B1	A1,B1	A1,B1	A3,B2	A2,B1	B1,B2	B1,B2	N,A3	A2,N	A1,B2
iteration_521	A2,B2	A1,A1	A2,A1	A2,B1	A1,B2	A2,A1	A1,B1	A1,B1	A4,N	A1,B1	A3,B2	A1,B1	A2,B1	A1,A4	A2,A1	B3,N	A1,B1	A1,A2	A2,B1	A1,A1	A4,B1	A1,B2	A1,B2	A1,B1	-1,-1	A2,B3	A2,B3	A2,N	B1,B2	A1,B3	N,B1	B4,B1	A2,B2	A4,B1	B2,N	B3,N	A2,B1	A2,B4	-1,-1	A2,B1	B3,B1	A4,B2	A4,B1	A4,B3	A2,B2	A2,A4	B1,B1
iteration_522	B3,B2	A1,B2	A1,B3	A2,B2	A1,B2	A2,B1	A1,A2	A1,A2	N,B5	A1,B2	N,A4	B3,B2	B3,B2	-2,-2	B3,B2	-2,-2	B3,B2	A2,A2	A2,A1	A2,B1	A1,N	B2,N	B3,N	-2,-2	-2,-2	-2,-2	-2,-2	A2,A1	A1,B2	A2,A1	A2,B2	A1,A3	A2,B2	B2,B1	A2,B2	A2,A2	A2,A3	A2,A1	A1,B2	A2,A1	B5,N	A2,B2	A2,B5	B2,B5	A1,B2	B2,B1	A2,A2
iteration_523	A2,B3	A1,B2	A2,B2	A1,B1	A1,A2	-2,-2	B2,B1	B2,B1	-2,-2	A2,B1	A2,B2	A1,B2	A2,B1	A2,B2	A2,A1	A3,B1	A1,B2	-2,-2	-2,-2	-2,-2	-2,-2	A2,A1	A2,A1	A2,B2	A3,A2	A3,A2	A1,B1	A1,A1	B1,B4	A3,A2	A1,B1	B2,B1	A1,B1	A2,B3	A1,B4	A3,B1	B1,B2	B1,B2	A1,B2	-1,-1	A3,B2	A1,A2	A2,B2	A2,B2	A1,A1	A2,A1	A2,B1
iteration_524	A1,B1	B3,B2	B1,B3	A1,B1	A1,B3	-2,-2	B1,B3	A1,B1	A3,N	A1,B1	B3,B1	B1,B1	B1,B1	N,B2	A1,B3	B2,B2	A1,B3	-2,-2	-2,-2	-2,-2	A3,B1	B1,B3	B1,B3	N,B1	A1,B2	B3,B2	B3,B2	A1,B4	B1,B3	A2,B1	B4,B1	A1,A2	A1,B3	A4,N	B4,B3	A2,B4	A1,A2	A1,A2	A1,B3	A1,B3	A3,B1	A4,B4	B4,B1	A3,B4	A1,B4	B4,N	A2,B1
iteration_525	-2,-2	-2,-2	A3,N	A4,B1	-2,-2	-2,-2	A4,N	A3,B1	A2,N	A4,N	-2,-2	N,B1	A3,B1	N,A2	A4,N	-2,-2	N,B1	-2,-2	-2,-2	-2,-2	A3,A2	-1,-1	-2,-2	N,B1	-2,-2	-2,-2	-2,-2	A4,B1	B1,B1	A3,B1	A4,B1	B2,B2	A4,B1	B2,B1	B1,B1	B1,B1	B1,B2	A4,B2	A4,B2	A4,B2	-2,-2	B1,B2	-2,-2	-2,-2	A1,B3	A1,B2	-2,-2
iteration_526	N,A4	N,B1	N,N	N,B1	N,B1	A3,B1	N,B1	N,B1	-2,-2	N,N	A1,B1	N,N	N,N	N,B5	N,N	A1,B4	-1,-1	B1,B1	N,B1	A3,N	N,B1	A1,N	A1,N	N,N	A1,N	A1,N	B4,N	B3,B1	B3,N	A2,B2	B3,B3	A2,B1	N,B1	A2,A1	N,B1	B2,B3	B1,B1	A2,N	A2,B1	B1,B1	B1,B2	A2,B1	B1,B2	A2,B1	-2,-2	-2,-2	B1,B2
iteration_527	B1,B4	A4,A1	A4,B1	B1,B4	A1,B1	A2,A3	A4,B4	B1,B4	A3,B1	A4,B4	A1,A3	A4,B1	B1,B1	A1,A1	B1,B1	A1,B4	B1,B1	A4,A2	A4,A3	A2,B4	B1,B4	A1,B1	A1,B1	A1,B1	B4,B1	A1,B1	A1,B1	B4,B1	B4,B1	A4,B1	B4,B1	A3,B2	B4,B4	A5,N	B4,B4	A4,B4	B2,B4	B2,B4	A3,B4	A3,B4	A1,B2	A5,B4	-1,-1	B4,B2	-2,-2	-2,-2	-2,-2
iteration_528	-2,-2	-2,-2	A5,A3	B3,N	-2,-2	-2,-2	A3,N	A3,B3	A2,A2	A3,B3	B1,B2	A3,N	A5,B3	A5,N	A3,B3	A2,A3	A5,B3	-2,-2	-2,-2	-2,-2	A2,B3	A3,B1	A3,B2	A5,B3	A2,B3	A3,A3	A2,B3	B3,N	B3,N	A1,A1	B3,N	A1,B1	B3,N	A3,B2	B3,B3	A1,N	B1,B3	B1,B3	A1,B3	A1,N	A4,N	B2,B3	A4,B2	B3,N	A3,A1	A3,A3	A4,B3
iteration_529	A2,A2	B1,B4	A2,B1	B2,B2	A2,B4	A1,A4	A2,B2	A2,B2	A4,N	B1,B2	A1,A1	A2,B2	A2,B2	B2,B3	-1,-1	A1,B1	A2,B2	A2,A4	A2,A4	A1,B2	A4,B2	A2,A1	A1,B2	B2,B2	B1,B2	B1,B2	B1,B2	A1,B2	A1,B2	N,B3	B2,B2	A1,B2	A1,B2	B2,B1	A1,B2	B2,N	B2,B2	A1,A1	A1,B2	B2,B2	A1,A3	-1,-1	A3,B2	A1,B2	A2,N	A2,B2	A3,B2
iteration_530	N,B4	N,B5	N,N	-1,-1	B5,N	A1,B2	B2,N	A3,N	B2,B2	N,A3	A2,B2	N,A3	A3,N	B3,N	N,A3	A1,A3	N,A3	A1,B2	A1,B2	A1,B2	A3,B2	A2,A3	-1,-1	A3,B3	A1,N	A3,N	A3,A3	A3,B1	B2,B2	B2,B2	A3,B2	A2,A2	B1,B2	N,A3	B1,B2	A3,B2	A2,B2	A2,B1	A2,B1	A2,B1	-2,-2	N,B1	N,B1	N,B1	A1,N	A1,A3	A2,N
iteration_531	B1,B3	A3,B1	A3,B1	A2,B2	A3,B1	-2,-2	B1,B2	A3,A2	A2,B1	A3,B2	-2,-2	A3,A2	A3,B2	B1,B3	A3,A2	A2,B2	A2,B1	-2,-2	-2,-2	-2,-2	A2,A3	-2,-2	-1,-1	A3,B1	A2,A3	A2,A2	A2,A2	A2,B3	A3,B2	A1,B1	A3,B3	B1,B3	A3,B3	A1,B4	B3,B2	A3,A1	B3,B1	B3,B1	A3,B1	A3,B1	N,B5	B4,B2	B4,N	B2,N	A1,B2	A1,A1	B4,B1
iteration_532	B1,B1	A1,B3	B3,B1	N,B4	A1,B1	A2,N	B3,N	B3,B4	A3,B1	B1,B4	N,A2	B3,B4	N,B1	A4,B1	N,B3	A2,B1	B1,B4	A2,B3	A2,N	N,N	B1,B3	B3,N	B3,N	N,B1	N,B1	N,B1	A2,N	B4,B1	A4,N	A3,B2	N,B4	A3,N	A4,B4	A2,A2	A4,B1	A3,N	A3,B4	A4,N	A3,B4	A3,B4	B1,B1	A2,B1	B1,B1	A2,B1	A4,B1	A2,B1	B4,B1
iteration_533	A2,B2	B3,B1	B2,B3	B2,B1	B2,B1	A2,B1	B2,B2	B3,B2	A2,A2	B2,B1	-2,-2	B2,B1	-2,-2	-2,-2	B3,B1	A1,B4	B3,B2	A2,B2	A2,B2	A2,B2	A2,B3	-2,-2	-2,-2	-2,-2	B4,B3	B4,B1	B4,B3	-2,-2	-2,-2	-2,-2	-2,-2	-2,-2	-2,-2	A2,N	B2,B1	-2,-2	-2,-2	-2,-2	-2,-2	-2,-2	B3,N	A2,B2	B2,B3	A2,B3	N,B3	N,N	-2,-2
iteration_534	A2,B1	A1,A3	A2,A1	A5,B2	A2,A3	A1,B4	A1,B2	A5,A1	B1,B2	A2,B2	A1,B1	A1,B2	A5,A1	B2,N	A5,A2	B2,N	A5,A1	A1,B2	A1,B2	A1,A1	A1,B1	A1,A1	A1,B1	A5,B2	A5,B2	A5,N	A5,N	A5,N	B3,B2	B1,B2	A5,B3	A2,B1	N,B3	A1,B4	A5,B3	A5,B1	N,B1	N,B1	B1,B3	N,B1	A3,B2	A5,B4	B4,B2	A5,A3	A2,N	A2,B4	B4,B1
iteration_535	A5,N	B3,B2	A5,B3	N,N	A5,B2	A3,B2	A5,N	B3,N	-2,-2	A5,N	B4,N	A5,N	A5,N	A2,B3	A5,N	A4,B1	A5,N	A3,A5	A3,N	A3,N	B3,N	A5,B4	A5,B4	B3,N	A5,B1	A5,B1	A4,N	N,A5	N,B2	B2,B3	N,N	B1,B4	N,N	N,A2	N,A5	N,B2	N,B1	N,B4	N,B4	N,B1	N,B3	N,N	N,B3	N,N	-2,-2	-2,-2	B3,N
iteration_536	B2,B2	A1,A4	A1,B2	B1,B3	A4,B2	A1,A1	B2,B3	A1,B3	A1,A1	B2,B1	A1,A1	B2,B3	-1,-1	-2,-2	B2,B1	-2,-2	A1,B1	A1,B3	A1,B3	A1,B3	A1,A1	A1,B3	A1,B3	-2,-2	-2,-2	-2,-2	-2,-2	-2,-2	-2,-2	N,B2	N,B1	A1,B3	N,B1	A2,A2	N,B1	N,N	B3,B1	B3,B1	B3,N	A1,B1	-2,-2	A2,N	-2,-2	-2,-2	B2,B3	A2,B2	-2,-2
iteration_537	-2,-2	-2,-2	A1,A2	A1,B2	-2,-2	A1,A4	A2,B2	A1,A1	A2,A3	A2,B2	N,A2	A1,B2	A1,B2	N,B5	A1,B2	N,A5	A1,A1	A2,A4	A1,B2	A2,A1	A1,A2	B2,N	A1,N	A1,N	A1,N	B2,N	B2,N	A1,B2	A1,A1	B3,B1	A1,A1	B2,B3	A1,A1	A3,B2	-1,-1	A1,B3	A1,B3	A1,B2	A1,B3	A1,B3	A3,N	A1,B2	A1,N	A1,A3	A1,B3	A3,B3	B3,N
iteration_538	-2,-2	-2,-2	A1,N	A1,B1	-2,-2	B3,N	A1,B1	N,B1	-2,-2	A1,A1	B1,B4	A1,A1	A1,B1	B2,B1	A1,N	B1,B3	A1,A1	A1,B3	N,B1	A1,B3	-2,-2	A1,B1	A1,B4	B1,B2	A1,B3	A1,B1	A1,B1	A1,B1	B1,B4	A2,B2	A1,B1	N,B3	B1,B1	-2,-2	B1,B4	A1,A2	N,B1	B1,B3	B1,B3	N,B1	A1,B2	B4,B1	B2,B4	B2,B4	-2,-2	N,B1	B2,B1
iteration_539	A2,A1	B1,B3	A2,B1	A1,A2	A2,B3	A3,B2	A2,B1	A2,A2	B5,N	A2,A1	A1,A3	A2,B1	A2,A2	A1,B3	A2,B1	B3,B1	A1,B1	A2,A3	A2,B2	A3,B1	A2,B5	A2,A1	A1,B1	A2,B3	B1,B1	B1,B1	A2,B3	A1,B4	A2,B1	A2,A2	A2,B4	A1,B1	A2,B4	B2,B3	A1,B1	A2,A2	A2,A1	B4,B1	A2,B1	A2,A1	A3,A2	A1,B2	A2,B2	A3,B2	-2,-2	-2,-2	A1,B2
iteration_540	-2,-2	-2,-2	-2,-2	-2,-2	-2,-2	-2,-2	-2,-2	-2,-2	-2,-2	-2,-2	B1,B1	A1,A2	A1,A2	A3,B2	-2,-2	-2,-2	-2,-2	-2,-2	-2,-2	A1,N	-2,-2	A1,B1	A2,B1	A1,B2	-2,-2	-2,-2	-2,-2	-2,-2	-2,-2	A4,B1	A1,A3	A1,B3	A1,A3	-2,-2	-2,-2	A1,B1	A1,B3	A1,B3	A3,B3	A1,A1	-2,-2	-2,-2	A1,N	A1,N	-2,-2	-2,-2	A1,B3
iteration_541	B3,N	A3,B2	B2,B3	A4,B1	B2,B3	A2,A2	B1,B3	B1,B2	-2,-2	B1,B3	A2,A2	B1,B2	A4,B2	A2,B2	B1,B2	-2,-2	A4,B3	A2,B1	A2,B3	A2,B1	-2,-2	A2,B2	A2,B2	A4,B2	-2,-2	-2,-2	-2,-2	A4,B1	A4,A1	-2,-2	A4,A1	B2,N	A4,A4	A5,N	A4,A1	-2,-2	A4,N	A4,N	A4,N	A4,B2	-2,-2	A1,N	-2,-2	-2,-2	A1,B4	A5,B4	A4,N
iteration_542	B4,N	A2,B1	B1,B4	A4,B2	A2,N	A4,A1	B2,B4	B2,B4	-2,-2	B2,B4	A3,N	A4,B1	B2,B1	A2,N	A4,B4	N,A3	A4,B4	A1,B4	A4,B4	A4,B4	-2,-2	-1,-1	A3,B1	A2,B2	A4,A3	B4,N	B4,N	B2,B2	A4,N	A2,B2	A4,B2	B1,B1	A4,B2	B3,N	A4,B2	B2,B2	B2,B1	A4,B1	A4,B1	A4,B1	-1,-1	A4,B3	B3,B1	A4,A1	N,B1	N,B1	B3,B2
iteration_543	-2,-2	-2,-2	A3,A1	A2,B2	-2,-2	-2,-2	A2,A1	A2,A1	A4,B1	A2,A3	A2,B1	A3,B2	A2,A3	-2,-2	A3,B2	A1,B4	A2,A3	-2,-2	-2,-2	-2,-2	A4,A1	B1,B2	A2,B2	-2,-2	B4,B2	B4,B2	A1,B2	A2,A2	A2,B2	N,B1	A2,A2	B3,N	A2,A2	A3,A1	A2,A2	A2,N	A2,B3	A2,B3	A2,B3	A2,B3	B2,B2	A2,A3	A3,B2	A2,B2	N,A3	A1,N	A3,A2
iteration_544	B4,B1	A2,B2	B2,B1	A4,N	A2,B4	N,A5	N,B1	B2,N	A2,A1	A4,B2	A1,A1	A4,B1	N,B1	-2,-2	A4,B1	B5,N	N,B1	N,N	N,B1	N,B1	A2,B2	A4,A1	A1,B1	-2,-2	N,B1	N,B1	A4,B5	B4,N	A4,N	B2,B1	A4,B4	-2,-2	A4,N	A2,A3	N,N	B4,B2	-2,-2	-2,-2	A4,N	-2,-2	N,A3	N,A2	N,A3	N,N	-2,-2	-2,-2	-2,-2
iteration_545	-2,-2	-2,-2	-2,-2	-2,-2	-2,-2	A1,A3	B2,B3	B1,B2	A2,N	-2,-2	A2,B2	B1,B2	-2,-2	-2,-2	B3,B2	-1,-1	-2,-2	A3,B3	A3,B3	A1,B2	A2,B1	B2,B1	-1,-1	-2,-2	A3,B3	A3,B3	A3,B3	-2,-2	-2,-2	A1,A1	B1,B3	-2,-2	-2,-2	-2,-2	-2,-2	A1,B1	B1,B3	-2,-2	-2,-2	-2,-2	A2,A2	N,B1	A2,N	A2,B1	-2,-2	N,B1	N,B1
iteration_546	A2,B1	N,B5	A2,N	A2,B3	N,B1	A3,A1	A2,B3	A2,B3	B2,B3	B3,N	A1,B2	B3,N	A2,A2	B1,B1	A2,A2	B1,B2	A2,N	A2,A3	A2,A3	A3,B3	B3,B2	B2,B3	B2,B3	A2,B1	A2,B2	A2,B2	A2,B1	B3,B1	-1,-1	-2,-2	B1,B3	B3,N	A2,B1	B3,N	B1,B3	-2,-2	A2,B3	A2,B3	B1,B3	A2,N	A2,A2	N,B1	A2,N	A2,B1	A3,B2	A3,B3	A2,B3
iteration_547	B1,B3	A4,B1	B1,B1	B1,B1	B1,B3	B3,B2	B1,B1	B1,B1	A1,B3	B1,B1	A1,B1	B1,B1	B1,B1	A3,A2	B1,B1	B3,B2	B1,B1	B1,B2	B1,B3	B1,B3	B3,B1	A1,B1	A1,B1	A3,B1	B1,B3	B1,B2	B1,B3	B1,B2	B1,B2	A1,A4	B1,B2	N,B2	B1,B1	B3,N	B1,B2	A1,B1	B2,B1	N,B1	N,B1	N,B1	A2,A2	B2,B3	A2,B3	A2,B2	-2,-2	B3,N	A2,B2
iteration_548	N,A5	N,A3	N,N	A3,B5	A3,N	-2,-2	A3,N	A3,N	-2,-2	A3,N	-2,-2	A3,N	B5,N	A1,A3	A3,N	B4,B1	B5,N	-2,-2	A3,N	-2,-2	A3,N	-2,-2	-1,-1	A1,N	A3,B4	B4,N	B4,N	B5,N	A3,B2	A2,B3	A3,B5	B3,B2	B2,N	A1,B4	B2,B5	A3,B3	N,B3	N,B3	B2,N	B2,B3	A1,A2	A1,B5	A1,B5	A1,A2	A1,B4	A1,B4	B5,N
iteration_549	B3,B2	A3,A2	A3,B3	A2,B2	A3,B2	A1,B4	A2,B3	B3,B2	A1,A2	A3,A2	A1,B3	A3,B2	A3,B2	B1,B1	A3,A2	N,A2	A2,B3	A1,B3	A1,B3	B3,B4	A1,B2	A3,B3	A3,B3	A3,B1	A2,A2	A2,N	A2,N	A2,B1	B2,B3	A1,B3	B1,B3	A3,B1	B1,B3	A3,N	B1,B2	A1,B1	B1,B1	A3,B3	A3,B3	B1,B3	B5,N	A3,B1	A3,N	A3,B5	B5,N	A3,B5	A3,B1
iteration_550	B2,B2	A4,B1	B1,B2	A1,A2	A4,B2	A2,A3	A1,B2	A2,B2	B2,N	A2,B2	A4,A1	A2,B2	A1,B2	B4,N	A1,B1	B3,N	A2,B2	A2,B2	A1,A2	A1,A3	B2,B2	A2,A1	A4,B2	B2,B4	N,B1	A1,N	A1,B3	A1,B1	A2,B1	-2,-2	A1,A2	A1,N	A2,B1	A1,B2	A1,A2	-2,-2	A1,B1	N,B1	N,B1	A2,N	B2,B3	A1,A1	A1,B2	A1,B2	B3,N	B2,B3	A1,A1
iteration_551	N,B1	-2,-2	N,B1	B1,B1	-2,-2	N,B5	N,B1	B1,B1	B5,N	N,B1	A1,B3	B1,B1	N,B1	-2,-2	N,B1	A2,A3	B1,B1	N,N	B1,B5	N,N	B1,B5	A1,B1	B3,B1	-2,-2	A2,N	A3,N	A2,B1	B1,B4	A1,B1	A2,N	B1,B1	A3,A1	B1,B1	B4,N	B1,B4	A2,B1	A3,B1	A3,B1	A3,B1	A3,B1	B4,N	B4,B1	B4,B4	N,B1	A4,B1	A4,B4	A3,B4
iteration_552	A2,N	B5,N	N,A2	A1,N	A2,B5	N,B1	A1,N	A1,N	A1,B3	A2,N	A2,B3	N,N	A2,N	-2,-2	A2,A1	B5,N	N,N	N,N	N,N	N,B1	A1,N	B3,N	A2,N	A2,N	A2,B5	A2,N	A1,N	-2,-2	-2,-2	A2,B3	A4,A2	B1,B3	A4,A2	-2,-2	-2,-2	A4,B3	A4,B3	A4,B1	A2,B1	A2,B3	-2,-2	-2,-2	A2,A4	-2,-2	-2,-2	-2,-2	A2,B3
iteration_553	B1,B1	A3,A1	A3,B1	A1,N	A1,B1	B2,B1	A3,N	N,B1	-2,-2	A3,A1	B1,B1	A1,B1	N,B1	A1,A1	A3,N	B1,B1	N,B1	B2,N	A3,B2	B2,N	-2,-2	A1,B1	A1,B1	A1,B1	A3,B1	A3,B1	A3,B1	B4,N	A1,A1	-2,-2	A1,N	B1,B4	A1,B4	B1,B1	A1,N	-2,-2	A1,B1	B4,B4	B4,B1	B4,B1	A3,B2	A1,B1	A1,B2	A1,A3	A2,A2	A2,B1	A1,A1
iteration_554	-2,-2	-2,-2	A2,N	A2,B2	-2,-2	A2,B1	B2,N	A2,B2	A4,B1	A2,N	-2,-2	B2,N	A2,B2	N,A4	A2,A2	B2,N	A2,N	N,B1	A2,B2	B1,B2	A4,A2	-2,-2	-2,-2	A2,N	A2,N	A2,B2	A2,N	A2,A2	A3,B2	B4,B1	A3,A2	A1,B4	A3,A2	A2,B3	A2,B2	A2,B4	A1,A3	A1,A3	A1,A3	A3,B4	B2,B3	A2,A2	A2,B2	A2,B2	A3,A2	A2,A3	A1,B2
iteration_555	A1,A2	A1,B2	A1,B2	B3,B1	A2,B2	A2,N	B2,B3	A1,B3	A1,B2	B2,B3	A4,B1	B2,B1	B2,B1	A3,B2	A1,B1	B2,B3	B2,B3	A2,B3	A2,B3	A2,B3	B2,B3	B1,B1	A4,B1	B2,B1	A1,B2	B1,B2	A1,B2	B1,B2	A2,B3	N,B2	B3,B1	A4,N	B3,B1	A4,A1	B3,B2	N,B1	A4,B1	A4,B1	B3,N	N,B1	A1,B4	A4,B3	B3,B4	B3,B4	-2,-2	-2,-2	B1,B4
iteration_556	A3,B2	B2,B3	B2,B2	B2,B3	B2,B3	A5,N	B2,B3	B2,B2	N,A4	B2,B3	A5,N	B3,B2	B2,B2	A3,N	B2,B3	A3,B2	B2,B2	A5,B3	B3,N	A5,B2	B2,N	A5,B3	B2,N	A3,B2	A3,B3	A3,B2	B2,B2	B3,B1	A2,B2	A2,A2	A2,B3	A2,B2	A2,B1	A1,B4	A2,B1	A2,B3	B1,B2	A2,B1	A2,B2	A2,A2	A2,B1	A1,B1	A1,B1	B1,B1	A1,B4	A1,A1	A1,B1
iteration_557	-2,-2	-2,-2	B2,B3	A1,A1	-2,-2	A4,N	A1,B2	A1,B3	B2,N	A1,B2	B4,B1	A1,B3	A1,B2	B2,B2	A1,B2	A3,B1	A1,B2	A4,B2	A4,B2	B2,N	A1,B2	B3,B4	A1,B4	A1,B2	-1,-1	A1,B1	A1,B1	A4,A1	A1,B4	A4,A1	A4,B4	B2,B2	A1,A4	A3,B1	A1,B4	A4,B4	A4,B2	A1,B2	A1,B2	A4,B2	A1,A3	A3,B4	A3,A3	A1,B4	A1,B4	A3,B4	A3,B2
iteration_558	A4,B1	B3,N	N,B1	B1,B1	A4,B3	B1,B2	B1,B1	B1,B1	N,B2	N,B1	A1,B4	N,B1	N,B1	-2,-2	N,B1	-2,-2	N,B1	B1,B2	B1,B2	B1,B1	N,B1	B4,B1	A1,N	-2,-2	-2,-2	-2,-2	-2,-2	A3,B1	B1,B2	-2,-2	B1,B2	A1,B2	B1,B2	A4,B1	A3,B1	-2,-2	A1,B1	B2,B2	A1,B2	B2,B1	A3,N	A4,B1	A4,N	A4,A3	N,B3	N,B1	A1,A4
iteration_559	B4,B1	A2,A3	A2,B4	A1,A1	A2,B4	N,A5	A1,B4	A1,B4	A2,B3	A2,A1	A1,B1	A2,A1	A1,B4	A1,A1	A2,A1	A1,B3	A2,A1	B4,N	A1,A5	B4,N	A2,A1	A2,B1	A1,B1	A1,B4	A1,A2	A1,A1	A1,B3	A1,A1	A1,A3	A3,B1	A1,A1	-2,-2	A1,A3	A3,A1	A3,A1	A1,B1	-2,-2	-2,-2	-2,-2	-2,-2	A1,B4	A3,A3	A1,A3	A3,B4	A2,B2	A3,B2	-2,-2
iteration_560	B2,N	A4,B1	A4,B2	A1,B1	B1,B2	N,B1	A4,B1	A4,A1	B2,N	A1,B2	A2,B3	B2,B1	A4,B1	B4,B1	A4,B1	B1,B1	A4,A1	A4,N	A4,N	N,B1	A4,B2	A2,B1	A2,B1	B1,B4	B1,B1	B1,B1	A4,B1	B1,B4	A1,A1	A5,N	A1,B1	B1,B3	A1,B4	A2,A2	A1,B1	A5,B1	B4,B1	A1,B1	B4,B1	B4,B1	B2,N	A1,A2	A2,N	A1,B2	B2,B3	A2,B2	A2,B4
iteration_561	A2,N	B1,B1	N,B1	A1,B3	A2,B1	B2,B2	A1,N	A1,B1	A4,A1	B3,B1	-2,-2	A1,N	A1,N	-2,-2	B3,B1	-2,-2	A1,N	A1,B2	A1,B2	B2,N	A1,A4	-2,-2	A1,N	-2,-2	-2,-2	-2,-2	-2,-2	A1,B4	B1,B3	A1,B1	A1,B1	A1,N	A1,B1	N,A3	A1,B3	B1,B1	A1,N	A1,N	A1,A1	A1,A1	A1,B2	B3,N	B2,B3	B2,N	B1,B1	N,B1	B2,N
iteration_562	A3,N	B4,B1	A3,B4	A2,B2	A3,B4	N,A2	A3,A2	A3,A2	B1,B1	A3,A2	B4,N	A2,B4	A3,B2	B2,B2	B4,B2	A2,B2	A2,B4	A2,A2	A2,A2	A2,N	A2,B1	B4,B4	B4,N	B2,B2	B2,B4	B2,B2	B2,B2	B2,B2	A2,N	A2,B1	A2,B2	A2,A1	B2,N	A4,N	B2,N	A2,B1	A2,B2	A1,N	A1,N	A2,B2	B5,N	B2,N	B2,B5	B2,N	B2,N	A4,B2	A2,B2
iteration_563	B3,B1	A2,N	-1,-1	A2,B2	A2,B3	A4,N	A2,B1	A2,B1	N,A5	B2,B1	A2,N	A2,B1	B2,N	A3,B2	A2,B1	A3,B1	A2,N	A4,B1	N,B1	A2,A4	N,B1	N,B1	A2,B1	A3,B2	A3,A2	A2,B1	A3,A2	A2,A2	B3,B2	B3,B2	A2,B3	A1,A3	A2,B2	B1,B1	A2,B2	A2,B3	A2,A1	A1,B2	A2,A1	A3,B2	A3,B1	A2,B1	A2,B1	B1,B1	A2,B3	A2,B1	A2,A2
iteration_564	A4,B1	B3,B1	B1,B3	A1,B2	A4,B3	A3,N	B2,B3	A1,B3	A3,B1	A1,B1	A3,N	A1,B1	B2,B1	A2,B2	B2,B3	A1,A2	B2,B3	B2,N	A3,B2	A3,B2	A1,B1	A1,A3	N,B1	B2,B1	A1,B3	A2,B2	A1,B2	A1,B3	A1,B2	B2,B2	A1,B3	A2,B2	A1,B2	B1,B1	B3,B2	A1,B2	B2,B2	B2,B2	A1,B2	A1,A2	B1,B4	B1,B3	B1,B1	B1,B1	B4,N	B1,B4	B2,B1
iteration_565	-2,-2	-2,-2	B1,B3	B3,N	-2,-2	A2,N	N,B1	N,B1	-1,-1	B3,N	N,A4	B1,B3	B3,B1	A3,B2	B3,N	A1,A1	B3,B3	A2,N	A2,B1	N,N	-2,-2	B3,N	N,B1	B2,B3	A1,B3	A1,N	A1,B3	B3,N	A1,N	B5,N	N,N	N,B5	N,B3	A1,B4	A1,B3	N,B5	N,N	N,N	N,N	B3,B5	N,A5	A1,B3	A1,N	B3,N	N,A5	A1,N	N,N
iteration_566	-2,-2	-2,-2	B2,N	A1,B1	-2,-2	A2,B3	B1,B2	B1,B2	-2,-2	B1,B2	B2,N	A1,N	A1,N	A4,B1	N,B1	A1,B1	A1,B2	A2,B1	A2,B2	A2,B2	-2,-2	-1,-1	A1,B2	A1,B1	A1,N	N,B1	A1,B1	B3,B1	A4,A1	A2,A1	A4,B3	A2,B3	A1,B3	A2,A1	A4,B3	A4,A2	A1,B3	B3,B3	A1,A2	A2,B3	A2,B1	A4,A2	A2,A4	A2,A4	A1,B4	A2,B4	A1,A2
iteration_567	A4,N	B2,B1	N,B1	N,B1	A4,B2	A4,B1	N,B1	B1,B1	A2,A2	N,B1	-1,-1	N,B1	B1,B1	A1,N	B1,B1	A2,B1	N,B1	N,B1	B1,B1	A4,N	A2,B1	A3,B1	-2,-2	N,B1	B1,B1	B1,B1	B1,B1	A2,N	N,B1	B2,N	A2,N	B2,N	A2,B1	A1,B1	N,A2	A2,B2	A2,B2	A2,B2	N,B1	A2,N	B1,B4	A1,N	A1,B1	N,B1	A5,N	A5,B1	A1,A2
iteration_568	A3,B1	N,A2	N,B1	A2,B2	A3,A2	A3,B2	A2,B1	A2,B1	A1,A3	A2,N	-2,-2	A2,N	A2,B1	A1,A3	B2,B1	A1,A3	B2,N	A2,B2	A2,A3	A2,B2	A1,B1	A2,N	A2,N	A1,B1	A1,B1	A1,B2	A1,B1	A2,A2	B2,B2	-2,-2	-1,-1	B2,B3	A2,B2	N,B4	A2,B2	-2,-2	A2,B3	A2,B2	B2,B3	B2,B2	A4,A1	A2,N	N,A4	A2,A1	A4,B1	N,B1	A2,N
iteration_569	A1,B1	A5,N	A1,N	A3,A2	A5,B1	-2,-2	-2,-2	A1,A2	B3,B1	N,A2	-2,-2	N,A2	-2,-2	-2,-2	A3,A1	A4,B1	-2,-2	-2,-2	-2,-2	A1,N	A1,B3	-2,-2	-2,-2	-2,-2	A1,B1	A1,B1	A3,B1	-2,-2	-2,-2	B1,B2	A1,A2	-2,-2	-2,-2	A4,B1	-1,-1	A1,B1	N,A3	-2,-2	-2,-2	-2,-2	A1,B4	A4,A3	A3,B4	A1,A3	A1,A3	A4,A1	B4,N
iteration_570	A2,A3	B1,B3	A2,B1	A3,A4	A2,B3	-2,-2	A2,A3	A4,B1	B2,B1	A3,B1	N,B1	A2,A3	A3,B1	B2,N	A2,A3	A4,B1	A3,B1	-2,-2	-2,-2	-2,-2	B1,B2	A2,B1	A2,B1	B1,B2	A4,A3	A3,B1	A4,A2	A3,B1	A1,A4	A1,A1	A1,B1	B2,B2	A4,B1	A2,B3	A3,A4	A1,B1	A4,B2	B1,B2	B1,B2	A4,B2	A4,A1	A4,B3	A1,B3	A4,B3	A2,B3	A2,B3	B3,B2
iteration_571	A3,B2	A4,B1	B1,B2	A2,N	B1,B2	B3,B1	A2,B1	A2,B2	N,A2	A2,B2	B2,B2	A2,B2	B2,N	-2,-2	A2,B1	B2,B2	B2,N	A2,B3	B1,B1	B1,B1	B2,N	A2,B2	B2,B2	-2,-2	A2,B2	A2,B2	B1,B2	-2,-2	-2,-2	N,A3	N,A2	B2,N	A2,N	B4,B1	A1,N	N,N	A2,B2	B2,N	N,N	N,N	A1,A1	A1,B4	A1,B4	A1,A1	-2,-2	-2,-2	A2,B4
iteration_572	-2,-2	-1,-1	B3,B1	A3,B3	-2,-2	B4,N	A3,B1	B3,B3	-1,-1	B3,B1	B3,B2	B3,B3	A3,B3	A2,A1	A3,B1	B1,B2	A3,B1	N,B1	A3,N	B1,B4	B3,B1	B3,B3	B3,B3	A3,A2	B1,B1	A3,B2	A3,B1	A3,B1	A2,B3	-2,-2	A3,A2	B3,B1	A3,B3	A3,N	A3,B3	-2,-2	A3,B1	A3,B3	A3,B1	A3,B3	A2,N	A3,A3	A3,A2	A3,A2	A1,B4	A3,B4	A3,A3
iteration_573	A1,N	A2,A3	A2,N	A1,A1	A3,A1	B2,B2	A1,A2	A2,A1	B3,N	A1,N	-2,-2	A1,A2	A1,A2	-2,-2	A1,N	-2,-2	A1,N	A1,B2	A2,B2	A1,B2	A2,B3	-2,-2	-2,-2	-2,-2	-2,-2	-2,-2	-2,-2	A1,A1	A1,B2	A2,B3	A1,A1	B2,N	A1,A1	A2,B2	A1,B2	A2,A1	A1,B2	A1,B2	A1,B2	A1,N	A2,B1	A1,B2	A1,B1	A2,B2	N,A4	B2,N	A1,A1
iteration_574	-2,-2	-2,-2	B5,N	A2,B2	-1,-1	B2,N	A2,B5	A2,B5	A2,A2	A2,N	-2,-2	B2,N	B2,N	-2,-2	B2,N	A2,B3	B2,B5	A2,N	B5,B2	A2,B2	A2,A2	-2,-2	-2,-2	-2,-2	A2,N	A2,B2	B3,N	A2,A1	B2,B3	A1,B1	A2,B2	N,A5	A1,B2	B2,N	A1,B2	A2,B1	A1,A5	B2,N	A1,A5	A1,N	A2,A2	A1,B2	A1,A2	A1,A2	A1,B3	B3,N	A2,A1
iteration_575	A1,A3	B2,B2	A1,B2	A3,A1	A1,B2	B1,B1	A1,A1	A1,B2	A2,A2	A1,B2	A3,B1	A1,A1	A1,A3	B1,B1	A1,B2	A5,N	A3,B2	A1,B1	A1,B1	A1,B1	A1,A2	A3,A1	A3,A1	A3,B1	A5,B2	A1,A5	B2,N	A2,A1	A3,B2	-2,-2	A3,A1	B2,N	A3,A1	A4,A1	A2,B2	-2,-2	A3,B2	A3,B2	A3,B2	A1,B2	N,B5	A4,B2	B2,N	A4,N	B2,B1	A4,B2	A3,N
iteration_576	A5,N	A4,B1	A5,B1	A2,B3	A4,A5	B2,B1	A5,B3	A5,A2	A2,B1	A5,B3	A3,N	A2,B1	A5,B3	N,B4	A2,B1	B3,B2	A5,B3	B3,B2	A5,B2	B3,B2	A2,A5	A3,B1	A3,B1	A5,N	A2,B3	B1,B2	A2,B3	A2,A3	B3,N	B5,N	A2,B3	B4,B1	A3,B3	A1,A2	A3,B3	A2,B5	B3,B1	A3,B4	A3,B1	A3,B1	A1,A2	A1,B3	A1,A1	A1,B3	-2,-2	-2,-2	A1,B3
iteration_577	B2,B2	A2,A1	A2,B2	B4,N	A1,B2	A1,A1	A2,N	A2,N	B2,B3	A2,B4	A2,B3	A2,B4	A2,N	-2,-2	B2,B4	A3,N	B2,N	A1,N	A1,A2	A1,A2	A2,B2	A2,A2	A2,B3	-2,-2	B4,N	A3,B2	B4,N	-2,-2	-2,-2	-2,-2	-2,-2	A1,A4	B3,N	-2,-2	-2,-2	-2,-2	A1,B3	A1,N	A1,B3	A1,B3	B5,N	A2,N	N,B5	A2,B5	-2,-2	-2,-2	B3,N
iteration_578	A2,B3	B2,B3	B3,B2	B1,B4	B3,B2	A2,A1	B3,B1	B3,B4	-2,-2	B2,B1	A2,B1	B4,B3	B3,B4	-2,-2	B1,B2	A3,A1	B2,B4	A2,B1	A1,B3	A2,B3	-2,-2	B1,B4	A2,B4	-2,-2	A1,B2	A3,B2	A3,B1	B4,N	A4,B1	A2,B3	A4,B4	B3,N	A4,N	A3,A2	B1,B4	A4,A2	A4,N	B3,N	A4,B3	A4,N	A2,N	A3,B1	N,B1	A2,B1	B4,B1	A3,B4	A4,N
iteration_579	A1,A3	A1,B2	A1,A1	A1,N	A1,A1	-2,-2	A1,N	A1,N	-2,-2	A1,N	A1,B1	A1,N	A1,A1	A2,N	A1,A1	A3,N	A1,A1	-2,-2	A1,N	-2,-2	A1,N	A1,N	A1,A1	A1,A2	A1,A3	A1,A3	A1,A3	N,B1	A1,A1	A2,N	A1,B1	A1,B4	A1,N	B3,B2	A1,B1	A1,A2	A1,N	A1,A1	A1,A1	A1,B4	A1,A1	A1,B3	A1,A1	A1,B3	A1,B2	A1,B3	A1,A1
iteration_580	B3,N	A2,B2	A2,B3	A3,N	B2,N	B2,B2	A2,N	A3,B3	A1,B2	A3,B3	-2,-2	A2,N	A2,N	A1,B4	A3,B3	A2,A2	A2,A3	B2,N	A2,B2	B2,N	A1,A3	A2,N	-2,-2	A1,N	A2,B3	A2,B3	A3,A2	N,A3	N,A2	A2,B1	N,A3	A1,A1	N,A2	B1,B3	N,N	A2,N	A1,N	A1,N	A1,A2	A1,N	B3,B1	N,B1	N,B3	N,B1	A2,B1	B1,B1	N,N
iteration_581	B2,B2	A2,B2	A2,B2	B4,N	B2,B2	A3,B1	B2,B4	A2,N	A1,B2	B2,B4	A1,B3	B2,N	A2,N	-2,-2	A2,B4	B3,N	A2,B4	B1,B2	B1,B2	B1,B2	A1,A2	B3,N	A1,N	-2,-2	B4,N	B4,N	A2,B3	A4,N	B4,N	B1,B3	B4,N	A3,B1	A4,B4	A2,B3	B4,N	N,B1	A4,B1	B4,B1	A3,B4	A4,A3	B1,B1	B3,B4	B3,B1	B1,B4	A1,A2	A1,B3	B1,B3
iteration_582	A2,A3	A2,B1	A2,B1	A2,N	A2,B1	B3,B2	A2,N	N,B1	-2,-2	N,B1	B2,B3	A2,B1	A2,A2	A2,A2	A2,N	-2,-2	A2,A2	A2,B3	B3,N	B3,N	-2,-2	B1,B2	A2,B2	A2,A2	-2,-2	-2,-2	-2,-2	N,A4	A2,B1	A1,B1	N,B1	A2,A2	N,B1	A2,B3	A2,N	A1,N	A2,N	A2,N	A2,B1	A2,B1	A2,A2	A2,B3	A2,B3	A2,A2	A1,N	A2,N	A2,A2
iteration_583	-2,-2	-2,-2	B2,B5	N,N	-2,-2	B1,B4	N,B5	B2,N	A3,B1	N,B5	-2,-2	N,B2	N,B5	B1,B2	N,B5	A4,B1	N,B2	B5,B4	N,B4	N,B1	A3,B2	B2,N	B2,N	N,B1	N,B1	B1,B5	A4,N	-1,-1	N,B1	B2,B2	N,N	A1,B3	A5,B1	A2,A3	N,B1	N,B2	B1,B3	A5,B3	A5,A1	A5,A1	A4,B1	A2,N	A2,B1	A4,N	A2,B2	A2,B2	A2,B3
iteration_584	A2,B1	B2,B1	A2,B2	N,B1	B1,B2	A2,B2	A2,B1	B2,N	A1,A4	B2,B1	B3,B1	A2,B1	A2,N	A3,B1	B2,B1	-2,-2	B2,B1	A2,A2	A2,A2	A2,A2	A1,B2	B1,B3	A2,B3	A3,N	-2,-2	-2,-2	-2,-2	B1,B2	A5,N	B1,B2	A5,B1	A3,A2	B2,N	B3,B1	A5,B2	A5,B1	A2,N	A3,B2	A2,N	A2,N	A4,A1	A5,B3	A5,A1	A5,A4	A1,B2	A1,B3	A5,N
iteration_585	-2,-2	-2,-2	N,B1	A1,B4	N,B1	B2,N	A1,N	A1,N	-2,-2	A1,B1	A2,B2	A1,N	B4,B1	-2,-2	B4,B1	A1,N	A1,B1	N,N	A1,N	A1,B2	-2,-2	B2,N	A1,B2	-2,-2	A1,B1	A1,B1	N,B1	A1,A3	B4,N	B1,B2	A1,N	A3,A1	A3,N	A2,B2	A1,N	N,B1	A3,A3	A3,N	A1,N	A1,N	B1,B1	A2,N	A2,B1	A2,B1	A2,B2	A2,B2	A2,A3
iteration_586	A2,A1	A3,B1	A2,B1	B1,B3	A3,A1	A2,N	A2,B3	B1,B1	A2,A2	B1,B3	B2,N	A2,B1	B1,B1	B1,B2	A2,B3	A2,A1	B1,B3	A2,A2	A2,A2	A2,B3	A2,B1	B1,B2	B1,B2	B1,B1	A2,A1	A2,A2	A2,A2	B2,B3	A2,B1	N,A5	A2,B2	N,A5	A2,B3	N,B2	A2,B2	B2,N	B3,N	B3,N	A2,A5	B3,N	B2,N	A2,N	N,A2	A2,B2	A1,N	N,N	N,N
iteration_587	B2,B1	A1,B2	B2,B2	A1,A4	B2,B2	B2,B2	A4,B2	A4,B2	A1,B1	A4,B2	B1,B1	A4,B2	A4,B2	A1,B2	A4,B2	B2,N	A1,B2	A4,B2	B2,B2	A4,B2	B1,B2	B2,B1	B2,B1	A4,B2	B2,N	B2,N	A4,B2	A1,B1	N,A4	B4,B1	A1,N	A3,B2	A1,A4	N,B1	A1,A4	A1,B4	A4,B2	A1,B2	A1,B2	A1,B2	A3,N	A4,N	N,A3	A4,N	-2,-2	-2,-2	A4,N
iteration_588	A1,A3	B3,B2	A1,B3	A2,B2	A1,B2	-2,-2	B3,B2	A1,A2	A2,B1	A1,A2	A1,A1	B3,B2	A2,B3	A2,B3	A2,B3	A2,A3	A1,A2	-2,-2	-2,-2	-2,-2	A2,A2	A1,B2	A1,B2	A2,A2	A2,A3	A3,B3	A2,B3	B2,B1	A2,B1	B2,B3	B1,B1	-2,-2	B1,B2	A2,B3	A2,B2	B1,B2	B1,B2	-2,-2	-2,-2	-2,-2	A3,B2	A2,B2	B2,B2	A2,B2	N,A5	A2,N	B2,B1
iteration_589	-1,-1	B3,B2	B2,B3	N,B1	A1,B3	-1,-1	-2,-2	B3,N	A1,A2	B3,B1	A1,B4	N,B2	B2,N	A3,N	-2,-2	-2,-2	-2,-2	-2,-2	-2,-2	-2,-2	A1,B3	B4,N	B4,N	A3,B2	-2,-2	-2,-2	-2,-2	-2,-2	-2,-2	-2,-2	-2,-2	A1,A2	N,B1	-2,-2	-2,-2	N,B1	A2,N	A1,N	A1,N	A1,B1	-2,-2	-1,-1	B4,B1	-2,-2	-2,-2	-2,-2	A2,B4
iteration_590	-2,-2	-2,-2	N,B5	N,B2	-2,-2	A1,A1	B5,N	B5,B2	A4,B1	N,N	N,B3	N,B5	N,N	B4,B1	B5,B2	-2,-2	B5,B2	A1,N	A1,B5	A1,B5	A4,B5	N,N	B3,N	N,B4	-2,-2	-2,-2	-2,-2	B2,N	B2,N	A3,B2	B2,B2	-2,-2	B2,N	B3,B1	B2,B2	A3,B2	B2,N	-2,-2	B2,N	-2,-2	A2,A3	B3,B2	A3,B3	A2,B3	-2,-2	-2,-2	A3,B2
iteration_591	A2,A2	A2,A1	A2,A2	A1,B3	A2,A1	A2,B1	A2,B3	A1,A2	A2,B1	A2,B3	A5,N	A2,B3	A2,B3	N,B3	A2,B3	A1,N	A2,B3	A2,B1	A2,A2	B3,B1	A2,B1	A5,B3	A2,A5	B3,N	B3,N	A2,N	A1,B3	A1,A4	B3,N	-2,-2	A4,N	B1,B4	A4,B3	A1,B3	N,A4	A4,N	A4,B4	B3,B1	A4,B1	B3,B4	-2,-2	B3,N	B3,N	-2,-2	A2,A2	A2,B3	A4,B3
iteration_592	A2,B2	B2,B1	B2,B2	A1,B1	B2,B2	B2,B1	A1,B2	A1,B2	A2,B2	B1,B2	B1,B3	A1,B2	A1,B2	A3,B2	A1,B2	B1,B1	B1,B2	A1,B2	A1,B2	B2,B2	A1,B2	A1,B1	A1,B1	A1,B2	B2,B1	A1,B1	B2,B1	A1,A1	B2,B1	B4,B1	A1,B2	B1,B4	A1,B1	A3,A2	A1,B2	B2,B4	B1,B4	A1,B1	A1,B1	A1,B1	B2,B2	A1,A3	A1,B2	A3,B2	A2,B2	A3,B2	B2,B1
iteration_593	B3,N	A3,B1	N,B1	A5,B5	A3,B3	B1,B1	A5,B1	A5,N	A1,B3	A5,B1	A2,B2	B5,N	B5,N	A1,A2	A5,N	B1,B4	B5,B1	A5,B1	A5,B1	A5,B1	B3,N	A2,B5	B2,B5	A1,B5	A5,B1	N,B1	B4,N	A5,N	B5,N	-2,-2	B5,N	B4,N	A5,B5	B2,B2	N,N	-2,-2	A5,B4	A5,N	A5,B4	A5,B4	A3,B1	B2,N	A3,B2	B1,B2	A2,B3	B3,B2	B2,B4
iteration_594	A1,B4	B4,B1	B4,B4	A1,B2	B4,B4	B2,B2	A1,B4	A1,B4	N,B5	B2,B4	B2,B1	A1,B4	B2,B4	-2,-2	B2,B4	-2,-2	B2,B4	B4,B2	B4,B2	B4,B2	A1,N	A1,B2	A1,B1	-2,-2	-2,-2	-2,-2	-2,-2	B2,B3	A1,B1	A4,N	B1,B3	B4,N	A1,B3	B4,B1	A1,B3	A4,B1	A1,B4	B3,B4	B3,N	B3,B4	B3,B1	B3,B4	B3,B3	B3,B1	A1,A1	A1,B4	B4,B3
iteration_595	A2,A2	A2,B2	A2,A2	N,A4	A2,B2	B1,B3	A4,A2	A2,N	B5,N	A2,N	B4,N	A2,N	A2,A4	-1,-1	A2,N	N,A4	A2,N	A4,B3	A2,B3	A4,B1	A2,B5	A2,B4	B4,N	-2,-2	N,A2	N,N	A4,N	A4,A1	N,B1	B2,B2	A4,B1	-2,-2	A4,N	A1,B1	A4,B1	A4,B2	A4,N	-2,-2	-2,-2	-2,-2	-2,-2	A4,A1	-2,-2	-2,-2	A3,B2	A3,A1	-2,-2
iteration_596	B2,B1	B2,B2	B2,B2	A1,B3	B2,B2	B3,B2	A1,B2	B3,B2	-2,-2	A1,B2	A3,B1	B3,B2	A1,B2	A1,A1	A1,B2	A4,B1	A1,B2	B2,B3	A1,B3	A1,B3	-2,-2	B1,B2	B1,B3	A1,B2	A4,B2	A4,B2	A4,B2	B3,N	A1,B4	A2,B1	A1,B3	A1,A2	B4,N	A1,B4	A1,B3	A2,B3	A2,B4	A1,N	A1,B4	A1,B4	A4,A1	B3,B4	A1,B4	A4,B3	B1,B2	A1,B1	B4,B4
iteration_597	A4,N	A3,B2	A3,A4	B2,N	A4,B2	A1,B3	A4,B2	A3,B2	N,B5	A4,N	A1,B1	A4,B2	A4,B2	N,A2	A4,B2	B4,B1	A4,N	B2,B3	B2,B3	B2,B3	A3,N	A4,B1	A4,B1	B2,N	B2,B4	B2,B1	B2,B4	A1,B2	A4,N	B2,B2	A1,A4	A1,A1	A4,B2	N,B5	A1,A4	A4,B2	A4,A1	A4,A1	A1,B2	A1,B2	B2,N	A4,N	B2,N	A4,B2	-2,-2	-2,-2	A4,B2
iteration_598	-1,-1	A1,A1	A1,B2	A1,N	A1,B2	A2,A2	B2,N	B2,N	A2,A3	A1,B2	B5,N	A1,N	A1,N	A1,B2	A1,A1	B4,N	B2,N	A2,B2	A2,B2	A2,N	A2,B2	A1,B5	A1,B5	B2,N	-1,-1	A1,B4	A1,B4	-2,-2	-2,-2	B3,B2	A1,A5	N,A2	N,A4	-2,-2	A1,N	A1,B3	N,N	A4,N	N,A2	A4,A2	-2,-2	A1,N	A1,N	A1,N	-2,-2	-2,-2	N,N
iteration_599	A5,N	A5,N	A5,A5	B2,N	N,N	-2,-2	A5,N	A5,N	-2,-2	A5,B2	B2,B3	A5,N	A5,N	-2,-2	A5,N	A1,B1	A5,N	-2,-2	-2,-2	-2,-2	-2,-2	A5,B2	B2,N	A5,N	A1,N	A1,N	A1,N	B1,B2	A5,N	A1,A1	A5,B1	A3,A1	B2,N	B4,N	A5,B1	A1,B1	A3,N	A3,B2	A3,N	A3,N	B2,B1	A5,B4	B4,B2	-1,-1	-2,-2	-2,-2	B2,N
iteration_600	A1,B4	A1,B1	A1,A1	B1,B5	B1,B4	A3,B2	A1,B5	A1,B5	A3,N	A1,B1	A1,B2	A1,B5	A1,B1	A1,A2	A1,B5	B1,B2	A1,B5	A3,B5	B5,B2	B5,B2	A1,A3	B2,B5	B2,B5	A1,A1	B5,B2	A1,B1	A1,B1	A3,B1	B5,N	A2,B3	B1,B5	A1,A3	B1,B5	A3,N	A3,B5	A2,B5	A1,B1	A1,B1	A3,B5	A3,B1	B2,B2	A3,B5	A3,B2	B5,B2	B2,B2	A3,B2	B2,B1
iteration_601	A1,B2	A2,B3	A1,B3	A1,B1	A1,B3	A1,B4	A1,B3	A1,A1	N,B3	A1,A1	B1,B1	A1,B3	B3,B1	-2,-2	B3,B1	A1,B1	B3,B1	B3,B4	B3,B4	A1,B4	A1,N	A1,B1	A1,B1	-2,-2	B1,B3	A1,B1	A1,B1	A1,A2	B1,B4	A4,B1	A1,B1	B4,B1	A1,B1	A1,B1	A2,B1	A1,A4	A1,B4	B1,B1	B1,B1	B1,B1	A1,B1	B1,B1	B1,B1	A1,B1	A1,B1	A1,A1	B4,B1
iteration_602	A4,B1	A3,N	A3,B1	A1,A1	A3,B1	A1,B2	A3,A1	A1,B1	B1,B1	A1,B1	B1,B3	A1,B1	A1,B1	A4,B1	A3,A1	-2,-2	A3,A1	A1,A3	A1,B2	A1,A3	A1,B1	A1,B1	B1,B1	B1,B1	-2,-2	-2,-2	-2,-2	A1,A2	A1,A1	B2,B3	A1,A2	A1,B3	A1,A2	N,A4	A1,A1	A1,B2	A1,A2	A1,A2	A1,B3	A1,B3	-2,-2	A1,N	A1,N	-2,-2	-2,-2	A4,N	A1,A2
iteration_603	A3,B2	A4,B1	A4,B2	B1,B2	A3,B1	B2,N	B2,B2	A4,B1	A5,N	A4,B1	A1,B2	B2,B1	B2,B2	A1,B1	B2,B1	-2,-2	A4,B2	B2,N	B2,B2	B2,B2	A5,B1	A1,B2	B2,B2	B1,B2	-2,-2	-2,-2	-2,-2	B2,B2	A2,B1	B1,B4	A2,B2	A3,B2	B1,B2	A1,A2	B1,B2	B2,B1	A3,B2	A3,B2	A3,B2	B2,B1	A3,A2	A1,B1	A3,B1	A1,A3	N,A2	A1,N	B1,B2
iteration_604	A1,B4	B3,B1	B4,B3	B1,B2	B4,B1	A1,A2	B2,B4	B3,B2	A3,B2	B3,B1	A2,N	B1,B4	B4,B1	A1,A1	-2,-2	-2,-2	B3,B1	A2,B4	A2,B4	A1,B2	B2,B3	B4,N	A2,B1	A1,B4	-2,-2	-2,-2	-2,-2	B1,B2	A1,B1	N,A3	A1,B1	B1,B2	B1,B1	A1,B2	B1,B1	N,B1	B1,B2	B1,B1	B1,B1	B1,B2	-2,-2	B2,B1	-2,-2	-2,-2	N,B2	A1,N	-2,-2
iteration_605	A2,A2	A2,N	A2,A2	A4,B1	A2,N	-1,-1	A2,B1	A4,A2	-2,-2	A4,A2	A2,B2	A4,A2	A2,B1	N,A3	A2,B1	B2,B3	A4,A2	A2,B3	A2,B3	B1,B3	-2,-2	A2,B2	A4,B2	A2,N	B1,B2	A2,B2	A2,B2	A3,B1	A4,A1	A3,B2	A4,B1	B3,N	A3,A4	A3,A2	A1,B1	B1,B2	A3,B3	A3,B3	A4,N	A4,N	A3,B2	A3,B1	A3,B1	A3,A3	A1,B2	A1,A2	A3,A3
iteration_606	A1,B3	N,A2	A1,N	A2,B1	A1,A2	A4,B1	N,B1	N,B1	A1,A3	A2,N	B1,B2	A1,B1	N,B1	A2,A2	A1,B1	A2,A2	A1,B1	A4,B1	B1,B1	A4,N	A1,B1	B1,B2	B1,B1	A2,B1	A2,B1	A2,B1	A2,B1	A2,B1	B1,B2	A3,N	B1,B1	A3,N	A2,B2	B1,B2	A2,B1	A3,B1	B2,N	A3,B2	A2,A3	A2,A3	N,A2	B1,B1	N,B1	N,B1	-2,-2	-2,-2	N,B1
iteration_607	A5,N	B1,B2	N,B1	A2,N	A5,B1	A1,B2	A2,B1	A2,B1	B2,B3	N,B1	-2,-2	N,B1	N,B1	-2,-2	N,A2	N,A2	N,B1	A2,B2	A2,A1	A1,B1	B1,B2	N,B1	-2,-2	-2,-2	A2,N	A2,N	N,N	A2,B2	N,B5	A2,B3	B2,N	B1,B3	B2,N	A1,A4	B2,B5	A2,B2	B1,B2	N,B1	-2,-2	B2,B3	B2,B2	A1,B2	B2,B2	A1,B2	A1,N	A1,A4	B2,B1
iteration_608	-2,-2	-2,-2	B3,B2	N,B1	-2,-2	N,A4	B3,B1	B2,N	-2,-2	-2,-2	A2,B2	B1,B2	B3,B1	A2,A3	B2,N	A2,A2	-2,-2	N,B1	N,B1	N,B1	-2,-2	A2,B1	A2,B1	A2,B3	A2,N	A2,N	A2,B2	-2,-2	-2,-2	-2,-2	-2,-2	A3,B2	B5,B2	-2,-2	N,B1	-2,-2	A3,B5	B2,B5	B2,B2	B2,B2	A2,B1	N,B1	A2,B1	B1,B1	-2,-2	-2,-2	A2,B5
iteration_609	B1,B3	B1,B3	B1,B1	N,B1	B1,B3	A1,B3	B1,B1	B1,B1	A1,B2	N,B1	-2,-2	-1,-1	N,B1	A1,A1	N,B1	A1,B4	N,B1	B3,B1	A1,B1	B3,B1	B2,B1	-2,-2	-2,-2	A1,N	A1,N	A1,B1	B4,B1	N,B4	A1,B1	A1,B3	N,B1	A3,B1	A1,N	A3,B2	N,B1	B3,B1	N,B1	A3,A1	A3,A1	A1,B1	-2,-2	A3,N	A3,N	-2,-2	B1,B4	B2,B1	A3,B1
iteration_610	B4,N	A1,A1	A1,B4	A2,B3	A1,N	B4,N	A2,B4	B4,B3	-2,-2	A1,B3	A1,B4	A1,B3	B4,B3	A2,A2	B4,B3	-2,-2	A2,B4	A2,B4	A2,B4	B4,N	-2,-2	A1,B3	A1,A1	A2,B4	-2,-2	-2,-2	-2,-2	A2,B3	A2,N	-2,-2	A2,N	A3,B2	A2,N	B2,N	A2,B3	-2,-2	B2,N	A2,B2	A3,N	A2,B2	A2,B1	B3,B2	A2,B2	A2,B2	-2,-2	-2,-2	A2,B2
iteration_611	B3,B2	A2,B1	B1,B3	A2,B1	B1,B3	N,B4	B1,B3	B1,B1	B2,B1	A2,B1	N,A4	A2,B3	B1,B3	A5,N	B1,B1	N,B2	A2,B1	N,B1	N,B1	B1,B4	B1,B2	B3,N	B3,N	A5,B3	N,B1	B1,B2	N,B1	A3,A2	A4,B1	A3,B2	A3,B1	-1,-1	A4,A3	A1,A4	A4,A2	A3,A3	N,A3	A3,B5	-1,-1	A3,B5	B2,N	A2,A1	N,A2	A2,B2	-2,-2	-2,-2	N,N
iteration_612	A3,B1	A2,A3	A2,B1	A3,B4	A2,B1	A4,B1	A2,A3	A2,A3	B2,B3	B1,B4	-2,-2	B1,B4	B1,B4	A1,B2	A3,B1	N,B5	A2,B4	A4,A3	A4,A3	A4,A2	A2,B2	-2,-2	-2,-2	B2,B4	B1,B5	N,B1	N,B1	-1,-1	A1,B4	B1,B2	A1,B2	N,B4	B4,B2	A1,N	A3,B4	B2,B1	N,B4	B4,N	B2,B4	B2,N	B1,B1	A1,B4	A1,B1	A1,B1	B2,B2	A1,B2	A1,N
iteration_613	-2,-2	-2,-2	B2,B5	A1,A1	-2,-2	A3,B1	A1,B2	A1,B2	A1,A2	A1,B5	A4,N	A1,B2	A1,B2	N,B4	A1,B5	A1,B1	A1,B2	A1,A3	-1,-1	B2,B1	A1,B2	A4,B2	A1,N	B2,N	B1,B5	A1,A1	A1,B5	A1,B2	A1,A3	B4,B1	A1,A1	N,A5	A1,A1	A3,B1	A1,B2	A1,B4	A1,N	A1,A5	A1,N	A1,N	B4,B1	B2,B1	B4,B1	B1,B1	N,A5	N,B1	A1,B4
iteration_614	A4,B1	N,B5	N,B1	A2,A1	N,B1	-2,-2	A2,N	A1,B1	B5,N	A1,N	B2,B2	A2,N	A1,B1	A3,A1	A1,N	-2,-2	A2,B1	A2,N	A2,N	A2,N	A1,B5	B2,N	A2,B2	A1,A3	-2,-2	A1,N	-2,-2	A1,A4	A2,B2	A1,B1	A2,A1	B2,B3	A2,A4	B3,N	A1,B2	A1,A1	A4,B2	A2,B2	-1,-1	A4,B3	N,B4	A1,B3	B3,B4	A1,N	-2,-2	-2,-2	A4,B4
iteration_615	A5,N	B2,B1	B2,N	A2,A1	A5,B2	A3,B1	A2,N	A2,N	-2,-2	A2,B2	A2,N	A2,B2	A2,B2	B2,B2	A1,B2	A2,B1	A2,B2	N,B1	N,B1	A3,A2	-2,-2	A2,A2	A2,N	B2,B2	A2,B2	B1,B2	A2,B2	A2,A1	A2,N	B1,B1	A2,A2	A1,B3	A1,N	A4,B1	A2,A2	A2,B1	B3,N	A1,A1	A1,B3	A1,N	B1,B1	A2,B1	A2,B1	A2,B1	A4,B1	A4,A4	-1,-1
iteration_616	A1,A1	A4,B1	A4,A1	A2,B4	A4,A1	A2,B3	A1,B4	A2,A1	A1,B1	A4,B4	A2,B3	A4,B4	A2,A1	B2,N	A2,A4	B3,B2	A2,A4	B4,B3	A1,A2	B4,B3	A1,A2	A2,B4	A4,B3	A2,B2	A2,B2	A4,B3	A2,B3	B1,B4	A1,A2	N,B3	A1,B1	B1,B1	A2,B1	A2,A1	A1,B1	N,B1	A2,B1	A2,B1	A2,B1	A2,B1	A4,B1	A1,A2	A1,B1	A2,B1	B1,B1	A2,B1	A1,A2
iteration_617	A3,B1	A3,A1	A3,A3	A2,B1	A3,A1	A2,B2	A3,B1	A2,A3	A2,B1	A3,B1	A3,A2	A3,B1	A2,A3	-2,-2	A2,A3	-2,-2	A3,B1	A3,B2	A3,B2	A3,A2	A3,B1	A3,B1	A3,A3	-2,-2	-2,-2	-2,-2	-2,-2	B1,B3	A2,A1	N,A3	A2,B1	B1,B4	A1,B3	A3,N	A1,B1	A2,N	A1,B4	A1,B1	A1,B4	A1,B4	A2,A1	A1,A3	A3,A2	A1,A2	-2,-2	-2,-2	A3,B4
iteration_618	A4,A1	A1,B2	A4,B2	A2,B1	A1,B2	-2,-2	B2,B1	A4,A2	B5,N	A4,A2	B1,B1	A2,B2	A4,B1	A2,B2	A4,A2	-2,-2	A4,B1	-2,-2	-2,-2	-2,-2	A4,B5	B2,B1	B2,B1	B1,B2	-2,-2	-2,-2	-2,-2	A2,A2	A4,B1	A5,N	A2,B1	B2,B2	A2,B1	A5,N	A4,A2	A2,A5	A2,B2	A2,B2	B1,B2	B1,B2	B1,B3	A2,A5	A2,B1	A2,B1	-2,-2	-2,-2	A2,A2
iteration_619	-2,-2	-2,-2	-2,-2	-2,-2	-2,-2	A1,A1	N,B1	B4,B2	A1,A1	-2,-2	A2,B1	B2,B4	-2,-2	-2,-2	B4,N	A3,B1	-2,-2	A1,N	A1,B1	A1,N	A1,B4	B1,B2	B1,B2	-2,-2	B1,B4	B1,B4	B1,B4	-2,-2	-2,-2	A2,A1	B1,B4	A2,B2	N,B1	-2,-2	-2,-2	A2,B1	B2,N	A2,N	B2,B1	B2,B1	A2,B1	N,B4	A2,N	N,B1	-2,-2	-2,-2	A2,B2
iteration_620	B2,B3	A4,A1	A4,B2	A1,A2	A4,B2	A3,B2	A2,B2	A4,A1	-2,-2	A4,A2	A2,B2	A4,A1	A4,A1	A2,B1	A4,A2	B2,N	A4,A2	B2,B2	A2,B2	B2,B2	-2,-2	A1,B2	A1,B2	A4,B1	A2,B2	A4,B2	A4,N	A2,A3	A1,B3	N,A5	A1,A2	A1,B3	A1,A2	A3,N	A1,A2	A1,N	A2,B3	A1,A2	A1,A2	A1,A2	A1,A4	A1,A3	A1,A1	A3,A1	-2,-2	-2,-2	A1,B3
iteration_621	A1,A4	A2,B2	A2,A1	A4,A2	A2,A1	-1,-1	A4,A1	A1,A4	A1,B3	A1,A2	-2,-2	A1,A2	A1,A2	N,A3	A1,A2	B2,B1	A1,A2	A1,B2	A4,B2	A4,B2	A1,A1	-2,-2	-2,-2	A1,N	A2,B2	A2,B2	A1,B2	-2,-2	-2,-2	A1,B4	A4,A2	B1,B4	A2,N	-2,-2	-2,-2	A4,B4	A2,B4	A2,B1	N,B1	B4,N	-2,-2	-2,-2	A2,A4	-2,-2	-2,-2	-2,-2	A2,B4
iteration_622	-2,-2	-2,-2	-2,-2	-2,-2	-2,-2	-2,-2	-2,-2	-2,-2	-2,-2	-2,-2	A1,B4	A5,A1	A2,A1	A2,B2	A2,A5	A2,B3	-2,-2	A1,N	A1,N	A1,N	-2,-2	A1,A5	A1,A5	A2,B2	A2,B3	A2,B3	A2,A5	-2,-2	-2,-2	-2,-2	-2,-2	-2,-2	-2,-2	A1,A2	-1,-1	-2,-2	-2,-2	-2,-2	-2,-2	-2,-2	-2,-2	A1,N	-2,-2	A1,N	B2,B2	A1,B2	-2,-2
iteration_623	-2,-2	-2,-2	B3,B2	B1,B1	-2,-2	A1,A1	B3,B1	B1,B2	-1,-1	B1,B2	A4,A1	B1,B2	B1,B3	A1,A4	B1,B3	-2,-2	B1,B2	A1,B1	A1,B3	A1,B3	-2,-2	A4,B1	A1,B1	A1,B1	-2,-2	-2,-2	-2,-2	B1,B1	B1,B1	A3,B1	B1,B1	B2,B1	B1,B1	B2,B2	B1,B1	A3,B1	B2,B1	B1,B2	B1,B2	B1,B2	A4,B1	B2,B1	B1,B1	B1,B1	A2,B1	A2,B2	B1,B2
iteration_624	A4,B1	B2,B2	B1,B2	B3,B4	A4,B2	A1,A3	-1,-1	-2,-2	-2,-2	-2,-2	A1,N	B3,B1	-2,-2	-2,-2	B3,B1	A1,A3	-2,-2	A1,B3	A3,B1	A1,B3	-2,-2	A1,B3	N,B1	-1,-1	A1,B3	A3,B3	A1,B3	-2,-2	-2,-2	A2,B3	B3,N	A2,A1	B2,B4	-2,-2	-2,-2	A2,B3	A1,B2	A2,B2	A2,B4	A2,B2	B3,B2	-1,-1	A1,B2	A1,B3	-2,-2	-2,-2	A1,B2
iteration_625	A2,N	A2,B2	A2,B2	A4,A1	A2,A2	B2,B3	A2,A4	A2,A4	B2,B2	A2,A4	A1,B3	A1,B2	A4,B2	A2,A2	A4,B2	A1,B4	A1,B2	A2,B3	A2,B3	A4,B2	A2,B2	A1,B2	A1,A1	A4,A2	B4,B2	A1,A4	A4,B4	-2,-2	-2,-2	-2,-2	-2,-2	A2,B3	A1,A4	B4,N	A1,A4	-2,-2	A2,A4	A2,A4	A1,B3	A4,B3	N,B3	A1,B4	B4,B3	A1,N	-2,-2	-1,-1	A4,B4
iteration_626	A3,B2	A1,B2	A1,A3	B3,B1	B2,B2	A1,A1	A1,B1	A3,B3	A1,A1	A3,B1	B1,B1	A3,B1	A1,B3	N,B4	A1,B1	B4,B1	A1,B1	A1,B1	A1,B1	A1,B1	A3,A1	A3,B1	A3,B1	A1,N	B1,B4	A1,B4	B1,B1	B1,B3	B1,B2	A2,B3	B3,B2	A1,B3	B1,B1	A2,B3	B1,B1	B3,B3	A1,B1	A1,B1	A1,B1	B3,B1	B5,N	B3,B1	B5,B1	B3,B5	N,A4	A2,N	A1,B5
iteration_627	-2,-2	-2,-2	N,B1	N,N	-2,-2	N,A2	N,N	N,B1	-2,-2	N,B1	A1,A2	N,N	N,N	B2,B3	N,N	B1,B3	N,B1	N,N	-1,-1	N,N	-2,-2	A1,N	N,A2	N,B2	N,B1	N,B1	N,B3	N,B3	N,B3	N,B4	N,B3	A1,B3	N,N	B2,B2	B3,B3	N,N	A1,N	A1,N	A1,N	B3,N	-2,-2	B2,B3	-2,-2	-2,-2	A3,A2	A3,B2	-2,-2
iteration_628	B1,B2	A4,A1	-1,-1	A2,B1	A4,B1	N,A5	A2,B1	A2,B1	A3,N	A1,B1	A2,B1	A1,B1	A2,B1	N,B5	A2,B1	A3,N	A2,A1	A2,N	N,B1	A2,N	A3,B1	B1,B1	A2,B1	A2,N	A2,N	A3,B1	A2,N	B1,B3	A1,A2	A2,N	A1,B1	A2,A2	A1,B3	N,A2	A1,B3	A1,A2	A1,A2	A2,B3	A1,A2	A1,A2	A2,B3	A1,N	A1,B3	A2,N	B1,B4	N,B1	A1,B3
iteration_629	-2,-2	-2,-2	B3,B4	A1,B2	-2,-2	A2,B2	-1,-1	A1,B3	A1,A3	B2,B4	A1,B3	B2,B4	B2,B3	A1,B4	B2,B4	A5,N	B2,B3	B2,B4	A1,B2	A1,B2	A1,A1	A1,B2	A1,B2	B4,B3	B4,N	B2,N	A5,B2	A1,B4	B2,B3	-2,-2	-1,-1	A2,B2	B4,B2	B1,B4	A1,B3	A1,N	A2,B2	A2,B2	B2,B4	A2,B4	A1,B3	A1,B1	A1,B3	B1,B3	-2,-2	-2,-2	A2,B3
iteration_630	A1,B4	B2,B1	B4,B2	B1,B1	A1,B2	A2,B2	B1,B4	B4,B1	A2,A3	B1,B4	A4,A1	B1,B2	B1,B2	-2,-2	B4,B1	A3,B1	B1,B2	B2,B4	A2,B1	B2,B4	A2,B4	A4,B1	A1,B2	-2,-2	A3,B4	B1,B1	B1,B1	B1,B4	B1,B1	A1,B3	B1,B1	A1,A1	B4,B1	B2,B2	B4,B1	A1,B1	A1,B4	A1,B4	A1,B1	A1,B1	A4,B1	B2,B4	B1,B2	A4,B2	A3,N	A3,B2	B4,B1
iteration_631	A3,A1	A3,N	A3,A3	B1,B2	A3,A3	A1,B2	A3,B2	A3,B2	B3,B1	A3,B1	A1,A4	A3,B2	A3,B1	N,A3	A3,B1	A2,A2	A3,B1	B2,B2	A3,A1	A1,B2	A3,B3	A1,B2	A3,A4	N,B1	A2,B1	A3,A2	A2,B1	A1,B1	B2,B2	B3,B1	A1,B2	-2,-2	B1,B2	A4,N	B1,B2	B2,B3	-2,-2	-2,-2	-2,-2	-2,-2	N,A3	A4,B2	B2,N	A4,N	B1,B3	N,B1	-2,-2
iteration_632	A2,B2	N,B1	B2,B1	B2,B2	B2,B1	A1,A1	B2,B1	B2,B1	N,B3	B2,B2	N,B4	B2,B1	B2,B1	-2,-2	B2,B2	B1,B1	B2,B2	A1,B2	A1,B1	A1,B2	N,B1	N,B1	B4,B1	-1,-1	B2,B1	B2,B1	B2,B1	B2,B2	A2,B2	A2,A3	A2,B2	B5,N	A2,B2	N,B2	A2,B2	A2,B2	A2,N	A2,B5	A2,N	A2,N	B2,B2	A2,N	A2,B2	B2,N	A1,B3	B3,N	A2,N
iteration_633	A2,A3	B3,B2	A2,B3	A2,A2	-1,-1	A1,A2	A2,B3	A2,A2	B5,N	A2,B3	A3,B2	A2,A2	A2,B3	A1,B3	A2,A2	A1,A1	A2,B3	A1,B3	A2,B3	A1,B3	A2,B5	A3,A2	A2,B2	A2,A1	A2,A1	A2,A1	A2,A1	A3,A2	A2,B2	N,A5	A2,A2	A1,B3	A2,A2	A1,B3	A3,B2	A2,N	A1,A2	A2,B3	A1,A2	A1,A2	B3,N	A1,B2	B2,B3	B2,B3	A4,A1	A4,B3	A2,B2
iteration_634	-2,-2	-2,-2	A3,N	N,B5	-2,-2	A1,A2	B5,N	N,A3	A2,B3	A3,N	-2,-2	A3,N	N,B5	A4,B1	B5,N	A1,A2	A3,N	A1,N	A1,N	A1,B5	A2,N	-2,-2	-2,-2	A4,N	A1,B5	A2,N	A1,B5	N,B2	N,B5	A1,B1	N,B2	B1,B4	N,N	N,B3	B2,N	N,B1	N,B4	N,B4	N,B4	N,B1	A3,B2	B2,N	B2,B2	A3,N	N,B3	N,N	B2,N
iteration_635	-2,-2	-2,-2	A2,N	A2,B2	-2,-2	-1,-1	A2,B2	B2,N	A2,B2	B2,N	A1,B3	A2,A2	B2,N	-2,-2	A2,A2	A1,A3	A2,A2	A2,B1	A2,B1	B2,B1	B2,B2	A2,B3	A1,A2	-2,-2	A2,A3	A2,A1	A2,A1	A2,B2	A2,B2	A4,B1	B2,B2	A1,A4	A2,B2	B2,B1	B2,B2	B1,B2	A2,A1	A1,B2	A1,B2	A2,A1	A1,A1	B2,B2	A1,B2	A1,B2	A3,A2	A3,B2	A1,A2
iteration_636	-2,-2	-2,-2	A5,A2	N,N	-2,-2	B1,B1	A2,N	N,A5	-2,-2	N,A2	A2,B1	A5,N	N,A5	-2,-2	A5,N	N,B1	N,A5	A2,B1	A2,B1	N,B1	-2,-2	A5,B1	A2,A5	A5,N	A5,B1	N,B1	A5,B1	N,B5	N,A4	-2,-2	A4,N	A2,A3	N,N	B4,B1	N,N	-2,-2	N,A3	N,A2	N,A3	N,A2	A2,B1	B4,N	A2,N	A2,B4	N,A4	N,B1	N,N
iteration_637	A1,N	B2,B3	A1,B2	A1,B4	B3,N	A4,N	B2,B4	A1,B4	B2,B3	B2,B4	-2,-2	B2,B4	B2,B4	A1,B1	A1,B4	N,A2	A1,B2	A4,B2	A4,B4	B4,N	A1,B2	-2,-2	-2,-2	B1,B4	A1,N	A1,A2	B4,N	B4,N	A1,B1	A1,B1	B1,B4	A2,A3	A1,B4	B2,B2	A1,N	A1,B1	A2,B4	A1,A3	A2,B4	A2,B4	A2,A3	A1,B2	A1,A2	A1,A2	A1,A1	A1,B2	A2,A2
iteration_638	-2,-2	-2,-2	A2,N	A2,B2	-2,-2	A3,N	B2,N	B2,N	A3,A2	A2,B2	-2,-2	A2,N	A2,N	-2,-2	A2,N	B4,N	A2,A2	B2,N	A3,N	A3,B2	A3,B2	-2,-2	-2,-2	A2,N	A2,B4	A2,B4	B4,N	A2,A2	B2,N	N,B3	A2,B2	-2,-2	A2,N	B1,B3	A2,B2	B2,N	-2,-2	A2,N	-2,-2	-2,-2	A1,B3	A2,B1	A2,A1	B1,B3	A1,A2	A1,B1	-2,-2
iteration_639	A1,B2	N,B3	B2,N	B4,B4	A1,N	-2,-2	B4,N	B4,N	-2,-2	B4,N	A3,B1	N,B4	B2,B4	A1,A4	N,B4	N,A2	B4,N	-2,-2	-2,-2	-2,-2	B4,N	A3,N	N,B1	A1,B2	A2,N	B4,N	N,N	B4,B1	B4,N	A1,A2	N,B1	N,B3	B1,B4	A4,A1	B4,B4	A1,B1	B4,N	N,B1	B4,B3	-2,-2	B1,B1	A4,B4	A4,B1	A4,B1	-2,-2	-2,-2	A4,B4
iteration_640	A2,A1	A1,B1	A2,B1	N,B1	A2,B1	A2,B1	N,B1	N,B1	A4,A1	A2,N	B5,N	A2,N	A2,B1	A4,N	A2,B1	B3,N	N,B1	A2,N	A2,N	B1,B1	A4,B1	A2,B5	A2,B5	A2,A4	N,B1	N,B1	A2,B3	-2,-2	-2,-2	A5,N	B4,B1	A1,B3	N,B1	B1,B4	N,B1	A5,B4	A1,B1	B3,B1	B3,B1	B3,N	B3,B2	B1,B4	B1,B3	B4,B2	A3,N	A3,B1	A1,B1
iteration_641	-2,-2	-2,-2	B3,B4	A4,N	-2,-2	B4,N	A4,B3	A4,B4	-1,-1	A4,B3	A3,B2	A4,B3	B4,N	-2,-2	N,B3	N,B5	A4,B3	A4,B4	B3,B4	A4,N	A4,B5	A4,B2	A3,A4	B4,N	B5,B3	N,N	N,B3	N,A4	N,A2	B1,B1	A4,A2	B1,B4	A2,N	A4,N	N,N	A4,B1	A2,B1	B4,N	A2,B1	A2,B1	A1,A4	N,A4	A1,N	A1,N	A1,A1	A1,N	A2,A1
iteration_642	A1,B4	N,B3	A1,N	A2,B4	A1,N	A2,B1	A1,B4	A2,N	-1,-1	A1,B4	-2,-2	A2,A1	A2,N	-2,-2	B4,N	-2,-2	A2,A1	A1,A2	A1,B1	A2,B4	A1,N	-2,-2	-2,-2	-2,-2	-2,-2	-2,-2	-2,-2	B4,B1	A2,N	A3,B2	A2,B4	A2,B2	A2,B4	A3,N	A2,B4	B4,B2	A2,B4	A2,A2	A2,A2	A2,B4	N,A5	A3,B4	A3,N	B4,N	-2,-2	A3,N	B4,N
iteration_643	A3,N	A1,B4	B4,N	A2,A3	A3,B4	-2,-2	A2,N	A3,N	-2,-2	A3,N	A3,B2	A2,N	A2,N	-2,-2	A2,B4	A2,N	A3,B4	-2,-2	-2,-2	-2,-2	A3,N	A2,B2	B2,N	-2,-2	A2,A2	B4,N	A2,N	A2,B1	A3,A2	B4,N	A3,B1	A2,A1	A3,B1	N,A5	A2,B1	B1,B4	A3,A1	A2,B1	A3,A1	A1,B1	-2,-2	A2,A5	-2,-2	-2,-2	A3,B2	B2,N	-2,-2
iteration_644	N,B2	N,B2	N,N	B3,N	B2,N	A1,B3	N,N	N,N	B1,B1	N,B3	-2,-2	N,B3	N,B3	-2,-2	N,B3	N,B3	N,N	A1,N	A1,N	B3,N	N,B1	-2,-2	-2,-2	-2,-2	N,N	N,N	B3,B3	A2,B3	B4,N	N,B3	A2,N	N,B5	B3,B4	A1,A3	A2,B4	N,N	B4,N	B4,N	B3,N	B3,B5	A1,B4	A2,A3	A2,B4	A3,B4	A1,B4	A1,A1	B4,B4
iteration_645	A1,A2	A3,B1	A3,A1	B3,B3	A3,A2	A2,N	A3,B3	A1,B3	B2,B1	A1,B3	B1,B1	A3,B3	A3,B3	A1,A2	A3,B3	B2,N	A1,B3	A3,N	B3,N	A2,B3	A1,B2	A3,B1	A3,B1	A3,A1	A3,B2	B3,B2	B3,B2	B3,B2	B3,N	N,B3	B3,B3	N,B4	N,B2	N,B4	B2,B3	B3,N	B2,B4	B2,B4	N,B4	N,N	-2,-2	B2,N	-2,-2	-2,-2	-2,-2	-2,-2	-2,-2
iteration_646	A2,B2	A2,B3	A2,B3	A3,N	B3,B2	-2,-2	A2,A3	A2,A3	-2,-2	A2,A3	A1,B1	A2,A3	B3,N	A1,B3	B3,N	A1,A2	A3,B3	-2,-2	-2,-2	-2,-2	-2,-2	A3,B1	A1,A3	A1,B3	A1,B3	A2,N	-1,-1	B5,N	A3,B1	A2,B1	B1,B5	B2,B2	B1,B5	A1,B3	A3,N	B1,B1	B1,B2	B2,B1	B2,B5	B2,B1	B2,N	A1,A3	A1,B2	A1,N	A1,B1	A1,B1	B2,B1
iteration_647	A1,B4	B4,B1	B4,B1	A4,N	B4,B4	-2,-2	N,B1	B4,N	-2,-2	B4,N	-2,-2	B4,N	A4,B4	N,A5	N,B1	-2,-2	A4,B4	N,B1	-2,-2	-2,-2	-2,-2	-2,-2	-2,-2	A4,N	N,B1	-2,-2	-2,-2	-2,-2	-2,-2	-2,-2	A1,N	B1,B1	A1,N	-1,-1	N,A4	-2,-2	A1,B1	N,B1	N,B1	N,B1	N,A5	N,N	N,N	N,A5	-2,-2	-2,-2	N,B1
iteration_648	A1,N	N,B1	N,B1	A3,N	A1,N	A3,N	N,N	A3,B1	N,B1	A3,N	B2,N	A3,B1	N,B1	-2,-2	N,B1	-2,-2	A3,N	N,A3	N,A3	N,A3	B1,B1	A3,B2	B1,B2	N,B1	-2,-2	-2,-2	-2,-2	B4,N	A1,A3	A3,B2	A3,N	A2,A2	A1,N	A2,A2	A1,B4	A3,A3	A1,A2	-1,-1	A2,A1	A2,A1	A2,B2	A1,A2	A2,B2	A1,B2	A4,N	A2,A4	A2,A1
iteration_649	-2,-2	-2,-2	B2,N	A1,B1	-2,-2	B3,B1	A1,B2	N,B1	A1,B2	A1,B2	B2,B1	A1,B2	B1,B2	A2,A1	B1,B2	A1,A1	A1,N	B2,B3	-1,-1	A1,B3	A1,B1	A1,B2	B2,B1	A2,B1	A1,B2	A1,B1	A1,B2	B2,B1	-1,-1	N,B3	A1,B2	B4,B1	A1,B1	-2,-2	-2,-2	B2,N	A1,B4	B1,B4	A1,B4	A1,B4	-2,-2	-2,-2	B3,B1	-2,-2	N,B1	N,B1	B4,B3
iteration_650	A4,N	A4,N	A4,A4	A2,B2	N,N	B2,B2	A2,A4	A2,A4	-2,-2	A4,B2	-2,-2	A2,A4	A4,B2	A2,A3	A4,B2	A3,A2	A4,B2	A2,B2	A2,B2	A2,B2	-2,-2	-2,-2	-2,-2	A4,A2	A4,A3	A4,A2	A4,A3	A2,A3	A1,B2	B2,B3	A1,A3	A2,B1	A2,B2	A4,N	A3,B2	A3,B2	A2,A2	A2,B2	A2,A2	B2,B1	N,A4	A3,A4	A4,A3	A3,N	B4,N	A4,B4	A2,A4
iteration_651	A5,N	B3,N	A5,B3	N,B1	A5,N	-2,-2	B3,N	B3,N	N,A2	B3,N	A1,N	B3,B1	B3,B1	A3,A2	A5,N	A1,A3	B3,B1	-2,-2	-2,-2	-2,-2	N,N	B3,N	A1,B1	A3,B3	A3,N	A1,N	A3,N	B1,B1	A5,N	A1,A1	A5,B1	A3,A2	A5,B1	A2,N	A5,B1	A5,A1	A5,A3	A3,B1	A3,B1	A3,B1	A1,N	A5,A2	A2,N	A5,A1	-2,-2	-2,-2	A2,A5
iteration_652	A1,B4	N,A4	B4,N	B2,B4	A1,A4	A1,A1	B4,N	B4,B2	-2,-2	B4,N	-2,-2	B4,B2	N,B2	-2,-2	B2,N	A3,N	N,B2	A1,N	A1,N	A1,N	-2,-2	-2,-2	-2,-2	-2,-2	B2,N	A3,B2	N,N	-2,-2	-2,-2	A3,B1	B3,B4	A2,A2	B2,N	A1,B1	N,B2	A3,B3	A2,B2	A2,N	A2,N	A2,N	A4,B1	A1,N	A4,A1	N,B1	A2,A2	A1,A2	A1,B2
iteration_653	-2,-2	-2,-2	B4,N	A1,A1	-2,-2	B4,B1	A1,B4	A1,B4	A4,N	A1,N	-2,-2	A1,N	A1,N	N,B4	A1,N	A2,B3	A1,N	A1,B1	B4,B4	A1,B4	A4,B4	-2,-2	-2,-2	N,N	B3,N	A2,N	A1,B3	A1,B1	A1,B4	A1,N	B1,B4	B2,B2	A1,A1	N,A5	A1,A1	B4,N	A1,B2	A1,B2	A1,B2	A1,B2	N,A5	A1,N	A1,N	N,N	-2,-2	-2,-2	B2,N
iteration_654	-2,-2	-2,-2	A5,A1	B3,B2	A1,N	A4,N	A5,B2	A5,B3	A1,B1	A5,B3	B3,N	A1,B2	A5,B3	A1,A2	A5,B2	A1,B3	A5,B3	A5,N	A4,B2	A4,B2	A1,A5	B2,B3	A1,N	A1,B3	A1,A5	A1,A5	A1,B2	B2,B2	B2,B3	-2,-2	B2,B3	A1,N	B2,B2	A2,A2	-1,-1	-2,-2	B2,N	B2,N	A1,B2	B2,N	B2,B2	A2,B3	B3,B2	B3,B2	N,B5	A2,N	B2,B2
iteration_655	A3,A2	B2,B2	A3,B2	N,N	A2,B2	A1,B4	A3,N	B2,N	A3,B1	A3,N	-2,-2	B2,N	A3,N	A1,N	-1,-1	A4,N	B2,N	A3,B4	A1,N	A1,N	N,B1	-2,-2	-2,-2	A1,N	B2,N	B2,N	A4,B2	B2,N	A2,N	A1,A1	N,N	B3,B2	A2,B2	A4,A1	N,N	A1,N	B2,B3	B2,B3	A2,B3	B2,B3	A3,A1	N,A4	A4,A3	A4,A1	-2,-2	-2,-2	A4,B2
iteration_656	A2,A1	A2,B2	A2,B2	B3,N	A2,B2	-2,-2	A2,N	B2,B3	A3,B1	A2,N	-2,-2	A2,N	A2,N	B1,B4	B2,N	N,A4	A2,B3	-2,-2	-2,-2	-2,-2	B1,B2	A2,N	A2,N	N,B1	N,N	N,N	A4,N	A3,N	B3,N	A1,A4	A3,B3	A2,B3	N,N	B1,B1	B3,N	A1,B3	B3,N	B3,N	A2,N	B3,N	A2,B1	B1,B3	A2,B1	A2,B1	A3,A2	A3,B1	B1,B3
iteration_657	A2,A2	B2,B1	A2,B2	A2,B3	A2,B1	A1,B3	A2,B2	A2,B3	A3,A1	B2,B3	A3,B1	A2,B2	A2,B2	A3,B1	A2,B3	A2,B3	A2,B2	B2,B3	A2,B3	A1,B2	A2,A3	A2,B1	B1,B2	B2,B1	A2,B3	A2,B3	A2,A2	A2,A2	B3,B1	A1,A4	A2,B3	A1,B4	A2,B1	A4,A1	A2,B3	A1,B3	A1,B1	B1,B4	A1,B1	A2,B4	B2,B1	A4,B3	A4,B1	A4,B2	-2,-2	-2,-2	A1,B1
iteration_658	B4,B1	A2,A2	A2,B4	B2,B4	A2,B1	B4,N	A2,B2	B4,B4	B3,B1	B4,B2	B1,B4	A2,B4	A2,B2	A1,A4	B4,B2	A2,B3	B4,B2	A2,B4	A2,N	B2,N	B4,B3	B4,B4	A2,B1	A1,B2	B3,B4	B3,B2	B3,B2	B1,B4	B1,B2	-2,-2	B4,B2	B1,B1	B1,B1	A3,A1	B1,B4	-2,-2	B1,B1	B1,B1	B1,B1	B1,B1	A4,A1	A3,B1	A4,B1	A3,A1	B1,B4	A3,B1	A4,B1
iteration_659	A3,N	B2,B3	A3,B2	A1,B2	B3,N	A2,A3	B2,B2	A1,B2	B2,B1	A3,A1	B4,N	A1,B2	A3,A1	B2,B2	B2,B2	A3,N	A1,B2	A3,B2	A2,B2	A2,B2	B2,B2	B2,B4	A1,N	A3,B2	A3,B2	A3,B2	B2,N	A1,B2	-1,-1	A4,B1	A1,A1	A1,A2	A1,A1	A2,B2	A2,B2	A1,B1	A1,A1	A1,A2	A1,A1	A1,A1	B4,B1	A2,B2	A2,B4	A2,B4	A1,A4	A2,A1	A1,B4
iteration_660	-2,-2	-2,-2	B1,B2	B3,B2	N,B1	N,B1	-2,-2	B2,B1	A1,B4	B2,B3	-2,-2	B1,B2	B1,B2	-2,-2	B1,B2	A1,A4	-2,-2	-2,-2	-2,-2	-2,-2	B4,B2	-2,-2	-2,-2	-2,-2	A1,B2	A4,B1	A1,B1	A2,B3	A2,B2	N,B1	A2,B3	A2,B3	A2,B2	A3,A2	A2,B2	A2,B1	A2,A2	A2,A2	A2,B3	A2,A2	N,B1	A2,A3	A3,N	A3,B1	A3,B1	A3,B1	A2,N
iteration_661	B2,B1	A2,A2	A2,B2	N,B1	A2,B1	-2,-2	A2,N	A2,B1	B1,B1	-1,-1	B1,B3	A2,B1	A2,N	A1,A4	B2,N	-2,-2	B2,B1	A2,N	A2,N	-2,-2	A2,B1	A2,B1	A2,B1	A1,N	B2,N	B2,N	-2,-2	A5,N	B1,B1	A1,A2	A5,B1	A2,N	N,B1	A1,B1	N,B1	A5,A1	N,B1	N,B1	A2,B1	A2,N	N,B5	B1,B1	B1,B5	N,B1	B2,B3	B1,B2	B5,B1
iteration_662	A2,B1	A5,N	N,B1	B2,N	A5,B1	-2,-2	N,B1	N,B2	A1,B2	N,B1	A3,N	N,B1	B1,B2	A1,B4	N,B1	-2,-2	N,B2	-2,-2	-2,-2	-2,-2	B2,N	A3,N	A3,B1	B4,B1	-2,-2	-2,-2	-2,-2	N,B2	N,B4	A3,A1	N,N	B1,B3	B2,B4	A1,B1	B4,B2	N,A3	B2,B1	-2,-2	-2,-2	-2,-2	A2,A2	A1,B4	A2,B4	A2,B4	B4,N	B1,B4	A2,B2
iteration_663	A2,B1	N,B1	A2,N	A1,B1	A2,B1	-2,-2	A1,N	A1,A2	A3,B1	A1,N	-2,-2	A1,A2	A2,B1	A1,B2	N,B1	A1,A1	N,B1	-2,-2	-2,-2	-2,-2	A3,A2	-2,-2	-2,-2	A1,B1	A1,N	A1,N	A1,N	A1,A1	B4,B1	A3,B2	A1,B4	A1,B2	A1,B1	A1,B3	A1,B4	A3,B4	A1,A1	A1,A1	A1,A1	A1,A1	B1,B1	A1,B3	B3,B1	B3,B1	N,B2	B3,N	A1,B3
iteration_664	B1,B4	A2,B3	A2,B1	A2,A1	B3,B1	B1,B2	A2,A2	A2,A1	A1,B2	A2,B1	A2,B1	A2,A1	A2,A1	A1,B3	A1,B1	A2,A2	A2,A2	A2,B2	A2,B1	A2,B1	A1,A2	A2,A1	A2,A1	A1,A2	A2,B1	A1,A2	A2,B1	A2,B2	A1,B3	B1,B1	A2,B3	-2,-2	B2,B3	B1,B1	B2,B3	A2,B1	-2,-2	-2,-2	-2,-2	-2,-2	N,B2	B1,B2	B2,N	N,B1	A1,A1	A1,B1	-2,-2
iteration_665	-2,-2	-2,-2	B5,N	A1,N	-2,-2	A1,A1	B5,N	N,N	N,B5	A1,B5	A2,A2	B5,N	A1,B5	N,A4	N,B5	N,A2	A1,N	A1,B5	A1,N	A1,N	N,N	A2,B5	A2,B5	B5,N	N,N	B5,N	A2,N	A1,A1	B4,N	B3,B2	A1,B4	A1,A4	A1,B4	-2,-2	A1,N	B4,B3	A1,A4	A1,A1	A1,B4	A1,A4	B1,B3	A1,N	N,B1	A1,B1	-2,-2	-2,-2	A4,N
iteration_666	B4,B1	A2,B2	A2,B4	B2,B3	A2,B4	-2,-2	B4,B3	B4,B3	-2,-2	A2,B3	N,B1	B4,B2	A2,B2	A1,B2	A2,B2	A5,N	B4,B3	-2,-2	-2,-2	-2,-2	-2,-2	B1,B2	B1,B4	A2,A1	A2,N	-1,-1	A5,B2	B3,N	A2,B2	-2,-2	A2,N	-2,-2	A2,N	A5,N	A2,B3	-2,-2	N,A2	-2,-2	-2,-2	-2,-2	A2,B2	A2,A5	A2,B2	A5,B2	-2,-2	A5,N	B2,N
iteration_667	-2,-2	-2,-2	A2,A1	B4,B3	-2,-2	B2,B2	A1,B4	A2,B3	A3,A2	A1,B4	A3,A1	A2,B3	A2,B4	A2,B1	A1,B4	B3,N	A1,B3	B4,B2	B4,B2	B4,B2	A2,A3	A2,A3	A2,A3	A2,A2	A1,N	B4,B3	A1,B3	-2,-2	-2,-2	A2,B2	B4,B3	-2,-2	-2,-2	A1,A3	B4,B3	A2,B4	B2,B4	-2,-2	-2,-2	-2,-2	A1,A4	A1,B4	A1,A1	A1,A4	A3,B2	A3,A3	A1,B2
iteration_668	A2,B3	A1,B2	A2,B2	A1,B3	B2,B3	-2,-2	A2,A1	A2,A1	-2,-2	B2,B3	A2,B1	B2,B3	A2,B3	A1,B3	A1,B2	A3,B1	B2,B3	-2,-2	-2,-2	-2,-2	-2,-2	A2,B2	B1,B2	A1,B3	B1,B2	B1,B2	A3,A1	B2,B3	A1,B2	A1,B4	A1,B2	A1,B2	B2,B3	A2,B1	A1,B2	A1,B4	A1,B2	A1,B2	A1,B3	A1,B3	B1,B3	A1,B1	B1,B1	B1,B3	B2,B2	B1,B2	A1,B1
iteration_669	A2,N	B3,B2	N,B3	A2,N	A2,B3	B3,B2	A2,N	N,A2	N,A4	N,N	B2,B2	N,N	N,B3	A1,B3	A2,N	B2,N	B3,N	B2,N	B3,N	A2,B3	N,N	N,B2	N,B2	A1,N	N,N	B2,N	A2,B2	A4,N	A2,B2	B1,B3	A4,B2	A2,B3	A4,B2	N,A3	A4,B2	A4,B1	A2,B2	B2,B3	A4,B3	A4,A2	A1,A4	B2,N	A1,B2	A4,N	-2,-2	-2,-2	A1,B2
iteration_670	A5,N	A2,B2	A2,A5	B1,B1	A5,B2	B3,N	A2,B1	A2,B1	A1,A1	A2,B1	A1,A2	A2,B1	A5,B1	A3,A2	A2,B1	A2,A3	A5,B1	A2,N	A2,B3	B1,B3	A1,B1	A2,A2	A1,B1	A3,B1	A2,A3	A2,B1	A2,A3	B2,B1	A3,B1	A2,A2	A3,B2	B1,B1	B1,B1	B2,B1	B1,B1	A2,B2	B1,B1	B1,B1	B1,B1	B1,B1	B4,B1	B1,B2	B4,B2	B2,B1	N,A5	N,B1	B1,B4
iteration_671	B1,B3	A1,A2	A1,B1	B3,N	A1,B3	A4,B1	B1,B3	B1,B3	A2,B3	N,B1	-2,-2	N,B1	B1,B3	A1,N	N,B1	-2,-2	N,B1	A4,B1	A4,B3	B1,B3	A2,B3	-2,-2	-2,-2	N,B1	-2,-2	N,B1	N,B1	B3,B2	A3,N	B3,B2	A3,B3	-2,-2	B2,N	A5,N	A3,B2	A3,B3	-2,-2	-2,-2	-2,-2	-2,-2	A2,B1	B2,N	B1,B2	B1,B2	B4,B1	A5,B4	-2,-2
iteration_672	A2,B2	A4,N	A4,B2	A1,B3	B2,N	A5,N	A1,B2	A1,B2	A2,A1	A4,A1	A1,B2	A4,A1	B2,B3	A2,B2	A4,B3	A1,A2	A4,A1	A5,B2	A1,A5	A1,N	A2,B2	A4,B2	A1,B2	B2,B2	A1,B3	A4,A1	A1,B3	B1,B3	A1,A3	A2,B3	A1,B1	A1,B2	A3,B3	B4,B1	A3,B3	A2,B1	A3,B2	A1,B3	A1,B3	A1,B3	B1,B3	A3,B1	B1,B1	A3,B1	A5,N	A5,B4	A3,B1
iteration_673	-2,-2	-2,-2	A5,A1	A2,A2	A1,N	-2,-2	A2,A5	A2,A5	-2,-2	A2,A5	-2,-2	A2,A5	A2,A5	-2,-2	A2,A5	-2,-2	A2,A1	-2,-2	-2,-2	-2,-2	-2,-2	-2,-2	-2,-2	-2,-2	-2,-2	-2,-2	-2,-2	A2,B3	A2,A2	A2,N	A2,B3	B2,N	A2,A2	A2,B1	A2,A2	A2,A2	A2,N	A2,B2	A2,B2	A2,N	B3,N	A2,B1	A2,B3	N,B1	A1,B2	A1,B1	A2,B3
iteration_674	A1,B1	B5,N	B1,B5	B1,B4	A1,B5	A3,B1	B4,B5	B5,B4	-1,-1	B1,B4	-2,-2	B1,B4	B5,B4	-2,-2	B1,B1	B1,B1	B5,B1	A3,B5	B1,B5	A3,B4	A3,B5	-2,-2	-2,-2	-2,-2	B1,B1	B1,B1	B1,B1	B4,B1	A4,B1	A3,B2	A4,B4	B2,B3	A4,B4	B2,B2	A4,B1	A3,B4	B4,B3	B4,B3	B4,B2	A4,B2	B2,N	A4,B2	B2,N	A4,B2	A2,A3	A2,B2	B2,B3
iteration_675	A3,B2	A1,B3	A1,A3	A1,B3	A1,A3	B2,B2	A3,B3	A1,A3	A2,B3	A1,A1	N,A5	A1,A1	A1,A3	A2,B2	A1,A3	-2,-2	A1,B3	A3,B2	B3,B2	A3,B2	A2,A1	A1,N	A1,A5	A1,B2	-2,-2	-2,-2	-2,-2	B3,B2	A1,B3	N,A3	B3,B2	B2,B2	-1,-1	A1,A4	A1,B3	B2,N	B2,B2	B2,B3	B2,B2	B2,B3	B2,B2	A1,B3	A1,B2	B3,B2	-2,-2	-2,-2	B2,B2
iteration_676	A1,A1	A2,B3	A2,A1	B4,B1	A1,B3	A2,B1	A2,B1	A2,B1	A3,N	A1,B4	A2,A1	A1,B1	A2,B4	A2,A1	A1,B1	B2,B2	A1,B4	A2,A2	A2,A2	A2,A2	A3,B1	A2,B1	A1,B1	A2,A2	A1,B2	B1,B2	A1,B2	A1,B4	B3,B1	A3,B1	A1,B3	A4,B1	A1,B1	A3,B1	B4,B3	B3,B1	A4,B1	A1,B1	A4,B1	A4,B1	A1,B3	A3,B3	A3,A1	A3,B3	B2,B3	B1,B2	A4,A1
iteration_677	-2,-2	-2,-2	B1,B3	A3,B2	N,B1	B2,B1	A3,B1	A3,B3	B2,B2	A3,B1	B1,B1	A3,B3	A3,B1	N,A5	A3,B3	A2,B2	B2,B3	A3,B1	A3,B2	B1,B1	B3,B2	B3,B1	B3,B1	A3,N	A2,A3	B2,B3	B2,B3	B2,N	A3,B2	A4,A1	B2,N	A1,B2	A3,B2	B4,B1	B2,N	A4,B2	A3,B2	A3,B2	B2,B2	A3,B2	A2,B2	N,B4	B2,N	B2,N	-2,-2	-2,-2	A3,N
iteration_678	-2,-2	-2,-2	N,B3	B1,B1	-2,-2	-2,-2	N,B1	B1,B3	A1,B3	N,B1	A2,N	N,B1	N,B1	-2,-2	B1,B3	-2,-2	N,B1	-2,-2	N,B1	-2,-2	A1,B1	A2,B1	A2,B1	N,B1	-2,-2	-2,-2	-2,-2	A1,B1	A1,B1	N,A5	A1,B1	A2,B3	A1,A1	-2,-2	A1,A1	A1,N	A2,A1	A1,B3	A2,A1	A1,B3	A4,B1	-1,-1	A4,N	A4,A1	-2,-2	-2,-2	N,A2
iteration_679	A1,B4	A2,A2	A2,B4	B2,N	A1,A2	-1,-1	B4,B2	B4,B2	N,A2	A2,N	A3,B1	A2,B2	B4,N	A4,B1	A2,B2	-1,-1	A2,N	-2,-2	-2,-2	-2,-2	B2,N	A3,B2	A2,B1	B1,B4	A2,B3	A2,N	B2,N	N,B2	A3,B2	-2,-2	A3,N	N,A3	A3,N	B2,B2	A3,N	-2,-2	A3,A3	A3,A3	N,N	A3,N	A2,N	A3,B2	B2,N	A2,B2	A1,B1	B1,B2	A3,B2
iteration_680	-2,-2	-2,-2	B1,B2	A3,N	-2,-2	-2,-2	B2,N	B2,N	N,B1	A3,B1	B2,B1	A3,B1	A3,B1	N,A3	A3,B1	B2,B2	N,B1	B2,N	-2,-2	-2,-2	B1,B2	B1,B2	B1,B2	A3,N	B1,B2	B1,B2	B1,B2	A3,N	A3,A2	N,B1	A3,A3	N,A3	N,A3	A2,B1	A3,A3	A3,B1	N,N	A3,N	A3,N	-1,-1	A4,N	A2,A3	A4,A2	A3,A4	B4,N	A2,B4	N,A4
iteration_681	A1,B3	B5,N	B3,B5	A5,B2	A1,B5	A5,N	A5,B3	A5,B5	B3,B1	B2,B3	-2,-2	B2,B5	B2,B3	-2,-2	B2,B5	A2,A2	B2,B3	B3,N	B3,N	A5,A5	B5,B3	-2,-2	-2,-2	-2,-2	A2,B2	A2,B2	A2,B2	A5,N	B2,B2	A3,N	A5,B2	B1,B1	A5,B2	-1,-1	A5,B2	A5,A3	A5,B1	B2,B1	B2,B1	A5,B1	B4,N	A5,B1	B1,B4	B1,B4	-2,-2	-2,-2	B1,B4
iteration_682	A1,A2	A1,B1	A1,B1	A1,B1	A1,A1	N,A5	A1,A1	B1,B1	A2,B1	B1,B1	A4,B1	A1,B1	B1,B1	B1,B2	A1,B1	A4,N	A1,B1	A1,A5	A1,N	A1,N	A2,B1	B1,B1	A4,A1	B1,B1	A1,N	A1,N	A1,A4	B1,B3	A1,B2	-2,-2	B2,B3	A3,A1	B2,B1	B2,N	A1,B3	-2,-2	A1,B1	A3,B2	A3,B1	A3,B1	B5,N	B3,B2	B5,B3	B2,B5	-2,-2	-2,-2	A1,B5
iteration_683	A1,B3	A1,A4	A1,B3	B2,B4	A1,A4	A3,A1	A1,B2	A1,B2	A3,A2	A1,B4	A1,A1	B3,B2	B3,B2	-2,-2	B3,B4	A2,A2	B3,B4	A3,B2	A1,B2	A3,B2	A3,B2	A1,B3	A1,B3	-2,-2	A2,B4	A2,B3	A2,B4	-2,-2	-2,-2	A3,B2	B1,B2	A1,A1	B2,B4	A3,N	B1,B2	B2,B1	A1,B2	A1,B2	A1,B2	A1,B4	A2,A2	A3,B1	A3,A2	A2,B1	N,B5	N,N	A3,B2
iteration_684	B1,B4	A1,A2	A1,B1	A5,B3	A1,B4	A1,B4	A1,B3	A1,B3	A2,A2	A5,B1	A1,A1	B1,B3	B1,B3	A2,B2	A5,B1	A1,B3	A1,B3	B3,B4	A1,A1	A1,B4	A1,A2	A1,B1	A1,B1	A2,B1	A1,A5	A1,B1	B3,B1	B3,B2	A5,N	B3,B1	A5,B3	A1,B1	N,B2	N,B1	B2,N	A5,B3	N,B1	A1,N	N,B1	B1,B2	A3,B1	N,B1	N,B1	N,B1	A2,B3	B3,B1	N,N
iteration_685	-2,-2	-2,-2	A2,A1	B3,B2	A1,N	A1,A2	A1,B3	A1,B2	A3,B1	A2,B2	A1,B2	A2,B2	A2,B3	N,B4	A2,B2	A3,B1	A2,B2	A1,A2	A1,A1	A1,A2	B1,B2	A2,B2	A1,B2	A2,N	A3,A2	B1,B2	A2,B1	-2,-2	-2,-2	-2,-2	-2,-2	-2,-2	-2,-2	A2,B2	B2,B3	-2,-2	B4,B2	-2,-2	-2,-2	-2,-2	A1,B3	B2,B2	A1,B2	A1,B2	A2,A1	A2,A2	A1,B4
iteration_686	-2,-2	-2,-2	-2,-2	-2,-2	-2,-2	-2,-2	-2,-2	-2,-2	-2,-2	A1,N	A2,B2	N,A4	A4,N	B1,B2	A1,A4	B1,B3	-2,-2	-2,-2	-2,-2	-2,-2	-2,-2	B2,N	A2,N	A4,B1	A1,B3	A4,B3	A1,B1	-2,-2	-2,-2	-2,-2	-2,-2	-2,-2	-2,-2	B1,B1	A3,A4	-2,-2	-2,-2	A1,N	-2,-2	-2,-2	B5,N	A3,B1	A3,N	B1,B5	B2,B2	B1,B2	A3,N
iteration_687	A3,B1	A2,A2	A3,A2	A3,B1	A3,A2	A2,A1	A3,B1	A3,B1	B3,N	A3,A3	B2,B3	A3,A3	A2,B1	A1,A3	A3,A2	B1,B1	A3,A2	A2,B1	A2,B1	A3,A2	B1,B3	A3,B2	A3,B2	A2,A1	A2,B1	A2,B1	A3,B1	A4,B1	A3,B2	A2,B2	A4,B2	N,A5	A4,A3	A1,A1	B1,B2	A2,B2	N,A4	A4,N	A4,A5	A3,A5	A1,A1	A1,B1	A1,A1	A1,B1	B2,B2	A1,B2	A1,N
iteration_688	-2,-2	-2,-2	B2,N	A3,A5	-2,-2	-2,-2	A5,N	A3,N	-2,-2	A3,B2	B3,B2	A5,B2	A3,B2	B2,N	A3,B2	A4,A1	A3,N	-2,-2	-2,-2	-2,-2	-1,-1	A5,B3	A5,B2	A3,B2	A4,B2	A3,A1	A3,A1	-2,-2	-2,-2	-2,-2	-2,-2	A3,B1	A3,N	A3,B2	A3,N	-2,-2	A3,A3	A3,B1	A3,A3	A3,B1	A2,B3	A3,B2	B2,B3	A3,B3	B2,B2	B2,B2	A3,B2
iteration_689	B1,B1	A3,B2	B2,B1	A2,B2	A3,B1	B2,B1	A2,B1	A2,B2	A2,N	B2,B1	A1,A4	B2,B1	B2,B1	-2,-2	A2,B2	A2,B3	B2,B2	A2,B2	B1,B1	B1,B2	A2,A2	A1,B1	A1,B2	-2,-2	B3,B2	B3,B2	A2,B3	B2,N	A2,A3	-2,-2	A3,N	A5,N	A2,B2	A1,A1	A2,N	-2,-2	B2,N	A5,B2	B2,N	A5,B2	B5,N	A1,A2	A1,B5	A1,N	A1,A3	A1,A1	A1,N
iteration_690	A1,B2	A1,B3	A1,A1	B1,B2	A1,B3	A2,N	A1,B2	A1,B2	B2,N	A1,B1	A1,B4	A1,B1	A1,B1	B2,B1	A1,B2	B4,B1	A1,B2	A2,B2	A1,A2	B2,N	A1,B2	B4,B1	B4,B1	A1,B2	A1,B4	A1,B4	B2,B4	A3,B1	B2,B3	A1,B2	A3,B2	N,B3	B1,B2	A1,B2	B1,B2	A3,A1	B3,B1	B2,N	N,B1	B2,B3	A1,B3	A1,B1	A1,B3	B1,B3	B3,N	A1,B3	A1,B3
iteration_691	-2,-2	-2,-2	N,A2	N,A4	-2,-2	A4,B1	A2,A4	N,N	B3,B1	N,N	B1,B2	N,N	N,A2	A1,B3	N,N	A1,A1	N,A4	A2,B1	A4,A2	A4,A2	N,B3	N,B1	N,B1	A1,N	A1,N	A1,N	A1,N	N,A4	N,A4	-1,-1	N,N	A2,B3	A4,N	B2,B2	A4,N	N,N	A2,A4	A4,B3	B3,N	A2,A4	A2,B1	A4,B2	A4,B1	A4,A2	B1,B4	B2,B1	A2,B1
iteration_692	A2,B1	A2,N	A2,A2	A5,A4	A2,N	B1,B1	A2,A5	A2,A5	B3,N	A2,A4	B2,B3	-1,-1	A2,A5	A2,B1	A2,A4	A1,B3	A2,A5	A5,B1	A2,B1	A2,B1	A2,B3	A4,B2	A2,B3	A2,A5	A1,A2	A2,B3	A1,A4	N,A5	N,A4	B4,B1	N,N	B3,N	A5,A4	A1,N	A5,N	N,B4	A5,B3	A4,N	A4,N	A5,N	-2,-2	A5,A1	A1,A5	-1,-1	B4,B1	A1,B4	A5,A1
iteration_693	A1,N	A3,A2	A1,A3	A3,A1	-2,-2	-2,-2	A1,A3	A1,A3	B2,B2	A1,A3	A4,B1	A1,A3	A1,A1	B5,N	A1,A1	B1,B1	A3,A3	-2,-2	-2,-2	-2,-2	A1,B2	A1,B1	A4,A3	A1,B5	A1,B1	A1,B1	A1,B1	A1,A1	A3,B1	A1,B2	A1,B1	N,A2	A3,A1	A4,B1	A1,B1	B1,B2	A2,A3	A1,N	A1,N	A1,N	B2,B1	A4,B1	A4,B2	B1,B2	A1,B2	A4,B2	A4,A2
iteration_694	B1,B1	A3,B1	A3,B1	A2,A1	A3,B1	A3,B1	A2,B1	A1,B1	A2,B2	A2,B1	A2,B3	A3,A2	A3,A2	-2,-2	A3,A2	B5,N	A3,A2	B1,B1	A2,A3	B1,B1	A2,B1	A2,A3	A3,B3	-2,-2	A3,B5	A3,N	A3,N	-1,-1	A2,A1	A1,B1	A2,A1	B4,N	A2,A2	A1,B1	A1,A2	A2,B1	A2,N	A2,N	A2,N	A2,B4	N,B1	A1,B1	N,B1	A1,N	A2,A1	A2,B1	N,B1
iteration_695	A2,N	-1,-1	A2,B1	A1,N	A2,B1	N,A4	N,B1	A1,B1	B4,B1	A1,B1	A2,B2	A2,N	A1,B1	A3,N	A2,A1	A2,B1	A2,N	A4,N	N,B1	N,N	A1,B4	A2,B2	A2,B2	A3,B1	A2,A2	A2,A2	A1,B1	-2,-2	-2,-2	N,B5	A1,N	-2,-2	-2,-2	A1,B4	A1,A2	N,N	A2,A1	A1,N	-2,-2	-2,-2	B4,B1	A1,A1	A1,B4	A1,B4	A3,B1	A1,B1	A2,B4
iteration_696	A2,A2	B1,B4	A2,B1	A1,N	A2,B1	A1,B2	N,B1	A1,B1	N,B3	N,B1	A2,N	A1,B1	A1,B1	A3,B1	A1,B1	B1,B2	A2,A1	B2,N	B2,N	-1,-1	N,B1	A2,B1	N,B1	B1,B1	A1,B2	B1,B2	A1,B1	A1,B1	A3,N	B2,N	A3,B1	A2,B1	A3,B1	-2,-2	N,B1	B1,B2	B1,B1	B1,B1	A3,A2	A3,B1	-2,-2	-2,-2	B1,B2	-2,-2	-2,-2	N,B1	B1,B1
iteration_697	-2,-2	-2,-2	B4,B3	A3,B4	-2,-2	A3,A2	B4,B4	A3,B4	B3,B2	A3,B4	B3,N	B4,B4	B4,B3	A1,B4	B4,B3	A1,A3	B4,B3	A3,B4	A3,B4	A3,B4	B4,B3	B4,B3	B4,N	A1,B4	A3,B3	A1,B3	A1,B4	A1,B4	A3,N	N,B2	B4,N	A3,B1	B4,N	A1,B3	B4,N	N,N	N,B1	A3,B4	A3,B4	N,B1	-1,-1	B3,N	N,B1	A4,N	B2,B3	B3,B2	B1,B1
iteration_698	-2,-2	-2,-2	A4,A2	B2,B5	-2,-2	A1,B4	A4,B5	A2,B5	B4,B1	A2,B2	B3,B2	A2,B5	A4,B2	A4,B1	A4,B2	B2,N	A2,B2	B5,B4	A4,B4	A1,B5	B5,B4	B5,B2	A2,B3	A4,B2	B2,N	A4,B2	A4,B2	N,B5	A1,B2	-2,-2	A1,N	A1,B2	A1,N	B1,B1	B2,B5	-2,-2	A1,A1	A1,N	A1,B2	A1,N	A3,A1	B2,B1	A1,B2	A3,B2	B3,B1	B1,B3	A1,B2
iteration_699	B2,B1	A1,A1	A1,B2	A2,N	A1,B2	-2,-2	A1,A2	A2,B2	A1,B2	-1,-1	A2,A1	B2,N	A1,N	-2,-2	A2,B2	A3,N	A1,N	-2,-2	-2,-2	-2,-2	B2,B2	A1,N	A2,B2	-2,-2	B2,N	B2,N	A2,A3	A2,B3	N,B5	-2,-2	B3,N	N,A4	A2,N	A3,B1	B3,B5	-2,-2	A2,A4	N,N	N,N	N,N	A2,A3	A3,B5	A3,A2	A2,B5	N,A4	A3,N	A2,A4
iteration_700	A2,A1	A2,N	A2,A2	A1,B2	A1,N	A3,B1	A1,A2	A2,B2	N,A2	A1,A2	-2,-2	A1,A2	A2,B2	A2,B3	A2,B2	B2,B3	A1,A2	A2,B1	A3,A1	A3,A1	B2,N	-2,-2	-2,-2	A2,B3	B2,B2	B2,B3	B2,B3	A1,A3	B1,B2	A2,A1	A1,B1	A4,B1	A3,B2	A1,A3	A3,B2	A2,B1	B2,B1	A3,A4	B2,B1	A4,B2	A3,B1	A1,B2	B2,B1	A3,B2	B5,N	A1,B5	B1,B2
iteration_701	-2,-2	-2,-2	B4,B3	A2,B3	-2,-2	A2,N	B3,B4	B3,B4	A2,B3	B3,B4	A2,B2	A2,B4	B3,B4	A1,B2	B3,B4	-2,-2	A2,B3	B4,N	A2,B4	B3,N	A2,B4	A2,B2	A2,B2	A1,B3	-2,-2	-2,-2	-2,-2	A2,B3	B3,N	A1,A4	B3,N	A3,B1	B3,B3	B1,B2	A2,B3	A1,B3	B1,B3	B1,B3	B1,B3	B1,B3	B1,B4	A2,B1	A2,B1	B1,B1	-2,-2	-2,-2	A2,B1
iteration_702	B2,B2	A1,B3	B3,B2	N,B1	B3,B2	A1,A3	B3,B1	-2,-2	-2,-2	B3,B1	N,A2	N,B2	B1,B2	A2,A1	B1,B3	A4,B1	B2,N	A3,B1	A1,B1	A1,B3	N,B1	A2,N	N,N	A2,B1	A4,B1	A4,B1	B1,B3	B3,B1	A4,N	A4,A1	N,B1	A4,N	A4,B3	A2,B2	A4,B3	A4,B1	B3,N	B3,N	A4,B3	B3,N	A1,A1	B3,B2	A1,B2	A1,B3	A3,B1	B1,B2	B2,N
iteration_703	A3,A1	A2,B3	A2,A3	A3,B1	A2,A3	A3,B2	A3,A2	A3,B1	A1,A3	A3,A2	B1,B1	A3,A2	A2,B1	A1,B3	A2,B1	A5,N	A3,A2	A3,B2	A3,B2	A2,B2	A3,A1	A2,B1	A2,B1	B1,B3	A5,B1	N,B1	A2,N	A3,N	A1,B1	A1,B4	A3,B1	B3,N	A1,N	-2,-2	A1,N	A3,A1	A1,B3	A1,B3	B3,N	B3,N	A1,B3	A1,N	A1,A1	A1,B3	-2,-2	-2,-2	A1,A1
iteration_704	-2,-2	-2,-2	-1,-1	A1,A2	-2,-2	A1,B3	A1,A2	A1,A1	A3,B1	-2,-2	-2,-2	-2,-2	A1,A2	B2,B2	-2,-2	-2,-2	-2,-2	A1,A1	A1,A1	A1,B3	A1,B1	A1,N	A1,N	A1,B2	-2,-2	-2,-2	-2,-2	-2,-2	-2,-2	A4,B1	A1,A2	A1,B2	A2,A1	A1,B1	A2,A1	A4,A1	A1,B2	A1,A1	A2,B2	A1,A2	N,A2	A1,A2	A1,N	A2,N	B2,B3	A1,B2	A1,B2
iteration_705	A1,A3	A1,B3	A1,A1	B2,B1	A1,A1	A2,A2	A1,B2	A1,B1	N,B4	A1,B2	B2,B3	A1,B1	A1,B2	A1,B3	A1,B1	A1,B2	A1,B1	A1,A2	A1,A2	A1,A2	N,B1	A1,B2	B1,B2	A1,B2	A1,B1	A1,B1	A1,B2	A1,B2	A1,B1	B1,B1	A1,B1	N,B3	B2,B1	A2,N	A1,A1	B1,B1	B2,N	N,B1	B1,B3	N,B1	B4,N	A1,A2	A2,N	A1,B4	-2,-2	-2,-2	B2,N
iteration_706	A2,A2	A2,A3	A2,A2	B2,B1	A2,A3	A1,N	A2,B1	A2,B2	N,A4	A2,B1	A2,B1	A2,B2	A2,B2	B2,N	A2,B1	B1,B1	A2,B1	N,B1	A1,B1	A2,N	A2,N	A2,A2	A2,B1	B2,B2	A2,B1	A2,B1	A2,B1	-2,-2	-2,-2	A2,B3	B1,B2	A1,N	B1,B2	-1,-1	-2,-2	B3,B1	A1,B1	N,B1	A1,B1	N,B1	-2,-2	-2,-2	B3,N	-2,-2	-2,-2	-2,-2	A1,B3
iteration_707	-2,-2	-2,-2	-2,-2	A2,A1	-2,-2	N,N	A1,A2	A2,A1	B3,B1	-2,-2	-2,-2	-2,-2	A2,A1	B2,B1	-2,-2	-2,-2	-2,-2	N,A2	A1,N	A1,N	A2,B3	-2,-2	-2,-2	A2,B2	A1,N	A1,N	A1,N	A2,B3	A1,B4	A4,B1	B3,B4	B1,B3	A2,B4	B3,B1	A2,A1	A4,B3	B4,B3	B4,B1	B4,B3	B4,B3	A2,B1	A2,B3	A2,B1	A2,B3	A1,B3	B3,B3	A2,B4
iteration_708	A2,B2	A3,A2	A3,B2	A2,B3	A2,A3	A2,A3	B2,B3	B2,B3	A2,N	A3,B3	A4,N	A3,B3	A3,B3	B3,B1	A2,B2	A4,A1	A3,A2	A2,B3	A3,B3	A2,B2	A2,B2	B3,N	A4,B3	A3,B3	A2,A1	A2,A1	A2,A4	B2,B3	A2,A2	A2,B2	A2,B2	A2,N	A2,B2	A1,B3	A2,B3	B2,B2	A2,N	A2,A2	A2,A2	A2,B2	-2,-2	A2,A1	-2,-2	-2,-2	B4,N	B3,B4	-2,-2
iteration_709	A2,N	B1,B4	A2,B1	A2,A2	B4,N	N,A5	A2,A2	A2,B1	B1,B4	A2,B1	A2,B1	A2,B1	A2,B1	A1,A4	A2,A2	B3,B2	A2,B1	A2,A5	A2,N	A2,N	B1,B1	A2,B1	A2,B1	A2,A1	A2,B3	A2,B3	A2,B3	A2,N	A2,B3	A3,B1	A2,A2	B1,B1	A2,N	A2,A1	-1,-1	A2,B1	N,B1	N,B1	N,B1	A2,B1	B2,B1	A2,B3	A2,B1	A2,B2	-2,-2	-2,-2	A2,B1
iteration_710	A2,B3	A2,B3	B3,B3	A4,B5	A2,A2	-2,-2	B5,B3	B5,B3	-2,-2	B5,B3	-2,-2	B5,B3	A4,B3	B3,B1	A4,B3	B3,B1	A4,B3	-2,-2	-2,-2	-2,-2	-2,-2	-2,-2	-2,-2	A4,B3	A4,B3	B3,B3	B3,B3	A4,B1	B5,N	A1,B3	B1,B5	B2,B2	A4,B5	N,A4	N,B1	B3,B1	B5,B2	B5,B2	B5,B2	A4,B2	B3,N	N,N	N,B3	N,B3	-2,-2	-2,-2	B2,N
iteration_711	A2,N	B5,N	A2,B5	A2,A2	N,N	A1,A1	A2,B5	A2,A2	A2,A2	A2,B5	B2,N	A2,A2	A2,A2	A4,N	A2,A2	A2,B2	A2,B5	A1,B5	A1,B5	A1,B5	A2,A2	A2,N	A2,B2	A2,A4	A2,A2	A2,A2	A2,B2	A3,A2	A2,B1	A1,A2	A3,B1	B5,N	A2,A2	B2,B1	A2,A2	A3,A1	A2,B5	A2,N	A2,B5	A2,B5	B3,B1	A2,B2	A2,B1	A2,B3	N,A4	N,B1	A2,B5
iteration_712	-2,-2	-2,-2	B3,B2	A4,N	-2,-2	A1,B2	B3,N	N,B2	A1,B4	B3,N	A2,N	A4,B3	N,B2	A3,B1	A4,B3	B1,B1	A4,B3	B2,N	B2,N	B2,B3	B4,N	A4,N	A2,B3	N,B1	B3,B1	B3,B1	B3,B1	N,A4	N,A2	-2,-2	A4,A2	B1,B4	A2,N	A3,A1	N,N	-2,-2	N,B1	B4,N	A2,B1	N,B1	A1,B4	N,A3	B4,N	A1,N	N,A2	A1,N	N,B1
iteration_713	N,B3	N,A5	N,N	B3,B1	A5,N	A1,B3	N,B1	N,B3	-2,-2	N,B3	-2,-2	N,B1	B3,N	A1,A2	N,B3	-2,-2	N,B1	A1,B1	A1,N	B3,B1	B3,N	N,B1	N,B1	A1,B3	-2,-2	-2,-2	B3,N	A2,B3	B4,B1	N,A5	A2,B4	B1,B1	A2,B4	A2,B3	A2,B4	A2,N	B4,B1	A2,B1	A2,B1	A2,B1	A1,A1	A2,B4	A2,A1	A2,A1	N,A4	A2,N	A2,B1
iteration_714	A2,B1	B1,B3	B1,B3	B2,B3	A2,B1	-2,-2	B3,B2	B3,B2	A1,A3	B1,B2	N,B2	B3,B3	B3,B3	A5,N	B3,B1	A2,N	B1,B2	-2,-2	-2,-2	-2,-2	A1,B3	B3,N	B3,N	A5,B3	A2,B3	A2,B1	A2,B3	B3,N	A3,B2	A3,A1	B2,B3	A3,B1	A3,N	B1,B3	A3,N	A3,B3	A3,A3	A3,A3	N,B1	N,B1	A1,B4	N,B1	B4,B1	B4,N	-2,-2	-2,-2	A3,B1
iteration_715	A2,A2	B2,B2	A2,B2	A1,B5	A2,B2	B1,B2	A2,A1	B2,B5	A2,B1	A2,B5	A2,N	B2,B5	A1,B2	A1,B4	A2,B5	B5,N	B2,B5	A1,B1	A2,B1	A2,B1	B1,B5	A2,B5	A2,B5	B2,B4	A2,B5	B5,N	A2,B5	B5,N	A1,B1	A4,A1	B1,B5	N,B3	A1,B5	B2,B1	B1,B5	A4,B5	A1,N	B5,N	A1,N	B5,B3	A2,A1	B2,B5	A1,B2	A2,B2	-2,-2	-2,-2	A1,N
iteration_716	B2,B2	A4,B1	A4,B2	B4,N	B1,B2	B1,B4	A4,N	A4,B4	A4,B1	A4,N	-2,-2	B2,B4	B2,N	-2,-2	B2,B4	-2,-2	B2,N	N,B1	B4,N	B4,N	A4,A4	-2,-2	-2,-2	-1,-1	-2,-2	-2,-2	-2,-2	B1,B4	A2,N	A1,B2	A2,B1	A1,B1	A2,B4	B3,N	N,B1	A2,A1	B4,B1	A2,B1	A2,A1	B4,B1	-2,-2	N,B1	-2,-2	-2,-2	A1,B3	B3,B3	-2,-2
iteration_717	-2,-2	-2,-2	B1,B2	A4,B2	-2,-2	B1,B1	A4,B1	B2,B2	A2,A3	B2,B2	-2,-2	B2,B1	B2,B2	A4,B1	B2,B2	A3,B1	A4,B2	A4,B1	B1,B1	A4,B1	A2,B2	-2,-2	-2,-2	A4,B2	B1,B2	A3,B2	B1,B2	B2,B2	A4,N	-2,-2	B2,N	B1,B1	A4,B2	N,B4	B2,N	-2,-2	B2,B1	B2,B1	B2,B1	A4,B1	A1,B1	N,B4	B1,B4	A1,N	A3,B2	B2,N	B1,B2
iteration_718	A2,N	B5,N	A2,B5	A2,B3	B5,N	A2,A3	B5,B3	A2,B5	A3,N	A2,B3	A1,B1	A2,A2	B5,B3	-2,-2	A2,B3	B3,B1	B5,B3	A2,B3	A3,B5	A2,B3	A2,A3	A2,B1	A2,B1	-2,-2	A2,B1	B3,B1	A2,B3	A2,B3	A2,A2	N,B5	A2,B3	A1,B3	-1,-1	B4,N	A2,B3	A2,N	A1,B3	A2,B3	B3,B3	A1,A2	N,A5	A2,B4	A2,A5	B4,N	-2,-2	B4,N	A1,A5
iteration_719	B4,N	A4,N	A4,B4	A3,A5	B4,N	A2,B1	A3,B4	A3,B4	A1,A1	A5,B4	A5,N	A5,B4	A3,B4	A4,B1	A5,B4	A5,N	A4,A5	A3,B1	B4,B1	A2,B4	A1,B4	B4,N	A5,B4	A4,B4	A5,B4	A5,N	A5,N	-2,-2	-2,-2	-2,-2	-2,-2	B2,B3	A5,A2	B3,B2	A2,A5	-2,-2	A5,B3	A5,B2	A5,B2	A5,B2	B3,N	A2,B3	B3,B3	A2,B3	A2,B1	B1,B3	A5,B3
iteration_720	A3,B2	N,A4	B2,N	A1,A1	B2,N	A3,B2	-1,-1	A1,B2	A1,B3	A1,N	B1,B4	A1,N	A1,N	B3,B2	A1,B2	A4,A1	A1,N	A1,B2	A3,B2	A1,B2	A1,B3	N,B1	A1,B1	A1,B3	A1,A4	A1,A1	A4,B2	A1,B4	A1,A2	B1,B2	A1,B4	A1,B1	A1,A1	N,B4	A1,A1	B4,B1	A1,B1	A1,B1	A1,A1	A1,A1	B3,B1	A1,N	A1,B1	A1,B3	-2,-2	-2,-2	B1,B1
iteration_721	A3,B1	A1,B4	A1,B1	A4,B2	B4,B1	A1,B3	B1,B2	B1,B2	N,A2	A4,B1	A3,B1	A1,A4	A1,B2	B2,B1	A1,A4	-2,-2	B1,B2	B3,B1	A1,B1	B3,B1	N,B1	A1,B1	A4,B1	B2,B2	-2,-2	-2,-2	-2,-2	-1,-1	B2,N	-2,-2	N,B1	A2,A2	B1,B2	A2,B1	A4,N	-2,-2	A2,B1	A2,B1	A2,B2	A2,B2	N,B3	A2,A4	A2,N	A4,N	A3,A1	A3,B1	A2,B1
iteration_722	A3,A1	B1,B2	A3,B1	B2,N	A3,B2	A1,A2	A3,B2	N,B1	A1,B2	B1,B2	A3,A2	B1,B2	B1,B2	-1,-1	A3,N	A1,N	A3,B2	A2,B2	A1,B2	A3,A2	B2,N	A3,B1	A3,B2	-2,-2	A1,N	A1,A3	A1,N	A1,N	B1,B2	N,B2	N,B1	A2,B1	A1,B1	N,A5	A1,B2	N,N	B1,B1	B1,B1	A2,B1	A1,B1	B1,B1	A1,N	A1,B1	N,B1	N,B2	N,N	B1,B1
iteration_723	-2,-2	-2,-2	N,B1	A1,B2	-2,-2	A1,B1	A1,N	B2,N	A2,B1	A1,B1	N,A5	A1,N	A1,B1	B1,B2	A1,B1	A3,B2	A1,N	A1,A1	A1,A1	N,B1	A2,N	N,N	A5,N	B1,B1	A3,B1	A3,B1	A3,A1	B2,B2	A1,B1	A3,B2	B1,B2	A4,A1	A1,B2	A1,B1	B1,B2	A3,B1	A1,B2	A1,A1	A4,B2	A1,B2	A2,B3	B1,B1	B3,B1	A2,B1	A2,A2	A2,B1	A1,B3
iteration_724	A4,B1	A1,B1	A1,B1	A2,B1	B1,B1	A1,B1	A1,B1	A1,B1	B3,N	A1,B1	A1,B1	A1,A2	A1,B1	A1,B4	A2,B1	A1,B2	A1,B1	A1,B1	A1,B1	A1,A1	B1,B3	A1,B1	A1,A1	A1,B4	A1,A2	B2,B1	A2,B2	A2,B3	A3,B1	B2,N	A2,B1	A2,B3	A3,B3	A1,A1	A2,B1	A2,B2	B3,B3	A2,B3	B3,B3	B3,B3	-2,-2	A2,A1	A1,A2	-2,-2	B1,B1	A1,B1	A1,B3
iteration_725	A4,N	A1,B3	A1,A4	A3,A3	A1,A4	-2,-2	A3,A1	A4,A3	A3,B1	A3,A4	B1,B1	A1,A3	A4,A3	B3,N	A1,A3	A1,B4	A3,A4	-2,-2	-2,-2	-2,-2	A4,B1	A1,B1	A3,B1	A4,B3	A1,A3	A1,B4	A1,B4	A3,B2	A1,A3	A2,B1	A3,A1	B2,B1	A1,B2	-2,-2	A3,B2	A3,B1	A1,B1	A1,B2	B2,B2	B2,B2	-2,-2	-1,-1	-2,-2	-2,-2	-2,-2	N,B1	-1,-1
iteration_726	-2,-2	-2,-2	A2,A5	B1,B1	-2,-2	A1,B3	A2,B1	A5,B1	N,A4	A5,B1	A2,B3	A2,B1	A2,B1	-2,-2	A5,B1	B2,B3	A5,B1	A2,B3	A1,B1	A2,B3	A5,N	A2,B3	A2,A2	-1,-1	A5,B2	B1,B2	B1,B3	A3,B1	B3,B1	A3,A2	A3,B3	B1,B3	A3,B3	B1,B2	A3,B3	A3,B3	B3,B3	B3,B1	B3,B1	A3,B1	A3,N	A3,B1	A3,N	A3,B1	A4,A1	A4,B1	A3,B3
iteration_727	B3,N	A1,B4	B4,B3	A1,A2	B4,N	A4,B1	A2,B3	A2,B3	N,B1	A1,B3	A2,A3	A2,B3	A1,B4	N,B3	A1,B4	A1,A2	A2,B4	A2,B1	B3,B1	A2,A4	A2,B1	A2,A2	A2,B3	B4,N	A1,A1	A1,B4	A1,A2	A2,A1	A2,A2	B1,B4	A1,A2	B4,N	A2,A2	B1,B2	A1,A2	A1,B1	A2,N	A2,B4	A2,N	A2,B4	N,A5	A1,B1	N,B1	A1,N	A2,A2	A2,B1	N,B1
iteration_728	-2,-2	-2,-2	B2,B1	A2,A3	-2,-2	A1,A3	A3,B1	A2,B2	A4,N	A2,B2	B2,B3	A2,B1	A2,B2	B2,B2	A2,B2	B3,N	A3,B1	A3,B1	A1,B1	A3,A3	A2,A4	B1,B2	B1,B2	B2,B2	A2,N	B2,N	A2,B3	A2,A3	A2,A2	A1,A2	A2,A2	A1,B1	A2,A3	B1,B2	A2,A2	A2,A1	A1,A2	A1,A2	A2,B1	A3,B1	A2,B2	A2,B1	B1,B2	B1,B2	A1,B1	A1,B1	A2,B2
iteration_729	-1,-1	B1,B3	B1,B1	A2,B1	-2,-2	A5,N	A2,B1	A2,B1	A3,B1	B1,B1	A4,B1	A2,B1	A2,B1	A4,N	A2,B1	A1,A3	A2,B1	A5,B1	N,B1	A5,B1	A3,A2	A2,B1	A2,B1	A4,B1	A3,B1	A1,B1	A2,A1	A2,A2	A2,B1	A5,N	A2,A2	B4,N	A2,A2	B1,B3	A2,B1	A2,A5	A2,B4	A2,B4	A2,N	-1,-1	A2,B1	B1,B1	B1,B1	A2,B1	-2,-2	-2,-2	A2,B1
iteration_730	-2,-2	-2,-2	B2,B3	A2,N	N,B1	A1,A1	B3,N	B2,N	A2,A2	A2,B3	A1,B1	A2,B3	A2,B2	B4,B1	B2,N	A3,A2	A2,B2	A1,N	A1,B3	A1,N	A2,B2	A1,A2	A2,B1	B2,B4	A3,N	A3,B2	A2,N	-1,-1	-2,-2	A1,B3	N,A2	A1,N	N,A2	B4,N	-2,-2	A1,N	A2,A1	A2,A1	N,N	A2,N	-2,-2	-2,-2	N,B1	N,B1	A2,B2	B2,B4	A2,B1
iteration_731	-2,-2	-2,-2	A1,A2	N,B1	-2,-2	B4,N	A1,N	A1,N	-2,-2	A2,B1	B4,N	A1,N	A1,B1	A1,B3	A2,B1	B2,N	-1,-1	A1,N	A1,B4	A1,B4	-2,-2	A1,B4	B4,N	B1,B3	A2,B2	A2,B2	B1,B2	A3,N	B3,B1	N,B3	N,B3	N,B4	N,B1	A5,N	A3,B3	N,N	N,N	B1,B4	N,N	N,N	A4,A1	A3,A5	A4,A3	A3,A1	-2,-2	-1,-1	N,A4
iteration_732	A2,A2	A1,B4	A2,B4	A3,A5	A2,B4	-2,-2	A2,A3	A5,B4	A2,A1	A5,B4	A1,B4	A2,A3	A2,A3	-2,-2	-1,-1	-2,-2	A2,A5	-2,-2	-2,-2	-2,-2	A2,B4	A1,A2	A1,A2	-2,-2	-2,-2	-2,-2	-2,-2	A5,N	A3,B1	N,B3	N,B1	A5,N	A5,B1	A3,N	N,B1	N,N	A5,N	A5,B1	A5,N	A5,A5	A1,B4	A3,B1	A3,B4	A3,A1	B1,B3	N,B1	A3,A5
iteration_733	-2,-2	-2,-2	A2,A1	A3,B3	A1,N	B2,B3	A2,B3	A3,A1	N,B2	A3,A2	A3,N	A2,B3	A3,A2	B1,B2	A3,A2	A1,B1	A2,B3	A2,B2	B3,B3	B3,B3	A1,N	A2,A3	A3,B3	A3,B1	A3,B1	A2,B1	A2,B1	A2,A3	B2,B3	N,A2	A2,B2	A5,N	A2,B2	N,B3	A2,B2	A2,N	A5,B2	A2,A5	A2,N	A2,N	A1,A3	A2,N	A1,N	-2,-2	A1,N	B3,N	A1,B2
iteration_734	N,A3	A2,B2	A2,N	A2,B5	B2,N	-2,-2	B5,N	B5,N	A4,A1	B5,N	A3,B2	A2,N	A2,B5	A1,A1	A2,A2	A3,B2	A2,A2	-2,-2	B5,N	B5,N	A4,B5	A2,B2	A3,N	A1,B5	A2,B2	A2,B2	A2,B2	B5,N	A2,A2	A2,B1	A2,N	N,A3	A2,N	A5,N	A2,B5	N,B1	N,N	-1,-1	N,A3	N,A3	A1,A2	A2,A5	A5,A1	A5,A2	-2,-2	-2,-2	N,A5
iteration_735	B2,B3	B2,B1	B2,B2	A1,B3	-2,-2	N,B3	B3,B2	A1,B2	B2,B3	B3,B2	-1,-1	B3,B2	B3,B2	A3,A2	B3,B2	A4,B1	A1,B2	B3,N	B3,N	B2,N	A1,B2	A3,B3	A2,B2	A3,B2	A4,B3	B1,B3	A4,B2	B1,B3	A4,A1	B4,N	A4,B1	B5,N	A1,B3	N,B4	A4,B1	B1,B4	B3,B5	A1,B5	A1,B5	B3,B5	N,B2	A4,N	N,N	A4,N	-2,-2	-2,-2	N,B5
iteration_736	B1,B1	A2,A2	A2,B1	A1,B2	A2,B1	-2,-2	A2,A1	A2,B2	A4,N	A2,A1	A4,B1	B1,B2	A1,B1	N,B4	A2,A1	N,A5	A2,A1	-2,-2	-2,-2	-2,-2	A2,A4	B1,B1	B1,B2	N,B1	A1,N	A5,A2	A5,A2	A1,A4	A2,B2	N,A4	A1,B2	A3,N	A1,B2	N,A4	A4,B2	A1,N	A1,N	A1,A3	A1,N	A1,A3	A3,B2	A4,N	A3,N	A3,N	-2,-2	-2,-2	A3,A1
iteration_737	-2,-2	-2,-2	B4,B1	A1,B3	-2,-2	-2,-2	B3,B1	B3,B4	A3,B1	A1,B4	-2,-2	B3,B4	A1,B4	A2,B3	A1,B4	A2,A3	B3,B1	-2,-2	-2,-2	-2,-2	A3,B3	-2,-2	-2,-2	A2,B4	A1,A2	A1,A3	A1,A2	A1,B3	A1,A1	N,A2	A1,A1	A1,B2	A1,B3	A2,B1	A1,B3	A1,N	A1,B3	A1,A1	A1,B3	B3,B2	B2,B1	A2,B3	B3,B1	A2,B2	A1,B1	-1,-1	B3,B1
iteration_738	B1,B1	A2,A1	A2,B1	A3,B3	A2,B1	-2,-2	A2,A3	A2,A3	B3,B1	A3,B1	N,B5	B1,B3	B1,B3	A2,A3	A3,B1	A2,A1	A2,A3	-2,-2	-2,-2	-2,-2	A3,B3	N,B1	B5,B3	A2,B1	A2,B1	A3,A1	A3,A1	A1,A3	B3,B2	A3,A2	A1,B3	B3,B2	A1,B3	B1,B3	A1,B3	A1,A3	B3,B3	A1,B3	B3,B2	B3,B2	B1,B2	A1,B1	A1,B2	A1,B1	A4,B1	B1,B3	A1,B3
iteration_739	A2,B2	A2,B2	A2,B2	A3,A1	A2,B2	A2,A2	A1,B2	A3,B2	B1,B3	A3,B2	B3,B1	A2,A1	-1,-1	A2,B2	A3,B2	A3,A1	A3,B2	A1,A2	A1,A2	A2,B2	B2,B1	A1,B3	A2,B1	A2,B2	A3,A1	A3,B2	A3,A3	A3,A1	A3,B2	A1,N	A3,B2	N,A2	A3,B2	A1,B3	A1,B2	B2,N	B2,N	A3,N	B2,N	A3,N	A3,A2	B2,B3	A3,B2	A3,B3	A3,A2	A1,A3	B2,B2
iteration_740	B2,B2	B2,B1	B2,B2	A4,N	B2,B2	A3,B1	B2,N	A4,B2	B1,B2	B2,N	-2,-2	B2,N	B2,N	A1,B2	B2,N	A2,B2	A4,B2	N,B1	N,B1	A3,N	B2,B1	-2,-2	-2,-2	B2,B2	A2,N	A2,N	A2,B2	B4,N	A4,N	-2,-2	A4,N	B2,B1	A4,B4	A3,B1	N,A4	A4,N	B4,B1	B4,B1	A4,B2	A4,B2	-2,-2	A3,N	A3,N	-2,-2	A3,B1	A3,B1	B4,N
iteration_741	B1,B2	A2,A3	A2,B1	A4,B2	A2,B2	-2,-2	B1,B2	A2,A4	B3,B1	B1,B2	-2,-2	A2,A4	A4,B1	A3,A2	A2,A4	B2,B1	A2,B2	-2,-2	-2,-2	-2,-2	A2,B3	-2,-2	-2,-2	A4,A3	A4,B2	A2,B2	A2,B2	A1,A4	B2,B2	A3,A2	A1,B2	A2,B1	A4,B2	-1,-1	A4,B2	A1,A3	B2,B1	A4,A2	B2,B1	A2,B2	A3,A2	A4,B3	A4,A3	A4,A3	A3,A2	A3,B3	A4,B2
iteration_742	B1,B1	A2,A2	A2,B1	A3,A2	A2,B1	A1,B3	A2,B1	A3,B1	A2,A3	A2,B1	B1,B4	A3,B1	A2,A3	A2,B1	A2,A2	A2,N	A2,A3	A1,B1	A1,B1	A1,B1	A3,A2	A3,B1	A3,B1	A2,A2	A2,N	A2,N	A2,A2	-2,-2	-2,-2	-2,-2	-2,-2	A2,B2	A1,A2	-2,-2	-2,-2	A1,N	A2,A1	A1,B2	A2,A1	A2,A1	-2,-2	-1,-1	-2,-2	-2,-2	-2,-2	-2,-2	-2,-2
iteration_743	-2,-2	-2,-2	B3,N	A1,B3	-2,-2	N,A5	A1,N	A1,B3	A4,N	B3,N	-2,-2	B3,N	B3,N	-2,-2	A1,B3	B1,B1	B3,N	A1,A5	N,N	A1,N	A1,A4	B3,N	-2,-2	-2,-2	A1,B1	A1,B1	A1,B1	A1,B3	B3,B2	A1,B4	B3,B2	B1,B4	A1,B3	B1,B4	B3,B3	A1,B2	A1,B1	B3,B1	B3,B1	B3,B1	B1,B1	B3,B1	B1,B1	B1,B3	A5,N	A5,B1	B1,B1
iteration_744	N,A2	A3,B1	N,B1	A3,B2	A3,A2	A2,N	A3,B1	B2,B1	N,A4	A3,B1	A3,A1	A3,B1	A3,B1	A4,B1	B2,B1	-2,-2	B2,N	A2,B1	A3,N	N,B1	N,B1	A3,A3	A3,A1	A3,A4	-2,-2	-2,-2	-2,-2	A2,B2	A3,B2	A1,B4	A2,B2	A4,B1	A2,A3	B2,B2	A2,A3	A1,B2	A4,A2	A2,B1	A3,B1	A3,B1	A1,B4	A3,B2	A3,A1	A3,B4	A1,B4	A1,B2	-2,-2
iteration_745	-2,-2	-2,-2	A1,N	A1,N	A1,N	-2,-2	A1,N	N,N	A2,N	N,N	A2,B1	A1,N	A1,A1	N,B4	A1,A1	B2,B2	A1,N	A1,N	A1,N	A1,N	N,A2	A2,A1	A2,N	A1,N	A1,B2	A1,B2	A1,B2	A2,A1	B3,N	-2,-2	A2,N	A1,B3	A2,B3	B1,B3	A2,B3	-2,-2	A2,B3	A2,B3	A2,A1	A2,B3	B3,B2	B3,B1	B3,B3	B1,B2	-2,-2	-2,-2	A2,B3
iteration_746	-2,-2	-2,-2	B3,N	A3,B3	-2,-2	-2,-2	A3,N	A3,N	A2,B3	A3,N	A1,A1	A3,B3	A3,B3	A3,B2	B3,B3	B3,B1	B3,N	-2,-2	-2,-2	-2,-2	B3,N	A1,B3	A3,A1	B3,B2	B3,B1	B3,B3	B3,B3	B3,B1	A3,A1	A2,A2	A3,B3	A2,B1	A1,B3	A5,N	A3,B1	A3,A2	A1,B1	A1,B1	A1,B1	A1,A2	A2,B1	A3,A5	A2,A3	A2,A3	-2,-2	-2,-2	A1,A3
iteration_747	-2,-2	-2,-2	B1,B3	A4,B1	-2,-2	A3,B1	A4,B1	A4,B3	A3,B2	B1,B3	-2,-2	B1,B3	B1,B3	A3,A2	B1,B3	-2,-2	B1,B3	A4,A3	A4,A3	A3,B1	B2,B3	-2,-2	-2,-2	A3,B1	-2,-2	-2,-2	-2,-2	A3,B1	A4,A1	-2,-2	A3,A1	B3,B1	A3,A1	A1,B2	A4,B1	-2,-2	A3,B1	A1,B3	A3,B1	A1,B3	B2,B2	A1,B1	B1,B2	A1,B2	A2,N	A1,A2	A3,B1
iteration_748	A3,A2	A3,N	A3,A3	B2,B3	N,A3	B3,B2	A3,B2	A3,B3	N,A5	A3,B2	A2,A3	A3,B3	A3,B2	B4,B1	A3,B2	A4,B1	A3,B3	A3,B3	A3,B2	A3,B3	A3,N	A3,A2	A3,A2	B2,B4	A4,B2	A3,B1	A4,A3	B2,B3	B2,B2	A3,B2	B2,B3	A3,B2	B3,B2	B1,B3	B2,B2	A3,B2	B2,B3	-1,-1	A3,B3	B2,B3	A4,A1	B2,B3	A4,B3	A4,B2	A1,A4	A1,B1	A4,B3
iteration_749	-2,-2	-2,-2	A3,N	B4,B2	-2,-2	A3,A2	B4,N	B2,N	A2,A2	A3,B4	A1,B2	A3,B4	B2,N	-2,-2	A3,B2	A4,A1	B4,N	A2,N	A3,B4	A3,B4	A2,B2	A1,B4	A3,B2	-2,-2	A4,B2	A3,A4	A3,A4	-2,-2	-2,-2	A4,B1	B2,B4	-2,-2	-2,-2	A3,B2	-1,-1	B1,B2	B2,B3	-2,-2	-2,-2	-2,-2	A2,B3	A3,B4	A3,B3	A2,B4	A2,A2	A2,B2	A3,B2
iteration_750	A1,A1	B1,B2	A1,B1	B2,B2	A1,B1	-2,-2	B1,B2	B1,B2	A3,A1	B1,B2	-1,-1	A1,B2	B1,B2	-2,-2	B1,B2	A3,A1	A1,B2	-2,-2	-2,-2	-2,-2	A3,B1	A1,B2	A2,B2	-2,-2	A1,B1	-1,-1	A3,B1	B2,N	A3,B2	A3,B1	A3,N	N,B5	B2,N	-2,-2	B2,N	A3,B1	N,N	N,B5	N,N	B2,B5	-2,-2	-2,-2	B2,N	-2,-2	-2,-2	-2,-2	N,B2
iteration_751	A1,A1	A2,B2	A1,B2	B1,B1	A1,B2	-2,-2	B2,B1	B2,B1	A3,B2	B2,B1	A4,A1	B2,B1	A1,B1	B2,B2	B2,B1	N,B3	B2,B1	-2,-2	-2,-2	-2,-2	B2,B2	A4,B2	A4,B1	A1,B2	B3,B1	N,B1	B3,B2	B1,B1	B1,B3	B1,B3	B1,B1	A1,B1	B1,B1	A2,A2	B1,B3	B1,B1	A1,B1	B1,B1	A1,B1	B1,B1	N,B5	A2,B1	N,B1	N,B1	B1,B1	A2,B1	A1,B1
iteration_752	-2,-2	-2,-2	A2,A5	A2,B1	-2,-2	A1,A1	A2,A2	-1,-1	B2,N	A2,A5	B2,B3	A2,A5	A2,B1	B4,B1	A2,A5	B1,B3	A2,A5	A2,A1	A2,A1	A2,A1	A5,B2	A5,B2	A5,B3	A2,B4	A2,B3	A5,B1	A2,B1	A2,A2	A3,B1	B1,B1	A3,A2	N,B2	A2,B1	N,A5	A2,B1	A2,B1	A2,N	A2,N	A2,N	A2,N	B1,B4	A2,N	N,B4	N,B1	-2,-2	-2,-2	N,N
iteration_753	B2,B3	A3,B1	A3,B2	A2,A2	B1,B2	A1,A1	A2,B2	A3,A2	-2,-2	A3,A2	-2,-2	A3,A2	A3,A2	-2,-2	A2,B2	B1,B1	A2,B2	A2,A1	A2,A1	A2,A1	-2,-2	-2,-2	-2,-2	-2,-2	B2,B1	B2,B1	B2,B1	A2,N	A2,B1	A2,B1	A2,N	B1,B2	N,B1	A5,N	A2,A2	A2,A2	B1,B1	-2,-2	-2,-2	-2,-2	B3,B1	A5,A2	A2,B1	A5,B3	B3,B1	A5,B3	A2,B1
iteration_754	N,A4	A1,N	N,N	A1,B1	N,A4	-2,-2	A1,N	A1,N	B4,B1	N,B1	A1,B4	A1,N	N,B1	-2,-2	N,B1	A2,B1	A1,N	-2,-2	-2,-2	-2,-2	A1,B4	B4,N	A1,A1	-2,-2	A2,B1	B1,B1	A2,N	A1,A4	B4,B1	A3,B2	A1,B4	N,A2	A4,B4	A1,B4	A4,B1	B4,B2	B4,N	A4,N	A4,A2	A4,N	N,A5	A4,A1	A4,N	A1,N	B5,N	A1,B5	A4,N
iteration_755	-2,-2	-2,-2	B2,B3	A3,B1	-2,-2	N,B4	B1,B3	B1,B2	-2,-2	B1,B3	A4,N	A3,B2	B1,B3	A1,A4	B1,B3	A3,A2	A3,B2	B3,N	N,B1	-1,-1	-2,-2	A3,A4	A3,A4	A1,B1	A2,B3	A3,B1	A3,B3	B2,B1	A3,B1	N,A2	A3,B2	A3,N	A3,B2	N,B5	B1,B1	B2,N	B2,N	B2,N	A3,A3	B2,N	A1,A3	B1,B5	A1,B1	A1,B1	A4,B1	N,B1	A1,N
iteration_756	-2,-2	-2,-2	A1,N	A1,B2	A1,N	A1,B4	A1,N	A1,N	B2,B2	-1,-1	-2,-2	A1,N	A1,B2	B1,B1	A1,B2	A3,A1	A1,A1	A1,A1	A1,A1	B4,N	A1,B2	A1,N	A1,N	B2,B1	A1,A3	A1,B2	A3,B2	A4,A1	B2,B3	A1,B2	A4,B2	A3,B2	A4,B3	B3,B1	A4,B3	A4,A1	A3,B3	A3,B3	A4,A3	A4,B2	A1,A1	A4,B1	A4,A1	A1,B1	A1,A2	A1,B3	A1,B3
iteration_757	B1,B4	A1,A2	A1,B1	N,B1	A1,B1	B1,B4	A1,B1	A1,B1	A4,A1	B1,B1	-2,-2	A1,N	A1,N	-2,-2	A1,N	B2,B3	B1,B1	-1,-1	A1,B4	A1,B1	A1,A4	A1,N	-2,-2	A1,N	B2,N	B3,N	A1,B2	B2,N	A4,B1	A2,B2	B1,B2	B1,B1	N,B1	B2,B2	N,B1	B2,B1	B1,B1	B1,B1	B1,B1	N,B1	N,A5	N,B2	N,N	B2,N	A2,B2	B2,B2	N,B1
iteration_758	B2,B2	A4,N	A4,B2	A2,A3	B2,N	N,A4	A4,A3	A3,B2	B5,N	A4,A2	N,B5	A3,B2	A4,A3	-2,-2	A4,A3	-2,-2	A4,A2	A4,N	A3,N	A3,N	B2,B5	B2,N	A3,N	-2,-2	-2,-2	-2,-2	-2,-2	A2,A3	A2,B2	A1,B1	A2,B2	N,A3	A2,A3	B5,N	A2,A3	A1,B2	A3,N	A2,N	A2,A3	A3,A3	A4,N	A3,B5	A3,A4	A4,B5	A1,N	A1,N	A3,A3
iteration_759	B1,B4	A2,B1	B1,B4	B3,B2	B1,B1	A3,N	B2,B1	B1,B3	-2,-2	B4,B2	-2,-2	B1,B2	B1,B3	A2,A2	B1,B3	-2,-2	B4,B3	A3,B2	B2,N	A3,B2	-2,-2	-2,-2	-2,-2	A2,B1	-2,-2	-2,-2	-2,-2	-2,-2	-2,-2	-2,-2	-2,-2	A1,A4	B3,B2	-2,-2	-2,-2	-2,-2	A4,B2	A1,B3	A1,B2	A1,B3	-2,-2	-2,-2	B3,B2	-2,-2	-2,-2	-2,-2	A4,B3
iteration_760	A3,A1	A3,B2	A3,A3	A5,A1	A3,A1	N,A3	A3,A5	A3,A5	-2,-2	A3,A1	A1,B4	A3,A1	A5,A3	B4,N	A3,A5	-2,-2	A3,A1	A3,N	A5,A3	A3,A3	-2,-2	A3,B4	A1,B4	A5,B4	-2,-2	-2,-2	-2,-2	-2,-2	-2,-2	-2,-2	-2,-2	B2,B3	A1,N	B3,N	A5,A1	-2,-2	B3,N	A1,B2	A1,B2	A1,B3	N,A2	A5,B3	A5,A2	B3,N	B1,B2	N,B1	A5,N
iteration_761	A3,A2	A2,B2	A2,A3	B3,N	A3,B2	A1,B3	-1,-1	A2,B3	N,A5	A2,N	A2,B2	A3,N	A3,B3	A2,A2	A3,N	-2,-2	A2,B3	A3,B3	A1,B3	A3,B3	A2,N	A2,N	A3,B2	A2,B3	-2,-2	A3,N	A3,N	-2,-2	-2,-2	-2,-2	-2,-2	A3,A1	B3,N	A1,B4	N,B3	-2,-2	A1,B3	A3,N	A3,N	A3,B3	A3,A2	A1,N	A1,A3	A1,A3	-1,-1	B4,B3	A1,A1
iteration_762	A5,N	B1,B3	A5,B1	A1,A2	A5,B1	A3,B1	A5,A2	A5,A2	-2,-2	A1,B1	B5,N	A1,B1	A1,B1	B2,B3	A5,A1	-2,-2	A2,B1	A5,B1	A2,B1	A2,B1	-2,-2	B1,B5	A1,B5	A1,B2	-2,-2	-2,-2	-2,-2	-2,-2	-1,-1	B2,B3	A1,A2	-2,-2	-2,-2	-2,-2	-2,-2	A1,B2	-2,-2	-2,-2	-2,-2	-2,-2	-2,-2	-2,-2	-2,-2	-2,-2	-2,-2	-2,-2	-2,-2
iteration_763	-2,-2	-2,-2	B5,B3	B1,B1	-2,-2	A2,A2	B5,B1	B5,B1	A2,B2	B1,B3	A4,N	B1,B5	B1,B3	-2,-2	B1,B5	-2,-2	-1,-1	A2,B1	A2,B5	A2,B5	A2,B5	N,B1	A4,B1	-2,-2	-2,-2	-2,-2	-2,-2	A2,B1	A2,B1	A2,N	A2,A2	B5,N	A2,A2	N,A3	A2,A2	A2,A2	A2,B5	A2,N	A2,N	A2,B5	A4,A1	A2,A3	A2,A4	A2,A1	N,A4	N,N	A2,A2
iteration_764	-2,-2	-2,-2	B1,B4	A4,B4	N,B1	N,B4	B4,B1	A4,B4	A3,B1	B4,B1	A3,B1	B4,B1	B4,B4	A2,A2	A4,B1	A1,B4	B4,B1	B1,B4	B1,B4	N,B1	-1,-1	B1,B4	A3,B1	A2,B4	A1,A4	A4,B4	A1,A4	A4,B1	A1,B4	N,B5	B1,B4	A1,A2	A4,B4	A4,B1	A4,B4	N,B1	A4,A2	A1,B4	A1,B4	A4,A1	A4,A1	B4,B1	A4,B1	A4,B1	A3,B1	A3,A4	A4,A4
iteration_765	A4,N	A4,A1	A4,A4	A4,B1	A4,N	A2,B2	A4,A4	A4,A4	A5,N	A4,A4	A3,N	A4,B1	A4,A4	A1,B1	A4,A4	-1,-1	A4,B1	A4,B2	A4,B2	A4,B2	A4,A5	A3,B1	A3,B1	A4,B1	A4,B2	A4,A1	A4,B2	A1,A4	A2,B1	B3,B1	A1,B1	A2,A3	A2,A4	B1,B2	A4,B1	B1,B3	A2,A2	A4,A3	A2,A2	A4,A3	B3,B1	B1,B1	B3,B1	B1,B3	-2,-2	-2,-2	A2,B3
iteration_766	A3,B2	A1,B4	B4,B2	A2,B1	A1,B2	B1,B4	A2,B4	A2,B4	A1,A4	B1,B2	-2,-2	B1,B4	A2,B4	B3,N	A2,B4	B2,B3	B1,B2	A2,B1	A2,B4	A2,B1	A2,A1	-2,-2	-2,-2	B4,B3	A2,B2	B4,B2	B4,B2	A2,A1	B1,B1	N,A5	A2,B1	A1,B1	A1,B1	-2,-2	A1,B1	A2,N	A1,B1	A1,B1	B1,B1	B1,B1	B1,B4	-1,-1	B1,B1	-2,-2	-2,-2	-2,-2	B1,B1
iteration_767	N,A4	N,B2	B2,N	B2,N	N,N	B1,B4	N,N	N,N	A1,A1	B2,N	A2,A1	B2,B2	N,B2	A4,B1	B2,N	A4,N	B2,N	N,B1	N,B1	N,B4	A1,N	A2,B2	A1,B2	A4,N	A4,B2	A4,B2	N,N	A2,N	B2,N	A2,B2	A2,B2	-2,-2	A2,N	B2,N	A2,N	B2,B2	A2,N	-2,-2	-2,-2	A2,N	N,B5	N,B2	B2,B5	N,N	A2,B1	B1,B2	B2,N
iteration_768	B1,B3	A1,B4	A1,B1	B4,B2	A1,B3	N,B1	B1,B4	B1,B4	A4,B1	A1,B2	A1,N	A1,B2	B1,B2	A2,A2	B1,B2	-2,-2	A1,B2	N,B1	B1,B1	N,B1	A4,B1	A1,B2	A1,B2	A2,B2	-2,-2	-2,-2	-2,-2	B2,B1	A1,B4	A1,B3	B4,B1	A1,A4	A1,B2	B4,N	A1,B1	B3,B4	A4,B2	A1,A4	A1,B2	A4,B2	B2,B1	A1,N	A1,B2	A1,B2	A1,B4	A1,B4	A1,A4
iteration_769	A3,A1	B2,B2	A3,B2	A2,B5	A3,B2	B4,N	A3,A2	A3,A2	-2,-2	A3,A2	A2,A2	A2,B2	A3,B5	A2,A3	A2,B2	A1,A1	A2,B2	A3,B4	A2,B4	A3,N	-2,-2	A2,B2	A2,A2	A3,A2	A1,B2	A2,A1	A1,B2	A2,A3	B5,N	N,A5	N,A3	A3,B2	A2,B5	A4,B1	A3,B5	N,N	A2,A3	A2,B2	A2,B2	A2,B2	A2,B2	A3,A4	A2,A3	A4,B2	A1,B1	A1,B1	A2,A2
iteration_770	A3,A1	B3,B2	A3,B3	A1,A2	A3,B3	-2,-2	A3,A1	A3,A2	-2,-2	A2,B3	B1,B2	A3,A1	A2,B3	A4,A1	A1,B3	A4,B1	A3,A1	-2,-2	-2,-2	-2,-2	-2,-2	A3,B1	A1,B2	A4,B3	A1,B1	A4,B3	A4,A1	A2,A2	A1,B4	A1,B1	A2,B4	A3,N	A2,B4	A4,N	A2,B4	A2,B1	A3,B4	A3,B4	A2,A3	A2,N	-2,-2	B4,N	N,B4	B4,N	A3,B1	A3,A4	B4,N
iteration_771	A2,B1	A2,N	A2,B1	A3,N	A2,N	B2,B2	A2,N	A3,B1	A1,B3	A2,N	-2,-2	A2,N	A2,A3	B1,B1	A3,B1	A3,A1	A2,A3	A2,B2	B2,N	B2,N	B3,B1	A2,N	A2,N	A2,B1	A3,A3	A3,B1	A3,B1	-2,-2	-2,-2	B1,B3	A3,N	-2,-2	-2,-2	-2,-2	-2,-2	A3,B1	A4,A3	-2,-2	-2,-2	-2,-2	A1,B3	A1,A3	A1,A1	A1,B3	-2,-2	-1,-1	A1,A4
iteration_772	-2,-2	-2,-2	B3,B2	A2,B1	-2,-2	A5,N	A2,B2	A2,B3	B2,B1	A2,B2	-1,-1	A2,B3	B1,B3	-2,-2	A2,B3	B5,N	A2,B2	A2,N	A5,B2	B2,N	B3,B2	A2,A5	B3,N	-2,-2	A2,N	A2,N	A2,B5	A2,N	B1,B2	A5,N	A2,B1	A5,N	B2,N	N,A3	N,B2	A2,A5	N,N	A5,B2	B2,N	A5,B2	B2,N	N,N	N,B2	N,B2	A1,A2	A1,N	N,B2
iteration_773	A1,B2	A1,B2	A1,A1	A1,B1	B2,B2	A2,B3	A1,B1	A1,B1	A1,B1	A1,B1	B1,B2	A1,A1	A1,A1	A1,A2	A1,A1	B1,B4	A1,B1	A1,B3	B1,B3	A2,B1	A1,B1	A1,B1	A1,B1	A1,A1	A1,B4	A1,B1	A1,B1	A1,A3	B4,B1	A4,B1	A1,B4	A1,A4	A3,B4	B3,B1	A1,B1	A4,B4	A1,B4	A1,B4	A1,B4	A3,A4	N,A5	A1,B3	A1,N	A1,N	N,A5	N,B1	A1,B4
iteration_774	-2,-2	-2,-2	A2,A1	A1,A2	-2,-2	N,A3	A1,A1	A2,A2	A1,B2	A1,A1	N,A4	A2,A2	A2,A1	A1,B1	A2,A2	A2,B3	A2,A2	A1,N	A1,N	A1,N	A2,B2	A2,N	A2,A4	A1,A2	A2,A2	A2,B3	A2,B3	A1,B2	A2,B1	A1,A1	B2,B1	A4,B1	A1,A2	A2,B1	A1,B1	A1,B2	A4,A2	A2,B1	A2,B1	A4,A2	A2,A2	B1,B1	A2,B1	A2,B1	A2,A3	A2,B1	A4,B1
iteration_775	A2,A2	A2,A3	A2,A2	A3,N	A2,A2	A1,B4	A2,N	A2,A3	B4,B1	A2,A3	A2,B3	A2,N	A2,N	-2,-2	A2,N	A1,A1	A2,N	A2,B4	A1,N	A1,N	A2,B4	A2,B3	A2,A2	A2,N	A1,A2	A1,N	A1,A2	A3,A2	B4,N	A4,N	A3,B4	-2,-2	A3,N	-2,-2	A2,N	A3,A4	A3,N	A3,N	A3,N	A3,N	-2,-2	-2,-2	-2,-2	-2,-2	-2,-2	-2,-2	-2,-2
iteration_776	-2,-2	-2,-2	B4,N	A1,B1	N,B1	A3,B2	N,B1	N,B1	-2,-2	N,B1	B3,N	A1,N	A1,N	A4,B1	A1,B4	B1,B1	N,B1	A3,N	A3,B1	A3,B1	N,B1	B3,N	A1,B3	N,B1	B4,B1	A1,B1	A1,B1	A1,A1	B1,B1	B3,N	A1,B1	B1,B1	A1,B1	A2,B3	A1,B1	B1,B3	A1,B1	A1,B1	A1,B1	B1,B1	A1,A1	A1,B3	A1,B3	A1,A1	A1,B3	B3,B3	B3,B1
iteration_777	B2,B2	A2,A2	A2,B2	A3,N	A2,B2	B2,N	A3,B2	A2,N	N,A4	A3,B2	-2,-2	A2,A3	A2,N	A1,A3	A2,A3	B1,B1	A2,A3	A3,B2	A3,N	B2,B2	N,N	-2,-2	-2,-2	A1,N	A2,B1	A3,B1	A3,B1	N,A3	N,A3	A3,A2	N,N	A2,A2	A3,A3	B2,B3	A3,N	N,A3	A3,A2	A3,A2	A3,A2	A3,A2	A3,B1	A3,B2	A3,B2	A3,A3	A1,A1	A1,B2	A3,B2
iteration_778	-2,-2	-1,-1	B1,B2	B1,B4	-2,-2	A1,B3	B4,B1	B2,B1	A2,N	B1,B4	A3,N	B1,B1	-1,-1	-1,-1	B2,B4	-2,-2	B2,B4	B3,B1	A1,B4	B3,B1	A2,B2	A3,B1	A3,B1	A1,B2	-2,-2	-2,-2	-2,-2	-2,-2	-2,-2	-2,-2	-2,-2	A1,B2	B2,B1	N,A5	B4,B1	-2,-2	A1,B1	B2,B2	B2,B2	A1,B2	A1,A1	B4,N	A1,B4	A1,N	N,B2	N,N	A1,A1
iteration_779	A3,N	B1,B3	A3,B1	A3,A1	A3,B3	A2,B3	A1,B1	A3,B1	B1,B1	A3,A1	A1,B2	A3,B1	A3,B1	A2,A2	A3,B1	A3,B1	A3,B1	B1,B3	A2,B1	A1,A2	B1,B1	A1,B1	A1,A3	A3,A2	B1,B1	A3,B1	A3,B1	-1,-1	-2,-2	A2,B1	A1,A4	A1,B2	A4,A3	B3,B2	A3,A4	A1,B1	A4,B2	A4,B2	A4,B2	A1,A4	A1,B3	A3,B3	A1,B3	A3,A1	A2,A2	A2,B3	B3,B2
iteration_780	B3,B2	A1,A3	A1,B3	B2,N	A3,B3	A5,N	B3,N	A1,N	-2,-2	B3,B2	A2,A3	B3,B2	A1,N	A2,B1	B3,N	A1,A3	A1,B2	A5,B3	A5,N	B3,N	-2,-2	A2,B3	A3,B2	A2,A1	A3,B3	A1,B3	A1,B3	-2,-2	-2,-2	-2,-2	-2,-2	A1,B2	B2,B3	-2,-2	-2,-2	-2,-2	B2,B3	B2,B3	A1,B2	B2,B3	A1,B2	B2,N	A1,B2	B2,B2	-2,-2	-2,-2	A1,B2
iteration_781	A2,B1	A1,B1	A2,B1	A1,N	A1,A2	N,A5	A2,A1	A2,A1	B2,N	N,B1	A1,A4	N,B1	A1,B1	N,A5	N,B1	A1,B4	A2,A1	A1,A5	A2,N	A1,N	A1,B2	A1,B1	A4,N	A1,N	A1,N	-1,-1	A1,N	N,B3	A1,B4	-2,-2	B4,N	A2,B2	B4,B3	A2,A2	B4,N	-2,-2	B2,B4	B2,B3	B2,B4	B2,B3	-2,-2	A2,N	A2,N	A2,N	B2,B1	A2,B2	A2,B2
iteration_782	A1,B2	B4,B1	B2,B4	B1,B3	A1,B4	A1,B1	B1,B4	-2,-2	-2,-2	-1,-1	N,B5	B4,B3	-2,-2	-2,-2	B2,B1	A1,A1	B2,B1	A1,B1	B1,B1	B1,B1	-2,-2	B5,B3	B3,N	-2,-2	A1,B1	A1,B2	A1,B2	A4,B1	-1,-1	A3,B2	A4,B3	A1,B1	B1,B1	N,B4	A4,B3	A3,B3	B1,B1	A1,B1	B1,B1	A1,B1	N,B4	B3,B4	N,B3	B3,B4	A1,B4	A1,N	N,B1
iteration_783	A2,A1	B1,B1	A2,B1	A2,A3	A1,B1	N,A3	A2,A2	A2,A3	-2,-2	A2,A3	N,B1	A2,A2	A2,A2	A2,A2	A2,B1	A1,B2	A2,A2	A2,A3	A2,N	A2,N	-2,-2	A2,N	A2,N	A2,A2	B2,B1	A1,B1	A1,B1	-2,-2	-2,-2	A2,B1	A3,A1	A3,B1	A3,A2	B3,B1	A3,A1	A3,B1	A2,B1	A3,B1	A3,A3	A3,A3	B1,B1	A3,B3	B3,B1	B3,B1	-2,-2	-2,-2	A2,B1
iteration_784	A2,A2	B1,B4	A2,B1	B3,N	A2,B4	-2,-2	A2,N	B1,B3	A3,N	A2,N	N,B4	N,B1	B1,B3	-2,-2	A2,B3	A2,A2	B1,B3	-2,-2	A2,N	-2,-2	A3,B1	N,N	B4,B1	-2,-2	A2,B3	A2,B3	A2,A2	A1,N	B3,B1	A2,B2	A1,B3	B2,N	B3,N	B3,B1	N,B3	A1,B2	N,B2	B3,N	N,B2	B3,B2	-2,-2	N,B1	N,B1	-2,-2	A1,A3	A1,B3	N,N
iteration_785	A2,A3	A4,B1	A4,A2	B1,B1	A2,B1	A1,A3	A4,B1	A2,B1	B3,B2	A4,B1	B2,B2	A2,B1	A2,B1	B3,B2	A2,B1	A1,B4	A4,B1	A1,B1	A3,B1	A1,B1	B1,B3	B1,B2	B1,B2	A2,B3	B4,B1	A1,B1	A1,A2	A2,B1	B1,B2	N,A2	B1,B2	A2,B2	A2,B1	A1,A1	B1,B1	N,B1	A2,B2	A2,A2	A2,A2	A2,B1	A2,B2	A1,B1	B1,B2	A2,B1	B3,B2	A1,B3	B2,B2
iteration_786	A1,A2	A1,A1	A1,A1	A2,B3	A1,A2	A3,A1	A1,B3	A1,B3	A2,A3	A1,B3	A3,B2	A2,A1	A1,B3	-2,-2	A1,B3	A2,A3	A1,B3	A1,B3	A3,B3	A1,A3	A2,B3	A1,B2	A3,A1	-1,-1	A1,A3	A1,A3	A1,A2	B3,B2	A2,B3	A1,A1	A2,B3	A3,N	A2,B3	A2,N	A2,B2	A2,A1	A3,B3	A2,N	A3,B3	A2,A3	A2,A3	A2,A2	A2,A2	A2,A2	A1,B2	A1,A2	A2,B3
iteration_787	A1,B2	B1,B2	A1,B1	N,A2	B2,B1	A1,B2	A1,A2	A1,A2	B2,N	A1,N	A1,A1	N,B1	A1,N	A2,B2	A1,N	N,B3	A1,A2	A2,B2	A1,A1	A2,B2	A2,B2	A1,N	A1,B1	A2,A1	N,N	B3,N	N,N	-2,-2	-2,-2	A1,N	N,A5	-2,-2	-2,-2	A3,B1	A2,N	N,N	A5,A2	-2,-2	-2,-2	-2,-2	A1,B2	A2,B1	A1,B1	A2,B2	A2,A2	A3,A2	A5,B1
iteration_788	B5,N	A3,B2	A3,B5	A1,N	A3,N	B1,B2	B5,N	A3,N	N,A4	A3,N	A1,B2	A3,N	A1,B5	B1,B4	A1,B5	B5,N	A1,B5	N,B1	B5,B2	N,B2	N,N	A3,B2	A1,N	A1,B1	A1,N	B5,B5	B5,N	-2,-2	-2,-2	-2,-2	A1,N	B4,B1	A1,N	A3,B2	A1,N	A1,N	B4,N	A1,B4	B4,N	A1,B1	-2,-2	B2,N	-2,-2	-2,-2	N,A3	A3,N	B4,N
iteration_789	B4,N	A4,N	A4,B4	A1,B1	A4,B4	A1,A1	B4,B1	A1,B4	A1,B1	A4,B1	B3,N	A4,A1	A1,B4	B2,B2	A4,B1	N,B1	B4,B1	A1,B4	A1,B1	A1,B1	A1,A1	A4,B3	A1,N	A1,B2	A4,N	N,B1	B1,B1	B2,B1	A1,A1	B2,B3	A1,B2	A1,A1	A1,B2	A2,B2	A1,B2	B2,B2	A1,B2	A1,A1	A1,B2	A1,B2	B1,B1	A1,B2	B2,B1	B2,B1	A4,A1	A2,A4	A1,B1
iteration_790	-2,-2	-2,-2	B5,B1	A4,A2	-2,-2	B1,B1	A2,B1	A4,B1	A4,A1	A2,B1	B4,B1	A4,B5	A4,B5	A1,B2	A4,B1	A3,N	A2,B5	B1,B1	B1,B1	A2,B1	A4,B1	A4,B4	B5,B4	B5,B2	A4,A3	N,B1	A3,B1	A4,B1	A3,A2	-2,-2	A4,A3	B3,N	A4,A2	B3,B2	-1,-1	-2,-2	A2,B3	A2,N	A4,N	A4,B3	N,B1	A2,B3	B3,N	A2,B1	-2,-2	-2,-2	B3,B3
iteration_791	B1,B1	A1,B4	A1,B1	A2,B4	B4,B1	A2,A1	B1,B4	A1,A2	A1,B4	A1,B4	N,B4	A1,B4	B1,B4	A4,B1	A2,B1	A5,N	A2,B1	A2,B4	A2,B1	A2,B4	A1,A2	B4,N	A1,N	A4,B1	A5,B1	N,B1	A2,A5	B4,B1	A2,A2	A3,N	A2,B4	B3,N	A2,B4	A2,B3	A2,B4	A2,A3	A2,N	A2,N	B4,B3	A2,B3	A1,B4	A2,B4	B4,B4	A2,B4	B3,N	B3,B3	A2,B4
iteration_792	A1,B4	A1,N	A1,B4	A3,B3	A1,B4	-2,-2	B4,B3	B4,B3	A3,B1	A3,B4	A3,B1	B4,B3	B4,B3	A3,A2	A1,B3	B3,N	A1,A3	-2,-2	-2,-2	-2,-2	B1,B4	B1,B3	A3,B3	A3,B4	A1,B3	B3,N	A1,N	A1,B3	A3,B2	A4,B1	B3,B2	A2,B1	B3,B2	A3,B1	A1,A3	A4,B2	A2,B2	A2,B3	B1,B3	A2,B3	N,B3	A3,A3	A3,N	A3,N	B4,B1	A3,B4	B2,N
iteration_793	-2,-2	-2,-2	A4,N	B4,B5	-2,-2	B4,B1	A4,B4	A4,B4	A1,B3	B5,N	A1,B3	A4,B4	A4,B4	A5,N	B4,N	-2,-2	B4,N	B4,B4	B4,B4	A4,B4	A1,A4	A1,A4	A1,B4	A5,B4	-2,-2	-2,-2	-2,-2	B5,N	A1,B4	A3,A1	A1,B5	B3,B1	A1,B5	-2,-2	A1,N	A1,A3	A1,B1	A1,B3	B5,B1	A1,B3	-2,-2	-2,-2	A1,A3	-2,-2	-2,-2	A1,N	A1,B1
iteration_794	A3,B2	A1,A1	A1,B2	B3,N	A3,A1	B3,N	A1,B3	A1,B3	N,B2	B2,N	N,B2	A1,N	A1,B3	A1,B3	B2,N	A3,N	A1,B3	A1,N	B3,N	B3,B3	A1,N	N,N	N,N	A1,B3	B2,N	B2,N	A3,B2	-2,-2	-2,-2	-2,-2	-2,-2	N,B4	N,B1	A2,B2	N,B1	-2,-2	N,N	N,B1	B1,B4	N,N	A1,B3	A2,N	A1,A2	B3,N	B1,B4	A2,B1	N,A2
iteration_795	B2,B2	A4,A1	A4,B2	A1,B3	A4,B2	B2,N	A1,B2	A4,B3	B3,N	A4,B3	A3,B1	A4,B3	A4,A1	A1,B2	A1,B2	N,A4	A4,B3	B2,B2	A1,B2	A1,B2	B3,B3	B1,B3	A3,A4	A1,A1	A1,A4	A1,N	B2,N	B3,B2	-1,-1	N,B3	A1,B3	A3,A1	A1,B3	A1,A2	A1,B2	B3,N	A3,B3	A3,B3	A1,A3	A1,A3	A2,A2	A1,B2	A1,A2	A2,B2	B2,B3	A1,B2	A3,A1
iteration_796	-2,-2	-2,-2	A1,N	N,B1	A1,N	B4,N	A1,B1	N,B1	A2,B1	A1,N	B4,B1	A1,B1	N,B1	-2,-2	N,N	A2,B3	A1,B1	A1,B4	B1,B4	A1,N	B1,B1	A1,B4	B1,B1	-2,-2	A2,N	B3,N	A2,N	A2,B1	A5,N	B3,B2	A2,A5	N,A4	A2,A5	-2,-2	A2,A5	A2,B3	A2,N	A2,A4	A5,A4	A2,N	-2,-2	-2,-2	-2,-2	-2,-2	-2,-2	-2,-2	-2,-2
iteration_797	A2,A1	B4,N	A1,N	A1,B2	A2,B4	A3,B2	A1,N	A1,B2	A2,B2	A1,B2	B1,B1	A1,A1	A1,B2	A1,B1	A1,N	A2,B2	B2,N	B2,N	A3,N	A3,N	A2,A1	A1,B1	A1,B1	A1,B2	B2,N	A2,N	A1,B2	B2,B3	A1,A1	N,B2	A1,B2	A2,A2	A1,B3	A2,A2	A1,B2	B2,N	A2,B3	A1,A2	A2,B3	A1,A2	A2,B2	A2,B2	B2,B2	A2,A2	A1,B4	A2,B4	A2,B2
iteration_798	B3,B2	A2,A1	A2,B3	A2,B2	A1,B2	A2,B2	A2,A2	A2,B3	A1,B4	B3,B2	A2,B1	A2,B2	B3,B2	-2,-2	A2,A2	B4,N	A2,A2	A2,B2	A2,A2	A2,A2	A2,B4	B1,B2	A2,B1	-2,-2	A2,B4	A2,B4	A2,B4	A3,B2	A2,A3	B3,N	A3,A2	A1,B1	-1,-1	A1,A3	A3,A3	A3,B3	A1,A2	A1,A3	A3,B1	A3,B1	N,A3	A3,A1	A1,N	A1,A3	-2,-2	-2,-2	-2,-2
iteration_799	A1,B3	A1,B3	B3,B3	B2,N	A1,B3	N,A4	B3,N	B3,B2	-2,-2	B3,N	-2,-2	B3,B2	B3,B2	-2,-2	B3,N	A1,B4	B3,N	N,N	N,N	B3,N	-2,-2	-2,-2	-2,-2	-2,-2	B4,N	B4,B3	A1,N	A3,N	A2,B2	B1,B4	A2,N	B4,N	A3,B2	-2,-2	B2,N	A2,B1	B2,N	A3,N	B2,N	A3,B4	-2,-2	-2,-2	-2,-2	-2,-2	-2,-2	-2,-2	-2,-2
iteration_800	N,B5	N,B5	N,N	A3,B2	B5,N	-2,-2	B2,N	A3,N	B1,B3	A3,N	N,B4	B2,N	A3,N	A2,B2	A3,N	A4,B1	A3,N	B2,N	B2,N	B2,N	N,B1	N,N	B4,N	B2,N	N,B1	A4,N	A4,A3	B3,B2	A3,A1	B1,B1	A3,B3	A1,B4	A1,B3	A1,B2	A3,B2	A3,B1	A1,B3	B3,B4	B3,B4	A1,B4	B1,B3	A1,B2	A1,B1	B2,B1	B1,B4	A1,B1	A1,A1
iteration_801	-2,-2	-2,-2	A1,A2	A4,N	-2,-2	A2,B2	A1,N	A1,N	-2,-2	A1,N	-2,-2	A1,N	A1,A4	-2,-2	A1,N	N,B5	A1,N	B2,N	B2,N	A1,B2	-2,-2	-2,-2	A1,N	-2,-2	N,N	A1,N	N,N	B4,N	A4,A1	N,A3	A4,B4	B4,N	A4,B4	A4,A1	A1,B4	A4,N	B4,N	A4,B4	A4,N	A4,N	A1,A4	A4,B4	A4,A1	A1,B4	-2,-2	-2,-2	A1,B4
iteration_802	-2,-2	-2,-2	A1,A5	B1,B2	A1,N	A1,B2	A1,B1	A5,B2	B4,B1	A5,B2	A4,B1	A5,B2	A1,B1	A2,A2	A1,B2	N,B4	A5,B2	A1,A1	A1,B2	A1,B2	B2,B4	A5,B1	A4,A5	A2,B1	B2,B4	B2,N	B2,N	-2,-2	-2,-2	-2,-2	-2,-2	A2,B2	B3,B2	A1,N	-1,-1	-2,-2	A2,B3	B2,B3	B2,B2	B2,B2	B2,N	A1,B1	A1,B2	A1,B2	A3,B2	A3,A1	B2,B3
iteration_803	-2,-2	-2,-2	N,B3	A4,B2	-2,-2	A2,B2	B2,B3	A4,N	-2,-2	B2,N	A1,A4	B2,B3	A4,N	A2,B1	B2,B3	N,B2	B2,B3	B2,B3	B2,B3	A2,B3	A4,N	A1,B3	A4,B3	A2,A4	N,B3	B2,N	N,B3	A4,B1	A3,B2	B2,B3	A3,B1	A1,A4	A4,A3	-2,-2	B1,B2	A3,B2	A3,A1	A4,A1	A4,A4	A4,A1	-2,-2	-2,-2	B1,B2	-2,-2	-2,-2	-2,-2	A3,B1
iteration_804	A1,B4	B2,B2	B4,B2	A4,B3	A1,B2	N,B5	B3,B4	B3,B2	A1,N	B3,B4	A2,A2	B3,B4	B3,B4	-2,-2	B3,B4	-2,-2	B3,B4	B4,N	B3,B5	B3,N	B3,N	A2,B4	A2,B4	-1,-1	-2,-2	-2,-2	-2,-2	A4,A1	B3,N	N,A4	A4,B3	A1,A3	A4,N	B2,N	-1,-1	B3,N	A1,N	A4,A1	N,A3	N,A3	N,A5	N,N	N,N	N,A5	A2,A3	A2,B2	N,N
iteration_805	A2,A3	A1,N	A2,A1	B1,B4	-2,-2	A2,B3	A1,B1	A2,B4	B1,B1	A1,B1	A1,B4	A1,B4	A2,B1	N,B4	A2,B4	B1,B1	A1,B1	A1,B3	A1,B3	A1,B3	B4,B1	A1,B4	B4,B4	N,B1	B4,B1	B4,B1	A2,B1	-2,-2	-2,-2	A2,B1	B4,B1	A2,B3	B4,B2	B2,B2	B4,B2	B1,B4	B3,B2	A2,B4	A2,B2	B3,B4	-2,-2	B2,B4	-2,-2	-2,-2	A2,A3	A2,B2	-2,-2
iteration_806	A1,A2	A3,B2	A1,B2	A1,B2	A3,A2	N,A3	A1,A1	A1,B2	A1,A1	A1,B2	A1,A1	A1,B2	A1,B2	-1,-1	B2,B2	B2,B2	A1,B2	A1,A3	-1,-1	A1,N	A1,B2	A1,B2	A1,A1	A1,B2	B2,B2	B2,B2	B2,B2	B2,B3	A1,A1	A1,B2	A1,B2	B1,B1	A1,B3	A2,B3	A1,B2	A1,B2	B3,B1	A1,B1	A1,B1	B3,B1	-2,-2	B2,B3	-2,-2	-2,-2	A1,A2	A2,A1	-2,-2
iteration_807	A1,N	B2,B2	A1,B2	A1,B2	B2,N	B4,B1	A1,A1	A1,B2	B5,N	B2,B2	A3,B2	A1,B2	A1,B2	B3,N	B2,B2	A3,N	A1,B2	A1,B1	A1,B4	-1,-1	B2,B5	A3,B2	B2,B2	B2,B3	A3,B2	B2,N	B2,N	B1,B2	A1,A4	A3,A1	A1,B1	B5,N	A1,B1	N,A5	A1,B1	A3,B1	A1,N	A1,B5	A1,N	A1,B5	A3,B1	A1,A5	A5,B1	A5,B1	N,A2	N,N	A5,A1
iteration_808	-2,-2	-2,-2	N,B2	N,N	-2,-2	-2,-2	N,B2	N,N	A2,B3	N,B2	A3,B2	N,B2	N,N	B4,N	N,N	N,A3	N,B2	B2,N	B2,N	B2,N	A2,N	A3,N	A3,N	N,B4	N,N	N,N	N,A3	B4,N	A3,N	-2,-2	N,N	N,B2	A3,B4	B3,N	A3,N	-1,-1	B4,B2	A3,N	A3,N	A3,N	B4,N	A3,B3	B3,B4	B3,B4	A1,N	A1,B3	B3,B4
iteration_809	A4,B1	N,B1	B1,B1	N,B4	A4,N	A3,B1	B1,B4	B1,B4	A3,A1	N,B1	-2,-2	N,B1	N,B1	A2,B2	N,B1	A2,B1	N,B1	B1,B4	A3,B1	A3,B1	A3,B1	-2,-2	-2,-2	A2,B1	A2,B1	B1,B1	N,B1	N,B1	B4,N	-2,-2	N,B1	N,B4	N,B1	B2,B2	B4,B1	-2,-2	N,B4	B1,B4	N,B1	N,N	-2,-2	B2,B4	-2,-2	-2,-2	A4,A1	A4,B2	-2,-2
iteration_810	B2,B1	A1,B4	B4,B2	B1,B3	B4,B1	A1,B2	B3,B4	B2,B1	-2,-2	B2,B1	A3,N	B4,B3	B4,B3	-1,-1	B2,B3	A2,B2	B2,B1	B2,B4	B2,B3	A1,B3	-2,-2	A3,B4	A3,B3	-2,-2	B2,B2	A2,B3	A2,B2	A3,B1	B2,B3	A3,B1	A3,B2	N,B5	A3,B3	A1,A3	A3,B2	B2,B1	B3,N	A3,N	B3,N	A3,N	A5,N	A1,B2	A1,A5	A1,A5	-2,-2	-2,-2	A5,N
iteration_811	N,B2	N,B3	B2,B3	B5,N	N,N	-2,-2	B3,N	B3,N	A2,A1	B3,B5	A1,A4	B2,N	N,B2	A2,B1	B3,B5	A1,B3	B3,N	-2,-2	-2,-2	-2,-2	A2,B3	A1,N	A1,B2	A2,N	A1,B3	A1,B5	A1,B3	B5,N	-1,-1	B3,B2	A3,B5	N,B1	A3,N	B5,N	A3,B5	A3,B3	N,B1	A3,B1	A3,N	A3,N	N,B4	B5,B5	B5,N	B5,N	A3,B2	B2,N	B5,N
iteration_812	B3,B2	A3,B1	B1,B3	B4,B2	A3,B3	-2,-2	-2,-2	B1,B2	A1,B2	B1,B2	-2,-2	-2,-2	B3,B4	-2,-2	B4,B1	A3,B1	B3,B4	-2,-2	-2,-2	-2,-2	A1,B1	-2,-2	-2,-2	-2,-2	B1,B4	A3,B4	B1,B4	-2,-2	-2,-2	A1,B1	N,B2	-2,-2	-2,-2	A2,B2	B3,B4	N,B1	-2,-2	-2,-2	-2,-2	N,B1	N,A3	B2,B3	B3,N	B2,N	N,A2	B2,N	-2,-2
iteration_813	B3,B2	A2,N	B3,N	A1,B2	A2,B3	-2,-2	A1,N	B2,N	A1,B1	B2,N	A2,B1	A1,B3	A1,B3	A2,A3	B2,B3	A3,B1	B2,B3	A1,N	A1,N	-2,-2	A1,N	A2,A1	A2,A1	A2,B3	A3,B3	B1,B3	A3,B3	A1,B4	B2,N	A3,N	B4,B2	A1,B1	B4,N	B2,N	B4,B2	A3,B4	B1,B4	A1,B4	B1,B4	N,B1	-2,-2	B2,N	-2,-2	-2,-2	A2,A1	A2,B2	-2,-2
iteration_814	A1,B3	A2,B1	B1,B3	A4,B1	B1,B3	B1,B1	A4,B3	B1,B1	A1,B4	A4,B3	A2,B3	A4,B1	B1,B1	A2,A2	A4,B3	A4,N	B1,B3	B3,B1	A4,B1	A4,B1	B4,B1	A2,A4	A2,A4	A2,B1	A4,N	A4,A4	B3,N	A4,N	A4,B1	A2,B3	A4,N	A1,B4	N,B1	N,A2	A4,N	A2,N	B4,B1	A1,N	B4,B1	A1,N	N,A4	N,N	-1,-1	N,N	-2,-2	-2,-2	N,B1
iteration_815	-2,-2	-2,-2	-1,-1	N,N	-2,-2	B1,B2	A1,N	N,A2	-2,-2	A1,N	N,B3	A1,N	A1,N	B1,B1	A2,N	A4,B1	A1,N	B2,N	B2,N	A1,B1	A2,N	A1,N	N,N	A1,B1	N,B1	A2,B1	A4,A2	N,A2	N,A5	N,A3	N,N	A2,B2	A2,N	A3,B1	A5,A2	N,N	B2,N	A2,A2	B2,N	A2,N	A5,N	A5,B1	N,B1	A5,A5	B2,B1	A3,B2	N,B1
iteration_816	-2,-2	-2,-2	N,A2	A1,N	-2,-2	-2,-2	-1,-1	A2,N	-2,-2	N,N	B2,B1	N,N	A2,A1	-1,-1	A2,A1	A3,B1	N,N	-2,-2	-2,-2	-2,-2	A2,N	N,B2	N,B2	A2,B3	A3,A1	A3,A2	A2,B1	B3,N	A3,A1	A1,B4	A3,B3	B2,B2	A3,B3	A3,B2	A3,B3	A1,B3	A3,B2	B3,B2	B3,B2	B3,B2	B3,B2	A3,B3	B3,B3	-1,-1	N,A5	B2,N	B2,B3
iteration_817	B2,N	B2,B2	B2,B2	A1,B4	B2,B2	A3,B2	A1,B2	B4,B2	A2,A2	A1,B2	-2,-2	B4,B2	A1,B2	B3,B1	A1,B2	A2,A2	B4,B2	A1,B2	A1,A3	A1,A3	A2,B4	-2,-2	-2,-2	B2,B3	A2,B2	A2,B2	A2,B2	A1,B4	A1,B3	A1,A3	A1,A1	B3,B2	A1,B4	B5,N	A1,B4	A1,A1	B4,B3	B4,B3	B4,B2	A1,B3	A2,B2	A1,B5	A1,B2	-1,-1	A3,N	A3,B5	B2,B3
iteration_818	N,N	B2,B2	B2,N	A3,N	N,B2	N,A3	N,A3	N,B2	-1,-1	A3,B2	A2,A1	B2,N	B2,N	-2,-2	-1,-1	-2,-2	B2,N	N,N	N,N	A3,A3	N,N	A2,B2	A2,N	-2,-2	-2,-2	-2,-2	-2,-2	B5,N	A3,B1	-1,-1	B1,B5	-1,-1	B1,B5	A4,A1	N,B1	A5,B5	A1,B1	A1,B5	A1,B5	A1,B5	B1,B3	A1,N	A1,B1	-1,-1	A2,B2	A2,A4	A1,B1
iteration_819	A1,A1	A1,B4	A1,A1	B1,B4	A1,B4	N,A3	A1,B4	A1,B1	A1,A2	A1,B1	A1,B2	A1,B1	A1,B4	A1,A1	A1,B1	B3,B2	A1,B4	A1,N	A1,N	A1,N	A1,A1	A1,B1	A1,A1	A1,B4	A1,B3	B1,B2	B1,B3	A3,B1	B1,B4	A2,A2	-1,-1	A1,A3	A3,B1	A3,A1	A3,B1	A2,B1	A3,A1	A1,B1	A3,B1	A1,B1	A1,A2	A1,B1	A1,B1	A1,A2	B4,B1	A3,B4	A1,B1
iteration_820	-2,-2	-2,-2	B3,N	A5,B2	-2,-2	A1,A3	B2,B3	A5,N	B2,B3	A5,N	A3,B1	B2,B3	B2,B3	A3,B1	B2,N	A1,B1	B2,B3	A1,B3	A3,B2	A1,B2	A5,B2	A3,B2	A3,B3	B1,B2	A1,N	B1,B2	N,B1	A5,N	B2,B2	B1,B1	A5,B2	A4,N	A5,B2	A3,B2	A5,B2	B2,B1	A5,N	B2,N	A5,N	A4,B2	A1,B1	A5,B2	B2,B1	A5,A1	A1,B1	A1,A3	B2,N
iteration_821	A1,A1	A2,B2	A2,A1	B1,B2	A1,B2	N,B1	A1,B2	A2,B2	N,B5	A2,B2	B3,N	A1,B1	A2,B2	A1,A1	A2,B2	A2,N	A1,B1	B2,B1	A1,N	A1,N	A2,N	A1,B3	A1,N	A1,B2	B2,N	B2,N	A2,B2	B2,B2	A1,B1	A4,N	A1,B2	B2,B2	A1,B2	A2,B1	B1,B2	A4,B2	B2,B2	A1,B2	A1,B2	B2,B2	A1,A3	A2,B2	A2,A1	A2,A1	N,A3	N,B1	A1,B2
iteration_822	-2,-2	-2,-2	N,A2	N,A3	-2,-2	B1,B3	A3,N	A2,N	-2,-2	N,A3	B2,B2	N,N	A2,N	A3,B1	A2,N	-2,-2	N,N	B3,N	A3,B1	B3,N	-2,-2	N,B2	N,B2	A3,A2	-2,-2	-2,-2	-2,-2	-2,-2	-2,-2	-2,-2	-2,-2	-2,-2	-2,-2	A1,B3	B4,N	-2,-2	B3,B4	-2,-2	N,B1	-2,-2	A1,A4	A1,B4	A1,A4	A1,A1	A2,B1	B1,B3	A4,B3
iteration_823	B4,N	A3,A2	A3,B4	B4,B1	A2,N	A3,A2	A3,B1	B4,B1	N,B5	A3,B4	B2,B3	A3,B4	A3,B4	B4,B1	A3,B1	A3,N	B4,B4	A3,A2	A3,A3	A3,A2	N,B1	A3,B2	A3,B3	A3,B4	A3,A3	N,B1	A3,A3	-2,-2	-2,-2	A1,B2	B4,B1	-2,-2	-2,-2	A4,B1	B4,B1	A1,B4	-2,-2	N,B1	-2,-2	-2,-2	N,B3	A4,B4	B4,B3	A4,N	A3,B2	B2,B1	-1,-1
iteration_824	B2,B2	A2,B3	B3,B2	A2,B2	B3,B2	B2,B3	B2,B2	B2,B2	B3,B1	A2,B3	A4,N	A2,B2	A2,B2	N,B5	B2,B3	A4,A1	B2,B3	B2,B2	B2,B3	-1,-1	B2,B3	A2,A4	A4,B2	B2,N	A1,B3	A4,B3	A4,B3	B2,B1	A2,A2	A2,A1	A2,B2	B4,N	A2,B2	A1,B2	A2,B2	A2,A2	A2,B4	A2,N	A2,N	A2,B4	A4,N	A1,B2	B2,N	A1,A4	A1,A2	A1,A1	B4,B2
iteration_825	A2,B2	B2,N	B2,B2	A1,A2	A2,N	A2,B2	A1,B2	A2,B2	B2,B2	A2,B2	B2,B3	A2,B2	A1,B2	B1,B3	A2,B2	B2,B1	A2,B2	B2,B2	A1,A2	A1,A2	A2,B2	B2,B2	A2,B2	B2,B1	B2,B1	A2,B2	B2,B1	A1,B2	A1,A2	B2,B1	A1,B2	A2,A1	A1,B2	A2,A1	A1,A2	B2,B2	A2,B2	A1,A2	A1,A2	A1,A1	B3,B1	A2,A2	A2,B3	A2,B3	A3,B1	A3,A1	A2,B2
iteration_826	-2,-2	-2,-2	A2,A3	A1,B3	-2,-2	A2,B3	A1,A2	A1,A2	-2,-2	A2,B3	B1,B2	A1,A2	A2,B3	N,B1	A1,A3	A1,B3	A3,B3	A2,A1	A2,A2	A1,B3	-2,-2	A1,B1	A1,B1	A2,N	-1,-1	A1,A3	A1,A3	B3,N	A1,B1	-2,-2	N,B1	A4,B1	B1,B3	A2,N	B1,B3	-2,-2	A4,B3	A4,B3	B1,B3	A4,B1	A2,A2	A2,B3	A2,A2	A2,B3	B2,B2	A2,B2	A2,B3
iteration_827	-2,-2	-2,-2	B1,B2	B1,B2	-2,-2	A3,A2	B2,B1	B2,B2	N,A3	B2,B2	-1,-1	B1,B2	B2,B1	A1,B1	B1,B1	A2,A2	B1,B1	A3,B2	A3,B2	A3,B2	B2,N	-2,-2	-2,-2	B1,B2	A2,B1	A2,B1	A2,B1	-1,-1	A1,B1	B3,B1	B1,B1	A2,A2	B1,B2	A1,B4	A1,B1	B1,B3	A2,B2	A2,B2	A2,B2	A2,B2	A4,B1	A1,A1	A4,A1	A1,B1	N,B4	B4,N	A2,A1
iteration_828	-2,-2	-2,-2	A2,A1	B2,B4	-2,-2	A2,A2	A1,B2	A2,B2	A1,B4	A1,B4	A5,N	A2,B4	A2,B4	B1,B1	A2,B2	N,B3	A1,B2	A1,A2	A1,A2	A1,A2	B4,B2	A5,B4	A2,N	A2,B1	-1,-1	A2,N	B2,N	A1,B2	N,B4	A1,N	B2,N	A1,B4	A1,N	N,A2	B2,B4	A1,N	-1,-1	-1,-1	A1,B4	A1,B4	A2,B3	B4,N	B3,B4	B3,B4	-2,-2	A2,N	-2,-2
iteration_829	A1,A3	B2,B1	A1,B2	A3,A1	A3,B2	A1,B3	A1,A1	A1,B2	N,B3	A3,B2	N,A2	A1,A3	A1,A1	B2,B1	A1,B2	B2,B1	A3,B2	A1,B3	A1,A1	A1,B3	B2,N	A1,N	-2,-2	A1,B2	B2,B1	A1,B2	B2,B1	A3,A2	A3,A1	B5,N	A3,A3	B3,N	A1,A2	A1,B2	A3,A3	A3,B5	A1,N	A1,N	A1,N	A1,B3	A2,B1	A3,B2	B2,B1	A3,A2	B4,B1	B2,B4	N,B1
iteration_830	-2,-2	-2,-2	B2,B3	A1,B1	-2,-2	N,B3	B1,B2	A1,B3	B2,B2	A1,B3	N,A5	A1,B2	B1,B2	-2,-2	A1,B2	A2,B2	A1,B2	B2,B3	N,B1	B1,B3	A1,B2	B2,N	A1,N	-2,-2	A2,A1	A2,B2	A2,A1	B1,B2	A1,B4	-2,-2	B4,B2	A3,N	A1,B2	A1,A3	B4,B2	-2,-2	B2,N	A1,A3	B2,N	A1,A3	A1,B2	A1,B4	A1,B4	B4,B2	-2,-2	-2,-2	A1,N
iteration_831	B2,B1	A1,A1	A1,B2	A3,N	A1,B1	A4,B1	A1,A3	B2,N	N,A3	A1,N	N,A3	A1,N	B2,N	N,A4	A1,A3	-2,-2	B2,N	A4,A1	A3,B1	A3,B1	N,N	A3,A1	N,N	N,N	-2,-2	-2,-2	-2,-2	A3,B1	B2,N	A3,N	B1,B2	N,B4	B1,B2	A2,A1	A3,B2	A3,B2	B4,B2	N,B1	B2,N	B2,B4	A5,N	A3,A1	A1,A5	A3,A5	B5,N	A2,B5	A1,B4
iteration_832	A5,N	B1,B3	A5,B1	A2,B1	A5,B1	A1,B2	B1,B1	A2,B1	A1,N	A5,B1	A1,B4	A5,B1	A5,A2	B4,B1	A2,B1	B4,B1	A2,B1	A1,B1	A1,B1	B2,B1	A2,N	B4,B1	A1,A5	A2,B4	B1,B1	A2,B4	A2,B4	B3,B1	A2,A2	A2,B2	A2,B3	B3,N	A2,B3	N,A2	A2,B1	A2,A2	-1,-1	A2,N	A2,N	A2,B3	-2,-2	A2,N	-2,-2	-2,-2	A2,B2	A2,N	-2,-2
iteration_833	A1,B2	A2,B3	A1,B3	A4,B4	A2,A1	A2,B2	B3,B4	A1,B4	-1,-1	A1,B4	N,A2	A1,B4	B3,B4	A2,B2	A4,B3	A5,N	A1,B4	B2,B4	A2,B4	A2,B3	A1,A1	A1,N	A1,A2	A2,B4	B3,N	B3,N	A4,A5	A4,N	B4,N	B1,B3	A4,N	A1,B4	N,N	A2,B2	N,N	N,B1	A1,N	B4,N	A1,N	A1,N	B4,B1	B2,N	N,B4	B2,B4	B1,B2	A2,B1	N,N
iteration_834	A1,A3	B1,B1	A1,B1	-1,-1	A3,B1	A2,B1	A2,B1	A2,B1	A3,B1	A1,A2	B4,N	A1,A2	A2,B1	B2,B2	A2,B1	A2,A1	A2,B1	A2,B1	B1,B1	A2,A2	A3,B1	A2,N	A1,B4	A2,B2	A2,A1	A2,B1	A2,B1	A2,B1	A2,A2	A3,B2	A2,A2	B5,N	A2,B1	A1,B1	A2,A2	A2,B2	A2,N	A2,B5	A2,B5	N,B1	A2,B1	A2,B1	A2,A2	A2,B1	B3,B2	B1,B3	A2,A2
iteration_835	A5,N	B1,B4	A5,B1	N,B2	A5,B4	A1,B2	N,B1	N,B1	-2,-2	B1,B2	N,A3	A5,N	N,B1	-2,-2	N,B1	A4,B1	B1,B2	A1,N	B2,B1	A1,B1	N,B1	A3,N	N,N	N,B1	A4,B1	N,B1	A4,B1	B2,N	A4,N	B3,B1	N,N	B1,B4	A4,B2	A1,A1	A4,B2	N,B3	B2,B1	B2,B1	B2,B4	A4,B1	A2,N	A1,B2	A1,N	A2,B2	A2,B2	A2,A1	B2,N
iteration_836	-2,-2	-2,-2	B2,B3	A1,N	-1,-1	A1,B3	A1,B2	B3,N	-2,-2	A1,B2	A1,B3	B3,N	A1,B2	A1,B3	A1,B2	B2,B2	A1,B3	A1,B3	A1,B2	A1,B3	-2,-2	B3,N	A1,B3	B2,B3	B2,B2	A1,B2	B2,B2	-2,-2	-2,-2	N,A5	A1,N	-2,-2	A1,N	A4,B1	A1,N	N,N	-2,-2	-2,-2	-2,-2	-2,-2	A2,B3	A4,N	A2,N	A4,B3	N,B3	A4,N	A2,N
iteration_837	A1,A1	A2,B3	A1,B3	A1,B2	A1,B3	A1,A1	B3,B2	B3,B2	A2,B1	A1,A1	A2,A3	B3,B2	A1,B3	A3,B2	-1,-1	-2,-2	A1,B3	A1,B2	A1,B3	A1,B2	A2,B3	A2,B2	A2,B3	A1,A3	-2,-2	-2,-2	-2,-2	B2,B2	A1,N	A2,B1	A1,B2	B2,B1	B2,N	A4,B1	B2,N	A1,A2	B2,B2	N,B1	B2,B1	B2,B1	A1,A4	N,B1	A1,B1	A4,N	A2,B2	A4,B2	A1,B2
iteration_838	B1,B3	A1,A1	A1,B1	A3,A3	A1,B3	B2,B3	A1,A3	A3,B1	A1,A3	A3,B1	-2,-2	A1,A3	A3,B1	A4,A1	A3,B1	B1,B1	A3,B1	A3,B2	A1,B2	A1,B2	A3,A1	-2,-2	-2,-2	A4,B1	A3,B1	A3,B1	B1,B1	A3,B2	A3,A2	A4,B1	A3,B2	B1,B3	A3,A2	A5,N	A2,B2	A4,B2	A2,B1	A3,B1	A3,B3	A3,B1	B2,N	A2,A5	A2,N	A5,B2	-2,-2	A5,N	A2,B1
iteration_839	B1,B3	A2,A2	A2,B1	B2,N	A2,B1	A2,A2	B1,B2	A2,N	-2,-2	N,B1	-2,-2	A2,N	A2,B2	B1,B3	B1,B2	-2,-2	N,B1	A2,B2	A2,B1	A2,B2	-2,-2	-2,-2	-2,-2	B2,B1	-2,-2	-2,-2	-2,-2	A2,N	B2,B2	N,A3	B2,N	N,A5	B2,N	N,B5	A2,B2	N,N	A5,N	A5,N	N,N	N,N	A1,A4	B2,N	A1,N	A4,N	-2,-2	-2,-2	A1,N
iteration_840	A1,A2	B2,N	A1,B2	A3,A2	A2,N	N,A5	A3,B2	A1,A3	A1,B4	A2,B2	A1,B3	A1,A2	A1,A2	A2,B3	A1,A2	A3,B1	A1,A3	A3,A5	A3,N	B2,N	A1,B4	A2,B3	A1,A1	A2,A2	A2,B1	A2,B1	A3,A2	A2,A1	A3,B2	A1,B4	A3,A1	N,A3	A2,B2	-2,-2	A3,A2	A1,B4	A2,A3	B2,N	B2,N	A2,A3	-2,-2	-2,-2	-2,-2	-2,-2	-2,-2	A1,N	-2,-2
iteration_841	B2,B2	B2,N	B2,B2	A1,A5	B2,B2	A1,B2	A5,B2	A5,B2	B4,N	A1,B2	N,B4	A5,B2	A1,B2	A1,B4	A1,B2	A2,B3	A5,B2	A1,B2	A5,B2	A5,A1	A5,B4	B2,N	B2,B4	A1,A1	A2,B2	A2,B2	A2,A1	-2,-2	-2,-2	N,B1	-2,-2	-2,-2	-2,-2	A1,B4	A1,N	-2,-2	A5,A2	-2,-2	-2,-2	-2,-2	B1,B3	A1,N	A1,B3	A1,B1	B5,N	B4,B5	A5,B3
iteration_842	N,A4	A1,B2	A1,N	B3,B1	A1,N	A3,B2	N,B1	B3,N	A2,B3	A1,B3	-2,-2	N,B1	A1,B1	B2,B2	B3,N	B1,B1	B3,N	A3,N	B2,B1	A3,N	B3,B3	N,B1	N,B1	B1,B2	B1,B3	N,B1	B1,B3	B1,B1	A1,B3	A4,N	A1,B1	B1,B2	A1,B1	A2,A3	A1,B1	A1,A4	B1,B1	A1,B1	B1,B2	A1,B1	B4,N	A3,B1	A3,N	B1,B4	A1,B2	A2,B2	A3,B1
iteration_843	A4,B1	-1,-1	A4,A1	B2,B3	A4,A1	N,A2	A4,B3	A4,B2	A2,B2	A1,B2	A2,A2	A1,B2	A4,B2	B4,B1	A1,B3	A1,B4	A1,B2	B3,N	A4,N	B3,N	A2,B2	A2,B2	A2,B2	B2,B4	B4,B3	A1,B3	A1,A1	B2,B2	B2,B3	A3,N	B2,B2	A2,B2	B3,B2	A3,N	B2,B2	A3,B2	A2,B3	B2,B3	A2,B3	B2,B3	A2,N	A3,B2	A3,N	A2,B2	N,A3	N,N	A2,N
iteration_844	-2,-2	-2,-2	B2,B3	A2,A1	-2,-2	B1,B1	A2,B3	A2,B2	B2,B3	A2,B2	A3,B2	A1,B2	A2,B2	A1,B4	A2,B3	A4,B1	A1,B3	B3,B1	A2,B1	B3,B1	A2,B2	A1,B2	A1,B2	A2,B4	B1,B3	A4,A2	B1,B3	A3,A1	A3,A2	B2,N	A1,A3	A1,B4	A3,A3	B3,B1	A3,A3	A1,B2	A1,A3	A3,B4	A3,B4	A1,A3	A1,B1	A3,B1	A3,B1	A1,B1	A1,A1	A1,B3	A3,B1
iteration_845	-2,-2	-2,-2	A5,A3	A3,B2	-2,-2	B1,B1	A5,B2	A5,B2	A1,B2	-1,-1	A5,N	A5,B2	A3,A5	B2,B2	A5,B2	N,A3	A5,B2	A5,B1	A5,B1	A5,B1	B2,B2	A5,N	A5,B2	A5,B2	B2,N	A5,N	A5,N	A2,A3	B3,B2	A1,B2	A2,B3	A1,A1	A2,B3	A2,N	A3,B3	A2,A1	A1,B3	A2,A1	A2,A1	A2,A1	B1,B1	A2,B3	A2,B1	B3,B1	-2,-2	A2,N	B1,B3
iteration_846	N,B2	N,B5	N,N	A4,A2	N,B2	B2,B2	A2,N	N,A2	-2,-2	N,A2	-2,-2	N,A4	N,A2	A1,A2	N,A4	A1,A4	N,A2	A2,B2	A2,B2	A2,B2	-2,-2	-2,-2	-2,-2	A1,N	A1,N	A4,A4	A4,N	A4,B1	A2,A1	-2,-2	A4,A2	A2,A2	A4,A1	B2,B2	A2,B1	-2,-2	A1,A2	A2,A4	A2,A4	A2,A1	A1,B3	B1,B2	A1,B2	A1,B1	B4,B1	B2,B4	A1,B2
iteration_847	A1,B2	B2,B1	B2,B2	B2,N	B2,B2	N,B4	B2,B2	B2,B2	B4,B1	B2,B2	-2,-2	B2,N	B2,N	A1,B3	B2,B2	A4,A1	B2,B2	B2,N	B2,B4	B2,N	B2,B4	B2,N	B2,N	B3,N	A4,B2	A4,B2	A4,B2	A3,B2	N,A2	A1,N	A3,N	A2,B3	A3,A2	B4,N	B2,N	N,N	A3,B3	A2,A3	A3,B3	A2,A3	A1,B2	B4,N	A1,B4	B2,B4	-2,-2	-2,-2	A3,B4
iteration_848	-2,-2	-2,-2	A4,N	B1,B5	-2,-2	N,B3	A4,B1	B5,N	A1,B1	N,B1	A1,A3	A4,B5	A4,B5	B2,N	N,B1	A4,B1	A4,B5	N,B1	A4,N	N,B1	B1,B5	A4,A3	A1,B5	B5,B2	B1,B1	N,B1	B1,B1	B5,N	A2,B1	N,A2	B1,B5	A1,A4	A2,N	A1,B3	A2,B5	N,B1	A1,N	A2,A1	A2,A1	A2,A4	A2,N	B5,B3	A2,B3	A2,B3	B2,B3	A1,B2	A2,N
iteration_849	A3,A2	B2,B3	A3,B2	N,N	A3,B2	A4,B1	A3,N	B2,N	A4,B1	A3,N	B1,B1	A3,N	A3,N	A3,B2	B2,N	N,B5	A3,N	A4,A3	A4,N	A3,B1	N,B1	N,B1	N,B1	A3,B2	B5,N	B5,N	N,N	A3,N	B2,N	-2,-2	A3,N	B1,B1	A3,B2	A4,A1	N,A3	-2,-2	B2,B1	B2,B1	B2,B1	A3,B1	A3,A1	A1,N	A3,A1	A1,N	B2,B2	A4,B2	A3,B2
iteration_850	A3,A1	A1,B2	A3,B2	B2,B2	A1,A1	A2,A1	A3,B2	B2,B2	B2,B3	B2,B2	A4,A1	A3,B2	A3,B2	A1,A4	A3,B2	B2,B2	B2,B2	A1,B2	A2,B2	A3,A2	B2,B2	A4,B2	A3,A4	A1,B2	A3,B2	A3,B2	B2,B2	B2,B2	B2,B2	B2,B2	B2,B2	B1,B4	B2,B2	A1,A1	B2,B2	B2,B2	B1,B2	B2,B4	B2,B1	B2,B4	A5,N	A1,B2	A5,B2	A5,B2	A1,B4	A1,A1	A5,B1
iteration_851	B4,B1	A2,B2	B2,B4	A1,B3	B2,B4	A3,B2	A1,B4	A1,B2	B5,N	B3,B4	-2,-2	B3,B4	B3,B4	A2,A1	A1,B2	A1,B4	A1,B4	A3,B4	A3,B4	B4,B2	A1,B5	-2,-2	-2,-2	A2,B4	A1,B2	A1,B2	A1,A1	A2,A1	B3,B2	A2,A3	A2,B3	B3,N	A2,B3	A2,A1	A2,B2	A2,B3	A2,N	B3,N	A2,B3	B3,N	A1,A1	A2,A2	A2,A1	A2,A1	B3,B1	A2,B3	A1,A2
iteration_852	A2,B2	B1,B2	B2,B2	A1,B2	A2,B1	B3,N	A1,B2	B2,B2	A1,B3	B2,B2	A2,A3	B2,B2	B2,B2	B2,N	A1,B2	A2,A2	A1,B2	A1,B3	A1,B3	B2,B3	B3,B2	A2,B2	A3,B2	B2,B2	A2,B2	A2,B2	A1,A2	A1,B4	B2,B3	N,A4	B4,B3	A2,B3	A1,B2	A2,A2	B4,B3	B3,N	A2,B2	A1,B3	A2,B2	B2,B3	B2,B2	A2,B3	B3,B2	B3,B2	A1,B2	A1,A2	B2,B2
iteration_853	B4,B1	A2,B3	B3,B4	A2,B1	B3,B4	A3,N	B1,B4	B1,B4	A1,A1	B1,B4	-1,-1	A2,B3	B1,B3	-2,-2	B1,B3	-2,-2	B1,B3	A3,B4	N,B1	A3,B1	A1,B4	A2,B3	A3,B3	-2,-2	-2,-2	-2,-2	-2,-2	A3,B1	A2,B1	B3,B1	A2,B1	-2,-2	A3,A2	A4,N	B1,B1	A2,B3	-2,-2	-2,-2	-2,-2	-2,-2	A2,B2	A4,B1	A4,A2	A2,B1	A1,A1	A1,N	-2,-2
iteration_854	A2,A2	B1,B1	A2,B1	A1,A2	A2,B1	B5,N	A2,A1	A2,A1	N,B5	A1,B1	N,B5	A2,A2	A2,B1	A3,B2	A2,A2	A2,A3	A1,B1	A2,B5	A1,B5	A2,N	A1,N	A2,N	A2,N	A2,B2	A2,A3	A2,A2	A2,A2	A1,B4	N,A2	-2,-2	B4,N	-2,-2	B4,N	-2,-2	B4,N	B4,N	-2,-2	B4,N	-2,-2	-2,-2	-2,-2	-2,-2	-2,-2	-2,-2	-2,-2	-2,-2	-2,-2
iteration_855	-2,-2	-2,-2	A3,N	A1,B2	-2,-2	A4,B1	A1,A3	B2,N	-2,-2	B2,N	-2,-2	A1,A3	A3,B2	A3,B1	A1,N	A1,B4	B2,N	A3,B1	A4,A3	A1,B1	-2,-2	-2,-2	-2,-2	B2,B1	A1,B4	B4,N	A1,N	B2,B2	A1,B4	A2,A2	A1,B2	B1,B1	A1,B2	B2,B3	A1,B2	A2,B2	A1,B1	A1,B1	B2,B1	A1,B1	N,A5	A1,B2	A1,N	A1,N	A2,B2	B2,B2	A1,B1
iteration_856	B4,N	A2,A3	A2,B4	A2,A2	A2,B4	A3,B1	A2,A2	A2,A2	B3,B2	A2,A2	A2,N	A2,B4	A2,A2	A1,B1	A2,A2	A1,A1	A2,A2	A2,B1	A3,A2	A3,A2	A2,B3	B4,N	A2,A2	A1,A2	A2,A1	A2,A1	A2,A1	A2,A2	A2,A2	B3,B1	A2,A2	B1,B1	A2,A2	A1,A1	A2,A2	A2,B3	A2,B1	A2,B1	A2,B1	A2,B1	A3,B2	A1,A2	A3,A1	A3,A1	A1,B2	A1,B2	A1,B1
iteration_857	-2,-2	-2,-2	A3,N	N,B1	-2,-2	A1,B1	N,A3	A3,B1	B3,B1	A3,B1	A2,B2	A3,B1	N,B1	-2,-2	N,N	B2,B1	A3,N	A1,A3	N,B1	N,B1	B1,B3	B2,B1	B2,B1	-2,-2	N,B2	N,B2	N,B2	A2,B1	A2,N	A4,A1	A2,B1	A5,N	N,B1	N,A2	A2,N	A2,A4	N,A5	A5,B1	A5,N	N,N	A4,N	A2,N	N,A4	N,A4	A3,B2	A3,N	N,N
iteration_858	A1,A1	A1,A1	A1,A1	A1,B2	A1,A1	A1,B2	A1,A1	A1,B2	N,A5	A1,B2	B1,B1	A1,A1	A1,B2	A3,N	A1,A1	A2,A3	A1,B2	A1,B2	A1,A1	A1,A1	B2,N	A1,B1	A1,B1	A1,A3	A1,A3	A1,A2	A1,A2	B2,B3	A1,N	-2,-2	B3,N	N,B4	N,B2	-2,-2	B3,N	-2,-2	B2,N	N,N	N,B4	N,N	-2,-2	-1,-1	-2,-2	N,B1	-2,-2	-2,-2	B2,N
iteration_859	A1,A3	A2,B3	A1,B3	B1,B3	A1,B3	A1,A4	A1,B1	B3,B3	B2,B3	B3,B1	A1,B2	B3,B3	B3,B3	A3,N	A1,B3	A1,B3	A1,B3	A1,B1	A1,B1	A1,B1	B3,B2	B2,B3	B2,B3	A3,B3	A1,B3	A1,B3	A1,A1	A3,B1	A1,B3	B2,N	A1,B1	B3,B1	A1,B1	N,B3	A3,B3	B1,B2	B1,B3	B1,B3	B1,B1	A1,B3	A1,B3	B3,N	A1,N	B3,N	A1,B3	A1,N	A1,B1
iteration_860	B2,B1	A1,B4	-1,-1	N,B1	B4,B2	A2,B3	N,B1	A1,B1	A2,B2	-2,-2	N,B2	A1,N	A1,B1	B1,B4	A1,N	A4,B1	A1,N	A2,B1	A2,N	B3,N	A1,B2	B2,N	N,N	B1,B1	A1,B1	N,B1	A4,N	A3,N	B4,B1	N,B1	N,B1	N,A4	A3,B4	B2,B1	A3,B1	N,B1	A3,A4	B4,N	A3,A4	A3,N	B1,B4	A3,B2	A3,B1	B2,B1	A2,B1	A2,B2	A3,A4
iteration_861	A1,B3	A2,A2	A1,A2	B4,N	A1,A2	A2,A3	A2,B4	A2,B4	N,A2	A1,N	B4,B1	A1,N	A2,N	-2,-2	A1,N	B5,N	A2,B4	A2,B4	A2,B4	A2,A2	B4,N	A1,B4	B4,N	-2,-2	A1,B5	N,N	N,N	A1,B4	B3,N	-2,-2	B4,B3	A3,B2	B4,B3	A1,A2	A1,B3	-2,-2	B2,B3	B2,B3	A3,B3	A3,B3	A4,N	A1,B3	A4,B3	B3,N	A1,B2	A1,A1	A4,B2
iteration_862	A2,A1	B1,B1	A2,B1	A2,B1	A1,B1	A5,N	A2,A2	A2,B1	A2,B1	A2,B1	A2,A1	A2,B1	A2,A2	A3,A1	A2,B1	A2,B2	B1,B1	A2,A5	A2,N	A2,A5	A2,A2	A2,A2	A2,A2	A2,A3	B2,B1	B2,B1	B2,B1	A2,B1	B3,B1	B4,B1	A2,B3	B2,N	A2,B1	A2,A2	A2,B3	A2,B4	A2,N	A2,B2	N,B1	A2,B2	B2,B3	A2,B3	A2,B3	A2,B2	B2,B3	A2,B2	A2,B3
iteration_863	A4,B1	A2,A1	A2,B1	A1,N	A4,A1	A1,B3	A1,B1	A2,N	-2,-2	A1,B1	A1,A4	A1,B1	A1,B1	A3,B1	N,B1	A3,B2	A1,B1	A1,A1	A1,B1	A1,A1	-2,-2	A1,B1	-1,-1	A1,A3	A3,N	B2,B1	A3,N	A2,A1	B2,N	A1,B2	A2,B2	A3,B2	A2,B2	N,B5	A1,N	B2,B2	A2,A3	A2,B2	A2,B2	A2,A3	A1,B1	N,N	A1,N	N,B1	B1,B3	N,B1	A1,A3
iteration_864	A3,B2	A1,B4	A1,B2	A1,B2	A1,A3	A3,A2	A1,B2	B2,B2	A1,B2	A1,A1	N,A5	A1,B2	A1,A1	N,A5	A1,B2	A1,B1	A1,B2	A2,B2	A3,B2	A1,A2	-1,-1	A1,N	A1,A5	A1,N	A1,A1	A1,B1	B1,B2	B2,B2	A1,B1	B3,N	A1,B2	B3,N	A1,B2	A2,A1	A1,B2	B2,B3	A1,N	B2,N	A1,B3	A1,B3	A4,N	A2,B2	A2,A4	A4,B2	A2,B3	A2,A2	A2,N
iteration_865	B1,B2	A3,A2	A3,B1	N,A2	A3,B2	A4,B1	A3,N	N,B1	-2,-2	N,B1	B5,N	A3,A2	N,B1	-2,-2	A3,N	B5,N	A3,A2	A4,N	A4,A3	N,B1	-2,-2	A3,B5	A3,B5	-2,-2	A3,N	B5,N	A3,B5	N,A2	N,B4	A3,N	N,N	-1,-1	A2,N	A2,B3	A2,N	N,A3	A2,A2	-2,-2	A2,N	A2,N	B3,B2	A2,B3	A2,B3	B3,B3	A1,B3	A2,B3	A2,B3
iteration_866	B5,N	A4,B1	B1,B5	B2,N	N,B1	A1,B3	N,B5	B5,N	A1,N	N,B1	-2,-2	B5,B2	B5,B2	-2,-2	B2,B1	A2,A1	B5,B2	A1,N	B3,N	A1,N	B5,N	-2,-2	-2,-2	-2,-2	A1,B2	A2,B1	A2,B2	-2,-2	-2,-2	A2,B3	B2,B3	A2,B2	B2,N	A4,N	B2,B3	A2,B2	B2,N	A2,B2	A2,B2	B2,B2	A3,B2	A4,B2	A4,A3	A4,A3	-2,-2	-2,-2	A3,B2
iteration_867	A1,B2	N,B2	B2,N	A1,A2	A1,N	-2,-2	A1,N	A1,B2	B4,N	A2,N	B2,B1	A1,N	A1,B2	B4,B1	A2,N	B2,N	A2,N	-2,-2	-2,-2	-2,-2	A1,B4	N,B1	A1,B2	B2,B4	B2,N	B2,N	A2,B2	-2,-2	-2,-2	A2,B1	A2,A1	-2,-2	-2,-2	N,A2	-2,-2	A2,B1	-2,-2	-2,-2	-2,-2	-2,-2	-2,-2	-2,-2	-2,-2	-2,-2	A3,B1	A3,N	-2,-2
iteration_868	N,B2	A4,B1	A4,N	A1,B1	B1,B2	B3,B1	A1,N	A4,B1	N,B5	A4,B1	A1,B3	A1,A4	A4,B1	A1,B2	A1,N	A2,B3	A1,A4	N,B1	A1,B3	B3,N	N,B1	A1,A4	A1,A1	B1,B2	A1,B3	A2,A1	-1,-1	A4,A1	A1,B1	N,B1	A4,B1	B4,B1	A1,A1	A2,A3	A4,B1	N,B1	A1,B4	-1,-1	A1,B4	A1,B1	B1,B4	A4,A3	A3,B1	A3,B1	B2,B3	A2,B2	A3,B4
iteration_869	-2,-2	-2,-2	B4,N	A2,A4	-2,-2	B2,B2	A4,B4	A2,B4	N,B4	A4,N	B2,B2	A4,N	A2,B4	B2,B2	A4,B4	N,A2	A2,B4	A4,B2	A4,B2	A4,B2	B4,N	B2,N	A4,B2	A2,B2	B4,N	A4,N	B4,N	A1,A4	A2,B1	A1,B4	A2,A1	B2,N	-1,-1	-1,-1	A1,B1	A1,B4	A1,B2	A1,B2	A1,N	A1,B2	B2,N	A1,B1	A1,N	B1,B2	-2,-2	-2,-2	A1,N
iteration_870	B5,N	A3,A1	A1,N	A2,A1	A3,B5	-2,-2	A1,A2	A2,N	B3,N	A1,A2	-2,-2	-2,-2	A1,N	A1,B3	A1,N	N,A5	A1,N	-2,-2	-2,-2	-2,-2	A2,B3	-2,-2	-2,-2	B3,N	N,N	N,N	N,N	A2,B3	A1,B3	A1,A2	A1,B3	A3,N	A2,A1	A2,B3	A2,B3	A1,B3	A3,A2	A1,A3	A1,A3	A1,A3	A3,N	A2,B3	B3,N	A2,A3	A2,B2	A2,A2	A3,B3
iteration_871	B1,B4	A3,N	A3,B1	B1,B1	A3,B1	A5,N	A3,B1	A3,B1	A1,B2	B1,B1	A1,B4	A3,B1	B1,B1	A5,N	A3,B1	B1,B4	A3,B1	N,B1	A3,N	A3,A5	A1,B1	B4,B1	B4,B1	A5,B1	B1,B1	B1,B4	B1,B1	B2,B1	A2,B1	N,B2	A2,B2	B4,N	A2,B1	A1,A2	A2,B2	B2,N	A2,N	B1,B4	A2,N	A2,N	N,B3	A2,A1	A2,N	A1,N	-2,-2	-2,-2	A2,N
iteration_872	A1,A4	A2,B2	A2,A1	B1,B1	A1,B2	N,A4	A2,B1	A1,B1	B5,N	A1,B1	A4,A1	A1,B1	A2,B1	A2,B3	A2,B1	A1,B3	A1,B1	N,B1	A2,A4	A2,N	B1,B5	A1,A1	A4,B1	B1,B3	A2,B3	A2,B3	A1,A2	B1,B2	A3,B1	A4,B1	B1,B1	B2,B3	B1,B2	A1,A1	B1,B1	A4,B1	B2,B2	B1,B2	B1,B2	-2,-2	A1,B3	A1,B1	A1,B1	A1,B3	B3,B2	A1,B3	B1,B2
iteration_873	B4,N	A2,A1	A2,B4	N,B1	A1,N	B1,B4	B4,N	A2,N	A3,B1	B4,N	A2,N	B4,B1	B4,B1	-2,-2	A2,N	A1,A1	B4,N	N,B1	N,B1	B4,B1	A3,A2	N,B1	A2,B4	-1,-1	A1,A2	A1,N	A1,N	-2,-2	-2,-2	A2,A2	B1,B2	A2,B2	N,B1	-2,-2	N,B1	A2,B1	A2,N	B2,N	A2,B1	B2,N	A2,B3	N,B1	B3,B1	A2,B1	-2,-2	N,B1	A2,B1
iteration_874	A3,B2	A3,N	A3,B2	A3,B1	A3,N	B2,B3	A3,B1	A3,A3	A1,B1	A3,A3	N,B4	B2,B1	A3,A3	A1,A3	B2,B1	-2,-2	A3,B2	B1,B2	B1,B2	B1,B2	A3,B1	N,B1	N,B2	A3,A1	-2,-2	-2,-2	-2,-2	B3,B1	A3,B2	B1,B4	A3,B3	B2,B3	A3,B1	A3,A2	B2,B1	B3,B1	B1,B3	B1,B2	B1,B3	B1,B3	B4,N	A3,B2	A3,B4	A3,B4	A2,B2	A2,A2	A3,B3
iteration_875	B2,B3	A1,B4	A1,B2	B3,B3	B4,B3	A2,A1	B2,B3	A1,B3	A3,A1	A1,B3	N,B5	A1,B3	B2,B3	A2,B2	B2,B3	A1,B1	A1,B3	A1,B2	A2,B3	A2,B3	A3,B3	B3,N	B3,N	A2,B2	B1,B2	A1,B2	B1,B2	B3,B2	B3,B2	A1,B4	B3,B3	A1,A1	B3,B3	B1,B2	B2,B3	A1,B3	A1,B3	A1,B3	A1,B3	A1,B3	-2,-2	-2,-2	B2,B3	-2,-2	-1,-1	A1,B1	A1,B2
iteration_876	B2,B2	A1,B2	A1,B2	A1,A3	B2,B2	A2,A2	A1,B2	A1,A1	B1,B2	A1,B2	A1,A1	A1,B2	A1,B2	A2,B1	A1,A1	N,A4	A1,A1	A1,A2	A2,B2	A1,A2	A1,B1	A1,A1	A1,B2	B2,B1	A1,A4	A1,N	A1,A4	A1,A3	A1,A2	B1,B4	A1,A1	B3,N	A2,A3	A1,A4	A1,A1	A1,B1	A2,B3	A2,N	A2,B3	A3,B3	A1,B1	A1,A1	A1,A1	A1,B1	-2,-2	-2,-2	A2,A1
iteration_877	A4,A1	A1,B1	A1,A4	A3,N	A1,A4	-2,-2	A4,A3	A4,A3	-2,-2	A4,A3	B2,B2	A4,A3	A4,A3	N,B5	A4,A3	A2,B2	-2,-2	-2,-2	-2,-2	-2,-2	-2,-2	A4,B2	A4,B2	A3,N	A2,A3	A3,B2	A4,B2	A3,N	B2,N	B1,B1	A3,N	A3,B2	B2,N	B1,B2	A3,B2	A3,B1	B2,B2	A3,N	A3,B2	B2,N	A2,B2	B2,B1	A2,B1	A2,B2	N,A4	N,B1	B1,B2
iteration_878	A2,B2	A1,A4	A2,A4	B1,B2	A1,B2	A2,B3	A2,B1	A2,B2	B3,B1	A4,B2	A3,A1	A4,B2	A4,B1	A1,B1	A2,B1	A2,B1	A4,B1	A2,B1	A2,B3	A2,A2	B2,B3	A4,A3	A4,A1	B1,B1	A2,B1	A2,A2	B1,B1	A3,B1	N,B2	A3,A1	N,B1	-2,-2	B1,B2	A3,A2	N,B1	A3,B1	-2,-2	-2,-2	-2,-2	-2,-2	B2,B2	A3,B1	B1,B2	A3,B2	B1,B4	A3,B1	-2,-2
iteration_879	A2,A2	A1,B4	A2,B4	A4,N	A1,A2	B3,N	A2,N	B4,N	-2,-2	A2,A4	-2,-2	B4,N	A2,N	B1,B2	A4,B4	A1,A1	A2,A4	N,N	N,N	A2,B3	-2,-2	-2,-2	-2,-2	A2,B1	A1,B4	A4,A1	A1,B4	N,A5	N,A4	A3,B1	N,N	A1,A1	N,A4	B1,B1	A5,A4	N,B1	A1,N	A1,N	A1,N	A1,A4	B1,B2	A5,B1	B1,B1	B1,B1	A1,A2	A1,B1	A1,B1
iteration_880	A1,A1	B3,B2	A1,B3	A3,B3	A1,B2	A2,B3	B3,B3	A1,B3	B5,N	A3,B3	B3,B2	B3,B3	A3,B3	A2,A3	A1,A3	A3,B1	B3,B3	B3,B3	B3,B3	B3,B3	A1,B5	B3,B3	B3,B3	A3,A2	A3,B1	A3,B1	A1,B1	A3,A1	B3,B2	A4,B1	A3,B3	B2,B3	-1,-1	A3,B2	A3,B2	B3,B1	A3,B3	A3,B2	A3,B3	-2,-2	A2,N	B2,B2	B2,N	A2,B2	N,B4	B2,N	A3,N
iteration_881	A5,N	B2,B1	A5,B2	A1,B2	A5,B1	A1,A1	B2,B2	A1,B2	A2,B3	A1,B2	N,B1	A1,B2	A1,B2	A2,A1	A5,B2	A1,B3	A5,A1	A1,B2	A1,B2	A1,B2	A1,B3	B2,B1	A1,N	A1,A2	A1,B2	A1,B2	A1,B2	B2,B1	A1,A1	N,A3	A1,B2	A2,B2	A1,B1	-1,-1	A1,B1	B2,N	B1,B2	A1,A2	A2,B1	A1,A2	A1,B4	B1,B3	A1,B3	A1,B1	-2,-2	-2,-2	B3,B2
iteration_882	B4,B1	A4,N	A4,B4	B1,B2	A4,B4	A2,B3	B4,B2	B4,B1	A2,A2	A4,B2	A3,B2	A4,B1	B4,B1	A3,A1	A4,B1	A4,N	A4,B1	B3,B4	B3,B2	A2,B4	A2,B4	A3,B1	A4,B2	A3,B4	A4,B1	A4,A4	A4,A4	B2,B2	A3,B1	A3,A2	B1,B2	A1,B3	A3,B2	N,B3	A3,B2	A3,B1	A3,A1	A3,A1	A1,B2	A3,A1	N,B4	A3,N	N,N	A3,N	-2,-2	-2,-2	A1,N
iteration_883	A2,B2	B1,B1	B2,B1	A4,A1	B2,B1	A1,A3	A4,B2	A4,B1	A2,B3	A1,B2	B2,B1	A4,B1	-1,-1	B2,B2	A1,B1	B2,N	A4,B1	A4,A3	A4,A3	A4,A1	A4,B3	A4,B2	A4,B1	A1,B2	B1,B2	A1,B2	B1,B2	A4,B1	-1,-1	A2,A3	B1,B2	B2,N	A4,B2	N,B2	B1,B2	A2,B2	A4,N	B2,B2	A4,B2	B2,N	A3,A2	N,B1	A3,N	A3,B1	-2,-2	-2,-2	A3,N
iteration_884	B5,N	B5,N	B5,B5	A2,N	B5,B5	A2,A2	B5,N	A2,B5	A1,N	A2,B5	A2,N	A2,B5	A2,B5	B1,B2	B5,N	N,A5	A2,B5	A2,N	A2,B5	A2,N	A2,N	A2,A2	B5,N	A2,B1	B5,N	N,N	B5,N	A2,A2	A2,N	A1,B3	A2,A2	A1,A1	A2,A2	A2,B1	A2,N	A2,B3	A2,A1	A2,A1	A2,A1	A2,A1	A1,B2	A2,B1	A2,A1	B1,B2	A2,A2	A2,A2	A1,A1
iteration_885	B1,B1	A2,B2	A2,B1	A1,B4	B2,B1	B1,B3	A2,A1	A2,A1	-2,-2	A1,B1	A1,B2	A2,B4	A2,B4	-1,-1	A2,A1	A2,B3	A2,B4	A1,B3	A2,B3	A1,B1	-2,-2	A1,B4	A1,B4	A2,B2	A2,A2	A2,B3	A1,B3	B1,B4	A1,B4	B4,B1	A1,B1	B1,B2	A1,B4	A3,B1	A1,B4	A1,B4	B4,B2	B4,B1	A1,B1	A1,B1	N,A2	A1,A3	A1,N	-2,-2	A2,A2	A2,B1	B4,N
iteration_886	A2,B1	B3,B2	A2,B3	A1,B2	A2,B3	A1,N	B3,B2	A1,B3	A2,B1	A2,B2	A1,B3	A2,A1	B3,B2	A2,A3	A1,B3	A1,A4	B3,B2	B2,N	B2,N	B3,N	B1,B3	A1,A1	A1,B3	A2,B2	A1,A1	A1,B3	A1,A4	A1,A1	B1,B2	A5,N	A1,B1	A1,A2	A1,B2	N,A5	A1,B1	A1,A5	A1,B2	A1,A2	A1,B2	A1,B2	A2,A2	A1,N	A2,N	A2,N	A1,A4	A1,N	A1,A2
iteration_887	A2,A2	A1,B3	A2,B3	N,B1	A1,A2	-2,-2	A2,N	A2,B1	B1,B4	A2,B1	A2,A2	B3,B1	B3,N	A1,A1	A2,B1	B3,N	A2,N	-2,-2	A2,N	A2,N	A2,B1	A2,B1	A2,B1	A1,B3	N,B1	A2,B3	A2,B3	A1,N	A2,B1	B1,B1	A2,A1	A1,B2	A2,A1	B2,B1	A2,A1	A1,B1	A1,B2	A1,A2	A1,B2	A2,B2	A2,B2	A2,B2	A2,B2	A2,B2	-2,-2	-2,-2	B2,B2
iteration_888	A1,B4	A1,B2	A1,B2	B1,B2	A1,B2	B1,B1	A1,B1	B2,B2	B2,B2	B2,B1	A1,B3	A1,B1	B2,B1	-2,-2	A1,B1	A1,B3	A1,B1	B1,B1	A1,B1	A1,B1	B2,B2	-1,-1	B3,B1	-2,-2	A1,B1	A1,A1	A1,A1	-2,-2	-2,-2	A2,A3	B1,B2	B2,B2	B2,B3	B2,B2	B3,B2	A2,B1	B2,B2	B2,B3	B2,B2	B2,B3	A3,A1	B3,B2	A3,B2	A3,B3	A1,B4	B4,B2	B2,B2
iteration_889	A1,B1	A1,B2	A1,A1	A1,B2	B2,B1	A1,N	A1,A1	A1,A1	B2,B1	A1,B2	A4,A1	A1,B2	A1,B2	N,B2	A1,A1	A3,A1	A1,A1	A1,A1	A1,A1	A1,A1	A1,B2	A4,B2	A4,B2	A1,N	A1,A3	A1,A3	A1,A3	A1,A4	B2,N	B1,B4	A4,N	B4,B1	A4,N	A2,B2	A4,N	A4,B1	A4,B1	B4,N	A4,B4	N,B1	A1,N	A2,A4	A4,N	A4,N	B1,B4	B2,B1	A4,A4
iteration_890	A2,B3	A2,A1	A2,A2	B2,B1	A2,B3	A3,N	A2,B1	A2,B2	A2,B3	A2,B1	A3,B2	A2,B2	A2,B2	A1,A3	A2,B2	B4,N	A2,B2	A2,A3	A3,B1	A2,A3	A2,A2	A3,A2	A2,B2	A1,B2	A2,B4	A2,N	B2,B4	B1,B1	A3,B2	-2,-2	-1,-1	A1,A2	A3,B1	A4,A1	A3,B1	-2,-2	A1,B1	A3,A2	A3,A1	A1,B1	A2,A2	A4,B1	A4,A2	A2,B1	A1,B2	A4,B2	A4,B1
iteration_891	A3,B1	A1,B3	B3,B1	B5,N	B3,B1	A1,A3	N,B1	B1,B5	-2,-2	B3,B5	A2,A1	N,B1	B5,B3	A3,A1	B3,B5	-2,-2	B3,B5	A1,N	A1,N	A1,B1	-2,-2	A2,B1	A1,N	A3,B5	-2,-2	-2,-2	-2,-2	B5,N	A5,N	A1,B1	A5,N	A2,B3	N,N	A2,B1	A5,B5	A1,A5	B3,N	A2,N	A2,N	B3,N	-2,-2	B5,B1	-2,-2	-2,-2	A1,A4	A2,A1	-2,-2
iteration_892	B3,N	A4,N	A4,B3	A1,B2	B3,N	A2,N	A4,B2	A4,A1	-2,-2	A4,B2	B1,B2	A1,B3	A1,B3	A3,B1	A1,B3	A1,A1	A1,B3	B2,N	A4,A2	A4,A2	-2,-2	A1,B1	A1,B2	A3,B3	A1,B3	A1,A1	A1,B3	A1,B1	A3,B2	A5,N	A1,B2	-2,-2	B1,B2	A2,B2	B1,B2	A5,B2	-2,-2	-2,-2	-2,-2	-2,-2	N,B5	A2,B2	A2,N	A2,N	A1,A2	A1,B2	-2,-2
iteration_893	-2,-2	-2,-2	B3,N	A4,A1	-2,-2	A1,B3	A4,N	A4,B3	A1,B2	A1,B3	N,B2	A1,N	A4,N	A2,B3	N,A4	A2,B2	A1,N	A1,A4	A4,B3	A1,A4	B2,B3	N,N	B2,N	A4,B3	B2,N	A2,N	B2,N	A1,A1	A4,B1	-2,-2	A4,A1	B1,B2	A1,B1	B4,B1	A4,A1	-2,-2	A1,B1	A1,B1	A1,B1	A1,B2	B3,B1	A4,B4	A4,B3	B4,B3	-2,-2	-2,-2	A4,A1
iteration_894	A1,A3	B1,B3	A1,B1	A1,N	A1,B1	A2,B1	A1,B1	A1,B1	A1,A1	N,B1	-2,-2	A1,N	A1,B1	A3,A2	A1,N	A2,B3	A1,B1	A1,B1	-1,-1	A2,B1	A1,A1	-2,-2	-2,-2	A1,A3	A2,N	A1,B3	A2,A1	-2,-2	-2,-2	-2,-2	A1,N	A1,B4	A5,A3	A2,B1	A3,A5	-2,-2	A1,A3	A5,B4	A1,A5	A5,B4	B1,B1	A3,B1	A3,B1	A3,B1	A2,A1	A2,B1	A3,B1
iteration_895	A1,B1	N,B5	N,B1	N,B3	B1,B5	N,B4	N,N	N,B1	-2,-2	N,N	A1,B3	B1,B3	N,N	B2,B1	B3,B1	A4,B1	B1,B3	N,N	N,N	N,N	-2,-2	B3,B3	A1,B1	N,B2	A4,B3	A4,B3	B1,B3	A5,N	B3,B1	A2,A1	A5,B3	A1,B4	N,B1	A1,B4	N,B1	A2,B3	B4,B1	A1,N	B4,B1	B4,N	A3,N	B4,B1	N,B1	A3,B1	B2,B3	A1,B2	B1,B4
iteration_896	B1,B1	A3,A2	A3,B1	A1,N	A3,B1	A1,A1	N,B1	A3,A1	-2,-2	A1,B1	A2,B1	N,B1	A3,A1	A3,B2	A3,N	A2,B2	A3,N	A1,N	A1,N	A1,B1	-2,-2	N,B1	A2,B1	A3,A3	B2,N	A2,A3	B2,N	A4,N	A1,N	A2,B2	N,A4	-2,-2	A4,N	-2,-2	A4,N	B2,N	A4,N	-2,-2	A4,N	-2,-2	-2,-2	-2,-2	A1,A4	-2,-2	N,B1	-2,-2	A1,N
iteration_897	A3,B2	B2,B1	B2,B1	B2,N	B2,B2	-2,-2	B2,N	B1,B2	A1,B1	-1,-1	-2,-2	B2,N	N,B1	N,B4	B2,B2	B4,B1	B2,N	B2,N	-2,-2	B2,N	A1,B1	-2,-2	-2,-2	N,N	B2,B4	B2,B1	B2,B4	B2,B2	A5,N	-2,-2	B2,N	A3,N	A5,B2	A2,A1	B2,N	-2,-2	B2,N	A5,A3	A5,A3	A3,B2	A1,N	A2,B2	A2,N	A2,A1	-2,-2	-2,-2	A2,N
iteration_898	B1,B1	A3,N	A3,B1	N,B1	N,B1	A2,A1	A3,B1	A3,B1	B1,B4	A3,N	A1,B3	B1,B1	A3,N	B2,N	A3,N	A3,B1	A3,N	A3,A2	A3,A2	A3,A2	A3,B1	B3,B1	B3,B1	A3,B2	A3,B1	N,B1	A3,A3	B1,B2	A3,N	B2,B2	-1,-1	B1,B4	B2,N	B2,B3	A3,B1	A3,B2	N,B4	B2,B4	N,B1	B2,B1	A1,B2	B1,B2	A1,B2	B2,B2	N,B1	N,B2	B2,N
iteration_899	A1,A1	A3,B2	A1,B2	B2,N	A3,A1	A1,B3	A1,B2	A1,N	-2,-2	A1,N	B3,B1	B2,B2	B2,B2	-2,-2	B2,N	A1,B4	B2,N	B2,B3	A1,B3	B2,B3	-2,-2	B2,B3	B2,B3	-1,-1	A1,B2	A1,N	A1,B2	A1,B2	N,B1	A2,B2	B2,B1	N,A2	A1,N	A2,B3	A1,N	B2,B1	N,N	A1,N	N,A2	N,A2	B1,B2	A2,N	N,B1	N,B1	A2,A2	A2,A2	N,N
iteration_900	-1,-1	A4,B1	A4,A1	N,B1	A4,A1	A3,A1	A1,B1	A4,N	B1,B3	A1,N	A1,A2	A4,N	A4,N	B3,B1	A1,B1	B1,B1	A1,B1	A1,A3	A1,A3	A3,B1	N,B1	A1,N	A1,A4	A4,B3	A1,B1	B1,B1	A1,B1	A4,N	B1,B2	B3,B1	A4,B1	-1,-1	N,B1	B5,N	N,B1	B1,B3	N,B1	A3,N	A3,N	N,B1	A3,B1	N,B1	B1,B1	A3,B1	A1,A3	A1,B5	B1,B1
iteration_901	A1,B4	B3,B2	A1,B3	A2,B2	A1,B3	B1,B4	A1,A2	B3,B2	A4,A1	A1,B2	A1,B1	A1,A2	A2,B3	A5,N	A2,B3	A5,N	A2,B3	A1,B4	A1,B4	A2,B1	A4,B3	A1,A2	A2,B1	A5,B3	A5,B3	B3,N	B3,N	A2,B1	A1,B2	A1,A1	B1,B2	A2,B2	A2,A1	B4,N	B1,B2	A1,B2	A2,B2	A2,A1	A2,B2	A2,B2	B2,B1	N,B1	N,B2	N,B1	A1,B4	B4,B4	A2,N
iteration_902	B2,B1	A3,A1	A3,B2	B2,B2	A1,B1	A3,N	A3,B2	A3,B2	A2,B2	B2,B2	A2,N	B2,B2	A3,B2	A1,B3	B2,B2	A1,A4	A3,B2	A3,N	A3,B2	A3,A3	A2,A3	A2,B2	B2,N	B2,B3	A1,B2	A4,B2	A1,B2	A3,B2	B2,N	B1,B1	B2,B2	B2,N	B2,B2	A1,B3	B2,N	B2,B1	B2,N	B2,B2	B2,N	B2,N	-2,-2	B3,N	-2,-2	-2,-2	B2,B2	B3,B2	B2,N
iteration_903	-2,-2	-2,-2	A2,A1	A4,B2	-2,-2	B2,B1	A2,B2	A4,A2	B1,B1	A2,B2	-2,-2	A4,A2	A4,A1	-2,-2	A4,A1	A3,B1	A1,B2	B2,B2	B2,B1	A2,B2	A2,B1	-2,-2	-2,-2	-2,-2	A3,A1	A4,B1	A3,A1	B2,B2	A4,A1	A2,B2	-1,-1	B2,N	A1,B2	B4,B1	A1,B2	A2,B2	A1,N	B2,B2	B2,B2	A1,N	B2,B2	A1,B4	B4,B2	A1,B2	-2,-2	-2,-2	A1,B4
iteration_904	A3,B1	A1,A1	A3,A1	B3,B2	A3,A1	B2,B2	A3,B2	A3,B2	N,A3	A3,B3	A3,A1	A1,B3	A1,B3	A1,B1	A1,B3	A2,A3	A3,B3	B2,B2	A3,B2	A3,B2	A3,N	A1,A1	A3,B3	B3,B1	A1,A3	A3,B3	A2,B3	-2,-2	-2,-2	-2,-2	-2,-2	N,B1	-2,-2	A1,B3	B3,B2	-2,-2	-2,-2	-2,-2	-2,-2	-2,-2	B2,B1	A1,B3	B3,B1	B3,B2	A5,N	A5,B3	-2,-2
iteration_905	A1,A2	B1,B1	A1,B1	A2,B2	A1,B1	A1,B3	B1,B2	A1,B2	A1,B2	B1,B2	-2,-2	B1,B2	A2,B1	A3,B1	B1,B2	A3,A1	A2,B1	B3,B1	A1,B2	A1,B2	A1,B2	-2,-2	-2,-2	A2,B1	A1,B2	A3,B1	A3,B2	A2,A3	B2,N	-2,-2	A3,N	B5,N	A2,B2	B5,N	A3,N	-2,-2	A2,N	B2,B5	A2,N	A2,N	A1,B3	A3,B5	A3,B3	A3,B3	A2,B1	A2,B5	B3,N
iteration_906	B1,B1	A3,A2	A3,B1	B3,B3	A3,B1	-2,-2	B1,B3	A3,B3	A1,B2	A3,B3	A2,N	A3,B3	A3,B3	B3,B1	A3,B3	A3,B1	B1,B3	-2,-2	-2,-2	-2,-2	A1,A3	A3,A2	A3,A2	B3,B3	A3,B1	A3,B1	A3,B1	A2,B3	B3,N	A2,B3	A2,B3	A2,B3	A2,N	B2,B1	A2,N	A2,B3	A2,B3	A2,A2	A2,B3	A2,N	N,A3	N,B2	N,A3	N,N	-2,-2	-2,-2	A2,N
iteration_907	A3,A2	A2,B2	A2,A2	N,N	A3,B2	-2,-2	A2,N	A2,N	-2,-2	A2,N	-2,-2	A2,N	A2,N	B1,B2	A2,N	B5,N	A2,N	A2,N	-2,-2	-2,-2	-2,-2	A2,N	-2,-2	N,B1	A2,B5	N,N	B5,N	N,A5	N,A5	B4,B1	A5,N	A1,B4	A5,A5	A2,B2	A5,A5	A5,B4	A1,A5	A1,A5	A1,A5	A1,A5	A2,B1	A2,A5	A2,A5	A2,B1	B4,N	B2,B4	A5,A1
iteration_908	-2,-2	-2,-2	N,B1	A1,B1	N,B1	B4,N	A1,N	A1,N	A1,B2	N,B1	-2,-2	A1,N	A1,B1	N,B1	A1,B1	A5,N	A1,B1	A1,B4	N,N	A1,B4	B2,N	-2,-2	-2,-2	N,B1	A5,B1	A1,N	N,B1	A1,N	B1,B1	A3,A2	A1,B1	-2,-2	N,B1	A4,N	N,B1	A1,A3	-2,-2	-2,-2	N,B1	-2,-2	B3,B1	A4,B1	B1,B3	A4,B3	-2,-2	-2,-2	-2,-2
iteration_909	B1,B1	A2,B2	B2,B1	A1,B3	B2,B1	A2,N	B3,B1	A1,B1	A1,B4	A1,B2	-2,-2	B3,B2	A1,B1	A4,A1	B3,B2	-2,-2	A1,B2	B3,N	A2,B3	N,B1	A1,B4	-2,-2	-2,-2	A4,B1	-2,-2	-2,-2	-2,-2	B3,N	A1,A1	A1,B1	A1,N	A2,B1	A1,N	B4,B1	A1,N	A1,A1	A1,B1	A2,N	A2,A1	N,B1	A2,A3	A1,B4	A1,A2	A2,B4	N,B3	N,B1	A1,A1
iteration_910	-2,-2	-2,-2	-2,-2	-2,-2	-1,-1	B2,N	A1,N	A2,N	B1,B1	-2,-2	-2,-2	A1,N	A1,N	-2,-2	A2,A1	A1,B3	-2,-2	A1,N	A1,B2	N,N	A2,B1	-2,-2	A1,N	-2,-2	A2,B3	A1,A2	A1,A2	-2,-2	-2,-2	B5,N	A1,A2	B5,N	A2,A4	-2,-2	-2,-2	A1,B5	A4,N	A2,B5	A4,N	A2,B5	B3,N	A1,A2	A1,N	A1,B3	-2,-2	-2,-2	A1,N
iteration_911	-2,-2	-2,-2	B4,B1	A1,A2	-2,-2	A4,A1	A2,B1	A2,B4	B2,N	A1,B1	B1,B4	A2,B4	A1,B4	N,A4	A1,B1	A4,N	A2,B1	A4,B1	A1,B1	A4,B1	A2,B2	A2,B1	B4,B1	A1,N	A4,B1	N,B1	A1,N	A1,B2	A2,B3	-2,-2	-1,-1	B1,B4	A1,B3	A3,A1	B2,B3	-2,-2	-1,-1	B3,B1	B3,B1	A1,B1	B2,B2	A3,B3	A3,B2	B3,B2	A3,B2	A3,A1	A3,A1
iteration_912	-2,-2	A1,N	A1,N	A1,B5	-2,-2	N,A2	A1,N	B5,N	A2,B3	A1,B5	A3,A2	A1,A1	A1,A1	A3,B1	A1,A1	B1,B1	B5,N	N,N	A1,N	N,A2	A2,N	A1,A3	A1,A3	A1,B1	A1,B1	A1,B1	A1,B1	B5,N	A1,A1	A1,A3	A1,B5	A4,A1	A1,B5	A2,B2	A1,B5	A1,B5	A1,A1	A4,B5	A1,B5	A1,B5	B3,N	A1,B2	A1,B3	A1,B3	N,B5	B2,N	A1,B3
iteration_913	-2,-2	-2,-2	B1,B3	A2,B1	-2,-2	B1,B1	A2,B3	A2,B1	B3,B1	B1,B3	N,B5	B1,B1	A2,B1	A4,A1	B1,B1	A2,A2	B1,B3	A2,B1	-1,-1	B3,B1	A2,B3	N,B1	N,B1	A2,A4	A2,B1	A2,B1	A2,B1	A3,B1	A2,B3	-2,-2	A3,A2	N,B3	B1,B3	A2,B1	B1,B3	-2,-2	B3,N	B3,B3	B3,B3	N,B1	B1,B2	B1,B1	B1,B1	B1,B1	A1,A4	A2,A1	B1,B3
iteration_914	-2,-2	-2,-2	A1,N	A2,A1	-2,-2	B1,B1	A1,A2	-2,-2	-2,-2	-2,-2	-2,-2	-2,-2	A1,A1	B3,B2	-2,-2	-2,-2	-2,-2	A1,B1	A2,B1	A1,B1	-2,-2	-2,-2	-2,-2	A1,B3	A1,N	A1,N	A1,N	A2,B2	A1,A1	-2,-2	A1,B2	A2,A2	A1,B2	A1,B1	A1,B2	-1,-1	A2,B2	A1,A2	A2,B2	A1,A2	A2,A2	A1,B2	A2,B2	A2,B2	A5,N	A5,B1	A2,B2
iteration_915	B1,B3	A1,B4	B4,B1	A1,A2	-1,-1	A2,B1	A2,B4	A1,B4	N,N	A2,B1	A4,B1	A1,B4	A1,B1	B3,B2	A1,B1	A1,A2	A2,B1	B4,B1	A2,B4	A2,B1	B4,N	B1,B4	A4,B4	B1,B3	A1,B1	A1,A2	A1,B1	-2,-2	-2,-2	B2,N	A2,A1	A3,B1	A2,A1	B4,N	A1,A2	A2,B2	A2,B1	A2,B1	A2,B1	A1,B1	A2,B1	A1,B4	A2,B4	A1,A2	-2,-2	-2,-2	B4,B1
iteration_916	B2,B1	A2,B1	A2,B2	A2,B4	B1,B2	-2,-2	B2,B4	A2,B4	A2,B1	A2,B4	N,B4	A2,B4	B2,B4	A4,N	A2,A2	A3,B2	B2,B4	-2,-2	-2,-2	-2,-2	B1,B4	B4,N	B4,N	A4,B2	A3,A2	-1,-1	A3,A2	A1,B4	A2,A1	-2,-2	A1,A2	B1,B3	A1,B4	A1,A4	A1,A2	-2,-2	B4,B3	A1,B1	B4,B3	A1,B1	-2,-2	A2,A1	A2,A1	-2,-2	B2,B2	A1,B2	A2,B4
iteration_917	B4,B1	A1,A1	A1,B4	B4,B2	A1,B1	A3,B2	B4,B4	B4,B4	A2,B3	A1,B2	A2,B1	A1,B2	A1,B4	A2,A2	A1,B2	A2,A3	B4,B4	A3,B4	A3,B4	A3,B4	B3,B4	A1,B1	A2,A1	A1,A2	A1,A3	A2,B2	A1,A3	B3,B2	A1,B4	N,B4	A1,B3	-2,-2	B4,B2	A2,N	A1,B3	B3,N	-2,-2	-2,-2	-2,-2	-2,-2	B2,B1	A2,B3	B3,B1	B3,B2	-2,-2	-2,-2	-2,-2
iteration_918	A3,B2	A3,N	A3,A3	A1,A2	A3,B2	A1,B4	A3,A1	A3,A2	-2,-2	A3,A1	A2,B3	A1,A3	A3,A1	-2,-2	A3,A1	A1,B2	A3,A2	A1,B4	A3,B4	A3,B4	-2,-2	A1,B3	A2,A3	-2,-2	A1,A3	A1,A1	A3,B2	A1,B3	-1,-1	A1,B1	A1,A1	A2,A3	A1,B3	A3,N	A2,B3	A1,A1	A1,A2	A2,B3	A1,A3	A1,A2	-2,-2	A2,N	-2,-2	-2,-2	B1,B1	A3,B1	-2,-2
iteration_919	-2,-2	-2,-2	A3,N	A3,B2	-2,-2	A4,A1	B2,N	A3,B2	A1,B2	B2,N	A2,B1	A3,A3	A3,N	-2,-2	B2,N	A2,A2	B2,N	A4,N	A1,B2	A4,B2	A3,B2	A2,A3	A2,A3	A3,N	A2,B2	A2,B2	A2,N	A3,N	B2,B3	-2,-2	B3,N	A2,B1	A3,B2	A4,B1	A3,B3	-2,-2	B2,B1	A3,B1	A2,B2	B2,B1	N,B2	B3,B1	N,B3	B3,B2	B1,B1	B1,B1	N,B1
iteration_920	A2,B3	-1,-1	B3,B4	N,B2	A2,B4	-2,-2	B3,B2	B2,B3	A4,N	B3,N	A2,A2	B4,N	B4,N	A2,B3	B3,N	A2,B3	B3,B2	-2,-2	-2,-2	-2,-2	A4,B2	A2,N	A2,B4	B3,B4	A2,B3	B3,N	B3,B3	-2,-2	-2,-2	A3,A1	B2,N	-2,-2	-2,-2	A1,A1	B3,N	A3,B2	B2,B3	-2,-2	-2,-2	-2,-2	B3,B2	A1,B3	A1,B3	B3,B2	A2,B1	A2,A1	A1,B2
iteration_921	A3,N	B1,B4	A3,B1	A2,B3	N,B1	A4,B1	A3,A2	B1,B3	A2,A2	A2,B1	A2,A1	A2,B1	B1,B3	-2,-2	B1,B3	-2,-2	A2,B1	A4,A3	A4,A2	A4,A3	A2,B1	A2,A1	A2,B1	-2,-2	-2,-2	-2,-2	-2,-2	A2,A3	A2,B3	B3,N	A2,A3	A1,B1	A2,A3	-1,-1	A2,B3	A3,B3	A3,B1	A1,A2	A2,B1	A3,B1	A1,A1	A2,B1	A1,B1	A2,A1	B2,B2	A2,B2	-1,-1
iteration_922	N,A4	A1,B4	B4,N	B1,B2	B4,N	A3,N	B4,B2	N,B1	A2,B2	N,B1	-2,-2	B4,B2	N,B1	-2,-2	N,B1	A1,B2	N,B2	B2,N	A3,B4	B2,N	A2,N	-2,-2	-2,-2	-2,-2	A1,N	B2,B1	B2,B1	-2,-2	-2,-2	A1,B2	B2,B1	A2,B1	B1,B3	A4,A1	B1,B3	A1,B2	B1,B3	B1,B1	B1,B3	A2,B1	A2,A2	A4,B1	A4,A2	A4,A2	A1,B1	A1,A4	A4,B1
iteration_923	-2,-2	-2,-2	B2,N	A1,A1	-2,-2	-2,-2	A1,N	A1,N	N,B4	A1,B2	B2,B2	A1,B2	A1,B2	A2,B3	A1,B2	A1,B1	A1,B2	-2,-2	-2,-2	-2,-2	N,N	B2,B2	A1,B2	A1,B3	A1,B1	A1,B2	A1,A1	A1,A1	A1,A1	N,A2	A1,A1	A4,B1	A1,A1	B2,N	A1,A1	A1,N	A4,A1	A4,A1	A1,B1	A4,A1	A1,B1	A1,B2	A1,B1	A1,A1	-2,-2	-2,-2	A1,B1
iteration_924	-2,-2	-2,-2	A2,N	B1,B4	-2,-2	-2,-2	N,B1	A2,B4	N,B2	A2,B4	-2,-2	B4,N	N,B4	N,B3	N,B1	A3,A2	B4,N	-2,-2	-2,-2	-2,-2	B4,N	-2,-2	-2,-2	N,N	A3,B1	A3,N	A3,N	N,B4	A2,B1	A1,B1	N,B1	-2,-2	N,B1	B2,B3	N,B1	N,B1	-2,-2	-2,-2	-2,-2	N,B1	A1,A4	B3,N	A1,N	A1,B3	A1,A1	A1,B2	-2,-2
iteration_925	A2,B3	A2,B1	A2,B1	A3,A1	A2,B3	B1,B3	A2,A1	A2,A1	B1,B1	A2,A1	-2,-2	A2,A3	-1,-1	A2,B3	-1,-1	B4,N	A3,B1	A2,B3	A1,B3	A2,B1	A1,B1	-2,-2	-2,-2	A1,B3	A2,B4	A1,B4	A1,B4	-2,-2	-2,-2	-2,-2	-2,-2	A1,B4	A1,N	B1,B4	A3,A1	-2,-2	B4,N	B4,N	A1,B4	A1,B4	A3,N	A3,B1	A3,B1	A3,A3	-2,-2	-2,-2	A3,B4
iteration_926	A3,N	A3,B1	A3,A3	B3,N	A3,A3	B2,B2	A3,B3	A3,N	A1,B3	A3,B3	B5,N	A3,N	A3,B3	A1,B1	A3,N	N,B5	A3,N	B3,B2	A3,B2	A3,B2	B3,N	A3,B5	B5,N	A3,A1	B5,N	A3,N	N,N	-2,-2	-2,-2	A2,B3	B3,B4	A2,B1	B4,B3	-2,-2	-2,-2	A2,B3	B1,B4	B1,B4	A2,B4	B1,B4	A2,B2	N,B4	A2,N	A2,N	A4,B1	-1,-1	N,B1
iteration_927	A4,B1	B1,B4	A4,B1	A1,N	A4,B4	A2,N	N,B1	N,B1	A1,A2	A1,B1	B1,B2	A4,A1	N,B1	-2,-2	N,B1	A1,N	N,B1	N,N	A2,B1	N,N	A1,B1	A4,B1	A1,B2	-2,-2	A1,B1	N,B1	N,B1	-2,-2	-2,-2	A4,B1	A1,N	-2,-2	-2,-2	A2,A2	A2,A3	A4,A1	-2,-2	-2,-2	-2,-2	-2,-2	A3,A1	A2,A2	A2,A1	A2,A3	A2,B1	A2,B1	-2,-2
iteration_928	-2,-2	-2,-2	A2,A1	A2,B3	-2,-2	A3,B2	A1,B3	A2,A2	B2,B2	A2,A2	A2,A2	A2,B3	A2,A2	A3,N	A1,B3	A3,B1	A2,A2	A3,B3	B3,B2	A1,B2	A2,B2	A2,B3	A2,A2	A2,A3	B1,B3	B1,B3	A3,A1	A2,N	A2,B3	B1,B2	A2,A2	A2,B2	A2,N	A2,B3	A2,N	A2,B1	A2,N	A2,A2	B2,N	A2,B2	A1,B1	A2,N	A1,A2	A1,A2	A2,B2	A2,B2	A1,A2
iteration_929	A1,A4	A1,B1	A1,B1	N,B1	A1,A4	N,B3	B1,B1	N,B1	-2,-2	A1,N	B2,B1	B1,B1	A1,N	B1,B1	B1,B1	A4,A1	A1,N	N,B1	N,B1	B1,B3	-2,-2	B1,B2	B1,B2	A1,B1	A4,B1	A1,B1	A4,B1	A3,B1	A3,N	A1,B1	A3,B1	A4,B1	A3,B1	A2,A2	A3,A3	A1,B1	A3,B1	A4,B1	A4,B1	A3,B1	A2,B1	A3,A2	A2,A3	A2,A2	B4,N	A2,B4	A3,B1
iteration_930	A1,A2	A1,B4	A1,B4	A2,B1	A1,A2	B1,B2	A1,A2	A1,A2	B3,N	A1,A2	-2,-2	A1,A2	A2,B4	B3,B2	A1,A2	-2,-2	A2,B4	A1,B1	A2,B2	A2,B1	A2,B3	-2,-2	-2,-2	A2,B3	-2,-2	-2,-2	-2,-2	A2,B1	A4,B1	A4,N	A4,B1	A3,N	B1,B1	N,B1	B1,B1	A4,A4	N,B1	N,B1	A3,B1	N,B1	A3,B1	B1,B1	A3,B1	B1,B1	-2,-2	-2,-2	B1,B1
iteration_931	A2,N	B2,B1	N,B1	B2,B5	A2,B2	A1,B4	B2,B1	B1,B5	N,A2	B1,B5	A2,B3	N,B2	N,B5	A1,A1	B2,B1	A3,B1	B1,B5	B4,B2	B4,B2	B4,B2	N,B1	B3,N	B3,N	A1,N	A3,B2	B1,B2	B1,B2	-2,-2	-2,-2	-2,-2	-2,-2	A2,B2	B5,B1	A5,N	B5,B1	-2,-2	B2,B1	A2,B5	A2,B1	B2,B1	B2,B2	A5,B5	A5,B2	A5,B2	-2,-2	-2,-2	B2,B2
iteration_932	-2,-2	-2,-2	A2,A5	A2,B1	A1,N	B1,B3	A2,A2	A2,A5	N,A4	A5,B1	N,A2	A2,B1	A2,A2	B1,B4	A2,A5	B1,B3	A2,A5	A2,B1	A2,B1	A2,B1	A2,N	N,B1	N,B1	A2,B1	A2,B1	A2,B1	A5,B1	B3,B1	A2,A2	N,B3	A2,B3	A2,A2	A2,B1	A4,A1	A2,B1	B3,N	A2,B1	A2,A2	A2,B1	A2,B1	A2,B1	A2,A4	A2,B1	A2,B1	A1,B3	A1,A4	A2,A2
iteration_933	A1,B3	A3,B2	A3,A1	A1,B1	A3,B3	B4,B1	A3,B1	A3,B1	A4,N	A1,A3	-1,-1	A1,B1	A1,A3	B4,B1	A1,B1	B3,B2	A3,B1	B1,B4	B1,B4	B1,B4	A4,B1	B1,B1	B1,B1	A3,B4	B1,B2	A1,B3	A1,B3	A1,B3	B1,B4	A1,B4	B3,B1	-2,-2	B3,B4	A3,B1	A1,B4	A1,B1	-2,-2	-2,-2	-2,-2	-2,-2	B2,B3	A1,B1	B1,B2	B1,B2	N,B2	N,B1	-2,-2
iteration_934	B1,B2	B1,B1	B1,B1	A4,B2	B1,B2	-2,-2	-1,-1	A4,B1	N,A3	B2,B1	-2,-2	B2,B1	A4,B1	N,A2	B2,B1	A4,A1	A4,B1	-2,-2	-2,-2	-2,-2	N,B1	-2,-2	-2,-2	A4,N	A4,B1	A1,B1	A4,B1	B2,B3	A4,B1	-2,-2	B1,B2	A3,B1	A4,B3	A4,B1	B1,B3	-2,-2	A4,B1	A4,A3	A3,B3	B3,B1	B4,B1	B1,B1	B1,B4	B1,B1	A1,A1	A4,A1	A4,B1
iteration_935	B1,B4	A1,B2	A1,B1	A1,A3	B2,B1	B2,B1	A1,A3	A3,B1	A3,N	A1,B1	A1,B1	A1,A1	A1,A1	A1,B3	A1,A1	B3,B1	A1,A1	A1,B2	A3,B1	A1,B2	A3,A3	A1,B1	A1,A1	A1,A1	A1,B1	A1,B1	A1,B3	A1,B3	A1,A3	B5,N	A1,A3	B3,B2	A1,B3	A1,B1	A1,B3	A3,B5	A1,B3	A1,B3	B3,B3	B3,B3	A2,B3	A1,B3	B3,B3	B3,B3	A2,B2	A1,B2	B3,B3
iteration_936	A2,A3	A1,B4	A2,B4	A3,B2	A1,A3	-2,-2	A2,A3	A3,B4	A1,N	A2,A3	A1,B2	B4,B2	B4,B2	A1,A3	A2,B2	A1,A1	A3,B4	-2,-2	-2,-2	-2,-2	A1,B4	A1,B2	A1,B4	A1,B2	A1,B2	A1,B2	A1,B2	A3,B2	A3,N	A1,A1	A3,A3	-2,-2	B2,N	A1,A3	B2,N	A3,A1	B2,N	-2,-2	-2,-2	-2,-2	A1,B4	A1,N	A1,B4	B4,N	-2,-2	-2,-2	A1,B2
iteration_937	-2,-2	-2,-2	B4,B1	A2,A1	-2,-2	A2,N	A2,B4	A1,B4	N,B2	A2,B4	A1,B3	A1,B4	A1,B4	B3,B2	A2,B1	B1,B3	A1,B4	A2,B4	A2,N	A2,N	B4,N	-1,-1	A1,B3	B4,B3	A2,B1	B1,B3	B1,B1	A1,A4	A2,B1	B3,N	A1,B1	B4,B1	A1,B1	B5,N	A1,B1	A1,B3	A1,B1	A1,B4	B1,B1	B1,B4	A4,A1	A1,B5	A1,A1	A4,B5	N,A4	N,N	A1,A1
iteration_938	N,B4	A2,B2	A2,N	A4,A5	A2,N	-2,-2	A2,A5	N,A4	A2,B2	N,A5	B2,B2	A5,N	A4,N	A1,B4	A5,N	A2,B2	N,A4	-2,-2	-2,-2	-2,-2	A2,N	A5,B2	A5,B2	A4,B4	A5,B2	B2,N	A2,A5	N,A5	A4,B1	A1,A3	N,B1	A2,B2	N,B1	A2,N	N,B1	A1,B1	A2,N	A2,N	A2,B1	A2,N	A1,B3	N,B1	B3,B1	A1,N	B2,B2	A2,B2	N,B1
iteration_939	B2,B2	A1,B1	B1,B2	A1,A3	B1,B2	A2,A1	A3,B2	A1,B2	A3,B2	A3,B2	A2,B2	A1,B1	A1,B2	A2,B2	A3,B1	B4,B1	A1,B2	A2,B2	A3,A1	A3,A1	A3,B2	A1,B2	B2,B1	A2,B2	B1,B4	B1,B4	A3,B4	-2,-2	-2,-2	B1,B3	A4,N	B1,B3	A3,A4	A3,N	-2,-2	A4,B1	A3,B3	A3,B1	A3,B3	A3,B1	B2,B2	A3,N	A3,B2	B2,N	B4,B1	A3,B4	A3,A3
iteration_940	-2,-2	-2,-2	B1,B2	B1,B2	-2,-2	A2,A2	B1,B2	B1,B1	B1,B3	B2,B2	A1,B4	B1,B2	B1,B1	A1,B3	B1,B1	A3,N	B1,B1	A2,B1	A2,B1	A2,B1	B1,B1	B4,B1	B4,B2	A1,B1	A3,B1	N,B1	N,B1	A1,B1	B2,B1	N,B2	B1,B1	A3,B2	B1,B1	A1,A1	A1,B2	N,B1	A3,B1	A3,B1	B2,B1	B2,B1	B2,B2	A1,B2	B2,B2	A1,B2	A1,A1	A1,A1	B1,B2
iteration_941	A1,B4	A2,B3	A1,B3	A1,B4	A1,B3	B2,B2	A1,A1	A1,A1	A1,B3	B3,B4	B1,B1	A1,A1	A1,A1	A1,A2	A1,B3	A2,A1	A1,A1	A1,B2	A1,B2	A1,B2	A1,B3	A1,B1	A1,B1	A1,A1	A1,A1	A1,A1	A2,B3	A1,A4	B4,B1	A4,N	A1,B4	A2,B3	A1,B4	B4,N	A1,B4	A1,A4	A2,B4	A1,B3	B4,B3	A1,A2	B3,N	B4,B4	B3,B4	B4,N	A2,A3	A2,B4	A2,B3
iteration_942	B3,B1	B3,N	B3,B3	B2,N	N,B3	A3,B2	N,B3	B3,N	A1,A2	-1,-1	-2,-2	B3,N	B3,N	-2,-2	B2,B3	A1,A2	B3,N	B2,N	A3,N	A3,N	A1,N	-1,-1	-2,-2	B3,N	A1,B2	A2,B2	A1,B2	A1,B2	B4,N	B1,B4	A1,B4	A2,A1	A1,B4	N,A3	B2,B4	B4,B1	A1,A1	A2,B4	A2,B4	A1,A2	A3,N	B4,N	B4,N	A3,B4	A3,B1	N,B1	A1,B4
iteration_943	A3,N	A3,B2	A3,B2	A5,B1	A3,A3	A1,B4	B2,B1	A5,B2	A2,A3	B2,B1	A1,A1	A3,B1	A3,A5	-2,-2	A3,A5	A3,B2	A3,A5	B4,B1	B4,B1	B4,B1	A2,B2	A1,B1	A3,A1	-2,-2	A3,B2	A3,B2	A3,B2	A4,B1	A5,N	-2,-2	A4,N	A5,N	A5,B1	B4,N	A5,B1	-2,-2	N,B1	A5,A5	A5,N	A5,N	B5,N	A5,B4	B4,N	A5,B5	A3,A1	A3,B4	B4,B1
iteration_944	A3,B1	N,A2	A3,N	A2,B1	A3,N	N,A2	A2,A3	A3,B1	B1,B2	A2,N	A2,B2	A2,N	N,B1	-2,-2	A3,B1	A3,A2	A2,N	A2,N	A3,N	A2,N	B1,B1	B2,N	A2,N	N,B1	A3,B1	A3,A3	A3,B1	B1,B1	A2,B2	N,B1	B2,B1	A3,A1	B2,B1	B3,N	A2,B1	-2,-2	A3,B1	A3,B1	A1,B1	A1,B1	A3,B1	-1,-1	A3,B1	A3,B3	A1,A1	A1,B3	B1,B1
iteration_945	A4,B1	A2,B2	B2,B1	A3,N	A2,A4	A2,A2	B2,N	A3,B2	A1,N	B2,N	A1,B2	A3,B2	A3,B2	B2,B1	A3,B2	A2,A2	A3,B2	A2,B2	A2,N	A2,B2	A3,A1	A1,A3	A3,B2	A3,B2	A3,A2	A3,A2	A3,A2	-2,-2	-2,-2	-2,-2	-2,-2	-2,-2	-2,-2	A2,A2	A3,N	-2,-2	-2,-2	-2,-2	-2,-2	-2,-2	-2,-2	A2,A3	-2,-2	-2,-2	B2,B3	A2,B2	-2,-2
iteration_946	-2,-2	-2,-2	B1,B2	A2,A2	-2,-2	B3,B1	A2,B2	A2,B2	B5,N	A2,B2	B2,B2	A2,B1	A2,B1	B2,N	A2,B2	B3,N	A2,B2	B2,B1	B2,B1	A2,B3	B2,B5	A2,B2	A2,B2	A2,B2	A2,B3	B2,B3	A2,N	A2,N	A2,B3	A2,B3	A2,A2	A1,A4	B3,N	N,A5	A2,B3	A2,A2	A1,N	A1,N	A1,B3	A1,B3	A4,B1	B3,N	B1,B3	N,B1	-2,-2	A5,N	N,B1
iteration_947	-2,-2	-2,-2	N,B3	N,B4	-2,-2	A4,B1	N,N	B3,N	A1,A1	N,B4	A1,A1	B4,N	B3,N	-2,-2	B4,N	A1,A3	B3,N	N,B1	A4,N	N,B1	A1,N	A1,B4	A1,N	-2,-2	A1,B4	A3,N	A1,B4	-2,-2	-1,-1	-2,-2	N,B1	-1,-1	N,B1	B3,N	N,B1	-2,-2	N,N	N,N	N,N	N,B1	A3,B1	B1,B3	B1,B1	B1,B3	A2,A1	A2,B3	N,B1
iteration_948	N,A5	A3,B2	B2,N	A3,B5	A3,A5	A4,A1	A3,B2	A3,N	-2,-2	B5,B2	A2,B1	A3,B2	A3,B2	B3,N	B5,N	A2,N	A3,N	A4,B2	A3,A1	A4,B2	-2,-2	B1,B2	A3,B1	B2,B3	A2,B5	A2,N	B5,N	A3,N	B5,N	-2,-2	B5,N	B2,B2	A3,N	B2,N	N,N	-2,-2	A3,B2	A3,B2	B2,N	A3,B2	A3,A1	B2,N	A1,B2	A3,B2	A4,B1	A4,B2	B2,B2
iteration_949	A3,B1	A2,A2	A2,B1	A1,A3	A3,A2	A1,B4	A2,A1	A3,B1	A1,B4	A2,A3	A3,N	A3,B1	A3,B1	A2,B2	A2,A3	A2,B2	A1,B1	A1,A2	A1,B4	A1,A2	A1,B1	A3,A3	A3,A3	B1,B2	A3,B2	A2,A2	A2,A3	A3,N	A1,B3	A2,B3	A1,N	-2,-2	A1,A3	A2,B3	A3,B3	B3,N	A3,A1	-2,-2	-2,-2	-2,-2	B3,N	A2,B3	A2,B3	B3,B3	B3,B1	B3,B3	A2,A3
iteration_950	B5,N	A1,B1	B1,B5	A2,A1	N,B1	A1,B3	A2,B1	A2,B1	A1,B4	A2,B5	A2,B2	A2,B5	A2,B5	B1,B3	A2,B1	B1,B4	A1,B1	A2,A1	B1,B3	B1,B3	B4,B1	A2,A2	B2,B5	A2,B1	B1,B4	B1,B1	B1,B4	-2,-2	-2,-2	A4,B1	A1,N	B2,B2	A1,N	A1,B1	A1,A2	A4,A1	A1,B2	A1,B2	B2,N	B2,N	A1,A1	A1,B1	A1,B1	A1,B1	B2,N	B1,B2	A1,B1
iteration_951	A1,A2	A1,B3	A1,A2	A1,N	A1,B3	-2,-2	-2,-2	-2,-2	-2,-2	A1,N	B3,N	A1,A1	-2,-2	-2,-2	A2,N	A3,B2	A2,A1	-2,-2	-2,-2	-2,-2	-1,-1	A1,B3	A1,N	A1,N	A2,B2	A3,N	A3,N	-2,-2	-2,-2	-2,-2	-2,-2	A3,B2	N,A2	-2,-2	-2,-2	-2,-2	B2,N	B2,N	B2,N	A3,N	B3,N	A2,N	A2,B3	B3,N	A1,N	-2,-2	A2,B2
iteration_952	-2,-2	-2,-2	B5,N	A5,A1	-2,-2	B4,N	A5,B5	A5,B5	A3,B2	A1,B5	B2,B2	A1,N	A1,N	A2,B2	A1,N	B2,B1	A1,N	B5,B4	B5,B4	A5,B4	A3,B5	B2,N	A1,B2	A2,A1	A1,B1	A1,B1	A1,B2	-2,-2	-2,-2	-2,-2	A1,N	-2,-2	-2,-2	B5,N	A5,A1	-2,-2	-2,-2	-2,-2	-2,-2	-1,-1	A1,A3	A5,B5	A5,A3	A5,A1	A2,B2	B2,N	-2,-2
iteration_953	B5,N	A1,B3	A1,B5	N,N	A1,B5	-1,-1	B5,N	B5,N	B1,B1	B5,N	A2,B3	B5,N	B5,N	A1,B1	A1,N	B2,B3	A1,N	A4,N	B5,N	A4,N	N,B1	A2,N	B3,B5	A1,B5	A1,B3	A1,B2	B3,N	B5,N	A4,N	A4,B1	N,N	A1,B3	A4,N	A3,A1	A4,B5	N,B1	A1,A4	B3,N	A4,B3	A1,A4	B5,N	A3,B5	B5,N	A3,B5	B1,B2	A3,B1	A1,B5
iteration_954	-2,-2	-2,-2	B4,B1	A3,B1	N,B1	B1,B3	B1,B1	A3,B4	B1,B1	A3,B4	B4,B1	A3,B4	B1,B1	A2,A1	B1,B1	A1,A1	A3,B4	B1,B3	B1,B1	B1,B3	A3,B1	B4,B1	A3,B4	A2,B1	A1,B1	A1,B1	A1,B1	A3,B2	B1,B1	A4,B1	B2,B1	B2,N	A3,B1	B2,B2	A3,B1	B1,B1	N,B1	A3,N	N,B1	A3,B2	A1,A2	B1,B2	A2,B1	A1,B1	A3,B1	B1,B2	N,B1
iteration_955	B2,B2	A3,A2	A3,B2	A3,B1	A3,B2	A2,A2	A3,B1	A3,B2	B1,B2	B2,B1	B3,B1	A3,B1	-1,-1	A3,B1	A3,A3	A3,B2	A3,B2	A3,A2	A3,A2	A2,B1	B2,B1	A3,B3	B1,B3	A3,B1	A3,A3	A3,B2	A3,B2	B3,B1	A3,B1	B5,N	A3,B3	B3,N	A3,B3	A2,A2	B1,B3	B3,B5	A3,B3	A3,N	A3,N	A3,N	A5,N	A2,B3	B3,N	A2,A5	N,B4	A2,N	A3,N
iteration_956	A5,N	B2,B2	A5,B2	B3,B3	A5,B2	A1,B1	B2,B3	A5,B3	A3,B1	B2,B3	A1,B3	A5,B3	B2,B3	A1,B4	B2,B3	A1,A1	B2,B3	A1,B3	B1,B3	A1,B3	A3,B3	A1,B3	A5,B3	A1,B2	A1,B2	A1,B3	A1,B3	B3,B1	B3,N	-2,-2	N,B1	B2,N	B3,B3	A2,A3	B3,N	-2,-2	B3,B2	B3,B2	B3,B2	B3,B2	B3,N	A2,N	A2,B3	B3,N	N,A4	A2,N	A2,B3
iteration_957	-2,-2	-2,-2	B1,B2	A4,B3	-2,-2	A2,N	B3,B2	A4,B1	N,A2	A4,B1	-2,-2	B3,B2	B3,B2	A5,N	B3,B1	A1,B2	A4,B1	A2,B2	A2,B3	A2,B2	N,B1	-2,-2	-2,-2	A5,B2	B2,B1	B2,B3	B2,B1	B3,N	A4,N	-2,-2	B3,N	A1,A4	B3,N	A1,A2	N,B3	-2,-2	N,A4	A1,B3	A1,N	A4,B3	A3,B1	A1,N	N,B1	A1,B1	B1,B1	A1,B1	N,N
iteration_958	B2,N	B2,B2	B2,B2	B4,B4	B2,B2	A1,B3	B4,B2	B4,B2	A2,B1	B4,B2	N,B4	B4,B2	B4,B2	A2,B3	B4,B2	A3,B2	B4,B2	A1,B4	B3,B4	B3,B2	B1,B4	B2,N	B4,B4	A2,B4	B2,B4	A3,B4	B2,B2	A1,B4	B1,B4	B3,B1	A1,B1	A4,B1	A1,B1	A1,B2	A1,B1	A1,B3	A4,B1	A4,B1	A4,B1	A4,B1	N,A4	B1,B2	N,B1	N,B1	A1,A2	A1,A1	A4,B1
iteration_959	A1,B2	A1,A1	A1,B2	A2,A3	A1,A1	B1,B3	A1,A3	A1,A2	-2,-2	A1,A2	B2,B2	A1,A2	A2,B2	N,A5	A1,A2	B3,B1	A1,A3	A1,B1	A3,B3	A1,B1	-2,-2	A2,B2	A2,B2	A2,N	A1,B1	A1,B3	A2,B3	A3,N	A2,B2	A2,B1	A2,A3	N,A2	A3,B2	A2,B3	B2,N	A2,B1	A3,A2	A3,N	A3,A2	B2,N	N,B1	B3,N	N,B1	N,N	A3,A1	A3,B3	A2,B1
iteration_960	A2,B1	A5,N	A5,B1	N,N	A2,N	A1,B1	A5,N	N,B1	-2,-2	A5,N	-2,-2	-1,-1	N,B1	-2,-2	A5,N	N,A2	N,B1	A5,B1	N,B1	N,B1	-2,-2	-2,-2	N,B1	-2,-2	N,N	A2,A5	N,N	N,B5	N,B3	-1,-1	B5,B3	-2,-2	B5,B3	B3,B2	N,B3	A4,B5	-2,-2	-2,-2	-2,-2	-2,-2	B4,B1	B3,B3	B3,B4	B3,B4	A2,A2	A2,B3	-2,-2
iteration_961	-2,-2	-2,-2	B3,B2	A2,B5	-2,-2	A4,B1	A2,B2	A2,B3	A2,B1	B5,B3	A4,B1	A2,B3	B5,B3	A2,A2	A2,B2	B2,B1	B5,B3	A4,B2	A2,A4	A2,B1	A2,B3	A4,A2	B1,B3	A2,B3	B2,B1	A2,B2	B2,B2	B5,N	A2,A1	-2,-2	A2,N	B2,N	A2,B5	B2,N	A2,N	-2,-2	A2,N	B5,B2	A2,N	A2,N	B1,B1	A2,B2	B2,B1	A2,B1	A1,A3	A1,N	-1,-1
iteration_962	A2,B1	A3,B2	A3,A2	A2,B1	B2,B1	A4,B1	A2,A3	A2,A3	A1,B4	A3,B1	A1,B4	A3,B1	A2,B1	A1,A2	A2,B1	A4,N	A2,B1	A2,B1	A4,A2	-1,-1	A2,B4	B4,B1	A1,B1	A1,B1	N,B1	A2,A4	A4,B1	A2,B1	A2,B1	A5,N	A2,B1	A1,N	B1,B1	B4,B1	B1,B1	A2,A5	N,B1	A1,B1	N,B1	N,B1	A1,A1	B4,B1	A1,B1	A1,B4	-2,-2	-2,-2	-1,-1
iteration_963	A3,A2	A3,B2	A3,B2	N,B1	A2,B2	A1,B1	A3,N	B2,B1	A1,B4	A3,N	A1,B4	B2,N	B2,N	N,A2	A3,N	B5,N	B2,N	A3,B1	N,B1	N,B1	A1,B1	A1,N	A1,B2	N,N	N,N	A3,B5	N,N	-2,-2	-2,-2	-2,-2	N,B1	A2,A1	B1,B2	A2,B3	N,B1	N,B1	A1,B1	A2,B1	A1,B2	A2,B1	A3,A1	B3,B1	A3,B1	A3,B3	N,B3	B3,N	A1,B1
iteration_964	A1,B1	A4,N	A4,B1	A4,A4	A1,A4	B2,B3	A4,B1	A4,A4	N,B4	A4,A4	A3,B1	A4,A4	A4,B1	N,A2	A4,A4	N,A2	A4,B1	B1,B2	A4,B2	B1,B2	A4,N	A4,B1	A3,A4	N,B1	A4,N	A4,A2	A4,N	N,A4	N,A4	A3,B1	N,N	A1,A3	N,N	A2,B2	N,N	N,B1	A1,N	N,A3	N,A3	A1,N	A1,B4	A2,N	A2,B4	A1,N	N,B5	B2,N	A2,A1
iteration_965	-2,-2	-2,-2	A3,N	A2,B3	-2,-2	A1,A1	-1,-1	A3,B3	N,B3	B3,N	A1,B1	A2,A3	-1,-1	-2,-2	A3,B3	A1,B2	B3,N	A1,A3	A1,B3	A1,A3	B3,N	A2,B1	A1,A2	N,B1	A1,A3	A3,B2	A3,B2	A2,A1	A2,B3	N,B4	A2,B3	A4,B1	A1,B3	A1,A4	A1,B3	B3,N	B3,B1	B3,B1	A4,B3	A1,B1	N,B1	A1,A1	A1,N	A1,N	-2,-2	-2,-2	B3,N
iteration_966	A2,B2	B4,B1	B2,B4	N,B1	B2,B1	A1,A1	B4,N	B2,N	-2,-2	B4,N	A2,A3	B2,N	B4,B1	N,B4	B2,B1	A1,A2	B2,B1	A1,N	A1,B4	A1,N	-2,-2	A2,B2	A3,N	N,B1	A2,B1	A2,B2	A1,B2	-2,-2	-2,-2	-2,-2	-2,-2	A1,B3	N,B1	N,B1	-2,-2	-2,-2	B3,N	A1,B1	A1,B1	B3,N	N,B4	N,B1	N,B4	N,N	-2,-2	N,B1	B4,B3
iteration_967	B1,B2	A1,A3	A1,B1	A1,B1	A3,B1	A4,N	B1,B1	A1,B1	B2,B2	A1,A1	B1,B2	A1,B1	A1,B1	A4,N	A1,A1	B1,B1	A1,B1	A4,B1	N,B1	N,B1	A1,B2	B1,B1	B1,B2	A4,B1	A1,B1	A1,B1	A1,B1	A1,A1	B3,B1	N,B4	A1,B3	A3,B2	A1,B3	B3,B1	A1,B1	B3,N	B3,B2	A1,B2	A1,B2	A3,B3	A2,B2	B1,B3	B2,B1	A2,B3	A1,A3	A1,B3	B1,B2
iteration_968	A1,A4	A2,B2	A1,B2	A1,N	A1,B2	A5,N	A1,B2	A1,A1	A1,A2	B2,N	-2,-2	-1,-1	A1,B2	N,A4	A1,B2	N,A2	A1,B2	A5,B2	A5,B2	A5,B2	A1,A1	-2,-2	-2,-2	A1,N	A1,A2	A1,A2	B2,N	B4,N	A1,N	B2,B2	A1,B4	A2,A2	A1,B4	A1,A1	A1,N	B4,B2	A2,B4	A1,A2	A1,A2	A2,B4	A1,A1	A1,A1	A1,A1	A1,A1	B2,B2	A1,B2	A2,A1
iteration_969	A1,B1	A1,N	N,B1	B5,B5	A1,A1	A4,A1	B5,B1	N,B5	N,B2	B5,B1	A2,N	B5,N	N,B5	A2,B1	B5,N	A2,A2	B5,B1	A1,B1	A4,B1	A4,B5	N,N	A2,B5	A2,B5	A2,N	A2,B5	A2,N	A2,N	N,B5	N,B5	A1,B1	N,N	A2,B1	B5,N	B2,B2	B5,N	A1,N	A2,N	B1,B5	B1,B5	A2,N	-2,-2	B2,B5	-2,-2	-1,-1	A2,B3	B3,B2	-2,-2
iteration_970	-2,-2	-2,-2	A1,N	B3,N	-2,-2	A4,B1	N,N	A1,B3	B1,B1	B3,N	B2,N	A1,N	A1,N	-2,-2	A1,N	A2,B2	N,N	A4,N	A4,N	A4,N	A1,B1	N,N	A1,B2	-2,-2	B2,N	B2,N	A2,N	A1,B3	B2,N	A1,B3	B3,B2	A2,A3	A1,B2	A1,B2	A1,N	A1,B3	A2,B2	A1,A3	A1,A3	A2,B2	B4,N	A1,N	A1,B4	N,N	A4,A1	A4,B2	A1,B2
iteration_971	A2,B1	A4,B1	B1,B1	B1,B4	A2,B1	A1,B4	B1,B1	B1,B4	-2,-2	B1,B1	A1,A1	B1,B1	B1,B1	B2,B2	B1,B1	N,B4	B1,B1	B4,B1	A1,B1	A1,B1	-2,-2	A1,B1	A1,B1	B1,B2	N,B1	B1,B4	N,B1	A1,B1	B1,B4	-2,-2	B1,B4	N,B4	B1,B1	A1,B2	A1,B1	-2,-2	N,B1	N,B1	N,B1	B1,B4	A3,B1	B1,B2	B1,B2	A3,B2	B1,B1	B2,B1	-2,-2
iteration_972	A4,N	B1,B4	A4,B1	A5,A4	A4,B1	B4,N	A5,B1	A4,B1	A4,N	A4,A5	B3,N	A4,A4	A5,B1	B2,B3	A5,B1	A1,B1	A5,B1	A5,N	N,B1	A5,B4	A4,B1	A4,N	A4,B3	A5,B2	A1,A5	A1,B1	A1,B1	-2,-2	-2,-2	-2,-2	-2,-2	B1,B2	A5,N	B4,B1	A5,A4	N,B1	A5,B1	A5,B1	A5,B1	A5,B2	B1,B4	A5,B4	A5,B1	A5,B1	A4,N	A4,B4	B1,B1
iteration_973	A1,B3	A3,B1	B1,B3	A2,A1	A3,B3	B4,N	A1,B1	A1,B3	A1,A3	A2,B1	A2,B3	A1,B1	A2,B3	N,B1	A2,B3	A1,B3	A1,B1	A1,N	B1,B4	B1,B4	A1,B3	A2,A1	A2,B1	B3,B1	A1,B3	B3,B3	B3,B3	A2,A1	A2,B1	A3,B2	A2,A2	B2,B3	A2,B1	A2,A2	A2,A2	A3,A2	A2,B3	B1,B3	A2,B2	A2,B3	A1,A3	A2,A2	A1,A2	A2,A1	A2,B3	A2,B3	A2,A1
iteration_974	-1,-1	A1,A3	A1,B2	A4,A2	A3,B2	-2,-2	A1,A4	A1,A4	B1,B1	A2,B2	A4,B1	A4,B2	A1,A4	B1,B1	A4,B2	B4,N	A1,A4	-2,-2	-2,-2	-2,-2	A1,B1	A4,B2	A4,B1	A1,B1	A4,B4	A4,N	B2,N	-2,-2	-2,-2	-2,-2	-2,-2	A2,B1	A4,A2	B3,N	-2,-2	-2,-2	A4,B1	A2,A2	A2,A2	A2,A2	A2,A2	B3,N	A2,N	A2,N	A1,B2	B2,B3	A2,B1
iteration_975	A5,N	A4,B1	A5,B1	A3,B2	N,B1	A4,N	A5,B2	A5,B2	A4,B1	A5,B2	A3,A1	B1,B2	A5,A3	-2,-2	B1,B2	N,B3	A3,B1	A5,A4	A5,N	A5,A4	A4,A5	A3,B2	A3,B1	-2,-2	N,B2	N,B1	N,B2	B3,B2	A3,B2	A1,A1	A3,B3	A1,B1	B2,B2	B5,N	B2,B2	A3,A1	B1,B2	A1,B2	B1,B2	A1,B2	N,A5	B2,B5	B2,N	B5,N	-2,-2	-2,-2	B2,B1
iteration_976	A3,B2	A1,B2	A3,B2	B4,B3	B2,B2	A2,B2	B2,B3	B2,B3	-2,-2	B2,B3	A1,B3	A3,B3	A3,B4	N,B1	A3,B4	B3,N	A3,B4	B2,B3	A2,B3	B2,B3	-2,-2	B3,B3	B3,B3	B4,B1	A3,N	A3,B3	A3,B3	B1,B3	B1,B4	-2,-2	B1,B4	A2,N	B1,B1	A1,A1	B1,B1	-2,-2	A2,B1	A2,B1	N,B1	A2,B1	B1,B1	A1,B1	B1,B1	A1,B1	A1,B3	A1,B3	A2,B1
iteration_977	B2,B2	A1,A4	A1,B2	N,A2	A1,B2	-2,-2	B2,N	A1,N	-2,-2	A1,N	-2,-2	B2,N	A1,N	-2,-2	B2,N	N,B5	A1,A2	-2,-2	B2,N	B2,N	-2,-2	B2,N	B2,N	-2,-2	N,N	B5,B2	B2,N	A3,A2	B4,N	B2,B3	A3,B4	A1,B1	A3,N	A2,B2	N,A3	B4,B2	N,B1	N,B1	A3,B1	A1,A3	-2,-2	B2,N	B2,N	B2,N	A2,B1	A2,A2	B2,N
iteration_978	B2,B2	A1,B2	B2,B2	B1,B1	B2,B2	N,B2	B2,B1	B2,B1	A1,A3	B2,B1	A2,B3	B2,B1	B2,B1	A1,B2	-1,-1	A1,A4	B2,B1	N,B1	B1,B2	B2,B2	A1,B2	B3,B2	B3,B1	B2,B2	A1,B2	A1,B1	A1,B1	B1,B1	A3,B1	A3,B1	A3,B1	A2,A3	A3,B1	B1,B1	A3,B1	A3,B1	A3,A3	A2,B1	A3,B1	A2,B1	A2,B3	A3,B1	A3,B3	A3,A2	B2,N	B1,B2	A3,B3
iteration_979	A1,B2	B2,B1	B2,B2	A3,B1	A1,B2	A1,A3	A3,B2	B1,B2	N,A5	A3,B2	B2,B3	A3,B2	B1,B2	-2,-2	B1,B2	A2,B1	A3,B2	A1,B2	A3,A1	A3,A3	N,B1	A3,B2	B2,B2	-2,-2	A2,B2	B1,B1	B1,B1	A3,A2	B1,B1	A2,N	A3,B1	B2,B2	A3,B1	B1,B1	A2,B1	A2,B1	B1,B2	B1,B2	B1,B2	A3,B2	N,B5	B1,B1	B1,B5	N,B1	B3,B1	B1,B3	B5,B1
iteration_980	A1,B1	A4,A1	A4,B1	A4,B2	A4,B1	A1,B4	A4,A4	A4,A4	A2,B2	A4,B2	A1,B4	A4,B1	A4,B1	B1,B2	B1,B2	A1,A2	A4,B2	A4,B4	A4,B4	-1,-1	A4,B2	A4,B4	B4,B1	B1,B1	A2,B1	A2,B2	A1,B2	A4,N	A1,B2	A3,B2	A4,B2	A2,B2	A1,N	A1,A2	A1,N	A4,B2	B2,N	B2,N	A2,A1	B2,N	B3,B2	A1,N	A1,B3	B2,N	B2,B3	A1,B2	B3,B2
iteration_981	A5,N	B1,B1	A5,B1	A3,N	N,B1	A3,B2	A5,A3	N,B1	-2,-2	A3,B1	A5,N	N,B1	A3,B1	N,B5	N,B1	A2,B3	N,B1	A3,A3	A3,B2	A5,B2	N,B1	A5,B1	N,N	N,B1	A2,B1	B3,N	B3,N	A3,A2	B5,N	B4,B1	A3,B5	B1,B2	A3,N	A2,B2	A3,N	A3,B4	B2,N	B2,N	A3,B1	A3,B2	A1,N	A3,B2	A1,B2	A3,A1	A3,B2	A3,B2	B2,B2
iteration_982	A2,N	B3,N	N,N	A2,A4	A2,B3	A1,B2	N,A2	N,A4	N,A4	N,A4	-2,-2	N,A2	N,A2	-2,-2	A2,N	B3,N	N,A4	A1,N	A1,A2	B2,N	N,N	-2,-2	-2,-2	-2,-2	N,N	N,N	A2,B3	A2,B3	A4,A1	A4,B1	A2,A4	A3,B1	A4,B3	A2,N	A4,B3	A4,A4	A3,B3	A4,A3	A4,A3	A4,A3	B1,B4	A4,N	B4,N	A4,B1	A1,B4	A2,B4	A3,B4
iteration_983	B4,B1	A3,N	A3,B4	A1,N	B4,N	-2,-2	A3,N	A1,B4	N,A2	A3,N	B1,B4	B4,N	B4,N	-2,-2	A3,A1	-2,-2	A3,N	A3,N	-2,-2	-2,-2	A1,N	N,B1	N,B1	B4,N	-2,-2	-2,-2	-2,-2	B3,N	A1,A1	-2,-2	A1,N	B2,N	A1,N	A1,A3	A1,B3	A1,N	A1,B2	A1,B2	B2,N	N,N	A1,B1	A1,B3	A1,A1	B3,B1	-2,-2	-2,-2	A1,A1
iteration_984	A1,B4	A2,B3	A2,B4	A2,N	B3,B4	A1,B2	A2,B4	A2,N	N,A2	A2,B4	A1,A1	A2,N	A2,A2	N,B5	A2,B4	B2,N	A2,B4	B4,B2	B4,B2	A1,B4	N,N	A1,A2	A1,N	A2,N	A2,B2	B4,B2	A2,B2	-2,-2	-2,-2	A1,B4	A2,A5	B3,N	A5,A2	-2,-2	-2,-2	A1,A2	A5,N	A5,B3	A2,B3	A2,B3	N,A3	N,A2	A2,A3	N,N	-2,-2	-2,-2	A2,N
iteration_985	-2,-2	-2,-2	-2,-2	-2,-2	A1,N	A3,B2	A3,A2	-2,-2	-2,-2	-2,-2	A1,B1	A3,A2	A3,A4	A1,B4	-2,-2	-2,-2	-2,-2	A3,B2	A3,A2	A3,A3	-2,-2	A1,A3	A3,B1	A1,A3	-2,-2	-2,-2	-2,-2	-2,-2	-2,-2	A1,B2	A4,A3	A2,B3	A1,A2	A1,A1	A3,A1	A4,B2	A2,A1	A2,A2	A1,B3	A2,B3	B4,B1	A3,A1	A1,B1	A3,B4	B1,B3	A1,B1	A1,A1
iteration_986	A1,A4	B1,B3	A1,B1	A1,A1	A1,B3	B5,N	A1,A1	A1,A1	B1,B4	A1,A1	A2,B1	A1,A1	A1,B1	N,B3	A1,B1	A2,B3	A1,B1	A1,N	A1,B5	A1,B5	A1,B1	A2,A1	A1,B1	N,B1	B3,B1	B3,B1	B3,B1	A1,A1	A1,A1	B4,N	A1,A1	N,A2	A1,A1	B1,B3	A1,A1	A1,B4	A1,N	A1,N	A1,A2	A1,N	B1,B1	A1,B3	B3,B1	B3,B1	A2,N	A2,B1	A1,B3
iteration_987	-2,-2	-2,-2	B3,B4	A1,B2	-2,-2	N,B4	A1,B3	B2,B3	A2,B2	B2,B3	A1,A2	B2,B4	A1,B3	A2,A2	B2,B4	A4,B1	B2,B4	A1,N	B3,B4	B3,N	A2,B2	A1,B2	A1,B4	A2,B3	A4,B2	B1,B4	B1,B4	B2,B2	A1,A1	B3,B2	A1,B2	A2,N	A1,B2	B1,B1	A1,B2	B2,B3	A1,A2	B2,N	A2,B2	A1,A2	N,B5	A1,B1	A1,N	A1,N	N,A4	N,B1	-2,-2
iteration_988	A2,B1	A2,A2	A2,A2	A2,B5	A2,B1	N,A4	A2,A2	A2,A2	B3,B2	A2,B5	B2,B3	A2,A2	A2,B5	A4,B1	A2,B5	A1,B4	A2,B5	A2,A4	A2,N	A2,N	A2,B3	A2,B2	A2,B3	B5,B1	A1,A2	B4,B5	A2,B4	B5,N	A2,B2	A2,B3	A2,B5	A1,B1	B2,B5	-2,-2	B2,N	A2,B5	A1,B2	A1,B5	B1,B5	A1,B5	-2,-2	-2,-2	N,B3	-1,-1	-2,-2	A1,N	A1,N
iteration_989	A1,B2	A1,A4	A1,B2	B4,N	A4,B2	N,B2	A1,N	A1,B4	A2,N	B2,N	A2,A2	B2,B4	A1,B4	N,B2	B2,N	A2,B1	B2,N	A1,N	N,N	N,N	A2,B4	A2,B4	A2,B2	A1,N	A2,N	N,B1	A2,N	-2,-2	-2,-2	N,B2	N,B4	A1,B2	B1,B3	-2,-2	N,B1	N,N	B2,B3	B2,B3	A1,B1	B2,B3	-2,-2	-2,-2	N,B2	-2,-2	-2,-2	-2,-2	B2,N
iteration_990	A4,A1	B5,N	A4,B5	B2,N	A1,B5	-2,-2	B5,B2	A4,B2	A2,B1	B5,B2	A3,B2	A4,N	A4,N	-2,-2	A4,B2	B4,N	B5,N	-2,-2	-2,-2	-2,-2	A4,B1	A3,A4	A3,A4	-2,-2	A4,N	B2,B4	B2,B4	B3,B2	A5,N	A2,B3	N,B3	B1,B1	A5,B3	B3,B1	B2,N	B3,N	A5,B1	A5,B1	B3,B1	A5,B1	A1,A2	B2,B3	A2,B2	A1,B2	-2,-2	-2,-2	A5,B2
iteration_991	A2,A3	B4,N	A2,B4	A1,B3	A2,B4	A2,A1	A1,B4	B4,B3	A2,B1	A2,B3	A5,N	A1,B4	A2,B3	B1,B2	B4,B3	A2,A1	A2,A1	A1,A2	A1,B4	A2,B4	A2,B4	A5,B4	B4,N	A2,B1	A1,B4	A1,B4	A2,B4	A2,B3	A1,B3	N,B4	A1,B3	B5,N	A2,A1	A2,A1	A1,B3	B3,N	A1,N	A1,B5	A1,B5	A2,B5	B3,N	A2,B3	B3,B3	A2,N	-2,-2	-2,-2	A1,B3
iteration_992	N,B5	N,B3	B5,N	A1,B3	N,N	A1,A1	B3,N	A1,N	-2,-2	A1,N	A2,B1	A1,B5	B3,N	-2,-2	A1,N	-2,-2	A1,B5	A1,N	A1,N	A1,N	-2,-2	A2,B5	A2,A1	-2,-2	-2,-2	-2,-2	-2,-2	B3,B1	A1,B4	B2,B2	A1,B3	A3,N	B4,B3	B2,N	A1,B1	A1,B2	B3,N	A3,B3	B4,N	B4,N	A1,A3	B1,B2	A3,B1	A1,B1	N,B1	N,B1	B1,B3
iteration_993	A2,B1	B3,B2	A2,B3	B2,N	A2,B2	N,B1	B3,B2	B3,N	A1,A3	B3,B2	A5,N	B3,N	A2,B2	B4,B1	A2,N	A1,B1	B3,B2	B2,N	-2,-2	-2,-2	A1,N	A5,B3	A5,B3	B2,B4	A1,A2	A2,B1	A1,N	B2,B1	B2,N	A1,A1	B2,B2	A2,N	B2,N	A2,B1	B1,B2	A1,B2	A2,B2	A2,B2	A2,N	A2,B2	A2,B2	B1,B1	B2,B1	A2,B1	B3,B2	B1,B3	B2,B1
iteration_994	A1,A1	B4,N	A1,N	B4,B2	A1,B4	N,B2	N,B4	B2,N	A1,N	A1,B4	A1,N	A1,B4	A1,B4	B4,B1	B4,N	A1,A4	B4,N	B4,B2	N,N	N,N	A1,N	A1,A1	A1,N	B4,B4	A4,N	A1,B4	A1,B4	-2,-2	-2,-2	A4,N	N,B1	-2,-2	-2,-2	A4,N	B4,B1	A4,B1	B3,B4	-2,-2	-2,-2	-2,-2	A2,A3	A4,B4	A4,A3	A4,A2	-2,-2	-2,-2	A4,B3
iteration_995	A1,B3	B1,B3	B3,B1	A1,B1	B3,B1	A1,A1	B1,B1	B1,B3	A3,B1	A1,B1	A1,A3	A1,B3	A1,B3	A1,A1	A1,B3	N,B2	A1,B3	A1,B1	A1,B1	A1,B1	A3,B3	A1,A1	A1,B3	A1,A1	B3,B2	B3,N	A1,N	A1,A4	B1,B1	A2,B3	A1,B1	A2,A2	A1,B1	B4,N	A4,B1	A2,B1	A2,B1	A2,B1	A1,A2	A2,B1	A2,B1	A4,B4	A2,B4	A4,B1	A1,B1	N,B1	A2,B4
iteration_996	A3,A1	B2,B3	A3,B2	A2,B1	A3,B3	-2,-2	B2,B1	A3,A2	B1,B2	A3,B1	A3,B2	A3,A2	A3,B1	A2,A2	B2,B1	A4,N	B2,B1	-2,-2	-2,-2	-2,-2	A3,B1	A3,A3	A3,A3	A2,B1	A4,B2	B2,N	A4,B1	A2,N	A4,B1	B2,N	A2,B1	A5,N	N,B1	N,A2	A4,N	A2,B2	A5,N	A5,B1	N,B1	A5,N	-2,-2	N,A2	-2,-2	-2,-2	N,A4	N,N	A5,N
iteration_997	-2,-2	-2,-2	B3,B4	A1,B3	-2,-2	A2,B2	A1,B3	B3,B4	-2,-2	-1,-1	A1,A1	A1,B4	A1,B3	B1,B4	A1,B3	A1,B2	B3,B4	A1,B2	A1,A2	A2,B3	-2,-2	A1,B4	A1,A1	A1,B1	B2,B3	A1,B2	A1,A1	A1,B3	B3,N	A2,B1	B3,B3	A3,B2	A1,N	-2,-2	B3,N	B1,B3	B2,N	B2,N	A1,B2	A1,B2	A1,B1	B3,N	A1,B3	A1,B3	-2,-2	-2,-2	B3,B2
iteration_998	-2,-2	-2,-2	N,B1	A1,B1	N,B1	A2,B2	A1,N	A1,N	A2,B1	N,B1	-2,-2	A1,N	A1,B1	A4,A1	A1,N	-2,-2	A1,N	A1,B2	A2,N	A2,N	A2,N	A1,N	-2,-2	A1,A4	A1,N	A1,N	-2,-2	A1,B2	B1,B2	N,A2	B2,B2	B1,B1	B2,B2	A3,N	A1,B2	B2,N	B1,B2	B2,B1	B2,B1	B2,B1	A2,N	A3,B2	A2,B2	A2,B2	-2,-2	-1,-1	A2,B1
iteration_999	A2,B1	A2,N	N,B1	A1,A2	A2,A2	A4,B1	A1,B1	A1,B1	A1,A1	A2,N	N,B2	A1,N	A2,B1	N,B1	A1,N	-2,-2	A2,B1	A1,A4	A1,A4	A1,A4	A1,A1	N,N	B2,N	B1,B1	-2,-2	-2,-2	-2,-2	A1,B2	A2,B2	A1,A2	A1,B2	A3,A2	A1,A2	B1,B3	A1,B2	A1,A1	A2,A3	A1,A2	-2,-2	A1,A2	A1,B4	A1,B1	A1,A1	B1,B4	A1,A1	A1,B1	A1,A2
iteration_1000	A1,B3	A2,B2	A2,A1	A1,A2	A2,A1	B1,B2	A1,A2	A1,A1	B3,B2	A1,A1	B2,N	A1,A1	A1,A2	-2,-2	A1,A2	N,B4	A1,A1	A1,B2	A2,B1	A1,B1	A1,B3	A1,B2	A1,B2	-2,-2	A1,N	A2,N	A1,N	A1,B4	A2,A2	-2,-2	A1,A2	A3,A2	A2,B4	B2,B3	A2,B4	-2,-2	A2,B4	A3,B4	A2,B4	A3,B4	B3,B2	A2,B2	A2,B2	A2,B3	-2,-2	-2,-2	A2,B2
iteration_1001	-2,-2	-2,-2	A4,N	A3,B1	-2,-2	-2,-2	A3,N	N,B1	A1,A1	A3,A4	A1,B1	A4,B1	N,B1	-2,-2	A4,B1	N,B1	N,B1	-2,-2	-2,-2	-2,-2	A1,B1	A4,B1	A4,B1	-2,-2	A4,B1	N,B1	B1,B1	A3,A2	B1,B3	N,B3	A3,B1	B3,B1	A3,B1	A3,B1	A3,B1	A3,N	A3,B1	A3,B3	B1,B1	A3,B3	B2,B3	A3,B1	B1,B2	B1,B2	N,B2	A3,N	B1,B2
iteration_1002	B1,B1	A1,B3	B3,B1	B3,N	A1,B1	A4,N	B3,N	B3,N	A3,N	B1,B3	A2,N	B3,N	B3,N	A2,N	B3,N	A1,A1	B3,B3	A4,B3	N,N	N,N	A3,B3	A2,B3	B3,N	A2,B3	A1,N	A1,B3	A1,N	A2,B3	N,B5	A3,B1	A2,N	A4,N	B3,N	B1,B1	A2,N	A3,A2	A4,B3	A4,N	A4,B3	A4,N	A1,B2	N,B1	A1,B1	A1,B1	B5,N	B1,B5	A1,A4
iteration_1003	A2,A2	A2,A1	A2,A2	A2,A1	A2,A1	-2,-2	A2,A1	A1,A2	B1,B2	A2,A2	A2,B2	A2,A2	A2,A2	A3,B1	A2,A2	A1,A1	A2,A2	-2,-2	-2,-2	-2,-2	A1,B1	A2,A2	A2,A2	A3,A2	A2,A1	A2,A1	-1,-1	A1,A4	A2,B3	B2,B1	A1,B3	-2,-2	-1,-1	N,A5	A1,B3	B3,B2	-2,-2	-2,-2	-2,-2	-2,-2	B3,N	A1,A5	A1,N	A1,B3	A3,B2	A3,N	-2,-2
iteration_1004	A4,B1	B1,B1	A4,B1	A1,N	B1,B1	A4,B1	A4,A1	A4,A1	-2,-2	A1,B1	A4,B1	A1,B1	N,B1	A2,A2	N,B1	-2,-2	N,B1	A4,B1	A4,A4	A4,B1	-2,-2	-1,-1	A4,B1	A2,B1	-2,-2	-2,-2	-2,-2	A1,N	-2,-2	A1,B1	A1,N	-2,-2	-2,-2	N,A5	A1,N	A1,A1	A1,A3	-2,-2	-2,-2	-2,-2	A3,B1	N,N	N,B1	A3,N	A1,B2	A1,A5	A1,B1
iteration_1005	N,B1	A2,A1	A2,N	A2,B1	A2,N	A2,B2	A2,B1	A2,B1	A2,A3	A2,A2	-2,-2	N,B1	A2,B1	A2,B3	A2,N	-2,-2	A2,A2	A2,A2	A2,B2	B1,B2	A2,A2	-2,-2	-2,-2	A2,B3	A2,N	A2,N	-2,-2	N,B1	A2,N	N,B2	N,A2	A1,B4	N,A2	A2,B1	A2,B1	N,N	A1,N	B4,N	A1,A2	A1,N	A1,B4	A2,A2	A1,A2	A1,A2	A1,A4	A2,A1	-2,-2
iteration_1006	A1,A4	A2,B1	A2,A1	A1,A2	A1,B1	B2,B2	A2,A1	A1,A2	-2,-2	A1,A2	A2,B1	A2,A1	A1,A2	-2,-2	A1,A1	B2,B3	A1,A2	A2,B2	A2,B2	A2,B2	-2,-2	A2,B1	A2,B1	-2,-2	A1,B2	A1,B2	A1,B2	A1,B4	A2,A1	B4,B1	A1,A1	-1,-1	A2,B4	B3,N	A1,A2	A1,B4	A2,N	A2,B1	A2,N	A2,B1	A2,B1	A2,B3	A2,B1	A2,B3	A5,N	A5,B3	A2,B1
iteration_1007	-2,-2	-2,-2	N,B2	N,B3	-2,-2	B1,B1	N,B3	N,B3	N,A4	N,B3	A3,B1	N,B2	N,N	A3,A2	N,B2	N,B4	N,B3	B1,B3	N,B1	B1,B3	N,N	A3,N	A3,N	N,A3	N,B2	N,B2	N,N	A5,N	B3,B2	A3,B2	A5,B3	A2,B1	A5,B3	A3,B2	A5,B3	A3,B3	A2,B3	A5,B1	A2,B3	B3,B1	N,B1	A5,A3	A3,B1	A3,B1	A2,B3	B3,B2	A2,B1
iteration_1008	-2,-2	-2,-2	B5,N	A2,B2	-2,-2	B4,N	A2,N	B2,B5	A3,B1	A2,N	A2,B1	A2,N	A2,N	-2,-2	A2,B5	A1,B2	A2,N	A2,B4	B4,N	A2,B4	A3,B2	N,B1	A2,A2	-2,-2	A2,B2	A1,A2	A2,B2	B2,B2	A2,A3	B4,B1	A2,B2	B2,N	A2,B2	A2,B3	A3,B2	A2,B4	A2,N	A2,B2	A2,N	A2,B2	A5,N	A2,B2	A2,N	A2,A5	B3,B1	B3,B3	N,N
iteration_1009	A1,B4	A2,B3	A2,A1	A2,B2	B3,B4	B1,B3	A2,A1	A1,B2	A1,B1	A2,B2	A2,B2	A2,A2	A2,A1	B2,B2	A2,A2	A2,A2	A2,A2	A1,B1	A2,B1	A1,B1	A1,B2	A2,A2	A2,B2	A1,B2	A2,A2	A2,A2	A2,A2	B2,B1	A2,B3	A5,N	B3,B1	B1,B3	A2,B1	A2,A1	B3,B1	A5,B1	B1,B3	B1,B3	B1,B1	B1,B3	A2,B1	A2,B3	A2,A2	A2,B1	A2,B2	-1,-1	A2,B1
iteration_1010	A2,A2	B1,B3	A2,B1	A1,N	A2,B3	B2,B1	A2,A1	N,B1	A2,B1	A2,A1	N,A5	A2,A1	A1,B1	A1,A4	A1,B1	A3,B1	N,B1	A2,B1	A2,B1	A1,B2	N,B1	A1,N	A5,A2	A1,A1	B1,B1	A3,A1	A3,B1	-2,-2	-2,-2	-2,-2	-2,-2	B2,N	A2,A1	B2,B1	A1,A2	-2,-2	A1,B2	A2,B2	A2,N	A1,B2	A4,A1	A1,B2	A4,B2	A4,B2	A1,B4	A1,B2	B2,B2
iteration_1011	-2,-2	-2,-2	A3,A5	B3,B5	-2,-2	A1,A2	A5,B3	A3,B5	A4,A1	A3,B5	A4,N	A3,B5	A3,B3	A1,B3	A5,B5	A2,B1	A3,B5	A2,B3	A2,B3	A1,B3	A3,A4	A4,B5	A3,N	A3,B3	B1,B5	B1,B5	B1,B5	-2,-2	-2,-2	A1,A2	B5,B3	A1,B2	N,B1	A2,B3	B3,N	A1,B5	B2,B1	B2,B1	B2,B1	A1,N	A1,A2	B3,B3	A1,B3	A1,B3	B3,N	B3,B3	B3,B1
iteration_1012	A2,A1	A2,A1	A2,A2	A2,B2	A1,A1	B3,B2	A2,A2	A2,A2	A1,A2	A2,B2	A1,B4	A2,B2	A2,A2	A1,A1	A2,A2	B1,B1	A2,A2	A2,B3	A2,B2	A2,B3	A2,A1	B4,B2	A1,A2	A2,A1	A2,B1	-1,-1	A2,B1	A2,B2	B3,B2	B3,B1	A2,B3	A3,N	B2,B2	A5,N	A2,B3	B3,B3	A3,B2	A3,B2	A3,B2	B2,N	-2,-2	A2,A5	A5,A2	-2,-2	B1,B1	N,B1	A5,B2
iteration_1013	A1,B3	B2,B2	B3,B2	A3,B2	B3,B2	A5,N	A3,B3	A3,B3	B1,B1	B2,B3	A4,A1	B2,B2	A3,B3	B4,N	A3,B2	A2,B1	A3,B2	A3,N	B3,N	A3,A5	B3,B1	A4,B2	A4,B2	B3,B4	A3,B1	A2,B2	A2,B2	B2,N	A3,A2	-2,-2	A2,N	A1,A2	A2,B2	N,B4	A3,B2	-2,-2	A2,A2	A2,A2	A2,A1	A1,B2	B1,B2	A3,N	N,B1	A3,B1	-2,-2	-2,-2	A2,B1
iteration_1014	B2,N	A1,B3	B3,B2	A2,N	B3,B2	A3,B1	B3,N	B3,N	-1,-1	B3,N	-2,-2	B2,N	B3,N	-2,-2	A2,B2	A5,N	A2,B2	N,B1	A3,N	A3,B3	A2,B3	B2,N	-2,-2	B3,N	B2,N	A2,A5	A2,A5	A5,N	A2,B1	-2,-2	A2,A5	B2,B2	N,B1	B3,B2	-1,-1	-2,-2	B2,N	B2,B1	B2,N	B2,B1	A2,B2	A5,B3	A5,A2	A5,A2	-2,-2	-2,-2	A2,B2
iteration_1015	A2,B3	B2,N	B3,B2	A3,A3	A2,N	B2,B1	A3,B3	A3,B2	B1,B1	A3,B3	A2,B1	A3,B2	A3,B3	A4,B1	A3,B3	B1,B4	A3,B3	A3,B2	A3,B2	B3,B2	A3,B1	A2,A3	A2,B2	B3,B1	A3,B1	B3,B4	A3,B1	A3,B1	A3,N	-2,-2	N,B1	A2,A2	A3,A3	-2,-2	N,B1	-2,-2	A3,A2	A3,A2	A3,A2	A3,A2	-2,-2	-2,-2	N,B2	N,B1	N,B1	-2,-2	A2,N
iteration_1016	A2,A3	N,B1	A2,B1	A1,B3	A2,N	B1,B1	A1,B1	A1,B1	A4,B1	A2,A1	A2,B1	B1,B3	A2,A1	A2,B1	B1,B3	A1,B4	A2,A1	B1,B1	A1,B1	B1,B1	B1,B1	B1,B3	A2,B1	A2,B1	A1,B3	A1,B3	B4,B3	A1,A3	B3,N	A3,B1	A1,B3	B2,B1	A3,N	A4,B1	A1,B3	A3,B3	N,B2	A3,B2	B2,N	N,B1	N,A5	B3,B1	N,B3	N,B1	A2,A3	A2,B1	N,N
iteration_1017	A1,B4	A4,N	A1,A4	A2,B3	A1,N	A3,N	A4,B3	A2,A1	A1,B2	A4,B3	A1,A1	A1,B3	A2,A4	A1,B2	A1,B3	A4,A1	A1,B3	A4,N	A4,N	A3,B3	A2,B2	A1,B3	A1,B3	A1,A4	A1,B3	A4,B3	A4,B3	B3,B1	A2,A2	B3,B2	A2,B3	B2,B1	A2,B1	A2,A1	A2,B3	A2,B3	A2,B2	A2,B2	A2,B2	A2,B2	N,B3	A1,B3	B3,N	B3,N	B2,B1	A2,B2	B2,N
iteration_1018	A2,B2	A2,B1	A2,A2	A2,B3	A2,A2	A4,N	A2,A2	A2,A2	B3,B1	A2,B3	B1,B3	A2,A2	A2,A2	A2,A1	A2,B3	A2,A1	A2,A2	A2,A4	A2,N	A2,A4	A2,B3	A2,B1	A2,B3	A2,A2	A2,A2	A2,B3	A2,B3	A2,B1	B2,B3	N,A5	A2,B2	A2,B3	B1,B3	N,B2	B1,B3	A2,N	B3,B3	A2,B1	B3,B3	B3,B1	A1,A2	N,B1	A1,B1	A1,B1	-2,-2	-2,-2	A1,B3
iteration_1019	A2,B2	A4,B1	A2,B1	A2,A1	B1,B2	B3,N	A2,A2	A2,A2	A4,B1	A1,B1	B1,B1	A2,B1	A2,A1	-2,-2	A2,A2	N,A3	A2,B1	A2,B3	A2,B3	A2,N	A2,B1	B1,B1	A2,B1	-2,-2	A2,N	A2,A3	A2,N	A3,A2	A3,A1	A2,B1	A2,A1	B4,B1	A3,A3	B3,B1	A3,A2	A2,B1	A3,B4	A3,B4	A3,B4	A3,B1	A1,B2	A3,B3	A3,A1	A3,A1	N,B5	N,B1	A3,A1
iteration_1020	A2,B1	A4,N	A2,N	B2,B1	A4,B1	A3,B1	B2,N	N,B1	-2,-2	B2,N	-2,-2	N,B1	A2,B2	A2,B1	A2,B1	B4,N	B2,N	B1,B2	A3,B2	B1,B2	-2,-2	-2,-2	-2,-2	A2,B2	A2,B4	B1,B4	B1,B4	-2,-2	-2,-2	A1,A1	B2,B1	A1,B1	N,B1	-2,-2	-2,-2	A1,B2	N,B1	N,B1	B1,B1	A1,N	A1,B2	B2,B1	A1,B2	A1,B2	-2,-2	N,B1	B2,B1
iteration_1021	B2,B1	A1,B1	B1,B1	A3,N	A1,B2	-2,-2	N,B1	N,B1	-2,-2	N,B1	-2,-2	N,B1	A3,B1	A3,B1	N,B1	A2,B1	A3,B1	-2,-2	-2,-2	-2,-2	N,B1	-2,-2	N,B1	A3,B1	N,B1	N,B1	A2,N	A3,B1	N,A4	-2,-2	A3,N	A1,A2	A3,N	B3,B1	A3,A4	-2,-2	A1,N	A1,N	N,A2	N,A2	A2,N	A4,B3	A2,B3	A2,B3	N,A2	N,B1	A2,N
iteration_1022	A1,B2	A3,B1	B1,B2	A1,N	A3,A1	N,B1	B2,N	N,B1	N,B1	A1,B2	A1,B2	A1,B1	N,B2	A1,B2	B2,N	B1,B4	B2,N	N,B1	B2,B1	B2,N	N,N	A1,B1	B2,B1	B2,N	B4,N	N,B1	B4,B2	B3,N	A1,A1	N,A2	A1,B3	A4,A1	A1,B3	A1,A4	A1,B3	B3,N	A4,B3	A1,A4	A1,A4	A1,A1	A4,B1	A1,A1	A4,A1	A1,B1	N,A2	A1,N	A4,A4
iteration_1023	A2,A1	B4,B1	A2,B4	A2,B1	A1,B4	A1,A3	A2,B4	A2,A2	A2,B1	A2,A2	A4,B1	A2,A2	A2,B4	A3,B1	B4,B1	-2,-2	A2,B1	A3,B4	A2,A1	A1,B4	A2,A2	A2,B1	A2,B1	A2,A3	-2,-2	-2,-2	-2,-2	A2,B3	B1,B3	A1,A1	A2,B1	B4,B1	A2,B3	A2,A1	B3,B3	A1,B1	A2,B1	A2,B4	B3,B4	B3,B4	A1,A3	A2,B3	A2,A1	A2,A1	B2,B2	A2,B2	A2,A2
iteration_1024	A1,B2	A3,A1	A3,B2	N,N	A1,A1	-2,-2	B2,N	A3,N	B1,B2	A3,N	A1,A3	B2,N	B2,N	B1,B4	B2,N	B1,B3	A3,N	-2,-2	-2,-2	-2,-2	N,B1	A3,N	A1,N	N,B1	N,B1	-2,-2	N,B1	N,B3	N,B4	A1,B1	B3,B4	A3,B1	B4,N	A1,A1	N,N	A1,B3	B1,B4	N,B1	A3,N	A3,B4	A4,A1	A1,N	A4,A1	A1,A4	N,A2	A1,N	A4,B4
iteration_1025	-2,-2	-2,-2	N,A5	A2,A1	-2,-2	B1,B2	A1,A5	A2,N	B1,B2	A5,A2	N,B4	A1,N	A2,N	B2,N	N,A2	-2,-2	N,A2	A5,B1	A1,B2	A1,B1	A2,B1	B4,N	N,N	A2,B2	-2,-2	-2,-2	-2,-2	A2,A2	A1,N	B1,B1	A2,N	A1,B1	A1,A2	A2,A3	A2,N	N,B1	A1,A1	A1,B1	A2,B1	A2,B1	A1,A4	A2,A3	A3,A1	A2,A1	A3,B2	A2,B2	A1,A3
iteration_1026	-2,-2	-2,-2	B3,B1	A1,B2	-2,-2	A4,N	B2,B3	B2,B3	A1,B2	B2,B1	N,B3	B2,B3	A1,B3	A3,N	B2,B1	A3,N	A1,B1	B2,N	B2,N	A4,B3	A1,B3	B2,N	B2,N	A1,A3	A3,B1	A3,B2	N,B1	A1,A4	-1,-1	B2,B2	-1,-1	A3,A1	A4,B2	B1,B4	A4,B2	A1,B2	A3,B2	A3,B2	A3,B2	A1,B2	A2,B2	A4,B1	B1,B2	A4,B2	N,B4	N,B1	B2,B1
iteration_1027	N,A2	A4,B1	A4,N	B2,B1	A4,A2	A3,A1	B2,N	N,B1	-2,-2	B2,N	A1,N	N,B1	B2,N	N,B1	B2,N	-2,-2	A4,B2	A1,B2	A1,B2	A3,B2	-2,-2	N,N	A1,B1	B2,B1	B2,N	B2,N	-2,-2	B1,B1	A2,B2	A2,B1	A2,B1	B5,N	A2,B1	B3,N	A2,B1	A2,A2	A2,N	A2,N	A2,B5	A2,B5	A2,A1	N,B1	A1,B1	A2,B1	A4,A1	A4,B3	A1,A2
iteration_1028	A2,B3	B1,B4	A2,B1	B5,N	B3,B4	-1,-1	B1,B5	A2,N	-2,-2	B1,B5	-2,-2	N,B1	B1,B5	-2,-2	B1,B5	A2,B3	B1,B5	A3,B5	A3,B5	-2,-2	-2,-2	-2,-2	-2,-2	-2,-2	B3,B1	B3,B1	B3,B1	N,B5	N,A5	N,B4	N,N	A3,A2	A5,N	N,A5	N,B5	N,N	A3,A5	N,A3	A5,A2	A5,A3	N,B2	N,N	N,N	N,B2	N,A5	N,N	N,A3
iteration_1029	A1,B1	A3,B1	A3,A1	B2,N	A3,B1	A1,B3	A1,N	A3,N	A1,A3	A3,B2	A1,B3	A1,N	A1,N	A4,B1	A3,N	-2,-2	A1,N	A1,A1	A1,B3	B3,N	A1,N	A1,B3	A1,A1	N,B1	-2,-2	-2,-2	A3,N	N,B1	A2,B2	A2,A2	B2,N	N,B2	B2,N	B3,N	A2,B1	A2,B2	B2,B2	N,N	B2,N	N,N	A1,B1	A2,N	N,B1	A1,N	A1,A3	A1,B3	B2,B1
iteration_1030	A5,N	A1,N	A5,N	B3,B2	A1,N	B1,B3	A5,B3	A5,B2	N,B5	B2,N	A1,A1	B2,N	N,B3	N,B3	A5,B2	A1,B1	A5,B3	B3,B1	A5,B1	B3,B3	B2,N	A1,N	A1,N	N,N	B1,B2	A1,B2	A5,B1	-2,-2	-2,-2	A4,B1	N,B1	-2,-2	-2,-2	A2,A2	B2,B3	A4,N	-2,-2	-2,-2	-2,-2	-2,-2	B3,B2	A2,B2	B2,B3	B2,B3	N,B3	A2,N	-2,-2
iteration_1031	A2,B2	B5,N	A2,B5	A4,N	B2,B5	B4,N	A2,N	A2,N	A3,B2	A4,B5	N,A4	A2,N	A2,N	-2,-2	A2,N	A4,B1	A2,N	A2,N	A2,B4	N,N	A3,A2	A2,N	N,N	A2,N	A4,N	A2,B1	A2,B1	A4,B1	N,A4	-2,-2	A4,N	-1,-1	A4,N	N,B2	A4,N	-2,-2	N,A2	A1,N	A1,N	A1,N	A2,B1	N,N	A2,N	N,B1	-1,-1	N,B1	N,N
iteration_1032	A3,A1	B1,B1	A3,B1	A3,A1	A3,B1	A3,A1	A3,B1	A1,B1	B2,B3	A1,B1	A2,A2	A1,B1	A3,B1	N,B4	A3,A1	B1,B1	A3,A1	A3,B1	A3,A1	A3,A3	A1,B2	A2,B1	A1,A2	A3,N	A3,B1	A3,B1	A3,B1	A3,A1	A3,N	-2,-2	A1,N	B1,B1	A3,A3	A5,N	A1,A3	-2,-2	A3,B1	A3,B1	A3,B1	A3,B1	A1,A2	A3,N	A1,A3	A1,N	B1,B1	A5,B1	A3,A1
iteration_1033	A3,B1	A1,B2	A1,B1	A1,B3	A1,A3	A4,B1	B1,B3	A1,B1	A2,A3	A1,B3	A1,B3	A1,B1	A1,B3	A1,A1	A1,A1	A2,B1	A1,A1	A4,B3	A4,B3	A4,B3	A2,B1	A1,B1	A1,B3	A1,A1	A1,B1	A1,B1	A1,B1	A4,A1	B2,B3	A1,A3	A4,B2	A1,B4	A1,B2	A1,B1	A1,B3	A1,B2	B2,B4	A1,B2	A1,B4	A1,A1	B5,N	A1,B1	A1,N	B1,B5	B2,B1	A1,B2	B2,N
iteration_1034	A1,B4	A1,A2	A1,B4	A3,A1	A1,A2	B3,N	A1,A3	A1,B4	A1,B2	A3,B4	A4,B1	A3,B4	A1,A3	N,A3	A1,A1	-1,-1	A1,B4	-1,-1	A1,B3	A1,N	B2,B4	A4,B4	A4,B4	A1,N	A1,N	A1,N	A1,N	-2,-2	-2,-2	-2,-2	-2,-2	-2,-2	-2,-2	-2,-2	-2,-2	-2,-2	A1,N	A1,N	A1,N	A1,N	B1,B4	A1,N	A1,B1	B4,N	-2,-2	N,B1	A1,A1
iteration_1035	B1,B3	A4,B1	A4,B1	A1,B1	B1,B3	B3,N	A4,A1	B1,B1	A3,A2	A4,B1	A3,B1	A1,B1	B1,B1	A1,A1	B1,B1	A1,B4	A1,B1	A1,N	A1,N	A4,B3	A3,B1	A1,B1	A3,A1	A1,B1	B4,B1	B4,B1	A1,B1	A1,B4	B1,B3	N,B1	A1,B1	B2,B2	B4,B1	A2,A2	B4,B3	A1,N	B2,B1	-1,-1	B2,B4	B2,B1	A1,B3	A2,B3	A1,B3	B3,B3	A5,N	A2,A5	A1,B2
iteration_1036	A1,B1	N,B4	A1,N	A1,B3	A1,N	A3,B1	A1,B3	A1,B3	B1,B1	B3,N	B1,B2	A1,A1	A1,A1	N,B4	A1,B3	A1,A1	A1,A1	B3,B1	A3,B3	B3,B1	A1,B1	-1,-1	A1,B1	A1,N	A1,B3	A1,A1	A1,A1	B3,N	A1,B2	A3,A2	B2,N	N,A3	A1,N	A1,A4	A1,N	A3,B2	N,A3	A1,N	N,A3	N,N	B4,N	A4,N	A4,B4	A4,B4	A4,B1	A4,A1	A4,N
iteration_1037	B1,B1	A4,A1	A4,B1	A1,B1	A1,B1	B1,B4	A1,B1	B1,B1	A1,A1	A4,A1	A1,A4	B1,B1	B1,B1	A3,A1	A4,B1	A2,B3	A4,A1	B1,B4	B1,B1	A1,B1	A1,B1	A1,B1	A4,B1	A3,B1	B3,B1	A2,A4	A2,B1	B3,B1	A1,B3	B3,N	A1,B3	B3,N	B3,B3	A1,A4	B3,B1	B3,B3	B3,N	B3,N	B3,N	B3,B3	A1,B3	A1,B3	A1,B3	B3,B3	-2,-2	-2,-2	B3,B3
iteration_1038	-2,-2	-2,-2	A3,N	B4,N	-2,-2	B1,B4	N,N	B4,N	-2,-2	A3,N	N,B4	N,N	B4,N	A2,A3	B4,N	-2,-2	A3,B4	N,B1	N,B1	N,B4	B4,N	N,N	N,N	A2,B4	-2,-2	-2,-2	-2,-2	-2,-2	-2,-2	-2,-2	-2,-2	N,A2	N,B4	A5,N	-2,-2	-2,-2	N,N	N,N	N,N	B4,N	A1,N	A5,N	A5,A1	A1,N	A1,B3	A5,B3	N,A5
iteration_1039	A4,B1	A1,A1	A1,B1	B2,N	A4,A1	A2,A3	A1,B2	N,B1	-2,-2	A1,N	A2,B3	A1,N	A1,B2	N,B4	A1,B2	B4,N	A1,B2	A2,B2	A1,A3	A2,B2	-1,-1	A1,B3	B3,N	B2,N	A1,B4	B2,N	B2,B4	A1,B2	B2,N	B2,B2	B2,B2	A3,N	B2,B2	B3,B2	-1,-1	B2,B2	A3,B2	A3,B2	A3,B2	B2,N	A2,B3	N,B3	B3,N	A2,N	A1,A2	A1,B3	A3,N
iteration_1040	B4,N	A3,B2	A3,B4	A1,B2	B2,B4	A3,B2	B4,B2	A1,B4	N,A5	A3,A1	A2,B1	A3,B2	A1,B4	A2,A3	B4,B2	A4,N	A3,B2	B2,B2	A3,B4	B2,B2	A1,N	A2,B2	A2,B2	A2,B4	B4,N	B2,N	A4,B4	A1,B2	B2,B1	A1,B4	A1,B2	-2,-2	B2,B1	B1,B1	B2,B1	B2,B4	-2,-2	-2,-2	-2,-2	-2,-2	-2,-2	B1,B2	-2,-2	-2,-2	A2,A3	A2,B1	-2,-2
iteration_1041	-2,-2	-2,-2	A1,N	N,A3	A1,N	B1,B2	N,N	A1,N	-2,-2	A1,N	B2,B3	A3,A1	A1,N	B1,B1	A1,A3	-2,-2	A1,N	N,B1	N,B1	N,B2	-2,-2	A3,B2	A3,B2	N,B1	-2,-2	-2,-2	-2,-2	-2,-2	-2,-2	N,B1	A3,A4	-2,-2	-2,-2	A4,B1	A4,A3	A3,B1	-2,-2	-2,-2	-2,-2	-2,-2	A2,A3	A4,B1	A4,A3	A2,B1	N,A2	N,B1	-2,-2
iteration_1042	A3,N	A1,B1	A3,B1	A2,B3	A1,A3	A2,B3	A2,B1	A2,B1	A1,B4	B1,B3	-2,-2	B1,B3	B1,B3	A1,A1	A3,A2	-2,-2	A3,A2	A2,B3	A2,B3	A2,A2	A2,B4	-2,-2	-2,-2	A1,B1	-2,-2	-2,-2	-2,-2	B3,N	A2,N	A4,A1	A2,B3	B4,B1	A2,N	A4,A1	A2,B3	A4,B3	A2,B1	A2,B4	B4,N	A2,B1	N,B3	A4,B3	B3,N	B3,N	A1,B3	A1,A1	A2,N
iteration_1043	N,B1	A3,A1	A3,B1	B1,B1	A3,B1	A2,B1	A3,B1	B1,B1	N,A5	B1,B1	B2,B3	A3,B1	-1,-1	A2,A1	B1,B1	N,B3	A3,B1	A2,B1	A3,A2	A2,B1	N,B1	B1,B2	A3,B2	A2,B1	B1,B3	N,B1	B1,B3	B1,B1	A4,B1	B3,B1	B1,B1	A4,B1	A4,B1	A1,A3	B1,B1	B1,B3	A4,B1	A4,B1	B1,B1	A4,B1	A2,B1	A1,B1	A1,A2	A1,A2	B4,B1	A1,B4	A2,B1
iteration_1044	N,B1	A2,A2	A2,N	A4,B2	A2,N	A2,A2	A2,B2	A2,B2	A1,A1	A4,A2	-2,-2	B2,N	B2,N	A2,B3	A4,N	A1,N	A2,B2	A2,A2	A2,B2	A2,A2	A1,B2	-2,-2	-2,-2	B3,B2	N,N	A1,A4	A1,A4	A4,A1	A3,B2	-2,-2	A3,A1	B2,B2	A1,B2	B1,B4	A4,B2	-2,-2	A1,B2	A1,B2	B2,B2	B2,B2	A2,N	B2,B4	A2,B4	A2,B2	A2,B1	A2,B1	A2,A1
iteration_1045	B1,B2	B1,B3	B1,B1	A2,N	B1,B1	-2,-2	N,B1	A2,B1	A2,A3	A2,B1	A2,B2	N,B1	N,B1	A3,A1	A2,B1	B2,B2	N,B1	-2,-2	-2,-2	-2,-2	A2,A2	A2,N	B2,B1	A3,B1	A2,B2	B1,B2	B1,B2	N,A3	N,A2	A1,B4	N,N	A1,A3	A3,A2	A3,A2	N,N	A1,N	A1,A2	A3,A1	A3,A3	A2,A3	N,B5	N,A2	N,N	A2,N	A3,B1	A3,B1	A1,N
iteration_1046	B1,B3	A4,N	N,B1	B4,B2	A4,B1	N,B4	B1,B4	N,B2	-2,-2	B1,B2	B1,B3	N,B4	B1,B4	N,A2	N,B4	A1,B3	N,B4	B1,B4	N,B1	N,B1	-2,-2	B3,N	N,B1	N,B1	B3,B4	A1,N	A1,N	-2,-2	-2,-2	-2,-2	-2,-2	A4,A1	B3,N	A2,A2	B4,B2	-2,-2	A1,N	A4,B3	A1,B3	A1,B3	A2,B3	A2,B4	A2,B3	A2,B3	N,B4	A2,N	A1,B3
iteration_1047	N,B1	A2,B3	B3,N	A2,B4	B3,N	A2,N	B4,B3	B4,B3	A2,B3	A2,N	B4,N	A2,B3	B4,B3	-2,-2	B4,B3	A2,A2	B4,B3	A2,B3	-1,-1	A2,B4	B3,B3	B3,B4	A2,B4	-2,-2	A2,B3	A2,B4	-1,-1	A2,A1	B4,B1	A3,B1	A2,B4	A5,N	A2,B1	A2,B3	A1,B4	A2,A3	A5,B1	N,B1	A2,A5	N,B1	A1,A4	A1,B3	A1,A4	A1,B3	A1,B3	A1,B3	A5,A4
iteration_1048	-2,-2	-2,-2	A4,N	A4,B5	-2,-2	B2,B2	A4,B5	A4,N	A1,B4	A4,N	-2,-2	A4,N	B5,N	A1,A1	A4,N	N,B2	A4,N	A4,B2	B5,B2	B5,B2	A1,N	-2,-2	-2,-2	A1,B5	N,N	A4,N	B2,N	B5,N	A4,A1	-2,-2	A4,N	N,B3	A1,B5	B2,N	A4,B5	-2,-2	B5,B3	A1,N	B5,N	A1,N	A2,N	A4,B2	B2,N	A2,B2	A1,B4	A1,N	B2,B5
iteration_1049	-2,-2	-2,-2	A3,A1	A2,B4	-2,-2	-2,-2	A2,A1	A2,A3	-2,-2	A2,A1	N,A5	A2,A3	A3,B4	A3,B1	A2,A1	N,A3	A3,B4	-2,-2	-2,-2	-2,-2	-2,-2	A2,N	A5,A2	A3,B4	A3,A1	A1,N	N,A2	A2,B1	B4,B1	B2,B3	B1,B1	A1,B3	B1,B4	B3,B1	B1,B1	B1,B2	A1,B1	A1,B4	-1,-1	B3,B4	B2,B2	B1,B3	B3,B2	B2,B3	A1,A4	A1,B3	B1,B3
iteration_1050	-2,-2	-2,-2	B3,N	B2,B2	-2,-2	A3,A2	B2,N	B2,N	B1,B2	B2,N	A1,B3	B3,B2	B3,B2	A2,B3	B2,N	A1,A4	B2,B3	A2,B2	A3,N	A3,B2	N,B1	B3,B3	B3,B2	A2,B3	A4,B2	A4,B2	A1,B2	B2,N	B2,B2	A3,B1	B2,B2	A1,B3	B2,N	N,B4	B2,B2	A3,B2	B3,B2	B3,B2	A1,B2	A1,N	-2,-2	B2,N	B2,N	-2,-2	B1,B2	N,B1	B2,B3
iteration_1051	B5,N	A1,B4	B4,B5	N,B2	A1,B5	A3,B1	B5,B2	B5,N	-2,-2	B5,B2	A2,B3	N,B5	B4,N	A3,B2	B4,B2	-2,-2	B4,N	B1,B2	A3,B5	B1,B5	-2,-2	B3,N	A2,N	A3,B4	-2,-2	-2,-2	-2,-2	-2,-2	-2,-2	-2,-2	-2,-2	A4,N	B3,B2	B3,N	-2,-2	-2,-2	A4,B3	B3,N	A4,B3	B3,N	A5,N	B3,N	A5,B3	B3,N	A2,N	A2,B3	A4,B3
iteration_1052	A2,A3	B5,N	A2,B5	A3,A1	A2,N	A2,B2	A1,B5	A3,B5	-1,-1	A3,B5	-2,-2	A2,A1	A3,B5	B3,N	A2,A1	B3,N	A1,B5	A2,B5	A2,B5	B5,B2	B5,N	-2,-2	-2,-2	A3,B3	A1,N	A2,N	A2,B3	-2,-2	-2,-2	-2,-2	-2,-2	B4,N	A1,A3	B4,N	A1,A3	A1,N	A3,B4	A1,B4	A3,N	A1,N	A3,B1	A1,B4	A1,A3	A1,A3	N,A5	N,N	A1,B4
iteration_1053	A1,A4	A1,B3	A1,A4	A1,N	A1,B3	N,A4	A4,A1	A1,N	-2,-2	A4,N	A4,B1	A1,N	A4,N	-2,-2	A1,A1	A4,B1	A4,A1	A1,N	A4,N	A4,A4	A1,N	A4,N	A1,B1	-2,-2	A1,B1	A1,B1	A4,A1	A3,A1	A3,N	B2,B2	A1,N	A1,B2	A1,N	B1,B1	A3,A3	A1,B2	B2,N	A1,B2	A1,B2	B2,N	A2,B3	A3,B1	A3,A2	A3,B3	A3,B1	B1,B1	A3,B2
iteration_1054	B2,B3	A1,A1	A1,B2	A3,B2	A1,B3	B3,B2	-1,-1	A1,A3	B3,B2	A1,A3	B2,N	B2,B2	-1,-1	-2,-2	A1,A3	-2,-2	A1,B2	A1,B2	B2,B3	A1,B3	A3,B3	B2,N	B2,B2	-2,-2	-2,-2	-2,-2	-2,-2	A3,A1	B2,B3	B2,B2	A3,B2	B1,B1	A3,B2	B5,N	A1,B3	A3,B2	A3,B1	B2,B1	A3,B1	B2,B1	-2,-2	B3,B5	B5,B3	-2,-2	A1,N	A1,N	B1,B5
iteration_1055	B3,B1	-1,-1	A1,B3	A5,N	A1,B1	A2,B3	A5,B3	A1,N	B2,B1	A1,N	A2,B1	A1,A5	A1,N	B4,N	A1,A5	B1,B3	A5,B3	A5,B3	B3,B3	B3,B3	A1,B2	A2,A5	A1,B1	A1,B4	A5,B1	A5,B3	A1,B1	A5,N	A1,N	-2,-2	A5,N	-2,-2	A1,N	B1,B2	A1,A5	A5,N	A1,N	-2,-2	-2,-2	-2,-2	B2,N	A1,B1	N,B1	B1,B2	N,B3	N,B1	N,N
iteration_1056	A1,A3	A1,B3	A1,A1	B1,B3	A1,A3	A5,N	A1,B1	A1,B3	A2,N	A1,B3	A3,B1	A1,B3	A1,B1	B1,B3	A1,B3	A2,B3	A1,B1	A5,B1	A5,B1	A5,B1	A1,A2	A1,B1	B1,B3	A1,B1	A2,A1	A1,B3	A2,A1	-2,-2	-2,-2	A4,B1	B1,B2	A3,N	B2,B4	B2,N	B1,B3	B1,B1	A3,B2	A3,B2	A3,B4	A3,B2	A3,B1	B2,B1	A3,B2	A3,B2	A2,B1	A2,B2	A3,A3
iteration_1057	B1,B3	A2,B2	A2,B1	B1,B3	A2,B3	B3,B1	B1,B1	B1,B1	A4,N	B1,B1	A1,A4	B1,B1	A2,B1	B3,B1	B1,B1	A4,B1	A2,B1	B1,B3	B1,B3	B1,B3	A4,B1	A1,B1	A1,B1	A2,B3	A4,B1	A4,B1	A4,B1	A4,B1	B3,B2	A1,B3	B1,B2	B2,B2	A4,B3	A2,B3	A4,B2	B3,B1	A4,B2	A4,B2	A4,B2	B3,B2	N,A3	A4,B3	A4,N	-1,-1	A3,B1	A3,B3	A4,N
iteration_1058	B1,B2	A1,B3	A1,B1	B1,B5	A1,B2	A2,A2	B1,B1	A1,B1	-1,-1	B1,B5	B1,B3	A1,B1	B1,B1	A2,A1	B1,B1	A2,B3	A1,B1	A2,B1	A2,B1	A2,B1	A1,B1	B1,B1	B1,B1	A2,B1	A2,B1	A2,B1	B3,B1	B5,N	A1,B1	N,B4	A1,N	B4,B1	N,B1	A3,A2	A1,B5	N,N	B4,N	N,B4	B1,B1	B1,B4	N,B5	A2,B5	A2,N	A2,N	A1,B1	A3,B1	A2,B4
iteration_1059	A3,B2	A3,B1	A3,A3	-1,-1	B1,B2	A1,A1	A3,B2	A3,N	-2,-2	-1,-1	A1,B3	A3,B2	A3,N	A1,A1	A3,N	B2,N	A3,B2	A3,A1	A1,B2	A3,A1	-2,-2	A3,B3	A3,B3	A1,N	N,N	A3,B2	B2,N	-2,-2	-2,-2	A3,B1	B2,N	A3,B2	B2,N	-2,-2	-2,-2	A3,B2	B2,B2	A3,N	B2,B2	A3,B2	A2,A1	B3,B2	A1,B2	A2,B3	-2,-2	-2,-2	B2,B2
iteration_1060	A4,B1	A1,B1	A4,B1	A3,N	A1,A4	N,A5	A3,B1	A4,N	-2,-2	N,B1	A2,N	N,B1	A4,A3	A2,B1	A3,B1	N,B4	N,B1	N,B1	A3,N	N,B1	-2,-2	A2,B1	A2,B1	A4,B1	B1,B4	B1,B4	A3,N	N,A3	N,A4	A4,B1	N,N	N,N	N,A3	A3,B2	A3,N	A4,N	N,N	N,A3	N,N	N,N	N,A5	A3,A3	A3,A5	A3,N	B1,B4	A3,B1	N,A3
iteration_1061	-2,-2	-2,-2	A2,A3	A1,B3	-2,-2	B3,B1	A1,A3	A2,B3	B3,B2	A1,A3	A4,A1	A3,B3	A2,B3	A1,A1	A1,A2	A1,B2	A2,B3	A3,B3	A3,B1	A3,B3	A2,B3	A3,A4	A3,A4	A2,A1	A1,A2	A1,B2	A2,B2	A2,B3	A1,B3	B3,B2	A1,B3	B1,B1	B3,B3	A2,B3	A2,A1	B3,B3	B3,B1	B3,B1	B3,B1	B3,B1	A3,B2	A2,B3	B3,B2	A2,B2	B5,N	B3,B5	B2,B1
iteration_1062	B2,B1	A1,A2	A1,B2	A2,A5	A2,B1	B2,B3	A5,B2	A5,B2	N,A2	A5,B2	A1,B2	A1,A5	A2,B2	A3,A1	A1,A2	B3,N	A1,A2	B2,B2	B2,B2	A5,B2	A5,N	A5,B2	A5,B2	A2,A3	A2,N	A2,N	A1,B3	-2,-2	-2,-2	-2,-2	-2,-2	B2,B2	A2,N	B3,B2	N,A2	-2,-2	A2,B2	B2,N	B2,N	B2,N	B2,N	B2,N	B2,B2	B2,N	A5,N	A5,B3	A2,B2
iteration_1063	B2,B1	B2,B2	B2,B2	A1,B4	B2,B2	-2,-2	B4,B2	B4,B2	A3,A2	B4,B2	-2,-2	B4,B2	B4,B2	A4,B1	A1,B2	B4,B1	B4,B2	-2,-2	-2,-2	-2,-2	A3,B2	-2,-2	-2,-2	A4,B4	B2,B4	B2,B4	B2,B4	A1,A2	B4,N	A2,B1	A2,N	B4,N	A2,N	A1,B4	A1,N	A2,B1	B4,N	A2,N	A2,B4	N,N	B4,N	A1,A1	A1,N	A1,B4	B5,N	A1,B5	A1,B4
iteration_1064	A2,B1	N,B5	N,B1	A4,B2	B1,B5	-2,-2	B2,N	B2,B1	A3,B1	A4,N	B2,B3	A4,N	B2,B1	-2,-2	B2,B1	A3,A1	A4,N	-2,-2	-2,-2	B2,N	A3,B2	A4,B2	A4,B2	-2,-2	A3,B2	A3,B2	A3,B2	B2,B2	A4,A1	A1,B3	-1,-1	-1,-1	A1,B2	A1,A2	A1,B2	A1,A1	A1,N	A1,A4	A1,N	A4,B2	A4,B1	A1,A1	A1,B1	A1,B1	A3,B2	A1,B2	A1,A1
iteration_1065	A2,A2	B3,N	A2,B3	A1,N	A2,N	B5,N	A1,B3	A2,N	-2,-2	A2,A1	A1,A3	A2,N	B3,N	-2,-2	A2,A1	B4,N	B3,N	B3,B5	A1,B5	-1,-1	-2,-2	A1,N	A3,A2	-2,-2	A1,B4	A2,N	A1,B4	-2,-2	A1,N	B1,B1	A1,N	B1,B1	A1,N	A3,B1	A1,N	N,B1	N,B1	N,B1	N,B1	N,B1	-2,-2	N,B1	-2,-2	-2,-2	A4,B1	A3,B1	-2,-2
iteration_1066	-2,-2	-2,-2	B2,B3	A2,B3	-2,-2	A3,B2	A2,B2	B3,B2	A4,N	B3,B2	A1,B4	B3,B2	B3,B3	B3,B2	B3,B2	A1,A1	B3,B2	A2,A3	A2,A3	B2,B2	A4,B2	A1,B2	A1,B2	B3,B3	A1,B3	A1,B2	A1,B2	A1,B3	A2,A3	A2,B2	A2,B3	B4,B1	A1,A3	A1,B1	A1,A2	A2,A2	A1,B4	A3,B4	A1,B4	A1,B1	A2,A2	A1,B1	A1,A2	A1,A2	A1,A3	A1,A1	A1,B4
iteration_1067	-2,-2	-2,-2	A5,N	A2,B2	-2,-2	A1,A2	A2,N	B2,N	-2,-2	A2,N	A1,B4	A2,N	A2,A5	A1,B2	A2,A5	-2,-2	A2,A5	A2,N	A1,N	A2,N	-2,-2	A2,B4	B4,N	A1,A5	-2,-2	-2,-2	-2,-2	A2,N	A2,B2	-2,-2	A2,N	A3,N	A2,B2	B2,B1	A2,B2	-2,-2	A2,N	A2,N	A3,B2	B2,N	A2,B2	A2,B2	B2,B2	A2,A2	A4,A1	A4,B2	B2,N
iteration_1068	B4,B1	A1,B3	B3,B4	A3,B2	B3,B4	B2,N	A3,B4	B2,B3	A2,B1	A3,B3	A2,A1	B2,B3	B2,B4	A2,B1	A3,B3	A3,A1	B2,B4	A3,N	A3,B2	A3,B2	A2,B3	A2,B3	A2,B3	B1,B2	A3,A3	A3,B3	A3,B3	A3,B2	A3,N	N,B2	B2,N	A3,N	B2,N	A2,B3	A3,N	N,N	A3,B2	A3,B2	A3,N	A3,N	A3,N	B3,N	A3,N	A3,B3	A4,B1	A4,A2	A3,A3
iteration_1069	N,A4	A4,B1	A4,N	A2,B3	A4,N	A1,B3	A2,A4	A2,N	-2,-2	A2,N	A1,B3	A2,N	A2,A4	B3,N	B3,N	A2,B2	A2,N	A1,A4	A4,B3	A2,B3	-2,-2	A1,A2	A1,A2	A2,B3	B2,B3	B2,N	B2,N	B3,B1	A2,B3	A3,A1	B3,B1	B2,B3	B3,B3	A2,B1	A2,B3	A3,B3	B3,B2	B3,B3	B3,B2	B3,B2	B3,B1	A2,A2	A2,B1	A2,B3	A1,B3	B3,B1	A2,B3
iteration_1070	A1,A1	A3,B2	A1,B2	N,B1	A1,B2	A3,B2	A1,B1	A1,B1	B5,N	B2,B1	A1,B4	B2,B1	B2,B1	A5,N	B2,B1	A2,A3	B2,B1	A1,A3	A1,A3	B1,B2	B1,B5	A1,B2	A1,B2	A5,B2	A3,B1	A3,B2	A2,B2	B4,N	A4,B1	A3,A1	A4,B4	B1,B3	B1,B4	A2,N	A4,N	A3,B4	B1,B1	B1,B3	B4,B3	B1,B1	-2,-2	N,A2	A2,N	A2,N	A3,B1	A3,A2	A2,B1
iteration_1071	B2,N	B2,B1	B2,B2	A3,B2	N,B1	B3,B2	B2,B2	A3,B2	A3,A2	B2,B2	A1,A1	B2,B2	B2,B2	A2,B2	B2,B2	A3,A1	A3,B2	B2,B3	B2,B3	B2,B3	A3,A3	A1,B2	A1,B2	B2,B2	A1,B2	A3,B2	A3,B2	A3,N	B2,B1	-2,-2	B2,N	N,A4	A3,B2	A2,A2	A3,B2	B2,N	A3,A4	A3,N	A3,A4	B2,N	B1,B3	A3,A2	A3,B1	A3,B1	A2,N	A2,A2	A3,A3
iteration_1072	A1,B4	A4,B1	A4,B4	A1,B2	A1,B1	A2,A2	A4,B2	A4,B2	A3,B2	A4,A1	A3,B1	A1,B4	A4,B2	A4,B1	A4,A1	A2,B3	A4,B2	A2,B2	A2,B2	A4,A2	A3,B2	B1,B4	A3,B4	B2,B1	A2,A4	A2,A4	A2,A4	B2,B2	A1,B1	A3,A1	B1,B2	B2,N	A1,B2	A2,B3	A1,B2	A3,B1	B2,N	B2,B2	B2,N	A1,B2	A3,B2	B2,B3	A3,B2	B2,B2	-2,-2	-1,-1	A3,N
iteration_1073	A2,B1	A3,A1	A2,A3	B2,B5	A2,A3	N,B1	A2,B2	A3,B5	A1,B3	A3,B2	A1,A1	A2,B5	A3,B2	A2,B3	A3,B5	N,A4	A3,B5	B2,B1	B2,N	B2,N	A1,A3	A2,A1	A2,A1	A2,B2	A3,N	A3,A4	B5,N	-2,-2	-2,-2	-2,-2	-2,-2	A2,B1	B5,B3	A1,A1	B3,N	-2,-2	B1,B5	A2,B5	B1,B5	A2,B5	A3,A2	A1,B3	A1,A2	A1,A3	A1,A1	A1,A1	A1,B1
iteration_1074	-2,-2	-2,-2	-2,-2	B1,B4	-2,-2	-2,-2	-2,-2	-2,-2	-2,-2	-2,-2	A2,B1	B1,B4	-2,-2	-2,-2	-2,-2	-2,-2	-2,-2	-2,-2	-2,-2	-2,-2	-1,-1	B1,B1	B1,B1	-2,-2	-2,-2	-2,-2	-2,-2	B1,B1	B1,B4	N,A5	B1,B1	A1,A1	B4,B1	A2,A3	B1,B1	N,B1	A1,B4	A1,B4	A1,B1	A1,B1	A1,B4	A2,B1	A2,A1	A2,A1	-2,-2	-2,-2	A1,A1
iteration_1075	N,B5	N,B2	N,N	B2,B2	N,N	N,B3	N,B2	N,B2	-2,-2	N,B2	-2,-2	N,B2	N,B2	-2,-2	N,B2	N,B2	N,B2	N,N	N,B3	N,N	B2,N	-2,-2	-2,-2	-2,-2	N,N	B2,N	B2,N	A1,B2	B2,B2	N,B4	A1,B2	N,B4	B2,B2	B4,B1	A1,B2	A1,N	B2,N	B2,N	B2,N	B2,N	A5,N	A1,B4	A1,N	A1,A5	A1,B3	A1,B4	A1,B2
iteration_1076	B3,N	B3,B2	B3,B3	B4,B1	B3,B3	A3,A2	B3,B1	B3,B4	-2,-2	B3,B4	-2,-2	B3,B1	B3,B4	A3,A2	B3,B4	A1,B3	B3,B1	A2,B3	A2,B3	A3,B3	-2,-2	-2,-2	-2,-2	A3,B3	-1,-1	B3,B3	A1,B3	A1,B4	A4,B1	A2,A1	A4,B4	N,B1	A1,B1	N,B4	A4,B4	A2,B4	A1,B1	N,B1	N,B1	B1,B1	B2,B2	B4,N	B4,B2	B2,B4	N,A3	N,N	A1,B4
iteration_1077	B2,B2	A4,B1	B1,B2	A1,B1	A4,B2	A2,B2	B1,B1	B1,B1	B2,N	B1,B2	N,B3	B1,B2	A1,B2	N,A4	B1,B1	A3,A2	B1,B2	B2,B1	A2,B1	B2,B1	B1,B2	B3,B1	N,B1	B2,N	A2,B1	A3,B1	A3,B1	A1,B4	A4,B1	A1,B1	A1,B1	A1,A4	A4,B4	B4,B1	A1,B1	A1,B1	A4,A1	A1,B4	A4,A4	A4,A1	A4,N	B1,B4	N,B4	A4,B1	-2,-2	-2,-2	A1,N
iteration_1078	-2,-2	-2,-2	N,A3	N,A2	-2,-2	B2,B1	A3,N	A3,N	B2,B2	N,A2	B4,B1	N,N	A3,N	A2,B2	N,N	A2,B1	A3,N	B2,N	-1,-1	A3,B2	A3,B2	N,B4	N,B4	A2,A3	A2,N	N,B1	N,B1	A3,A2	B4,N	N,B2	N,A3	N,B2	N,A3	A3,B2	A3,B4	N,N	N,B2	N,N	A3,N	B2,N	A3,A2	B4,B2	A3,B4	A3,B2	N,B3	A3,N	A3,N
iteration_1079	-2,-2	-2,-2	A1,A3	A1,A1	-2,-2	B4,B1	A1,A1	A3,A1	B3,B2	A1,A3	N,A3	A1,A1	A1,A3	B1,B1	A1,A1	A1,A4	A1,A3	A1,B4	A1,B4	A1,B4	A3,B3	A1,N	A1,A3	A1,B1	A1,A1	A1,A1	A1,A4	A1,B3	A1,A3	A2,B3	A1,A3	B2,B2	A1,A3	A4,B1	A1,A3	A1,B3	A3,B2	A3,B2	A3,B2	A3,B2	B4,N	A4,A3	A4,B4	A3,N	A2,A2	A4,A2	A3,B4
iteration_1080	A2,A2	B1,B3	A2,B1	A4,B4	A2,B3	-2,-2	A2,A4	A4,B1	A2,A3	A4,B1	A2,A2	B1,B4	B1,B4	A1,B4	A2,A4	N,A2	A2,A4	-2,-2	-2,-2	-2,-2	A2,B1	A2,B1	A2,B1	B4,B1	-2,-2	-2,-2	A2,N	A1,A4	A1,B4	A2,A3	A1,B4	A5,N	A1,B4	A1,A3	A4,B4	A1,A2	B4,N	A1,A5	A1,A5	A1,A5	A1,B1	A3,B4	A3,B1	A3,B1	B1,B1	A1,B1	N,B1
iteration_1081	-2,-2	-2,-2	A1,N	A3,A1	-2,-2	N,A4	N,A3	N,A3	-2,-2	N,A3	B4,N	A3,A1	A1,A1	A5,N	A3,N	B4,N	A1,A3	A3,N	N,N	N,A4	-2,-2	A3,B4	A3,N	A1,A5	A3,B4	N,N	N,N	A1,A1	A3,B2	-2,-2	A3,A1	A1,B3	A3,A1	B1,B1	A3,A1	-2,-2	A1,A3	A1,A3	A1,B3	A1,B3	A1,B3	A1,B1	A1,A1	A1,B3	A4,N	A4,B1	A1,A3
iteration_1082	A1,B2	A2,B3	B3,B2	A1,B3	A2,A1	A5,N	B3,B3	A1,B2	A2,A2	A1,B3	B3,N	A1,B3	B3,B2	-2,-2	B3,B2	N,B1	A1,B2	B3,N	A5,B3	A5,B3	A2,B2	B3,N	B3,B3	-2,-2	-2,-2	-2,-2	B1,B3	B1,B3	A1,A1	A1,A4	A1,B1	A1,N	A1,B3	B1,B2	A1,B3	A1,B1	A1,N	B3,N	B3,N	-1,-1	A2,A2	A1,B1	A2,B1	A2,B1	A3,A2	A3,B1	A1,B1
iteration_1083	A2,B2	N,A3	B2,N	A2,B3	A2,N	B2,B2	A2,N	B3,B2	A1,B4	B3,B2	-2,-2	B3,N	B3,B2	A2,B2	B3,B2	-2,-2	B3,B2	A2,B2	A2,B2	A2,B2	A1,B3	-2,-2	-2,-2	B2,B3	-2,-2	-2,-2	-2,-2	A2,B3	A2,A2	N,B2	A2,A2	A1,A3	A2,B3	A2,A1	A2,A2	A2,N	A2,A1	A2,A1	A2,A1	A2,A3	B3,N	A2,A2	A2,N	A2,B3	B2,B3	A2,B2	N,A2
iteration_1084	B2,B2	A4,B1	A4,B2	A3,B2	A4,B2	B4,B1	A4,B2	A4,B2	A2,B3	A4,B2	A1,B2	B2,B2	A3,B2	B5,N	A4,A3	-2,-2	B2,B2	B2,B1	B2,B4	A4,B4	A2,B2	B2,B2	B2,B2	B2,B5	-2,-2	-2,-2	-2,-2	A3,B1	B2,B2	A1,B4	A3,B2	A2,A1	A3,B2	A3,A1	B1,B2	A1,B2	A3,A2	A2,B2	A3,A2	A2,B2	A1,A3	A1,B2	A1,B2	A1,A3	B3,N	A3,B3	A1,A3
iteration_1085	-2,-2	-2,-2	B3,N	A2,N	-2,-2	A3,A1	B3,N	A2,N	N,N	A2,B3	A2,B3	B3,N	B3,N	-2,-2	A2,B3	A3,A1	A2,B3	A3,B3	A3,N	A3,B3	N,A2	B3,B3	A2,B3	-2,-2	A3,B3	A2,A3	A2,A3	A2,B3	B3,N	A1,B1	B3,B3	A1,A1	A2,B3	B2,B2	B3,N	A1,B3	A1,B3	A2,A1	A1,B3	A2,A1	A2,B1	B2,B3	B1,B2	A2,B2	A2,B1	A2,B2	A1,B1
iteration_1086	-2,-2	-2,-2	-2,-2	-2,-2	-2,-2	A1,B2	B5,B3	N,B1	-2,-2	-2,-2	A4,B1	N,B1	-2,-2	-2,-2	B5,B3	A2,A3	-2,-2	A1,B5	B2,B5	A1,B5	-2,-2	B1,B1	B1,B1	-2,-2	A3,B5	A2,B3	A2,B5	-2,-2	-2,-2	-2,-2	-2,-2	A1,B4	B1,B2	A2,B2	B2,B3	N,B1	A1,B2	A1,B1	A1,B2	B4,B2	B2,B2	A2,B2	B2,B2	A2,B2	A4,B1	A4,A2	B2,B2
iteration_1087	B1,B3	A1,B2	A1,B1	A3,B4	A1,B3	A3,B2	A3,B1	A1,A3	-2,-2	B1,B4	B1,B2	A1,A3	A1,B4	B2,B2	A1,B4	A1,N	B1,B4	A3,B2	A3,A3	B1,B2	-2,-2	A3,B1	A1,B1	A1,B2	A1,B4	A1,B4	B4,N	A1,B4	A3,A1	B2,B2	A1,A3	A1,B2	-1,-1	A2,B2	A3,B4	A3,B2	A1,A1	A1,A1	A1,A1	A1,A1	A4,A1	A3,A2	A4,A2	A3,A1	A2,B1	A2,B2	A1,A4
iteration_1088	A2,N	B1,B2	N,B1	B3,N	A2,B1	A3,B1	B3,B1	N,B1	A1,B1	-1,-1	N,B3	N,B3	B1,B3	A2,B1	B3,B1	A2,B1	N,B1	B1,B1	B1,B3	A3,B3	A1,N	N,N	B3,B3	B1,B1	A2,B1	B1,B1	A2,B3	-2,-2	-2,-2	-2,-2	-2,-2	A4,N	B2,B1	-2,-2	N,B1	-2,-2	A4,B2	A4,B2	N,B1	N,B1	-2,-2	-2,-2	A4,N	-2,-2	-2,-2	A1,N	A4,A4
iteration_1089	-2,-2	-2,-2	B3,B2	A3,B1	-2,-2	B3,B2	A3,B3	B1,B3	-2,-2	A3,B3	A4,N	B1,B3	A3,B3	B3,B1	B1,B3	A3,N	A3,B2	B3,B2	A3,B3	A3,B3	-2,-2	A4,B3	N,B1	B3,B3	A3,B3	N,B1	A3,B1	B1,B1	A3,B2	A5,N	B2,B1	A2,A2	A3,B1	B4,B1	B2,B1	A5,B2	A2,B1	A3,A2	A3,A2	A2,B1	N,B2	B1,B1	B1,B2	N,B1	A2,B2	A2,B4	A2,B1
iteration_1090	A4,B1	A1,B3	A1,A4	N,B1	B3,B1	B1,B1	A1,N	A1,B1	B4,B1	A1,N	B5,N	A4,N	A1,N	A1,B2	A1,B1	B1,B1	A4,N	A1,B1	N,B1	A1,B1	A1,B4	A4,B5	N,N	A1,N	A1,B1	A1,B1	B1,B1	A2,B1	N,B1	B1,B4	A2,B1	A1,A2	A2,N	B5,N	B1,B1	A2,B1	A2,N	A2,A2	A1,N	A2,A2	A4,N	-1,-1	N,B1	A4,B1	A1,A3	A1,B5	N,B1
iteration_1091	-2,-2	-2,-2	A2,A4	B2,N	-2,-2	N,B3	A4,B2	A2,B2	N,A4	A4,N	N,B3	N,A2	A2,B2	B5,N	A4,B2	B2,B2	A4,B2	B2,N	B2,N	B2,N	A2,N	N,N	B3,N	B2,B5	A4,B2	B2,B2	A4,B2	B2,N	B2,B2	-2,-2	B2,N	A2,A2	B2,B2	A2,B2	B2,N	-2,-2	A2,B2	A2,B2	A2,B2	A2,B2	A1,N	B2,B2	A1,B2	A1,B2	N,B2	B2,N	B2,B2
iteration_1092	A3,N	A1,N	N,A3	A3,A1	N,A3	A1,B2	A3,A1	A3,N	B2,B3	A3,A1	A3,B1	N,A3	A1,N	-2,-2	A3,A1	B2,B1	A3,A3	A3,B2	A3,B2	A1,A1	A3,B2	N,B1	N,B1	-2,-2	A1,B1	A1,B2	A3,B2	A3,A1	A3,B1	B2,N	A3,A1	A2,A2	A3,A1	A2,B2	A3,A3	A1,B2	A3,A2	A2,A3	A2,A1	A2,A1	A2,B3	A2,A3	A2,B3	A2,B3	A1,A2	A1,B2	A3,B3
iteration_1093	-2,-2	-2,-2	-2,-2	-2,-2	-2,-2	N,A5	N,A2	-2,-2	-2,-2	-2,-2	-2,-2	-2,-2	-2,-2	-2,-2	-2,-2	-2,-2	-2,-2	N,A5	N,A5	N,N	-2,-2	-1,-1	-2,-2	A1,N	-2,-2	-2,-2	-2,-2	-2,-2	-2,-2	B4,N	A1,A3	A1,B1	A2,A1	-2,-2	-2,-2	A1,B4	A1,A2	A2,B1	A1,A1	A1,B1	B2,B3	A2,A3	A2,B3	A2,B2	-2,-2	-2,-2	A1,B3
iteration_1094	A3,B2	B3,B1	A3,B3	A1,B4	A3,B3	A4,N	A1,B3	A1,B3	B2,B1	A3,B4	B1,B1	A3,A1	A3,A1	A1,B2	B3,B4	A2,A2	A3,A1	B3,N	A1,N	A4,B3	A1,B2	A1,B1	A3,B1	A1,B2	A2,B4	A2,B4	A2,B4	A2,A1	B4,B1	N,B5	A2,B4	B1,B2	A1,B4	N,B5	A1,B4	B4,N	A1,B2	A1,B1	B4,B1	B4,B2	A4,A1	B4,N	A1,B4	A4,B4	-2,-2	-2,-2	A1,A1
iteration_1095	A5,N	B4,B1	A5,B4	A3,A4	B4,N	B2,B2	A5,A3	A3,B4	N,A4	A4,B4	A3,B2	A5,A3	A5,A4	-2,-2	A4,B4	A5,N	A5,A3	A3,B2	A5,B2	A3,B2	B4,N	A5,B2	A3,B2	-2,-2	A5,B4	A4,N	A4,A5	A3,B1	A4,B1	B2,B1	A3,A4	A2,B2	A3,A4	B3,N	B1,B1	A3,B2	A3,B2	A4,B2	A2,A3	A4,B2	N,N	N,B1	N,B1	N,N	A2,B3	A2,B3	A3,N
iteration_1096	A1,A2	A3,B2	A1,B2	B3,B1	A3,A1	A1,B3	B2,B3	B2,B3	A1,B1	A1,B1	A3,B1	A1,B3	B2,B1	A2,B3	B2,B3	N,B5	B2,B1	A1,B2	A1,B3	A1,B3	B1,B3	A3,A1	B1,B3	B3,B1	B2,N	B5,B3	N,B3	A2,B3	B1,B1	B3,N	A2,B1	B3,B2	A2,B1	A3,B2	B3,B1	A2,B3	B1,B3	A2,B3	A2,B3	A2,B3	-2,-2	B2,B1	-2,-2	-2,-2	N,A2	B2,N	-2,-2
iteration_1097	-2,-2	-2,-2	B4,N	A2,B1	-2,-2	A1,B4	A2,N	N,B1	A1,B4	B1,B4	A1,A3	A2,B4	A2,N	A3,B2	B1,B4	A3,N	A2,N	B4,N	A2,B4	B4,N	B4,N	A2,A1	A1,B4	B2,N	A3,B4	A3,B4	N,B1	A3,B1	A2,N	B1,B4	A3,N	A2,B3	A2,B1	A1,A3	A3,A2	A3,B1	A2,B3	A2,A2	A2,A2	B1,B3	B1,B1	A1,A3	A3,B1	A1,B1	-2,-2	-2,-2	A3,B3
iteration_1098	A2,B2	N,A5	A2,N	A2,B1	A2,A5	B5,N	A2,A2	N,B1	A1,B3	A2,N	N,B4	A2,N	N,B1	-2,-2	A2,B1	A1,B1	N,B1	A2,B5	A2,N	A2,N	A1,N	A2,N	N,N	-2,-2	A2,B1	A2,B1	A1,A2	A2,N	B1,B1	N,A2	A2,B1	B5,N	A2,B1	A3,B2	A2,B1	N,B1	N,B1	A2,B5	N,B1	N,B1	A4,B1	A2,B2	A4,B2	A4,B2	N,A3	B2,N	B2,N
iteration_1099	-2,-2	-2,-2	A4,A3	A4,B3	-2,-2	A4,B1	A4,A3	A4,A3	B2,N	A4,A4	A1,A1	A4,B3	A4,A3	B3,B1	A4,A3	A2,B2	A4,A3	A3,B1	A3,B1	A4,A3	A4,B2	A4,A1	A4,A1	A3,B3	A2,A3	A2,A3	A3,B2	A1,A4	A1,B3	A4,A1	A1,B3	-2,-2	A1,A4	A1,B1	A1,A4	A4,B3	A4,A1	-2,-2	-2,-2	-2,-2	A3,N	A1,B1	A3,B1	A3,B1	A2,B1	B1,B1	A3,A4
iteration_1100	-2,-2	-2,-2	N,B1	A2,A2	-2,-2	B3,B1	A2,B1	A2,N	A2,B2	A2,N	A2,N	-1,-1	A2,N	-2,-2	A2,B1	A4,B1	A2,B1	B1,B1	A2,B3	-1,-1	A2,B2	N,B1	A2,B1	-2,-2	B1,B1	B1,B1	A2,B1	A2,A2	A2,A2	A2,A2	A2,A2	B2,B3	A2,A2	B2,B3	A2,A2	A2,A2	A2,B2	A2,B2	A2,B2	A2,B2	A1,B1	A2,B2	A2,B1	B2,B1	-2,-2	-2,-2	A2,A2
iteration_1101	-2,-2	-2,-2	-2,-2	-2,-2	-2,-2	A1,N	-2,-2	B4,B3	A4,A1	-2,-2	-2,-2	-2,-2	-2,-2	-2,-2	-2,-2	N,B1	-2,-2	-2,-2	-2,-2	-2,-2	A4,B4	-2,-2	-2,-2	-2,-2	-2,-2	-2,-2	-1,-1	-2,-2	-2,-2	A1,N	-1,-1	B4,N	B4,B2	A2,B2	B4,B2	B4,N	B4,B4	B4,B4	B2,B4	B2,N	A2,B2	B2,B4	A2,B4	A2,B4	A1,A1	A2,A1	B4,B4
iteration_1102	-2,-2	-2,-2	-2,-2	-2,-2	-2,-2	A1,A1	B4,B3	N,B1	A1,A1	-2,-2	A1,B3	B4,B1	N,B1	A2,B3	B3,B4	A1,B1	-2,-2	A1,B3	A1,B4	A1,B4	A1,N	B3,B4	B3,B1	B3,N	A1,B3	B1,B3	B1,B4	-2,-2	-2,-2	A3,B2	B2,B1	-2,-2	-2,-2	A2,B2	B1,B3	A3,B2	-2,-2	-2,-2	-2,-2	-2,-2	-2,-2	B2,B1	-2,-2	-2,-2	B2,B3	B2,B2	-2,-2
iteration_1103	A1,A3	A1,B2	A1,A1	A4,A2	A1,A3	A1,B2	A4,A1	A1,A4	N,B4	A1,A4	B5,N	A1,A4	A1,A4	-2,-2	A1,A2	B4,N	A1,A2	A4,B2	A1,A4	A4,B2	A1,N	A1,B5	A1,N	-2,-2	A1,B4	A2,N	A1,B4	-2,-2	-2,-2	A3,B1	A4,A2	-1,-1	A2,A4	B4,B1	A1,A2	A3,A4	A2,B2	A2,B2	A2,B2	A2,B2	B3,B2	A1,B4	A1,B3	B4,B2	-1,-1	-2,-2	A1,A2
iteration_1104	A3,B2	B2,B1	B2,B2	B1,B1	B2,B1	A1,B3	B2,B1	B2,B1	A1,A2	B2,B1	-2,-2	B2,B1	B2,B1	-2,-2	B2,B1	A2,A2	-1,-1	B3,B2	B3,B2	B3,B2	A1,B2	-2,-2	-2,-2	-2,-2	A2,B2	A2,B2	A2,B2	B1,B3	B1,B2	A1,A2	B1,B2	N,B4	B1,B1	A5,N	B1,B2	A1,B1	B1,B4	N,B1	B1,B4	N,B1	A1,A1	N,B1	A1,N	A1,N	A1,B4	A1,A5	B4,N
iteration_1105	-2,-2	-2,-2	A4,N	A2,B2	-2,-2	-2,-2	A2,A4	A2,N	B1,B2	A2,N	B1,B2	A4,B2	A2,A4	N,A2	A4,B2	A1,A3	A2,N	-2,-2	-2,-2	-2,-2	N,B1	A4,B1	A4,B1	A2,N	A4,A3	A1,B2	A1,B2	A2,A2	B2,B1	B1,B1	A2,B2	N,A4	A2,B1	N,B2	A2,B2	B2,B1	N,B1	A2,N	A2,A4	N,B1	B4,B1	A2,N	N,B4	A2,B4	A1,B3	A1,N	N,N
iteration_1106	A4,A1	A3,B2	A4,B2	A1,A1	A4,B2	A3,B2	A1,B2	A1,B2	N,A3	A1,B2	B4,N	A4,A1	A1,B2	B1,B1	A4,A1	-1,-1	A1,B2	B2,B2	B2,B2	A3,B2	B2,N	A4,N	A1,B4	B2,B1	-2,-2	-2,-2	-2,-2	A1,A1	A1,A4	-2,-2	A1,A4	A1,A2	A1,A1	B3,B2	A1,A4	-2,-2	A1,A1	A1,A2	A1,A1	A1,A1	B4,B1	A1,B2	B2,B1	A1,B4	A2,B1	A2,B3	-1,-1
iteration_1107	B1,B1	A4,N	A4,B1	A2,A2	N,B1	A2,B1	A4,A2	A4,A2	A4,B1	A2,B1	B4,B1	A4,A2	A4,A2	-2,-2	A2,B1	N,A5	A4,A2	A2,A2	A4,B1	A2,A4	A4,A4	A2,B4	A2,B1	-2,-2	A2,N	N,B1	N,B1	A2,B2	A2,B1	B1,B2	A2,B2	A3,N	A2,B2	A1,N	B2,B1	A2,B1	A2,N	A3,B2	A2,N	A3,B2	A2,A3	N,B1	A2,B1	A3,N	A1,B4	A1,B4	A2,B1
iteration_1108	A3,A1	A1,B3	A1,A3	B1,B3	A1,A3	A1,B4	A1,B3	A3,B1	A2,B2	A3,B3	A1,B2	A1,B3	A3,B1	A5,N	A3,B3	A1,B1	A3,B1	B3,B4	B3,B4	A1,A1	B2,B1	B2,B3	A1,A1	A5,B1	B1,B3	B1,B3	A3,B1	A2,B1	A1,B3	-1,-1	A1,B1	A1,B2	B1,B3	A3,N	A2,A1	A1,B5	B2,B1	B2,B3	B2,B1	B2,B1	A3,B2	A3,A1	A3,B2	A3,A3	-2,-2	-2,-2	A3,B1
iteration_1109	A1,N	N,B1	N,B1	A2,N	N,N	A2,B2	N,N	N,B1	A3,B2	N,B1	N,B4	N,B1	A2,N	-2,-2	N,B1	A3,B2	A2,B1	B2,N	A2,N	B2,N	B2,N	B4,B1	N,N	-2,-2	B2,B1	B2,B1	A3,N	A2,B2	A3,N	A1,A2	A2,N	A3,B1	A3,B2	A4,A1	B2,N	A1,N	B2,B1	A3,B2	A3,A3	A3,B1	A2,B3	A4,B2	B2,B3	A4,A2	N,B2	A1,N	-2,-2
iteration_1110	B1,B4	A3,B1	B1,B4	A2,N	A3,B1	N,B2	N,B4	A2,B1	A4,A1	B4,N	N,A3	N,B4	N,B1	-2,-2	-1,-1	A4,B1	N,B1	N,N	N,N	B4,N	A2,A4	N,N	N,N	-2,-2	B1,B4	N,B1	A4,B4	B4,N	A1,A2	-2,-2	A2,N	B1,B3	A1,B4	A2,A3	A2,B4	-2,-2	A1,B1	A1,B1	A1,B3	B4,B1	B1,B4	A2,B4	B4,B1	A2,B1	-2,-2	-2,-2	B1,B1
iteration_1111	B1,B3	A3,A1	A3,B1	A2,A1	A3,B1	B3,B2	A2,B1	A2,B1	B2,B2	A3,A1	B3,B2	A3,A2	A2,B1	A2,N	A2,B1	B3,B2	A3,A2	B1,B3	B1,B3	B1,B3	A2,B2	A2,B3	A3,B2	A2,A2	B1,B3	-1,-1	B1,B3	-2,-2	-2,-2	-2,-2	-2,-2	B3,B1	A2,A1	-2,-2	-2,-2	-2,-2	A2,B3	A2,B3	A2,B3	A2,B1	A4,B1	A3,A4	A4,A3	A4,A3	-2,-2	-2,-2	A3,B3
iteration_1112	A4,B1	N,B3	A4,N	A1,B2	A4,N	-2,-2	B2,N	A4,B2	A2,A2	B2,N	A2,A3	A4,B2	A4,B2	N,B4	A1,N	B2,N	A4,B2	B2,N	-2,-2	-2,-2	A2,B2	A2,B2	A3,B2	B2,N	A1,N	B2,N	A1,B2	B3,B2	A1,B1	N,B3	A1,B3	A2,B2	A1,B3	A1,A3	A1,B2	A1,N	A2,B3	A1,A2	A1,A2	B3,B2	A3,N	A1,A3	A3,A3	A1,A3	B2,B3	A1,B2	A2,A3
iteration_1113	N,B4	N,B5	B5,B4	A2,B2	N,N	A4,A1	A2,B4	B2,B4	A1,B1	B2,B5	N,A4	A2,B4	A2,B5	B3,N	A2,B4	A1,A1	A2,B4	A4,B4	A2,A4	A2,A4	B1,B4	A2,N	A2,A4	B5,B3	A2,A1	A1,B4	A2,A1	B2,B2	A3,A2	A4,B1	A3,B2	A1,A1	A3,B2	A1,A2	A2,B2	A3,B1	A1,B2	A3,A1	A1,B2	A1,B2	B3,N	A2,A2	A2,B3	A2,B3	B1,B1	A1,B1	B3,B2
iteration_1114	-2,-2	-2,-2	A2,N	A2,B2	-2,-2	A2,A3	B2,N	B2,N	N,A4	A2,B2	B1,B4	A2,B2	A2,A2	B1,B4	A2,B2	A2,B3	B2,N	A2,N	A2,B2	A2,B2	N,N	A2,B1	A2,B1	A2,B1	A2,B2	B3,B2	B3,B2	A2,N	B1,B2	A1,B1	A2,B1	A2,A3	N,B1	A1,A2	A2,B2	A2,A1	A2,B1	A3,N	A3,N	A2,B1	N,A4	A2,A2	A2,A4	A2,N	A1,B2	A1,B2	A2,A4
iteration_1115	-2,-2	-2,-2	B3,N	A2,B2	-2,-2	B4,N	A2,N	-1,-1	A1,B1	B2,N	A3,B2	A2,N	A2,N	-2,-2	A2,B3	A3,B1	B2,B3	A2,B4	N,N	A2,B4	B1,B2	A3,N	A3,A2	-2,-2	A2,B1	A2,B1	A3,A2	A3,A2	A1,B2	B4,N	A3,B2	A4,B1	A3,B2	A4,A1	A2,B2	B2,B4	A3,A4	B2,B1	A3,A4	B2,B1	B2,B3	A2,A4	A4,B2	A2,B2	-2,-2	-2,-2	A4,B2
iteration_1116	-2,-2	-2,-2	-2,-2	A1,A3	-2,-2	-2,-2	-2,-2	A3,A1	A3,B2	-2,-2	B1,B1	A1,A3	A3,A1	B1,B1	A1,A3	B5,N	-2,-2	A1,N	A1,N	A1,N	A3,B2	A1,B1	A1,B1	A3,B1	A1,B5	A1,B5	A1,N	A1,B2	A3,B1	B1,B4	A1,A3	-2,-2	A1,A3	A1,A4	B2,B1	A1,B1	A3,A1	-2,-2	-2,-2	-2,-2	B3,B1	A1,B1	A1,B3	B1,B1	N,B1	A1,N	A3,B3
iteration_1117	A3,A1	A2,B2	A3,B2	A1,B3	A3,B2	-2,-2	A3,A1	A1,B2	A5,N	A3,B3	A2,B2	B2,B3	A3,A1	A3,B1	A3,B3	B1,B1	A3,B3	-2,-2	-2,-2	-2,-2	A5,B2	B2,B2	A2,B3	A1,B1	A3,B1	A3,B1	B3,B1	B3,N	A1,A1	A1,B4	A1,B3	A3,A1	A1,N	B4,B1	A1,B3	B3,B4	A3,N	A1,N	A1,A1	N,A3	A1,B2	B3,B4	B2,B4	A1,B4	A1,B4	A1,B4	A3,B2
iteration_1118	A3,N	B1,B3	B3,N	A5,B3	A3,B1	A2,B2	B3,N	B3,N	-2,-2	B3,B3	A1,A2	B3,B3	B3,B3	B2,B2	B3,B3	N,B4	A5,B3	A2,B3	A2,N	A2,N	-2,-2	A1,B3	A1,B3	B3,B2	B3,B4	B3,N	B3,N	A1,B3	A5,N	-2,-2	A1,N	-2,-2	B3,N	A4,B1	A1,N	A1,N	-2,-2	-2,-2	-2,-2	-2,-2	-2,-2	A4,A1	-2,-2	-2,-2	B3,B1	A4,B3	A1,N
iteration_1119	A2,A2	B3,B1	A2,B3	A1,N	A2,B1	B2,N	A1,B3	A1,B3	A1,A3	A2,N	-2,-2	B3,N	A2,N	B1,B4	A1,B3	A1,B1	A2,N	A1,N	A1,N	B3,B2	A1,A1	-2,-2	-2,-2	A2,B1	A1,B3	A1,B3	B1,B3	-2,-2	-2,-2	B1,B4	A3,N	A3,A2	A1,N	B2,B2	A1,A2	A3,B1	A3,N	-2,-2	N,A2	N,A2	A4,A1	A1,B2	A4,B2	A1,A4	A1,A4	A1,B2	A3,B2
iteration_1120	A1,N	B2,B1	A1,B2	A2,N	N,B1	A4,B1	B2,N	A2,B2	A2,B3	A1,N	B5,N	A2,B2	A1,A2	-2,-2	A1,A2	A2,B3	B2,N	A4,N	B1,B2	B1,B2	A2,B3	A2,B5	B2,N	-2,-2	A2,A1	A1,B3	A2,B3	A2,B3	A5,N	-2,-2	A2,A5	A2,B2	B3,N	B2,B3	A2,A5	-2,-2	B2,B3	A2,B3	A2,N	B2,N	B2,B1	A5,B2	B2,B1	B2,B2	A3,B2	B2,B2	B2,B3
iteration_1121	B1,B3	A2,B2	B2,B1	A2,B1	A2,B1	-2,-2	B1,B2	A2,B1	B1,B1	B1,B2	A3,B2	A2,B1	-1,-1	-2,-2	B1,B2	-2,-2	A2,B2	-2,-2	-2,-2	-2,-2	B1,B1	A2,B2	A3,B1	-2,-2	-2,-2	-2,-2	-2,-2	B3,B1	A2,A2	B2,B3	A2,B3	A1,A3	A2,B1	N,B3	A2,B1	A2,B2	A2,A3	A2,A3	A1,B1	A2,A1	A2,B3	N,B1	B3,N	A2,B1	-2,-2	B3,N	A2,B3
iteration_1122	A4,B1	B2,B3	A4,B2	A3,A2	A4,B2	B2,N	A2,B2	A2,B2	A5,N	A4,A3	B1,B3	A3,B2	A4,A3	A1,N	A3,B2	A1,A2	A2,B2	A2,B2	A2,B2	A2,B2	A5,B2	-1,-1	A3,B1	A4,A1	A3,A2	A3,A2	A3,A1	-2,-2	-2,-2	-2,-2	-2,-2	-2,-2	-2,-2	-2,-2	-2,-2	-2,-2	-1,-1	-2,-2	A1,N	A1,N	-2,-2	-2,-2	-2,-2	A1,N	-2,-2	-2,-2	-2,-2
iteration_1123	A3,N	B1,B1	N,B1	A3,B2	A3,B1	A3,B1	A3,B1	B2,N	A1,B2	B2,B1	N,B1	A3,B1	A3,N	A1,B3	B2,N	A4,B1	A3,B1	A3,B1	A3,B1	A3,B1	A1,N	B1,B1	A3,B1	B3,N	A4,B2	A4,N	A4,N	B2,N	A3,A2	B3,B1	A3,B2	A1,A4	A3,B2	A2,B1	A2,N	B2,B3	A1,B2	A1,B2	A1,B2	A4,B2	A4,N	A2,A2	A4,A2	A2,N	A1,B1	A2,B1	A4,B2
iteration_1124	B2,B2	A1,B2	B2,B2	A4,A3	A1,B2	A1,A4	A4,B2	A4,B2	B2,B3	A4,B2	B4,B1	A3,B2	A4,B2	A1,B4	A4,B2	A1,B3	A3,B2	A1,B2	A4,A1	A4,A4	A4,B2	B2,B4	B2,B1	B2,B4	B3,B2	A1,A4	A4,B3	-2,-2	-2,-2	-2,-2	-2,-2	-2,-2	A1,N	B2,B2	A1,N	A1,N	A1,N	-2,-2	-2,-2	-2,-2	B1,B4	B2,N	B2,B1	N,B1	A2,A3	A2,B2	A1,B2
iteration_1125	A3,B1	A3,N	A3,B1	B2,N	N,B1	N,A5	A3,N	N,B1	-2,-2	B1,B2	-2,-2	A3,N	A3,B2	N,A3	B1,B2	-2,-2	A3,B2	N,A5	N,N	N,A5	-2,-2	-2,-2	-2,-2	A3,N	-2,-2	-2,-2	-2,-2	B3,N	A2,B2	A4,A1	B2,B3	A2,A2	A2,B3	A3,A1	A2,B3	A4,B2	A2,A2	A2,B3	A2,B3	A2,A2	N,A3	A2,A3	A2,N	A2,N	-2,-2	-2,-2	A2,A2
iteration_1126	A1,B2	B2,B1	A1,B2	A3,N	B2,B2	A4,N	A3,B2	A1,A3	B4,N	A1,N	B2,B1	A1,N	A3,B2	A4,A1	B2,N	A1,B1	B2,N	B2,N	A4,B2	B2,N	A1,B4	A1,B2	A1,B2	A3,A4	A1,N	N,B1	A1,B2	A3,B1	B4,N	A4,B1	B1,B4	A5,N	B1,B4	-2,-2	N,B1	A4,B1	N,B1	N,B1	A5,B4	A5,B1	A2,B1	N,B1	B1,B1	N,B1	-2,-2	-2,-2	B1,B1
iteration_1127	A2,B1	A2,B1	B1,B1	A1,B2	A2,B1	A2,B2	A1,B1	A1,B1	A3,A1	A1,B1	A2,A1	B2,B1	B2,B1	-2,-2	A1,B1	B3,B2	A1,B1	A2,B1	A2,B1	A1,A2	A1,A3	A2,B2	-1,-1	-2,-2	A1,B2	A1,B3	B1,B2	B2,B3	A1,A2	A2,A2	A1,B2	A3,B1	A2,B3	A3,N	A2,B2	A2,B2	A3,B3	A2,B1	A3,B3	A2,B1	A2,A1	A3,B2	A2,B2	A2,B2	A1,B1	A3,B1	B2,B3
iteration_1128	-2,-2	-2,-2	B2,B4	A1,B1	-2,-2	A3,B2	B1,B4	A1,B4	A1,B2	B1,B4	-2,-2	B1,B4	A1,B2	A2,B1	B1,B4	A2,B3	B1,B4	A3,B1	B2,B1	A3,B1	A1,B4	-2,-2	-2,-2	B2,B1	B3,B4	B3,B4	A2,B4	A4,B1	A1,B2	N,B4	A1,B1	A1,B1	A1,B1	B1,B2	A1,B1	N,B1	A1,A1	A1,A1	A1,B1	B1,B1	N,A3	B1,B1	N,B1	N,B1	-2,-2	-2,-2	A1,N
iteration_1129	A3,A2	B2,B1	A3,B2	A3,N	A3,B2	A1,A2	A3,N	A3,N	A1,B4	B2,N	-2,-2	A3,N	B2,N	A4,B1	A3,N	A1,B4	A3,A3	A3,A2	A1,N	A3,A2	A1,A3	-2,-2	-2,-2	N,B1	B4,N	A3,B4	B4,N	N,B2	A3,B1	-2,-2	A3,N	A1,B1	B1,B2	A1,N	N,B1	-2,-2	B1,B2	A1,B2	B1,B2	B1,B1	A1,B2	N,B1	B2,N	B2,N	A1,B1	A1,A1	N,B2
iteration_1130	A4,N	A4,B1	A4,A4	B3,N	A4,A4	A3,B1	A4,B3	A4,N	B1,B1	A4,B3	B3,N	A4,B3	A4,B3	B4,N	A4,B3	B5,N	A4,B3	A4,B1	B3,B1	B3,B1	A4,B1	B3,B3	B3,N	B3,B4	B3,B5	B3,N	B3,B5	A5,N	B3,N	-2,-2	A5,N	A2,A1	A5,B3	A5,N	B3,N	-2,-2	A5,A2	A2,B3	A5,A1	A1,B3	B3,B1	A5,N	B3,N	A5,B3	A1,B4	A1,A5	A5,N
iteration_1131	B3,B1	B3,B2	B3,B3	A3,B3	B2,B3	A3,A1	B3,B3	A3,B3	N,B5	A3,B3	A1,A1	A3,B3	A3,B3	A1,B4	A3,B3	B4,N	A3,B3	A3,B3	A3,B3	A3,B3	B3,N	A3,A1	A3,A1	A3,A1	A3,N	B3,N	A3,B4	B2,B3	A3,B1	A4,B1	A3,B2	A3,A2	B1,B2	B2,N	A3,B2	A3,A4	A2,B1	A3,B2	A3,B1	A3,B2	A1,A3	B2,B2	A3,B2	A1,B2	A2,B1	A2,B2	B2,B1
iteration_1132	A3,A2	B2,N	A2,N	B4,N	A3,B2	A1,B1	N,A2	N,B4	A1,B2	A2,B4	-2,-2	A2,N	A2,B4	B3,B1	N,A2	A1,B4	B4,N	A1,N	A1,A2	N,B1	B2,N	-2,-2	A2,N	A2,B3	A1,A2	B4,N	A1,N	-2,-2	-2,-2	A2,A1	B4,N	A2,B2	B4,N	B1,B2	B1,B2	A2,B4	B2,B4	A2,B4	A2,B4	B2,N	A2,A2	B1,B1	A2,B1	A2,B1	A4,N	A4,B1	B1,B4
iteration_1133	A3,N	A1,B1	A1,A3	A2,B4	N,B1	A3,N	A1,B4	A2,A3	A1,B3	A1,B4	A1,B4	A2,A1	-1,-1	A3,B1	A2,A3	A2,B3	A1,B4	A1,N	A1,N	A1,A3	A2,B3	A2,B4	A1,A1	A1,B1	A2,A3	A2,B3	A2,A3	A2,N	B4,N	A2,B1	N,N	A4,B1	A2,N	A1,B2	A2,B4	N,B1	A4,N	A4,A2	N,B1	A4,N	A1,B2	A2,A1	A2,B2	A1,B2	A3,N	A1,A3	A4,B2
iteration_1134	B1,B1	A1,B2	A1,B1	A3,B2	A1,B1	A4,B1	A1,B2	A1,A3	B4,B1	A1,A3	B1,B1	A3,B1	B1,B2	A3,A2	A1,A3	B3,B2	B1,B2	B2,B1	A4,B2	A1,B1	A1,B4	B1,B1	A3,B1	A3,B1	A3,B2	A1,B3	A3,B3	A3,B2	B2,N	A5,N	B2,B2	B2,N	B2,B2	A2,A2	A3,B2	A5,B2	B2,B2	B2,N	B2,B2	B2,N	A3,A1	A3,A2	A3,A3	A3,A1	B3,B1	A2,B3	A3,B2
iteration_1135	A2,B1	B1,B1	A2,B1	A1,A1	B1,B1	-2,-2	A2,A1	A1,B1	B1,B3	A2,A1	A1,B3	A1,B1	A2,A1	A4,B1	A2,A1	B3,N	A1,B1	-2,-2	-2,-2	-2,-2	A1,B1	A1,A1	A1,B3	A4,A2	A1,N	A2,B3	A2,B3	A4,A1	A1,B4	-1,-1	A1,A1	A1,B3	A1,A1	N,B4	A4,B4	A1,A4	A1,A1	A1,B3	A1,B3	A1,A1	N,B2	A4,N	N,N	A4,N	A2,B1	A2,N	A1,N
iteration_1136	A2,N	B4,N	N,N	N,A3	A2,B4	B1,B3	A3,N	N,A3	A1,N	N,N	A2,A2	N,N	N,N	B1,B3	N,A3	N,B4	N,N	B3,N	A3,B1	A3,B1	N,N	N,A2	N,A2	N,B1	N,N	A3,N	A3,N	B3,N	A2,A3	A2,B2	A2,B3	B2,B2	A2,B3	A3,B1	N,A2	A2,B3	A2,B2	A2,B2	B3,B2	B3,B2	A4,B1	N,B1	A4,N	B1,B1	A1,A1	A1,B1	A2,N
iteration_1137	A1,B4	B3,B1	A1,B3	B5,N	B4,B1	A1,B1	A1,B5	B3,N	-2,-2	A1,N	B3,N	A1,B5	A1,B5	B2,B2	B3,N	A5,N	A1,B5	A1,B1	A1,B5	A1,B1	-2,-2	B5,N	A1,B3	B5,B2	B3,N	A5,B3	B3,N	-2,-2	-2,-2	A2,B2	B4,N	N,B5	N,B4	A4,B1	N,B4	A2,B4	N,N	B4,B5	N,B5	N,B5	A2,B1	N,B1	B1,B1	A2,N	N,B3	A4,N	N,B1
iteration_1138	A1,B3	A2,A1	A2,B3	A5,B1	A1,A1	-2,-2	A2,A5	A2,A5	-2,-2	A2,B1	B4,B1	A5,B3	B3,B1	A2,N	A2,B1	A1,A4	A5,B3	-2,-2	-2,-2	-1,-1	-2,-2	B3,B1	A5,B4	A2,B3	A2,A4	A2,A4	A2,A1	A3,B1	A5,N	B2,B2	A3,N	-2,-2	A3,A5	B1,B4	N,B1	A3,B2	-2,-2	-2,-2	-2,-2	-2,-2	N,A3	B1,B4	B4,N	N,B1	A1,A2	A1,B1	-2,-2
iteration_1139	-2,-2	-1,-1	A1,A3	B3,N	-2,-2	A3,B2	A1,B3	A1,N	-2,-2	A3,N	N,B3	N,A3	A1,B3	B1,B3	A1,B3	B2,B2	A1,B3	A1,A3	B3,B2	A3,B3	-2,-2	N,N	A3,N	A1,B1	A1,B2	B3,B2	A1,B2	N,B1	B3,B1	-2,-2	N,B3	B4,B1	B1,B3	A1,B2	B1,B1	-2,-2	B4,B1	B1,B1	B3,B4	B3,B4	A1,A2	B2,B1	A1,B1	A1,B2	A1,B1	B1,B2	A1,B4
iteration_1140	A4,B1	A5,N	A5,B1	A3,N	N,B1	A3,B2	A3,B1	N,B1	-2,-2	A5,A3	A5,N	A3,B1	N,B1	A1,A3	A3,B1	A5,N	N,B1	B1,B2	A3,B1	A3,A3	-2,-2	A3,A5	A3,N	A1,B1	A5,B1	A3,A5	A3,N	-2,-2	-2,-2	A1,N	-2,-2	A1,B1	A3,N	B1,B1	A1,A2	-2,-2	N,B1	N,B1	A3,B1	A1,N	B4,B1	A1,B1	B1,B4	A1,B4	A2,A1	A2,B1	B4,B1
iteration_1141	A1,B3	A2,B1	A1,B1	A3,A1	A2,B3	B1,B1	A3,B1	A1,A3	A2,B1	A1,A1	A1,A4	A1,B1	A3,B1	A2,A2	A1,A3	A3,B1	A1,A3	B1,B1	B1,B1	A3,B1	A3,B1	A1,B1	A1,A1	A2,B1	A3,A3	A3,A1	A3,B1	A1,N	A3,A1	-2,-2	A1,A3	-2,-2	A1,A3	A4,N	A1,N	-2,-2	-2,-2	-2,-2	-2,-2	-2,-2	-2,-2	A1,A4	-2,-2	-2,-2	A4,B1	A4,B1	-2,-2
iteration_1142	A3,N	B1,B1	A3,B1	A1,B4	N,B1	A5,N	A1,B1	A1,B1	A3,B2	A3,A1	B4,N	A3,A1	B1,B4	A2,B1	A1,B1	A1,B3	B1,B4	A1,N	N,B1	A1,A5	A3,B1	A3,B4	A3,B4	A2,B1	A1,B1	A1,B3	A1,A1	A1,B3	B4,B1	-2,-2	A1,B4	A4,N	A1,B1	N,A2	B3,B4	-1,-1	A1,N	A4,B1	N,B1	N,B1	-2,-2	B3,N	N,B3	B3,N	A4,B1	A4,N	N,N
iteration_1143	N,B3	A2,B1	A2,N	A1,N	B1,B3	B1,B2	A1,N	N,A2	N,A4	A2,N	-2,-2	A1,N	A1,N	B1,B4	-1,-1	-2,-2	A2,N	N,B1	A1,B1	A1,B1	N,N	-2,-2	-2,-2	N,B1	-2,-2	-2,-2	-2,-2	A1,B2	B5,N	A1,A1	B2,B5	B1,B1	B2,N	B4,B1	A1,N	A1,B5	B1,B2	N,B1	N,B1	N,B1	A3,B1	N,B1	A3,N	A3,B1	A2,B2	A2,B4	N,B1
iteration_1144	B3,N	A2,N	A2,B3	N,B1	B3,N	N,A2	B3,N	A2,N	N,A2	B3,N	-2,-2	A2,N	B3,B1	A2,N	B3,N	A3,B2	A2,B1	B3,N	N,N	B3,N	N,N	-2,-2	A2,N	A2,B1	A3,B3	B2,N	A3,N	A4,N	B2,B1	-2,-2	B2,N	A4,N	B2,N	N,A5	A4,B2	-2,-2	A4,B2	B2,N	A4,N	N,N	-2,-2	B2,N	N,B2	B2,N	B1,B3	N,B1	B2,N
iteration_1145	-2,-2	-2,-2	A2,N	A4,B1	-2,-2	A4,N	A2,B1	N,B1	A2,A2	A2,B1	A1,B2	A2,B1	A4,N	A2,B1	A2,B1	A1,B2	A2,B1	A2,N	A2,A4	A4,B1	A2,B1	A1,B1	A1,A2	N,B1	A2,B2	B2,B1	A1,A2	A4,A1	A4,B1	B2,B2	A4,B1	A1,B1	A4,A4	A2,B3	A4,A1	B1,B2	A1,A4	A4,B1	A4,B1	A1,A4	B1,B1	A1,B3	A1,B1	B3,B1	B1,B3	A2,B1	A1,B1
iteration_1146	B1,B2	A1,A1	A1,B1	A1,N	A1,B1	N,A3	A1,A1	A1,B1	N,A5	A1,B1	B1,B3	A1,B1	A1,A1	B5,N	A1,B1	A2,A3	A1,A1	A1,N	A1,A3	A1,N	A1,N	B1,B1	B1,B3	A1,B5	A3,B1	A2,B1	A2,B1	-2,-2	-2,-2	-2,-2	-2,-2	B3,N	A4,A3	A1,B2	A1,A3	-2,-2	A4,B3	A4,N	A3,N	A3,N	A1,A1	A1,A1	A1,A1	A1,A1	B2,B2	B2,B2	A1,B3
iteration_1147	A1,B2	A2,B3	B3,B2	A4,A1	A2,B2	A2,A2	A4,B3	A1,B3	A1,A2	A4,B2	B2,B1	A1,B3	A4,B2	B4,N	A4,B2	N,A3	A1,B3	A4,A2	A4,A2	A4,A2	A1,A1	B3,B2	B3,B2	B2,B4	A4,A3	A4,N	B2,N	A4,B1	A1,A3	-2,-2	A4,A1	A3,A1	A4,A1	B5,N	A4,A1	-2,-2	A1,A3	A4,A1	A4,A3	A4,A3	B1,B3	A4,B5	B5,B3	B5,B1	B1,B4	N,B1	A1,B3
iteration_1148	B1,B1	A1,A2	A1,B1	A4,B4	A2,B1	A1,A1	B1,B4	A4,B1	B2,B2	A4,B1	A5,N	B1,B4	A1,B4	-2,-2	A1,A4	N,A5	A4,B1	A1,B4	A1,B4	A1,B1	B1,B2	A5,B4	A5,B1	-1,-1	A1,N	N,A4	A1,N	B4,N	A4,B1	A2,B2	B1,B4	A2,B1	A4,B4	A1,A3	N,B1	A2,B1	B4,B1	A4,B1	B4,B1	A2,B4	A1,A3	A1,B1	A1,A1	A1,A1	A1,B4	A1,A1	A1,B1
iteration_1149	A3,B1	A5,N	A3,A5	B3,B2	A5,B1	A1,N	A5,B3	A5,B3	A2,B3	A3,B2	B4,N	A5,B2	A5,B3	B1,B2	A3,B3	A2,N	A3,B2	A5,N	A5,N	A5,N	A2,A5	B2,B4	A5,B4	A5,B1	A3,A2	A3,A2	A2,B3	A2,B3	A3,B2	N,A4	A2,A3	A2,N	A2,A3	B3,B2	A2,B2	A2,N	A2,A2	A2,N	A3,N	A2,A2	B1,B1	B2,B2	B1,B2	B2,B1	A3,B2	A3,B3	A2,B1
iteration_1150	A3,B2	B4,N	B2,B4	A2,B2	B2,N	A1,B1	A2,B4	A2,B4	A1,B1	A2,B2	B1,B1	B2,B2	A2,B4	B1,B2	B2,B2	A1,A2	A2,B2	A2,B1	B4,B1	A2,A1	A1,A2	B2,B1	B2,B1	A2,B1	A1,B2	A2,B2	A1,B2	A2,B2	A1,B2	A1,B4	A2,B2	-2,-2	A2,A1	B2,N	A1,B2	B2,B4	-2,-2	-2,-2	-2,-2	-2,-2	N,A5	A1,B2	A1,A5	A1,N	A1,A4	A1,B2	-2,-2
iteration_1151	-2,-2	-2,-2	B2,N	N,B1	-2,-2	A2,A2	B2,N	N,B1	N,B4	B2,B1	-2,-2	B2,N	N,B1	-2,-2	B1,B2	A1,A2	B2,B1	A2,N	A2,N	A2,B2	N,N	-2,-2	-2,-2	-2,-2	A1,B1	A1,B1	-1,-1	B2,N	B2,B1	-2,-2	B2,B1	A3,B1	B2,B2	A3,N	B2,B2	-2,-2	B1,B2	A3,B2	B1,B2	A3,B2	-2,-2	B2,N	B2,N	-2,-2	A2,B2	A3,B2	B2,B1
iteration_1152	-2,-2	-2,-2	B4,N	A3,B2	-2,-2	-2,-2	B2,B4	B2,B4	A4,A1	A3,N	A1,B2	B2,N	B2,B4	A3,A2	B2,N	A4,B1	B2,N	-2,-2	-2,-2	-2,-2	A4,B2	A1,B2	B2,N	A3,B4	B1,B2	A4,B2	A4,B2	A3,B1	B2,B2	A2,A1	A3,B2	A1,B3	B1,B2	N,B4	A3,B2	A3,A2	B3,B1	A1,B1	A1,B1	B3,B1	-2,-2	A3,N	A3,N	-2,-2	A1,A4	A1,N	A3,B3
iteration_1153	-2,-2	-2,-2	A3,A2	A1,A1	-2,-2	B2,B2	A2,A1	A1,A3	B2,B1	A1,A2	A1,B2	A1,A3	A1,A2	-2,-2	A3,A1	A2,B1	A1,A2	A1,B2	A2,B2	A2,B2	A1,B2	A1,B2	A1,A3	-2,-2	A2,A3	A2,A3	A3,B1	A1,B1	A1,B1	N,A5	B1,B1	A2,A1	B1,B1	B2,B3	B1,B1	N,B1	A2,B1	A2,B1	A2,B1	A1,B1	N,B3	B1,B2	N,B2	B2,B3	-2,-2	-2,-2	N,B1
iteration_1154	-2,-2	-2,-2	N,B1	N,B3	N,B1	A2,N	B3,B1	N,N	A2,B2	N,N	-2,-2	B1,B3	N,N	B3,N	N,B1	A1,A3	N,B1	B3,N	A2,B3	N,B1	B2,N	-2,-2	-2,-2	N,B3	A3,B1	A1,B1	A1,N	N,B3	N,B2	B2,B3	N,N	A4,B1	N,N	N,B5	N,N	N,B2	N,B1	A4,N	N,B1	A4,N	B1,B2	N,N	N,B1	-1,-1	-2,-2	-2,-2	N,N
iteration_1155	A1,B2	N,B4	A1,N	B2,B1	B2,N	N,A5	A1,B1	B2,N	A1,A1	A1,B2	-2,-2	B2,N	A1,B1	A2,A2	A1,B2	B5,N	A1,B2	A1,A5	A1,N	-1,-1	A1,N	-2,-2	-2,-2	A2,B1	A1,B5	A1,B5	B2,N	B3,B1	A2,B2	A1,A1	A2,B3	B2,B2	B2,B3	A2,A2	A2,B1	A2,A1	B2,B2	B2,B2	B2,B3	B2,B3	A2,B1	A2,A2	A2,A2	A2,B1	B1,B4	A2,B1	A2,B2
iteration_1156	B4,B1	A4,N	B4,N	A1,B2	A4,B4	A2,B3	B2,B4	B2,N	A1,N	A1,N	A2,N	B2,B4	B2,B4	-2,-2	A1,N	A1,B2	A1,N	B3,B2	A2,B4	B3,B4	A1,B2	A2,B2	A2,B2	-2,-2	B2,N	A1,A1	A1,A1	A1,B2	A2,B2	A3,B2	A1,A2	B2,N	B2,B2	B2,B1	A1,B2	A3,A2	B2,N	B2,B2	B2,N	B2,B2	B1,B1	A1,B2	B2,B1	A1,B1	A3,B2	B2,B2	B2,N
iteration_1157	B2,B3	A4,N	N,B3	N,B3	A4,B2	A2,B1	N,B3	B3,B3	A2,B3	B3,N	A1,B4	B3,N	B3,N	B1,B4	N,B3	A4,B1	N,N	A2,N	B1,B3	N,B1	A2,B3	A1,B3	A1,N	N,B1	N,B1	A4,N	A4,N	-2,-2	-2,-2	A2,B2	B3,N	A4,B1	B3,N	A1,B3	N,B1	B2,B3	A4,B3	A4,B3	A4,N	B1,B3	-2,-2	B3,B1	B1,B3	-2,-2	B3,B2	A1,B3	B3,B1
iteration_1158	A1,B4	A5,N	A5,B4	A3,A2	A1,N	-2,-2	A5,A2	A3,B4	N,A2	A3,B4	A4,B1	A5,A3	A3,B4	N,A2	A5,A2	B4,N	A3,B4	-2,-2	-2,-2	-2,-2	A3,N	A4,A5	A4,A5	B4,N	A5,B4	A2,B4	A5,N	A3,B2	A3,A2	A2,A3	A3,B2	N,A3	A3,A3	B1,B2	A3,A2	A2,B2	A3,N	A3,N	A3,N	A3,N	N,A3	A2,B1	N,B1	N,B1	-2,-2	-2,-2	A3,B1
iteration_1159	-2,-2	-2,-2	B4,B1	B4,B2	-2,-2	A2,A2	B4,B2	B4,B2	-2,-2	B1,B4	A1,B2	B4,B4	B2,B1	A2,B1	B4,B4	A1,B2	B1,B4	-1,-1	A2,B4	A2,B4	-2,-2	B2,B4	B2,B4	A2,B2	B2,B4	B2,B4	B2,B4	-2,-2	-2,-2	-2,-2	-2,-2	A1,B2	B2,B4	A3,B1	N,B2	-2,-2	B2,B4	A1,B2	A1,B2	B2,B2	A1,A1	N,B1	A1,B1	A1,N	A2,A2	A2,B1	A1,B4
iteration_1160	A1,B1	B5,N	A1,B5	A2,N	A1,N	B2,B2	A1,N	A1,A2	-2,-2	B5,N	B1,B2	B5,N	A1,A2	A3,B1	A1,N	B1,B1	A2,B5	A1,B2	A1,B2	B2,N	-2,-2	N,B1	B2,B5	A3,A1	A1,B1	A1,B1	A1,B1	-2,-2	-2,-2	-2,-2	-2,-2	B1,B1	A2,N	-2,-2	-2,-2	-2,-2	N,B1	A2,B1	N,B1	A2,B1	A2,B2	A3,A2	A2,A3	A3,B2	-2,-2	-2,-2	A2,B1
iteration_1161	-2,-2	-1,-1	A1,A2	A2,A1	-2,-2	B4,N	A2,A1	A2,A2	B1,B3	A1,A1	B2,N	A1,A1	A1,A1	A1,B2	A2,A2	B3,N	A1,A2	A2,N	A1,N	A2,B4	A2,B1	A1,B2	A1,B2	A1,A1	A2,N	A2,B3	A2,B3	A4,A1	A2,B3	-2,-2	A2,A4	A2,B2	A2,A1	B1,B2	A2,A1	-2,-2	A1,B2	A2,B2	A2,B2	A2,A2	A1,A4	A2,B2	A4,B2	A1,B2	A4,A1	A4,B1	B2,B2
iteration_1162	B2,B2	A1,B1	A1,B2	B3,N	A1,B2	-2,-2	B2,B3	A1,N	A1,N	A1,B3	B3,B1	A1,B3	B2,N	-2,-2	-1,-1	A4,B1	A1,N	-2,-2	-2,-2	-2,-2	A1,N	B3,B1	B3,B3	-2,-2	N,B1	A4,A1	A4,A1	A2,N	B3,N	B2,B2	A2,B3	A4,B1	A2,N	A1,B2	A2,N	B3,B2	A4,N	A2,B1	A4,A2	A4,N	A1,A4	A2,B2	A2,A1	A2,A1	B4,B1	B2,B4	A2,N
iteration_1163	A1,A4	A1,B2	A1,B2	A1,B1	A1,A4	A5,N	B2,B1	A1,A1	B2,N	A1,B2	B3,N	A1,B1	A1,A1	N,B5	A1,B1	A2,A2	A1,A1	N,B1	B2,N	A5,B2	A1,B2	A1,B3	B1,B3	A1,N	A1,A2	A2,B1	A2,B1	A1,A3	B1,B1	B2,B1	A1,B1	B2,B2	A3,B1	A3,A1	A1,B1	A1,B2	A3,B2	B1,B2	A3,B2	B1,B2	A4,A1	A3,B1	A3,A4	A3,A4	-2,-2	-2,-2	A3,A4
iteration_1164	A3,B1	B1,B1	B1,B1	B4,B3	B1,B1	A2,A3	B3,B1	B4,B1	A3,B2	B1,B3	A1,A3	B1,B4	B1,B4	N,A3	B3,B1	A2,A1	B1,B4	A3,B3	A3,B3	A2,B3	A3,B4	A1,B1	A1,B4	N,B1	A2,B1	A1,B1	A2,B3	-2,-2	-2,-2	A1,A2	B2,B4	N,B1	-2,-2	N,B5	-2,-2	A1,B2	-2,-2	-2,-2	-2,-2	-2,-2	-2,-2	-2,-2	-2,-2	-2,-2	A2,B1	N,B1	N,B1
iteration_1165	B2,N	A1,A2	A1,N	B2,B1	A1,B2	B1,B2	A1,B2	A1,B1	A1,B3	N,B1	-2,-2	B2,N	N,B1	-2,-2	A1,B2	A3,B1	A1,B1	A1,B2	A1,B1	B2,B1	B3,B1	B2,N	-2,-2	N,B1	B1,B2	A3,B2	A1,B1	-2,-2	-2,-2	-2,-2	-2,-2	-2,-2	-2,-2	-2,-2	-2,-2	-2,-2	N,B1	-2,-2	N,B1	N,B1	-2,-2	-2,-2	N,B1	-2,-2	-2,-2	-2,-2	N,B1
iteration_1166	-2,-2	-2,-2	A1,A3	N,B1	-2,-2	B1,B2	A1,B1	A1,N	A1,B3	A3,N	-2,-2	A3,N	N,A3	A2,B1	A3,B1	A2,B2	A1,N	B1,B2	B1,B1	B1,B1	A1,A1	-2,-2	-2,-2	N,B1	A2,A3	B2,B1	A3,B2	A3,B1	B5,N	A1,B4	A3,B5	A1,B1	N,B1	B4,N	B1,B5	A1,B5	A1,N	A1,B1	B1,B1	A1,N	A4,N	N,B1	A4,B1	A4,N	A1,A4	A1,B4	A1,B1
iteration_1167	N,B5	A1,B1	A1,N	B4,B1	N,B1	A2,A1	A1,B4	B4,N	-2,-2	A1,B1	B3,N	A1,B4	B4,N	A4,A1	N,B1	A1,B2	B4,N	A1,B4	A1,B4	A2,B4	B4,N	A1,B3	B4,N	A4,B4	A1,B1	B2,B1	A1,B1	B1,B1	B1,B4	N,A4	B1,B1	A2,A2	B1,B1	N,B2	B1,B1	N,B1	A2,B1	A2,B1	A2,B1	A2,B1	A2,A2	N,B1	A2,B1	A2,B1	A1,B3	B3,N	A2,B1
iteration_1168	A1,B4	A3,B1	A1,B1	A2,N	A1,B1	N,A5	A1,A2	N,B1	-2,-2	N,B1	B1,B4	A1,A2	A2,B1	N,B4	A1,N	-2,-2	A2,B1	A1,N	A1,N	A1,A5	N,B1	A1,B1	A1,B1	N,B1	-2,-2	A1,N	A1,N	B5,N	A2,A3	A2,A2	A2,B5	B1,B1	A3,N	B5,N	A2,B5	A2,A2	A3,B1	N,B1	A3,B1	A3,B1	A1,B3	B5,B5	A1,B5	B3,B5	A4,B1	N,B1	A1,A3
iteration_1169	A4,B1	A1,A4	A1,B1	A1,N	A4,A4	-2,-2	A1,N	A1,N	-2,-2	A1,A1	A2,A2	A1,B1	A1,A1	B3,B1	N,B1	A2,A3	A1,A1	-2,-2	A1,N	A1,N	-1,-1	A1,A2	A1,A2	A1,B3	A2,N	A2,N	A2,B1	-2,-2	-2,-2	-2,-2	-2,-2	-2,-2	-2,-2	A2,A1	A1,N	-2,-2	A3,A2	-2,-2	-2,-2	-2,-2	B3,B1	A2,N	A2,B3	N,B1	N,B2	A1,N	A2,A3
iteration_1170	B1,B1	A1,B3	A1,B1	A2,A1	A1,B1	A1,N	A1,A1	A1,A2	B1,B2	A1,B1	A2,B2	A1,A2	A1,B1	B2,B3	A1,A1	B2,B2	A2,B1	A1,N	A1,N	A1,N	A2,B1	A2,A1	A2,A2	A1,B2	A1,B2	A1,B2	A1,B2	A2,B3	A1,B3	A1,N	A2,B3	N,B5	B3,B3	B5,N	A2,B3	A1,B3	B3,B5	B3,N	B3,B5	B3,N	A4,B1	B3,B5	B1,B3	B1,B3	-2,-2	B5,N	B3,B5
iteration_1171	A1,A3	B5,N	A1,B5	A5,N	A3,N	-2,-2	A1,A5	A1,N	N,A5	A5,B5	B4,B1	-1,-1	A1,N	N,B4	A5,B5	-1,-1	A1,A5	-2,-2	-2,-2	-2,-2	N,N	A1,B4	N,B1	N,N	A1,B5	A5,A1	A5,A1	N,A5	N,A5	A2,A2	N,N	N,A4	N,A5	A4,A1	N,N	N,A2	N,N	N,A4	A5,A4	A5,N	A3,B2	A1,N	A1,B2	B2,N	A2,B3	A4,B3	A1,N
iteration_1172	A2,B2	B3,B2	A2,B3	A1,B3	A2,B3	B4,N	A2,A1	A1,B3	A4,B1	A1,B3	-2,-2	A2,A1	A1,B3	A3,B1	A1,B3	A3,A2	B3,B3	A1,N	A1,B4	A1,N	A4,B3	-2,-2	-2,-2	B3,B1	A3,B3	A1,A2	A3,B3	B3,B2	A1,B2	B3,B1	B2,B2	B2,B2	A1,B2	B4,N	A1,B3	B2,B3	A1,B2	B2,B2	A1,B2	A1,B2	N,B2	B3,N	N,N	B3,B2	A4,N	A4,B4	B2,N
iteration_1173	-2,-2	-2,-2	B1,B2	A3,A1	-2,-2	A1,B2	A3,B1	A1,B2	B2,N	A3,B2	A2,B2	A3,B2	A3,B1	A4,B1	A1,B1	-1,-1	A1,B2	A1,B1	A3,B2	A3,A1	B2,B2	B2,B2	A2,B2	A4,B1	A1,B1	B1,B4	A1,B1	A1,N	A3,B1	-2,-2	A3,A1	A3,B2	A1,B1	A3,B2	A3,A1	-2,-2	A1,A3	A3,B1	A1,A3	A3,B1	A2,B1	A3,A1	A3,B1	A3,B1	A3,B2	B2,B2	A3,A1
iteration_1174	A2,A3	B2,N	A3,N	B2,N	A2,B2	A3,B2	N,B2	N,B2	A1,B2	B2,N	N,A5	A3,B2	N,N	N,B3	B2,N	A1,B2	A3,N	A3,N	B2,N	A3,N	B2,N	A3,N	B2,N	N,N	B2,N	A1,N	B2,B2	B3,B2	A5,N	A1,A4	B2,N	A3,A1	A5,B3	A3,N	B2,N	A1,B2	A1,B3	A5,A3	A5,A1	A3,B3	N,A2	N,B2	N,B2	N,N	B4,N	A3,B4	A1,N
iteration_1175	A4,N	A2,B1	A4,B1	A3,B3	A2,N	B2,B1	A3,B1	B1,B3	A2,A1	A4,B3	B1,B1	A4,B3	A4,B3	B1,B2	B1,B3	A2,B3	A4,A3	A3,B2	A3,B2	A3,B2	A2,B1	A4,B1	A4,B1	A4,B1	A2,B1	A2,B3	B3,B1	A2,B3	A3,B2	A1,A1	A2,B2	B4,N	A2,A3	A3,B2	A2,A3	A2,A1	N,A3	A2,N	A2,N	A2,B4	A1,B3	A3,A2	A1,A2	A1,A2	A3,A2	A3,A3	A1,N
iteration_1176	A1,N	B3,B2	B3,N	A3,B4	A1,B3	A4,A1	B4,N	A3,B3	B3,B1	A3,B3	N,B3	B4,N	A3,N	A1,B4	A3,N	A1,A3	A3,B3	A4,B4	A4,N	A4,B4	A3,B3	N,N	N,N	A1,N	A3,N	A1,N	A1,A3	A3,N	B4,N	A4,B1	B4,N	A3,A2	N,N	B2,B2	B4,N	B1,B4	A3,N	N,A2	N,A2	N,A2	A1,A1	B2,B4	A1,B2	A1,B2	A1,B3	B3,B2	A3,B2
iteration_1177	B1,B2	A1,N	N,B1	N,B1	B2,N	A1,A1	B1,B1	N,B1	-2,-2	B1,B1	A1,A4	N,B1	N,N	B2,B3	N,N	N,B3	N,B1	A1,B1	A1,B1	A1,B1	-2,-2	A1,N	A1,B1	N,B2	N,N	N,N	N,B3	A1,B1	N,A3	-2,-2	A1,N	-2,-2	A1,N	B4,B1	A1,A3	-2,-2	A1,N	A1,N	-2,-2	-2,-2	B1,B1	A3,B4	B4,B1	B4,B1	N,A3	N,B1	A1,B1
iteration_1178	A1,A1	A2,B2	A1,B2	A5,B1	A2,A1	A2,A1	A5,B2	B2,B1	A3,B2	A5,B2	A1,A1	A1,B1	A5,B2	-1,-1	A1,A5	A1,B3	A5,B2	A5,A2	A2,B2	A2,B2	B2,B1	A1,A1	A1,A1	B2,B2	A1,A1	A5,B3	A1,A1	B1,B4	A5,N	-2,-2	N,B1	A3,B2	A5,B1	B1,B4	N,B4	-2,-2	A3,B1	B1,B2	A5,A3	A3,B1	B3,N	N,B1	B3,B1	N,B3	A2,A2	A2,B1	A3,B3
iteration_1179	A3,A2	B4,N	A3,B4	N,N	A3,B4	A1,B1	A3,N	B4,N	-2,-2	B4,N	B2,B2	A3,N	A3,N	B2,B3	A3,N	B5,N	B4,N	A1,A3	A3,B1	A1,N	B4,N	B2,N	A3,B2	A3,B2	A3,B5	A3,N	N,N	N,A4	N,A2	-2,-2	A4,N	B2,B3	A4,A2	A4,A1	A4,N	-2,-2	A2,B3	A4,B2	A4,B2	A4,B2	B3,B1	N,A4	B3,N	B3,N	B4,N	A4,B4	B3,B3
iteration_1180	A4,B1	B5,N	B1,B5	A3,B2	A4,B5	A4,A1	B2,B1	A3,B1	A5,N	A3,B1	A1,A2	B2,B1	B2,B5	A3,B1	B2,B5	A2,B3	B2,B5	A1,B1	A1,B2	A4,B1	A5,B1	A1,B1	A1,B2	A3,B2	B3,B5	A2,B5	A2,B5	A3,B1	B2,B3	A4,N	B1,B3	B2,N	A3,B3	A3,B1	A3,B2	A4,B3	A3,B2	A3,B2	B3,N	A3,N	B1,B1	A3,B1	B1,B1	B1,B1	A2,B3	A2,B1	B2,B1
iteration_1181	A4,B1	A4,A1	A4,B1	A1,B2	A4,A1	N,A5	A4,B2	B1,B2	-2,-2	A4,B2	A1,A1	A4,B2	A1,B1	A3,B1	A4,B2	A1,A4	A4,A1	B2,N	A4,A5	B2,N	-2,-2	A4,A1	A4,A1	A1,A3	A1,B2	A4,A1	A4,A1	A3,A1	B2,B2	A3,A1	A3,B2	A2,B3	A1,B2	A1,B3	A3,B2	A3,A3	A1,B3	B2,B3	A2,B2	B2,B3	A1,B3	A3,B3	A1,B3	B3,B3	B1,B2	A1,B1	A1,B3
iteration_1182	B1,B4	B1,B1	B1,B1	A1,N	B1,B1	A1,B1	N,B1	A1,B1	B2,B1	A1,B1	-2,-2	N,B1	N,B1	-2,-2	A1,B1	A4,N	A1,B1	A1,B1	B1,B1	N,B1	B1,B2	N,B1	N,B1	-2,-2	N,B1	A4,B1	N,B1	A1,B1	B4,N	-2,-2	B1,B4	A2,B1	B1,B4	A1,B2	A1,N	-2,-2	A2,B1	B1,B1	B1,B1	A2,B1	A1,B3	A1,A1	A1,B3	A1,A1	B4,N	A1,B4	A2,B3
iteration_1183	A2,A2	B3,B2	A2,B3	N,A3	A2,B3	-2,-2	B3,N	A2,N	B2,B3	B3,N	N,A3	A2,N	A2,N	A1,B2	A2,N	B4,N	A2,A3	-2,-2	-2,-2	-2,-2	A2,B2	N,N	N,N	A2,B2	N,N	A2,B4	N,N	A3,N	B2,N	A3,B2	A3,B2	A4,B1	A3,B2	A5,N	N,N	A3,B2	A3,B1	B2,B1	A3,A4	A3,B1	-2,-2	N,A5	N,A5	A5,N	B3,B2	A5,B3	A3,N
iteration_1184	-2,-2	-2,-2	A1,N	A2,B4	-2,-2	B2,B2	A2,A1	A2,N	-2,-2	A1,B4	-2,-2	A2,A1	A1,B4	A1,N	B4,N	-2,-2	A2,N	A2,B2	A2,B2	A1,B2	-2,-2	-2,-2	-2,-2	A1,A1	-2,-2	-2,-2	-2,-2	A2,B1	B4,N	-2,-2	B1,B4	A4,A1	N,B1	A2,N	A2,N	-2,-2	A4,N	A4,B1	A1,B1	A1,B1	N,B4	A2,A2	-1,-1	A2,N	A2,B1	A2,B1	A4,N
iteration_1185	A1,A1	A1,A3	A1,A1	A3,B3	A1,A1	A1,B3	A1,B3	A3,A1	-2,-2	A3,A1	B2,B2	A3,A1	A1,B3	B2,B1	A1,B3	A2,A1	A3,A1	A1,A1	B3,B3	B3,B3	-2,-2	A3,B2	A1,B2	B3,B2	A1,A1	A2,B3	A1,A1	A3,N	A1,B3	A3,B1	A1,N	B3,B1	A1,N	N,A3	A1,A3	A3,A1	N,B1	A1,B3	A1,B3	A1,B1	B1,B3	A3,N	B3,N	A3,B1	A1,A1	A1,N	N,B1
iteration_1186	-2,-2	-2,-2	A1,A2	A2,B1	-2,-2	B3,B2	A1,B1	A2,B1	A2,A3	A2,A2	N,A3	A2,A2	A2,A2	B1,B1	A1,B1	B3,N	A2,A2	A1,B3	B1,B3	B1,B2	A2,B1	A2,N	A2,A3	A2,B1	A1,B3	B1,B3	A1,B3	A3,B1	A2,N	-2,-2	A3,N	B3,N	A2,B1	A2,A2	A3,N	A3,N	N,B1	B1,B3	A2,N	B1,B3	A1,A3	A2,N	A2,A1	A1,N	A4,B1	A4,A2	A2,B1
iteration_1187	A1,A2	B1,B4	A1,B1	B5,N	A2,B4	B2,B1	A1,B5	N,B1	-2,-2	A1,B5	-2,-2	A1,N	N,B1	A2,B3	N,B1	A3,A1	N,B1	B5,B2	B5,B1	B5,B2	-2,-2	-1,-1	-2,-2	A2,B1	A1,B1	A3,B1	A1,N	-2,-2	-2,-2	A3,N	B5,N	-2,-2	-2,-2	A1,N	B2,B5	A3,B5	N,B1	-2,-2	-2,-2	-2,-2	B5,N	A1,B2	B2,B5	A1,B5	-2,-2	-2,-2	B5,B1
iteration_1188	B2,B3	A2,A3	A2,B2	A3,B2	A2,B2	A3,B2	A2,B2	B2,B2	A1,B4	B2,B2	B1,B1	A3,B2	A2,A3	A1,B1	A2,A3	B1,B1	B2,B2	A2,A3	A2,A3	A2,A3	B4,B2	A3,B1	B2,B1	A1,A3	A3,B1	A2,B1	A2,B1	A3,B2	A3,N	N,A5	A3,N	B1,B2	A3,N	N,B3	A3,N	N,N	A3,B2	A3,B1	A3,B1	B2,N	A1,B1	N,N	A1,N	A1,N	-2,-2	-2,-2	B2,N
iteration_1189	-2,-2	-2,-2	N,A4	A2,B1	A1,N	-2,-2	N,B1	A2,N	A1,B3	N,B1	-2,-2	N,B1	N,B1	A3,B1	N,B1	A1,A2	A2,A4	N,B1	N,B1	-2,-2	B3,N	-2,-2	-2,-2	B1,B1	A1,N	A1,B1	A1,B1	A4,B1	A2,A2	B1,B4	A2,B1	B2,B2	A4,A2	A2,B2	A2,B1	A2,B1	A2,B2	A2,B2	A2,B2	A4,B2	A1,A2	B1,B2	A1,B1	A1,B1	A3,B2	B2,B2	A1,A2
iteration_1190	A2,N	B2,N	A2,B2	A2,A5	N,N	B1,B3	-1,-1	A5,B2	B4,B1	A2,B2	B1,B1	A2,A2	A2,A2	A1,N	A2,A2	B1,B2	A2,A5	A2,B1	A2,B3	A2,B1	A5,B4	A2,B1	A2,B1	A2,N	A2,B1	A2,B2	A2,B1	A5,N	A2,B1	B3,B1	A2,N	A2,B1	A5,B1	A5,N	A5,B1	A2,B3	A5,A2	A2,B1	B1,B1	A2,B1	B1,B3	A5,B1	A5,B1	A5,B1	A3,B2	B2,N	A2,B1
iteration_1191	B1,B3	A3,B2	B2,B1	A2,B1	B2,B3	N,B5	B1,B1	A2,B1	A2,N	A2,B2	B2,B1	A2,B2	A2,B2	N,A5	A2,B1	B4,B1	B1,B1	N,B1	N,B1	B1,B5	A2,B1	A2,B2	B2,B1	B2,N	A2,B4	B1,B1	B1,B1	B1,B3	A1,A2	A1,B4	A1,B1	A1,A3	A1,B1	A1,B1	A2,B1	A1,A1	A3,B1	A1,A3	A1,B1	A1,A3	A3,B1	A2,B1	A3,B1	A3,B1	A2,A2	A1,A2	A3,A3
iteration_1192	A1,B4	N,B4	A1,N	N,A4	A1,N	N,B1	N,N	N,N	N,A4	N,N	A1,B3	N,A4	A1,N	-2,-2	A4,A1	A2,B2	A1,A4	N,B1	N,B1	N,B1	N,N	A1,N	B3,N	-2,-2	A2,A1	A2,A1	A2,A4	-2,-2	-2,-2	A1,B4	A1,A5	-2,-2	-2,-2	B3,B1	A5,A4	A1,B4	-1,-1	N,B1	-2,-2	-2,-2	A4,N	A5,B3	A5,N	A5,A4	-2,-2	-2,-2	A5,B1
iteration_1193	A2,A2	B3,B2	A2,B3	A1,B5	A2,B2	A2,B3	A2,A1	B3,B5	-2,-2	A1,B3	N,B5	A1,B3	B3,B5	A1,A1	A1,B3	B3,B2	A2,A1	-1,-1	A2,B3	A2,A2	-2,-2	A1,N	A1,N	A1,B3	B3,B3	B3,B3	B3,B2	B5,N	A1,B2	-2,-2	A1,N	N,A5	A1,B5	-2,-2	B2,B5	A1,N	A1,A5	A1,N	A1,N	B5,N	-2,-2	-2,-2	B5,B1	-2,-2	-2,-2	-2,-2	A5,B5
iteration_1194	N,B3	N,A2	N,N	N,A4	B3,N	B1,B3	N,N	N,N	A1,B4	N,A4	B2,N	A4,N	N,N	B3,B2	N,N	A1,B4	N,A4	N,B1	N,B1	N,B3	B4,N	B2,N	A4,B2	N,B3	A1,N	B4,N	A1,N	B5,N	A1,A4	A3,N	A1,B5	A3,B2	A1,B5	B2,B2	A1,N	A1,A3	B5,B2	A1,B2	B5,B2	B5,B2	A2,B3	A1,B2	A2,B2	A1,B3	B2,B2	B2,B2	A2,B2
iteration_1195	-2,-2	-2,-2	A3,N	A2,B2	-2,-2	A2,A2	B2,N	A2,N	A1,B3	A2,A3	B1,B3	B2,N	A3,B2	A3,B1	B2,N	A3,A1	B2,N	A2,B2	A2,B2	A2,B2	A1,N	B3,B2	N,B1	A3,B2	A1,B2	A1,N	A3,B2	B2,B3	A2,A2	A3,A1	A2,B2	A1,B1	A2,B2	B3,B1	A2,B3	A2,A3	A2,A1	B2,B1	B2,B1	A2,B1	B3,B2	B3,B3	B3,B3	B3,B2	A4,N	A4,B3	A2,B3
iteration_1196	-2,-2	-2,-2	B5,N	A1,N	-2,-2	-2,-2	B5,N	B5,N	-2,-2	A1,B5	N,A3	N,N	B5,N	A3,B1	A1,B5	B1,B1	B5,N	-2,-2	-2,-2	-2,-2	-2,-2	N,A3	N,N	B1,B5	B5,B1	A1,B1	B5,B1	A1,A3	B3,N	A1,B4	A3,N	B2,B2	A1,B3	A1,A3	A3,N	A1,A3	B3,B2	A1,B2	A1,B2	B3,B2	A2,B1	N,A3	A2,A3	A2,N	B1,B1	A1,B1	A3,B2
iteration_1197	B1,B2	A5,N	A5,B1	N,B1	A5,B1	A1,A4	B1,B1	A5,N	-2,-2	A5,B1	N,B2	N,B1	A5,B1	A4,N	N,B1	-2,-2	B1,B1	A1,B1	A1,B1	A1,B1	A5,N	N,N	B2,N	A4,B1	-2,-2	-2,-2	-2,-2	B4,N	B4,B1	A3,B1	B4,B4	N,A5	N,B4	A3,A2	B4,B4	A3,B4	N,N	A5,N	B4,N	A5,N	B1,B3	A3,B4	B4,B3	B4,B1	-2,-2	-2,-2	N,B3
iteration_1198	-2,-2	-2,-2	A4,A1	A4,B1	-2,-2	A2,A2	A4,B1	A4,B1	N,B2	A4,A1	A2,A3	A4,A4	A4,B1	B2,B3	A4,B1	A1,B2	A4,B1	A2,B1	A2,B1	A2,B1	N,B1	A4,A2	A4,A3	A4,B2	B2,B1	B2,B1	A1,A4	B4,B1	A4,N	A1,A2	A4,B4	A4,N	A4,B1	A5,N	N,B1	A4,A1	N,B1	A4,A4	A4,A4	A4,B1	A1,B2	A5,N	B2,N	A5,B2	-2,-2	-2,-2	B2,B1
iteration_1199	B1,B1	A2,A1	A2,B1	A2,B1	A2,B1	A3,B1	A2,B1	A2,B1	A1,A2	A2,B1	-1,-1	B1,B1	A2,A2	N,A3	A2,B1	A5,N	A2,A2	A2,B1	A2,A3	A2,B1	A1,B1	A2,B1	A2,B1	A2,N	A2,N	A2,N	A2,A5	A2,A2	B2,B1	N,B1	A2,B2	A1,A3	A2,B1	B1,B2	A2,B1	B2,B1	A3,B1	A2,A3	A1,B1	A1,B1	A1,B1	A2,B1	B1,B1	A2,A1	A2,B3	B3,B1	A3,B1
iteration_1200	-2,-2	-2,-2	B2,B3	A3,B1	-2,-2	-2,-2	B1,B2	A3,B3	A2,A2	B1,B2	A4,A1	A3,B2	B1,B3	-2,-2	B1,B3	A2,A2	A3,B3	-2,-2	-2,-2	-2,-2	A3,A2	A4,B2	A1,B2	-2,-2	A2,B1	A2,B1	A2,B1	B1,B3	A3,B1	A5,N	B1,B3	A1,N	B1,B3	A2,A1	A3,B1	A5,B1	A1,B3	A1,B3	A1,B3	A1,B1	A2,B2	A3,A2	A3,B2	A2,B2	B3,B2	A2,B3	B2,B3
iteration_1201	A5,N	A2,B1	A5,B1	A1,B4	N,B1	-2,-2	B1,B4	A5,A1	B1,B2	A1,B1	A1,B4	A5,B4	A5,B4	A1,A4	A5,B4	A1,B2	A5,B4	-2,-2	-2,-2	-2,-2	A1,B1	A1,B4	B4,B4	A5,A1	A5,B2	B2,B4	A5,B2	B4,B1	A1,B2	B3,B2	A1,B4	-2,-2	B2,B4	A2,A2	A1,B4	A1,B3	-2,-2	-2,-2	-2,-2	-2,-2	-2,-2	A1,A2	-2,-2	-2,-2	A3,B1	A3,A2	-2,-2
iteration_1202	A2,A3	A3,B2	A2,B2	B2,B2	A3,A2	A2,B1	B2,B2	B2,B2	B1,B4	B2,B2	A2,A2	A2,B2	B2,B2	B2,B2	A2,B2	A2,N	A2,B2	B1,B2	A2,B2	A2,B2	B2,B1	A2,B2	A2,B2	B2,B2	A2,A2	A2,B2	B2,N	B2,B2	B2,N	A1,B3	B2,B2	N,B5	N,B2	B1,B1	B2,B2	B3,B2	B2,N	N,N	B2,N	N,B5	A3,N	B1,B2	A3,B1	N,B1	A2,B2	B2,B1	B1,B2
iteration_1203	-2,-2	-2,-2	-1,-1	B1,B3	N,B1	A1,B4	B1,B3	A4,B3	A1,A2	B1,B3	A2,B3	B1,B1	A4,B1	A5,N	A4,B3	B3,N	A4,B3	A1,B1	B4,B1	B4,B1	A1,B3	A2,B1	B3,B1	A4,A5	B3,B3	A4,B3	A4,N	A1,B1	B3,N	-2,-2	B1,B3	B1,B1	N,B1	A3,B1	B1,B3	-2,-2	B1,B1	B1,B1	N,B1	N,B1	A2,A3	B1,B1	A3,B1	A2,B1	B3,N	B1,B3	B1,B1
iteration_1204	N,B1	A2,B2	B2,B1	A5,B1	B2,B1	A2,A1	A5,B2	B1,B2	A2,A2	A5,B1	A1,A1	B1,B2	A5,B1	B2,B2	B1,B1	B1,B3	A5,B2	A1,B2	A2,B2	A5,A1	A2,B1	A1,B2	A1,B1	B1,B2	B1,B3	B1,B1	B1,B3	B4,B1	A5,N	A4,N	A5,B4	A4,N	A5,B4	A3,A2	A5,B4	A5,A4	A4,B4	A5,A4	A5,A4	A4,B4	A5,N	A5,A2	A5,A5	A2,A5	B2,B2	A3,B2	A5,B4
iteration_1205	A3,B2	-1,-1	A3,N	A1,N	B2,B2	A1,A1	A3,N	A3,A1	-2,-2	A3,N	A1,B4	A1,N	A1,N	A3,B2	A1,N	A1,N	A3,A1	A1,N	A1,N	A1,N	-2,-2	B4,N	B4,N	A1,B2	N,N	A1,N	A1,N	A1,B3	B3,N	-2,-2	A1,N	A5,N	A1,B3	B2,B2	B3,B3	-2,-2	A5,B3	B3,N	A1,N	A5,B3	B4,N	B3,B2	B2,B4	B2,B4	B1,B3	B2,B1	A5,B2
iteration_1206	A2,B3	A1,B4	A2,B4	B4,B4	A1,B3	A5,N	B4,B4	B4,B4	A1,N	B4,B4	N,B1	B4,B4	B4,B4	A2,B1	A2,B4	N,A5	B4,B4	B4,N	A5,B4	B4,N	B4,N	B4,B1	B4,N	B1,B4	B4,N	A2,A5	A2,N	B4,N	B4,B1	-2,-2	N,B1	A4,B1	B4,B1	B1,B1	N,B4	-2,-2	A4,B4	A4,B4	A4,B4	A4,B4	A5,N	B1,B4	N,B4	A5,B1	B2,B2	B1,B2	B4,N
iteration_1207	A2,B3	A2,N	A2,B3	A1,B4	A2,N	A1,B4	B3,B4	A2,B4	B5,N	A1,B3	N,B5	A2,B4	A2,A1	B2,B1	A1,B3	B1,B1	B3,B4	A1,B4	A1,B4	A1,B4	A2,B5	B4,N	B4,B5	A1,B2	B3,B1	A1,B1	A1,B1	A1,B2	B4,B1	A2,A2	B2,B1	A1,B4	B2,B1	A1,B1	B2,B1	A2,B1	A1,B1	A1,B1	A1,B1	A1,B2	A5,N	B1,B2	N,B1	A5,B2	N,A3	A1,N	N,B1
iteration_1208	A3,B1	A1,B1	A3,B1	N,B1	A1,A3	-2,-2	N,B1	A3,N	A4,B1	A3,B1	-2,-2	N,B1	B1,B1	A1,B3	A3,B1	A3,B2	A3,B1	-2,-2	-2,-2	N,B1	A3,B1	N,B1	-2,-2	B3,B1	A3,B2	B2,B1	A3,A3	-2,-2	-2,-2	A4,A1	B5,B4	A2,A2	N,B1	-2,-2	-2,-2	A4,B5	A2,N	A2,B1	A2,B1	A2,N	A2,A1	B2,B4	A1,B4	A2,B2	-2,-2	-2,-2	B4,N
iteration_1209	A2,N	A1,B3	A1,A2	A2,B1	A1,N	A1,A4	A2,B1	A2,A1	-2,-2	A2,A2	A4,A1	A2,B1	-1,-1	A1,A3	A2,A2	A2,A1	A1,B1	A4,B1	-1,-1	A1,B1	-2,-2	A4,B1	A2,A4	A1,B1	A2,A2	A2,A2	A2,A1	A2,B1	A2,A2	B3,B1	A2,B1	A2,A3	A2,B1	B1,B4	A2,A2	A2,B3	A2,A3	A2,B1	A2,A2	A3,B1	-2,-2	-1,-1	N,A2	N,B1	A3,A1	A3,B1	A2,N
iteration_1210	A4,N	B2,N	B2,N	A3,N	A4,B2	A2,B1	A3,B2	A3,B2	N,B2	N,N	A4,B1	N,N	A3,N	B1,B2	N,N	A2,B3	N,N	A3,A2	A3,B1	A3,B1	B2,N	N,B1	N,B1	A3,B1	A2,N	A2,N	B3,N	A3,B2	N,A4	-2,-2	B2,N	-2,-2	B2,N	-1,-1	B2,N	-2,-2	-2,-2	-2,-2	-2,-2	-2,-2	A1,B3	B2,N	A1,N	B3,B2	-2,-2	A1,N	-2,-2
iteration_1211	-2,-2	-2,-2	A3,A2	A2,B1	-2,-2	A1,A1	A3,B1	A2,A3	B1,B2	A2,A2	A2,B1	A2,A2	A2,A3	B3,N	A2,B1	B5,N	A2,B1	A3,A1	A3,A1	A3,A1	A3,B1	A2,A2	A2,B1	A3,B3	A2,N	A2,N	B1,B5	A2,N	B1,B3	B1,B4	B3,N	B2,B2	N,B1	B3,B1	N,B1	N,B1	B2,N	B2,B1	B2,N	B2,B1	A2,B3	B3,N	B3,B3	B3,B3	N,B1	B1,B3	B3,B2
iteration_1212	A1,N	B4,B1	B4,N	A2,A1	B4,N	-2,-2	A1,N	A2,B4	A1,A2	A2,N	N,B3	A2,B4	A2,N	A2,B3	N,A2	A4,B1	A1,B4	-2,-2	-2,-2	-2,-2	A1,B4	A2,N	A2,N	A2,A2	N,B1	A4,A2	A4,N	A2,A2	A1,N	-2,-2	A2,N	-2,-2	A2,A1	A2,A3	A2,A1	-2,-2	-2,-2	-2,-2	-2,-2	-1,-1	-2,-2	-2,-2	-2,-2	-2,-2	A2,B1	A2,B1	-2,-2
iteration_1213	A1,B2	A5,N	A1,N	A1,B1	A5,B2	B4,N	A1,N	N,B1	A2,B2	N,B1	B1,B2	A1,A1	N,B1	A1,B4	N,B1	-2,-2	N,B1	A1,N	A1,N	A1,B4	B2,B1	A1,B1	A1,B2	A1,B1	-2,-2	N,B1	-2,-2	A1,A3	B1,B3	A2,B1	A1,B1	B2,B2	A1,B3	A3,A2	A3,B3	B1,B1	A1,B2	A1,B2	A1,B2	B3,B2	A2,A2	A3,A3	A3,A2	A3,A2	B2,B2	A3,B2	A3,B2
iteration_1214	A1,B3	A2,B1	A2,B3	A4,B1	A2,A1	N,B5	A2,A4	A2,A4	A2,B3	A4,B3	A4,N	B3,B1	A4,B3	A1,A4	B3,B1	A2,A2	B3,B1	A2,N	A4,N	A2,N	A4,B3	N,B1	A4,B1	A4,A1	A2,B3	A2,B3	A2,B3	A4,A1	A2,B1	A2,B2	A4,B1	A2,A2	A4,B1	N,A2	A4,B1	A4,B2	A4,A2	A4,A2	A4,A2	A4,A2	A1,A3	A4,N	A4,A1	A1,N	A3,B2	B2,N	A4,A4
iteration_1215	-1,-1	-2,-2	B4,B2	B2,N	-2,-2	B1,B3	B2,N	B4,B2	A4,B1	B2,N	A3,A1	B4,B2	B4,B2	-2,-2	B2,N	A2,A3	-2,-2	-2,-2	-2,-2	N,B1	A4,B4	A3,B4	A3,B2	-2,-2	A2,B2	A3,N	A2,N	B3,N	A2,B2	-2,-2	B2,N	A4,A1	B2,B3	B1,B3	A2,B3	-2,-2	A4,B2	A4,B3	A4,B3	A4,B3	N,B3	B3,B1	N,B1	B1,B3	-2,-2	-2,-2	B2,N
iteration_1216	A1,B4	A4,A1	A4,B4	B1,B5	A1,A4	A3,N	A4,B1	B4,B5	-2,-2	A4,B5	A2,B1	B4,B1	B4,B1	-2,-2	A4,B1	N,B3	B4,B5	A3,B1	A4,N	A4,A3	-2,-2	B1,B1	B1,B4	-2,-2	B1,B3	B1,B3	A4,N	-2,-2	-2,-2	A1,B1	B1,B5	-2,-2	N,B1	A3,A1	B3,B5	A1,B1	-2,-2	-2,-2	-2,-2	-2,-2	A2,A1	A3,B3	A3,A2	A3,A2	A1,B2	A3,B2	-2,-2
iteration_1217	B1,B1	A1,N	A1,B1	A1,B3	N,B1	A1,A2	A1,B3	A1,A1	A2,B2	A1,B3	A1,B3	A1,B1	A1,B3	B1,B3	A1,B3	A1,B1	A1,A1	A1,A1	A1,B3	A1,A1	A1,B2	B3,B1	B3,B1	B3,B1	A1,B1	B1,B3	B1,B3	B2,B3	A3,A1	A2,B3	A3,B2	A1,B1	A3,B2	A4,N	A3,B2	B2,B3	A3,B1	A1,B2	A1,B2	A1,B2	A1,A1	A3,N	A1,A3	A1,N	B2,B2	A4,B2	A3,A1
iteration_1218	B1,B3	A2,A1	A2,B1	A1,A1	A1,B3	B2,B2	A2,A1	A1,B1	B1,B3	A2,A1	-2,-2	A2,A1	A1,B1	A2,A2	A2,A1	B1,B1	A2,A1	A1,B2	A2,B2	A1,B2	A1,B1	-2,-2	-2,-2	A1,A2	A1,B1	A2,B1	A2,B1	A1,A4	A1,A2	-2,-2	A1,A2	N,A5	A1,A2	A2,B1	A1,A2	-2,-2	A1,N	A1,A5	A1,N	A1,A5	A3,A2	A1,B1	A1,A2	A1,A3	N,B3	A2,N	A2,A1
iteration_1219	A1,B1	A2,N	A2,B1	A1,B2	N,B1	B4,N	A2,B2	B1,B2	-2,-2	A2,A1	-2,-2	B1,B2	A2,B2	A3,A1	-1,-1	-2,-2	A1,B1	A2,N	A2,N	B2,B4	-2,-2	-2,-2	-2,-2	A2,A3	A1,N	-2,-2	-2,-2	A1,B3	A2,B2	A2,A2	A2,B3	-1,-1	A2,B3	A5,N	B3,B2	A2,B3	B3,B2	A2,B3	B3,B3	A2,B3	B2,B1	A5,B3	B3,B2	B3,B2	-2,-2	-2,-2	B2,B3
iteration_1220	A2,A1	B2,B1	A2,B2	B1,B1	A1,B1	A1,B1	B2,B1	A2,B1	A2,A2	B2,B1	B5,N	A2,B1	A2,B1	A3,N	B2,B1	A1,B2	A2,B1	A1,B2	B1,B2	A1,B2	A2,B1	B1,B5	N,B1	A2,A3	B2,B2	A1,B1	B2,B1	A1,B1	B1,B2	A4,A1	A1,B1	A2,B1	A1,B1	N,A5	B1,B2	A4,B1	B1,B1	B1,B1	A1,A2	A1,A2	A2,A3	B2,N	A2,B2	A2,N	-2,-2	-2,-2	B2,B1
iteration_1221	B5,N	A2,B3	A2,N	-1,-1	A2,B5	-2,-2	N,B1	N,N	B1,B3	N,B1	N,A5	N,A2	A2,B1	N,A5	A2,N	A1,B1	N,B1	N,B1	-2,-2	-2,-2	N,B1	N,N	N,A2	N,B1	A1,A2	A2,B1	N,B1	N,A2	A1,B1	A1,B1	N,B1	A1,B1	A1,N	A2,A2	A1,N	B1,B1	A1,N	A1,B1	N,B1	N,B1	-2,-2	A2,N	-2,-2	-2,-2	A4,B1	A2,B1	-2,-2
iteration_1222	A1,B2	A2,B1	A2,A1	A1,N	A2,B2	-2,-2	-2,-2	A1,A1	A2,B2	A2,A1	N,B4	A1,N	A1,N	B2,B2	A1,N	B1,B4	A1,N	-2,-2	-2,-2	-2,-2	A1,B2	N,N	B4,N	A1,B2	N,B1	B4,N	N,B1	-2,-2	-2,-2	-2,-2	-2,-2	B1,B4	A1,A2	-2,-2	-2,-2	-2,-2	A2,B4	A1,B1	A1,B1	A1,B1	-2,-2	-2,-2	A4,A3	-2,-2	-2,-2	-2,-2	A2,A4
iteration_1223	-2,-2	-2,-2	B3,N	A1,A1	-2,-2	B2,N	A1,B3	A1,N	B2,B2	A1,B3	-2,-2	A1,N	A1,B3	A2,B1	A1,N	-2,-2	A1,B3	A1,N	A1,N	B3,B2	A1,B2	-2,-2	-2,-2	A1,A2	A1,N	A1,N	-2,-2	A1,N	A1,B3	N,B2	A1,B3	A4,N	A1,B3	N,B2	A1,B3	A1,N	B3,N	A1,A4	A1,N	B3,N	A1,A2	B3,N	A2,B3	A1,B3	-2,-2	-2,-2	B3,B3
iteration_1224	A1,A4	A1,A1	A1,A1	B2,B2	A1,A4	B2,N	A1,B2	A1,B2	A2,B2	A1,B2	B3,N	A1,B2	A1,B2	A3,B2	A1,B2	A2,A3	A1,B2	B2,N	A1,B2	B2,N	B2,B2	B2,B3	A1,N	A3,B2	A1,A3	A3,B2	A2,B2	A3,B2	B2,B3	-2,-2	B2,B3	B2,B2	B2,B2	B2,N	B2,B3	-2,-2	B2,B2	B2,B2	B2,B2	B2,B2	B4,N	B2,N	B4,B2	N,B4	A1,B2	B2,B2	B2,B4
iteration_1225	-2,-2	-2,-2	B4,N	A4,A1	-2,-2	-2,-2	A1,N	A4,B4	A2,N	A1,B4	B2,B1	A4,B4	A1,B4	B2,B2	A1,B4	B4,B1	A4,N	-2,-2	-2,-2	-2,-2	A4,A2	B4,B2	A4,B2	A1,B2	A1,B4	A1,B4	A1,B4	A4,B1	A1,B2	B3,B1	A4,A1	A2,B3	A1,B1	A2,A2	B1,B2	A4,B3	A1,A2	A2,B1	A1,A2	A1,B3	N,B4	A2,B1	A2,N	A2,N	A2,N	A2,A2	A2,A2
iteration_1226	-2,-2	-2,-2	N,B3	B2,N	-2,-2	A2,A2	B2,N	B2,B3	A2,A3	B3,B2	A2,A3	B3,N	B3,B2	A1,B1	N,N	B1,B1	B3,B2	A2,N	A2,N	A2,B2	A2,B2	A2,B3	A3,N	B1,B3	N,B1	N,B1	N,B1	A2,N	A2,B2	N,B2	A2,N	A1,B2	A2,A2	B2,B2	A2,N	N,N	A1,A2	A1,A2	A2,B2	A2,B2	A2,B1	A2,B2	B2,B1	B2,B1	A1,B4	A1,B2	A2,B1
iteration_1227	-2,-2	-2,-2	B2,B1	A3,B2	-2,-2	A1,B2	A3,B2	A3,B2	A1,A3	B2,B1	B3,B1	B2,B2	-1,-1	A1,A1	A3,B2	A1,B1	A3,B1	B2,B2	A3,A1	A3,B2	A3,A1	B2,B3	B2,B1	A1,B2	B1,B2	A3,B1	A1,A3	A1,B2	A3,B1	A2,B1	B2,B1	B2,B2	B2,B1	A3,N	A3,B2	A2,B1	B2,B2	B2,B2	B2,B1	B2,B1	A4,B1	A3,B2	A3,A4	A3,B1	A1,B4	A1,A3	A4,B2
iteration_1228	B1,B1	A4,N	A4,B1	A2,B2	N,B1	A1,A1	B1,B2	A4,B2	B2,B2	A4,A2	-2,-2	A4,A2	A4,B2	A3,B1	A4,B2	A1,A4	A4,B2	A1,B2	A1,B2	A1,B2	B2,B2	-2,-2	-2,-2	A3,B2	A4,B2	A4,A1	A1,B2	B2,N	A2,A2	B2,B3	A2,B2	B2,N	A2,N	A1,B4	A2,B2	A2,B2	B2,N	A2,N	A2,N	B2,N	A4,A1	A1,B2	A4,B2	A4,B2	A3,A1	A1,A3	B2,B2
iteration_1229	A4,B1	A5,N	A5,B1	B1,B5	A5,B1	A1,B2	A5,B1	B1,B1	A3,A2	A5,B1	A4,B1	B1,B1	A5,B1	A4,A1	B1,B1	B1,B1	B1,B1	A1,B1	A1,B1	A5,B2	A3,B1	B1,B1	A4,B1	A5,A4	B1,B1	B1,B1	B1,B1	-2,-2	-2,-2	A2,A2	B1,B5	A3,N	N,B1	A2,B2	B2,B5	A2,B1	A3,B1	N,B1	N,B1	N,N	N,A3	A2,B2	A2,A3	A2,N	B1,B1	B2,B1	A3,B1
iteration_1230	A2,B2	B3,B2	A2,B3	A2,B2	B2,B2	-2,-2	B3,B2	A2,B3	A4,A1	A2,B3	B4,N	A2,A2	A2,B3	B3,N	A2,A2	N,B2	B3,B2	-2,-2	-2,-2	-2,-2	A4,B3	A2,B4	A2,N	B3,B3	A2,N	A2,N	A2,N	B2,B3	A2,A3	A2,B3	A2,B2	A2,B1	A2,B2	A2,B3	A3,B2	A2,A2	A2,B1	A2,B1	A2,A2	B2,B1	A3,B2	A3,B3	A3,A3	A3,A3	N,A4	A2,N	A2,A3
iteration_1231	A1,B1	A1,B2	A1,B1	A1,N	B2,B1	A1,B1	N,B1	A1,B1	N,B3	A1,B1	A1,B4	A1,N	N,B1	A2,B2	A1,N	B3,B2	A1,N	A1,N	A1,N	B1,B1	N,B1	A1,A1	B4,N	B2,B1	B2,N	A1,B3	B3,N	A1,B4	B4,N	-2,-2	A1,N	B3,B2	A1,B4	N,A2	B4,B4	-2,-2	A1,B2	B4,B2	A1,B3	B4,B3	B1,B4	B4,N	N,B1	B4,B4	A1,B1	A1,N	B2,B1
iteration_1232	-2,-2	-2,-2	A5,A3	A4,B3	-2,-2	-2,-2	A4,A3	A3,B3	A1,B4	A5,B3	A3,B2	A3,B3	A5,B3	B4,N	A4,A5	-2,-2	A5,B3	-2,-2	-2,-2	-2,-2	A1,A3	A3,B3	A3,B2	B3,B4	-2,-2	-2,-2	-2,-2	A1,B3	A1,A4	B1,B3	A1,B3	B1,B3	A4,B3	A1,A1	A4,B3	B3,B1	B3,B1	B3,B1	B3,B3	A4,B1	A1,A2	A4,A1	A1,A1	A4,A2	A3,A1	A1,A3	A1,B3
iteration_1233	A1,N	A2,N	A2,A1	A3,B2	A1,N	A2,B1	A2,B2	A3,A1	-2,-2	A3,A2	A3,B1	A3,A1	A3,A1	-2,-2	A1,B2	B2,B1	A3,A1	A2,A2	B2,B1	B2,B1	-2,-2	A3,A1	A3,B1	-2,-2	B2,B2	B2,B2	B2,B2	A3,A2	B2,B3	A1,B2	A3,B2	A5,N	A3,B2	A1,B1	A3,B2	A3,B2	A5,B2	B2,N	A3,N	B2,N	A1,B2	B2,B1	A1,B2	B2,B2	N,B4	N,B1	A5,B2
iteration_1234	-2,-2	-2,-2	B2,N	A2,N	-2,-2	A3,A1	A2,B2	B2,N	B1,B4	A2,B2	N,A4	N,N	A2,N	-2,-2	A2,B2	B3,B1	B2,N	A2,A3	A2,A1	A3,B2	N,B1	N,N	N,A4	-2,-2	B2,B1	B2,B1	B2,B3	-2,-2	-2,-2	B3,B2	A5,A2	A2,B2	A2,N	B2,B3	A5,A1	A5,B3	A2,A2	A2,N	A2,A2	A2,B2	B2,B3	A5,B3	B3,B3	A5,B2	A2,N	A2,B2	A2,B3
iteration_1235	A2,B1	A4,A1	A4,B1	A1,B4	A2,A1	A2,B2	A4,A1	B1,B4	A1,B4	A4,B4	A2,B3	A4,B4	-1,-1	-2,-2	A4,A1	-2,-2	B1,B4	A2,A1	A4,B2	A2,A4	A1,B4	A4,B3	A4,B3	-2,-2	-2,-2	-2,-2	-2,-2	A1,N	A1,B4	B1,B4	A1,B4	A2,B1	A1,B4	A1,A4	A1,A1	B4,B1	A1,A2	A1,A2	A1,A2	B4,B1	B3,B1	A1,A1	A1,B3	A1,B3	A2,B1	A1,B1	A1,A1
iteration_1236	B2,B1	A2,N	A2,B2	B1,B1	A2,B1	B3,N	A2,B1	B2,B1	N,A2	B2,B1	A2,A1	B2,B1	B2,B1	-2,-2	A2,B1	N,A3	B2,B1	N,B1	N,B1	B1,B3	N,B1	A2,B1	A1,B2	-2,-2	N,B1	N,B1	N,B1	B1,B4	B1,B1	A3,B1	B1,B1	A4,N	B1,B1	A5,N	B1,B1	A3,B1	A4,B1	N,B1	A4,B1	A4,B1	-2,-2	N,B1	N,B1	-2,-2	A2,B2	A2,A5	N,B1
iteration_1237	B2,B3	A4,A1	A4,B2	B3,N	A4,B2	-2,-2	A4,N	A4,B3	B1,B1	B2,N	B1,B3	A4,N	B2,N	-2,-2	A4,B3	B2,N	B2,B3	-2,-2	-2,-2	-2,-2	A4,B1	N,B1	N,B1	-2,-2	B3,N	A4,N	A4,B2	-2,-2	-2,-2	A5,N	B4,B3	N,B1	-2,-2	A2,A2	B4,B1	A5,B4	-2,-2	-2,-2	-2,-2	-2,-2	B3,B1	A2,B4	B4,B3	B4,B3	B4,B1	A2,B4	-2,-2
iteration_1238	A1,B3	B4,B1	B3,B4	B2,B2	A1,B4	A3,B1	B2,B3	B4,B2	A4,N	B2,B3	A3,B1	B4,B2	B2,B4	-2,-2	B3,B2	A4,A1	B2,B4	B1,B3	B1,B2	B1,B3	A4,B4	A3,B4	B1,B4	-2,-2	A1,B3	A1,B3	A4,B3	B3,B2	A2,B2	A2,A3	A2,B3	A1,A1	B2,B2	B5,N	A2,B2	A2,A2	A1,B2	A1,B2	A1,B2	A1,B2	A3,A1	B2,B5	A3,B5	A3,B2	B1,B4	N,B1	A3,A1
iteration_1239	B4,N	A1,B4	B4,B4	N,B3	A1,B4	A3,A2	B3,B4	B3,B4	A1,B1	B4,N	A3,N	B4,N	B4,B3	-2,-2	B4,B3	-2,-2	B4,N	A2,B4	A2,B3	A3,B3	A1,B3	A3,B4	A3,B4	-2,-2	-2,-2	-2,-2	-2,-2	-2,-2	-2,-2	A2,B1	B2,N	N,B2	N,B3	A2,B2	B2,B4	B1,B2	B2,B3	N,B2	N,B2	N,N	A4,A1	B2,B2	A4,B2	A4,B2	B2,B2	A2,B2	B2,B2
iteration_1240	A3,B1	N,A5	N,B1	A3,B2	N,B1	B3,N	A3,N	A3,N	A3,B1	A3,B1	N,A2	A3,B1	B2,N	-2,-2	A3,B1	B5,N	A3,B1	N,N	A3,B3	A3,B3	A3,N	N,B1	N,B1	-2,-2	A3,B5	A3,B5	A3,B5	A3,A2	A2,B2	B4,B1	A2,A3	A2,A3	A3,B2	A3,B2	A2,B2	A3,B4	A3,B2	A2,B2	A3,B2	A3,B2	A4,N	B2,B2	A4,B2	A4,B2	A3,B2	A3,B2	B2,B2
iteration_1241	-2,-2	-2,-2	A2,A1	A1,B2	-2,-2	A2,B1	A1,B2	A1,A2	B2,B2	A2,B2	A3,B2	A1,A1	A2,B2	B2,B1	A1,A2	A1,B1	A2,B2	A1,B1	A1,A2	A2,B2	A1,B2	A1,B2	A1,B2	A2,B2	A1,A1	A1,A2	A1,A1	A1,A3	B2,N	B1,B2	A1,N	A1,B1	A1,B2	A3,N	A3,B2	A1,B1	A1,A1	A1,B1	B2,B1	A1,B1	A1,B1	A3,A3	A3,B1	A3,B1	-2,-2	A3,N	A3,A1
iteration_1242	B3,N	A3,N	A3,N	A1,A3	A3,B3	-2,-2	N,A3	A3,A3	N,B1	A3,A3	A3,B1	A3,A3	N,A3	N,B5	A3,A1	A3,B1	N,A3	-2,-2	-2,-2	-2,-2	A3,B1	A3,B1	A3,B1	N,N	A3,B1	A3,B1	A3,A1	A2,A3	A1,B3	A1,B4	A2,B3	A2,B2	A1,A2	N,A5	A1,A3	A2,A1	A1,B2	A2,A1	A2,A1	A1,B2	-2,-2	A1,A5	A1,A5	-2,-2	A3,B2	A3,N	A1,B2
iteration_1243	B4,N	A1,A1	A1,N	A1,A2	A1,B4	A2,B3	A2,A1	A1,N	-2,-2	-2,-2	B2,B2	A2,A1	-2,-2	A3,B2	A1,A1	B3,N	-2,-2	A2,A2	A2,A2	A2,B3	A1,N	A2,B2	A1,B2	-1,-1	A1,N	A1,B3	A1,B3	-2,-2	-2,-2	A2,B1	A1,N	B5,N	A1,N	A2,B3	A1,N	A1,B1	A1,N	A1,B5	N,N	N,N	A2,A2	B3,N	A2,B3	A2,B3	A1,B2	A1,B3	B3,N
iteration_1244	A2,A2	B2,N	A2,N	B2,B3	A2,B2	-2,-2	B3,N	A2,B2	A3,B2	B2,N	-2,-2	B3,N	A2,B2	B1,B2	A2,B3	A1,B2	B2,N	-2,-2	B3,N	B3,N	A3,B2	-2,-2	-2,-2	A2,B1	A2,B2	A1,B3	B2,B3	B3,B1	B3,B2	A3,A2	B3,B2	B1,B4	B1,B2	A4,B1	B3,B3	A3,B3	B1,B1	B1,B1	B1,B4	B2,B1	A4,A1	B1,B3	A4,B3	A4,B1	A1,A4	A1,B1	A4,B1
iteration_1245	A1,B1	B4,N	B1,B4	B1,B3	A1,N	-2,-2	B1,B3	B1,B3	N,B1	B1,B1	A1,B3	B3,B4	B4,B1	-2,-2	B1,B4	A1,B2	B1,B3	-2,-2	-2,-2	-2,-2	N,B1	B3,B3	A1,B3	-2,-2	A1,B4	-1,-1	A1,B1	A2,B1	B2,B3	A3,B1	A2,B2	A2,A2	A2,B3	-2,-2	B1,B3	A2,A3	-1,-1	A2,A2	A2,A2	A2,B3	A1,A1	B1,B3	A1,B1	A1,B1	-2,-2	-2,-2	A1,A2
iteration_1246	N,B4	A4,B1	A4,N	B3,B5	B1,B4	A3,N	A4,B5	B5,N	-2,-2	B5,N	-2,-2	B5,N	B5,N	-2,-2	B5,N	-2,-2	A4,B3	A4,N	A3,B5	B5,N	B5,N	-2,-2	-2,-2	-2,-2	-2,-2	-2,-2	-2,-2	A1,B3	B5,N	A1,A3	B3,B5	B3,N	A1,B5	A2,A1	B3,B5	A1,B3	B5,N	A1,B3	B5,B3	A1,B3	A2,A3	A1,B5	A1,A3	A1,A2	A2,B1	A2,B1	A1,N
iteration_1247	A1,B4	B3,N	B4,B3	B2,B2	A1,N	-2,-2	B2,B3	B2,B3	-2,-2	B2,B4	A1,B2	B2,B4	B3,B2	A5,N	B2,B4	-2,-2	B2,B3	-2,-2	-2,-2	-2,-2	-2,-2	B2,B2	B2,B4	A5,B3	-2,-2	-2,-2	-2,-2	B2,B2	A2,B2	A3,B2	A2,B2	A2,N	A2,B2	A2,A2	B2,B2	A2,A3	B2,N	A2,A2	A2,N	A2,B2	A3,A2	A2,B2	-1,-1	A2,A3	A1,A4	A2,A1	A2,B2
iteration_1248	A1,A4	B2,B3	A1,B2	A3,N	A1,B2	A1,B3	B2,N	A3,B2	A2,A3	A3,B2	-2,-2	-1,-1	B2,N	-2,-2	A3,B2	A1,A2	B2,N	B3,N	A1,N	A1,N	A2,B2	-2,-2	-2,-2	B2,N	A3,A1	A1,B2	A3,A2	N,A3	N,A5	A1,B1	N,A5	A3,A2	N,N	A3,B2	A3,A5	A1,N	N,A2	N,A3	N,A3	N,A3	A5,N	A3,B2	B2,N	A3,A5	A2,B2	A3,B2	A2,N
iteration_1249	B1,B3	A5,N	A5,B1	A5,B1	A5,B1	B1,B3	B1,B1	A5,A5	N,B2	A5,B1	B3,B1	A5,A5	A5,B1	A3,B2	B1,B1	A4,N	A5,A5	B1,B1	B1,B3	-1,-1	A5,N	A5,B3	A5,B1	A5,A3	A4,B1	N,B1	A4,B1	A5,N	B1,B2	A2,A3	A5,B1	A3,B1	N,B1	A2,A3	A5,B1	A5,A2	A3,B1	B1,B1	N,B1	N,B1	B3,B2	A3,B1	A3,B3	B1,B3	B4,B1	A2,B4	A3,B1
iteration_1250	B1,B4	A2,B3	A2,B1	A1,A2	A2,B1	A2,A3	A2,A2	A1,B1	A1,B3	A2,A1	A3,A1	A1,B1	A2,A1	A2,B3	A1,B1	A3,A2	A1,B1	A2,A2	A2,A2	A2,A2	A1,B3	A3,B1	A1,A1	A2,A2	A1,A2	A1,A2	A1,A3	A1,B1	A2,N	A2,B1	A1,A2	B5,N	A2,B1	B1,B1	A1,N	A2,A2	B1,B5	B1,B5	A2,B5	B1,B5	A1,B4	A1,B1	A1,B4	A1,A1	A2,A3	A2,B1	A1,B1
iteration_1251	B1,B1	A2,A2	A2,B1	A4,B1	A2,B1	-1,-1	A2,A4	B1,B1	B4,N	A2,B1	B2,B3	A2,A4	B1,B1	B2,B3	A4,B1	A1,B4	B1,B1	A2,B2	A2,B2	A4,B2	B1,B4	A2,B2	A4,B2	B1,B2	A4,B4	A1,A4	A1,A4	A4,B1	A3,B1	A2,B3	A4,B1	A2,B3	A4,A3	A2,B3	B1,B1	B1,B3	A2,A3	A4,B3	A2,A4	A4,B3	N,B3	B3,B1	B1,B3	N,B1	B2,B1	A2,B2	A2,B1
iteration_1252	A1,B1	A1,B1	A1,B1	B4,B4	A1,B1	A4,A1	B1,B4	A1,B4	A2,A2	B1,B4	-2,-2	B1,B4	A1,B4	N,A2	A1,B4	A4,N	A1,B4	A4,B4	A4,B4	A4,B1	A2,B4	-2,-2	-2,-2	A1,N	B4,N	A1,A4	A4,B4	A1,B4	A1,B4	A4,B1	A1,A1	A2,B2	A1,B4	A1,A2	B4,B4	A4,A1	A1,B2	B4,B2	A1,B2	A1,A2	A2,N	A1,B4	A2,B4	A2,B4	-2,-2	-2,-2	A2,B2
iteration_1253	-2,-2	-2,-2	A1,N	A1,B3	-2,-2	A3,B2	A1,N	A1,B3	A2,B3	A1,A1	B2,B1	A1,A1	A1,N	-2,-2	A1,N	A1,B2	A1,A1	A1,B2	-1,-1	A3,N	A2,B3	A1,B2	A1,B2	-2,-2	A1,B2	A1,B2	A1,B2	A1,B3	A1,A2	A1,A2	A1,A1	A3,B2	A1,A2	A2,B2	A2,B3	A1,A1	A3,A1	A3,A1	A3,A2	A2,B2	B3,N	A2,A2	A2,N	A2,B3	A2,B1	A2,B2	A1,N
iteration_1254	B1,B1	A1,A1	A1,B1	A2,B2	A1,B1	A4,B1	A1,A2	B1,B2	-2,-2	B1,B2	A1,A1	A2,B1	A1,A2	-2,-2	A1,A2	B3,N	B1,B2	A4,A1	A1,B1	A2,B1	-2,-2	A1,B1	A1,B1	-2,-2	A2,B3	A2,N	A1,B3	B3,B2	A2,N	B1,B1	A2,B3	B3,N	A2,B2	B1,B3	A2,B2	B3,B1	B2,N	A2,B3	A2,B3	A2,N	-2,-2	B2,B1	-2,-2	-2,-2	-2,-2	-2,-2	B2,N
iteration_1255	A2,B2	A1,A1	A1,B2	N,N	A1,B2	-2,-2	B2,N	B2,N	A2,N	B2,N	-2,-2	A1,N	A1,N	B1,B1	B2,N	A2,N	B2,N	-2,-2	B2,N	B2,N	A2,B2	-2,-2	A1,N	A1,B1	A2,B2	A2,N	B2,N	N,B2	N,A4	A1,B1	N,N	N,A5	N,N	-2,-2	B2,N	N,B1	N,N	N,N	N,A5	N,A5	A1,A3	B2,N	N,A3	A1,N	-2,-2	-2,-2	N,N
iteration_1256	B4,B1	A4,A1	A4,B4	A3,B2	A1,B4	-2,-2	A4,A3	B4,B2	A5,N	B4,B2	A2,B2	A4,B2	A4,B2	A1,A2	A4,A3	B3,N	B4,B2	-2,-2	-2,-2	-2,-2	A5,B4	A4,B2	A4,B2	A1,B2	A4,B3	A3,N	A3,B3	A3,N	A3,B2	A3,B1	B2,N	B1,B1	A3,A3	A2,N	A3,A3	A3,B2	A3,B1	A3,B1	A3,B1	A3,B1	A4,B1	A3,A2	A4,A2	A4,A2	-2,-2	A2,N	A3,A2
iteration_1257	A3,N	A3,B2	B2,N	A2,B3	A3,A3	-2,-2	B3,B2	A2,B2	B3,B1	A2,B2	A2,A2	B3,N	B3,B2	-2,-2	A2,N	-2,-2	A2,N	-2,-2	-2,-2	-2,-2	B2,B3	A2,B3	A2,N	-2,-2	A2,N	-2,-2	-2,-2	B3,B2	A2,A3	B4,B1	A2,B3	B3,N	A2,B3	B3,N	A2,B2	A2,B4	B3,B3	B3,B3	B3,N	B3,N	B2,N	B2,N	B2,B2	B2,B2	A1,B1	B1,B3	B3,B2
iteration_1258	A2,B2	B2,B2	A2,B2	A2,N	A2,B2	B2,B2	A2,N	A2,B2	A2,N	B2,N	-2,-2	B2,N	B2,N	A1,B1	A2,A2	A1,B4	A2,A2	A2,B2	A2,B2	B2,N	A2,B2	B2,N	B2,N	A1,N	A1,A2	A2,B4	A2,B4	A2,B2	B2,N	N,B3	B2,B2	B1,B3	B2,B2	A4,N	B2,B2	B2,N	B1,B2	B2,B3	B2,B3	B2,B3	A1,B4	A4,B2	A4,A1	B2,B4	B2,B3	A4,B2	A1,B1
iteration_1259	B5,N	A1,B2	B2,N	B2,B1	A1,B5	A2,B2	B2,B2	B2,B2	N,A5	B2,B1	-2,-2	B2,N	N,B1	A5,N	B2,N	A2,A1	B2,N	A2,B2	A2,B2	B2,B2	B2,N	-2,-2	-2,-2	A5,B1	A1,N	A2,B2	A2,B2	-2,-2	-2,-2	-2,-2	-2,-2	A2,A1	B2,N	A1,B4	B2,B1	-2,-2	A2,B2	A2,N	A2,N	A1,N	A1,A3	A1,B2	A1,B2	A1,B2	B2,B3	B4,B2	A1,A2
iteration_1260	-2,-2	-2,-2	B4,B2	A1,B1	-2,-2	A4,N	A1,B2	A1,B2	N,A2	B1,B2	A4,B1	A1,B4	A1,B4	N,A3	B1,B2	A5,N	B1,B4	A1,N	A4,B2	B2,N	A1,N	A1,B1	A4,A1	B4,N	A5,B1	N,B1	B2,N	A1,A4	B1,B3	A1,B2	A1,B1	A2,A2	A4,B1	A2,B1	A4,B3	A1,B1	A4,A2	A4,A2	A2,B1	A4,A2	B1,B2	A4,A2	A4,B2	A2,B1	N,B5	N,B1	A4,A4
iteration_1261	B2,B2	A2,N	B2,N	A1,B4	A2,B2	A2,A2	B4,B2	B4,N	A1,N	A1,B2	A1,A2	B4,N	B4,B2	A4,A1	B4,B2	A1,A1	A1,N	A2,B4	A2,B4	A2,B4	N,N	A2,N	A1,N	A4,B4	A1,B4	A1,B4	A1,B4	A1,B2	B4,B1	A1,B1	A1,B4	B2,B2	B2,B4	B1,B2	A1,B1	A1,A1	B2,B2	B2,B2	B2,B2	B2,B4	N,A2	A1,B1	A1,N	N,B1	A2,B2	B2,B1	A1,B2
iteration_1262	-2,-2	-2,-2	B2,B1	N,B3	-2,-2	A1,B3	B2,N	B3,B1	A3,B2	B1,B3	A2,B1	B2,N	-1,-1	N,B1	B1,B3	A2,B1	B2,N	A1,N	A1,B2	B3,N	A3,B3	A2,B2	A2,B2	N,B1	A2,B1	A2,B1	B1,B3	N,B5	N,B3	N,B4	N,N	A4,N	B3,N	A4,A1	N,N	N,N	B3,N	A4,B3	A4,B3	B3,N	-2,-2	N,A4	-2,-2	-2,-2	N,A3	A1,N	B3,N
iteration_1263	A1,A4	A1,B2	A1,B2	A5,N	A1,A4	B3,N	A5,B2	B2,N	A1,A1	B2,N	-2,-2	A1,N	A1,A5	A2,B3	A1,N	A3,B1	A5,B2	B2,B3	A5,B3	A5,N	A1,N	-2,-2	-2,-2	A1,B3	N,B1	A3,N	A3,A1	B5,N	A5,N	B2,B2	A5,B5	A1,B2	N,N	A1,A4	N,N	B5,B2	A1,N	B2,N	A1,N	B2,N	A1,B3	A1,N	A1,N	A1,N	B4,B1	A1,B4	A1,N
iteration_1264	A3,A2	B2,B1	A3,B2	B1,B1	A2,B1	A1,A2	A3,B1	A3,B1	A2,B3	A3,B1	A3,N	B2,B1	B2,B1	A3,A1	A3,B1	A4,A1	B2,B1	A3,A1	A2,B1	A1,B1	A2,A3	A3,B2	A3,B2	A3,B2	A3,A4	A3,A4	A3,A4	A1,B1	A2,B1	-2,-2	A1,A2	A2,A2	B1,B1	B1,B4	B1,B1	-2,-2	A2,B1	A2,B1	A2,B1	A2,B1	B2,N	B1,B1	B1,B2	B1,B2	-2,-2	-2,-2	A2,B1
iteration_1265	A1,B2	B4,B1	B2,B4	B1,B2	B2,B1	B1,B1	B2,B2	B4,B1	-2,-2	B4,B1	A2,A2	B1,B4	B4,B2	A2,B1	B1,B2	A2,N	B2,B2	B2,B1	B2,B1	B2,B1	-2,-2	A2,B1	A2,B1	B1,B4	A2,B1	A2,B1	B2,N	-2,-2	-2,-2	-2,-2	-2,-2	A2,N	B1,B4	-2,-2	-2,-2	-2,-2	A2,B1	N,B1	N,B1	A2,B1	-2,-2	-2,-2	B2,N	-2,-2	-2,-2	-2,-2	B1,B2
iteration_1266	N,B4	A4,B1	N,B1	A1,A2	B1,B4	B4,B1	A1,B1	A2,N	-2,-2	A2,N	A1,A4	A2,N	A1,N	-2,-2	A1,N	A3,B2	A2,N	A1,B4	B1,B4	B1,B4	-2,-2	A1,N	A1,N	-2,-2	A3,N	A1,B2	B2,N	-2,-2	-2,-2	A3,B2	A3,A4	A4,B1	A3,A4	B5,N	-2,-2	A3,A3	A4,A4	A4,A4	A3,B1	A3,B1	-2,-2	-2,-2	A1,N	A1,N	A1,B2	A1,B5	A4,A1
iteration_1267	A3,B2	A3,B2	A3,A3	B2,B1	-1,-1	A3,B2	A3,B1	A3,B2	B3,N	A3,B1	A2,A3	A3,B2	A3,B1	N,A2	A3,B2	A2,B3	A3,B2	A3,B1	B1,B2	A3,B2	A3,B3	A3,A2	A3,A2	A3,N	A2,A3	A2,B2	A2,B2	A2,B2	B4,B1	N,B4	B2,B4	-2,-2	B2,B1	A2,B1	B2,B1	B2,N	B2,B1	-2,-2	-2,-2	-2,-2	A1,A1	A2,B1	A1,B1	A2,A1	N,A3	N,B1	A1,B2
iteration_1268	-2,-2	-2,-2	B4,B2	A2,B3	-2,-2	B3,B2	A2,B4	B3,B4	A1,N	A2,B2	A5,N	B3,B4	B3,B2	-2,-2	A2,B4	A2,N	B3,B4	A2,B2	A2,B3	B4,B2	B4,N	B3,N	A5,B3	-2,-2	B4,N	A2,B4	A2,A2	B3,B2	A2,N	A5,N	B2,N	B4,B1	A2,B3	A2,A3	A2,B3	A5,B2	A2,B1	A2,B4	B3,B1	A2,B4	A4,N	A2,A3	A3,A4	A2,N	A3,B1	A3,A2	A3,B1
iteration_1269	B1,B4	A2,A2	A2,B1	A1,B1	A2,B4	B1,B1	B1,B1	A2,B1	N,B1	A2,A1	B1,B1	B1,B1	B1,B1	A3,A1	A1,B1	B3,B1	A1,B1	B1,B1	B1,B1	B1,B1	B1,B1	B1,B1	B1,B1	A3,B1	B1,B1	A1,B3	A1,B3	A1,B4	A3,B1	A3,N	A1,B1	B2,B1	B4,B1	B2,B3	A1,B1	A3,B1	B2,B1	B1,B1	B1,B1	B4,B2	A1,A2	A1,B2	A1,A1	A1,B2	-2,-2	-2,-2	A1,B2
iteration_1270	B3,N	A1,A1	A1,B3	A2,A2	A1,B3	B1,B3	A2,B3	A1,A2	N,B5	A2,B3	B2,B2	A2,B3	A2,B3	A1,B1	A1,A2	A1,B4	A2,B3	B3,B1	A2,B1	B3,B3	A1,N	B3,B2	B3,B2	A1,B3	A1,A1	A1,B4	A1,A2	A2,B1	A3,A2	N,A2	A3,B1	B1,B1	A3,B1	A1,B3	A2,A2	N,B1	A3,B1	B1,B1	A3,B1	B1,B1	B5,N	A1,A2	A1,N	A1,B5	B1,B3	B3,B1	A3,N
iteration_1271	-2,-2	-2,-2	B1,B3	A1,A2	-2,-2	B1,B1	A1,B1	A2,B1	N,A5	A1,B3	A2,A3	A1,B3	A1,B1	A1,A4	A2,B1	B3,B1	A2,B3	B1,B1	A1,B1	B1,B1	N,B1	A1,A3	A2,B3	A1,B1	A2,B1	A2,B1	A2,B3	A2,A3	A2,A1	B3,B2	A2,A2	A1,A4	A1,A2	B2,N	A2,A1	A2,B3	A1,A1	A2,A4	A1,A1	A1,A1	A4,B1	A2,B2	A4,B2	B2,B1	A5,N	A5,B2	A4,A1
iteration_1272	N,A2	N,B5	A2,N	A1,B2	N,N	A1,A2	A2,B2	A2,B2	A1,B2	B2,N	N,A4	A1,N	A1,N	-2,-2	B2,N	N,B5	A1,N	A2,B2	A2,A1	A1,B2	A1,B2	N,N	A4,A1	-2,-2	B2,N	B5,N	N,N	A3,B2	A1,B2	N,B2	A1,B2	N,B4	A3,B2	B2,N	A3,A1	A1,N	A3,N	B2,N	B2,N	A3,N	A2,B3	A3,B2	A3,A2	A3,B3	A1,A2	A1,B2	A3,A3
iteration_1273	-2,-2	-2,-2	A1,A2	A4,B4	-2,-2	A3,A1	A2,B4	A1,B4	B3,N	A1,B4	A1,A1	A1,B4	A1,B4	A2,A3	A2,B4	B5,N	A4,A1	A2,A3	A3,B4	A2,A1	B4,B3	A1,A1	A1,B4	A1,A2	B4,B5	B4,B5	A2,B5	B4,B1	A4,A1	A3,N	A4,B4	A2,A3	A1,B4	A5,N	A4,B4	A4,A3	A3,B4	A2,B4	A1,A3	A2,B4	A1,A1	A5,B4	A1,B4	A5,A1	A1,N	N,N	A1,B4
iteration_1274	A4,N	A1,B2	A4,B2	A3,A1	B2,N	B3,N	A4,A1	A3,B2	-1,-1	A1,B2	-2,-2	A4,A3	A1,B2	B2,B3	A3,B2	A2,B2	A4,A3	A4,B3	A4,B3	A4,N	B2,N	-2,-2	-2,-2	B2,B2	A3,B2	A2,A3	A2,B2	A1,A1	A3,B2	N,B4	A3,A1	B3,N	A3,A1	B3,B1	A1,B2	A1,N	A1,B3	A3,N	A1,N	A1,B3	B1,B2	B2,B1	B1,B1	B2,B2	A2,B2	B2,B3	B3,B1
iteration_1275	A2,A1	B1,B3	A2,B1	B2,B4	A2,B3	A5,N	A2,B2	B1,B4	A2,N	A2,B2	A2,N	B1,B2	B1,B2	-2,-2	B1,B2	-2,-2	A2,B2	A2,A5	B2,N	A2,A5	A2,B1	A2,B1	A2,B2	-2,-2	-2,-2	-2,-2	-1,-1	-2,-2	-2,-2	N,B1	-2,-2	B4,N	B4,B2	A2,A3	B4,B3	-2,-2	B4,B4	B2,N	B4,B4	B4,N	A3,B2	A2,B4	A2,A3	A3,B4	B5,N	A2,B5	A3,B4
iteration_1276	A2,A1	A3,B2	A2,B2	A2,B2	A3,A1	B2,N	A2,A2	A2,B2	N,A3	A2,B2	A5,N	A2,B2	B2,B2	B3,B2	A2,B2	A3,A1	B2,B2	A2,B2	A2,B2	A2,B2	A2,N	A5,B2	B2,N	B2,B3	A2,A1	A3,B2	A3,B2	A1,B2	A2,B1	-2,-2	A1,A2	A2,N	A1,B1	A1,N	A1,A2	-2,-2	A1,A2	A2,B1	A2,B1	A2,B1	B2,B2	A2,N	A2,B2	A2,B2	-2,-2	-2,-2	A2,A2
iteration_1277	B2,N	B2,B1	B2,B2	A2,A3	N,B1	A1,B4	A3,B2	A3,B2	A2,A1	A3,B2	A3,B2	A2,B2	A3,B2	A1,A3	A3,B2	B2,B1	A3,B2	A3,A1	A3,A1	A3,B4	A3,A2	A3,A2	A3,A2	A1,B2	B2,B2	A3,B2	B2,B2	A2,B1	A3,B1	B1,B3	A2,A3	A2,B3	A2,B1	A1,A3	A2,A3	A2,B1	B1,B3	A2,B1	A2,A2	B1,B3	A2,A2	A2,A1	A2,A2	A2,A2	-2,-2	-2,-2	A2,B1
iteration_1278	-2,-2	-2,-2	-2,-2	-2,-2	N,B1	A1,B2	N,B1	B3,B2	A4,A1	N,B1	-2,-2	-2,-2	N,B1	-2,-2	B3,B2	A2,A2	-2,-2	B2,N	A1,B1	A1,N	A4,B3	-2,-2	-2,-2	-2,-2	A2,B3	A2,B2	A2,B3	-2,-2	-2,-2	-2,-2	-2,-2	-2,-2	-2,-2	-2,-2	-2,-2	-2,-2	N,B1	-2,-2	-2,-2	-2,-2	-2,-2	-2,-2	-2,-2	-2,-2	-2,-2	-2,-2	N,B1
iteration_1279	A3,B2	A2,B2	A2,B2	B3,B2	A2,A3	A1,B1	A2,B3	A2,B3	A4,B1	B2,B3	B2,B2	A2,B3	B2,B3	A1,N	B2,B2	A3,N	B2,B2	-1,-1	A2,B1	A2,B1	A4,A2	A2,B2	B3,B2	A1,B2	B2,N	B2,N	A3,B2	-2,-2	-2,-2	-2,-2	-2,-2	-2,-2	-2,-2	-2,-2	-2,-2	-2,-2	-2,-2	-2,-2	-2,-2	-2,-2	-2,-2	-2,-2	-2,-2	-2,-2	-2,-2	N,B1	-2,-2
iteration_1280	A2,A1	B2,N	A1,N	A3,B1	A2,B2	N,B4	N,B1	A1,B1	A1,B3	A3,N	B5,N	A1,B1	A1,B1	A1,B4	A3,A1	N,A2	A1,B1	N,B4	N,N	N,N	A1,B3	B1,B5	B1,B5	A1,A1	A1,N	-2,-2	A1,N	A3,N	A4,B1	B2,B1	A3,B1	N,A3	A4,A3	B4,B1	A4,N	B1,B2	A4,N	A3,A3	A4,A3	A4,A3	A2,A2	B4,N	A2,B4	A2,N	-2,-2	-2,-2	A4,B4
iteration_1281	-2,-2	-2,-2	A4,N	A2,B3	-2,-2	-2,-2	A2,A4	A4,B3	N,B2	A4,B3	A2,B1	A2,A4	B3,N	-1,-1	A2,N	-2,-2	B3,N	-2,-2	-2,-2	-2,-2	B3,N	A4,B1	A2,A4	A4,N	-2,-2	A2,N	A2,N	B3,N	A2,B3	-2,-2	B3,N	A1,A3	A2,B3	-2,-2	B3,N	-2,-2	A3,B3	A2,A3	A1,B3	A2,A1	-2,-2	-2,-2	B1,B3	-2,-2	-2,-2	-2,-2	A3,B1
iteration_1282	B2,B1	A2,N	A2,B2	B4,B2	N,B1	-1,-1	A2,B2	A2,B4	A2,A3	B2,B4	A2,N	B2,B2	A2,B4	N,A4	B2,B4	A3,N	B2,B4	A2,B1	B2,B1	A1,B2	A2,A2	A2,B2	B2,N	B4,N	B2,N	A3,B4	A3,B2	-2,-2	-2,-2	-2,-2	-2,-2	A1,B2	B4,B3	A3,B2	B4,B2	-2,-2	B2,B4	B2,B4	A1,B4	A1,B3	-2,-2	B2,B4	-2,-2	-2,-2	B5,N	A3,B5	-2,-2
iteration_1283	A3,A2	A2,B1	A3,B1	A3,B5	A3,B1	B1,B4	A3,B5	A3,B5	B1,B4	A3,B5	A1,A2	B1,B5	B1,B5	A1,B3	A3,B5	A4,N	B1,B5	B5,B4	A3,B1	A3,B1	A3,B1	A1,B1	A1,B1	A1,B5	A4,B5	A3,A4	A3,N	B5,N	A3,B1	A4,N	N,B1	-2,-2	N,B1	A1,A1	A3,N	A4,B1	-2,-2	-2,-2	N,B1	N,B1	B3,N	A1,A3	A1,N	A1,B3	A3,B2	A3,A1	A1,N
iteration_1284	-2,-2	-2,-2	A3,A1	A2,B2	-2,-2	B5,N	A2,A1	A2,A3	N,B2	A2,A1	N,B1	A3,B2	A2,A1	B1,B2	A3,B2	A4,N	A3,B2	A2,B5	A1,B5	A1,N	A2,N	B2,B1	B2,B1	A1,B1	A4,B2	A4,B2	A3,N	B2,B2	A1,A2	A2,A2	A1,B2	A3,A1	A2,B2	A3,B1	A2,B2	A1,A2	A2,A3	A3,B2	A1,B2	A3,B2	-2,-2	A2,A3	-2,-2	-2,-2	N,A3	A3,N	-2,-2
iteration_1285	B1,B1	A1,B3	B3,B1	B4,B5	A1,B1	A2,B3	B1,B5	B3,B5	-2,-2	B3,B4	A1,A1	B3,B5	B4,B1	A2,B3	B3,B4	-2,-2	B3,B5	B3,B5	A2,B1	B3,B1	-2,-2	A1,B3	A1,B5	A2,B4	-2,-2	-2,-2	-2,-2	-2,-2	-2,-2	A2,B1	B4,B5	A4,A1	B5,B4	B5,N	N,B1	B1,B4	A4,B5	A4,B5	A4,B5	A1,B4	A1,A4	B5,N	A1,B5	A1,B5	B1,B4	N,B1	B5,B5
iteration_1286	A2,B1	N,A4	N,B1	B3,N	A2,N	N,B3	B1,B3	B3,B1	A3,A2	N,B3	N,B4	B1,B3	B1,B3	-2,-2	N,B1	A2,A3	N,B1	B3,N	B1,B3	N,B1	A3,B3	N,B1	B4,B3	-2,-2	A2,B1	A2,N	A3,N	-2,-2	-2,-2	A1,A1	B2,N	-2,-2	-2,-2	-2,-2	-2,-2	A1,B2	N,B1	N,B1	-2,-2	-2,-2	-2,-2	-2,-2	-2,-2	-2,-2	-2,-2	-2,-2	-2,-2
iteration_1287	B3,B2	A2,A1	A2,B3	A1,B2	A1,B2	B2,N	A2,B2	A2,B2	B3,N	B3,B2	A1,B4	A2,A1	A2,B2	A3,B2	A2,A1	B2,N	A1,B3	B2,B2	B2,N	B2,B2	B2,B3	A1,A1	A2,B4	A3,B2	A1,N	A2,N	A2,B2	A1,B2	A1,B4	-2,-2	B2,B4	A1,B4	B2,B4	A2,A2	A1,A1	-2,-2	A1,B4	B4,B2	B4,B4	A1,B4	A4,B1	A1,A2	A2,B1	A1,B1	A1,B1	A1,A2	A2,B4
iteration_1288	B2,B2	A4,N	A4,B2	A2,A1	A4,B2	B3,N	A2,B2	A1,B2	A2,N	A4,A1	B4,N	A2,B2	A4,A1	A1,B1	A4,A2	A4,B1	A4,A2	B2,B3	B2,N	A2,B3	A2,B2	B2,B4	A2,B4	A4,B1	A4,B1	A2,B1	A2,B1	A2,B3	A1,N	-2,-2	-1,-1	B2,B2	A1,B3	A2,B2	A1,B3	-2,-2	B3,B2	A1,B2	A1,B2	B3,B2	A4,B1	A2,B3	B3,B1	A2,A4	A1,B1	A1,A2	B1,B2
iteration_1289	A2,B2	B1,B1	A2,B1	B2,B1	A2,B1	B1,B4	A2,B1	A2,B2	B1,B1	B1,B1	A3,B2	A2,B1	A2,B2	A2,A2	B1,B2	-2,-2	B1,B2	B1,B4	B1,B1	B1,B1	B2,B1	A3,A2	B2,B1	A2,A2	-2,-2	-2,-2	-2,-2	A1,B2	A1,B1	A1,A4	B2,B1	A1,B3	A1,B2	A3,A1	B2,B1	A1,B1	B2,B3	A1,B3	A1,B2	B2,B3	B2,N	A1,B2	A1,B2	A1,N	A1,B3	A3,B3	B2,B3
iteration_1290	A3,A2	A1,N	A3,N	B1,B1	A1,A3	B3,N	A3,B1	A3,B1	A1,B2	A3,B1	A1,B1	N,B1	A3,B1	N,A3	A3,B1	A2,B2	N,B1	A3,N	A3,B3	N,B1	A1,B1	A1,B1	A1,B1	N,B1	A2,A3	B2,B1	A2,B1	A2,B1	A2,B1	A2,B2	A2,B1	A4,A1	A2,B1	A1,A3	A2,B1	A2,A2	A2,A1	A4,B1	A2,A1	A2,A4	A2,B2	A2,A3	A3,B2	A2,A2	A2,B3	A1,B3	A2,B2
iteration_1291	A1,B1	B3,B1	A1,B3	A2,B2	B1,B3	A5,N	A1,B2	A1,B2	B1,B2	A1,A2	A2,B2	B3,B2	A2,B3	A2,B3	A1,A2	B4,B1	A1,B2	A5,B2	A1,N	B2,N	A1,B1	B2,B3	A2,B2	A2,B3	A1,B4	A1,B1	A2,B4	A3,B2	A2,N	-2,-2	A3,A2	A2,B1	B2,N	A2,A2	B2,N	-2,-2	N,B1	A2,B2	B1,B2	N,B1	B5,N	A2,B2	A2,B5	B2,N	A2,A1	A2,A2	A2,B1
iteration_1292	A2,B1	B4,N	B1,B4	N,B3	N,B1	-2,-2	-2,-2	B1,B3	A3,A2	B4,B3	N,B4	N,B1	-2,-2	-2,-2	B4,B3	-2,-2	-2,-2	-2,-2	-2,-2	-2,-2	A3,B1	N,N	N,N	-2,-2	-2,-2	-2,-2	-2,-2	-2,-2	-2,-2	-2,-2	-2,-2	-2,-2	-2,-2	-2,-2	-2,-2	-2,-2	-2,-2	-2,-2	-2,-2	-2,-2	-2,-2	-2,-2	-2,-2	-2,-2	-2,-2	-2,-2	-2,-2
iteration_1293	N,A5	N,A3	N,A3	A1,N	N,N	-2,-2	A1,N	N,A3	A2,B2	N,N	-2,-2	A3,A1	A3,N	-2,-2	A1,N	B3,N	A3,N	-2,-2	-2,-2	-2,-2	A2,N	-2,-2	-2,-2	-2,-2	A1,B3	A1,B3	B3,N	A1,B1	B5,N	A3,A1	A1,B5	B1,B1	A1,B5	A3,B2	A1,B5	A1,A3	A1,B1	B5,B1	B5,B1	-1,-1	B2,N	A1,A3	A3,N	A1,B2	B4,N	A3,B4	A3,B1
iteration_1294	-2,-2	-2,-2	B1,B2	B2,N	-2,-2	-2,-2	N,B1	B2,B2	N,B2	-1,-1	N,A2	B1,B2	B2,N	-2,-2	B2,N	-2,-2	N,B1	-2,-2	-2,-2	-2,-2	B2,N	B2,N	N,B1	-2,-2	B2,N	-2,-2	-2,-2	N,B2	N,A3	A3,B2	N,N	B1,B3	N,N	N,B4	N,N	B2,N	N,B1	N,B3	N,B1	N,B1	A3,B2	N,N	A3,N	B2,N	-2,-2	-2,-2	N,B1
iteration_1295	A5,N	B4,N	A5,B4	A1,A1	A5,B4	A1,A2	A1,B4	A1,B4	N,B2	A5,A1	-2,-2	A5,A1	A5,A1	A4,B1	A5,A1	B3,B2	A5,A1	A1,A1	A1,A2	A1,B4	B4,N	-2,-2	-2,-2	-1,-1	A5,B2	A1,B2	A5,B3	A1,B2	A1,B1	N,B4	A1,A1	A1,B1	A1,B1	A3,B1	A1,B2	A1,N	B1,B1	B1,B1	A1,A1	A1,B1	A3,B2	A1,B1	A1,B2	A3,B1	A3,B1	A3,B1	B2,B1
iteration_1296	A2,B2	A3,B2	A2,B2	A2,B1	B2,B2	A1,A1	A2,B1	A2,B1	B1,B4	A2,B1	B2,N	A2,B2	A2,A2	A1,A2	A2,A2	A3,A1	B2,B1	A2,A1	A1,B1	A2,A1	A2,B1	B2,B2	A2,N	A2,A1	A2,A3	A2,A3	A2,A3	B1,B1	A2,N	N,B5	A2,B1	A4,B1	N,B1	N,A2	N,B1	N,B1	N,B1	B1,B1	N,B1	A4,N	N,A2	N,N	N,N	N,A2	B1,B3	N,B1	N,N
iteration_1297	A1,B2	A4,B1	A4,B2	A4,B2	A4,B2	A1,B2	A4,B2	A4,B2	A1,B3	A4,A4	B3,B2	B2,B2	A4,B2	A4,N	B2,B2	B1,B4	B2,B2	B2,B2	A4,A1	A4,B2	A1,A4	B2,B3	B2,B3	A4,A4	B2,B4	B2,B1	B2,B1	A2,B2	A4,A1	B2,B2	A4,B2	A2,B1	A2,A4	A1,B2	A2,A4	B2,B2	A2,B1	A2,A2	A2,B1	A2,A4	A2,B2	A2,B2	A2,B2	A2,B2	B1,B1	A1,B1	A2,B2
iteration_1298	A2,B2	B3,N	A2,B3	A1,A1	B2,B3	A4,B1	A1,B3	A1,B3	B1,B1	A1,B3	A4,N	A1,B3	A2,A1	B1,B4	A2,A1	A2,B3	A2,A1	B3,B1	A1,A4	A1,B1	A1,B1	-1,-1	A1,A4	A1,B1	A2,B3	A1,B3	A2,A1	A3,A1	A1,B4	N,B4	A3,B4	A1,B4	A3,B4	B4,B1	A1,A3	A3,N	A3,B4	A3,B4	A1,B4	A3,A1	B2,N	A3,B4	B4,B2	A3,B2	A2,B3	A2,B4	A3,B2
iteration_1299	B3,N	A5,N	A5,B3	A2,B2	A5,N	N,A5	A5,A2	A5,B2	A3,A1	A2,B3	A2,B3	A2,B3	B3,B2	-2,-2	A5,A2	A1,B4	A5,A2	A5,N	A5,A5	A2,N	A3,B2	A2,B3	A2,A2	-2,-2	A1,A2	A1,A2	A2,B4	A2,A1	A2,B2	A1,B4	A2,B2	B2,B2	A2,A2	A4,B1	A2,A2	A2,B4	A2,B2	A2,B2	A2,B2	A2,B2	N,B4	A2,B1	A2,N	A2,N	N,B4	N,B1	B2,N
iteration_1300	A2,B2	N,B5	A2,N	A3,B3	B2,B5	B3,B1	A3,A2	A3,N	B1,B3	A3,N	-2,-2	A3,N	A2,B3	A3,N	A2,B3	B3,B2	A2,B3	A2,B1	A2,B1	A3,B3	A3,B1	A3,N	-2,-2	A3,B3	A2,B2	A2,B2	A2,B3	A1,A3	A1,B3	N,B5	A1,B3	N,A4	A1,A1	N,B1	A3,B3	A1,N	A1,N	A1,N	A1,A4	A1,N	B1,B1	A3,N	A3,B1	A3,B1	-2,-2	-2,-2	A1,B1
iteration_1301	A3,A2	A3,N	A3,A3	B4,N	A3,A2	B3,N	A3,B4	A3,B4	A2,A3	A3,B4	B3,N	A3,N	A3,B4	A1,B2	A3,B4	A4,N	A3,N	A3,N	A3,B3	A3,N	A3,A2	N,N	A3,B3	A3,A1	A3,N	A3,N	A3,A4	N,B1	A1,B4	-2,-2	A1,N	N,B5	B4,N	A3,A2	A1,N	-2,-2	N,N	B4,N	N,B5	N,N	A2,B2	A2,N	A2,A2	A2,N	B2,B1	A3,B2	A2,N
iteration_1302	A4,A1	B4,B1	A4,B4	A1,N	A1,B1	A2,B2	A4,N	A4,A1	N,A4	A4,A1	B3,N	A1,B4	A4,A1	-2,-2	A4,N	A1,N	B4,N	A2,A4	A2,A4	A2,A4	A1,N	B4,B3	B4,B3	-2,-2	N,N	-1,-1	N,N	A2,A1	B2,N	A1,N	A2,N	A4,B1	A2,B2	B3,N	A2,N	A2,N	B2,B1	A4,B2	A4,B2	B2,B1	A2,B3	A2,B3	B3,B3	A2,B3	A1,B1	N,B1	B3,B2
iteration_1303	A3,B2	N,B4	A3,N	B4,N	B2,N	-2,-2	A3,N	N,B4	A1,B4	B4,N	-2,-2	B4,N	B4,N	-2,-2	N,N	A1,B2	A3,B4	-2,-2	-2,-2	-2,-2	A1,N	-2,-2	B4,N	-2,-2	A1,N	B2,N	B2,N	N,A5	N,B4	N,A2	N,N	N,A4	N,N	-2,-2	A5,N	N,N	N,N	N,N	N,N	N,A4	A1,B1	A5,N	A5,B1	A1,A5	-2,-2	-2,-2	A5,N
iteration_1304	B2,B2	A3,B1	A3,B2	A1,N	B1,B2	A1,B2	A3,A1	A1,B2	A2,N	A1,B2	A1,A4	A3,N	A1,B2	A3,B2	B2,N	A2,B3	B2,N	A3,B2	A1,B2	A3,B2	A2,B2	A1,N	A1,N	A1,B2	A2,B2	A2,N	A2,B2	A2,A1	B5,N	A3,N	A2,B5	A3,N	A1,B5	N,A5	A1,N	A2,A3	A1,N	B5,N	A1,A3	A3,B5	A2,B3	N,N	A2,N	A2,N	-2,-2	-2,-2	A2,A1
iteration_1305	B4,N	A3,N	N,N	N,A4	A3,B4	A2,B3	A4,N	N,N	A2,B2	N,N	N,A4	N,N	N,N	B1,B4	A4,N	A1,B4	N,A4	B3,N	A2,N	A4,B3	B2,N	N,A4	N,N	N,B1	A1,N	A1,A4	A4,B4	N,B5	N,A4	A2,B1	N,N	A1,A3	N,N	-2,-2	B5,N	A2,N	A1,N	N,A3	A1,N	N,A3	A3,B2	N,B5	B2,N	A3,N	-2,-2	-2,-2	N,N
iteration_1306	A2,B1	A2,B2	A2,B1	A1,A1	A2,B1	A3,B2	A2,A1	A2,A1	A2,B2	A2,A1	B1,B1	A1,B1	A1,B1	A1,A1	A1,B1	B1,B1	A2,A1	A1,B2	A2,B2	A2,B2	A2,A1	A1,B1	B1,B1	A1,B1	A1,B1	A1,B1	B1,B1	A1,A1	A1,B2	A2,B2	A1,B2	B3,N	A1,A1	B2,B3	A1,A1	A2,B2	A1,B3	A1,N	A1,B3	A1,B3	B2,N	A1,B3	B3,B2	A1,B2	A2,A1	A2,B2	B3,B3
iteration_1307	A1,B4	A3,B1	A1,B1	B1,B5	A3,B4	B3,N	A1,B5	B1,B5	N,A2	A1,B1	A2,A1	A1,B1	A1,B1	N,A3	B1,B1	B1,B1	A1,B1	A1,B3	B5,N	B5,N	N,B1	A2,B1	A2,B1	N,B1	B1,B1	B1,B1	B1,B1	-2,-2	-2,-2	A1,A1	N,B1	A1,B4	N,B1	A1,B3	B1,B5	A1,B1	A1,N	B4,N	B4,B1	B4,B1	-2,-2	B3,B1	B1,B3	-2,-2	A1,B3	A1,B3	N,B1
iteration_1308	A3,B2	A1,A1	A3,A1	A1,A3	A3,A1	A2,B2	A1,A1	A3,A3	A4,N	A1,A3	N,A2	A1,A1	A1,A3	A2,B3	A3,A3	A1,A4	A1,A1	A2,A1	A1,B2	A1,B2	A3,A4	A1,N	A1,A2	A2,A1	A3,A1	A3,A1	A3,A1	-2,-2	-2,-2	-2,-2	-2,-2	A4,B1	A3,A1	N,B4	A1,A2	A1,N	A1,B1	A3,B1	A1,B1	A3,B1	B1,B4	A1,N	A1,B1	N,B1	A1,B1	A1,N	B1,B1
iteration_1309	-2,-2	-2,-2	A1,A3	B1,B4	-2,-2	A1,B3	A3,B1	A1,B1	B1,B4	A3,B1	A2,B2	A3,B1	A1,B4	N,B4	A1,B4	A1,A4	A1,B4	B1,B3	A1,B1	A3,B3	B1,B1	A3,B2	A2,B1	A1,N	A1,A4	A1,B4	A1,B4	B4,N	A2,B1	A1,A1	B1,B4	-2,-2	B1,B4	A4,N	N,B1	A1,B4	-2,-2	-2,-2	-2,-2	-2,-2	B2,B3	A4,B1	B1,B2	B1,B2	B5,N	A4,B5	-2,-2
iteration_1310	-2,-2	-2,-2	A1,N	A1,B3	A1,N	A2,B1	A1,N	A1,N	B1,B3	B3,N	A2,A2	B3,N	B3,N	-2,-2	B3,N	A3,A2	A1,B3	A2,N	A2,N	A2,A1	N,B1	A2,N	A2,B3	-2,-2	A3,N	A3,N	A3,B3	B1,B3	A1,B2	A1,B4	A1,B1	A3,N	B2,B3	B2,B2	A1,B1	A1,B4	N,B3	B2,N	B2,N	A3,B3	A4,B1	A1,B2	A1,B1	A1,B1	B4,N	B2,B4	N,B1
iteration_1311	B2,B3	A2,B3	A2,B2	A4,B5	B3,B3	A2,B3	A2,A4	B2,B5	-2,-2	A4,B2	A1,B1	A2,B5	B2,B5	A5,N	A2,B5	A2,A2	A4,B2	A2,A2	A4,B3	A2,B3	-2,-2	A1,B5	A1,A2	A5,B2	A2,B5	A2,B5	A2,B5	B5,N	A4,A1	-2,-2	A1,N	B3,N	A4,B5	B1,B2	A1,B5	A1,N	A4,N	A4,N	B5,B3	A4,B3	A1,B3	A1,B1	A1,A1	A1,B1	A2,A1	A2,B1	A1,N
iteration_1312	A1,A1	A2,B3	A1,B3	A1,N	A1,B3	-2,-2	A1,N	A1,N	A3,B1	B3,N	B2,B2	A1,N	A1,B3	A1,N	A1,B3	A2,N	A1,A1	-2,-2	-1,-1	-2,-2	A3,A1	B2,N	A1,B2	A1,B3	A1,N	A1,A2	-1,-1	-2,-2	-2,-2	-2,-2	A1,N	B3,B2	A3,A1	B2,B2	A3,A1	A1,N	A3,B2	A3,B3	A3,B3	A1,B2	A1,B4	A3,B2	B2,B4	A3,B4	A2,B3	B3,B2	-1,-1
iteration_1313	A1,B2	N,A4	A1,N	B4,B1	B2,N	A1,B4	A1,B1	B4,N	A2,N	A1,B1	A2,A2	A1,B4	A1,B4	N,B5	A1,B1	B4,N	B4,N	A1,A1	B1,B4	A1,B1	A2,B4	A2,B4	A1,A2	B4,N	B1,B4	B1,B4	B1,B4	-2,-2	-2,-2	-2,-2	N,B1	A1,B1	N,B1	B3,B1	N,B1	-2,-2	N,B1	N,B1	B1,B1	N,B1	-2,-2	N,B3	-2,-2	-2,-2	A2,B3	B3,B3	-2,-2
iteration_1314	A2,A2	B3,B1	A2,B3	A1,A1	A2,B1	B3,B1	A2,A1	A2,A1	-2,-2	A2,A1	A2,B3	A2,A1	A1,B3	B4,N	A2,A1	A2,B1	A1,B3	A2,B3	A1,B1	A1,B3	-2,-2	A2,B3	A2,A1	A1,B4	A2,B1	A1,B1	A2,B1	A1,B2	A1,A1	N,B4	A1,A1	B3,B2	A1,B2	A1,B1	A1,A1	A1,N	B2,B3	B2,B2	A1,B3	A1,B2	A3,B1	A1,A1	A1,B1	-1,-1	A1,B2	A1,B2	B1,B2
iteration_1315	A3,B1	B4,N	A3,B4	A1,N	A3,B4	A1,B4	A3,N	A1,B4	B2,B2	A1,B4	N,B3	-1,-1	A3,A1	A3,B2	B4,N	A5,N	A1,B4	A1,A3	B4,N	B4,N	B4,B2	B3,N	N,N	A1,B2	A5,N	A5,B4	A5,B4	-2,-2	-2,-2	-2,-2	-2,-2	B3,B2	A1,N	A2,B2	A1,A4	-2,-2	N,B2	A1,B3	B3,N	B2,N	B3,B1	A2,A1	A2,B3	A1,B3	N,B2	B2,N	B3,N
iteration_1316	B1,B1	A4,A1	A4,B1	B3,N	A1,B1	B5,N	A4,B3	A4,N	-2,-2	A4,N	N,B3	A4,B3	B1,B3	-2,-2	N,B1	-2,-2	A4,N	B3,B5	A4,B5	B3,N	A4,N	B3,N	B3,N	-2,-2	N,B1	N,B1	N,B1	A2,B3	N,A2	N,B2	-1,-1	N,B1	A2,N	B1,B1	B3,N	N,N	A2,N	N,N	N,N	A2,B1	A2,N	B3,B1	A2,B1	A2,B3	A4,N	A4,B1	A2,A2
iteration_1317	-1,-1	A4,N	N,A4	N,A4	A4,B1	A4,B1	A4,N	A4,N	-2,-2	N,N	A1,B3	A4,N	A4,N	-2,-2	A4,N	A1,B4	A4,N	A4,N	A4,N	A4,B1	-2,-2	A4,B3	B3,N	A4,N	A4,B4	A1,A4	A1,N	-2,-2	-2,-2	-2,-2	-2,-2	B3,B1	A4,N	-2,-2	-2,-2	-2,-2	A4,B1	A4,B3	A4,B1	A4,B3	A1,B1	N,A4	N,B1	N,B1	-2,-2	N,B1	N,B1
iteration_1318	A5,N	B2,B3	B3,N	A3,A2	A5,B2	A1,A4	A2,B3	A3,N	-2,-2	A3,N	B2,N	A3,B3	A2,B3	N,B2	A3,B3	A1,A1	A2,N	A4,B3	A2,A1	A1,B3	-2,-2	B3,B2	A3,N	B3,N	A1,B3	A3,A1	A1,B3	A2,A2	A3,B2	N,A2	A2,B2	A3,B2	A3,A2	N,A3	A2,B2	A2,N	A3,B2	A3,A2	A3,A2	A3,B2	A1,A4	A2,N	A1,A2	A2,A4	A3,B1	A3,N	A3,A1
iteration_1319	A4,A1	B1,B4	A4,B1	N,N	A4,B1	B1,B2	A4,N	N,B1	-2,-2	N,B1	A2,B2	N,B1	N,B1	-2,-2	N,B1	-2,-2	N,B1	N,B1	A4,B1	A4,B1	-2,-2	B2,N	A2,B1	-2,-2	-2,-2	-2,-2	-2,-2	N,B2	N,B4	-2,-2	B2,B4	A3,B2	B4,N	A1,A1	N,N	-2,-2	B2,N	A3,B4	B2,N	B2,B4	-2,-2	A1,N	-2,-2	A1,N	N,B1	A1,B1	-2,-2
iteration_1320	B4,B1	A3,A2	-1,-1	A1,A2	A3,B4	A3,B1	A1,B1	A3,A2	-2,-2	A2,B1	A1,B3	A3,A2	A1,B1	A1,B2	A2,B1	A3,A2	A3,A2	B1,B1	B1,B1	A1,A3	-2,-2	A1,A2	A3,B3	A1,A1	A2,A3	A2,A3	A2,A3	A1,B1	A3,A2	B1,B3	A3,B1	B4,N	A3,B1	A4,B1	A3,B1	A3,B1	B1,B4	B1,B4	A3,N	A3,B4	A1,B1	A4,B1	A4,B1	A4,A1	B2,B2	B1,B2	A4,B1
iteration_1321	B3,N	A5,N	A5,B3	A5,B2	A5,N	A1,B1	A5,B2	A5,A5	B1,B1	B3,B2	N,A2	A5,B2	A5,A5	N,A4	B3,B2	A3,N	A5,B3	A5,B1	A5,A1	A5,B1	A5,B1	B2,N	A5,A2	A5,N	A3,B2	B3,N	A3,B3	B1,B2	A5,N	B1,B4	A5,B1	B1,B2	A5,B2	A1,N	B2,N	B1,B1	A5,B2	A5,B1	B2,B2	A5,B1	B1,B1	A1,N	A1,B1	N,B1	-2,-2	-2,-2	B1,B2
iteration_1322	-2,-2	-2,-2	B1,B5	B3,B3	-2,-2	A3,A2	B3,B1	B3,B5	-2,-2	B3,B5	-2,-2	B3,B1	B3,B1	A2,B2	B3,B5	A2,B1	B3,B1	A3,B3	A3,B3	A3,B3	-2,-2	-2,-2	-2,-2	B2,B3	-1,-1	B1,B3	B1,B3	A1,B3	A1,B3	A1,A4	B3,B3	B2,B2	B3,B3	A2,B1	A1,B3	A1,B3	B3,B2	B3,B2	B3,B2	B3,B2	-2,-2	A1,A2	A2,A1	-2,-2	B3,B2	B1,B3	A2,B3
iteration_1323	A3,B1	B2,B3	A3,B2	A3,A1	A3,B2	N,B4	A3,A3	A3,B2	N,A5	A3,A3	B3,B1	A3,A3	A3,B2	N,B1	A3,B2	B3,N	A3,A1	A3,N	A3,N	A3,N	A3,N	A3,B3	A3,B1	A3,N	B2,B3	B2,B3	B2,B3	A1,A4	A1,A3	-2,-2	A4,A3	A3,B2	A1,A1	A4,N	A4,A3	-2,-2	A1,B2	A1,B2	A3,A1	A1,B2	A1,A3	A3,N	A1,N	A3,A1	A1,B1	A1,A4	A1,N
iteration_1324	A2,A2	B2,N	A2,B2	A1,A4	A2,B2	A2,A3	A1,B2	A1,B2	A2,B2	A2,A1	N,B1	A1,B2	A1,B2	A3,N	A2,A4	A3,B1	A4,B2	A2,B2	A1,A3	A1,A2	A2,A1	A1,N	B2,B1	A1,A3	A2,B1	A3,A2	A3,A2	A4,A1	A4,A1	B3,B2	A4,A4	A1,B4	A4,A4	B2,B2	A1,A1	A4,B3	A1,A4	A1,A4	A4,B4	A1,A4	A1,B4	A1,B2	A1,B2	A1,B4	A1,B1	B1,B2	A1,A4
iteration_1325	-2,-2	-2,-2	B3,B4	A2,B1	-2,-2	A1,B1	B1,B4	B1,B4	A2,A2	A2,B4	-2,-2	B1,B4	B1,B3	A5,N	A2,B4	B2,N	A2,B3	B1,B1	B1,B4	A1,B1	A2,B4	-2,-2	-2,-2	A5,B3	A2,N	A2,B2	B4,N	B1,B4	A2,N	A2,B2	A2,B1	A1,N	B4,N	A2,A1	A2,B1	A2,B1	N,B4	N,N	A1,B4	A1,N	B5,N	A1,B1	A1,B5	A1,B5	A1,B4	A2,B4	A1,N
iteration_1326	N,A5	A3,B1	A3,N	A5,B4	-1,-1	A1,N	A5,A3	A5,A3	-2,-2	-1,-1	A3,A2	B4,N	A3,B4	B1,B1	B4,N	-2,-2	B4,N	A3,A1	A5,N	A3,N	-2,-2	A2,N	A3,B4	B4,B1	B4,N	B4,N	B4,N	B4,N	A5,N	A1,A2	N,N	A1,B4	N,N	A1,B1	N,N	A1,N	A1,N	A1,N	B4,N	B4,N	A2,B3	A1,N	A2,A1	A2,A1	A1,B2	A1,B1	A1,N
iteration_1327	A5,N	B1,B3	N,B1	A1,A4	A5,B1	A3,B1	A4,B1	A4,N	A1,A4	A4,N	A3,N	A4,B1	A4,N	-2,-2	A4,B1	B1,B2	A1,N	B1,B1	B1,B1	A4,A3	A1,N	A4,A3	N,B1	A4,N	B1,B1	A4,B1	A4,B1	N,A4	A1,B3	A2,B3	B3,N	B1,B2	A1,N	A4,B1	A1,N	B3,N	A1,B1	A1,B1	B2,N	A1,B1	B1,B1	A4,N	A4,B1	N,B1	-1,-1	A1,B1	A1,B1
iteration_1328	A4,B1	N,A2	A4,N	A2,B5	N,B1	-2,-2	B5,N	A2,N	-2,-2	A4,B5	A2,B1	A2,N	A2,A4	-2,-2	A4,B5	A3,A2	A2,A4	-2,-2	-2,-2	-2,-2	-2,-2	A2,N	N,B1	-2,-2	A4,A2	A3,B5	A3,B5	B5,N	A2,B3	A2,B2	A2,B5	-2,-2	B3,B5	N,A5	B3,N	A2,B5	-2,-2	-2,-2	-2,-2	-2,-2	A2,B1	N,N	A2,N	A2,N	A1,B3	A1,A5	-1,-1
iteration_1329	-2,-2	-2,-2	B1,B4	A2,B3	-2,-2	B2,N	A2,B1	B3,B1	-2,-2	A2,B1	B2,N	A2,B4	A2,B1	A4,A1	B3,B1	A2,B2	B3,B4	A2,B2	N,B1	N,B1	-2,-2	A2,B2	B4,B2	A4,B1	A2,B3	B2,B3	-1,-1	B3,N	A2,B3	A2,B2	B3,B3	B2,B2	B3,B3	N,A4	A2,N	A2,B3	B3,B2	B3,B2	B3,B2	B3,B2	B1,B2	N,N	N,B2	N,B1	-2,-2	-2,-2	N,B2
iteration_1330	A1,A3	B3,N	A3,N	B1,B1	A1,B3	A2,A2	A3,B1	A3,B1	A2,B1	N,B1	N,A3	N,B1	N,B1	A1,A1	A3,B1	A1,A3	N,B1	A2,B1	A3,A2	A2,B1	A2,B1	N,B1	N,N	A1,B1	A3,B1	A1,B1	A3,A1	A3,B1	B4,B1	N,A5	A3,B4	A2,N	B1,B1	N,A4	A3,B1	A3,N	N,B1	A2,B1	N,B1	N,B1	A1,N	N,B1	N,N	N,N	-2,-2	-2,-2	N,N
iteration_1331	-2,-2	-2,-2	B1,B2	A2,B2	-2,-2	N,A3	B2,B2	B2,B1	-2,-2	A2,B1	B1,B4	A2,B1	B2,B2	A3,A2	B2,B1	A1,B1	B2,B1	B2,N	B2,N	B2,N	-2,-2	A2,B1	B1,B1	A3,B2	B1,B1	B1,B1	A1,B2	A2,B1	B2,N	-2,-2	N,B1	B3,B2	A2,N	B5,N	B1,B2	-2,-2	A2,B3	B3,N	B3,N	B3,N	A1,B3	B2,B5	A1,B2	B3,B5	-2,-2	-2,-2	A1,A2
iteration_1332	-2,-2	-2,-2	A1,A5	A1,B1	A1,N	A2,N	A1,B1	A1,B1	A1,A3	A1,A5	N,B3	A1,B1	A1,B1	B2,N	A1,B1	N,B2	A1,A5	A1,A2	N,B1	A2,B1	A1,A1	A1,N	B1,B3	A1,B2	B1,B2	B1,B2	A1,N	B1,B1	A1,B1	A2,A2	A1,B1	N,B5	B1,B1	A3,N	B1,B1	A2,B1	B1,B5	N,B1	N,B1	N,B1	N,B3	A3,B1	B1,B3	N,B1	-2,-2	-2,-2	B3,B5
iteration_1333	N,A2	A1,B1	N,B1	A1,B2	A1,N	B3,B1	A1,B1	A1,N	A1,B2	B2,N	A3,A1	A1,B1	A1,B1	B1,B1	A1,B1	N,A5	B2,B1	A1,B3	A1,B3	B1,B1	A1,A1	A3,B1	A1,A3	B1,B1	A1,A5	N,B1	A1,N	A1,B2	B2,B2	B5,N	A1,B2	A2,N	A1,B2	N,A4	A1,B2	A1,B5	A1,A2	A1,A2	A1,N	B2,N	A3,B1	A1,A4	A1,B1	A3,A1	N,A3	N,N	A1,A1
iteration_1334	-2,-2	-2,-2	B2,N	A4,A2	N,B1	-2,-2	A4,N	A2,B2	A2,A3	A4,N	B3,B1	A2,B2	A4,B2	A3,B1	A2,B2	A2,B1	A4,B2	-2,-2	A4,N	-2,-2	A2,A2	A2,B3	B2,B1	A3,B2	A2,B2	A2,A2	A2,B1	-2,-2	-2,-2	B1,B3	A4,A2	-2,-2	-2,-2	A1,B2	A2,A4	A4,B1	-2,-2	-2,-2	-2,-2	-2,-2	A4,B1	A1,A2	A4,A2	A1,B1	A2,N	A2,B2	-2,-2
iteration_1335	N,A5	N,A5	N,N	A3,A5	A5,N	N,A4	N,A5	A5,N	B4,B1	N,A5	B1,B1	A3,N	N,A5	-1,-1	N,A5	-2,-2	N,A5	N,N	A5,N	N,N	A5,B4	A3,B1	N,B1	A5,N	-2,-2	-2,-2	-2,-2	-2,-2	-2,-2	B4,B1	A5,A3	B2,B2	A5,A3	-2,-2	-2,-2	A5,B4	A5,B2	A5,B2	A3,B2	A3,B2	B2,B3	A4,A3	A3,B2	A4,B2	-2,-2	-2,-2	A3,A5
iteration_1336	-2,-2	-2,-2	A3,N	B1,B2	-2,-2	N,A2	N,B1	A3,B1	B2,B3	B2,N	B4,B1	A3,B2	A3,B1	A4,N	N,B1	A2,B3	A3,B2	N,N	N,B1	N,N	B1,B2	A3,B4	A3,B4	A4,B1	B3,N	B3,N	B3,N	A3,B1	B2,B2	-2,-2	B1,B2	-1,-1	B1,B2	A1,A1	B1,B2	-2,-2	A5,B2	-2,-2	N,B1	A5,B2	B3,B1	A1,B1	A1,B1	A1,B3	A4,A1	A1,A4	A1,A5
iteration_1337	A3,B1	B4,B1	B1,B4	A1,N	A3,B4	A1,B1	B4,N	B4,N	A3,N	A1,B1	A3,B1	A1,B4	N,B1	-2,-2	B4,N	A3,N	A1,B4	A1,B4	B1,B4	N,B1	A3,B4	A3,A1	B1,B4	-2,-2	B4,N	A3,B4	A3,N	A2,N	A1,B2	-2,-2	A1,A2	A2,B2	A1,A2	N,A3	B2,N	-2,-2	A2,B2	A2,B2	A2,A1	A2,B2	B2,B3	N,N	N,B2	N,B2	-2,-2	-2,-2	B2,N
iteration_1338	B3,B2	A2,B2	B2,B3	A1,B4	A2,B3	A1,A3	B4,B3	A1,B3	A5,N	A1,B2	A5,N	A1,B3	B4,B2	-2,-2	B4,B3	A1,B4	A1,B3	A3,B3	A3,B4	A1,B4	A1,A5	A5,B3	A1,N	-2,-2	B4,B4	-1,-1	B4,B4	A1,A1	B4,B1	B2,B2	A1,B4	B2,B1	A1,B1	N,B5	A1,B1	A1,B2	B1,B2	B1,B2	-1,-1	A1,B2	A3,B2	A1,N	A1,B2	A3,N	B1,B2	N,B1	B2,B2
iteration_1339	A3,A1	A1,B1	A3,B1	A1,A4	A3,B1	-2,-2	A3,A1	A4,B1	N,B3	A4,B1	A1,B3	A3,A1	A1,B1	N,B5	A1,B1	N,A2	A1,B1	-2,-2	-2,-2	-2,-2	N,B1	A1,A3	A1,A1	N,B1	A1,A2	N,B1	A1,N	A1,N	A1,A4	-2,-2	N,A4	B5,N	A1,A1	A2,B1	A1,A1	-2,-2	A1,N	A1,N	A1,B5	A1,B5	A1,B1	A1,B1	A1,B1	A1,B1	A1,B3	A1,A2	A1,N
iteration_1340	-2,-2	-2,-2	A4,N	A4,B4	-2,-2	A4,N	A4,A4	B4,N	N,A2	A4,N	A3,A2	A4,B4	A4,A4	B2,B2	A4,A4	N,B3	B4,N	A4,A4	A4,N	A4,N	N,N	A4,A3	A4,A2	A4,B2	A4,N	A4,N	A4,N	A4,A1	B4,N	A1,A3	A4,B4	-2,-2	A1,N	A2,A1	A4,N	A1,B4	A1,N	-2,-2	-2,-2	A1,N	B3,B2	A2,A4	A2,B3	A2,B3	-2,-2	-2,-2	A2,N
iteration_1341	A2,N	B1,B4	A2,B1	A2,A1	N,B1	B2,B2	A2,A1	A2,A1	-2,-2	A2,A1	B4,B1	A2,A1	A2,B1	A5,N	A2,A2	A1,A4	A2,B1	A2,B2	A1,B2	A1,B2	-2,-2	A1,B4	A2,B1	A2,A5	A2,A1	A2,A4	A2,A1	A2,B2	A2,A1	B5,N	A2,B2	-2,-2	A2,A1	A3,B1	A2,A1	A2,B5	A2,A1	-2,-2	-2,-2	-2,-2	A1,B3	A3,A1	A1,B3	A1,B3	N,A2	N,B1	A1,A2
iteration_1342	-2,-2	-2,-2	A1,A5	A2,B2	-2,-2	B2,N	A1,B2	A2,A5	-2,-2	A5,B2	A3,B1	A2,A5	A1,B2	A2,B3	A2,A5	-2,-2	A2,A1	B2,N	B2,N	A1,B2	-2,-2	A5,B1	A3,A2	B2,B3	-2,-2	-2,-2	-2,-2	A2,A2	B1,B2	A1,A2	A2,B1	A1,B3	A2,B1	N,B4	A2,B1	A2,A1	B1,B3	A2,B3	A1,B1	A1,B1	A3,A2	N,B1	A2,N	A3,B1	-2,-2	B4,N	B3,N
iteration_1343	-2,-2	-2,-2	A2,A1	A3,B3	-2,-2	A2,N	A1,B3	A2,B3	A3,A2	A3,A1	A3,A1	A2,B3	A2,B3	N,B4	A3,A2	A2,B1	A2,B3	A2,B3	A1,N	A1,N	A2,A3	A2,A3	A2,A3	B3,N	A2,B1	A3,B1	A2,A2	B3,B1	A1,A3	A3,A1	A1,B3	A2,N	A1,B1	A2,A2	A3,B3	A3,B3	A1,A2	A1,A2	A1,N	A1,A2	-2,-2	A3,A2	-2,-2	-2,-2	B4,N	A2,B4	-2,-2
iteration_1344	-2,-2	-2,-2	N,A2	N,B1	-2,-2	A3,B1	N,A2	N,N	A1,A3	A2,N	A1,B1	N,N	N,N	A2,A2	N,B1	N,B3	N,B1	A3,N	A3,N	N,B1	A1,N	N,B1	A1,N	N,A2	N,B1	N,N	B3,B1	B3,N	A1,B1	N,B3	A1,B3	A4,A1	A1,N	A1,B2	A1,B3	B3,N	A4,N	A1,A4	A1,A1	A1,N	A1,B1	B3,B2	A1,B2	B1,B2	N,A5	A1,N	A4,B2
iteration_1345	B1,B3	A1,A3	A1,B1	N,B1	A1,B3	-2,-2	A1,N	A1,B1	A1,B1	A1,B1	-2,-2	N,B1	B1,B1	A3,A1	A1,N	B1,B2	A1,B1	A1,N	-2,-2	-2,-2	A1,B1	-2,-2	-2,-2	A3,B1	A1,B2	B2,N	A1,B1	-2,-2	-2,-2	A4,N	B4,N	-2,-2	-2,-2	-2,-2	-2,-2	A4,B4	-2,-2	-2,-2	-2,-2	-2,-2	-2,-2	-2,-2	-2,-2	-2,-2	-2,-2	-2,-2	-2,-2
iteration_1346	A1,B3	N,B1	B3,N	A2,A3	B3,B1	N,A4	N,A3	A2,B3	N,A2	A2,N	N,B2	N,A2	A3,N	-2,-2	A3,N	A1,A3	A3,N	A3,A4	N,N	A3,A4	B3,N	N,N	N,N	A3,N	A3,A3	A3,A3	A1,N	A1,A2	A1,A3	B1,B3	A2,A1	-2,-2	A2,A1	B2,B3	A1,A1	A2,B1	-2,-2	-2,-2	-2,-2	-2,-2	A3,A2	A1,B2	A1,A2	A3,B2	-2,-2	-2,-2	-2,-2
iteration_1347	N,B1	B4,N	B4,N	A1,B1	B4,N	N,B5	N,B1	A1,N	-2,-2	A1,B4	A3,B2	A1,B4	B1,B4	A1,A2	A1,N	-1,-1	A1,B4	N,N	B1,B5	N,B1	-2,-2	B2,B4	A3,B4	A1,B1	A1,B1	A1,B2	N,B1	A1,A1	A4,B1	A3,B2	A4,A1	A1,B3	A4,A1	A1,B4	A1,B1	A1,B2	A1,A1	A1,A4	A1,B3	A4,B3	A1,B3	A1,B1	B1,B3	A1,A1	A3,N	A1,A3	A1,B3
iteration_1348	N,B5	A2,B2	A2,N	A4,A1	B2,B5	B3,B1	A4,N	N,A4	A2,B3	A2,A4	A2,B3	A2,A1	A2,A4	B3,N	A2,A4	-2,-2	A2,A1	B3,N	A4,B3	A4,B3	A2,N	A2,B3	A1,B3	A2,B3	-2,-2	-2,-2	-2,-2	A1,A4	A4,B1	A2,B2	A4,A4	A2,A2	A1,B1	N,B2	A1,B1	A2,A4	A1,A2	A2,B1	A2,B1	A1,A2	B1,B3	A1,N	A1,B1	N,B1	-2,-2	-2,-2	A2,B1
iteration_1349	A2,A3	A2,B3	A2,B3	A3,N	A3,B3	A2,B3	A2,A3	A3,B3	A3,B2	A2,N	B5,N	A3,B3	A2,A3	A3,B2	A2,N	A2,B3	B3,N	A2,A3	A2,B3	A2,A2	B2,B3	A3,B5	B3,B5	A3,A2	A2,N	A2,A2	B3,N	B5,N	A3,N	A1,A1	B5,N	B2,N	A3,B5	A1,A4	A3,N	A1,N	A3,B2	A3,B2	B5,N	A3,N	A1,N	A3,A1	N,A3	A3,A1	-2,-2	-2,-2	B2,N
iteration_1350	-2,-2	-2,-2	B1,B3	B3,B2	-2,-2	N,B4	B3,B2	B1,B2	A2,A2	B3,B2	A1,A2	B2,B1	B3,B2	-2,-2	B2,B3	A2,B2	B1,B3	B2,N	B3,B4	B2,N	A2,B1	A1,B2	A2,B1	-2,-2	A2,B2	B2,B3	B2,B3	A1,B3	A2,B2	B2,B1	A2,B3	B5,N	A1,B2	A1,A3	A1,A2	A2,B2	A1,N	A1,B5	B2,B5	B2,B5	N,B1	A2,A3	A3,N	A2,N	A1,B3	A1,A1	A3,N
iteration_1351	-2,-2	-2,-2	A2,A3	A1,B2	-2,-2	A1,B2	A1,A2	A1,A3	B2,N	A3,B2	B1,B1	A3,B2	A2,B2	A4,N	A2,B2	A2,A2	A3,B2	A1,A2	-1,-1	A1,B2	A1,B2	B2,B1	A3,B1	A2,A4	A2,B2	A2,A2	A2,A2	A2,B2	A1,B4	A3,B2	A2,B4	A3,B1	A2,B4	A3,A1	A2,B4	A3,B4	B4,B1	A2,A3	A2,A3	A2,B1	A2,B3	A2,A3	A2,B3	A2,B3	-2,-2	-2,-2	A2,B4
iteration_1352	A2,N	B3,N	A2,B3	N,B1	B3,N	-2,-2	A2,N	B3,B1	A1,B1	A2,B1	A2,B3	B3,N	A2,B1	B1,B1	B3,B1	-2,-2	A2,N	A2,N	-2,-2	A2,N	B1,B1	A2,B3	B3,N	B1,B1	-2,-2	-2,-2	-2,-2	B4,N	A4,B1	-2,-2	A4,N	A2,N	A4,B4	A4,A1	A4,B4	-2,-2	A4,A2	A4,A2	A2,B4	A4,A2	B1,B1	A4,A4	A4,B1	A4,B1	N,B5	A1,N	A4,A2
iteration_1353	B3,B1	A4,B1	A4,B3	A3,A3	A4,B3	A1,B1	A3,B3	A3,B3	N,A4	A4,A3	A1,N	A3,B3	A4,A3	A2,B3	A4,A3	-2,-2	A4,A3	A3,A1	B3,B1	B3,B1	A3,N	A1,B3	A3,N	A2,A4	-2,-2	-2,-2	-2,-2	A1,A3	A1,A3	B2,B3	A1,A1	A1,B3	A3,A3	A1,A4	A1,A3	A1,B2	A1,A3	A1,A3	A3,B3	A1,A3	B2,B1	A1,A4	A4,B1	A1,B2	B2,B2	A1,B2	A4,A1
iteration_1354	-2,-2	-2,-2	A3,A2	B2,B1	-2,-2	A3,B1	A2,B1	A3,B2	N,B5	A3,B1	B2,B2	A2,B1	A3,B1	N,A2	A2,B1	A1,B1	A3,B2	A3,B1	-1,-1	A2,A3	B2,N	B1,B2	B1,B2	N,B1	B1,B1	A2,B1	A1,B1	A1,B2	A4,B1	A1,B4	A4,B2	N,B2	A1,B1	A2,B1	A1,B1	A4,A1	B1,B2	A1,N	B1,B2	N,B1	N,A4	A1,B1	N,B1	N,B1	A1,A1	A1,B1	N,B1
iteration_1355	A2,B2	A5,N	A5,B2	A2,B1	A5,B2	A3,B1	A2,B2	A5,B1	A1,N	A5,A2	B3,N	A5,A2	B2,B1	A4,A1	A5,B1	B1,B3	A5,A2	A2,A3	A2,A3	A2,B1	A1,B1	A5,B3	A2,B3	A4,B1	A5,B3	A5,B3	A5,B1	A2,A2	B1,B3	A1,N	A2,B1	A3,B1	A2,B1	A3,A1	A2,B1	A1,B1	A2,A3	A2,A3	B1,B1	A3,B1	A1,A1	A3,B1	A3,A1	A1,B1	-2,-2	-2,-2	A3,A2
iteration_1356	A1,A2	A3,B2	A3,A1	A3,B1	A3,A2	N,B3	A1,B1	A1,B1	B1,B1	A3,A1	A3,N	A1,B1	A3,B1	B3,N	A1,B1	A3,N	A3,A1	A1,N	A1,N	N,B1	A1,B1	A1,A3	N,B1	B1,B3	A3,B1	A1,N	A1,A3	A3,A1	B1,B1	B3,N	A3,B1	A1,B4	A1,B1	N,A5	A1,B1	B1,B3	B1,B4	B1,B4	A1,A1	A1,B4	-2,-2	A1,N	-2,-2	-2,-2	A1,N	N,A5	-2,-2
iteration_1357	A4,N	B5,N	B5,N	A1,A4	A4,B5	A2,B1	A4,N	A1,B5	B2,B1	A4,B5	A1,B2	A1,B5	A1,B5	A2,N	A4,B5	A2,B2	A1,B5	N,B1	N,B1	A4,B1	A1,B2	A1,B5	A1,B2	A1,A2	A2,A4	B2,B5	A2,A4	-2,-2	-2,-2	A2,B1	A4,A1	-2,-2	-2,-2	N,A2	A4,A1	A2,A4	-2,-2	-2,-2	-2,-2	-2,-2	N,A2	N,A4	N,A2	N,N	N,B2	N,N	-2,-2
iteration_1358	A1,B3	A2,B1	A2,A1	B4,N	A2,B3	A2,B3	A2,N	A2,B4	B5,N	A2,B4	A2,A2	A2,B4	A1,N	-2,-2	A2,N	-2,-2	A2,B4	A2,N	B3,N	A2,B3	B4,B5	A2,B4	A2,B4	-2,-2	-2,-2	A2,N	-2,-2	A1,N	B1,B4	B3,B2	A1,B1	A1,B1	N,B1	A1,A1	A1,B4	B1,B3	A1,N	A1,B1	A1,N	N,B1	A1,A1	A1,B4	A1,B4	A1,B4	B2,B3	A1,B2	B4,N
iteration_1359	-2,-2	-2,-2	B3,B2	B3,B2	-2,-2	A2,N	B3,B3	B2,B3	N,B3	B2,B3	A2,B2	B3,B2	-1,-1	A5,N	B2,B2	B1,B3	B2,B2	A2,B3	A2,B3	B3,N	B2,N	A2,B3	B2,B2	A5,B2	B2,B1	B2,B3	B2,B1	B3,B2	B3,N	A2,B3	B3,B3	A3,A1	B2,N	B2,B1	B3,N	A2,B3	A1,N	A3,B2	A1,B2	A1,N	A2,B3	B3,B2	A2,B2	A2,B3	-2,-2	-2,-2	B2,N
iteration_1360	A1,B1	B3,B1	A1,B3	B3,N	A1,B3	A2,B3	B3,N	B3,N	A1,B1	A1,N	B2,B2	A1,N	B3,B3	A3,B1	B3,B3	B3,B2	A1,B3	A2,N	B3,N	A2,B3	B1,B3	A1,B2	A1,B2	B1,B3	B3,B3	B3,B3	B3,B2	A4,N	B1,B3	B2,B2	A4,B1	A1,B1	N,B1	A2,B2	A4,B1	B1,B2	N,B1	A1,B1	A1,B1	B1,B1	A1,A1	B1,B2	A1,B1	A1,B2	A1,A3	A2,A1	N,B1
iteration_1361	-2,-2	-2,-2	A2,N	A2,A1	-2,-2	B5,N	A1,A2	A2,A1	A3,B1	A2,A2	A4,B1	A2,A1	N,A2	-2,-2	A2,A2	A2,B3	A2,A2	A1,B5	A2,B5	A1,B5	A3,A2	A4,A2	A4,A1	A2,N	A2,B3	A2,B3	A2,A2	-2,-2	-2,-2	A4,B1	A2,A4	-2,-2	-2,-2	B3,N	A4,A2	A2,B1	A5,A2	-2,-2	-2,-2	-2,-2	A1,B2	A4,B3	A1,B3	B3,B2	-2,-2	-2,-2	A1,A5
iteration_1362	-2,-2	-2,-2	A3,A1	B3,B2	-2,-2	B3,B2	A3,B2	A3,B3	A2,B1	A3,B3	A4,N	A1,B2	A3,B2	N,A4	A3,B2	A3,B1	A1,B2	A3,B3	B2,B3	B2,B3	A2,A3	A1,A4	A1,A4	B2,N	A3,A3	A3,B2	A3,A3	A2,B3	N,B2	-1,-1	B3,N	B4,N	A2,N	B2,N	B3,N	A4,B3	A2,B4	A2,B4	N,N	A2,B4	A2,B1	B3,B2	A2,B3	B1,B3	A2,A2	A2,B2	A2,B4
iteration_1363	-2,-2	-2,-2	B2,B1	B2,B1	-2,-2	A1,B3	B2,B1	B2,B2	A3,N	B1,B2	N,B2	B1,B2	B1,B1	B4,N	B2,B1	A4,N	B1,B2	A1,B2	A1,B2	B3,B2	A3,B2	N,B1	-1,-1	B1,B4	A4,B2	A4,B1	A4,B2	A2,B2	B1,B1	A2,B2	B2,B1	A5,N	B2,B1	-2,-2	B2,B1	B2,B1	B2,N	A5,B1	-1,-1	A5,B2	-2,-2	-2,-2	-1,-1	-2,-2	-2,-2	-2,-2	N,B1
iteration_1364	A3,B1	A1,A1	A3,A1	B1,B1	A3,A1	A3,A2	A3,B1	A1,B1	A1,B4	A1,B1	A1,A4	A1,B1	A3,B1	A1,B2	A1,B1	N,B2	A3,B1	A2,B1	A3,B1	A3,A2	A1,A1	A1,A1	A1,A1	A1,B1	B1,B2	A1,N	A1,N	B1,B3	B1,B1	A5,N	B3,B1	N,B1	B1,B1	A3,B2	B1,B3	A5,B3	N,B1	B1,B1	B1,B1	B1,B1	A2,N	A3,B1	A2,B1	A3,A2	N,B5	A3,N	N,B1
iteration_1365	A2,A2	A1,B2	A2,B2	B4,B2	A2,B2	A3,B2	B2,B4	B2,B4	-2,-2	B2,B4	A2,B2	A2,B4	A2,B4	N,B4	A2,B4	A1,B1	A2,B4	B2,B4	B2,B4	A3,B2	-2,-2	A2,A2	B2,B4	B4,N	A1,A2	A1,B4	A1,A2	A1,B4	B2,B2	A1,A4	B4,B2	A2,A1	B4,B2	B1,B1	A1,B2	A1,B4	A2,B4	A2,B2	A1,B4	A1,B4	A2,A3	A1,B1	A1,A2	A2,B1	A5,N	A5,B1	A1,B4
iteration_1366	-2,-2	-2,-2	-2,-2	-2,-2	-2,-2	A5,N	B2,B1	-2,-2	-2,-2	-2,-2	A5,N	B1,B2	B1,B3	A2,B2	B2,B1	A1,A1	-2,-2	A5,B2	A5,B2	N,B1	-2,-2	A5,B1	B2,N	A2,B1	A1,B2	A1,B2	A1,B2	-2,-2	-2,-2	-2,-2	-2,-2	A4,N	B3,B2	-2,-2	-2,-2	-2,-2	A4,B2	A4,B3	B2,N	B2,N	A3,B2	B2,B5	B2,B2	B2,B5	-2,-2	-2,-2	A4,B2
iteration_1367	-2,-2	-2,-2	A2,A3	A1,N	A1,N	A2,B2	A3,N	A1,A3	A1,B3	A2,N	A2,B1	A2,N	N,A2	A3,B1	A2,N	A1,A4	A3,A1	A2,A3	A2,N	A2,A3	A1,A1	A2,B1	A2,A2	N,B1	A1,N	A1,A2	A4,N	A1,B2	A4,N	A4,N	B2,N	N,A4	A1,N	A1,B1	A4,B2	A4,B2	A4,A1	N,A4	N,N	N,A4	B1,B1	A4,B1	B1,B1	A4,B1	B2,B2	B1,B2	A4,B1
iteration_1368	A3,N	B2,B2	A3,B2	A3,B4	A3,B2	A4,N	B2,B4	A3,A3	B2,N	B2,B4	B1,B4	A3,B4	A3,A3	A2,B1	A3,B4	B4,B1	B2,B4	B4,N	A4,B2	B2,N	A3,B2	B4,B4	A3,B1	A3,B1	B4,B4	B4,B1	A3,B4	A1,B4	A3,A1	N,B3	A1,A1	A2,B3	A1,A3	A3,A1	A1,A1	A1,N	A2,A1	A2,A1	A2,A3	A2,A1	-2,-2	A1,A3	-2,-2	-2,-2	-2,-2	-2,-2	-2,-2
iteration_1369	-2,-2	-2,-2	B3,B1	B3,N	-2,-2	-2,-2	B1,B3	B1,B3	-2,-2	N,B1	-2,-2	N,B1	B3,B3	A2,B2	N,B1	-2,-2	B3,N	-2,-2	-2,-2	-2,-2	-2,-2	-2,-2	-2,-2	B2,B3	-2,-2	-2,-2	-2,-2	N,B2	N,B3	B1,B1	N,N	A1,B2	B3,N	B1,B2	N,N	N,B1	A1,N	B2,N	B2,N	A1,B3	B2,B3	N,B1	B2,N	-2,-2	A2,B2	B2,B1	A1,B2
iteration_1370	B3,N	A2,A1	A2,B3	A3,B1	A2,N	A3,N	A3,B3	A3,B3	A1,A1	A2,A3	A4,B1	A2,A3	A2,A3	A2,B2	A2,A3	N,A5	B3,B1	A3,A3	A3,N	A3,B3	A3,A1	A4,A2	A3,B1	A3,B2	A5,A3	A5,A2	A2,N	A3,A1	B1,B1	A3,A1	A3,B1	A2,A3	A1,B1	A2,N	A1,B1	A3,A3	A1,A2	A1,A2	A1,A3	A1,A3	A3,B1	A1,N	A3,A1	N,B1	A4,B1	A4,A2	A3,A2
iteration_1371	-2,-2	-2,-2	A1,A3	-1,-1	A1,N	-2,-2	-2,-2	-1,-1	-2,-2	-2,-2	A1,B4	A3,A5	A1,A1	A1,B1	A5,A1	A1,B4	-2,-2	-2,-2	-2,-2	-2,-2	-2,-2	A1,A5	A3,B4	A1,A1	A1,A5	A5,B4	A1,A5	-2,-2	-2,-2	B4,N	A1,N	A3,B2	A1,N	B3,B2	A1,N	A1,B4	A3,N	B2,N	A3,N	A3,N	A1,B2	A1,B3	A1,B2	A1,A1	-2,-2	-2,-2	A3,B2
iteration_1372	-2,-2	-2,-2	N,B1	A1,B2	N,B1	A5,N	B2,N	B2,B1	A1,N	A1,B1	A1,B3	A1,N	B2,B1	A1,B4	B2,B1	N,B2	B2,N	A5,B2	B2,N	A5,B2	A1,B1	B3,N	A1,N	A1,B1	N,B2	B2,B1	N,B1	A1,B3	A3,B2	B2,N	A1,A3	N,B4	B3,B2	A5,N	A1,B2	A3,B2	B3,N	B2,B4	B2,N	B3,B4	A3,A2	A5,B2	A3,B2	A5,A3	-2,-2	A5,N	B2,B3
iteration_1373	B2,B1	A1,A2	-1,-1	A3,B1	A1,B2	A4,A1	A1,B1	A3,A1	-2,-2	A1,B1	A4,B1	A1,B1	A3,A1	A4,B1	B1,B1	A1,A2	A3,B1	A1,A1	A1,A1	A4,B1	-2,-2	A1,B1	A4,B1	A4,A3	-1,-1	A2,B1	A1,B1	B1,B1	A3,B1	N,B1	A3,B1	A1,A1	B1,B1	A2,A2	B1,B1	B1,B1	A1,B1	A1,B1	A1,B1	A1,B1	A2,A3	A2,B1	A2,A3	A2,A2	B3,N	A2,B3	A3,B1
iteration_1374	A1,B3	A2,N	A1,N	A1,N	A2,B3	N,B3	N,N	A1,A1	A1,A3	N,N	A2,A2	N,N	A1,A1	N,B2	A1,N	N,B1	A1,A1	N,N	N,N	N,B3	A1,A1	N,A2	N,A2	A1,N	A1,B1	N,N	N,B1	-2,-2	-2,-2	A3,B2	A1,A5	-2,-2	-2,-2	A2,B3	A1,N	A3,A1	-2,-2	-2,-2	-2,-2	-2,-2	A1,A4	A1,B3	A1,A4	A1,B3	A2,A1	A2,A2	-2,-2
iteration_1375	-2,-2	-2,-2	A2,A3	A2,B3	-2,-2	B2,B2	A2,B3	A2,B3	A4,N	A2,A3	-2,-2	A2,A3	A2,A2	A4,A1	A2,A2	B1,B4	A2,A2	A2,B2	B3,B2	B3,B2	A2,A4	-1,-1	-2,-2	A2,A4	A2,B1	A2,B1	A2,B1	A2,N	A1,B3	-2,-2	A1,A2	N,A4	A1,A2	A2,A1	B3,N	-2,-2	A1,N	A2,A4	A2,N	A1,N	N,A2	A1,N	N,A2	N,N	A1,B1	A1,A2	A2,N
iteration_1376	A1,B2	A2,B1	A2,B2	B1,B2	A2,B2	B1,B3	A2,B2	A2,B2	B2,B2	B2,B2	A2,N	B2,B2	A2,B1	B2,N	A2,B1	A1,A3	B2,B2	A2,B1	A2,B1	A2,B1	B2,B2	A2,B2	B2,N	A2,B2	A2,A1	A2,A3	A1,B1	A4,B1	B2,B3	-2,-2	B1,B2	N,A4	B1,B3	A3,A2	A4,B2	-2,-2	N,B1	B3,N	N,B1	B3,N	A3,B1	A4,A3	A4,B1	A4,B1	B3,B1	A3,B3	A4,B1
iteration_1377	-2,-2	-2,-2	A1,A4	-1,-1	-2,-2	A2,B3	A1,A4	A1,A4	B3,B2	A4,B3	B1,B2	A4,B3	A1,B3	A4,N	A4,B3	A2,N	-2,-2	A1,B3	A1,B3	A1,B3	A1,B3	B3,B2	A4,B1	A4,B3	A2,B3	A2,B3	A4,A2	A1,B1	A1,B3	B1,B1	A1,B3	A1,A3	A1,B3	A1,A1	B1,B3	B3,B1	A1,A3	A1,B3	A1,B3	A1,A1	A3,B2	A1,B1	A3,B1	B1,B2	A2,B2	A2,A1	A3,A1
iteration_1378	A2,B2	B2,B2	A2,B2	B3,N	A2,B2	-2,-2	B2,B3	A2,N	-2,-2	B2,B3	A2,A1	B2,B3	B2,B3	A4,N	A2,N	A1,B1	A2,N	-2,-2	-2,-2	-2,-2	A2,N	A2,B3	A2,B2	A4,B3	A1,A2	N,B1	N,B1	A1,B3	A1,N	A1,B3	A1,B3	A3,B2	A1,A1	N,B3	A1,A1	A1,B3	A3,A1	A1,B2	A3,A1	A3,A1	-2,-2	A1,N	-2,-2	-2,-2	-2,-2	-1,-1	-2,-2
iteration_1379	A3,N	A1,B3	A3,B3	B4,B2	A1,A3	B1,B2	A3,B2	A3,B4	B1,B1	A3,B2	A2,A1	B3,B2	A3,B4	N,B1	B3,B4	N,B5	B3,B2	A3,B1	B2,B1	B2,B1	A3,B1	A2,B3	A1,B3	A3,B1	N,B4	B3,N	B5,B3	-2,-2	-2,-2	-2,-2	-2,-2	A1,B2	B4,B2	B1,B4	-1,-1	-2,-2	A1,B4	A1,B4	A1,B2	A1,B4	A2,B3	B4,B1	A2,B4	B3,B1	A3,B1	B1,B1	A1,B4
iteration_1380	N,B2	A4,B1	A4,N	N,A5	B1,B2	B3,B1	A4,N	N,N	B1,B1	A4,N	A1,A3	A4,N	A4,A5	N,B3	A4,N	A1,A3	N,A5	A4,B1	A4,B1	A4,B3	N,B1	A3,N	A1,N	A4,N	A1,N	A1,A4	A3,A4	-2,-2	-2,-2	B1,B1	A5,N	B5,N	A2,A5	-2,-2	-2,-2	A5,B1	A2,B5	A5,N	A2,B5	A5,N	A1,A3	-1,-1	A1,B1	A1,B1	-2,-2	-2,-2	A2,B1
iteration_1381	-2,-2	-2,-2	N,B1	A3,N	N,B1	A3,A1	A3,B1	N,N	B3,B2	N,B1	B2,B2	A3,N	N,N	A1,B2	A3,B1	A1,A1	N,N	A3,B1	A3,A3	A3,A1	N,B3	A3,B2	B2,N	A1,N	A3,A1	A3,A1	A1,B1	A3,A2	A1,N	-2,-2	-2,-2	A2,B1	A2,N	A2,B3	N,A2	N,B1	A2,N	A2,B1	A2,A2	N,B1	B1,B4	A2,N	N,B1	A2,B1	A1,N	A1,B3	N,B1
iteration_1382	-2,-2	-2,-2	B2,B4	B2,N	-2,-2	A1,B3	B2,B2	-2,-2	-2,-2	-2,-2	-2,-2	-2,-2	-2,-2	-2,-2	-2,-2	-2,-2	-2,-2	B3,B2	B3,B2	B3,B2	-2,-2	-2,-2	-2,-2	-2,-2	-2,-2	-2,-2	-2,-2	A2,N	B2,B2	N,A3	B2,N	A3,A2	B2,N	A3,B2	A2,B2	N,N	A2,N	A3,B2	A3,N	A2,B2	N,B3	A2,A3	A2,N	A3,N	N,A2	A3,N	A2,A2
iteration_1383	A2,B2	B2,N	A2,B2	A2,B3	A2,N	B3,N	A2,B3	A2,A2	N,B2	B2,B3	B4,N	A2,B2	A2,B3	A4,A1	A2,A2	B1,B1	B2,B3	B3,B3	A2,N	B3,N	A2,N	B2,B4	B2,N	A2,A4	A2,B1	A2,B1	A2,B1	A1,B3	A2,A3	B2,B2	A2,B3	B3,B2	A2,B3	A1,A4	A2,B3	A2,B2	A2,B3	B3,B2	B3,B2	B3,B3	A1,B2	A2,A4	A1,A2	A2,B2	B1,B3	A1,B1	A2,A1
iteration_1384	-2,-2	-2,-2	A3,A4	A1,A5	-2,-2	N,A2	A3,A5	A3,A1	B3,B2	A3,A5	B4,N	A3,A5	A3,A1	-2,-2	A3,A1	-2,-2	A3,A5	A3,N	-2,-2	-2,-2	A3,B3	A3,B4	A3,N	-2,-2	-2,-2	-2,-2	-2,-2	A5,N	A1,B2	A1,N	A1,N	A1,A3	A5,B2	A2,A2	A5,B2	A1,N	A3,B2	A1,B2	A5,A3	A3,B2	A1,B3	A2,B2	B2,B3	B2,B3	N,A2	A2,N	B2,B3
iteration_1385	A4,B1	A3,B1	B1,B1	B2,B2	B1,B1	N,B5	B1,B2	B1,B2	A2,A2	B1,B2	A4,B1	B1,B2	B1,B2	-2,-2	B1,B2	A2,N	B1,B2	B1,B5	N,B1	B2,N	A2,B1	B1,B1	B1,B2	-2,-2	A2,B1	A2,B2	A2,B1	B2,B2	B2,B3	B1,B3	B2,B2	A1,B3	B2,B3	A2,N	B2,B2	B2,B1	A1,B3	B3,B2	B3,B2	A1,B2	N,B4	A2,B2	A2,N	B2,N	A1,B1	A1,N	A1,A2
iteration_1386	-2,-2	-2,-2	B2,B1	A1,B3	-2,-2	B1,B1	A1,B1	A1,B1	-2,-2	B3,B1	A1,B1	B3,B2	A1,B2	N,B3	A1,B2	B2,B1	A1,B2	A1,B1	-1,-1	A1,B1	-1,-1	B1,B3	A1,B3	B2,N	B2,B1	B2,B2	A1,B2	A1,A1	B3,B2	B2,B2	A1,B3	A1,A3	A1,B3	A2,A2	A1,B3	A1,B2	A1,B3	A1,A3	-1,-1	A1,A3	A1,B1	A1,A2	A1,A2	-1,-1	A1,A1	A2,A1	A1,A2
iteration_1387	A1,B3	A4,A1	A4,B3	A1,B2	A1,A1	B1,B1	A1,B3	A1,B3	N,B3	A4,B2	A2,B1	A4,A1	A1,B3	A2,B2	B3,B2	A4,N	A4,A1	A1,B1	A1,B1	A1,B1	A1,N	A1,B1	A4,B1	B3,B2	A4,B3	A4,B3	B3,N	A1,A2	A2,B2	A4,A1	A1,B2	A2,A2	A2,A2	A1,B4	A2,A1	A4,B2	A2,A2	A2,A2	A2,A2	A2,A2	A1,B4	A2,B4	A2,A1	B4,B4	B2,B3	A1,B2	A2,A1
iteration_1388	B1,B1	A1,A4	A1,B1	A2,B3	A4,B1	A3,B2	B1,B3	B1,B3	A2,B3	B1,B3	B1,B1	A1,A2	A2,B1	B5,N	A1,A2	-2,-2	B1,B3	B2,B1	A3,B1	B2,B3	B3,B3	A1,B1	A2,B1	A2,B5	-2,-2	-2,-2	-2,-2	B1,B3	A2,A1	A1,B4	A2,B1	A1,A3	A2,B1	-1,-1	A2,B1	A2,B4	A2,A1	A1,B1	A1,B1	A2,A3	-2,-2	A2,N	-2,-2	-2,-2	-2,-2	-2,-2	-2,-2
iteration_1389	A1,A1	B2,N	A1,B2	A2,A3	A1,N	A2,B1	A1,A2	A2,B2	B1,B1	A1,A2	B5,N	A1,A3	A1,A3	B2,B3	-1,-1	B1,B3	A1,A3	A2,A2	A1,B1	A2,A1	B2,B1	A1,B5	A1,N	A1,B2	A2,B1	A1,B1	A1,B1	-2,-2	-2,-2	-2,-2	-2,-2	-2,-2	-2,-2	A1,A4	N,A3	-2,-2	N,A3	-2,-2	-2,-2	-2,-2	A1,B4	A1,N	A1,A1	A1,B4	B2,N	A1,B2	A1,N
iteration_1390	A2,B1	B4,B1	B1,B4	B2,B3	A2,B4	-2,-2	B4,B2	B3,B4	A1,A2	B1,B3	A2,A2	B3,B1	B1,B2	A1,A4	B3,B1	A5,N	B1,B3	-2,-2	-2,-2	-2,-2	A1,B3	A2,B3	A2,B3	A1,B1	B3,N	A5,B3	B3,N	B3,N	A1,B2	A3,B2	A1,B3	B5,N	B2,B3	B4,B1	B2,N	B3,B2	B2,B5	B3,N	B3,B5	B2,B5	A1,B4	B4,N	B4,B4	A1,B4	A1,N	A1,B4	B4,B2
iteration_1391	N,A2	N,A5	A5,N	B2,N	N,N	A1,B3	N,N	N,N	B4,N	B2,N	A1,B1	A5,B2	B2,N	A4,B1	B2,N	A1,B3	B2,N	B3,N	B3,N	B3,N	N,B4	A5,B1	A1,B2	B1,B2	B3,B2	A1,B2	B3,B2	A3,N	A3,B2	B1,B1	A3,A3	-1,-1	A3,N	A2,B3	A3,A3	A3,B1	A1,A3	A1,N	-2,-2	A1,N	A3,B1	A3,B3	A3,A3	A3,B3	N,B5	B3,N	A3,A1
[truncated: 248,609 more rows]
