# Supplementary material for: Partitioning of copy-number genotypes in pedigrees
Source: BMC Bioinformatics. 2010 May 3;11:226. doi: 10.1186/1471-2105-11-226 (PMC2874807; doi:10.1186/1471-2105-11-226)
Supplement: Additional file 1 — Archive containing the simulated data for 250 thousand runs (out of 3 million) on a pedigree containing 47 individuals (14 founders). The archive contains the simulated Fawkes' calls (file validation.fawkes_calls), the partitioned genotyped compute by CNGen and the corresponding log file (file cn_genotype_calls_validation and CNGen.log, respectively) and the pedfile corresponding to the complex pedigree used for simulation (file pedfile.txt). The file (18 Mb) has been uploaded with the present document, and is also available at http://www.statgen.org/main/index.php/Downloads/Downloads. [file 1471-2105-11-226-S1.BZ2 › 250_thousand_validations/pedfile.txt]

1 104 0 0 1 0
1 103 0 0 2 0
1 209 104 103 1 0
1 208 102 101 2 0
1 210 104 103 2 0
1 314 0 0 1 0
1 313 209 208 2 0
1 315 209 208 1 0
1 316 0 0 2 0
1 317 209 208 2 0
1 319 0 0 1 0
1 318 209 208 2 0
1 308 209 208 1 0
1 309 0 0 2 0
1 310 209 208 1 0
1 311 0 0 2 0
1 312 209 208 1 0
1 408 314 313 1 0
1 409 314 313 1 0
1 410 314 313 1 0
1 411 315 316 2 0
1 412 319 318 2 0
1 413 319 318 1 0
1 404 308 309 2 0
1 405 310 311 2 0
1 406 310 311 1 0
1 407 310 311 1 0
1 102 0 0 1 0
1 101 0 0 2 0
1 202 0 0 1 0
1 201 102 101 2 0
1 204 0 0 1 0
1 203 102 101 2 0
1 206 0 0 1 0
1 205 102 101 2 0
1 301 202 201 2 0
1 305 204 203 2 0
1 302 204 203 2 0
1 303 204 203 2 0
1 304 204 203 1 0
1 307 0 0 1 0
1 306 206 205 2 0
1 402 307 306 1 0
1 403 307 306 2 0
1 207 0 0 2 0
1 320 206 207 2 0
1 401 402 305 2 0
