# Supplementary material for: Partitioning of copy-number genotypes in pedigrees
Source: BMC Bioinformatics. 2010 May 3;11:226. doi: 10.1186/1471-2105-11-226 (PMC2874807; doi:10.1186/1471-2105-11-226)
Supplement: Additional file 1 — Archive containing the simulated data for 250 thousand runs (out of 3 million) on a pedigree containing 47 individuals (14 founders). The archive contains the simulated Fawkes' calls (file validation.fawkes_calls), the partitioned genotyped compute by CNGen and the corresponding log file (file cn_genotype_calls_validation and CNGen.log, respectively) and the pedfile corresponding to the complex pedigree used for simulation (file pedfile.txt). The file (18 Mb) has been uploaded with the present document, and is also available at http://www.statgen.org/main/index.php/Downloads/Downloads. [file 1471-2105-11-226-S1.BZ2 › 250_thousand_validations/validation.fawkes_calls]

probeset_id	104	103	209	208	210	314	313	315	316	317	319	318	308	309	310	311	312	408	409	410	411	412	413	404	405	406	407	102	101	202	201	204	203	206	205	301	305	302	303	304	307	306	402	403	207	320	401
iteration_1	5,0	2,0	3,0	0,1	2,0	5,0	0,0	3,1	4,0	3,1	5,0	3,1	3,1	0,4	0,1	1,3	3,0	1,0	4,0	1,0	3,1	4,0	1,1	0,3	1,1	0,3	0,4	3,0	3,1	0,4	3,1	3,0	3,1	0,5	3,1	0,3	0,1	0,1	6,0	3,0	3,1	3,4	3,1	6,0	0,5	0,4	0,2
iteration_2	0,4	5,0	2,2	0,4	2,2	3,1	0,5	-1,-1	0,5	0,3	0,5	2,1	0,3	4,0	2,1	1,3	0,3	3,3	3,2	0,4	0,5	0,4	0,3	1,2	3,0	0,4	3,0	0,5	0,5	2,1	0,4	0,1	0,3	3,0	0,3	2,1	0,3	0,3	0,1	0,1	5,0	2,1	3,1	2,1	2,1	4,0	0,3
iteration_3	0,5	4,0	2,5	3,5	2,5	2,3	0,10	5,0	0,5	2,5	3,2	0,10	5,0	0,5	3,5	0,2	5,0	2,5	2,5	0,8	3,1	3,5	3,5	3,5	-1,-1	0,7	3,2	0,5	3,2	2,0	0,2	5,0	3,5	4,0	0,2	0,2	5,0	6,0	3,5	2,5	0,3	4,2	4,1	0,3	4,1	4,1	2,1
iteration_4	0,3	5,0	4,0	0,2	1,0	3,0	0,1	4,1	3,0	0,1	0,3	0,1	4,1	0,2	4,1	1,3	4,1	3,1	3,0	0,1	2,1	0,2	0,3	4,1	1,1	1,1	5,0	0,5	0,5	0,5	0,2	0,2	0,5	0,4	0,2	0,4	0,2	0,5	0,5	0,5	0,3	0,5	0,5	0,3	0,2	0,2	0,5
iteration_5	0,1	0,3	0,1	3,0	0,1	1,4	0,0	0,0	4,0	3,0	5,0	0,1	0,0	3,0	3,1	1,2	3,1	0,4	0,4	1,0	4,0	1,1	4,0	0,0	3,2	1,1	0,3	3,2	0,5	4,1	0,2	2,1	0,7	2,1	0,2	4,2	0,3	2,2	0,3	0,3	2,2	0,3	0,4	2,2	0,4	2,1	0,4
iteration_6	0,5	1,1	0,4	0,0	0,4	4,0	0,3	0,3	1,2	0,1	5,0	0,1	0,1	0,3	0,1	5,0	0,1	4,0	0,0	0,3	1,0	4,1	1,0	0,1	4,0	1,0	1,1	0,3	0,5	0,3	0,8	5,0	0,5	3,1	0,0	0,8	5,0	-1,-1	0,5	0,0	0,2	0,1	0,1	0,1	0,2	3,1	5,1
iteration_7	3,0	0,3	1,2	1,0	2,1	5,0	0,2	2,0	0,5	1,0	5,0	1,0	0,2	5,0	0,2	1,1	0,2	0,2	0,2	0,2	1,0	0,0	0,0	2,0	1,2	0,1	1,0	2,0	0,1	1,1	1,0	3,0	1,0	0,4	1,1	1,0	1,0	3,0	3,0	3,0	1,0	0,3	1,2	0,2	3,0	1,2	2,0
iteration_8	0,5	0,2	0,1	3,0	0,1	0,3	2,0	1,1	0,5	1,0	0,4	2,0	1,1	2,0	1,0	2,3	1,0	2,2	0,1	2,2	1,0	0,1	0,3	3,0	1,3	0,3	2,0	1,2	2,0	0,2	3,0	0,4	0,2	0,5	0,2	1,2	0,5	0,3	0,5	0,5	2,2	-1,-1	2,2	2,1	0,4	0,2	0,4
iteration_9	0,5	5,0	1,0	2,2	4,5	5,0	3,0	0,2	4,0	3,0	5,0	0,2	0,2	2,1	0,2	0,4	2,0	2,0	2,0	3,0	1,0	3,2	3,2	0,3	0,3	0,3	0,3	4,0	0,5	4,1	2,2	3,0	2,2	0,5	2,2	6,0	0,2	5,0	0,2	0,2	1,3	0,7	0,8	0,8	0,5	0,4	0,7
iteration_10	0,2	0,4	0,2	0,7	0,4	2,2	-1,-1	0,4	1,1	0,5	1,2	0,5	0,5	4,0	0,5	0,1	0,4	2,1	0,5	0,3	1,3	0,3	1,1	4,4	0,4	0,1	0,1	1,4	2,3	2,3	2,4	4,0	3,0	0,2	2,4	0,7	5,0	5,0	5,0	6,0	4,0	2,2	-1,-1	4,0	4,0	2,0	3,0
iteration_11	0,3	3,2	0,2	0,0	3,0	0,4	0,0	0,2	5,0	0,0	1,1	0,0	0,0	5,0	0,0	4,0	0,0	0,0	0,4	0,0	4,2	0,1	1,0	5,0	0,0	4,0	-1,-1	5,0	1,0	0,5	5,0	0,2	6,0	5,0	5,0	0,3	1,2	1,2	1,0	5,0	2,0	9,0	6,0	7,0	4,0	7,0	3,0
iteration_12	5,0	1,0	2,0	5,0	3,0	1,3	4,0	2,0	3,2	5,0	0,4	5,0	4,0	0,2	2,0	1,1	5,0	2,3	3,0	2,3	2,2	2,1	3,3	2,0	0,1	1,0	3,0	2,0	3,0	5,0	0,0	2,0	5,0	5,0	0,0	2,0	4,0	3,0	3,0	2,0	0,4	3,0	3,2	0,2	0,3	3,1	2,2
iteration_13	0,4	3,0	2,2	1,0	2,2	0,4	0,2	2,0	0,2	2,0	3,1	-1,-1	0,2	0,3	2,0	4,0	2,0	0,4	0,4	-1,-1	2,1	0,1	3,2	0,2	4,0	2,0	2,0	0,3	1,1	0,2	0,1	5,0	1,0	1,1	0,4	0,0	1,0	0,0	6,0	6,0	2,0	0,2	1,1	1,1	5,0	-1,-1	2,0
iteration_14	0,2	5,0	3,0	0,3	3,2	1,1	0,1	0,2	0,3	0,1	3,0	3,1	0,2	0,3	0,1	0,4	3,1	0,2	0,2	0,1	0,4	3,0	3,1	0,0	0,2	0,3	0,2	3,2	0,5	2,1	0,6	5,0	0,6	4,0	3,1	2,2	1,4	1,2	4,4	4,4	2,0	6,0	3,0	5,0	0,4	3,0	4,0
iteration_15	3,0	0,5	0,0	1,3	0,0	5,0	0,3	0,3	3,0	1,0	0,4	1,0	1,0	1,1	1,0	0,5	0,3	1,0	4,3	1,3	2,0	1,1	1,3	1,0	1,2	1,2	0,3	0,4	1,3	2,0	0,4	3,0	1,3	4,0	0,6	1,1	3,3	0,3	3,3	1,0	5,0	2,3	4,0	2,3	4,0	2,0	5,0
iteration_16	1,3	4,0	4,0	0,1	2,0	4,0	1,1	1,0	4,1	1,1	0,4	1,0	1,1	5,0	3,0	2,0	3,1	3,0	2,1	3,0	5,0	1,0	0,4	4,0	1,0	1,0	1,0	0,1	0,2	2,0	0,2	0,4	0,1	3,1	0,2	1,1	0,4	0,1	0,4	0,1	3,2	3,1	6,0	3,1	1,1	0,2	3,4
iteration_17	0,4	2,0	0,2	4,0	0,2	2,0	2,0	2,2	5,0	2,0	0,2	2,2	2,2	0,1	2,0	5,0	2,0	0,0	2,0	0,0	1,2	2,1	0,3	2,1	4,0	6,0	4,0	2,3	4,0	2,0	2,3	1,4	4,0	3,0	2,3	2,3	3,0	3,0	3,0	2,4	3,0	0,3	1,3	1,3	0,2	3,1	2,3
iteration_18	3,2	4,0	5,0	3,0	5,0	2,0	3,0	4,0	4,0	4,0	4,0	5,0	4,0	2,3	3,0	0,3	4,0	1,0	3,0	2,0	4,0	6,0	3,0	3,0	2,1	1,2	1,2	2,0	3,0	5,0	3,0	0,3	2,0	0,3	2,0	5,0	-1,-1	1,2	1,1	1,2	0,4	1,3	0,3	0,3	2,2	0,5	0,1
iteration_19	2,1	0,5	0,5	2,0	0,5	4,0	2,4	2,4	0,5	0,4	0,3	0,1	2,1	0,3	0,4	2,0	2,4	6,0	4,4	0,4	0,6	0,4	0,4	0,2	1,0	1,4	1,4	4,0	0,1	0,5	2,0	0,2	2,1	2,3	2,0	0,1	2,0	0,1	0,3	2,0	0,2	0,3	0,1	0,1	5,0	3,0	0,0
iteration_20	2,0	0,3	1,3	0,2	1,0	0,4	0,4	0,4	1,3	1,1	1,2	0,4	1,1	4,0	0,4	0,2	1,1	0,7	0,5	0,1	1,1	0,3	0,3	0,1	0,5	0,3	0,3	2,1	1,1	4,0	1,1	1,2	0,2	1,3	0,2	3,0	1,1	1,1	0,3	1,1	0,2	1,1	0,2	1,1	3,2	4,0	1,1
iteration_21	2,1	4,0	6,0	1,2	2,0	0,4	3,0	3,0	2,3	4,2	5,0	4,2	5,0	4,0	3,0	0,2	3,0	1,2	2,2	1,2	2,3	6,0	2,2	7,0	2,0	2,0	2,2	0,4	1,1	0,5	0,3	2,3	0,3	0,3	0,3	0,3	2,2	0,4	0,5	0,4	5,0	0,1	1,0	4,1	0,2	0,1	0,2
iteration_22	4,0	1,3	2,0	0,3	-1,-1	2,2	1,2	1,1	0,3	1,1	2,3	1,1	1,1	4,0	1,1	0,4	1,2	2,2	3,0	2,2	0,1	0,4	3,0	3,0	1,2	1,2	0,3	2,2	2,1	0,3	0,3	0,5	0,3	0,5	4,0	0,3	0,2	0,6	0,6	0,1	4,0	2,3	4,0	2,3	1,2	1,3	2,0
iteration_23	1,2	0,3	1,1	0,5	1,2	2,3	-1,-1	0,2	4,0	0,2	1,4	0,5	1,4	4,1	0,2	0,3	1,4	2,4	0,7	0,4	4,1	0,5	0,5	5,0	0,2	0,3	0,3	1,1	0,5	3,0	1,1	2,0	1,4	0,4	0,2	3,1	0,4	2,4	2,4	3,0	0,5	0,5	0,5	0,8	0,4	0,6	0,5
iteration_24	5,0	0,5	5,2	5,0	5,2	1,2	1,2	9,0	3,0	9,0	5,0	6,0	9,0	0,3	4,2	0,4	1,2	0,4	1,2	0,4	5,0	9,0	5,0	4,2	4,0	0,6	0,6	1,3	5,0	0,5	4,3	5,0	4,3	5,0	1,3	4,4	0,3	9,0	0,3	0,3	0,5	3,0	1,5	-1,-1	3,0	6,0	0,8
iteration_25	4,0	0,5	2,1	0,2	2,1	1,4	0,3	0,3	2,2	0,3	4,0	0,1	2,2	0,5	2,2	4,0	0,1	1,2	1,2	0,6	2,2	3,1	1,1	2,4	5,0	5,0	1,2	0,4	1,2	0,5	1,4	0,3	1,4	0,4	0,2	0,7	1,3	1,3	1,3	1,3	0,5	0,2	0,6	0,3	0,4	0,4	0,5
iteration_26	1,0	1,3	1,3	5,0	1,3	0,5	2,3	3,3	2,0	3,0	2,0	3,0	4,0	5,0	4,0	1,1	3,0	2,4	0,7	0,7	4,0	2,0	3,0	4,0	1,1	2,0	1,1	4,0	2,1	5,0	3,1	3,1	1,1	0,5	5,0	2,1	4,0	3,1	3,1	0,2	0,4	3,1	3,2	3,2	0,3	0,7	4,0
iteration_27	3,1	1,3	0,4	0,3	4,0	4,0	0,3	0,1	1,3	0,6	4,0	0,3	0,3	0,2	0,1	0,2	0,4	2,0	2,0	2,0	1,1	0,0	0,0	0,4	0,2	0,2	0,0	0,3	4,0	2,0	0,0	3,0	0,0	1,2	0,0	2,0	3,0	3,0	3,0	3,0	4,0	0,2	0,2	0,2	5,0	0,2	3,2
iteration_28	0,1	4,0	2,1	9,0	2,1	0,3	6,0	7,0	2,0	5,1	5,0	6,0	4,1	0,5	7,0	3,1	6,0	4,1	2,1	2,2	3,0	5,0	6,0	4,1	5,0	8,0	5,0	5,0	4,0	0,4	4,0	4,0	9,0	5,0	9,0	4,4	6,0	7,0	5,0	7,0	5,0	10,0	7,0	8,0	-1,-1	0,0	7,0
iteration_29	5,0	0,5	4,2	0,6	4,3	0,3	0,6	4,2	4,1	0,6	0,4	4,2	4,2	3,0	0,4	2,1	4,2	0,7	0,4	0,7	4,2	0,2	4,4	5,0	2,2	0,3	0,3	1,2	0,4	3,0	1,0	5,0	0,2	3,0	0,6	4,0	1,2	1,0	1,0	1,2	-1,-1	1,2	1,0	1,0	5,0	6,0	1,0
iteration_30	1,1	0,4	0,1	0,2	1,0	2,0	0,2	0,2	4,0	0,2	1,3	0,2	0,1	0,5	0,2	0,4	0,2	0,1	2,1	2,1	0,1	1,1	0,4	0,4	0,5	0,5	0,1	0,3	0,2	2,1	0,2	1,3	0,3	2,2	0,2	2,1	0,4	1,2	0,4	1,1	2,0	0,3	0,1	2,2	0,5	2,5	0,2
iteration_31	5,0	3,2	6,0	2,0	2,2	3,2	4,0	4,0	0,3	4,0	2,0	4,0	4,0	5,0	4,0	5,0	4,0	3,2	1,2	4,0	1,1	1,0	3,0	6,0	3,0	3,0	1,0	1,2	5,0	2,3	4,2	5,0	2,0	0,3	4,2	6,0	1,0	6,0	1,0	6,0	1,0	0,4	1,2	1,2	0,2	0,2	2,0
iteration_32	0,5	4,0	0,2	2,0	0,3	3,0	0,0	2,2	0,3	0,2	0,5	0,2	0,0	0,2	2,2	5,0	0,0	3,0	3,0	0,0	2,0	0,5	0,5	0,0	3,2	3,2	5,0	5,0	0,5	3,0	2,0	2,1	2,5	0,5	2,0	1,0	0,6	0,6	2,5	2,1	4,0	0,1	3,1	3,0	4,0	2,4	3,5
iteration_33	0,2	5,0	4,0	0,2	4,2	0,5	0,2	0,2	0,3	0,2	1,3	4,0	0,0	0,3	4,0	5,0	4,0	0,2	0,2	0,4	0,3	5,0	5,0	0,1	0,0	4,0	5,0	2,0	0,4	3,2	2,2	1,2	0,2	0,2	2,2	0,4	0,4	1,2	0,2	1,0	4,0	2,1	6,0	2,0	1,3	0,4	2,2
iteration_34	0,3	4,0	4,2	0,4	0,2	4,0	0,6	0,2	5,0	4,4	1,2	4,0	4,4	4,0	4,4	5,0	0,2	2,4	2,4	2,2	5,0	0,2	5,0	6,0	4,4	1,4	5,0	1,4	4,0	3,2	4,4	0,4	1,0	1,1	0,4	3,4	0,1	1,1	1,3	1,1	0,4	0,5	0,8	0,4	3,2	4,0	0,4
iteration_35	2,0	3,0	4,0	0,4	4,0	0,3	1,4	3,4	3,0	1,4	2,1	3,4	1,0	-1,-1	1,4	1,4	3,4	0,7	1,0	0,4	5,0	2,4	2,4	2,0	0,8	0,8	1,4	0,5	3,0	5,0	3,4	4,0	0,4	0,2	3,4	6,0	3,4	3,4	3,0	1,0	0,4	0,5	0,5	0,1	0,5	0,4	3,4
iteration_36	4,0	1,0	1,0	5,0	2,0	0,4	2,0	4,0	0,2	3,0	3,0	3,0	3,0	0,3	3,0	5,0	-1,-1	2,1	2,3	2,1	3,1	3,0	4,0	2,1	3,0	5,0	3,0	2,2	3,1	2,1	3,2	0,2	5,0	2,0	2,1	2,2	2,0	3,2	3,0	3,2	5,0	1,1	1,1	5,0	0,5	1,1	2,1
iteration_37	3,1	2,1	2,1	0,5	3,1	4,0	0,2	2,1	2,0	0,5	0,5	0,2	2,4	4,0	0,2	0,2	2,4	0,1	4,1	0,1	2,0	0,4	0,3	1,4	0,2	0,2	0,2	1,4	2,1	0,3	0,5	0,3	0,5	5,0	1,1	0,3	0,1	0,1	0,1	0,7	3,2	3,0	4,0	5,0	1,3	3,3	3,0
iteration_38	4,1	0,5	0,1	2,3	0,6	1,0	0,3	0,3	0,4	2,0	4,0	2,1	2,0	3,0	2,0	-1,-1	0,4	0,3	0,0	1,3	0,5	0,1	6,0	3,0	4,0	6,0	4,0	0,5	3,0	3,2	1,2	4,1	2,3	5,0	1,3	4,0	0,4	4,3	0,4	0,4	0,2	3,0	1,1	2,1	0,3	2,3	1,3
iteration_39	1,1	5,0	2,1	1,2	2,1	1,0	3,0	2,2	0,4	1,1	3,0	1,1	1,1	0,2	2,2	4,0	2,2	2,0	3,0	1,0	2,1	1,0	0,1	0,1	5,0	1,2	5,0	2,0	0,2	3,0	1,2	0,5	1,2	2,0	1,0	3,0	1,3	1,2	1,3	1,3	0,5	2,0	1,0	1,0	1,3	1,3	0,3
iteration_40	2,0	3,1	2,1	3,3	3,0	5,0	3,1	0,4	0,5	3,1	2,2	5,0	2,3	0,4	0,4	0,3	0,4	0,1	5,1	0,1	0,3	2,2	2,2	0,6	0,1	0,1	0,1	4,0	0,3	0,4	3,0	0,2	3,3	0,2	1,0	3,2	0,5	0,5	0,5	3,2	4,0	1,2	1,2	1,2	0,3	0,3	1,3
iteration_41	1,4	2,0	2,4	1,2	2,4	1,4	0,6	1,4	0,4	0,6	2,3	1,4	1,4	3,0	3,0	2,0	2,2	0,8	0,6	1,4	0,8	-1,-1	1,3	1,4	1,0	2,0	1,0	3,0	0,4	0,2	1,2	2,0	2,2	1,4	2,2	1,1	1,2	3,0	3,0	3,0	4,0	1,2	2,2	3,0	1,4	2,0	1,2
iteration_42	0,1	2,0	2,1	7,0	2,0	3,2	7,0	5,1	5,0	4,0	4,0	7,0	7,0	0,5	5,1	0,2	7,0	8,0	8,0	8,0	5,0	9,0	9,0	5,3	0,2	5,1	0,2	5,0	2,3	4,0	5,3	4,0	5,3	4,0	2,0	2,3	2,3	2,3	2,3	2,3	0,3	6,0	2,1	2,2	0,2	0,2	2,3
iteration_43	0,4	1,3	0,4	0,2	1,1	0,3	0,1	0,1	1,4	0,3	0,2	0,3	-1,-1	2,0	0,3	2,2	0,5	0,2	0,3	0,1	0,5	0,3	0,3	2,1	0,5	0,5	0,2	0,5	0,4	0,3	0,2	5,0	0,2	3,0	0,7	0,3	5,0	5,0	5,0	0,2	1,1	2,2	1,2	2,1	4,1	5,0	6,0
iteration_44	0,5	0,2	0,4	0,3	0,3	0,2	0,4	0,3	2,0	0,4	0,1	0,6	0,1	5,0	-1,-1	2,0	0,4	0,5	0,3	0,3	1,0	0,4	0,3	-1,-1	0,3	2,3	0,0	4,0	0,3	0,2	4,0	0,5	0,3	5,0	0,0	4,0	0,5	0,2	0,2	0,2	3,0	3,0	5,0	4,0	1,0	3,0	2,3
iteration_45	4,0	4,0	5,0	4,0	7,0	0,3	1,0	8,0	0,2	4,0	2,0	1,0	4,0	5,0	4,0	0,4	1,0	1,2	1,2	1,2	4,0	0,0	1,0	1,0	0,0	4,4	0,4	0,4	5,0	1,4	1,4	5,0	1,4	3,2	1,0	1,4	2,4	3,4	3,0	3,0	5,0	3,0	6,0	3,0	3,1	3,1	3,4
iteration_46	0,4	0,3	0,5	0,3	0,5	3,1	0,2	0,3	5,0	0,2	3,0	0,6	0,6	0,4	0,2	0,5	0,2	3,2	3,0	0,1	3,3	1,3	2,3	0,6	0,6	0,6	0,1	4,0	0,3	2,0	0,3	5,0	4,3	1,4	0,3	1,3	9,0	9,0	4,0	0,3	5,0	1,3	-1,-1	1,3	2,0	2,0	4,3
iteration_47	2,0	0,4	1,4	2,2	1,0	0,4	1,2	2,4	0,2	2,4	0,3	1,2	2,4	2,1	1,2	1,0	1,2	1,4	0,2	0,2	2,1	1,1	0,4	4,0	2,0	1,2	2,0	0,5	2,0	2,2	2,3	0,3	2,3	4,1	0,2	0,5	0,4	2,2	0,5	0,4	0,2	4,0	0,1	4,1	3,2	0,3	0,3
iteration_48	5,0	1,1	5,1	3,4	1,0	0,5	5,4	0,5	3,0	8,0	4,1	0,5	0,5	4,0	0,5	0,3	8,0	5,3	5,2	5,3	1,1	4,4	0,5	4,4	0,7	0,4	0,7	5,0	0,5	0,3	2,4	0,1	2,1	2,0	3,4	0,4	0,2	2,0	2,0	0,2	4,0	1,4	1,0	0,4	3,1	-1,-1	1,1
iteration_49	0,4	0,3	0,2	3,0	0,1	1,1	2,2	2,2	0,2	1,0	2,0	1,2	1,0	0,5	2,0	1,3	1,0	0,3	3,0	3,0	0,2	1,0	2,2	1,5	0,3	3,0	0,3	2,0	2,3	0,3	3,0	3,2	3,0	0,4	3,0	1,2	4,0	1,2	1,2	1,2	0,5	2,1	2,1	0,5	1,4	0,7	5,0
iteration_50	1,4	0,5	0,9	3,0	0,9	0,3	1,4	1,4	4,1	1,4	0,4	2,5	2,5	0,2	1,4	5,0	1,4	1,2	1,1	1,2	0,5	0,9	2,0	0,5	6,0	1,0	6,0	5,0	2,0	3,0	3,0	3,0	3,0	0,3	3,0	4,0	3,0	-1,-1	3,0	3,0	5,0	2,3	3,3	3,3	1,0	0,3	2,3
iteration_51	0,5	5,0	2,2	2,2	3,2	4,1	2,2	0,4	4,0	0,4	4,0	4,0	0,4	3,0	2,2	3,2	0,4	4,2	2,1	0,3	1,2	5,0	3,0	0,2	0,4	-1,-1	3,2	4,0	1,2	0,4	2,2	3,2	3,0	5,0	2,2	2,0	5,0	5,0	4,0	-1,-1	2,0	6,0	5,0	3,0	0,4	1,2	3,0
iteration_52	3,2	5,0	4,2	5,0	4,0	0,5	4,2	4,2	4,0	1,2	2,0	1,2	8,0	0,5	4,2	0,5	1,2	4,2	0,4	0,5	4,2	1,2	1,2	4,0	0,7	4,5	4,0	4,1	2,0	1,2	5,0	0,5	5,0	1,0	1,1	2,0	1,2	4,3	1,3	4,2	2,1	0,1	2,1	0,1	0,4	0,2	1,1
iteration_53	4,0	3,0	2,0	2,0	3,0	0,5	3,0	1,0	0,4	3,0	2,1	1,0	1,0	5,0	1,0	4,1	1,0	2,2	2,2	1,3	0,2	0,1	3,0	3,0	4,0	0,1	4,0	2,3	0,5	0,4	0,8	3,2	0,8	3,2	0,3	0,6	0,7	0,7	3,3	3,3	0,2	3,3	0,3	0,5	0,3	3,0	0,2
iteration_54	5,0	1,0	5,0	5,3	4,0	3,0	6,0	1,3	0,4	1,3	0,3	4,3	4,3	0,2	4,3	1,4	1,3	8,0	8,0	1,0	1,3	0,5	0,4	0,3	0,7	1,3	1,3	1,3	5,0	0,4	1,0	4,1	6,0	4,0	5,3	1,2	5,0	9,0	9,0	5,1	1,1	0,3	0,4	1,0	5,0	1,0	4,3
iteration_55	4,0	5,0	1,0	0,2	4,0	0,4	0,2	0,0	0,2	1,2	0,4	1,0	1,0	4,0	1,2	3,0	1,2	0,4	0,4	0,2	0,1	1,3	1,3	2,0	0,2	0,2	4,0	0,2	5,0	0,5	0,2	0,2	5,2	2,0	0,0	0,7	0,2	5,0	0,2	5,2	1,4	1,0	1,4	1,0	2,1	3,0	0,4
iteration_56	4,0	1,3	0,3	0,3	4,3	0,3	0,0	0,3	2,3	0,0	3,0	0,0	0,3	3,0	0,6	5,0	0,3	0,3	0,3	0,0	2,0	3,0	3,0	1,0	4,3	4,3	1,3	0,3	2,3	2,1	2,0	4,1	2,3	2,0	0,3	2,1	0,4	2,1	6,0	4,3	3,0	1,0	2,0	1,0	1,1	2,0	0,3
iteration_57	0,5	0,4	0,2	4,0	0,2	2,2	2,2	2,0	0,5	2,0	0,5	2,2	2,2	3,1	2,0	3,0	2,2	0,4	0,4	2,2	0,2	0,6	2,4	3,2	3,0	2,0	0,0	2,3	2,0	1,2	2,3	0,5	2,3	0,4	-1,-1	0,5	2,0	0,8	0,8	2,5	0,4	0,3	0,0	0,3	5,0	0,4	2,0
iteration_58	0,4	2,1	2,3	0,1	2,3	1,1	2,0	0,3	0,4	0,3	3,2	2,1	0,4	3,1	2,0	3,0	2,1	3,0	0,1	2,1	0,4	0,3	0,3	3,3	3,0	5,0	3,0	0,5	4,0	0,2	4,1	0,3	4,1	0,5	0,4	0,2	0,4	4,3	0,1	0,1	4,0	0,9	1,5	1,4	0,4	0,9	0,6
iteration_59	3,0	3,1	0,1	5,0	3,1	0,4	5,0	5,1	4,0	-1,-1	4,0	5,1	5,1	4,0	0,0	0,5	0,0	0,1	0,3	5,3	9,0	2,1	2,1	6,0	0,1	0,1	0,4	5,0	2,0	0,3	5,0	0,2	0,0	3,2	0,0	0,3	0,2	0,2	0,2	0,2	0,4	3,0	0,1	0,3	3,2	0,4	0,1
iteration_60	0,5	0,4	0,2	3,0	0,2	5,0	0,2	3,2	1,4	3,0	5,0	0,0	3,0	4,0	0,2	1,3	0,0	0,2	5,2	0,0	4,0	3,0	2,0	3,0	1,0	1,2	1,0	0,1	3,0	5,0	0,1	2,2	0,1	2,1	0,0	1,0	2,0	2,1	0,3	2,0	2,2	2,0	4,0	0,2	4,0	3,0	2,0
iteration_61	0,3	1,3	1,1	0,4	0,5	3,0	0,3	1,2	4,0	0,3	0,4	0,3	0,3	0,5	0,3	0,4	1,2	1,1	2,1	1,2	2,0	0,2	0,6	0,7	0,4	0,3	0,2	2,2	0,4	1,0	2,2	2,0	2,2	0,5	0,4	1,2	2,0	0,2	0,2	2,2	1,2	0,4	0,4	0,4	2,0	1,2	2,2
iteration_62	4,0	0,3	2,2	0,3	2,1	3,1	2,2	0,3	0,4	0,3	0,2	2,2	0,4	0,5	0,3	0,3	0,3	3,2	3,2	0,3	0,3	0,3	2,1	0,3	0,5	0,1	-1,-1	0,2	0,2	3,2	0,3	0,4	0,3	4,0	0,3	0,3	0,1	0,5	0,5	0,6	5,0	1,1	5,0	4,1	0,4	3,3	4,0
iteration_63	5,0	2,0	6,0	0,2	6,0	3,2	5,2	5,0	0,5	5,2	3,0	5,2	1,0	0,5	5,2	0,2	5,0	0,4	8,0	0,4	5,5	5,0	0,2	1,4	0,4	0,2	0,2	0,3	0,5	0,3	0,5	1,3	0,2	4,1	0,6	0,4	0,3	1,0	1,2	1,2	0,3	0,4	-1,-1	0,6	3,0	7,0	0,4
iteration_64	0,5	0,2	0,4	1,2	0,4	0,2	0,4	1,2	1,3	1,2	5,0	0,4	1,2	3,0	1,2	4,0	1,2	0,3	0,3	0,3	0,5	4,2	4,2	0,2	2,0	3,2	3,2	0,4	1,3	2,0	0,5	1,0	0,5	0,5	0,5	1,3	1,3	1,3	1,2	1,2	-1,-1	0,7	3,3	0,4	1,1	1,1	1,3
iteration_65	4,0	5,0	5,0	1,0	4,0	2,1	2,0	2,0	1,0	3,0	0,1	2,0	4,0	2,3	4,0	0,2	3,0	0,1	0,1	4,0	3,0	2,1	2,1	3,0	3,1	3,1	1,1	1,2	0,3	2,1	0,5	0,2	1,0	2,3	0,5	2,2	1,0	0,0	1,0	1,0	4,0	2,3	3,0	3,3	2,0	1,3	3,0
iteration_66	3,0	0,3	3,0	1,4	3,3	0,2	4,0	1,0	5,0	0,4	1,3	4,0	1,0	3,0	3,4	4,0	1,0	3,2	1,2	3,0	5,0	2,0	4,0	4,0	4,0	4,0	3,4	2,0	0,4	4,0	1,0	0,5	1,0	0,1	1,4	3,0	0,2	0,2	0,3	1,2	0,4	1,1	0,1	0,1	4,0	4,1	0,1
iteration_67	0,4	2,2	0,3	2,3	0,5	5,0	0,5	0,4	-1,-1	2,2	2,2	0,5	0,5	2,1	0,5	1,4	2,2	0,3	0,2	0,3	5,3	2,2	0,5	0,3	0,7	1,3	0,7	0,4	2,1	0,5	0,4	0,3	0,4	1,4	0,2	0,2	-1,-1	0,6	0,3	0,3	0,2	1,1	0,1	1,2	4,0	4,4	0,0
iteration_68	2,0	2,0	2,0	1,2	2,0	0,3	2,0	2,0	5,0	2,0	0,3	2,0	2,0	3,0	2,0	0,4	2,0	1,3	1,0	1,0	4,0	1,0	1,0	1,0	1,2	1,2	1,2	4,0	3,2	1,3	1,2	0,4	6,0	5,0	1,2	1,2	3,2	3,2	3,2	3,2	0,4	3,2	3,2	0,4	2,1	3,1	3,2
iteration_69	5,0	0,3	0,1	1,1	5,2	0,4	1,0	0,1	3,2	1,0	5,0	1,1	0,2	1,2	1,1	0,2	1,0	1,2	1,2	0,2	3,1	1,1	5,0	0,3	0,2	0,2	0,2	2,0	0,4	0,5	1,1	5,0	1,1	5,0	1,3	0,4	5,0	4,1	4,1	4,1	1,4	3,3	4,0	0,7	3,2	2,2	5,0
iteration_70	0,5	4,0	3,3	2,0	1,3	0,5	5,0	2,3	1,3	5,0	2,0	3,0	2,3	3,0	3,0	3,0	3,0	3,3	3,2	3,3	0,6	1,0	1,0	4,0	5,0	5,0	2,0	3,0	2,0	0,2	4,0	0,5	2,0	0,4	4,0	2,1	0,4	2,1	0,1	0,1	1,1	2,3	1,3	0,4	5,0	3,3	1,0
iteration_71	0,2	1,2	0,3	3,0	-1,-1	0,4	3,2	0,1	0,2	0,2	0,4	0,2	3,1	2,0	0,1	0,4	0,2	3,1	0,5	3,1	0,2	0,2	0,2	3,0	0,3	0,3	0,3	3,1	0,3	0,2	0,1	0,3	3,0	5,0	0,1	0,2	3,3	0,0	0,3	3,3	0,3	0,1	0,0	0,1	0,2	5,0	3,0
iteration_72	1,3	0,3	0,3	0,4	0,3	0,2	0,3	0,3	4,1	0,6	-1,-1	0,6	0,6	0,4	0,6	4,0	0,1	0,1	0,4	0,4	4,0	0,7	0,7	0,5	2,3	2,3	2,3	0,4	0,2	2,0	0,4	1,1	0,2	5,0	0,4	2,1	0,2	0,2	0,2	1,1	0,2	1,3	0,4	0,4	3,0	3,0	0,2
iteration_73	0,5	2,0	2,5	2,1	0,0	5,0	0,6	2,1	1,1	2,1	5,0	4,0	0,6	4,0	4,0	0,5	0,6	0,5	0,1	0,5	2,1	7,0	2,0	2,1	2,5	2,0	2,0	4,0	0,5	4,0	2,1	4,0	2,4	4,0	2,4	-1,-1	3,0	1,4	1,4	3,4	1,1	3,4	3,1	3,1	0,3	1,1	2,1
iteration_74	1,2	0,5	1,3	3,4	1,2	2,0	0,7	4,0	0,4	3,3	0,4	1,4	4,0	0,3	0,7	0,4	-1,-1	2,4	0,3	2,3	1,0	0,6	0,6	1,0	0,4	0,7	0,8	0,4	4,0	4,0	3,4	-1,-1	1,0	3,0	3,4	5,0	1,2	0,3	0,2	1,2	0,5	4,0	1,2	3,3	0,5	1,2	0,4
iteration_75	0,4	1,1	0,3	6,0	0,3	2,0	3,2	3,2	0,5	3,2	0,3	3,2	3,1	4,0	3,1	2,2	3,2	4,0	4,0	4,0	3,3	3,1	0,3	5,0	5,0	2,1	5,0	3,0	3,0	0,3	3,0	2,0	3,0	0,4	6,0	0,1	2,0	5,0	5,0	5,0	0,2	3,1	0,2	0,2	0,4	0,3	2,1
iteration_76	5,0	5,0	7,0	0,3	6,0	5,0	4,1	3,1	0,4	3,2	0,4	3,1	4,1	4,0	4,2	3,0	3,2	4,0	0,1	0,1	0,1	0,2	3,1	8,0	2,2	2,2	5,0	-1,-1	3,1	1,3	0,3	3,1	0,3	0,3	3,2	0,5	3,2	3,1	3,2	3,2	3,0	0,4	1,2	2,2	2,1	0,3	0,4
iteration_77	0,1	0,3	0,2	0,3	0,2	1,1	0,4	0,1	0,4	0,4	2,2	0,4	0,1	1,4	0,4	0,2	0,1	1,1	1,1	0,2	0,2	2,1	2,1	0,4	0,3	0,5	0,3	2,0	0,3	2,0	2,3	4,0	2,0	0,4	2,3	2,0	3,0	5,0	3,0	5,0	5,0	2,1	2,0	7,0	0,1	0,2	2,0
iteration_78	0,2	4,0	2,0	0,4	2,0	2,1	2,2	2,2	0,3	0,2	0,4	0,2	2,2	2,0	0,2	1,3	2,2	2,1	2,1	4,0	0,3	0,2	0,2	3,0	1,2	1,2	0,3	0,4	0,5	5,0	0,5	0,3	0,4	0,5	0,4	3,3	0,3	0,3	0,4	0,4	1,4	0,6	1,4	0,6	3,0	3,4	1,2
iteration_79	4,0	3,0	7,0	3,0	3,0	4,0	7,0	7,0	3,0	6,0	0,4	4,0	3,0	3,0	3,0	2,0	4,0	3,0	7,0	4,0	5,0	4,0	0,4	3,0	2,0	3,0	3,0	2,0	4,0	0,2	3,0	0,4	3,0	2,1	5,0	0,2	3,2	3,2	0,2	0,2	0,5	2,1	0,5	0,5	0,4	2,4	3,4
iteration_80	0,2	2,2	0,3	0,0	0,3	2,3	0,2	0,1	0,5	0,1	3,1	0,2	0,1	0,5	0,2	0,5	0,2	2,2	0,5	0,3	0,0	3,0	0,1	0,3	0,1	0,6	0,4	3,0	0,4	0,3	0,4	3,2	0,0	1,1	0,4	0,5	0,2	3,0	0,2	3,0	0,4	1,4	0,5	0,5	0,2	0,2	0,3
iteration_81	5,0	0,4	1,2	3,2	1,2	3,0	1,2	4,0	1,0	1,2	1,3	1,2	0,4	0,5	0,4	1,3	3,2	3,0	2,2	3,0	3,0	0,5	1,3	0,4	0,5	1,2	0,5	3,2	0,4	1,1	3,2	2,0	0,4	0,4	3,2	3,1	2,2	-1,-1	0,2	2,2	0,4	0,3	0,5	0,6	2,0	1,3	2,1
iteration_82	2,2	5,0	4,2	0,0	3,0	0,3	0,2	4,0	2,2	-1,-1	0,3	0,2	4,0	2,1	0,2	5,0	4,0	0,0	0,3	0,0	2,0	0,1	0,1	4,1	4,0	4,0	1,2	4,0	4,0	0,5	8,0	0,4	4,0	0,4	0,0	4,3	0,1	0,1	4,3	4,3	0,5	0,3	0,6	0,2	0,2	0,3	0,4
iteration_83	4,0	5,0	1,0	0,0	8,0	4,0	0,0	1,0	0,5	1,0	3,2	0,0	1,0	0,2	0,0	3,0	1,0	3,0	1,0	3,0	1,3	3,0	0,2	0,1	1,0	2,0	2,0	2,0	0,5	0,2	0,5	1,4	2,0	2,1	0,0	0,7	3,0	0,4	1,0	2,4	4,0	0,1	0,1	4,1	0,5	0,1	2,1
iteration_84	2,0	1,2	2,0	-1,-1	2,0	0,3	1,3	1,0	2,0	-1,-1	0,5	1,0	1,0	1,2	1,3	0,4	1,0	1,0	0,3	0,6	2,0	0,0	0,0	1,2	1,3	1,1	1,3	0,5	4,0	0,2	0,3	0,2	0,3	5,0	4,3	0,0	0,3	0,3	0,5	0,2	4,0	4,3	0,3	0,3	0,5	1,4	0,6
iteration_85	2,1	0,1	2,0	1,1	2,0	0,5	3,0	0,1	3,1	1,0	0,1	3,0	3,0	0,3	1,0	2,0	1,0	1,1	2,1	2,1	3,0	1,1	2,0	1,0	0,0	3,0	3,0	5,0	1,1	0,5	4,1	3,2	5,0	0,5	5,0	0,6	1,2	7,0	4,2	4,2	2,3	1,1	3,0	1,3	2,3	0,4	2,2
iteration_86	0,1	2,0	2,0	0,5	0,1	0,4	2,2	2,2	5,0	2,3	1,4	0,2	2,3	1,2	0,2	0,3	2,3	2,4	2,4	0,6	1,2	1,2	0,4	1,3	0,3	0,2	0,4	2,2	0,3	0,4	2,0	4,0	2,3	0,4	0,5	2,4	1,3	3,0	3,0	1,3	0,2	0,6	0,3	0,5	0,3	0,3	0,3
iteration_87	0,4	0,2	0,2	0,2	0,6	4,1	0,3	0,3	0,5	0,3	4,0	0,3	0,1	1,3	0,1	5,0	0,3	4,2	4,1	4,1	0,6	1,2	3,2	0,4	2,1	2,1	2,1	0,2	1,1	2,0	0,2	0,5	1,1	2,1	0,2	1,1	1,3	0,3	1,3	1,2	0,4	0,2	0,1	0,5	0,2	0,2	1,1
iteration_88	0,3	1,2	0,3	2,3	0,4	4,0	0,5	2,2	0,5	2,1	5,0	2,2	2,1	0,5	0,5	0,2	0,4	0,2	4,3	4,3	2,3	3,0	1,2	2,5	0,3	0,3	0,3	3,0	0,5	0,3	2,2	0,2	2,3	3,0	2,3	0,3	2,1	2,1	2,1	2,1	2,0	1,3	3,0	0,3	3,0	2,0	3,0
iteration_89	0,2	0,5	0,5	0,4	0,4	0,5	0,6	0,5	3,0	0,4	0,5	0,3	0,5	2,0	0,4	0,5	0,3	0,3	0,3	0,3	3,2	0,3	0,5	1,3	0,3	0,8	0,3	0,5	2,1	3,2	0,3	2,3	2,3	5,0	2,3	3,2	2,3	2,3	2,3	4,0	0,5	2,3	2,0	0,8	0,4	2,1	0,3
iteration_90	5,0	0,2	5,1	4,2	0,1	0,4	5,2	4,1	1,2	5,2	2,2	5,2	9,0	0,4	4,1	0,5	0,3	0,3	5,1	0,3	1,1	2,2	7,0	4,1	0,5	4,4	0,2	4,0	2,2	1,4	4,2	0,2	2,0	2,3	0,2	5,0	0,2	2,2	2,0	2,0	-1,-1	0,3	0,5	2,3	4,0	3,0	0,5
iteration_91	0,4	2,3	0,5	1,5	0,5	5,0	0,8	0,8	3,0	-1,-1	2,0	1,2	0,7	0,1	1,3	5,0	1,2	-1,-1	2,3	2,5	2,5	3,0	3,0	0,2	0,3	6,0	0,3	0,5	1,2	0,3	1,5	0,2	1,0	0,5	1,0	0,5	1,1	0,1	1,1	1,1	0,4	1,0	1,2	0,2	3,0	2,5	2,0
iteration_92	0,4	2,0	0,2	2,2	0,2	2,3	2,0	2,0	4,0	0,4	2,0	-1,-1	0,4	0,3	2,2	2,0	0,4	2,0	2,0	2,0	4,0	2,2	0,2	0,2	4,0	2,2	2,2	0,2	-1,-1	3,0	0,4	0,3	2,0	4,0	0,4	1,2	2,1	0,2	0,2	0,1	2,0	1,2	3,0	0,2	3,0	4,0	4,0
iteration_93	0,4	1,3	1,3	-1,-1	1,3	0,2	1,0	1,0	3,0	1,0	0,3	0,3	1,0	1,2	1,0	0,1	1,0	1,0	1,2	0,0	3,0	0,3	0,6	1,2	1,1	1,0	1,0	3,0	4,0	0,3	4,0	4,0	0,0	0,2	3,0	0,1	4,0	-1,-1	0,0	0,0	2,1	0,1	2,1	0,2	5,0	2,1	6,0
iteration_94	2,2	0,2	2,1	3,0	0,3	0,3	0,1	3,1	0,4	0,1	2,2	3,1	5,0	2,0	0,1	2,3	3,1	0,2	0,3	0,3	0,1	5,0	5,0	3,0	0,4	2,0	0,4	3,2	0,5	2,2	0,7	3,0	0,7	4,0	0,7	2,5	0,2	0,5	3,2	3,2	1,2	0,5	0,2	0,2	2,0	1,0	0,4
iteration_95	0,4	5,0	2,4	1,3	3,0	0,2	3,0	0,7	3,0	2,3	0,5	0,7	2,3	0,5	1,4	3,1	1,4	2,1	2,1	1,1	1,4	0,9	0,8	2,3	3,4	1,1	0,5	0,5	2,0	4,1	1,3	0,3	1,3	4,0	1,3	5,0	0,5	0,5	0,4	1,2	0,3	3,3	3,0	0,6	2,2	3,0	0,2
iteration_96	0,2	0,3	0,5	0,3	0,2	0,5	0,6	0,3	2,0	0,3	0,3	0,6	0,3	4,0	0,6	1,2	0,3	0,3	0,3	0,8	0,0	0,6	0,6	2,3	0,5	0,5	1,3	0,5	4,0	3,0	4,2	2,0	4,2	0,2	4,3	-1,-1	6,0	6,0	0,2	6,0	2,0	0,4	1,3	1,3	0,5	0,4	4,3
iteration_97	3,0	0,4	1,2	1,2	2,2	1,4	1,2	0,4	4,0	1,2	0,1	0,4	0,4	1,4	1,2	1,3	1,2	2,0	2,0	1,2	1,2	0,2	0,2	1,2	2,0	1,2	0,5	1,1	0,4	3,0	1,2	3,0	0,3	0,5	1,2	3,0	3,2	3,2	0,2	0,2	3,0	0,5	3,2	3,3	0,5	0,3	3,2
iteration_98	2,3	2,2	0,5	0,2	2,3	3,2	0,4	0,3	5,0	0,4	5,0	0,4	0,4	4,1	0,3	-1,-1	0,3	3,3	0,3	0,5	0,2	0,1	5,1	4,3	1,1	1,1	1,2	0,4	2,1	4,0	0,2	5,0	0,4	2,2	0,2	4,1	2,3	2,1	3,1	2,3	0,3	-1,-1	0,5	0,1	3,0	0,2	2,3
iteration_99	5,0	2,3	3,0	6,0	1,3	1,3	6,0	5,0	4,0	4,0	2,2	6,0	3,0	3,0	3,0	2,3	4,0	3,0	2,3	5,0	2,0	4,2	4,0	4,0	1,3	4,0	3,0	2,1	5,0	3,2	4,1	0,3	6,0	4,0	3,0	4,2	2,0	2,3	2,3	2,3	0,5	5,0	2,5	2,0	0,4	3,3	2,0
iteration_100	5,0	4,0	4,0	5,1	8,0	3,1	9,0	5,0	0,5	0,1	1,2	9,0	5,0	0,2	4,1	0,4	9,0	4,1	4,1	7,0	5,3	5,0	5,0	5,2	4,2	4,2	4,2	0,3	5,0	0,2	5,2	0,5	0,2	0,4	0,1	5,1	0,7	0,5	0,2	0,7	0,3	0,2	0,1	0,4	4,0	1,2	0,3
iteration_101	1,2	3,0	4,0	2,3	3,2	4,1	1,3	1,3	0,2	3,0	5,0	3,3	5,0	0,5	3,3	5,0	1,3	4,3	1,1	1,1	1,1	2,3	6,0	2,3	5,0	3,3	3,3	2,3	5,0	0,2	3,3	0,4	5,0	5,0	4,0	0,5	3,0	2,0	3,0	2,4	5,0	4,0	4,0	4,0	1,4	3,4	5,0
iteration_102	4,0	5,0	2,0	0,2	7,0	0,5	0,2	2,2	2,3	2,0	1,0	2,2	2,0	0,3	2,2	5,0	2,2	0,3	0,2	0,2	4,0	3,0	1,2	2,1	5,0	3,2	4,0	2,0	0,2	2,3	2,0	0,5	2,2	0,5	2,0	2,0	0,5	2,3	2,2	0,4	4,0	0,4	2,4	2,0	1,2	0,6	2,3
iteration_103	1,1	4,0	4,1	5,0	0,1	3,1	4,1	1,1	0,2	5,0	4,0	1,1	1,1	3,0	8,0	2,0	8,0	0,2	3,1	3,1	0,2	2,1	3,0	2,1	6,0	6,0	4,0	4,0	5,0	0,4	1,0	0,5	1,0	0,4	4,0	1,2	0,5	0,0	1,0	1,0	0,2	4,2	0,3	4,1	3,0	3,2	0,7
iteration_104	2,1	0,4	0,3	0,2	2,2	0,4	0,3	0,2	2,3	0,2	0,5	0,3	0,3	2,0	0,3	5,0	0,3	0,2	0,5	0,5	2,1	0,3	0,3	1,1	4,1	1,1	1,1	0,5	0,2	3,0	0,5	0,3	0,5	2,1	0,2	2,4	0,5	0,2	0,5	0,6	0,3	2,1	2,2	2,1	0,5	2,0	2,1
iteration_105	3,0	0,4	0,3	0,1	3,3	5,0	0,4	0,3	1,2	0,3	4,0	0,4	0,1	0,2	0,0	3,1	0,4	4,1	1,3	4,1	0,2	2,1	2,3	0,1	3,0	0,1	0,1	0,3	3,1	3,0	0,4	3,0	0,4	0,4	0,1	0,3	1,1	2,1	1,3	1,1	5,0	0,3	0,2	5,1	5,0	2,2	1,2
iteration_106	0,2	4,0	1,1	0,3	1,1	4,0	0,2	1,2	3,0	1,1	3,0	1,2	1,1	3,2	1,2	5,0	1,1	2,1	2,1	2,1	1,0	2,0	3,0	0,3	1,2	5,0	2,0	0,2	0,4	5,0	0,3	1,2	0,3	5,0	0,3	5,1	0,3	0,3	0,4	-1,-1	0,5	4,2	4,1	0,3	5,0	4,0	4,1
iteration_107	0,5	0,5	0,1	0,0	0,9	0,1	0,1	0,0	0,5	0,0	0,5	0,1	0,0	2,0	0,0	0,4	0,0	0,1	0,1	0,0	0,5	-1,-1	0,1	2,0	0,0	0,4	0,0	0,3	5,0	1,1	5,0	0,3	0,3	4,0	0,0	1,0	0,5	0,4	0,1	0,1	0,5	1,0	0,1	1,1	4,1	5,0	0,2
iteration_108	0,5	3,1	0,3	5,0	3,2	0,4	3,1	3,1	1,4	2,2	1,2	2,1	2,2	0,4	2,1	0,3	2,1	3,2	3,2	3,2	4,0	2,2	1,1	2,2	2,2	2,2	0,3	3,0	3,0	0,5	1,0	0,4	2,0	4,0	4,0	1,5	2,2	2,2	0,2	0,2	1,1	4,0	1,1	1,1	2,0	4,0	0,3
iteration_109	0,4	0,4	0,3	0,3	0,5	4,1	0,4	0,4	3,0	0,5	0,5	0,5	0,2	2,1	0,5	2,0	0,4	4,3	0,2	4,1	1,3	0,4	0,3	2,0	1,3	1,2	1,2	0,3	0,4	0,3	0,4	0,3	0,6	5,0	0,1	0,5	0,6	0,6	0,3	0,6	2,0	3,0	1,0	4,0	5,0	6,0	1,3
iteration_110	0,5	4,0	3,2	0,7	1,3	0,4	3,3	0,5	3,2	3,3	0,5	3,4	0,6	5,0	3,4	0,4	0,5	0,5	3,2	0,5	0,4	3,4	0,8	0,4	0,8	0,8	0,4	0,4	0,5	4,0	0,2	1,2	0,4	0,2	0,7	1,1	1,1	1,1	1,3	1,3	0,2	0,4	0,5	0,3	5,0	5,1	1,2
iteration_111	3,1	3,0	4,0	2,0	4,0	2,1	1,0	1,0	0,5	3,0	-1,-1	5,0	5,0	0,4	3,0	0,3	1,0	3,0	0,1	0,1	1,0	7,0	3,0	3,0	2,0	2,3	1,3	0,3	2,2	4,0	0,2	0,4	2,3	0,4	0,2	4,2	2,4	2,4	2,4	2,0	4,0	0,3	3,2	3,1	0,5	0,3	5,0
iteration_112	4,0	0,5	2,4	2,0	2,4	3,0	3,0	3,0	1,4	3,0	2,0	1,4	3,0	2,3	3,0	3,1	1,4	4,0	1,0	4,0	2,4	1,4	1,4	2,3	5,0	5,0	-1,-1	1,3	1,4	0,2	1,3	4,0	0,7	1,2	1,4	1,1	1,4	1,3	1,3	1,4	2,0	1,4	3,0	1,0	0,3	1,1	2,4
iteration_113	0,3	0,4	0,2	1,0	0,3	-1,-1	1,1	0,1	3,2	1,1	2,1	1,1	0,1	3,2	0,1	2,3	1,1	1,1	4,1	2,0	0,3	2,1	1,1	0,3	2,1	0,4	0,4	4,0	1,4	1,3	4,4	2,0	1,0	0,5	1,0	4,3	0,0	2,0	1,0	0,0	0,4	1,1	0,2	1,3	1,1	0,5	0,1
iteration_114	0,2	2,2	0,3	0,7	0,3	0,4	0,5	0,4	0,4	0,4	1,1	0,4	0,6	5,0	0,5	2,2	0,5	0,3	0,3	0,6	0,5	1,3	1,3	3,2	0,5	2,2	2,2	0,5	2,3	4,0	0,4	5,0	0,4	5,0	2,4	0,1	2,1	2,1	3,3	2,1	1,0	4,0	3,0	3,0	5,0	3,0	4,0
iteration_115	3,0	5,0	6,0	2,0	6,0	5,0	7,0	7,0	2,2	7,0	4,1	3,0	3,0	2,3	5,0	2,0	3,0	10,0	5,0	2,0	4,0	6,0	2,1	4,0	2,0	0,0	0,0	2,1	3,0	0,4	5,0	2,0	0,1	3,2	0,1	2,2	2,1	2,1	0,1	2,0	0,2	3,1	0,3	0,3	5,0	1,2	2,2
iteration_116	3,0	5,0	6,0	0,2	3,0	4,1	3,2	3,0	0,4	3,0	0,3	3,2	3,0	0,4	3,2	0,3	3,2	0,3	0,3	4,2	3,4	0,4	0,4	3,3	3,3	3,3	3,3	2,0	2,2	2,3	0,2	0,1	2,0	0,2	2,2	2,2	0,0	2,1	0,0	0,1	4,0	2,2	2,2	2,2	0,2	0,2	0,2
iteration_117	3,0	3,0	4,0	5,0	4,0	0,5	5,0	5,0	3,0	7,0	0,2	7,0	2,0	1,2	2,0	3,1	5,0	1,1	1,4	4,1	1,0	4,2	3,2	2,0	1,1	4,0	4,0	1,1	4,0	1,4	5,0	0,4	1,0	0,2	5,0	5,0	0,0	0,0	1,4	1,4	0,2	1,0	1,2	0,2	0,3	0,1	1,0
iteration_118	1,2	2,0	1,0	2,0	0,2	2,1	2,0	1,0	5,0	1,0	1,2	1,0	1,0	2,1	1,0	0,3	2,0	3,0	3,0	3,0	3,0	1,2	0,2	3,0	0,0	0,0	0,0	3,0	5,0	1,4	6,0	0,5	6,0	0,4	3,0	5,0	4,0	4,5	-1,-1	4,0	3,2	1,4	1,2	4,0	0,4	0,3	0,2
iteration_119	3,0	0,3	3,2	0,2	3,1	3,0	3,1	0,3	1,0	3,1	2,0	3,1	0,3	4,0	3,1	5,0	3,1	6,0	0,1	3,1	1,2	4,0	1,1	0,1	4,1	4,0	1,1	0,4	2,1	2,2	2,3	0,4	2,3	0,5	2,3	4,0	2,4	2,0	2,4	2,4	1,0	0,5	0,2	1,3	2,1	2,2	0,6
iteration_120	5,0	5,0	6,0	2,2	6,0	-1,-1	5,2	3,0	0,5	1,2	2,0	1,2	1,2	1,3	5,2	3,1	1,2	5,3	7,0	0,5	2,4	0,2	1,0	0,5	0,3	8,0	3,2	0,2	4,0	4,0	2,0	5,0	2,0	4,1	2,0	2,0	4,0	3,0	2,0	2,0	5,0	6,0	4,0	2,0	2,3	4,3	2,0
iteration_121	1,3	0,4	0,6	1,1	1,1	0,3	0,4	0,4	4,0	1,3	0,4	1,3	1,3	4,0	1,3	4,0	1,3	0,3	0,6	0,1	2,3	1,0	1,0	4,3	4,0	1,3	1,3	1,4	4,1	1,1	0,5	0,4	5,0	0,4	5,0	0,2	4,1	1,1	4,1	1,3	1,0	1,2	1,2	0,2	0,5	0,2	0,3
iteration_122	5,0	0,2	0,1	0,7	0,1	2,3	-1,-1	0,5	2,1	0,3	0,2	0,5	0,5	0,2	0,3	0,1	0,5	0,4	0,4	0,8	2,0	0,1	0,1	0,0	0,1	0,2	0,2	0,4	0,5	2,3	0,7	0,3	0,2	5,0	0,7	0,8	0,1	0,1	0,2	0,1	2,0	2,2	2,0	0,2	3,0	6,0	2,0
iteration_123	4,0	2,2	2,2	5,0	2,2	2,0	0,2	2,0	0,3	5,2	0,5	0,2	0,2	0,5	5,2	5,0	7,0	1,2	1,2	1,2	0,0	0,5	0,0	0,0	9,0	1,2	1,2	5,0	5,0	4,0	5,0	4,0	5,0	3,0	5,0	5,0	3,0	8,0	1,0	6,0	0,5	8,0	3,4	5,4	0,5	0,2	6,0
iteration_124	0,4	4,0	3,3	2,2	3,1	5,0	5,0	5,0	0,2	0,5	1,4	2,3	3,2	2,0	2,3	3,2	3,2	8,0	8,0	7,0	3,2	1,3	3,0	4,0	5,0	0,5	0,5	1,2	4,0	0,3	3,0	3,2	3,0	3,0	3,0	2,3	2,2	4,0	4,0	1,2	0,4	3,0	1,0	2,0	0,5	1,3	3,0
iteration_125	0,3	0,5	0,1	4,1	0,1	3,1	0,2	4,0	3,2	4,0	0,4	4,0	4,1	0,4	4,0	0,3	4,0	3,1	3,1	3,1	3,0	0,3	0,1	0,2	0,0	0,3	4,0	5,0	0,2	4,0	1,1	0,5	1,1	0,5	1,1	4,1	1,2	0,4	1,2	1,2	4,0	0,6	3,5	1,5	4,0	2,0	1,5
iteration_126	0,2	3,1	3,2	1,3	0,3	4,0	0,5	1,2	0,3	3,3	3,0	1,2	0,5	2,0	4,0	0,4	4,0	3,2	1,2	1,2	0,5	2,0	1,2	2,2	3,2	1,2	3,2	2,3	2,0	3,1	1,3	0,3	3,0	1,3	3,0	4,0	2,2	1,1	1,1	2,2	2,0	3,0	2,0	3,0	0,5	1,4	1,2
iteration_127	0,2	5,0	3,0	3,2	3,0	1,3	0,2	0,2	3,2	3,2	0,5	0,2	6,0	2,0	0,2	5,0	3,2	0,5	0,3	0,5	0,4	0,5	0,5	4,0	3,2	2,0	-1,-1	0,5	3,0	4,1	0,2	5,0	0,2	5,0	0,3	4,2	0,0	5,0	0,0	5,0	2,1	5,0	2,0	7,0	2,2	0,2	0,0
iteration_128	1,0	0,4	1,1	2,0	1,3	0,5	3,0	1,0	3,0	2,1	5,0	2,1	1,0	0,2	1,0	4,0	2,1	1,3	1,2	2,3	3,0	5,1	5,1	0,1	3,0	2,0	3,0	0,5	3,0	5,0	1,5	4,0	2,5	0,5	2,5	5,0	2,5	4,0	2,5	4,0	5,0	0,6	1,5	1,1	0,3	0,5	1,5
iteration_129	0,4	0,5	0,6	3,0	0,6	5,0	2,4	2,4	4,1	2,4	2,0	2,4	2,4	0,5	1,4	1,2	1,2	4,4	1,4	3,0	2,1	3,0	3,0	2,5	1,2	2,0	1,2	3,0	5,0	0,5	4,0	5,0	4,0	1,3	5,0	3,3	2,0	7,0	2,0	2,0	3,1	3,3	0,4	3,1	1,3	1,3	2,3
iteration_130	4,0	2,3	2,3	0,1	2,3	3,0	0,4	2,1	0,2	2,1	2,0	0,4	2,0	1,3	0,3	1,1	0,4	3,1	3,1	0,1	-1,-1	1,1	1,1	1,0	1,3	1,0	1,0	1,1	0,2	4,0	0,3	1,1	0,3	3,2	0,3	2,2	1,1	1,1	0,2	0,3	5,0	3,1	2,1	3,1	-1,-1	6,0	2,1
iteration_131	2,1	0,4	2,2	0,1	0,3	1,3	0,3	0,3	1,3	0,2	0,3	2,1	0,2	3,1	2,0	4,1	0,3	0,4	0,4	0,4	0,4	2,1	2,2	3,2	0,1	6,0	0,1	0,3	2,0	2,0	2,1	1,1	0,2	0,1	0,1	3,0	1,2	1,0	0,1	1,2	4,0	0,0	3,0	1,0	1,0	0,1	4,0
iteration_132	2,2	3,1	3,2	3,1	2,1	4,0	0,3	3,2	0,2	6,0	5,0	6,0	3,2	5,0	3,2	4,0	3,2	4,2	0,1	0,1	0,2	4,0	7,0	3,2	1,2	1,2	3,2	3,0	0,4	2,0	3,3	5,0	0,1	1,4	0,3	2,3	0,0	0,0	0,1	0,0	0,4	0,7	0,4	0,8	2,1	1,1	0,0
iteration_133	0,3	1,3	1,1	1,4	1,2	4,0	0,5	0,5	0,5	2,0	4,0	2,0	1,4	2,3	2,0	2,3	1,1	2,4	2,4	2,4	0,2	3,0	3,0	2,4	3,0	1,3	1,3	0,4	1,4	0,5	0,8	0,3	1,4	4,0	1,4	0,6	1,1	1,2	0,5	0,6	5,0	4,4	4,4	4,4	0,2	4,1	1,4
iteration_134	2,2	4,0	0,2	5,1	6,0	2,2	5,0	5,2	0,5	0,3	5,0	5,0	0,3	3,0	5,0	0,4	5,2	2,0	5,2	0,2	5,3	-1,-1	10,0	3,1	5,2	5,2	0,2	0,3	5,0	0,3	0,1	0,4	0,2	5,0	5,1	0,2	0,3	0,1	0,3	0,3	0,5	10,0	5,3	5,2	2,2	0,2	0,5
iteration_135	5,0	2,3	5,3	3,1	2,0	3,0	8,0	3,3	1,0	0,4	1,1	8,0	0,4	5,0	5,1	2,2	3,3	8,0	3,0	5,0	4,0	4,0	3,1	1,1	7,0	2,1	2,1	5,0	0,2	5,0	2,1	0,3	2,1	2,2	2,1	5,0	2,0	2,3	0,1	2,3	0,3	2,2	2,1	2,1	5,0	4,0	2,0
iteration_136	0,3	4,0	2,1	0,0	2,2	5,0	0,1	2,0	0,4	0,1	0,2	0,1	2,0	0,5	2,0	0,3	0,1	5,1	0,0	0,1	0,4	0,1	0,2	2,2	2,0	2,3	2,0	5,0	0,3	3,0	5,0	2,0	5,3	5,0	0,0	1,0	7,0	7,0	0,3	7,0	2,0	5,0	0,0	7,0	1,3	0,3	5,0
iteration_137	2,2	1,1	1,2	0,7	0,3	5,0	0,5	0,6	3,0	1,4	5,0	0,5	0,6	0,5	1,3	1,3	0,5	4,3	4,3	4,3	0,2	1,2	1,3	0,5	2,0	1,3	0,6	1,3	0,4	5,0	1,4	2,0	0,7	4,0	0,3	2,4	2,4	2,3	0,4	2,3	3,1	0,0	0,1	3,0	4,0	6,0	2,0
iteration_138	0,2	4,1	4,2	3,0	0,3	0,5	0,2	3,2	3,1	3,2	0,5	3,2	0,2	1,1	7,0	0,4	0,2	0,7	0,7	0,7	3,1	3,5	3,0	0,3	3,3	3,1	3,1	3,1	0,4	5,0	0,1	3,2	3,0	-1,-1	3,0	0,0	0,2	3,2	3,0	3,0	0,2	3,0	3,1	0,1	3,0	3,2	3,2
iteration_139	3,0	0,4	2,1	0,2	1,3	3,0	0,2	0,2	5,0	0,2	-1,-1	2,1	0,2	5,0	2,1	2,1	0,2	1,1	2,1	2,1	0,1	-1,-1	4,0	5,1	2,1	2,1	2,1	0,2	0,3	0,3	0,2	5,0	0,2	0,4	0,2	0,3	3,1	2,1	3,1	3,1	2,0	0,3	0,1	0,2	2,0	1,2	3,1
iteration_140	3,2	2,0	0,2	2,1	5,0	4,0	0,1	0,3	3,2	2,0	1,0	0,3	2,2	0,2	2,0	0,5	0,3	0,1	4,1	4,1	3,2	0,2	0,2	2,1	2,2	0,3	2,3	4,0	0,2	1,1	2,1	4,1	2,1	4,1	2,1	3,0	6,0	2,1	0,2	6,0	1,4	0,2	0,5	1,1	4,0	4,0	4,1
iteration_141	0,3	2,3	0,5	0,0	0,5	4,0	0,3	0,2	-1,-1	0,2	3,2	0,3	0,2	0,5	0,2	3,0	0,2	1,0	1,3	3,3	0,0	0,5	0,5	0,7	1,2	1,2	2,0	0,4	0,3	3,0	0,3	0,4	0,0	5,0	0,3	0,3	0,4	0,4	0,4	0,4	1,2	4,3	0,5	0,5	3,2	7,0	0,6
iteration_142	0,5	0,3	0,3	1,0	0,5	0,3	0,0	-1,-1	2,3	1,3	0,5	1,0	1,3	5,0	1,0	3,2	1,3	0,3	0,3	0,3	1,3	0,5	1,5	6,0	3,0	3,0	0,2	0,3	1,2	1,3	1,3	2,0	0,2	3,1	1,3	1,3	1,2	1,0	1,2	1,0	3,2	0,4	3,1	0,3	4,0	5,0	4,0
iteration_143	5,0	0,2	2,1	1,4	2,1	1,4	1,1	1,1	2,3	3,0	3,0	1,1	2,4	0,4	3,0	4,0	1,1	1,4	1,1	1,4	0,4	4,0	3,1	2,2	2,0	5,0	5,0	1,4	4,0	0,3	3,4	0,5	4,0	0,4	2,0	0,5	3,2	3,3	3,3	3,3	2,2	1,3	3,0	1,2	0,2	0,5	1,2
iteration_144	0,5	3,0	1,1	1,2	1,4	4,1	1,1	1,2	5,0	0,3	0,2	2,0	2,0	0,3	1,1	2,0	1,1	1,1	5,0	5,0	6,0	1,0	1,0	1,2	3,0	1,0	0,1	3,2	1,4	4,0	3,4	4,0	3,4	0,3	3,4	2,4	1,4	4,0	3,4	3,4	1,3	0,6	0,7	1,2	2,2	0,4	0,8
iteration_145	0,2	4,0	0,1	0,1	0,1	3,0	0,1	0,1	2,0	0,2	2,1	0,2	0,0	0,4	0,1	5,0	0,0	3,0	0,0	3,1	1,1	2,1	2,1	0,2	4,0	4,0	4,1	0,2	5,0	0,2	5,1	4,0	5,1	0,2	0,1	0,2	9,0	5,0	0,1	4,1	4,1	0,2	4,2	4,0	0,3	0,3	9,0
iteration_146	3,1	5,0	5,1	0,3	8,0	0,5	5,1	5,1	1,3	0,2	0,5	0,3	0,2	4,0	5,1	0,5	5,1	5,5	0,6	5,0	1,1	0,4	0,4	1,1	5,2	5,2	5,2	0,2	0,4	0,3	0,3	0,3	0,3	0,4	0,3	0,3	0,5	0,1	0,2	0,2	0,2	0,4	0,2	0,2	0,4	0,5	0,3
iteration_147	5,0	5,0	7,0	1,3	4,0	0,3	4,0	5,0	0,4	4,0	0,5	4,3	4,0	5,0	4,0	3,2	4,3	1,2	1,2	3,1	4,1	0,6	4,2	-1,-1	3,2	1,2	4,0	4,0	0,3	0,2	3,0	1,2	3,0	4,1	1,0	0,1	1,0	3,2	4,0	4,0	4,0	1,1	2,0	2,0	4,0	3,1	1,0
iteration_148	5,0	0,5	4,0	0,6	1,5	1,1	0,3	4,3	1,2	4,3	4,0	0,3	0,3	5,0	0,3	2,0	4,3	1,0	1,0	0,4	1,3	2,0	2,0	2,0	2,3	0,3	2,0	0,4	2,3	5,0	0,4	0,5	2,1	0,5	2,1	4,3	2,3	0,4	2,2	0,4	0,5	0,4	0,3	0,3	1,2	0,5	2,0
iteration_149	0,5	0,2	0,2	1,1	0,4	0,5	1,2	1,0	-1,-1	0,3	1,4	1,2	0,1	5,0	0,3	0,5	1,0	0,7	1,5	1,5	0,1	0,6	0,6	5,1	0,4	0,3	0,3	1,1	0,4	1,3	0,2	3,0	0,2	4,1	1,3	1,1	3,1	0,1	3,1	0,1	0,4	4,3	4,0	4,0	1,2	1,1	7,0
iteration_150	5,0	5,0	3,0	0,2	4,0	5,0	1,0	1,0	0,4	1,2	2,3	2,0	2,0	3,2	1,0	4,0	1,2	2,0	4,0	3,0	0,3	2,0	2,3	2,2	1,0	0,0	4,0	5,0	3,2	4,0	5,2	0,2	3,0	2,2	5,2	7,0	3,2	0,2	3,0	3,2	5,0	2,2	2,0	7,0	1,1	3,0	5,0
iteration_151	3,1	1,1	4,0	0,7	1,1	2,0	3,5	3,5	4,1	3,2	3,2	3,5	3,5	4,0	1,2	0,2	3,5	1,5	1,5	1,5	0,6	6,0	6,0	3,5	0,2	1,0	0,2	0,4	0,5	4,0	0,2	1,0	0,7	0,5	0,7	2,0	1,2	1,5	0,2	0,2	2,0	0,3	2,1	2,1	4,1	0,2	1,1
iteration_152	1,3	1,3	2,0	1,0	1,3	0,2	1,0	2,0	5,0	2,0	3,2	2,0	1,0	0,2	2,0	0,4	2,0	0,1	0,1	1,1	2,0	1,2	1,2	1,2	1,3	1,3	1,1	2,0	1,3	2,1	1,0	5,0	0,3	2,0	3,0	2,0	3,0	2,3	2,0	3,0	2,2	2,0	2,0	0,2	4,0	6,0	3,0
iteration_153	1,4	4,0	-1,-1	2,5	1,4	0,4	1,5	1,5	0,4	1,5	0,4	3,0	3,0	5,0	3,0	0,5	3,0	0,6	1,1	0,8	0,9	1,2	2,2	4,0	1,3	2,2	2,3	5,0	0,5	2,1	2,0	3,0	3,5	3,0	2,0	2,1	1,5	5,0	4,0	4,0	0,2	2,0	0,2	0,0	5,0	2,0	0,5
iteration_154	0,1	4,1	0,2	1,1	4,1	1,4	1,1	1,1	3,0	0,2	0,3	0,2	1,1	4,0	0,2	5,0	1,1	0,5	2,0	1,4	3,1	0,3	0,2	1,1	4,1	4,1	4,1	0,4	4,0	0,5	3,3	4,0	3,3	4,0	1,3	0,7	4,3	4,3	3,0	3,0	0,3	2,3	0,4	0,5	2,0	4,0	4,3
iteration_155	0,4	5,0	3,2	2,1	3,2	3,1	2,2	2,2	2,1	5,0	0,2	5,0	5,0	0,3	5,0	0,5	5,0	3,2	3,2	2,1	4,0	2,0	2,2	3,1	2,3	3,2	3,2	0,3	2,2	0,4	2,1	0,2	2,2	0,2	2,2	2,1	2,1	0,3	0,3	2,1	3,0	0,2	0,0	3,0	3,2	0,4	2,0
iteration_156	0,4	2,0	1,1	4,1	1,3	2,0	0,2	5,0	4,0	1,1	2,0	1,1	5,0	5,0	0,2	2,0	5,0	1,1	1,1	1,1	3,0	1,0	2,1	9,0	1,1	1,1	1,1	4,0	0,5	1,0	4,1	4,0	4,1	3,0	4,1	4,0	2,1	6,0	6,0	-1,-1	1,4	2,1	0,5	2,4	0,4	2,0	0,2
iteration_157	0,4	0,5	0,2	3,2	0,7	1,4	0,4	3,0	3,0	3,0	0,3	3,0	3,2	3,2	3,2	3,0	3,2	0,6	0,6	1,2	3,0	3,0	0,0	0,4	5,0	5,0	2,2	3,1	0,3	0,2	0,2	4,0	3,2	1,4	3,2	0,3	1,2	-1,-1	4,0	4,0	3,0	1,2	1,0	3,2	0,4	0,7	1,0
iteration_158	5,0	3,0	1,0	2,1	4,0	1,1	0,1	3,0	5,0	3,0	0,5	0,1	2,0	0,4	-1,-1	5,0	2,0	0,2	0,2	1,1	1,0	0,0	0,0	2,1	2,0	2,0	3,0	0,5	4,0	0,4	2,1	0,5	2,1	3,2	2,4	0,1	2,5	2,0	0,6	0,6	2,0	2,2	0,2	0,2	0,4	3,2	2,2
iteration_159	0,4	0,2	0,4	3,1	0,4	1,0	3,0	3,0	5,0	3,4	0,4	3,0	3,0	0,4	0,5	1,0	0,5	1,0	3,0	0,0	0,0	0,2	0,2	3,3	0,4	1,1	0,4	3,1	2,1	0,4	3,1	0,5	0,2	3,0	0,2	0,1	0,4	0,3	0,4	0,3	3,2	0,1	3,0	0,3	3,0	3,0	3,3
iteration_160	0,4	2,0	2,2	1,1	0,2	0,2	3,0	3,0	1,1	0,3	0,5	2,1	2,1	0,5	2,1	0,2	2,1	1,2	2,0	2,0	2,1	0,4	2,3	0,1	2,0	2,0	0,1	0,2	1,2	5,0	1,1	2,0	1,1	4,0	0,3	5,1	3,0	1,0	0,1	1,0	5,0	1,1	1,1	2,0	0,3	1,1	3,0
iteration_161	0,5	0,2	0,2	2,3	-1,-1	3,0	0,4	0,4	5,0	2,1	4,0	0,4	0,4	2,3	0,4	5,0	0,4	3,1	0,1	0,3	3,1	0,3	0,3	2,3	5,3	5,3	0,3	0,5	2,2	0,5	2,3	0,5	0,4	4,1	0,5	0,4	0,3	0,3	0,3	0,6	0,2	4,2	0,2	4,2	2,3	6,0	0,1
iteration_162	0,3	0,4	0,3	3,1	0,4	2,0	0,2	0,2	1,4	0,2	0,3	3,1	3,2	0,3	0,2	4,0	0,2	0,1	2,1	0,1	0,5	0,4	0,4	0,2	0,1	0,1	4,1	3,0	1,1	5,0	1,0	5,0	1,0	0,3	4,0	1,0	1,0	1,0	4,0	2,0	5,0	1,1	6,0	1,0	4,0	3,2	5,0
iteration_163	5,0	0,3	1,0	3,4	1,3	3,0	1,4	0,4	2,1	3,0	1,1	4,0	1,4	2,3	0,4	4,0	3,0	1,0	4,0	0,4	0,1	1,1	3,1	3,0	1,0	3,4	1,4	3,0	1,4	4,0	3,4	3,0	0,4	2,3	0,4	3,0	1,4	2,0	1,4	2,0	2,0	2,0	2,0	2,0	3,2	0,5	2,4
iteration_164	0,5	3,0	3,0	1,0	0,0	2,0	1,0	3,0	2,0	3,0	5,0	4,0	1,0	2,2	1,0	2,3	1,0	1,0	2,0	1,0	1,0	3,0	6,0	1,2	2,0	1,3	2,0	1,3	5,0	0,2	6,0	0,2	5,3	0,4	0,3	5,1	0,5	0,3	5,0	0,3	2,1	0,7	0,4	2,3	0,2	0,1	0,3
iteration_165	3,0	1,2	1,2	3,2	2,0	3,2	4,0	1,2	0,3	3,2	3,2	0,4	4,0	0,4	1,2	0,2	1,2	3,2	4,0	3,2	1,2	3,2	0,4	3,2	0,3	1,1	0,3	0,3	4,0	2,0	3,1	5,0	1,1	5,0	3,2	3,0	2,1	3,0	3,1	4,0	0,4	4,0	1,4	3,0	0,4	4,2	1,1
iteration_166	0,2	5,0	4,1	1,1	1,1	5,0	4,1	5,0	0,2	5,0	0,3	4,1	5,0	0,4	4,1	0,4	4,1	5,1	0,1	4,0	1,1	4,1	-1,-1	4,3	0,2	4,3	0,4	0,2	3,0	5,0	2,1	3,2	2,1	0,5	2,1	2,0	0,3	0,3	3,1	2,2	1,4	2,2	0,6	0,6	0,2	0,3	0,6
iteration_167	2,3	0,4	0,5	4,3	0,5	1,1	4,3	4,3	4,0	4,3	3,2	0,5	0,5	3,2	4,2	3,2	4,3	5,0	0,4	0,4	5,0	3,3	0,5	3,3	4,2	3,2	7,0	0,4	4,0	0,2	0,1	2,3	0,1	3,0	0,1	0,1	0,4	0,4	0,4	0,4	4,1	2,1	4,1	6,0	2,1	2,1	4,3
iteration_168	0,4	0,5	0,8	4,1	0,8	2,1	0,5	0,5	4,0	0,5	0,3	0,5	4,4	0,5	4,4	1,2	0,5	0,2	0,5	0,2	1,4	0,3	0,2	4,5	5,0	4,2	5,0	0,3	5,0	1,4	1,2	4,1	4,2	0,2	1,1	0,6	4,1	4,1	0,3	8,0	3,0	0,2	1,1	1,1	1,1	0,2	1,1
iteration_169	5,0	1,1	5,1	1,4	5,1	0,4	1,1	1,1	0,5	6,0	4,0	0,5	5,4	4,0	6,0	0,5	1,1	0,3	1,2	1,2	1,4	2,1	2,4	0,4	5,0	5,0	1,5	0,4	1,2	0,2	0,2	0,2	1,4	5,0	1,0	0,1	1,1	0,5	1,1	0,5	1,0	2,0	1,0	2,0	3,0	3,0	1,1
iteration_170	3,0	4,0	4,0	2,4	3,0	2,0	0,4	6,0	4,1	2,0	4,0	6,0	4,4	0,4	4,4	5,0	2,0	1,0	1,0	1,4	8,0	5,0	5,0	0,8	6,0	2,4	2,4	0,4	2,2	2,0	2,0	4,0	0,6	3,0	2,0	0,0	2,4	2,4	2,4	2,2	0,3	2,0	2,1	2,2	3,0	1,0	2,4
iteration_171	2,2	0,4	2,4	2,0	0,6	0,1	3,0	1,4	0,5	3,0	3,2	3,0	1,4	0,5	3,0	1,4	3,0	1,1	2,0	2,1	1,0	1,2	4,0	1,4	2,4	2,4	1,4	1,2	5,0	0,5	2,0	0,4	1,2	2,0	1,2	1,3	1,2	0,4	0,4	1,2	4,0	2,0	3,0	3,0	3,2	4,0	2,0
iteration_172	0,5	0,3	0,5	6,0	0,5	3,0	1,2	5,3	0,4	1,3	0,5	1,2	1,3	0,4	5,2	3,0	1,3	3,0	1,2	1,2	5,3	1,1	1,4	0,4	5,0	0,2	8,0	2,0	5,0	1,1	1,0	2,0	1,0	2,0	6,0	1,1	2,0	2,0	2,0	2,0	1,4	1,0	2,0	2,0	5,0	5,0	2,0
iteration_173	0,2	5,0	4,2	1,4	1,0	1,1	0,6	0,6	0,1	5,0	4,0	1,2	1,2	0,2	1,2	1,4	5,0	1,2	1,2	0,5	0,2	1,0	1,0	1,1	2,0	1,2	2,0	1,1	1,4	5,0	1,1	4,0	1,1	3,0	1,1	4,1	1,1	3,1	4,0	3,1	1,4	0,1	1,1	0,5	3,2	3,0	1,1
iteration_174	0,1	3,0	0,0	0,3	0,1	5,0	0,1	0,1	4,0	0,2	0,2	0,1	0,1	3,0	0,2	0,4	0,1	3,0	3,0	2,0	4,0	0,1	0,1	0,1	0,4	0,4	0,4	0,4	0,2	0,4	0,3	5,0	0,3	0,2	0,3	0,2	3,1	3,1	3,2	2,1	0,4	0,2	0,2	0,4	3,1	3,1	3,1
iteration_175	0,2	1,4	0,5	-1,-1	0,5	4,0	0,2	0,2	0,5	0,2	0,5	0,5	0,5	0,5	0,5	1,2	0,2	2,1	2,1	2,1	0,2	0,2	0,8	0,7	1,4	0,3	1,1	0,4	0,2	5,0	0,2	4,0	0,2	5,0	0,2	4,1	4,1	4,1	4,1	0,1	0,2	3,1	3,1	0,2	2,0	4,0	4,1
iteration_176	4,0	0,4	4,3	0,0	0,3	4,0	4,0	0,3	2,3	4,0	2,0	4,0	0,3	5,0	4,0	3,2	4,0	8,0	4,0	0,0	0,3	2,0	6,0	3,3	3,0	7,0	7,0	2,0	1,0	3,2	3,0	5,0	2,0	4,1	2,0	4,0	4,0	1,0	1,0	1,0	0,4	2,1	2,0	0,5	2,1	2,1	0,0
iteration_177	5,0	4,0	8,0	0,3	3,0	4,0	5,0	5,0	3,0	3,3	0,5	5,3	3,0	2,0	3,0	0,4	5,3	3,0	8,0	3,0	7,0	-1,-1	0,8	4,0	0,4	0,4	0,0	0,3	3,0	5,0	0,3	5,0	3,0	1,2	3,0	2,0	3,0	0,0	8,0	8,0	4,0	1,0	2,0	3,0	3,2	4,0	0,0
iteration_178	2,1	0,2	0,2	2,1	2,1	4,0	2,1	2,1	4,0	2,1	5,0	2,1	2,1	0,4	2,1	5,0	0,2	3,0	1,1	5,0	0,1	0,1	0,1	0,4	3,0	4,1	6,0	4,0	4,1	3,0	2,1	3,0	6,0	0,4	2,1	4,0	4,0	5,0	3,0	3,0	4,1	2,2	2,1	0,3	1,1	0,3	2,1
iteration_179	0,2	0,2	0,2	0,4	0,2	5,0	0,5	0,1	0,4	0,1	0,5	0,1	0,1	4,1	0,5	4,0	0,5	5,4	5,4	5,1	0,3	0,5	0,5	0,2	1,4	1,4	3,1	4,0	1,4	5,0	4,4	0,5	4,4	2,0	0,4	4,0	4,2	0,6	4,2	0,7	2,0	0,4	2,4	0,0	2,3	2,0	2,2
iteration_180	0,4	3,0	1,0	5,0	1,0	1,4	2,0	5,0	0,4	4,0	0,5	4,0	2,0	4,0	5,0	1,2	2,0	2,0	1,4	2,0	4,1	4,5	4,0	3,0	5,0	5,0	4,2	4,1	2,0	4,0	1,1	0,5	5,0	5,0	5,0	4,0	4,3	1,2	4,2	4,2	0,2	4,0	4,1	4,1	0,5	5,1	8,0
iteration_181	4,0	1,4	4,0	1,0	4,0	1,3	4,0	3,0	0,4	1,0	1,3	2,0	3,0	0,2	2,0	3,1	1,0	1,3	2,0	1,3	3,4	1,3	2,0	0,2	1,1	4,0	4,0	5,0	0,4	0,4	1,0	5,0	4,4	4,0	4,4	1,1	8,0	8,0	8,0	1,4	5,0	2,4	3,4	5,0	4,0	5,0	4,4
iteration_182	0,3	5,0	4,2	2,0	4,1	5,0	1,2	1,2	0,1	1,2	1,2	5,0	1,2	0,4	5,0	0,2	1,2	2,0	-1,-1	5,0	1,0	2,0	2,0	1,2	1,1	4,1	4,1	1,0	2,0	1,1	1,0	4,0	2,0	1,2	2,0	0,1	4,0	2,0	2,0	4,0	0,3	1,2	1,2	0,4	3,0	3,0	2,0
iteration_183	0,4	1,4	0,8	4,1	1,4	4,0	0,5	4,4	4,0	0,5	0,5	0,5	4,4	0,5	0,5	0,5	0,5	4,1	0,4	0,4	0,4	0,8	0,5	4,3	0,6	0,6	0,4	5,0	0,4	0,2	1,1	4,1	4,1	0,2	1,3	0,2	8,0	4,1	0,2	4,1	0,5	1,1	0,6	0,6	0,2	0,1	4,5
iteration_184	0,1	0,4	0,0	1,2	0,0	3,1	1,0	0,2	0,3	0,2	1,2	1,0	1,0	0,4	0,2	4,0	1,0	0,1	1,1	3,0	0,3	0,2	0,2	0,3	0,2	0,0	0,2	0,3	1,2	2,2	1,2	1,0	1,1	0,5	0,4	3,0	2,0	1,0	0,1	2,0	5,0	0,6	0,4	5,4	4,0	0,1	1,0
iteration_185	0,4	4,0	0,2	1,2	4,2	0,3	1,2	1,2	2,0	1,2	5,0	1,0	0,4	3,0	0,4	3,2	1,2	0,5	0,2	1,0	2,0	6,0	1,0	2,2	0,4	0,4	0,4	1,2	1,4	3,1	2,0	5,0	2,0	0,2	2,0	4,0	2,0	5,0	5,0	5,0	1,1	1,1	0,2	1,1	0,5	0,6	1,1
iteration_186	3,2	2,2	2,2	0,3	5,0	2,0	0,5	2,0	0,4	2,3	1,0	0,2	0,2	1,2	2,3	1,1	2,3	2,3	0,2	0,3	2,1	1,2	1,2	0,4	2,1	2,1	3,0	0,5	2,0	0,4	2,3	0,5	0,2	0,2	2,3	0,5	0,1	0,4	0,4	0,3	2,0	0,4	1,1	1,1	1,3	1,1	1,1
iteration_187	-1,-1	0,4	0,2	2,0	0,2	3,2	0,2	0,0	2,0	2,2	2,2	2,0	0,2	2,3	2,2	3,1	2,0	0,4	0,2	0,2	1,0	4,0	4,0	2,0	2,1	-1,-1	3,2	-1,-1	5,0	0,3	2,4	0,2	3,0	5,0	3,0	0,7	0,1	3,1	3,1	0,1	3,0	8,0	8,0	5,0	1,1	1,0	5,0
iteration_188	-1,-1	0,5	3,2	3,0	0,3	2,0	2,2	2,2	1,3	2,2	4,0	2,2	1,2	2,3	5,0	4,0	5,0	2,2	4,0	2,2	0,5	6,0	0,2	2,2	5,0	4,0	5,0	1,1	4,0	4,0	2,1	2,1	2,1	0,2	3,0	4,0	2,1	0,2	2,1	2,1	0,3	1,1	1,3	0,4	0,1	0,2	3,0
iteration_189	3,2	2,0	1,2	4,0	1,2	0,4	2,2	2,2	1,4	2,2	5,0	2,2	2,2	4,0	3,0	0,4	2,2	0,6	0,6	2,0	1,2	6,0	6,0	2,2	2,1	1,3	2,1	2,0	2,0	1,2	2,0	5,0	2,0	2,0	4,0	3,0	1,0	6,0	1,0	6,0	0,2	4,0	2,0	2,0	0,4	0,3	3,0
iteration_190	0,4	0,5	0,7	2,3	0,3	1,4	2,4	0,7	5,0	2,3	2,2	0,7	2,3	3,0	2,4	3,2	0,7	0,8	3,0	3,0	5,3	2,4	2,4	2,0	3,4	3,4	2,2	4,0	2,3	4,0	4,0	0,3	4,0	1,4	4,0	4,0	2,3	2,0	2,0	2,0	2,1	3,0	3,0	3,0	0,5	1,4	1,3
iteration_191	0,5	4,0	1,1	0,7	3,4	0,3	0,5	1,3	0,5	0,5	1,2	0,5	0,4	0,5	0,4	2,1	0,5	0,1	0,4	0,1	1,3	0,3	1,4	0,4	2,1	2,1	0,2	0,4	0,5	2,0	0,4	1,1	0,4	0,2	0,2	2,3	1,3	1,3	1,3	1,3	1,4	0,1	1,0	0,5	0,3	0,2	1,0
iteration_192	2,0	1,1	3,0	2,0	3,0	5,0	3,0	2,0	0,4	2,0	0,4	3,0	3,0	4,0	3,0	3,2	3,0	3,0	3,0	3,0	1,2	1,2	1,2	5,0	1,2	4,0	4,0	1,1	5,0	2,0	4,1	1,2	1,1	0,2	4,1	5,0	2,0	2,0	1,1	0,3	5,0	4,0	6,0	3,0	0,4	0,6	5,0
iteration_193	0,1	4,0	2,0	0,5	2,1	4,0	2,3	0,3	1,2	2,2	0,2	0,3	0,2	0,3	2,3	0,4	0,2	3,3	5,0	5,0	0,5	0,4	0,4	0,4	0,6	0,4	0,6	0,3	1,3	1,3	1,2	0,5	0,4	0,2	1,2	1,3	0,6	0,4	0,6	0,4	5,0	0,4	5,2	0,2	0,5	0,0	5,3
iteration_194	0,2	0,5	0,3	0,3	0,1	0,4	0,4	0,3	3,0	0,2	4,1	0,3	0,3	0,2	0,2	0,3	0,3	0,2	0,2	0,2	3,2	4,1	0,2	0,2	-1,-1	0,2	0,2	0,2	2,1	0,4	0,1	0,3	0,3	3,2	0,3	0,3	0,3	0,3	0,4	0,2	0,2	3,1	0,2	3,1	-1,-1	3,3	0,3
iteration_195	2,0	0,4	2,2	2,1	2,2	4,0	2,2	4,0	2,0	0,3	0,4	0,3	2,2	0,4	2,2	0,2	4,0	2,2	2,2	4,0	2,0	0,6	0,5	0,3	0,3	2,1	0,3	2,3	0,2	1,0	2,1	2,3	2,1	0,2	0,4	0,1	0,4	2,3	0,4	4,0	2,2	0,3	0,5	2,0	5,0	1,0	-1,-1
iteration_196	0,5	2,0	0,1	2,2	0,1	0,3	2,1	0,3	4,1	2,1	4,1	2,1	0,3	5,0	2,1	2,1	-1,-1	2,1	0,2	0,2	4,2	0,2	2,1	0,1	0,2	0,2	4,0	2,2	5,0	0,4	5,0	5,0	2,2	0,1	3,2	2,3	6,0	4,2	6,0	4,2	4,0	0,2	2,0	2,0	3,0	3,0	2,0
iteration_197	0,2	0,3	0,1	1,1	0,1	2,0	1,0	1,0	0,3	1,0	4,0	1,0	0,1	4,1	1,0	4,0	0,2	2,0	3,0	0,0	1,3	2,0	2,0	0,2	1,0	0,0	5,0	0,1	1,2	2,0	0,2	4,0	0,3	0,4	1,1	0,2	0,2	4,2	4,1	0,2	2,0	1,2	1,0	1,0	0,4	0,2	1,2
iteration_198	5,0	0,4	3,2	3,2	3,2	3,2	3,2	0,4	2,3	0,4	1,1	-1,-1	6,0	2,0	3,2	4,1	0,4	3,2	3,2	3,2	2,2	0,3	4,0	4,0	4,2	3,1	7,0	5,0	0,5	2,0	3,2	0,5	2,3	-1,-1	3,2	0,2	0,7	2,4	2,1	2,1	0,2	0,2	0,2	0,4	3,0	1,0	0,3
iteration_199	4,0	3,0	5,0	3,0	5,0	1,1	5,0	3,0	0,5	4,0	2,2	4,0	5,0	2,0	4,0	1,4	4,0	3,1	4,0	4,0	1,3	2,2	2,2	5,0	1,4	3,4	3,4	2,0	3,0	0,4	3,0	3,0	2,0	5,0	3,0	1,1	2,0	3,0	2,0	2,0	0,4	2,0	1,3	1,1	2,1	3,0	2,0
iteration_200	2,0	3,0	4,0	1,3	4,0	0,1	3,3	3,3	4,0	1,3	2,2	4,0	4,0	2,2	4,0	2,0	2,0	0,3	3,1	0,4	4,0	5,0	1,2	1,2	5,0	1,0	3,0	0,5	5,0	0,2	1,2	0,4	4,2	1,2	4,3	0,3	4,2	0,4	4,2	0,4	-1,-1	1,3	4,0	3,3	1,1	1,2	7,0
iteration_201	1,3	2,0	3,0	4,3	1,0	1,2	6,0	1,3	4,0	6,0	1,2	2,3	6,0	0,3	6,0	1,4	5,0	2,2	5,0	4,2	2,3	1,3	2,2	2,3	5,0	4,4	2,4	4,0	0,3	5,0	4,3	5,0	4,0	3,0	4,0	7,0	6,0	3,0	7,0	2,0	2,3	0,0	2,0	2,0	2,0	5,0	6,0
iteration_202	0,3	4,0	2,2	7,0	2,2	0,4	3,2	6,0	0,3	4,2	4,0	3,2	5,0	2,0	4,2	3,0	6,0	3,1	3,3	0,5	2,3	2,2	5,0	4,0	2,2	2,2	2,2	3,1	4,0	0,4	0,1	4,0	4,1	2,3	0,1	0,3	4,0	8,0	0,1	4,0	0,5	0,3	0,3	0,3	2,3	2,3	0,3
iteration_203	4,0	4,0	2,0	1,1	2,0	5,0	0,1	0,1	0,2	3,0	3,1	0,1	-1,-1	0,4	0,1	0,4	2,1	5,1	5,1	0,0	0,0	0,1	0,2	1,3	0,3	0,2	0,3	3,0	0,2	3,2	2,1	1,2	2,1	0,2	1,1	2,2	2,2	0,3	2,2	2,2	2,1	0,1	2,1	0,2	0,5	0,1	2,2
iteration_204	0,5	0,3	0,3	2,0	-1,-1	0,2	1,3	1,0	3,0	1,0	0,2	1,0	1,0	0,4	1,0	4,0	1,0	0,4	0,4	0,4	0,0	0,1	1,1	0,2	3,0	2,0	3,0	2,0	1,1	1,2	2,0	1,1	2,0	0,3	2,0	1,2	2,0	1,1	1,1	1,1	4,1	1,3	1,1	1,1	1,3	0,6	-1,-1
iteration_205	2,0	0,3	2,0	2,2	0,0	2,1	2,0	0,2	1,3	0,2	4,0	4,0	0,2	1,4	-1,-1	2,0	2,2	4,0	0,1	2,1	0,5	2,0	2,0	1,2	-1,-1	-1,-1	2,2	2,1	0,3	2,0	2,1	0,2	0,2	5,0	0,2	0,1	0,2	0,2	0,2	0,2	0,3	4,1	0,4	0,1	0,2	1,0	0,4
iteration_206	5,0	3,0	4,0	0,3	3,0	5,0	2,1	2,1	4,1	2,1	5,0	2,2	2,1	0,3	2,1	1,1	2,2	5,0	3,1	4,0	0,2	4,2	3,0	2,0	0,2	1,1	0,2	0,1	0,4	4,0	0,2	2,2	0,2	4,1	0,3	4,0	0,2	2,0	2,0	0,2	0,1	4,2	4,0	0,3	2,3	2,1	0,2
iteration_207	4,0	2,2	3,2	0,4	5,0	1,1	0,3	3,3	2,2	0,3	0,4	0,3	0,5	0,2	3,1	1,2	3,3	1,2	1,2	0,2	5,0	0,3	0,4	0,2	0,3	1,1	1,1	0,5	2,3	2,0	0,7	2,1	0,4	0,4	0,4	1,4	2,3	0,4	0,4	2,3	0,4	0,4	0,2	0,2	3,0	3,3	0,4
iteration_208	0,2	2,1	0,2	0,5	2,1	0,2	0,3	0,4	0,2	0,4	0,5	0,4	0,3	3,0	0,4	0,3	0,3	0,1	0,3	0,3	0,2	0,6	0,5	0,2	0,5	0,4	0,4	0,5	0,5	3,1	0,6	2,2	0,5	1,3	0,5	0,4	2,2	0,4	0,4	2,3	2,0	1,3	2,0	1,3	0,3	0,6	3,0
iteration_209	0,2	1,2	0,4	1,1	1,0	3,2	1,2	1,2	5,0	1,2	2,0	1,2	1,2	3,0	1,2	0,4	1,2	4,0	1,2	3,2	3,2	0,2	1,0	3,0	0,4	1,2	0,4	5,0	4,1	4,1	8,0	1,2	5,0	3,2	8,0	4,1	5,0	2,0	1,2	5,0	5,0	4,2	4,2	1,2	2,0	4,0	5,0
iteration_210	5,0	3,0	3,0	6,0	5,0	4,0	5,0	5,0	0,4	7,0	2,0	4,0	4,0	1,0	7,0	5,0	2,0	6,0	6,0	6,0	3,2	1,0	1,0	0,0	4,0	9,0	9,0	3,0	5,0	2,1	3,0	2,0	3,0	3,0	3,0	2,1	3,0	3,0	2,0	3,0	4,0	3,0	4,0	3,0	3,0	1,0	4,0
iteration_211	0,2	5,0	2,1	0,5	3,1	4,1	2,2	2,3	5,0	2,3	0,4	2,2	0,4	3,1	2,2	3,0	2,2	4,2	0,3	4,2	0,3	2,2	2,2	0,4	3,2	5,0	5,0	0,5	1,2	0,4	1,3	0,3	0,5	2,0	1,3	0,4	0,5	0,6	0,2	0,2	5,0	2,0	6,0	6,0	5,0	4,0	5,2
iteration_212	1,3	0,5	0,8	3,3	0,3	2,1	0,8	3,5	0,2	3,3	2,1	3,3	3,5	0,5	0,6	0,5	3,5	2,5	2,3	0,6	3,1	5,0	5,0	0,5	0,7	0,7	0,7	0,5	3,0	1,3	3,3	0,3	3,3	1,4	0,3	-1,-1	3,3	3,3	3,0	3,3	0,4	1,0	1,3	1,3	3,0	2,0	3,3
iteration_213	0,4	2,0	2,0	0,6	0,4	4,0	0,1	0,5	3,0	2,1	0,4	2,1	2,1	2,0	0,1	5,0	2,5	0,1	0,0	0,0	2,5	2,0	0,1	4,0	0,1	0,1	0,1	0,3	0,5	4,0	0,1	1,4	0,1	5,0	0,1	3,0	1,1	1,1	0,4	0,4	5,0	1,0	4,0	3,0	3,0	5,0	4,0
iteration_214	0,2	2,0	-1,-1	7,0	0,2	1,2	3,0	3,0	0,5	3,0	4,0	6,0	4,0	2,3	5,0	0,5	6,0	1,0	4,0	1,0	3,4	8,0	2,0	0,3	3,2	3,3	3,3	4,0	4,0	0,4	7,0	3,0	5,0	1,3	5,0	4,4	2,0	3,0	3,0	5,0	2,0	4,3	0,3	2,3	3,0	1,3	1,3
iteration_215	4,0	2,0	2,0	3,0	0,0	1,3	0,0	5,0	0,4	5,0	0,3	2,0	0,0	0,2	3,0	0,2	2,0	0,3	1,0	0,3	3,2	2,0	0,0	0,1	3,2	0,2	0,2	4,0	-1,-1	2,0	4,0	2,2	7,0	1,4	7,0	4,0	4,2	4,2	3,2	5,0	0,3	4,0	3,3	1,3	0,5	1,3	7,0
iteration_216	2,0	2,3	4,0	2,0	4,0	0,3	2,0	2,0	0,3	2,0	5,0	4,0	2,0	4,0	4,0	2,0	4,0	0,2	0,2	0,2	0,3	7,0	2,0	2,0	4,0	2,0	2,0	0,4	3,0	-1,-1	1,4	4,0	1,0	0,4	2,4	1,3	5,0	1,0	0,0	5,0	5,0	2,3	3,0	3,0	1,2	1,1	2,0
iteration_217	0,3	0,2	0,0	0,4	0,2	3,0	0,2	0,2	1,4	0,2	0,4	0,2	0,2	0,3	0,2	4,0	0,2	3,2	3,0	3,0	1,0	0,2	0,2	0,2	2,0	2,2	2,0	0,4	1,2	2,0	0,4	2,0	1,2	3,1	0,4	1,2	2,2	3,0	2,2	0,2	2,0	0,3	1,1	1,1	5,0	4,0	3,0
iteration_218	-1,-1	4,1	0,3	0,2	0,3	3,1	0,2	0,4	0,3	0,1	1,4	0,4	0,4	0,4	0,2	3,1	0,1	3,0	0,1	0,1	0,5	0,6	1,2	0,6	0,1	0,3	0,3	0,2	0,3	0,2	0,2	2,1	0,1	0,3	0,4	0,3	2,1	2,0	2,1	2,1	2,2	0,4	0,4	0,4	2,0	1,1	0,3
iteration_219	3,0	0,3	-1,-1	0,3	2,2	2,0	0,3	0,3	4,0	2,1	3,0	0,2	0,3	0,5	2,2	1,4	0,3	2,2	0,1	2,2	3,2	3,1	0,1	0,3	3,0	2,4	1,2	0,5	0,2	4,0	0,4	0,4	0,3	1,1	0,3	2,3	0,5	0,4	0,2	0,3	0,2	0,2	0,1	0,1	5,0	3,1	0,2
iteration_220	1,4	0,3	1,1	0,4	1,1	0,5	0,4	0,4	3,1	1,3	0,4	0,2	0,4	4,0	1,1	0,3	0,2	0,5	0,2	0,7	0,4	0,5	0,1	1,1	1,2	0,3	1,2	0,4	2,1	3,1	0,4	5,0	0,2	0,5	2,1	0,4	3,1	3,1	2,1	3,1	0,3	0,5	0,4	0,1	3,0	2,1	3,1
iteration_221	0,5	3,0	2,1	5,0	2,4	0,2	2,1	5,0	0,4	3,1	0,4	3,1	2,1	0,5	4,0	3,1	4,0	0,1	0,3	2,2	2,0	3,2	0,3	2,0	5,0	2,1	5,0	4,0	4,0	2,0	3,0	3,0	3,0	4,0	3,0	3,0	2,0	1,0	2,0	1,0	2,0	3,0	2,0	3,0	3,0	5,0	3,0
iteration_222	1,1	2,0	2,1	3,1	3,0	3,1	5,0	0,2	1,3	3,1	3,0	2,1	5,0	0,4	3,1	1,2	0,2	3,1	2,1	3,1	0,4	4,0	4,0	2,2	3,2	0,3	4,0	3,0	0,3	2,1	3,2	2,0	0,2	0,4	0,1	2,2	1,0	1,0	1,0	1,2	2,0	0,4	1,0	1,0	0,3	0,7	2,0
iteration_223	5,0	4,0	2,0	3,2	2,0	1,2	3,0	5,0	1,1	5,0	0,4	2,2	5,0	2,2	5,0	0,4	0,2	4,0	3,2	3,2	3,1	0,4	0,4	5,0	3,1	3,1	3,1	4,0	0,5	1,4	3,3	0,2	3,2	5,0	1,2	4,0	0,4	0,2	3,2	3,2	4,0	1,2	1,0	1,0	0,5	1,2	0,2
iteration_224	0,4	3,0	3,2	0,2	3,2	5,0	3,1	0,3	4,1	3,1	1,3	0,3	3,1	3,1	3,1	4,0	0,3	2,1	5,0	-1,-1	0,2	1,1	1,2	0,2	4,1	4,1	4,1	0,4	0,2	2,0	0,4	1,2	0,2	2,0	0,4	2,3	0,3	1,1	0,3	0,3	3,0	1,3	4,0	0,3	3,0	4,0	1,1
iteration_225	2,2	0,4	2,2	0,4	0,4	0,3	2,0	0,6	0,3	2,4	1,0	2,0	2,4	0,2	2,0	0,4	0,2	2,2	2,2	2,2	0,4	0,0	1,0	0,4	2,1	0,1	2,3	2,0	1,4	0,2	3,0	5,0	3,0	0,4	2,4	2,0	2,0	1,0	1,0	-1,-1	0,4	0,6	0,5	0,5	4,0	0,2	0,3
iteration_226	0,4	3,0	1,4	3,0	1,4	0,4	2,4	2,0	4,0	2,4	0,4	2,0	3,0	0,2	1,4	0,3	3,0	2,1	0,5	0,5	3,0	1,4	1,0	2,1	0,4	0,4	1,0	5,0	4,0	1,3	6,0	5,0	3,0	2,1	4,0	4,0	4,0	4,0	4,0	4,0	4,0	3,1	4,0	4,0	0,4	2,2	3,0
iteration_227	5,0	0,4	0,0	2,0	5,0	0,4	0,0	0,0	2,0	0,0	3,0	0,0	0,0	0,3	2,0	4,0	2,0	0,0	0,4	0,0	1,0	3,0	0,0	0,3	5,0	5,0	5,0	3,0	0,4	1,1	1,0	0,4	2,0	2,0	1,4	0,1	2,4	2,4	0,0	2,4	0,5	0,4	0,5	0,0	4,0	3,0	2,0
iteration_228	0,3	0,4	0,3	4,0	0,0	0,3	0,0	0,3	0,3	4,3	3,0	0,3	0,3	2,1	4,3	5,0	0,3	0,3	0,0	0,0	0,3	3,0	3,0	2,0	7,0	2,3	7,0	0,5	4,1	4,0	0,1	2,1	4,0	5,0	0,1	0,1	0,1	6,0	0,1	6,0	5,0	4,1	5,0	1,1	1,2	5,0	1,1
iteration_229	5,0	0,5	0,2	1,1	0,3	0,2	1,2	1,2	3,2	1,0	3,1	0,1	-1,-1	0,4	0,3	1,3	0,3	0,4	0,4	1,2	0,4	0,1	3,0	0,5	0,4	0,5	1,2	5,0	4,1	3,0	4,1	5,0	4,1	0,5	8,0	3,1	3,1	6,0	7,0	2,1	0,1	4,4	0,4	0,5	1,4	0,5	3,4
iteration_230	2,1	0,5	0,6	3,2	2,0	1,1	3,1	0,3	2,3	0,3	0,5	0,7	3,5	1,2	3,5	2,3	3,1	3,1	1,1	1,1	2,1	0,10	0,10	4,0	0,8	0,8	2,5	5,0	0,5	5,0	3,2	0,5	3,2	0,3	2,3	1,2	0,4	3,2	3,3	3,2	1,0	0,6	0,3	1,3	5,0	4,3	0,2
iteration_231	3,2	0,5	0,7	3,3	0,7	2,0	0,5	3,2	0,1	3,2	3,2	0,5	3,2	4,0	0,5	5,0	3,2	0,2	0,3	0,2	0,3	0,4	3,2	7,0	3,2	3,3	2,2	1,3	3,0	4,1	0,3	4,0	0,3	4,0	-1,-1	4,0	4,3	4,3	4,3	0,3	4,1	5,0	2,1	6,0	2,3	2,3	2,3
iteration_232	0,2	3,1	0,2	1,1	0,2	1,1	0,2	0,2	4,0	1,1	0,5	0,2	0,2	3,2	1,1	0,5	1,1	1,1	1,1	1,1	4,1	0,2	0,5	0,3	0,4	0,3	0,3	1,1	3,0	1,1	2,1	2,1	1,1	2,3	1,1	0,2	1,1	0,2	1,1	2,1	2,0	1,3	1,3	2,0	0,4	2,3	0,4
iteration_233	0,2	1,1	1,1	4,0	0,2	4,0	5,0	4,1	0,4	0,1	3,0	1,0	0,1	0,5	1,0	4,0	1,0	5,0	1,0	4,0	0,5	4,0	3,0	0,3	5,0	5,0	0,0	5,0	4,1	0,2	4,0	4,0	9,0	5,0	9,0	0,0	6,0	8,0	7,0	5,0	2,1	6,0	5,1	1,1	0,5	1,0	10,0
iteration_234	3,2	1,1	1,2	5,3	1,2	4,0	1,3	5,2	4,0	6,0	0,5	1,3	5,2	1,4	1,3	0,5	5,2	4,3	1,0	0,3	2,2	0,4	0,7	6,0	1,5	1,0	0,3	5,0	0,5	1,1	0,3	0,1	0,2	4,1	5,3	0,1	0,0	0,3	0,2	0,0	5,0	4,3	0,3	9,0	1,3	-1,-1	0,0
iteration_235	3,1	2,2	5,0	3,0	0,3	0,3	2,0	3,0	3,0	5,0	0,3	6,0	5,0	4,0	2,0	0,5	5,0	0,2	2,1	2,1	1,0	3,2	3,1	6,0	0,3	2,2	2,3	2,0	5,0	2,2	5,0	0,4	3,0	5,0	2,0	2,2	0,3	3,1	0,3	3,1	5,0	1,0	2,0	2,0	0,3	4,0	2,3
iteration_236	4,1	4,1	8,0	0,6	4,1	2,3	4,2	4,4	5,0	4,4	0,4	4,2	4,2	3,0	4,2	0,2	4,2	0,5	4,3	0,5	6,0	0,4	0,4	2,2	0,3	0,3	4,1	0,4	0,5	4,0	0,6	0,1	0,7	4,0	0,7	0,2	0,4	0,4	0,4	0,4	0,5	1,3	0,3	1,0	3,1	3,1	0,1
iteration_237	0,2	0,2	0,3	4,0	0,3	2,0	3,2	1,1	0,4	1,2	5,0	3,2	3,1	0,4	3,2	2,0	3,1	2,2	3,0	3,0	1,2	5,2	3,0	0,2	0,2	0,2	-1,-1	3,0	1,1	3,0	3,1	4,0	4,0	4,0	3,1	5,0	4,0	4,0	4,0	6,0	0,5	5,0	2,4	3,1	2,0	4,0	3,0
iteration_238	0,4	4,1	0,3	0,0	0,3	0,5	0,1	0,2	2,0	0,1	3,2	0,2	0,2	0,4	0,1	0,2	0,2	0,6	0,1	0,5	0,0	0,4	3,2	0,0	0,2	0,2	0,1	0,1	2,0	3,0	2,1	5,0	0,1	1,3	0,0	1,1	3,0	3,1	2,1	3,1	0,5	0,3	0,5	0,2	0,5	1,4	0,2
iteration_239	0,5	4,0	1,3	3,0	1,3	1,0	2,3	2,0	4,0	2,3	2,0	2,0	2,3	0,4	3,0	0,3	2,0	2,0	3,0	3,0	4,0	1,0	1,0	2,3	1,0	1,0	2,0	4,0	4,0	-1,-1	3,0	1,1	5,0	3,0	5,0	6,0	3,1	3,1	3,0	2,1	3,2	3,0	3,2	6,0	2,3	5,0	3,1
iteration_240	5,0	0,3	3,0	1,5	3,3	3,0	0,5	4,0	4,0	1,0	0,5	4,0	3,5	1,4	4,0	0,2	3,5	3,0	3,0	0,0	4,0	3,3	1,3	0,9	3,1	3,1	1,1	2,0	0,5	0,4	1,5	4,0	1,5	0,4	1,0	0,7	3,5	4,0	2,0	2,0	1,0	0,4	1,0	0,0	1,0	1,0	0,5
iteration_241	5,0	0,4	5,4	0,2	5,4	3,0	5,0	5,0	4,0	0,6	3,0	0,6	5,2	4,0	5,2	4,0	5,2	7,0	6,0	6,0	2,0	3,4	0,2	2,2	9,0	9,0	0,2	0,5	2,0	1,0	0,2	2,3	2,3	0,1	0,2	1,2	0,6	2,3	0,6	4,0	3,2	0,3	0,4	3,1	0,3	0,2	0,5
iteration_242	3,1	0,5	0,2	3,2	0,2	4,1	0,3	0,3	0,3	3,1	4,0	0,3	0,3	5,0	3,1	3,1	3,1	0,3	0,2	4,1	0,4	0,1	4,2	1,1	3,1	3,1	0,2	0,4	5,0	3,0	2,2	3,0	3,2	4,0	3,2	3,2	3,0	3,2	3,0	3,0	5,0	3,0	3,0	3,0	1,1	5,0	3,0
iteration_243	3,1	0,4	0,2	7,0	3,1	2,1	-1,-1	4,1	2,1	3,1	2,3	4,1	4,1	0,4	3,1	3,0	4,1	0,2	3,1	0,2	0,2	2,1	0,4	4,1	4,0	5,0	2,1	4,0	3,0	5,0	4,0	4,1	0,0	0,5	3,0	4,0	4,0	0,1	4,0	4,0	0,4	0,5	0,0	0,0	2,3	2,5	0,0
iteration_244	3,1	2,1	-1,-1	0,2	5,0	0,3	2,1	0,2	0,3	0,2	3,0	2,1	2,1	0,2	2,1	0,5	0,2	0,4	0,1	0,4	0,1	2,1	3,0	2,0	0,3	0,4	0,3	0,3	0,5	1,3	0,5	5,0	0,2	3,1	0,6	0,7	1,1	4,1	4,1	-1,-1	0,2	0,5	0,5	0,5	1,4	3,4	0,2
iteration_245	4,1	3,0	3,1	0,6	4,0	0,4	0,5	3,2	5,0	0,3	4,0	3,4	3,4	3,1	3,2	0,4	0,5	0,5	0,1	0,5	5,2	0,4	7,0	3,1	3,4	3,4	0,2	0,5	0,4	5,0	0,3	0,3	0,3	4,0	0,7	1,3	0,3	0,0	0,0	0,3	0,5	2,4	2,2	2,3	3,0	4,0	0,5
iteration_246	2,0	4,1	5,0	2,4	5,0	0,2	4,4	-1,-1	0,5	1,4	0,2	3,0	6,0	5,0	3,0	5,0	1,4	0,4	0,4	4,0	0,5	2,0	1,0	2,0	7,0	2,0	1,0	2,0	0,5	0,3	0,1	2,0	2,1	2,1	0,1	0,2	3,0	3,0	1,1	3,0	2,0	0,1	1,0	1,1	5,0	6,0	1,0
iteration_247	3,0	4,0	4,0	2,0	0,0	0,3	5,0	5,0	5,0	5,0	1,3	5,0	1,0	4,0	5,0	0,2	5,0	1,2	4,1	1,2	4,0	2,0	4,3	3,0	4,1	1,1	4,1	3,0	1,1	0,3	3,0	0,5	1,1	1,4	2,1	2,2	0,6	0,6	0,1	0,6	1,1	0,5	1,1	1,4	3,0	1,0	0,2
iteration_248	2,0	0,5	2,2	0,2	2,2	4,0	2,1	2,1	0,2	2,1	1,2	2,1	2,1	5,0	2,1	2,1	2,1	2,1	4,0	2,1	-1,-1	3,0	1,1	4,0	0,2	4,0	-1,-1	3,1	3,1	3,2	3,1	1,1	3,1	2,0	0,2	3,2	3,1	3,1	-1,-1	3,1	0,5	1,1	0,2	1,4	0,4	1,1	3,1
iteration_249	1,3	4,0	0,3	6,0	4,3	0,5	1,0	5,0	0,4	1,0	0,5	1,0	1,0	2,2	5,3	2,2	-1,-1	0,2	1,2	1,2	0,4	1,3	1,2	1,2	0,5	5,2	2,3	2,0	5,0	0,4	1,0	0,4	6,0	0,2	6,0	1,0	1,0	5,4	1,4	1,0	2,0	1,2	2,0	1,2	-1,-1	0,4	1,0
iteration_250	3,2	2,0	0,2	1,1	0,2	2,0	1,0	1,0	0,3	0,3	3,0	1,0	0,1	0,2	0,3	2,3	0,3	2,0	1,0	2,0	1,1	3,0	3,0	0,1	0,4	2,1	0,4	0,4	1,2	0,1	1,1	0,5	0,3	5,0	1,3	1,1	0,1	0,6	0,1	0,1	4,0	1,0	3,0	2,0	1,1	0,1	1,1
iteration_251	5,0	0,2	1,1	3,0	4,1	0,2	2,1	1,1	2,0	3,0	0,2	2,0	2,0	2,0	2,1	3,0	1,1	0,3	0,3	0,1	2,0	1,1	1,1	2,0	2,1	1,1	2,1	1,2	4,0	2,0	3,0	3,0	3,0	0,5	3,0	3,0	2,0	3,0	4,0	3,0	5,0	2,0	7,0	5,0	0,2	0,1	3,0
iteration_252	2,2	5,0	2,2	4,0	2,2	5,0	3,2	3,0	0,3	3,0	2,0	3,0	3,2	0,5	5,0	0,2	3,0	4,0	7,0	1,2	1,2	4,0	2,0	3,3	3,1	2,1	3,1	5,0	1,3	5,0	-1,-1	1,2	2,3	1,2	3,3	2,0	2,2	3,0	1,3	3,0	4,0	3,2	3,2	-1,-1	2,0	2,0	2,2
iteration_253	3,0	4,0	4,0	1,2	5,0	0,5	4,0	1,2	2,3	4,0	2,0	4,0	4,0	2,0	2,0	0,3	3,2	1,5	1,0	3,5	2,2	4,0	2,0	2,0	1,1	1,2	1,1	0,5	5,0	3,0	4,2	5,0	4,3	2,3	1,2	1,2	4,3	8,0	8,0	4,3	0,4	0,5	0,3	0,6	5,0	3,0	0,6
iteration_254	0,5	0,5	0,5	0,3	0,5	2,0	0,3	0,4	4,0	0,4	3,2	0,4	0,4	0,2	0,5	0,4	0,3	1,1	1,1	1,1	0,2	3,2	3,2	0,2	0,7	0,3	0,6	0,3	0,3	0,3	0,2	4,0	0,3	0,4	0,3	0,2	0,2	4,1	0,1	4,2	0,2	0,3	0,3	0,2	5,0	4,1	0,1
iteration_255	0,3	0,5	0,6	0,5	0,2	1,4	0,4	0,5	3,1	0,4	4,0	0,5	0,4	2,2	0,6	0,3	0,4	0,6	1,2	1,2	0,3	3,3	3,3	0,4	0,6	0,5	0,6	0,4	0,2	1,4	0,3	2,0	0,1	0,3	0,3	1,1	1,0	1,0	1,0	1,1	0,4	0,2	0,3	0,3	1,2	1,2	1,2
iteration_256	0,4	0,2	0,4	1,1	0,2	5,0	0,3	0,3	4,0	0,3	0,3	1,2	0,3	0,3	0,3	4,0	0,3	2,1	2,1	2,1	1,2	0,3	0,4	0,2	1,2	1,2	1,2	5,0	2,1	5,0	3,0	0,2	3,0	3,0	3,0	4,0	2,0	2,0	2,2	2,2	3,0	4,0	3,0	3,0	5,0	3,0	3,0
iteration_257	2,2	2,3	0,5	2,1	0,5	0,3	2,3	0,4	1,3	2,2	0,4	-1,-1	0,3	0,5	0,4	0,3	0,4	2,3	0,6	0,6	1,1	0,6	0,2	0,5	0,3	0,4	0,1	0,4	3,0	1,4	1,3	1,4	2,3	5,0	1,1	0,7	2,4	0,7	2,4	1,3	5,0	1,0	3,0	3,0	0,4	0,2	2,4
iteration_258	4,0	2,0	3,0	3,2	3,0	3,0	4,0	1,2	3,0	2,2	5,0	2,2	4,0	4,0	1,2	0,5	2,2	4,0	3,0	5,0	2,2	7,0	7,0	3,0	0,2	0,7	1,5	0,4	4,0	4,0	1,2	4,0	3,2	0,5	1,2	3,0	7,0	4,2	7,0	4,2	5,0	1,4	0,4	6,0	5,0	4,1	3,0
iteration_259	0,3	0,5	0,6	2,1	0,2	3,2	2,5	2,1	0,2	2,5	0,4	0,6	0,6	0,2	0,2	4,0	0,2	5,0	0,7	3,5	0,1	0,9	0,1	0,5	0,1	4,1	4,1	5,0	3,1	5,0	3,1	3,0	-1,-1	5,0	2,1	4,1	6,0	6,0	6,0	2,0	0,4	7,0	2,3	2,1	4,0	2,0	3,3
iteration_260	0,5	5,0	1,3	5,1	4,3	4,0	5,3	5,3	0,3	6,0	3,1	6,0	5,3	5,0	6,0	5,0	1,1	2,3	2,3	7,0	-1,-1	1,1	1,1	0,3	7,0	4,0	8,0	5,0	0,3	1,0	5,1	0,4	5,2	0,4	5,1	0,1	-1,-1	0,6	5,4	0,6	0,5	0,2	0,5	0,2	5,0	0,1	0,1
iteration_261	4,0	4,0	3,0	0,2	3,0	2,3	2,1	2,1	1,3	2,1	3,2	2,1	2,1	3,2	1,1	4,0	2,1	2,1	0,4	2,1	0,4	0,3	5,0	2,2	2,0	1,1	4,0	0,4	3,1	2,1	3,1	3,0	3,1	2,0	0,2	2,1	0,1	3,1	3,0	0,1	0,5	0,1	0,1	0,4	1,4	2,4	0,0
iteration_262	3,1	2,2	3,2	5,2	2,1	1,2	8,0	8,0	0,2	3,2	0,2	3,2	0,4	2,0	3,2	4,0	5,2	4,0	5,2	4,0	3,1	3,0	0,2	1,2	7,0	3,0	0,2	5,0	0,5	2,0	5,3	0,5	0,2	3,2	0,2	5,0	0,0	0,7	0,5	0,2	1,3	3,0	0,3	0,3	0,5	3,4	0,0
iteration_263	2,0	1,1	1,1	2,3	2,0	4,0	1,3	0,4	4,0	0,4	3,0	0,4	1,3	0,4	1,3	0,3	2,1	0,3	4,3	1,0	0,1	3,3	3,3	1,4	1,1	0,4	1,1	2,0	0,4	4,0	2,3	0,1	0,3	3,1	0,1	4,0	0,4	0,4	0,1	0,0	4,1	0,1	0,1	4,1	0,2	3,1	0,2
iteration_264	0,5	2,1	0,2	2,2	2,4	0,5	2,1	0,3	0,5	2,1	0,2	2,1	0,3	0,2	0,3	4,0	0,3	2,1	0,2	2,1	0,7	2,2	2,2	0,3	3,2	1,2	3,1	2,2	0,2	3,0	0,4	5,0	2,2	1,2	2,0	3,2	3,2	3,2	5,0	3,2	2,3	2,2	0,5	4,0	5,0	4,2	0,5
iteration_265	1,3	2,2	3,0	1,1	2,3	1,3	2,1	2,0	0,2	3,0	4,0	2,0	2,1	2,1	2,1	2,3	1,1	2,3	3,0	2,3	1,1	4,0	4,0	2,1	4,0	4,0	2,3	1,1	0,5	2,3	1,1	2,3	0,2	3,0	1,4	2,1	2,1	0,4	0,4	0,4	3,0	1,0	2,0	2,0	3,0	3,0	3,0
iteration_266	0,2	1,0	0,1	0,3	1,1	1,1	0,2	0,3	5,0	0,1	3,2	0,3	0,2	5,0	0,2	4,0	0,3	1,1	1,1	0,2	1,2	3,2	3,2	4,1	0,1	4,1	0,1	1,2	3,1	0,5	4,0	1,3	3,2	5,0	0,3	1,3	0,5	4,0	3,3	1,2	0,4	1,1	0,3	1,2	3,2	7,0	0,4
iteration_267	5,0	2,0	4,0	5,3	3,0	3,2	9,0	5,0	2,0	9,0	0,5	4,3	9,0	0,4	5,0	2,3	0,3	4,2	4,2	5,2	7,0	0,6	4,3	4,3	7,0	2,0	0,3	0,4	5,0	5,0	5,1	0,3	0,1	4,0	0,1	1,1	0,2	0,1	0,1	0,2	0,5	1,0	1,1	0,4	0,5	1,0	0,1
iteration_268	3,0	4,0	6,0	2,2	1,0	2,3	6,0	4,0	2,2	4,2	3,0	2,2	6,0	5,0	4,2	1,4	6,0	4,3	6,0	6,0	4,0	2,0	2,0	6,0	1,2	5,0	1,2	0,4	-1,-1	4,1	2,2	2,2	2,2	0,4	2,2	4,2	2,2	4,0	2,2	0,4	4,0	0,4	2,2	2,2	4,0	2,2	2,2
iteration_269	4,0	0,5	4,0	3,0	4,5	2,2	6,0	6,0	2,0	6,0	2,0	1,0	1,0	0,2	5,0	0,4	6,0	4,0	6,0	2,2	6,0	3,0	3,0	1,0	1,0	4,4	1,0	2,0	1,1	3,0	2,1	3,0	0,1	0,2	1,0	2,1	2,1	2,1	2,0	1,0	0,5	1,0	0,0	0,5	2,0	1,0	2,0
iteration_270	0,2	2,3	2,0	0,4	2,0	0,4	2,3	0,1	4,0	0,3	4,0	2,1	2,1	4,0	0,3	-1,-1	2,1	0,6	2,1	2,3	1,0	2,0	6,0	2,1	2,3	0,2	2,3	2,1	0,3	3,2	0,1	0,4	0,4	5,0	2,0	0,3	0,2	0,6	0,6	0,6	0,2	3,0	3,1	0,1	2,3	5,0	3,1
iteration_271	1,2	0,4	1,4	0,5	0,6	0,4	0,7	0,7	1,1	1,3	2,1	1,2	0,7	2,0	1,3	3,2	0,6	0,6	0,5	0,6	1,3	0,3	3,0	0,3	1,2	1,2	0,5	3,2	1,3	3,0	3,3	0,1	4,0	1,0	3,3	3,3	3,1	1,1	1,1	1,1	5,0	4,0	1,0	8,0	3,0	3,0	0,1
iteration_272	3,0	2,0	2,0	0,1	3,0	0,2	1,1	-1,-1	5,0	1,1	0,5	1,1	1,1	0,4	1,1	1,1	1,1	0,1	0,1	1,2	1,0	1,0	1,5	0,3	0,2	0,2	1,1	2,0	0,4	2,3	0,3	4,0	0,1	2,0	0,1	0,3	2,0	2,0	2,1	2,0	2,1	1,1	0,2	2,1	5,0	2,0	2,1
iteration_273	3,1	0,4	3,3	2,3	3,3	2,1	2,3	0,6	3,0	0,6	0,5	0,6	5,0	3,0	5,0	5,0	0,6	2,1	2,3	0,4	0,3	0,4	0,7	4,0	4,0	5,0	5,0	1,3	3,0	5,0	2,0	0,4	2,0	4,1	1,3	4,0	1,3	1,3	1,1	1,1	2,2	5,0	1,2	4,2	0,5	4,4	0,5
iteration_274	0,3	4,0	-1,-1	0,2	1,3	1,2	0,4	1,1	0,3	1,1	0,5	0,4	1,1	0,4	1,1	4,0	0,4	0,3	0,5	1,1	1,0	0,5	0,3	1,2	3,1	1,1	4,0	4,1	0,2	4,0	0,2	2,1	0,2	3,1	0,2	2,1	2,1	0,2	0,2	2,1	0,5	3,1	0,6	3,5	4,0	3,1	2,1
iteration_275	1,3	0,2	0,4	0,8	0,4	2,1	0,6	0,6	0,1	0,8	0,4	0,6	0,8	0,4	0,6	2,3	0,6	0,6	0,6	0,6	0,5	0,6	0,8	0,6	2,3	2,3	2,3	0,5	0,3	3,0	0,3	0,2	0,5	3,0	0,0	2,0	0,6	0,1	0,1	0,6	2,2	3,0	2,0	3,2	3,0	1,0	2,5
iteration_276	0,2	0,5	0,2	2,1	0,2	1,0	2,1	0,2	0,5	0,2	5,0	2,1	2,1	0,4	0,2	0,4	2,1	2,0	1,1	0,1	0,5	3,1	3,1	2,2	0,2	0,2	0,2	1,1	2,0	4,0	0,1	1,1	2,1	4,0	-1,-1	4,0	0,2	1,1	0,2	3,0	0,5	5,0	4,1	4,4	0,5	4,4	4,1
iteration_277	3,0	2,0	1,0	0,6	3,0	5,0	0,4	0,4	1,0	1,4	0,3	0,4	1,4	0,4	0,4	0,2	0,2	3,4	3,0	2,4	0,4	-1,-1	0,0	0,7	0,4	0,4	0,0	0,3	0,4	4,0	0,5	0,4	0,5	1,1	0,6	3,4	0,6	0,6	0,6	0,3	4,1	0,3	4,1	4,2	5,0	5,0	0,5
iteration_278	1,3	0,4	1,1	0,3	1,3	5,0	0,2	0,2	1,0	0,3	2,1	0,2	1,1	0,4	1,1	0,5	0,3	1,1	4,1	1,1	0,1	0,2	2,1	0,4	1,1	0,5	1,1	0,2	0,2	2,0	0,3	2,1	0,1	0,5	0,1	1,1	0,1	0,1	2,1	0,1	0,2	0,3	0,3	0,3	5,0	2,2	0,1
iteration_279	1,1	0,4	0,3	5,1	1,2	2,3	0,2	0,2	3,0	5,2	0,4	5,2	0,2	2,1	5,2	2,3	0,2	0,4	2,1	2,1	1,1	0,3	5,1	2,1	2,2	2,2	0,5	5,0	0,3	4,0	5,2	1,2	0,2	1,2	0,2	2,2	1,0	1,0	0,2	1,2	3,2	0,4	0,4	0,4	0,5	0,2	1,2
iteration_280	1,4	1,3	1,4	1,0	2,0	2,3	1,0	2,0	3,0	2,0	2,1	2,0	0,4	4,0	2,0	3,0	1,0	2,0	0,3	3,0	4,0	1,1	1,1	0,0	1,0	1,0	4,0	0,2	2,0	5,0	1,0	1,4	1,0	4,1	1,2	3,0	2,0	1,0	1,0	1,4	0,2	4,2	4,1	4,1	1,0	1,1	1,1
iteration_281	2,0	4,0	3,0	1,1	1,0	3,0	0,1	1,0	3,1	1,0	-1,-1	4,0	0,1	2,1	4,0	4,0	1,0	0,0	3,1	3,0	1,1	3,1	3,1	0,1	5,0	3,0	7,0	5,0	0,2	0,5	1,1	5,0	1,1	5,0	1,1	1,5	0,1	1,0	-1,-1	1,0	2,2	6,0	1,2	-1,-1	5,0	10,0	1,0
iteration_282	0,5	4,0	2,0	2,3	2,5	0,3	2,3	4,0	1,2	2,0	4,0	0,3	0,3	4,1	4,0	3,2	2,3	0,5	-1,-1	2,1	2,2	3,0	1,3	0,4	2,2	5,0	2,2	2,0	0,3	0,5	0,0	5,0	2,0	4,0	2,0	0,2	2,0	0,0	5,0	0,0	4,0	3,0	4,0	5,0	2,2	5,0	3,0
iteration_283	2,3	0,2	2,1	0,1	0,4	4,0	0,2	2,0	0,5	0,1	2,1	2,0	0,2	0,5	2,1	5,0	0,2	3,1	1,1	3,1	0,0	4,0	2,1	0,2	4,1	3,0	6,0	0,4	1,1	3,0	1,4	1,3	1,0	2,1	1,0	3,4	0,3	0,3	1,3	2,0	3,0	2,0	2,0	3,0	2,2	4,0	2,3
iteration_284	0,4	3,0	2,2	3,1	2,2	0,2	3,2	2,1	1,0	5,0	1,3	2,1	0,3	0,2	5,0	0,2	3,2	3,1	3,1	3,1	2,0	1,1	0,4	0,2	2,1	3,1	2,1	5,0	0,2	1,0	2,1	0,4	3,1	0,3	2,1	0,1	3,0	3,0	0,5	0,1	-1,-1	0,4	1,1	1,3	1,3	1,3	1,0
iteration_285	1,2	0,2	1,2	2,0	1,0	0,1	2,0	2,0	4,0	2,0	0,3	1,2	2,0	5,0	2,0	0,1	1,2	1,0	1,1	1,0	2,0	0,3	1,1	5,0	1,1	1,0	1,0	1,3	1,3	0,4	2,0	0,5	1,3	4,0	1,3	1,1	0,4	0,4	0,4	0,4	2,0	3,0	1,0	1,0	1,1	2,1	1,3
iteration_286	0,3	5,0	5,2	4,2	0,2	2,2	0,4	4,2	-1,-1	4,2	2,0	4,2	4,2	2,0	9,0	0,2	9,0	0,4	2,2	2,2	0,5	4,0	0,2	1,2	4,1	4,1	5,1	5,0	0,2	0,3	4,2	4,0	4,0	0,2	1,0	4,2	7,0	5,0	1,0	7,0	4,1	1,2	4,2	4,2	0,5	0,5	4,2
iteration_287	1,3	5,0	0,3	2,2	0,3	1,1	2,0	2,0	0,5	0,5	0,5	0,5	2,3	0,5	0,5	0,2	0,5	2,1	0,1	0,1	0,3	0,8	0,8	0,6	0,2	0,2	0,2	5,0	1,2	0,5	2,2	0,5	2,2	3,0	2,2	0,7	2,4	0,6	0,3	0,6	4,0	3,0	3,0	3,0	2,3	4,0	4,0
iteration_288	5,0	4,0	5,0	1,1	4,0	1,2	3,1	3,1	2,0	2,1	4,0	3,0	3,0	0,5	2,1	3,1	4,0	3,2	3,2	1,1	3,0	2,0	6,0	2,0	2,1	5,0	2,1	5,0	0,1	0,5	1,1	4,0	4,0	4,1	4,1	0,2	4,0	8,0	4,0	0,0	3,1	0,2	0,2	3,1	1,3	1,1	0,1
iteration_289	1,1	2,2	3,0	3,0	0,3	0,4	2,0	4,0	2,0	3,0	4,0	3,0	2,0	0,3	2,0	2,2	3,0	1,4	1,4	1,0	3,0	2,0	5,0	1,1	1,2	1,2	3,0	2,3	1,3	2,1	0,6	0,4	0,6	0,4	2,3	2,3	0,4	0,6	0,4	0,6	3,0	0,6	3,3	3,3	5,0	3,1	3,1
iteration_290	0,4	2,1	2,3	3,2	2,3	4,0	3,3	3,3	5,0	5,0	0,4	2,2	2,2	3,2	5,0	5,0	5,0	0,3	3,0	3,0	2,3	2,4	0,2	5,0	7,0	3,0	2,0	0,3	3,2	1,3	0,4	0,5	3,2	3,0	3,1	1,2	3,0	0,2	0,7	0,7	5,0	1,1	0,1	0,1	0,5	1,5	0,0
iteration_291	4,0	0,2	2,1	2,1	2,1	0,3	2,1	2,1	0,5	0,2	1,2	2,1	4,0	4,1	0,2	0,4	2,1	0,3	0,3	0,3	0,4	1,1	2,2	6,0	0,2	0,2	0,4	3,1	2,0	3,0	0,1	0,2	2,1	0,4	0,1	0,0	0,2	2,1	2,1	0,2	-1,-1	0,3	0,3	0,3	0,5	0,4	0,4
iteration_292	5,0	0,4	2,0	7,0	3,0	4,0	3,0	4,0	3,1	5,0	0,2	6,0	5,0	1,2	3,0	2,1	4,0	2,0	5,0	5,0	3,0	4,1	2,1	3,2	3,1	2,0	3,1	3,2	4,0	0,5	0,2	0,4	7,0	0,2	4,2	0,1	4,2	4,2	3,2	3,2	0,5	0,4	0,2	0,7	5,0	5,0	4,2
iteration_293	3,2	1,4	1,2	2,2	3,4	2,1	1,2	2,2	0,4	0,4	5,0	3,0	3,0	1,0	0,4	0,4	3,0	0,3	3,0	3,0	0,6	6,0	5,0	1,0	0,4	0,4	0,4	0,4	2,0	2,0	2,2	1,4	2,2	2,2	2,2	0,2	1,2	3,0	0,6	0,6	3,0	2,2	1,2	1,2	0,3	0,3	2,0
iteration_294	0,5	0,5	0,2	4,0	0,3	3,0	2,0	2,2	2,0	2,0	0,3	2,2	2,0	4,0	2,2	0,2	2,2	2,0	2,0	3,0	2,0	2,0	0,5	3,0	2,1	0,3	2,1	2,2	4,0	1,2	2,2	2,0	4,0	5,0	4,0	0,4	4,0	4,0	2,0	2,0	0,5	-1,-1	2,4	2,1	0,4	3,1	4,0
iteration_295	0,3	0,4	0,6	0,4	0,4	2,3	0,3	0,7	3,1	0,3	1,4	0,3	0,7	3,1	0,7	0,2	0,7	0,6	2,0	0,3	0,5	1,0	1,0	0,4	0,6	0,3	0,5	0,4	4,0	5,0	0,0	0,4	4,4	0,3	4,4	0,0	0,6	4,2	4,2	4,2	0,4	0,7	0,7	0,5	5,0	4,3	0,6
iteration_296	0,5	5,0	2,0	7,0	3,0	2,1	3,0	6,0	0,5	5,0	4,0	6,0	5,0	4,0	4,0	0,3	6,0	2,0	2,0	5,0	2,0	4,0	6,0	5,0	0,0	4,3	0,3	3,0	4,1	0,5	0,1	0,3	7,0	4,1	3,1	0,6	3,3	3,0	4,3	3,3	1,4	3,1	4,0	4,0	5,0	0,1	4,0
iteration_297	2,2	5,0	5,0	2,0	2,2	0,5	2,0	5,0	5,0	4,0	4,1	2,0	5,0	5,0	5,0	2,0	2,0	2,3	2,2	2,2	2,0	6,0	0,1	4,0	5,0	2,0	2,0	4,0	0,4	2,0	2,0	0,4	2,0	0,5	2,4	3,0	2,0	2,4	2,0	2,4	0,2	0,7	0,4	0,5	3,2	0,5	0,1
iteration_298	4,0	0,3	4,2	1,4	0,1	2,0	4,4	0,6	3,1	1,2	0,4	0,6	0,6	1,3	5,0	2,3	4,4	6,0	0,4	2,4	0,3	0,6	0,6	1,4	3,0	4,3	1,3	0,5	2,0	2,1	1,4	4,0	1,1	1,2	1,1	3,0	2,1	2,1	3,0	3,0	4,1	0,3	0,3	-1,-1	3,2	3,2	2,1
iteration_299	0,5	0,5	0,3	3,5	0,7	0,4	0,5	3,0	0,2	3,0	0,2	3,3	3,3	4,0	0,8	2,1	0,8	0,9	0,0	0,5	3,1	-1,-1	0,5	5,0	0,4	2,3	0,6	0,5	3,2	3,1	0,2	2,1	3,0	1,4	3,0	3,2	2,0	5,0	2,0	2,0	4,0	4,0	3,0	3,0	0,4	1,2	3,0
iteration_300	4,0	0,4	2,2	1,2	2,2	3,2	0,4	3,0	4,0	1,2	0,5	2,2	3,0	0,4	3,0	3,0	1,2	3,2	0,4	0,4	4,0	2,3	0,5	1,3	5,0	1,0	1,0	3,2	2,0	2,0	4,0	0,4	4,0	2,0	1,2	2,0	3,3	1,3	3,1	1,1	3,2	2,0	1,2	4,0	2,1	1,1	4,0
iteration_301	2,3	1,1	3,0	1,1	1,3	0,3	2,0	3,0	3,1	1,1	4,1	3,0	3,0	0,3	2,1	0,5	1,1	1,2	1,1	1,1	5,0	1,1	2,1	1,2	0,4	2,2	2,2	0,5	3,0	1,1	2,1	2,0	2,1	0,4	1,4	0,2	4,0	0,1	4,0	0,1	0,5	1,3	1,2	1,3	0,2	0,3	3,0
iteration_302	1,2	2,1	1,1	1,0	2,2	0,4	1,0	0,1	0,4	1,0	5,0	1,0	1,1	2,1	0,1	4,0	0,1	0,2	-1,-1	0,2	0,0	1,0	2,0	1,1	0,1	0,0	0,1	5,0	5,0	0,2	1,0	0,5	4,0	5,0	1,0	1,1	4,2	0,2	0,2	0,2	1,4	6,0	2,0	-1,-1	0,4	5,2	5,0
iteration_303	0,5	0,4	0,5	5,3	0,4	3,0	5,0	0,3	0,5	5,0	5,0	0,8	0,3	0,5	0,8	3,2	5,5	7,0	6,0	6,0	0,6	2,5	2,3	0,4	0,5	3,5	-1,-1	2,3	5,0	1,3	5,3	-1,-1	0,3	2,1	2,0	0,6	0,3	0,6	2,0	2,3	4,0	4,0	4,0	4,0	0,2	2,1	2,0
iteration_304	4,1	1,1	1,1	3,4	5,0	5,0	0,5	3,1	5,0	4,0	0,4	3,1	3,1	1,3	3,1	3,0	3,1	4,1	1,4	1,4	8,0	0,5	0,1	1,1	3,0	3,1	0,1	0,4	3,1	5,0	0,1	2,3	3,4	2,0	0,1	3,1	2,4	0,7	0,7	5,0	0,4	1,1	1,0	0,5	4,0	3,0	0,4
iteration_305	0,3	3,0	1,3	1,1	2,0	3,2	1,1	1,1	0,4	2,0	4,0	0,4	2,0	1,0	0,4	3,1	0,4	1,2	0,3	3,1	0,1	4,3	0,3	1,0	0,2	0,2	3,3	0,5	4,0	0,3	1,1	5,0	3,4	2,2	3,4	0,2	5,4	5,4	0,4	3,0	0,4	0,6	0,6	0,6	0,4	2,3	0,6
iteration_306	0,5	5,0	5,4	0,1	5,4	5,0	5,0	5,1	0,2	0,5	1,4	0,4	0,4	1,0	5,0	0,3	0,4	2,0	3,0	2,0	5,1	1,0	0,4	0,4	5,2	-1,-1	0,1	0,4	0,2	0,4	0,1	2,3	0,1	0,4	0,5	0,2	0,4	2,0	2,1	2,0	5,0	0,2	0,1	5,1	2,1	2,1	0,2
iteration_307	2,3	3,0	3,3	5,0	2,0	2,0	3,3	6,0	0,4	5,0	0,3	6,0	6,0	1,3	6,0	0,2	5,0	2,3	3,0	3,0	3,3	3,1	3,2	4,0	3,0	3,2	3,2	3,0	3,0	1,1	4,0	3,2	2,0	0,4	2,0	1,1	5,0	3,0	5,0	3,0	0,4	0,0	0,3	0,3	5,0	4,4	3,3
iteration_308	4,0	0,3	0,3	4,1	4,0	2,3	0,4	0,4	3,1	0,4	4,1	0,1	-1,-1	3,0	0,4	0,4	0,1	2,1	2,1	0,4	3,3	4,0	0,2	6,0	0,3	0,5	0,3	0,5	5,0	3,0	1,4	5,0	4,4	2,3	1,4	2,4	2,4	2,4	2,4	3,4	0,4	2,4	0,7	0,7	0,3	2,3	2,3
iteration_309	1,0	-1,-1	4,0	4,0	0,0	5,0	6,0	2,0	2,0	2,0	0,3	6,0	2,0	5,0	4,0	3,2	6,0	6,0	6,0	5,0	3,0	3,0	3,0	5,0	4,0	4,0	4,0	2,0	5,0	0,5	3,0	1,4	3,0	0,5	3,0	2,3	1,4	3,0	3,0	3,0	0,5	2,0	0,3	2,2	2,0	2,0	0,7
iteration_310	5,0	0,5	5,2	2,0	5,2	3,1	6,0	1,2	0,5	6,0	2,2	1,2	6,0	0,3	1,2	4,0	1,2	8,0	5,1	1,1	1,2	3,0	0,4	5,3	3,2	4,0	1,2	1,3	2,0	0,4	1,3	0,5	2,0	3,0	1,3	0,6	1,5	1,5	1,0	1,0	0,1	3,0	2,0	2,1	0,4	2,3	2,5
iteration_311	3,0	1,4	3,0	2,0	2,0	1,3	3,0	1,0	0,3	1,0	0,2	4,0	1,0	3,0	3,0	1,3	2,0	2,0	2,0	3,0	1,3	2,2	2,0	2,0	1,3	2,3	2,3	5,0	4,0	0,1	7,0	0,5	7,0	3,1	2,0	2,0	2,3	5,3	2,2	5,2	1,3	2,1	0,4	2,3	0,3	0,1	2,1
iteration_312	0,3	3,1	3,2	2,2	3,1	3,1	2,2	3,2	3,0	2,2	4,0	2,2	0,4	1,3	5,0	5,0	5,0	5,0	3,2	0,3	3,2	4,2	0,2	0,5	4,0	5,0	4,0	0,4	2,2	0,4	0,4	2,2	0,4	0,4	2,2	0,4	0,4	2,2	2,2	2,2	5,0	2,3	3,0	1,3	0,5	0,7	2,2
iteration_313	4,0	0,5	3,1	1,0	3,1	1,0	4,0	4,0	0,2	3,0	4,0	4,0	0,1	2,1	0,1	0,5	3,0	3,0	4,0	1,0	3,2	5,0	5,0	-1,-1	0,3	0,3	0,4	2,0	0,2	0,2	1,2	0,4	1,2	5,0	1,2	0,2	1,3	0,5	0,3	1,1	4,0	4,0	7,0	3,0	4,1	6,0	4,3
iteration_314	5,0	3,1	1,1	0,4	4,1	0,3	0,3	0,3	3,1	0,3	5,0	1,2	0,3	0,4	0,3	2,0	0,3	0,4	0,3	0,4	0,2	0,2	5,2	0,2	0,2	0,2	2,1	0,5	0,5	1,2	0,6	0,5	0,5	-1,-1	0,4	0,5	0,5	0,5	0,5	0,5	0,3	0,6	0,5	0,6	4,0	0,4	0,3
iteration_315	5,0	0,5	4,1	0,5	1,1	0,5	4,3	4,3	3,1	0,4	0,3	0,3	0,3	0,4	0,3	0,4	0,3	0,4	4,1	0,7	4,1	0,3	0,2	0,6	0,5	0,4	0,5	0,5	0,4	2,0	0,4	2,1	0,5	0,2	0,5	0,2	0,3	2,3	0,4	0,3	0,5	0,3	0,6	0,7	3,0	0,1	0,3
iteration_316	0,4	0,2	0,3	5,1	0,3	0,4	0,2	0,3	0,2	5,2	2,1	5,2	0,3	3,1	0,3	0,2	5,1	0,4	0,2	0,4	0,3	7,0	0,3	3,1	0,3	0,4	0,4	5,0	0,2	0,3	0,1	0,3	5,1	0,2	5,1	0,2	0,2	0,3	0,2	0,3	2,0	5,1	0,1	2,1	0,4	0,4	0,1
iteration_317	2,0	3,0	1,0	3,0	1,0	0,2	1,0	2,0	1,0	2,0	2,0	2,0	2,0	0,3	2,0	0,5	2,0	1,2	0,0	1,0	3,0	1,0	3,0	2,2	0,1	2,1	2,1	1,3	2,1	2,3	2,3	0,2	2,3	5,0	0,4	4,0	0,4	2,1	2,1	2,1	0,2	1,3	1,1	1,1	5,0	9,0	0,4
iteration_318	0,5	0,2	0,1	0,1	0,1	3,0	0,0	0,1	4,0	0,2	3,2	0,1	0,1	0,2	0,1	0,4	0,2	2,0	2,0	1,0	2,1	0,3	0,2	0,2	0,4	0,2	0,3	0,2	3,0	5,0	3,1	3,0	0,1	0,2	3,1	3,0	2,1	2,1	1,1	2,0	1,1	0,1	0,2	0,1	0,4	0,5	2,1
iteration_319	3,1	0,5	3,3	2,0	0,4	0,3	-1,-1	5,0	0,3	5,0	0,4	5,0	3,0	0,4	2,3	2,1	5,0	0,5	2,2	0,4	2,3	2,3	3,1	0,3	0,4	2,3	2,3	0,3	5,0	0,2	2,3	0,5	2,3	3,0	3,3	0,5	2,3	0,6	2,2	0,5	0,4	2,3	2,3	2,3	2,2	3,0	4,0
iteration_320	0,3	-1,-1	0,1	5,2	0,1	0,5	5,1	5,1	0,4	5,1	3,0	5,0	0,2	2,0	0,3	5,0	0,3	5,3	0,4	0,4	5,2	0,0	8,0	1,0	4,2	4,1	4,1	0,2	5,0	1,4	5,2	4,0	5,2	2,3	5,0	5,4	7,0	2,2	7,0	7,0	0,5	5,3	0,4	0,4	2,0	4,0	2,3
iteration_321	4,0	3,0	3,0	1,0	4,0	1,4	3,0	1,0	0,2	2,0	0,5	3,0	2,0	0,5	2,0	3,1	3,0	2,0	2,4	1,4	0,0	1,2	1,2	1,1	2,1	5,0	5,0	1,3	5,0	0,3	1,0	0,5	5,3	2,0	5,3	0,1	0,3	0,8	0,8	5,0	0,4	0,3	0,3	0,6	5,0	6,0	0,0
iteration_322	0,5	0,4	0,1	1,2	0,6	4,0	1,0	1,1	5,0	1,1	3,0	1,1	1,0	2,1	0,3	-1,-1	0,2	4,0	3,0	1,0	5,1	3,0	1,1	3,0	1,1	0,6	0,6	0,5	-1,-1	0,4	0,6	0,2	1,2	2,1	1,2	0,5	1,0	1,2	0,4	0,2	0,2	1,1	1,2	1,2	5,0	5,1	-1,-1
iteration_323	0,2	2,0	1,1	2,5	1,1	0,5	1,5	2,1	2,0	3,0	2,3	1,5	3,0	0,4	3,0	2,0	3,0	0,8	1,3	0,8	3,0	2,5	2,5	2,1	3,0	3,0	3,0	0,5	2,2	2,0	0,7	0,5	2,5	1,4	2,0	2,2	0,6	2,1	0,6	0,6	3,0	1,0	1,0	3,0	0,3	1,3	1,1
iteration_324	0,1	3,2	0,2	5,0	3,0	4,1	3,2	3,0	3,2	2,2	1,1	2,0	2,2	4,0	2,2	0,4	2,0	7,0	7,0	4,2	6,0	2,1	3,0	6,0	0,6	2,0	0,2	5,0	4,0	0,4	4,0	0,5	5,0	3,1	4,0	2,2	2,3	2,2	2,3	3,2	3,0	5,0	3,0	3,0	3,0	5,0	2,0
iteration_325	3,0	2,0	2,0	2,0	0,0	0,3	4,0	0,0	3,2	2,0	0,4	2,0	4,0	2,1	2,0	1,3	4,0	2,1	2,2	2,2	0,2	0,2	0,2	2,1	0,3	0,3	1,0	0,3	3,0	1,0	1,3	0,2	1,0	0,2	2,0	0,3	1,1	0,1	0,1	-1,-1	1,3	0,1	1,0	1,0	0,2	0,3	1,1
iteration_326	2,0	2,2	3,0	7,0	3,0	1,4	5,0	6,0	1,1	4,0	5,0	5,0	4,0	0,5	5,0	5,0	6,0	5,0	4,4	1,4	3,0	3,0	6,0	3,3	8,0	5,0	5,0	5,0	4,0	2,0	2,0	1,2	4,0	5,0	2,0	3,0	1,2	3,2	1,2	1,2	1,3	4,0	1,3	3,3	4,0	4,0	2,0
iteration_327	5,0	0,3	4,2	1,1	4,2	0,5	1,2	5,0	2,2	1,2	5,0	0,3	0,3	4,0	4,1	0,4	4,1	1,3	1,3	1,3	4,2	5,2	5,1	3,2	4,4	4,0	4,4	3,0	0,2	2,0	1,1	0,2	2,1	2,2	1,1	1,0	2,0	2,0	2,0	2,2	0,3	0,3	0,4	0,1	-1,-1	3,0	0,1
iteration_328	0,4	0,1	0,2	4,0	0,1	5,0	4,1	0,1	0,5	4,1	1,1	0,1	4,1	3,0	4,1	5,0	0,1	4,0	9,0	0,1	0,5	1,0	0,1	4,0	3,1	6,0	6,0	4,1	4,0	2,1	4,1	5,0	8,0	1,3	4,0	2,1	7,0	-1,-1	7,0	7,0	4,0	4,3	1,3	1,3	4,0	1,3	4,0
iteration_329	5,0	1,2	2,2	2,1	2,2	2,0	4,0	2,2	2,3	2,1	1,3	2,2	2,1	3,0	0,3	0,4	0,3	4,0	4,0	2,0	2,2	0,5	0,5	4,0	0,2	0,2	0,5	0,2	5,0	4,1	2,1	4,0	3,1	2,0	2,1	4,1	5,0	5,0	2,1	2,1	4,0	3,0	3,0	3,0	0,5	1,4	4,0
iteration_330	0,5	4,0	4,1	3,0	0,1	5,0	2,1	2,1	0,4	-1,-1	1,1	5,0	6,0	1,2	6,0	0,5	6,0	3,0	1,1	1,1	-1,-1	2,0	2,0	5,0	4,3	2,3	4,3	2,0	2,1	0,4	3,0	3,0	1,1	4,0	3,0	1,2	3,0	2,1	2,0	2,1	1,4	4,0	3,0	3,0	0,3	2,1	3,0
iteration_331	1,3	0,4	0,5	3,4	0,5	2,0	0,7	0,6	0,4	0,6	0,2	3,3	0,7	4,0	3,3	3,2	3,3	1,4	1,4	-1,-1	0,7	3,1	0,4	0,3	0,5	6,0	3,2	0,4	4,0	5,0	1,4	0,2	3,4	0,3	3,4	3,4	0,4	3,2	0,6	3,2	4,1	0,6	0,5	0,5	3,1	0,3	0,1
iteration_332	2,0	0,3	1,1	0,0	1,1	0,5	1,0	1,0	0,2	1,0	2,2	1,0	0,1	1,2	0,1	0,5	0,1	1,5	1,5	1,0	1,1	3,0	0,2	0,3	0,4	0,4	0,1	0,1	5,0	5,0	0,1	0,5	5,0	5,0	0,1	5,0	5,4	5,1	5,1	5,4	0,2	0,0	0,2	0,2	1,2	1,0	0,6
iteration_333	0,4	1,1	1,3	2,1	1,3	4,0	3,0	2,3	3,2	3,0	0,4	0,4	0,4	0,4	1,1	3,2	2,3	4,0	5,0	3,0	5,0	0,3	0,5	0,3	3,1	4,0	0,3	0,4	4,0	0,5	2,1	0,4	2,1	1,3	2,1	0,3	0,3	2,2	0,3	2,2	0,2	0,4	0,4	0,2	0,3	1,1	0,2
iteration_334	2,0	3,1	5,0	0,5	0,1	0,4	3,2	2,3	4,0	2,2	0,4	2,3	3,3	3,2	3,3	4,0	3,2	3,3	3,3	3,1	4,3	2,1	2,3	3,3	2,3	5,0	5,0	0,4	0,4	2,0	0,3	3,0	0,3	3,2	0,3	1,1	0,2	-1,-1	3,1	0,1	2,0	3,2	4,0	1,2	2,1	3,1	3,0
iteration_335	1,2	2,0	2,0	1,1	2,0	5,0	2,0	2,0	4,0	1,1	5,0	1,1	2,0	0,4	1,1	3,0	2,0	4,0	3,0	4,0	1,0	5,0	1,1	1,1	1,1	3,0	3,0	2,0	3,1	4,0	4,0	0,3	1,1	0,5	4,0	4,0	1,3	0,1	1,0	0,4	4,1	3,2	7,0	3,1	0,3	0,5	4,0
iteration_336	1,1	1,4	1,4	0,4	0,5	2,0	0,6	0,6	0,4	0,6	0,5	1,2	1,2	2,3	0,6	0,4	1,2	2,2	2,4	2,4	0,5	0,2	1,0	0,5	0,5	0,7	0,7	2,2	0,5	3,2	2,2	0,4	2,2	2,2	0,4	5,0	2,4	2,4	2,4	2,4	0,3	0,4	0,5	0,2	0,3	2,2	2,2
iteration_337	3,0	4,0	7,0	5,0	0,0	0,2	3,0	4,0	2,0	3,0	0,4	8,0	3,0	2,0	9,0	0,3	3,0	3,2	0,2	0,0	1,0	5,1	5,3	0,0	4,3	4,3	5,3	5,0	-1,-1	2,2	10,0	2,0	5,0	0,3	5,0	5,2	2,0	5,0	7,0	5,0	2,0	5,3	0,3	5,0	3,0	0,0	0,3
iteration_338	1,3	2,3	1,3	1,2	0,6	1,4	1,2	1,2	0,5	1,3	0,5	1,3	1,3	0,5	0,5	0,3	0,5	1,4	1,2	2,0	1,1	0,7	1,4	1,5	-1,-1	0,3	0,2	1,3	0,4	4,0	0,5	2,1	0,5	5,0	0,5	1,2	2,3	2,3	0,4	0,4	1,1	3,2	1,2	1,2	1,2	4,0	3,0
iteration_339	0,4	0,2	0,3	4,0	0,3	5,0	2,1	2,1	4,0	2,2	1,2	2,2	2,1	0,3	2,1	-1,-1	2,1	5,0	3,1	4,0	4,0	3,0	3,0	0,4	0,2	0,2	2,1	3,0	2,3	0,3	1,3	2,2	4,0	1,3	2,3	0,3	4,0	4,0	2,2	4,0	5,0	1,3	1,0	6,0	1,4	2,0	2,0
iteration_340	3,0	0,3	3,1	0,2	3,1	2,1	3,2	3,2	2,1	3,0	2,2	3,2	0,3	1,1	0,3	0,4	0,1	2,2	-1,-1	0,3	0,3	2,2	3,2	0,3	0,4	0,4	0,3	5,0	0,5	0,5	5,2	3,0	5,3	4,0	5,2	5,5	1,3	2,3	6,0	2,3	5,0	5,0	7,0	7,0	1,3	0,3	2,3
iteration_341	5,0	2,2	5,2	3,0	7,0	0,5	1,2	6,0	3,0	2,2	2,0	7,0	2,2	5,0	6,0	0,4	2,2	0,4	0,4	0,5	2,0	5,0	7,0	2,0	1,0	1,4	5,0	3,0	1,1	3,1	3,0	0,4	1,1	5,0	2,1	5,0	0,4	0,4	0,4	0,2	4,0	2,0	6,0	4,0	0,3	0,1	4,3
iteration_342	0,3	0,1	0,4	2,3	0,3	0,4	2,3	0,6	2,0	0,4	5,0	2,1	2,1	1,1	0,4	4,0	2,1	2,2	2,2	0,5	1,3	5,0	5,0	2,1	0,1	4,1	4,3	2,2	0,3	0,2	2,0	2,1	0,2	0,3	0,5	0,0	2,2	0,1	0,1	2,2	5,0	0,4	1,3	1,1	3,0	0,2	3,0
iteration_343	5,0	0,4	0,2	1,5	5,2	4,1	1,2	1,0	4,0	1,0	0,4	0,7	1,0	3,2	0,7	2,2	0,7	0,3	4,2	0,3	0,0	0,6	0,6	1,2	2,5	0,4	0,7	0,5	4,0	2,0	1,5	2,1	1,5	1,1	1,0	2,5	2,5	3,0	2,5	1,1	0,4	2,0	1,2	1,2	1,1	1,1	3,0
iteration_344	0,3	2,0	1,1	4,1	1,1	0,1	4,1	1,1	3,0	1,1	0,1	4,1	0,2	0,3	1,1	0,5	5,0	0,1	4,1	4,0	2,1	0,1	0,1	0,2	0,5	1,1	0,2	0,3	4,0	3,0	0,2	5,0	0,2	2,0	4,1	1,0	2,2	2,0	3,0	2,0	0,2	0,1	0,1	0,1	0,5	0,2	2,0
iteration_345	5,0	2,2	6,0	0,6	4,2	1,2	2,2	2,2	3,0	4,4	5,0	2,2	2,4	0,2	2,2	0,3	2,4	3,0	0,4	1,2	3,0	2,2	3,2	0,6	0,2	2,3	2,0	0,4	0,5	3,2	0,2	0,2	0,2	1,1	0,2	3,2	0,1	0,1	0,1	0,1	2,2	1,0	1,2	1,2	2,0	1,1	1,0
iteration_346	4,0	0,2	3,2	0,7	3,0	0,1	0,5	3,4	2,1	3,3	3,2	0,6	0,5	0,5	3,4	3,2	0,6	0,3	0,4	0,3	5,0	0,6	3,2	0,4	3,2	6,0	3,2	1,3	0,5	1,4	1,4	0,5	1,4	0,5	0,4	0,8	0,9	0,9	1,0	-1,-1	0,5	0,7	0,8	0,3	3,0	3,4	0,7
iteration_347	2,0	0,3	1,1	1,1	1,1	3,0	2,0	1,1	0,5	1,1	3,2	2,0	2,0	0,2	1,1	4,0	1,1	3,0	2,0	2,0	-1,-1	4,0	1,2	1,2	1,1	1,1	2,0	0,2	1,2	0,5	1,1	-1,-1	0,3	0,5	0,3	1,4	3,2	3,1	3,1	0,3	5,0	0,4	4,3	4,1	5,0	3,3	7,0
iteration_348	2,0	4,0	2,0	4,0	4,0	1,3	4,0	4,0	0,5	4,0	1,1	2,0	2,0	2,3	2,0	2,2	2,0	2,3	2,3	2,3	2,4	3,0	3,0	2,3	4,0	2,0	2,2	2,2	3,0	3,1	1,2	0,4	1,2	4,0	2,2	0,3	0,5	1,3	0,3	-1,-1	2,2	1,2	3,0	2,2	4,0	5,0	1,3
iteration_349	1,1	3,1	1,1	0,2	1,1	2,0	1,0	0,3	1,4	0,1	0,5	-1,-1	0,3	0,5	1,0	3,0	1,2	0,0	0,0	0,0	0,5	1,5	1,0	0,7	1,0	0,0	4,0	0,5	3,2	1,4	0,2	3,1	0,2	2,1	3,0	1,0	0,1	0,1	0,3	3,2	0,5	5,0	3,1	3,1	4,0	3,1	3,1
iteration_350	4,0	3,2	0,2	2,2	0,2	1,3	0,4	2,0	4,0	0,2	4,0	2,2	0,4	3,0	0,2	2,0	0,2	0,5	1,2	1,2	5,0	1,2	5,0	3,2	0,0	0,0	2,2	4,0	0,3	0,5	-1,-1	5,0	2,1	0,2	2,2	2,0	-1,-1	2,1	4,0	5,0	0,3	0,2	0,2	0,2	2,0	1,2	2,2
iteration_351	0,3	5,0	2,1	1,0	3,1	2,0	2,0	1,1	1,2	0,1	2,3	2,0	0,1	0,4	2,0	0,5	2,0	4,0	4,0	2,0	2,0	4,0	2,3	0,5	0,5	2,5	0,0	0,4	5,0	2,3	1,4	0,2	4,4	3,2	4,0	0,7	4,1	0,5	4,1	4,1	0,3	4,2	4,3	4,3	5,0	8,0	0,4
iteration_352	2,0	0,3	1,0	0,4	1,3	3,0	1,2	1,2	4,0	1,2	2,0	1,2	1,2	2,2	1,2	1,4	1,2	1,0	4,0	0,2	3,0	1,2	1,2	2,2	0,6	2,0	2,0	0,5	2,2	5,0	0,5	3,1	0,5	2,3	2,3	0,3	0,4	3,2	0,4	3,3	5,0	2,3	1,3	3,0	0,4	0,4	0,6
iteration_353	0,4	4,0	3,0	0,6	1,0	3,0	3,3	3,3	1,3	0,3	0,4	3,3	0,3	4,0	3,3	2,0	0,3	5,0	2,3	5,0	3,3	3,1	3,3	1,3	1,3	4,0	4,0	1,3	0,5	4,0	1,2	2,3	1,3	0,4	1,3	2,2	2,3	1,3	0,6	1,3	1,4	0,5	0,7	1,2	2,0	0,2	0,7
iteration_354	4,0	0,2	4,1	0,5	0,1	1,4	4,0	4,0	2,0	4,5	0,2	4,5	0,6	0,4	4,0	0,5	4,5	5,0	4,4	1,0	6,0	4,1	0,6	0,3	4,0	0,0	4,0	0,5	0,3	3,2	0,5	0,3	0,0	2,0	0,3	0,7	0,2	0,1	0,2	0,1	0,4	1,3	1,1	0,4	5,0	3,0	0,1
iteration_355	0,4	2,0	1,2	4,0	1,2	0,5	3,0	3,0	4,0	2,2	5,0	3,0	3,0	0,2	3,0	5,0	2,2	2,2	1,3	2,3	5,0	-1,-1	3,0	2,0	3,0	6,0	6,0	2,2	4,0	0,2	4,0	0,4	4,0	0,2	4,0	2,1	2,3	2,1	2,1	2,1	4,0	2,0	1,0	3,0	3,0	3,0	0,3
iteration_356	1,2	4,0	3,0	2,3	3,0	3,0	2,3	2,3	0,4	1,3	2,2	2,3	4,0	0,4	4,0	0,5	1,3	3,3	3,3	0,3	0,4	4,0	4,0	2,1	2,1	2,4	2,4	2,3	0,5	1,2	0,6	2,1	2,3	0,3	2,2	0,5	2,3	4,0	2,1	2,1	0,2	2,0	2,1	2,1	2,0	0,3	0,4
iteration_357	4,0	0,2	2,0	2,0	2,2	3,2	3,0	1,0	0,2	3,0	2,0	1,0	3,0	0,3	3,0	1,2	1,0	5,0	1,2	1,2	1,0	2,0	2,0	1,1	2,2	1,2	2,0	2,0	1,1	1,4	2,0	0,5	1,1	0,5	2,0	-1,-1	1,2	1,2	0,4	0,4	0,2	1,0	1,1	1,1	1,1	1,5	0,3
iteration_358	0,5	0,5	0,5	0,2	0,10	5,0	0,0	0,2	4,0	0,7	5,0	0,5	0,5	1,3	0,7	0,4	0,0	0,0	5,0	5,0	0,0	4,5	4,0	1,0	0,4	0,7	0,7	2,2	0,5	0,5	0,7	4,0	0,7	0,2	2,0	0,8	3,5	1,2	1,2	1,5	4,0	2,1	3,0	3,0	1,3	0,4	4,0
iteration_359	2,0	1,2	2,0	5,1	1,2	0,2	1,1	6,0	1,2	6,0	0,5	6,0	1,1	0,4	6,0	4,1	6,0	1,0	1,0	0,3	1,2	1,3	5,3	1,2	9,0	5,0	5,1	0,2	5,0	5,0	5,1	1,2	5,1	3,1	5,1	0,1	6,0	1,1	1,1	1,1	0,4	5,1	5,2	0,3	0,5	3,1	5,2
iteration_360	0,5	1,4	0,6	3,3	0,6	2,2	-1,-1	3,2	0,3	0,5	3,2	0,5	3,2	1,0	3,2	0,4	3,4	5,0	2,2	5,0	0,4	0,5	3,2	3,0	3,1	0,3	0,3	2,3	3,1	2,1	5,0	3,2	5,0	5,0	3,3	4,0	3,2	2,2	5,0	3,2	2,0	2,3	3,0	3,0	0,2	2,1	1,2
iteration_361	0,5	0,5	0,5	0,4	0,5	0,3	0,3	0,6	5,0	0,3	0,2	0,6	0,6	5,0	0,6	4,0	0,6	0,2	-1,-1	0,2	4,4	0,2	0,6	1,2	3,4	3,2	3,2	0,5	1,2	2,2	1,3	-1,-1	0,5	2,0	1,2	3,0	3,3	3,2	3,2	3,3	5,0	0,2	0,0	5,0	3,0	3,0	3,0
iteration_362	2,2	5,0	1,2	4,0	6,0	1,2	4,0	4,0	2,1	1,2	5,0	4,0	4,0	0,3	3,2	4,0	4,0	1,2	4,0	2,0	1,1	5,0	4,0	1,1	0,2	4,2	3,0	3,2	1,3	2,0	0,5	4,1	4,0	0,3	0,5	2,3	3,1	7,0	7,0	3,1	2,2	0,5	0,5	2,3	0,2	0,1	0,4
iteration_363	0,4	0,5	0,7	4,2	0,5	3,0	0,5	0,6	1,3	0,6	3,2	0,5	4,3	3,0	4,4	1,2	4,4	3,3	3,3	3,2	1,4	0,4	3,3	4,0	5,0	4,2	1,4	4,0	0,5	0,4	4,2	2,2	4,2	0,4	4,3	0,4	0,4	4,2	6,0	2,2	2,0	0,6	0,3	0,3	1,3	0,6	0,2
iteration_364	2,1	2,0	3,0	0,3	1,1	1,2	1,1	2,1	2,0	2,1	3,0	2,1	2,1	5,0	1,2	4,0	1,2	1,2	2,0	1,2	4,0	5,0	2,0	5,1	0,2	5,0	0,2	0,4	4,1	4,0	0,3	2,3	0,3	2,1	0,3	4,2	0,4	2,1	2,1	0,5	4,0	0,2	2,1	2,1	1,3	3,0	0,4
iteration_365	1,1	2,1	3,0	2,1	3,0	4,0	1,1	4,0	0,2	3,0	3,0	1,1	3,0	1,2	3,0	3,1	2,1	2,1	3,0	2,1	2,1	2,0	2,0	1,2	4,0	2,1	2,1	4,1	4,0	0,5	6,0	0,5	6,0	1,2	6,0	4,1	4,2	4,2	4,2	2,3	2,0	3,0	2,0	3,0	5,0	2,0	5,0
iteration_366	2,0	0,3	1,2	4,5	1,2	0,4	5,0	4,2	3,1	1,5	5,0	0,7	0,7	4,0	0,7	5,0	4,2	1,3	4,1	4,3	4,1	3,5	2,2	1,5	4,2	4,2	4,2	4,1	0,5	1,0	0,1	3,0	0,6	0,4	0,6	1,0	0,1	3,5	3,5	0,1	3,2	0,3	3,1	0,3	1,1	1,2	3,1
iteration_367	5,0	2,0	3,0	3,0	4,0	3,0	1,0	1,0	5,0	2,0	0,5	1,0	2,0	0,1	5,0	4,0	2,0	3,0	2,0	2,0	4,0	0,2	1,2	2,0	5,0	4,0	3,0	5,0	0,4	0,5	2,0	5,0	3,0	4,1	3,4	0,3	0,0	8,0	3,0	3,0	5,0	3,1	6,0	6,0	1,2	5,0	3,0
iteration_368	2,0	0,3	0,3	1,1	2,3	4,0	1,0	0,1	3,0	0,1	0,3	0,4	1,0	0,2	1,0	4,1	1,0	4,0	5,0	4,0	0,1	0,6	0,6	0,0	5,0	1,1	0,1	0,2	1,3	4,0	1,1	0,5	0,4	4,0	1,1	1,1	0,7	0,2	0,4	0,2	0,5	1,1	1,0	0,1	4,0	4,0	1,3
iteration_369	2,1	0,5	0,1	3,0	0,1	2,0	2,1	2,1	4,0	1,0	1,1	1,0	-1,-1	4,0	2,0	2,1	1,0	1,1	1,1	1,1	5,0	0,1	2,0	4,1	2,1	0,1	2,0	2,0	5,0	1,0	6,0	2,2	3,0	3,0	3,0	4,0	3,0	3,0	1,2	4,0	3,0	4,0	4,0	4,0	1,4	2,4	4,0
iteration_370	0,2	1,1	0,2	1,5	1,1	3,1	1,1	1,1	1,2	1,1	5,0	0,6	1,1	2,0	1,1	0,5	0,6	4,0	3,1	1,1	2,0	4,5	1,5	1,0	1,5	1,0	0,6	0,5	1,1	5,0	0,6	0,2	1,5	2,0	1,0	3,5	0,7	1,0	0,7	0,7	0,2	1,0	-1,-1	1,0	0,4	1,1	0,4
iteration_371	0,4	1,1	1,0	0,5	1,4	5,0	0,1	1,4	0,5	0,1	2,2	0,1	0,4	4,0	1,1	4,1	1,4	3,0	3,1	3,0	1,5	2,0	0,3	2,4	0,2	1,1	5,0	2,1	0,4	2,1	2,4	2,1	2,4	2,0	0,5	0,5	4,0	4,0	0,5	4,0	0,2	2,1	0,1	0,3	4,1	2,1	2,1
iteration_372	0,3	0,3	0,1	7,0	0,2	3,1	4,0	4,0	2,1	4,0	5,0	3,1	3,0	0,4	4,1	2,0	4,1	0,1	3,0	7,0	6,0	1,1	1,1	0,1	0,1	0,1	0,1	4,1	5,0	0,3	3,1	0,3	7,0	0,1	3,1	0,2	4,1	3,2	3,1	3,1	0,4	0,2	0,1	0,1	5,0	2,0	0,1
iteration_373	5,0	0,5	0,3	7,0	5,3	0,4	4,0	4,3	0,2	4,0	0,3	4,0	4,3	3,1	4,0	2,3	4,0	4,1	4,1	0,3	4,2	4,0	0,0	3,3	6,0	4,3	4,3	3,1	5,0	4,0	4,1	1,1	1,1	4,1	4,1	1,1	1,1	1,1	0,2	1,1	0,4	-1,-1	4,2	4,2	1,0	4,0	5,0
iteration_374	0,4	4,1	0,3	0,4	0,3	1,1	0,1	0,1	5,0	0,6	0,5	0,2	0,6	3,0	0,5	0,3	0,1	0,2	1,0	0,2	3,0	0,2	0,5	3,2	0,4	0,1	0,7	0,4	0,4	0,4	0,4	0,2	0,4	0,5	0,4	0,4	0,0	0,2	0,6	0,4	0,4	0,5	0,2	0,7	2,0	1,5	0,2
iteration_375	0,5	4,0	2,4	6,0	2,1	0,5	2,4	4,4	4,1	6,0	0,5	2,4	4,4	5,0	4,0	2,0	2,4	0,6	0,7	0,6	4,1	0,4	2,0	2,4	-1,-1	4,0	2,0	5,0	5,0	0,3	4,0	2,0	4,0	3,0	6,0	3,3	4,0	4,0	4,0	4,0	1,2	6,0	3,0	2,2	0,2	2,1	4,0
iteration_376	3,2	0,3	0,3	2,2	0,4	0,3	0,4	-1,-1	1,4	2,2	0,4	0,3	0,3	0,4	2,2	0,5	2,2	0,2	0,2	0,5	1,2	0,4	0,5	0,4	0,3	0,6	0,6	2,1	0,4	0,4	0,3	1,2	0,3	0,5	0,3	0,3	1,1	0,3	0,4	0,4	4,1	0,3	0,3	4,1	0,5	0,6	1,2
iteration_377	0,2	0,4	0,6	1,3	0,6	3,0	1,2	0,7	0,5	1,4	5,0	0,7	0,7	2,0	1,2	0,2	1,4	1,2	2,0	2,0	0,4	2,3	2,3	1,4	-1,-1	0,2	0,2	2,3	2,0	0,4	1,3	1,0	3,0	0,3	3,0	0,7	3,0	1,0	1,0	3,0	0,0	2,3	2,0	2,0	1,1	1,3	2,0
iteration_378	3,0	0,4	1,4	6,0	2,0	4,0	3,0	4,4	0,3	3,0	4,1	4,4	3,0	0,4	4,4	0,2	2,4	4,0	3,0	3,0	4,1	4,4	4,1	1,3	4,2	0,4	4,2	2,3	5,0	1,2	1,3	1,4	3,0	5,0	6,0	1,3	3,0	3,0	2,0	2,4	3,0	2,0	0,0	5,0	0,5	0,0	1,0
iteration_379	5,0	4,1	3,1	0,1	7,0	0,3	0,2	3,1	3,0	3,1	2,0	3,1	3,1	4,0	0,2	0,4	0,1	0,1	0,4	0,1	0,1	4,0	1,1	3,0	0,1	0,5	0,1	4,0	0,2	0,3	4,1	4,1	4,1	0,3	4,1	-1,-1	4,1	-1,-1	-1,-1	8,0	0,2	0,2	0,2	0,2	0,3	0,3	0,2
iteration_380	-1,-1	1,1	2,0	1,2	1,1	5,0	2,0	1,2	5,0	1,2	3,2	2,0	2,0	0,5	1,2	0,5	2,0	4,0	3,0	3,0	0,2	4,0	1,2	1,4	0,7	1,0	0,2	1,2	0,4	0,2	0,4	1,0	1,2	1,2	1,2	0,2	1,2	2,0	1,2	2,0	3,0	1,2	0,2	1,0	4,0	1,2	0,4
iteration_381	1,4	5,0	6,0	0,6	6,0	0,2	1,1	1,5	1,2	5,5	4,0	5,1	5,5	5,0	5,1	0,5	5,5	0,2	0,2	0,2	1,2	7,0	2,1	2,5	5,4	0,2	0,2	0,4	0,5	4,0	0,3	0,5	0,1	5,0	0,6	3,3	0,5	0,6	0,5	0,1	0,2	2,5	0,6	2,1	0,5	2,3	0,1
iteration_382	2,0	2,0	2,0	2,0	2,0	0,4	3,0	1,0	1,3	3,0	3,1	1,0	1,0	5,0	1,0	0,3	3,0	1,0	2,0	1,0	2,0	4,0	4,0	3,0	0,3	0,0	0,3	2,0	4,0	0,3	2,0	0,2	4,0	0,5	4,0	2,1	2,1	2,1	2,1	2,1	3,0	2,5	1,5	3,0	5,0	5,0	1,1
iteration_383	2,3	0,4	0,4	1,2	2,3	4,0	0,5	0,3	5,0	1,3	0,5	1,3	1,3	0,2	1,1	3,2	0,5	0,2	0,2	4,2	2,2	1,4	0,7	1,2	4,0	4,0	1,2	1,2	1,4	3,2	1,2	3,2	1,2	0,2	2,0	-1,-1	0,4	3,2	0,4	3,2	5,0	1,0	0,0	1,0	0,2	0,1	0,2
iteration_384	0,2	5,0	3,2	2,1	3,2	5,0	2,2	0,3	0,5	5,0	5,0	3,1	0,3	0,3	0,3	0,5	0,3	4,2	4,2	4,2	0,2	1,1	4,0	0,3	0,7	0,1	0,1	0,4	2,3	2,3	0,6	0,5	2,1	4,0	2,3	2,3	0,2	2,4	2,4	2,4	3,0	2,0	2,0	5,0	0,5	0,4	2,1
iteration_385	5,0	0,5	5,0	4,0	5,5	4,0	2,0	7,0	5,0	2,0	4,0	7,0	2,0	4,1	7,0	4,1	2,0	3,0	1,0	5,0	4,0	7,0	7,0	6,0	2,1	5,1	6,0	3,0	2,1	3,0	4,0	2,1	4,0	0,5	2,1	4,0	2,1	4,0	2,1	4,0	0,4	0,5	0,8	0,5	0,4	0,5	2,4
iteration_386	0,3	3,2	0,2	1,1	0,5	4,1	0,3	1,0	4,0	0,3	3,0	0,3	0,1	4,0	0,3	0,4	1,0	4,2	0,2	0,2	2,0	2,2	1,1	0,1	0,4	0,5	0,2	2,0	3,1	0,2	1,1	1,3	1,1	0,3	1,1	1,1	0,4	2,0	1,1	2,0	3,0	0,2	0,1	0,1	2,0	0,2	0,3
iteration_387	0,2	5,0	2,2	0,3	2,0	0,2	2,2	2,2	0,4	2,1	0,5	0,4	0,4	0,4	0,3	4,0	2,2	2,1	2,1	2,1	0,6	0,2	0,7	0,5	3,1	1,2	3,1	0,3	0,4	1,1	0,3	0,5	0,3	0,5	0,4	0,3	0,4	0,4	0,3	0,5	0,4	0,7	0,9	0,2	0,5	0,0	0,7
iteration_388	2,2	0,4	2,2	0,2	0,4	1,0	2,1	0,3	4,0	2,1	1,4	0,3	2,1	4,0	2,1	2,1	0,3	1,1	3,0	1,1	2,1	1,2	0,5	3,0	0,2	2,1	4,0	0,5	0,5	0,4	0,8	2,3	0,5	0,2	0,8	0,5	0,4	2,4	2,1	0,7	5,0	0,4	0,0	5,4	0,2	0,2	0,1
iteration_389	0,3	0,3	0,4	6,0	0,4	4,0	4,2	2,2	0,5	2,2	5,0	2,2	4,2	4,1	2,2	5,0	2,2	2,2	6,0	2,2	0,4	5,2	0,2	0,3	4,2	3,0	3,0	2,2	4,1	4,0	4,2	0,5	6,0	5,0	6,0	1,2	4,1	2,4	4,1	4,1	5,0	4,0	7,0	7,0	3,0	4,0	6,0
iteration_390	4,0	4,0	6,0	2,0	2,0	0,2	5,0	5,0	5,0	5,0	5,0	5,0	3,0	0,5	3,0	3,2	5,0	1,2	1,2	1,0	9,0	4,0	9,0	1,1	2,2	1,2	4,0	4,0	5,0	5,0	2,0	1,2	4,0	0,4	7,0	6,0	4,0	3,2	3,2	1,2	4,0	4,0	4,0	4,0	0,2	0,2	3,0
iteration_391	5,0	5,0	3,0	3,1	3,0	0,2	2,1	5,0	2,1	5,0	4,0	1,1	4,0	4,0	1,1	4,0	2,1	2,2	2,2	0,1	2,1	3,0	3,0	7,0	1,0	4,1	1,0	4,1	5,0	0,5	2,1	0,2	6,0	0,2	6,0	0,1	4,2	4,0	2,2	4,2	5,0	2,1	3,0	6,0	2,3	2,1	2,2
iteration_392	1,0	4,0	2,0	0,7	4,0	2,0	1,5	1,2	3,2	1,2	4,0	1,5	1,5	0,4	1,5	2,2	1,2	3,0	3,0	0,5	3,2	1,5	4,0	0,8	2,5	0,7	3,0	0,3	0,5	0,2	0,2	0,2	0,7	4,0	0,7	0,1	0,2	0,7	0,5	0,5	-1,-1	4,2	4,1	0,3	2,0	5,0	0,3
iteration_393	2,1	4,0	4,1	1,1	6,0	0,5	1,1	0,2	2,3	5,0	0,2	5,0	5,0	0,5	1,1	1,0	1,1	0,2	1,1	0,5	0,4	1,0	4,0	4,2	2,0	1,1	1,1	1,1	3,0	0,1	2,0	0,5	2,0	4,0	1,1	1,1	1,3	1,2	1,3	1,3	0,4	5,0	4,0	4,4	1,3	0,3	5,0
iteration_394	1,4	4,1	0,5	0,2	0,5	1,4	0,3	0,4	0,3	0,4	0,4	0,4	0,3	0,2	0,3	0,3	0,6	0,6	0,6	1,1	0,7	0,3	0,5	0,3	0,2	0,1	0,2	4,0	1,2	3,0	5,0	4,0	5,0	5,0	4,2	5,0	5,0	7,0	-1,-1	7,0	0,3	5,2	0,2	5,0	0,1	0,1	1,0
iteration_395	3,1	3,0	4,0	0,4	5,0	1,2	3,0	1,4	0,5	3,4	4,0	3,4	3,4	5,0	3,0	0,2	1,0	0,2	3,2	0,2	0,4	4,4	0,4	8,0	0,0	3,0	3,2	0,4	0,4	3,2	0,4	2,3	0,0	2,0	0,4	3,4	2,0	0,3	0,3	2,0	0,5	1,0	1,0	0,5	0,5	1,4	2,0
iteration_396	0,4	0,5	0,4	0,5	0,2	0,3	0,2	0,7	0,5	0,4	0,3	0,7	0,5	0,5	0,2	5,0	0,5	0,3	0,2	0,3	0,8	0,6	0,7	0,7	2,1	2,1	3,1	1,4	0,4	0,5	1,1	0,4	1,3	5,0	1,1	0,4	1,1	0,4	0,6	1,3	2,0	5,0	3,0	6,0	5,0	2,0	3,0
iteration_397	0,5	0,2	0,5	4,0	0,5	1,2	1,1	3,1	2,0	3,4	4,0	1,1	1,4	4,0	3,1	0,3	3,1	0,3	1,2	0,3	2,1	0,1	4,1	2,4	0,3	3,2	3,2	2,0	-1,-1	5,0	4,0	0,4	4,0	5,0	3,0	5,0	1,4	1,0	3,0	3,0	4,0	1,0	3,0	2,0	1,2	6,0	2,4
iteration_398	2,1	0,2	2,2	3,4	2,0	0,4	5,0	2,4	0,4	3,2	0,4	0,6	2,4	0,3	2,4	2,0	0,6	-1,-1	2,4	2,0	0,4	0,4	0,6	2,0	1,4	3,0	3,0	1,4	4,0	3,0	3,4	0,4	1,4	3,1	1,4	4,0	1,3	1,3	1,3	0,7	3,0	3,4	1,4	4,0	1,2	1,1	0,7
iteration_399	5,0	0,5	5,2	2,0	0,2	2,0	1,2	-1,-1	2,3	1,2	0,5	1,2	1,2	0,5	6,0	5,0	1,2	2,2	0,2	2,2	2,2	0,7	0,2	1,5	6,0	1,0	6,0	2,0	2,0	0,2	2,0	5,0	2,0	0,2	2,0	1,1	4,0	4,0	4,0	3,0	1,4	1,1	1,4	2,0	1,4	0,5	1,4
iteration_400	0,2	2,0	2,2	0,3	0,0	0,2	0,2	2,3	2,0	2,3	4,1	0,2	2,3	0,1	0,2	4,0	0,5	0,3	0,3	0,3	4,0	4,0	4,2	2,0	3,0	3,2	3,0	0,4	0,3	5,0	0,4	0,5	0,6	0,5	0,4	5,3	0,4	0,7	0,7	0,7	1,0	0,2	0,1	1,1	3,0	0,4	0,4
iteration_401	5,0	1,4	2,4	5,2	4,0	1,3	0,6	5,4	4,0	7,0	0,4	7,0	2,2	5,0	5,4	0,5	-1,-1	1,4	0,7	0,5	3,4	2,0	2,0	5,0	5,1	5,4	0,8	5,0	0,4	0,5	0,2	4,0	5,2	0,4	0,2	0,0	6,0	3,2	1,2	1,2	0,4	0,4	0,2	0,6	0,3	0,5	5,2
iteration_402	5,0	0,5	4,5	3,2	1,5	2,2	3,5	3,5	5,0	-1,-1	0,3	7,0	7,0	4,1	0,7	0,5	7,0	5,0	2,5	2,5	4,5	4,1	3,1	4,1	0,7	0,2	0,10	0,2	4,0	2,1	1,0	5,0	1,0	0,5	1,2	0,1	3,0	2,0	3,0	3,0	0,5	1,0	0,4	1,4	4,0	1,5	2,0
iteration_403	0,2	0,4	0,4	0,7	0,4	0,2	0,7	0,8	0,5	0,3	4,1	0,8	0,4	3,0	0,7	0,5	0,3	0,5	0,5	0,4	0,8	0,5	0,5	2,0	0,9	0,3	0,4	1,4	0,3	0,5	0,4	3,1	0,7	4,0	1,3	0,2	3,4	3,3	0,5	0,4	5,0	2,3	0,3	0,3	0,5	2,5	0,7
iteration_404	0,2	2,0	0,2	2,0	0,2	0,5	0,2	0,2	0,4	2,0	2,2	0,0	2,2	2,0	0,0	0,3	0,2	0,0	0,0	0,2	0,4	0,2	2,0	3,0	0,2	0,1	0,1	2,0	0,2	1,3	0,2	2,2	2,0	5,0	0,0	1,0	4,0	2,0	-1,-1	2,0	0,2	-1,-1	0,0	0,0	4,0	2,0	2,0
iteration_405	5,0	2,2	0,2	5,0	7,0	0,2	2,0	3,0	4,0	2,0	4,0	3,2	3,2	0,2	2,0	4,0	2,2	0,0	0,0	2,0	4,0	2,2	2,2	3,0	2,0	4,0	2,0	4,0	3,0	0,5	2,0	0,3	2,0	2,3	5,0	0,1	2,3	0,3	2,3	0,3	0,5	5,0	3,5	3,5	0,5	2,0	3,3
iteration_406	0,5	2,0	0,1	1,2	0,4	0,4	1,0	1,1	2,0	0,3	2,0	1,0	0,3	2,1	1,0	0,5	1,0	0,4	1,4	1,0	2,0	2,0	2,0	0,2	0,4	1,1	1,1	5,0	2,2	0,5	6,0	0,3	1,2	4,0	6,0	2,3	0,5	1,0	1,3	1,3	2,3	6,0	4,3	6,0	2,1	2,1	4,2
iteration_407	5,0	2,3	0,3	0,2	2,0	0,3	0,1	0,4	1,3	0,4	4,0	0,1	0,1	5,0	0,4	2,1	0,1	0,3	0,4	0,0	0,4	1,1	1,1	5,1	0,4	0,4	0,4	4,1	4,1	4,0	8,0	5,0	4,1	2,2	8,0	6,0	7,0	6,0	6,0	7,0	2,0	4,2	5,0	5,0	4,0	3,0	7,0
iteration_408	3,2	0,4	3,0	0,5	0,6	0,4	0,2	3,3	3,1	3,2	0,2	3,3	3,3	2,2	3,2	4,1	3,2	0,4	0,4	0,4	3,3	3,1	0,4	0,5	3,1	0,3	4,2	2,3	0,3	1,2	0,5	3,1	2,1	0,4	0,4	1,2	5,0	5,0	5,0	0,2	3,2	0,3	0,2	3,3	0,5	0,7	3,2
iteration_409	2,0	5,0	7,0	4,0	2,0	0,5	7,0	7,0	2,2	4,0	5,0	4,0	4,0	2,1	7,0	0,5	4,0	2,0	5,0	5,0	5,2	2,0	7,0	4,0	5,5	2,0	5,5	4,0	3,0	5,0	3,0	0,3	4,0	1,0	4,0	6,0	2,0	2,3	2,3	2,0	0,4	2,0	0,1	0,1	3,1	4,0	2,1
iteration_410	4,0	0,3	3,0	2,3	3,3	0,2	5,0	0,3	0,4	3,3	0,5	3,3	3,3	5,0	0,3	4,0	2,0	2,1	3,1	2,1	0,5	0,8	3,5	6,0	2,3	2,0	2,0	4,0	0,5	0,4	2,2	4,0	2,2	3,1	2,3	2,2	3,2	1,2	3,2	3,0	0,5	0,4	0,5	0,3	5,0	8,0	0,4
iteration_411	5,0	1,2	3,2	0,3	2,2	1,4	3,2	3,2	2,3	3,1	2,3	0,3	3,2	0,5	3,2	4,1	3,2	4,0	0,6	1,2	5,0	0,5	0,5	3,1	0,3	4,2	0,3	0,5	0,1	0,4	0,3	1,4	0,3	4,0	0,3	0,6	0,5	0,6	1,2	1,2	0,5	0,2	0,3	0,3	1,4	5,0	0,6
iteration_412	3,0	2,1	2,0	0,1	0,1	2,2	2,0	2,0	0,5	2,1	4,0	0,1	0,1	4,0	0,0	4,1	2,0	4,0	0,2	2,2	0,2	1,1	3,1	1,1	4,0	0,1	0,1	1,1	1,0	0,5	0,1	2,0	1,0	0,5	2,0	0,2	2,0	3,0	3,0	1,0	0,2	1,1	1,1	1,1	3,0	1,4	3,0
iteration_413	1,3	0,5	1,3	0,4	0,5	4,0	0,4	1,1	0,5	1,1	2,3	0,4	1,3	0,5	0,6	0,4	0,4	0,1	4,3	4,3	1,5	2,1	0,4	1,0	0,7	0,3	0,7	0,5	2,3	4,0	2,4	1,4	2,4	0,4	0,7	6,0	2,4	1,4	2,4	3,0	2,3	0,3	2,0	0,3	4,0	2,0	4,0
iteration_414	0,4	0,4	0,4	0,1	0,4	1,1	0,1	0,0	1,3	0,4	3,0	0,4	0,4	3,0	0,0	0,2	0,4	1,1	0,1	1,0	0,3	3,4	0,4	2,0	0,2	0,2	0,2	0,1	2,1	4,0	0,2	0,3	0,1	4,0	2,0	0,1	0,3	0,2	0,2	0,2	2,2	4,0	4,0	2,2	1,4	3,0	2,1
iteration_415	3,0	0,5	2,5	3,2	1,5	2,2	5,0	3,5	2,2	0,7	0,5	5,0	0,7	2,0	0,7	0,5	2,2	5,0	3,2	5,0	5,0	2,3	3,3	1,5	0,4	0,5	0,4	3,2	2,2	0,3	3,2	4,1	2,2	2,0	0,4	0,4	6,0	6,0	2,1	4,2	0,3	0,2	0,3	0,1	1,1	1,0	2,1
iteration_416	5,0	1,3	2,3	4,1	3,3	0,2	6,0	2,1	1,2	0,4	0,3	0,4	4,3	5,0	0,4	3,2	0,4	4,1	2,1	2,1	3,0	0,4	0,3	8,0	0,5	3,3	0,5	4,0	0,2	0,2	0,1	4,0	0,1	0,4	0,1	0,1	1,0	1,1	1,1	3,0	0,4	0,2	0,0	0,6	1,3	1,2	0,0
iteration_417	5,0	5,0	4,0	0,1	4,0	3,2	4,0	4,0	2,0	4,1	0,5	0,1	0,1	2,2	4,1	4,0	0,0	3,0	4,2	4,2	1,0	0,1	0,4	0,2	5,0	1,1	5,0	0,2	0,4	0,2	0,1	1,1	0,1	0,3	0,1	0,2	0,1	1,0	1,1	0,2	2,3	0,3	2,1	2,2	5,0	5,2	0,2
iteration_418	3,2	3,2	6,0	1,0	6,0	1,1	3,0	3,0	3,1	3,0	0,3	4,0	3,0	3,2	4,0	0,4	3,0	4,0	0,1	0,1	0,1	1,2	1,2	6,0	1,2	1,2	1,2	3,0	1,0	5,0	3,0	2,0	2,0	0,3	2,0	5,0	3,0	3,0	3,0	3,0	2,1	2,1	4,0	2,1	0,3	0,4	3,0
iteration_419	2,0	0,2	2,0	0,4	2,0	0,2	2,2	0,2	2,0	0,2	0,2	2,2	0,2	5,0	2,2	4,0	0,2	2,1	2,1	-1,-1	1,0	2,2	2,2	0,0	2,2	2,2	4,0	0,2	0,5	0,5	0,5	5,0	0,2	0,3	0,5	0,8	0,2	0,0	5,0	5,2	5,0	0,3	0,0	0,0	2,0	0,3	0,2
iteration_420	0,2	2,2	0,3	0,5	2,1	0,2	0,2	0,5	0,4	0,3	0,1	0,3	0,2	4,1	0,3	2,1	0,5	0,3	0,1	0,3	0,3	0,2	0,1	4,1	2,1	2,2	2,2	0,4	3,1	0,5	3,4	0,5	3,4	3,0	0,1	0,8	3,3	3,2	0,6	0,7	0,2	1,0	0,1	0,1	4,0	5,0	3,1
iteration_421	0,4	0,5	0,7	0,3	0,7	3,0	0,8	0,5	5,0	0,2	0,4	0,8	0,8	0,4	0,2	4,0	0,5	3,3	3,3	0,3	3,0	0,5	0,7	0,3	0,0	0,2	4,0	2,3	0,2	0,5	2,0	0,5	0,5	0,4	2,0	0,5	0,2	0,2	0,2	0,3	3,2	2,4	3,4	2,2	3,1	3,0	-1,-1
iteration_422	4,1	5,0	3,1	6,0	2,1	3,0	2,1	5,0	0,4	4,1	3,2	5,0	2,1	2,0	7,0	2,3	5,0	1,1	3,0	4,0	3,4	3,2	2,2	1,1	4,3	6,0	4,3	4,0	5,0	5,0	6,0	2,2	2,0	0,4	2,0	5,0	2,0	4,0	2,2	2,2	3,0	0,0	3,0	0,0	4,1	4,4	3,0
iteration_423	5,0	5,0	2,0	0,4	8,0	4,0	2,4	2,4	4,0	0,0	0,3	0,4	0,4	4,0	0,4	5,0	0,4	2,4	4,0	2,4	2,0	0,4	0,0	2,0	0,4	5,4	0,0	2,0	1,4	5,0	2,4	2,1	2,4	2,1	0,4	5,4	4,0	2,1	-1,-1	2,1	2,0	0,5	1,1	1,4	0,3	2,3	2,1
iteration_424	4,1	1,1	0,2	2,3	-1,-1	2,2	2,1	2,1	0,4	0,4	0,4	2,1	0,4	4,0	0,4	1,2	2,1	2,2	2,1	0,3	2,1	2,1	0,2	2,3	0,5	1,1	1,1	3,0	0,3	3,1	1,0	0,2	2,3	5,0	2,0	3,0	0,4	2,1	0,4	0,4	2,2	4,0	0,2	0,2	0,2	4,1	0,1
iteration_425	0,5	0,4	0,7	3,1	0,6	1,4	0,5	0,5	0,5	3,3	0,1	3,4	0,5	-1,-1	0,5	5,0	0,5	0,5	-1,-1	1,4	0,7	3,0	3,0	0,1	3,4	3,4	3,4	5,0	2,1	4,0	2,1	0,5	4,0	0,4	4,0	4,0	2,3	2,3	2,2	2,2	0,4	2,2	2,2	2,2	4,0	2,2	2,3
iteration_426	0,4	2,3	0,4	0,3	2,3	-1,-1	0,2	0,3	4,0	0,2	0,4	0,2	0,4	0,5	0,3	2,3	0,3	3,1	1,1	1,1	2,2	0,4	0,2	0,1	2,1	2,1	0,5	2,2	0,5	3,1	2,4	0,2	2,4	1,3	2,1	0,5	2,0	2,2	0,6	0,4	2,2	1,1	2,1	2,1	2,1	0,4	2,1
iteration_427	2,0	2,2	2,2	1,2	2,2	0,2	1,2	3,0	3,0	2,2	3,1	3,0	1,2	3,1	0,4	0,2	1,2	0,2	0,4	1,2	3,0	5,0	5,0	0,3	0,3	0,3	0,3	2,0	0,4	3,0	1,2	4,0	1,2	4,1	1,2	2,2	2,2	3,0	3,0	3,0	5,0	1,1	3,0	3,1	4,0	5,0	2,2
iteration_428	0,5	1,0	1,0	2,0	1,0	5,0	3,0	1,0	0,3	3,0	2,0	0,0	3,0	0,4	0,0	4,1	0,0	5,0	5,0	5,0	0,2	0,0	0,0	1,0	0,1	4,0	0,1	2,3	0,1	1,2	0,4	1,1	0,4	0,4	0,4	1,1	1,3	0,4	0,4	0,2	1,4	0,1	1,1	1,1	0,5	0,4	0,4
iteration_429	2,2	4,0	4,0	2,4	4,0	0,2	4,0	2,4	0,3	2,4	0,2	4,0	-1,-1	3,2	4,0	1,3	4,0	2,2	2,2	2,2	2,1	2,1	2,1	5,0	3,0	2,3	3,0	3,0	0,4	1,1	2,4	0,2	1,0	0,3	1,0	0,5	1,0	1,2	0,2	1,2	0,1	0,1	0,0	0,0	0,3	0,5	0,0
iteration_430	1,3	0,4	0,5	3,1	0,5	1,2	3,2	3,3	5,0	0,3	4,1	3,2	3,2	0,5	0,3	0,5	3,2	1,2	0,4	1,2	0,3	0,3	0,3	0,5	0,2	0,2	0,2	4,0	0,2	5,0	1,1	4,0	3,1	0,1	3,1	6,0	4,1	0,1	4,1	4,1	1,1	3,0	4,0	0,1	0,4	0,3	5,0
iteration_431	3,0	0,5	1,3	0,5	1,3	5,0	0,6	1,2	4,0	0,6	0,2	0,5	0,5	0,2	1,2	5,0	0,6	4,3	4,3	-1,-1	2,2	0,3	0,4	0,4	0,2	5,2	0,2	2,2	0,4	2,1	0,5	3,0	2,1	0,1	0,3	2,2	2,1	4,0	3,0	3,0	0,5	0,2	0,3	0,4	1,2	0,3	0,1
iteration_432	0,2	0,4	0,6	2,2	0,4	1,4	2,4	0,6	0,3	2,4	0,2	2,4	0,4	4,0	0,6	0,2	0,4	0,8	1,4	3,0	0,7	2,1	0,5	0,2	0,5	0,5	0,5	0,5	3,0	4,0	1,3	5,0	2,3	0,2	1,2	2,3	6,0	6,0	3,0	3,0	0,2	1,1	0,1	1,2	3,1	0,2	4,0
iteration_433	0,4	0,2	0,4	0,3	0,2	3,2	0,2	0,5	3,1	0,2	1,3	0,5	0,5	2,0	0,5	5,0	0,5	0,4	3,2	3,0	0,3	1,2	1,2	1,3	5,3	0,2	0,3	4,0	2,3	0,2	0,3	0,5	2,0	1,4	0,3	0,1	2,4	0,1	0,4	0,4	3,0	1,3	3,0	2,3	0,2	0,4	1,4
iteration_434	0,5	0,5	0,5	0,4	0,4	4,0	0,4	0,6	-1,-1	0,3	4,0	0,6	0,6	2,3	0,6	5,0	0,3	3,3	3,1	1,1	0,3	2,3	2,3	0,6	4,3	1,3	1,3	0,5	1,3	2,0	0,4	4,0	0,4	1,1	1,4	0,1	2,3	2,3	2,1	2,1	2,1	2,0	3,0	3,0	1,4	0,5	1,3
iteration_435	0,5	1,4	0,4	3,4	0,9	4,0	0,8	0,8	4,0	0,8	5,0	0,8	0,8	4,1	3,0	3,0	0,8	1,4	1,4	3,4	2,4	0,4	0,4	0,5	0,0	3,0	6,0	4,0	1,4	0,2	1,4	0,2	2,0	5,0	4,0	1,1	1,1	1,1	1,1	1,1	1,2	7,0	5,0	3,2	2,0	3,0	2,0
iteration_436	3,0	3,0	2,0	2,2	2,0	0,5	1,2	1,2	4,1	3,0	5,0	1,2	3,0	5,0	1,2	1,2	1,2	1,3	0,5	0,5	4,2	1,0	5,2	6,0	0,4	0,4	1,2	5,0	0,4	0,2	3,2	0,3	2,2	0,5	3,2	0,2	0,5	2,0	0,2	0,2	3,2	3,4	3,2	0,6	0,2	0,5	3,2
iteration_437	0,5	3,1	0,2	4,1	0,2	2,2	0,2	0,2	0,2	0,2	0,4	0,2	0,2	2,0	4,1	0,3	4,1	2,1	0,3	0,3	-1,-1	0,4	0,4	1,1	4,0	4,0	0,4	4,0	0,3	0,4	4,1	0,3	4,1	0,2	4,2	0,3	4,0	0,1	4,3	0,1	0,5	4,1	4,4	-1,-1	5,0	5,1	0,4
iteration_438	0,5	2,2	2,2	0,3	2,2	1,4	2,1	0,3	4,0	0,4	0,5	0,3	2,1	0,4	2,2	0,2	0,4	2,4	3,0	3,0	2,2	0,3	0,5	2,0	2,0	0,4	2,2	1,1	0,4	1,4	0,3	0,3	1,2	0,4	1,2	1,1	0,2	1,3	1,3	0,5	2,2	0,3	2,1	0,3	5,0	2,1	2,0
iteration_439	0,3	0,5	0,0	1,1	0,3	3,1	1,0	1,0	0,4	0,1	0,5	1,0	1,0	3,0	0,1	0,2	0,1	1,1	0,1	4,0	1,1	0,5	0,5	4,0	0,2	0,2	0,1	0,3	1,1	2,0	1,2	4,0	1,1	0,2	0,3	2,0	5,0	1,0	5,0	1,0	-1,-1	0,3	1,2	0,5	5,0	3,1	1,2
iteration_440	3,0	0,4	3,4	0,4	0,0	2,0	0,6	3,2	4,0	-1,-1	3,1	3,2	3,2	4,0	0,6	4,1	3,2	1,2	1,4	1,4	3,2	6,0	3,2	1,2	0,5	4,2	4,2	2,2	0,3	2,1	0,4	0,4	2,2	2,2	0,3	-1,-1	0,6	2,4	2,0	2,0	0,5	0,4	0,7	0,2	0,5	-1,-1	0,6
iteration_441	0,2	0,3	0,2	5,4	0,2	5,0	0,5	5,1	0,3	0,5	0,5	0,5	0,5	0,4	5,1	1,3	5,1	2,1	3,1	3,4	0,4	0,1	0,4	0,4	6,0	1,1	6,0	0,4	5,0	0,4	5,4	3,0	0,4	2,0	5,0	0,6	2,4	1,0	1,4	1,0	5,0	1,0	4,0	2,0	5,0	1,0	3,4
iteration_442	5,0	4,1	0,1	3,1	4,0	5,0	3,0	3,0	5,0	3,0	0,2	0,1	3,1	-1,-1	3,0	1,3	0,1	8,0	3,0	8,0	5,0	0,0	0,3	3,1	0,3	0,3	0,3	3,2	0,1	1,2	3,1	0,2	3,1	3,0	3,0	3,2	0,2	0,2	3,1	0,2	0,4	5,0	2,2	3,2	3,0	4,0	0,3
iteration_443	0,5	0,4	0,5	4,0	0,8	0,2	1,1	3,1	3,2	3,4	0,2	1,4	1,1	0,4	3,4	0,4	3,1	1,1	1,1	1,1	3,1	1,0	1,2	1,3	0,6	3,2	0,6	4,0	1,2	0,2	1,2	0,3	2,0	4,1	1,2	0,2	1,0	1,3	1,0	1,0	0,2	0,3	0,1	0,3	4,0	4,1	0,0
iteration_444	2,0	0,1	2,0	2,2	0,0	1,3	0,2	4,0	2,0	4,0	2,0	2,0	4,0	3,2	2,0	3,0	2,0	0,5	0,5	0,5	3,0	4,0	-1,-1	5,0	4,0	2,0	2,0	5,0	2,2	0,3	3,2	1,4	4,0	5,0	3,2	3,0	3,0	2,4	3,0	3,0	0,5	1,2	1,3	1,3	3,0	6,0	3,0
iteration_445	0,4	2,0	0,0	2,2	2,4	4,0	0,2	0,2	3,1	2,0	3,1	0,2	0,2	4,0	2,0	5,0	2,0	2,2	2,2	2,0	3,2	3,0	0,3	3,2	2,0	5,0	3,0	3,0	0,4	0,3	1,2	0,4	2,2	4,0	1,2	1,3	0,4	2,2	0,4	0,4	3,2	0,2	3,2	3,2	2,0	2,0	3,2
iteration_446	2,2	0,5	0,5	2,1	0,4	3,1	0,3	2,2	3,0	2,2	4,0	0,4	2,2	3,2	0,4	4,0	0,3	0,3	3,2	0,2	3,2	4,3	4,1	-1,-1	2,1	2,3	2,3	5,0	1,1	1,4	3,0	0,2	3,1	2,3	3,1	1,4	3,2	0,3	0,3	0,1	1,1	3,3	4,0	3,1	0,2	2,1	4,0
iteration_447	4,0	0,5	2,3	4,0	2,2	1,0	0,3	2,0	5,0	4,3	4,1	6,0	2,0	0,3	0,3	0,3	0,3	1,0	0,3	1,3	1,0	6,0	2,1	0,2	0,2	0,2	0,1	4,0	0,4	5,0	0,0	1,0	0,0	0,4	0,4	3,0	1,0	1,0	1,0	0,0	-1,-1	0,0	0,2	2,0	0,5	0,4	1,0
iteration_448	2,0	0,5	0,0	3,0	0,5	3,0	0,0	0,0	0,3	0,0	4,0	0,0	0,0	0,3	3,0	1,3	3,0	2,0	2,0	1,0	0,1	0,0	0,0	0,0	0,3	1,0	4,0	1,0	5,0	0,4	3,0	0,3	2,0	0,4	3,0	0,3	0,2	2,1	2,2	0,1	4,0	0,4	2,4	2,4	4,0	2,0	2,0
iteration_449	2,0	2,0	3,0	3,3	1,0	5,0	4,0	2,3	2,1	4,0	5,0	1,3	2,3	0,4	2,3	5,0	1,3	5,0	7,0	2,0	2,3	2,0	4,3	0,7	2,3	2,3	5,0	1,3	5,0	2,0	3,3	0,4	4,0	0,5	3,0	4,0	1,1	1,3	1,1	1,3	2,0	1,0	2,0	1,0	0,3	0,5	2,0
iteration_450	5,0	2,0	7,0	0,4	7,0	0,5	5,4	5,4	3,0	5,4	0,2	5,0	2,4	0,4	2,0	0,4	5,0	0,8	0,8	0,8	3,4	0,2	5,0	2,0	2,4	2,4	2,0	1,4	1,0	5,0	2,0	3,0	1,0	3,0	0,4	4,0	3,0	1,0	2,0	1,0	4,0	0,0	2,0	2,0	4,0	3,0	2,0
iteration_451	2,1	0,4	2,2	0,0	2,2	0,5	0,2	0,2	2,0	0,2	4,0	0,2	2,0	5,0	0,2	0,4	0,2	0,3	0,4	0,4	1,2	0,0	4,2	3,0	0,4	0,4	0,4	0,5	0,4	1,1	0,9	0,3	0,0	4,0	0,9	1,4	0,2	0,1	0,1	0,2	0,2	1,4	0,4	1,2	2,0	3,0	0,2
iteration_452	1,3	5,0	5,0	3,0	1,3	2,0	2,0	5,0	0,3	5,0	4,0	3,0	5,0	1,4	3,0	0,2	3,0	3,0	3,0	3,0	1,0	2,0	6,0	5,0	2,2	2,0	2,2	4,0	2,0	3,0	3,0	2,3	3,0	0,3	3,0	4,0	3,0	3,0	3,0	1,3	0,5	1,2	1,1	1,1	2,0	1,1	3,0
iteration_453	0,4	5,0	4,2	2,0	4,2	1,3	4,0	6,0	4,0	0,2	3,2	0,2	4,0	1,2	4,0	0,5	4,0	5,0	5,0	5,0	6,0	0,4	3,2	0,2	0,5	0,5	0,0	0,1	2,2	0,3	0,3	0,2	0,2	5,0	2,0	0,3	0,2	0,4	0,4	0,2	2,0	0,0	1,0	1,0	5,0	6,0	0,0
iteration_454	1,4	2,3	1,3	2,2	1,3	0,2	2,3	2,3	1,0	3,0	4,0	0,5	2,3	0,3	0,5	5,0	1,2	2,2	0,5	0,3	1,3	2,3	2,3	2,3	2,2	2,3	3,3	2,2	4,0	3,0	2,2	5,0	2,2	1,4	4,0	0,2	5,2	5,2	5,2	5,2	0,3	3,0	2,2	1,2	0,2	0,4	5,2
iteration_455	0,5	1,2	1,3	4,0	1,3	0,5	3,3	1,3	0,3	3,3	0,5	1,3	1,3	1,4	1,3	0,3	4,0	3,4	0,4	3,1	0,5	0,4	1,1	1,3	0,3	1,3	0,6	4,0	3,0	3,1	1,0	5,0	4,0	0,2	3,0	1,1	4,0	5,0	2,0	2,0	3,0	3,2	0,2	3,0	5,0	0,2	3,0
iteration_456	0,3	3,2	0,2	0,8	3,3	0,2	0,5	0,5	0,4	0,3	2,0	0,5	0,3	1,4	0,7	2,1	-1,-1	0,3	0,3	0,3	0,6	2,5	0,5	0,4	0,6	0,3	2,5	0,5	0,4	0,4	0,3	5,0	0,1	4,0	0,1	0,3	1,1	4,0	4,0	4,1	4,0	2,0	0,0	0,0	0,5	2,5	1,0
iteration_457	0,4	3,0	3,2	3,2	3,2	1,3	3,2	0,4	1,1	3,2	0,4	3,2	3,2	0,4	6,0	0,4	6,0	1,2	3,3	0,5	0,3	3,2	3,2	3,2	3,4	3,0	3,0	0,3	3,2	4,0	0,4	3,1	0,3	2,1	0,4	3,2	0,2	0,2	3,1	3,2	0,4	0,3	0,4	0,3	3,0	3,0	0,3
iteration_458	0,2	4,0	2,0	6,0	2,2	2,2	2,0	4,0	0,4	6,0	3,0	2,0	2,0	5,0	2,0	0,5	4,0	4,0	2,0	2,2	2,3	0,0	5,0	1,0	0,1	0,4	2,4	3,0	4,1	2,0	2,1	3,1	2,1	0,4	6,0	2,1	0,2	3,1	5,0	0,2	0,4	4,1	4,3	4,1	2,1	0,2	0,4
iteration_459	5,0	0,3	5,0	2,2	0,0	4,0	0,2	0,2	3,0	0,2	4,1	2,0	5,2	4,1	5,2	2,1	0,2	2,2	2,0	2,2	1,2	4,0	6,0	9,0	2,2	0,3	2,2	4,0	0,4	0,4	2,2	2,0	2,2	2,0	2,2	0,4	4,0	2,2	2,0	2,2	0,4	3,0	1,1	1,1	5,0	5,0	2,1
iteration_460	1,3	3,0	3,3	2,2	0,3	1,4	3,2	3,2	0,3	3,2	0,5	0,5	5,0	1,2	3,2	4,0	3,2	4,0	0,6	4,0	3,0	0,7	0,2	3,0	2,2	5,0	5,0	0,4	2,0	4,0	2,2	0,5	2,2	5,0	2,2	3,2	0,7	2,5	2,5	0,7	0,2	7,0	5,0	5,2	0,2	0,0	0,5
iteration_461	3,1	1,2	0,3	0,5	3,2	5,0	0,6	0,3	2,0	0,3	1,1	0,3	0,2	2,0	0,2	1,2	0,3	5,2	5,4	0,2	1,1	1,2	1,2	0,1	0,3	0,3	1,1	1,4	0,4	0,5	1,3	0,3	0,7	5,0	0,5	0,5	0,4	0,4	0,6	0,3	3,2	2,4	2,2	2,2	2,2	3,2	0,6
iteration_462	2,0	2,2	3,0	5,0	1,2	1,2	3,0	3,0	4,1	4,0	0,2	4,0	3,0	-1,-1	5,0	3,0	4,0	2,0	2,2	1,2	5,0	2,1	2,1	7,0	4,0	4,0	4,0	5,0	5,0	2,2	6,0	5,0	5,0	1,0	4,0	3,2	6,0	4,0	6,0	3,0	3,0	3,0	3,0	2,0	5,0	5,0	5,0
iteration_463	3,0	0,4	2,3	0,5	1,3	3,0	0,8	2,0	2,2	2,0	3,0	0,3	2,0	5,0	0,8	4,0	0,3	2,5	1,5	2,5	2,2	2,3	2,0	2,0	3,5	1,5	1,5	0,5	0,5	4,1	0,10	0,1	0,5	5,0	0,0	0,6	0,5	0,5	0,5	0,1	0,4	2,0	0,2	0,2	0,1	3,1	0,0
iteration_464	0,5	1,4	1,2	0,3	1,2	1,2	1,0	1,3	4,0	1,3	2,1	0,5	1,3	2,2	1,3	0,1	1,3	2,0	2,0	0,2	3,3	0,3	2,3	0,5	1,1	1,1	1,1	2,3	2,0	2,0	0,3	2,2	4,0	3,0	4,0	1,3	2,2	2,2	2,2	4,0	3,1	2,0	0,1	5,0	1,0	4,0	0,2
iteration_465	3,1	1,1	1,1	4,0	3,1	0,4	5,0	5,0	0,1	1,0	3,2	5,0	1,0	2,1	5,0	0,1	4,1	1,2	1,2	1,2	1,1	4,2	7,0	3,0	1,1	1,1	1,0	4,1	2,0	4,0	6,0	0,5	4,0	1,4	0,1	4,0	0,5	0,0	4,0	0,0	0,4	1,1	0,2	1,1	0,4	1,3	0,6
iteration_466	0,2	0,2	0,1	1,4	0,1	4,0	0,4	1,0	1,1	1,0	0,5	1,1	1,1	0,5	1,0	4,0	1,1	3,4	1,0	3,4	1,1	0,3	1,3	1,0	3,0	4,0	3,0	1,4	2,0	-1,-1	1,4	0,5	2,0	1,3	1,4	0,8	1,4	1,4	1,1	1,4	0,4	2,0	1,0	1,0	1,4	1,3	2,0
iteration_467	2,0	2,2	1,2	0,5	1,2	5,0	1,1	1,4	5,0	0,6	2,0	-1,-1	1,1	3,1	1,1	5,0	1,1	5,1	5,1	1,0	2,0	1,2	1,1	4,0	5,0	4,1	1,1	0,4	1,1	2,1	0,1	0,3	1,0	0,4	0,5	0,1	0,3	1,3	1,3	0,0	2,1	0,6	2,4	2,2	4,1	0,3	2,3
iteration_468	3,1	0,2	0,3	1,2	0,3	1,2	0,3	1,1	5,0	0,4	1,4	1,1	0,4	1,1	0,4	3,0	1,2	0,4	1,2	0,4	2,0	2,0	1,4	0,3	2,2	2,2	2,2	1,2	1,2	0,4	0,4	0,2	2,0	0,3	2,0	0,5	1,0	1,2	1,2	1,2	0,3	1,3	1,0	0,6	4,0	4,3	1,0
iteration_469	-1,-1	0,3	2,0	4,1	0,0	0,5	2,1	6,0	5,0	6,0	3,0	4,0	6,0	-1,-1	2,1	0,5	6,0	0,4	0,3	2,3	7,0	5,0	1,0	2,0	0,5	0,2	0,2	4,1	0,1	1,2	0,1	0,3	4,1	3,2	4,0	0,2	0,3	4,1	4,2	4,1	3,0	4,2	6,0	6,0	5,0	5,2	2,2
iteration_470	1,3	5,0	1,3	2,0	1,3	3,2	1,3	2,0	3,0	1,3	4,0	2,0	2,0	4,0	2,0	2,2	2,0	1,2	3,3	1,2	3,0	4,0	4,0	5,0	1,2	-1,-1	3,0	1,2	1,1	0,5	1,2	5,0	1,1	2,2	1,1	0,6	4,1	5,0	2,0	4,1	4,0	1,2	2,2	3,0	0,1	2,1	2,1
iteration_471	5,0	1,3	1,0	5,0	1,0	0,4	6,0	6,0	0,3	5,0	5,0	6,0	6,0	5,0	6,0	2,0	0,0	5,0	5,4	1,0	1,2	2,0	6,0	6,0	7,0	3,0	7,0	5,0	-1,-1	4,0	5,0	3,0	5,2	0,4	0,0	6,0	7,0	2,2	7,0	6,0	2,2	0,2	0,2	2,0	0,3	0,3	5,2
iteration_472	1,0	0,4	0,3	0,2	1,3	4,0	0,1	0,4	0,3	0,1	5,0	0,1	0,4	0,2	0,4	1,0	0,1	1,0	3,0	3,0	0,3	3,0	2,1	0,1	1,3	0,1	0,3	-1,-1	2,1	4,0	0,2	0,5	0,5	3,0	0,5	1,1	0,3	0,4	0,7	0,7	5,0	1,4	0,4	0,4	3,0	3,0	0,2
iteration_473	0,3	0,4	0,3	1,3	0,4	5,0	0,6	1,3	5,0	0,6	0,5	0,3	0,3	2,3	1,0	2,0	1,0	5,3	5,3	5,3	5,0	0,2	0,6	2,0	1,0	1,0	3,0	0,3	2,0	5,0	1,0	4,1	1,0	0,3	1,3	1,0	5,0	4,0	5,0	5,0	0,5	1,0	0,4	1,4	0,5	0,5	4,0
iteration_474	0,5	0,2	0,5	0,3	0,2	2,2	0,4	0,7	0,3	0,7	2,0	0,7	0,1	3,1	0,7	3,0	0,4	2,0	0,2	0,2	0,6	2,3	2,3	3,1	2,4	1,4	1,4	0,4	0,3	3,2	0,3	4,0	0,4	0,2	0,3	0,5	0,3	0,3	0,1	4,3	-1,-1	0,4	0,4	0,4	4,0	2,1	0,1
iteration_475	2,0	2,1	3,0	5,1	1,1	0,4	7,0	2,1	2,0	2,1	0,5	1,1	7,0	0,4	2,1	0,4	1,1	2,3	5,1	5,1	-1,-1	1,2	0,4	5,2	0,3	0,3	2,2	5,0	0,4	3,2	0,3	2,2	0,3	0,3	5,3	3,0	2,0	0,5	2,0	2,3	4,1	0,5	0,3	4,2	0,4	0,3	2,1
iteration_476	1,4	4,0	3,0	2,3	2,4	0,5	4,0	3,0	0,3	3,0	0,5	2,3	4,0	4,1	3,0	5,0	3,0	2,1	2,1	-1,-1	1,2	0,3	0,3	6,0	3,0	4,0	4,0	0,4	2,2	0,4	2,3	0,5	2,3	2,0	2,1	2,2	2,5	0,8	2,0	0,8	1,2	4,0	3,0	2,2	2,0	3,0	3,0
iteration_477	1,2	0,3	1,1	1,1	0,4	0,4	2,0	2,0	2,0	0,2	4,0	2,0	1,1	0,4	0,2	0,3	1,1	1,3	1,3	1,1	3,0	3,0	3,0	1,2	0,4	0,1	0,1	0,3	1,4	0,5	0,5	0,3	1,1	4,0	0,5	0,3	0,4	0,1	1,0	1,0	5,0	2,1	5,0	4,0	0,3	2,0	3,3
iteration_478	0,4	4,0	2,2	1,3	2,2	1,1	2,3	1,2	3,0	2,3	0,3	3,0	3,0	0,4	2,3	0,3	3,0	0,4	1,3	3,0	1,0	1,2	1,1	1,3	2,0	0,3	2,3	0,5	2,0	5,0	1,3	0,2	1,3	5,0	1,3	4,3	1,2	1,2	0,5	1,2	5,0	0,3	4,0	1,0	5,0	9,0	1,0
iteration_479	2,0	0,3	0,1	0,0	0,1	1,1	0,1	0,0	5,0	0,0	0,5	0,0	0,1	0,4	0,0	3,0	0,0	0,2	1,1	1,0	5,0	0,2	0,2	0,4	0,0	0,0	3,0	0,1	0,2	1,4	0,1	5,0	0,0	0,4	0,0	1,1	0,0	5,0	0,0	0,0	0,5	0,2	0,5	0,0	3,0	3,2	0,5
iteration_480	5,0	0,5	1,2	0,5	1,2	0,4	0,7	0,2	4,0	0,7	0,3	0,7	0,2	4,0	0,2	5,0	0,7	0,5	0,9	0,2	2,2	0,4	0,7	4,2	1,2	1,2	4,0	0,4	0,5	0,3	0,0	2,3	0,5	3,1	0,4	0,1	0,8	0,3	2,0	0,8	5,0	0,5	4,1	4,4	0,4	3,2	0,4
iteration_481	1,2	0,4	0,3	2,4	0,5	1,3	0,6	2,1	3,0	2,1	0,4	0,5	2,1	0,2	2,1	3,0	0,5	0,5	0,5	1,2	0,1	-1,-1	0,5	2,1	3,1	0,1	0,1	4,0	0,4	5,0	2,4	0,3	2,4	4,0	2,4	5,0	0,7	2,3	2,0	2,3	4,1	4,0	2,1	6,0	4,0	4,0	0,4
iteration_482	0,5	3,0	1,1	1,2	2,1	0,3	2,0	0,3	0,4	2,0	0,3	0,3	2,0	1,2	0,3	2,2	0,3	1,3	1,0	1,0	0,4	0,3	0,3	1,2	2,2	0,4	0,3	0,3	5,0	4,0	1,1	0,3	1,2	2,0	4,2	0,1	1,1	1,2	1,1	0,3	0,3	5,0	1,0	1,3	4,0	5,0	1,1
iteration_483	4,0	2,2	2,0	5,3	0,2	3,0	7,0	7,0	2,2	7,0	1,2	0,3	0,3	5,0	7,0	0,5	0,3	4,0	6,0	3,0	7,0	1,3	0,2	5,0	5,1	5,4	5,1	5,0	2,3	1,4	5,3	0,2	7,0	0,4	0,3	6,0	5,1	2,1	5,1	5,1	4,0	0,5	3,2	1,3	3,0	0,2	0,3
iteration_484	0,4	0,4	0,5	1,1	0,3	0,5	0,2	0,2	3,0	0,2	0,3	1,1	0,2	4,0	1,1	3,0	1,4	0,1	0,1	0,6	1,1	-1,-1	0,1	0,1	1,1	3,0	3,0	0,3	1,3	2,3	0,4	-1,-1	1,2	3,1	1,2	2,3	5,0	4,2	0,2	1,0	0,3	4,0	1,2	1,2	0,4	0,2	5,0
iteration_485	0,2	1,4	1,1	1,0	0,5	0,5	2,0	2,0	0,5	1,0	0,5	1,1	1,1	0,3	2,0	1,2	0,1	1,1	1,4	1,4	1,1	1,4	1,1	0,3	2,0	1,2	1,2	3,0	5,0	0,4	1,0	0,4	1,0	0,4	7,0	1,0	1,0	0,4	1,0	0,4	4,0	3,3	2,3	5,0	5,0	2,1	1,3
iteration_486	2,0	0,5	1,5	3,1	1,5	0,3	1,1	3,5	4,0	1,1	0,5	0,6	0,6	2,1	1,1	0,3	1,1	0,1	1,3	0,4	4,5	0,9	0,9	0,2	1,2	0,2	1,2	0,2	4,0	-1,-1	3,1	2,2	3,1	1,1	-1,-1	3,3	3,2	2,1	2,1	0,3	0,5	1,1	0,2	1,1	0,2	0,3	3,1
iteration_487	0,5	0,5	0,2	1,0	0,8	0,5	0,1	0,1	0,1	0,1	0,3	1,1	0,1	2,0	0,1	2,1	0,1	0,3	0,4	0,3	0,1	1,3	0,4	2,0	0,1	2,0	2,0	1,4	2,0	0,3	1,0	0,5	0,4	0,5	0,4	0,1	0,5	0,4	0,1	0,5	4,0	0,2	2,2	2,2	0,4	0,2	2,4
iteration_488	5,0	1,2	2,0	2,0	4,2	2,0	1,0	1,0	3,2	1,0	0,5	3,0	3,0	1,4	3,0	4,0	3,0	3,0	1,0	0,0	1,2	1,3	2,2	3,0	5,0	2,0	2,0	2,1	-1,-1	2,0	2,5	2,0	2,5	5,0	2,0	2,5	4,0	2,0	4,0	2,0	0,5	3,0	0,1	3,1	3,1	5,0	2,0
iteration_489	3,0	2,2	0,2	0,3	3,2	0,5	0,3	0,2	2,0	0,2	4,0	0,1	0,4	0,4	0,3	2,0	0,2	0,4	0,4	0,4	0,2	0,0	4,0	0,6	2,2	0,2	0,1	0,4	0,3	0,2	0,4	3,0	0,4	4,0	0,3	0,4	0,2	0,2	0,2	0,2	5,0	3,1	7,0	4,1	0,3	1,0	3,0
iteration_490	0,4	0,4	0,6	0,4	0,2	2,0	0,5	0,5	3,0	0,5	0,4	0,7	0,5	3,2	0,5	0,5	0,5	2,1	2,4	2,1	3,3	0,4	0,8	3,3	0,3	0,6	0,3	4,1	0,3	3,1	4,3	3,0	4,0	2,0	0,4	7,0	2,0	5,0	2,0	6,0	1,0	1,1	1,1	2,0	1,2	1,2	3,0
iteration_491	0,5	1,1	1,4	2,0	1,4	3,2	2,4	1,0	4,1	0,4	0,5	3,0	1,0	3,1	3,0	4,0	2,4	0,6	2,2	3,4	1,1	1,4	2,1	3,0	6,0	5,0	5,0	-1,-1	3,0	0,4	2,0	5,0	2,0	4,1	2,0	0,2	4,0	4,0	5,0	4,0	0,3	4,0	0,3	4,3	0,4	0,3	2,0
iteration_492	5,0	0,2	2,1	0,1	3,1	0,4	2,0	0,2	5,0	0,2	0,4	2,0	2,0	0,2	2,0	2,0	0,2	2,2	2,2	2,2	3,1	2,2	0,2	2,0	1,0	1,0	3,0	5,0	0,2	2,2	0,1	2,0	0,1	0,4	0,1	0,2	2,0	2,0	2,0	2,0	0,2	0,5	0,5	0,2	0,3	0,3	0,4
iteration_493	4,0	3,0	1,0	0,5	1,0	3,0	0,2	1,3	2,2	0,2	4,0	1,3	1,3	4,1	1,3	0,5	0,3	3,2	0,0	0,2	0,5	2,0	4,0	4,3	1,1	0,7	1,4	0,4	0,3	2,2	0,3	1,3	0,5	3,0	0,2	2,1	0,6	0,6	1,2	1,3	0,2	1,1	0,2	0,2	0,2	1,1	0,4
iteration_494	4,0	1,0	2,0	0,5	3,0	0,3	2,4	2,1	0,2	2,1	0,5	0,1	0,4	0,5	0,4	0,2	0,4	2,0	0,7	0,4	2,0	0,3	0,2	0,5	0,6	0,4	0,2	0,5	4,1	0,4	4,1	0,5	4,1	2,2	0,2	4,2	-1,-1	0,3	4,3	0,3	2,0	0,3	0,1	0,2	1,4	2,4	4,1
iteration_495	2,2	2,3	0,5	4,0	2,2	3,1	1,3	1,3	5,0	3,2	3,0	1,2	3,3	5,0	3,3	0,4	1,2	0,4	0,4	3,3	5,3	1,2	3,0	4,0	3,0	3,0	0,7	5,0	2,0	0,4	4,0	3,1	3,0	0,1	4,0	1,2	1,1	4,0	4,0	5,0	5,0	1,0	1,0	1,0	0,2	0,2	0,1
iteration_496	0,4	2,3	0,7	4,2	0,7	5,0	0,5	4,3	3,0	4,3	0,2	0,5	4,3	2,0	4,4	1,2	0,5	1,3	1,3	4,2	6,0	0,3	0,3	5,0	0,6	0,6	1,4	4,1	0,4	1,2	4,2	1,2	4,2	0,4	4,2	5,0	4,2	4,2	5,0	5,0	0,4	4,0	0,2	0,2	0,2	0,5	4,2
iteration_497	4,0	0,5	2,2	4,0	2,2	0,5	1,2	5,0	5,0	3,0	1,1	5,0	1,2	0,5	3,0	5,0	3,0	0,5	0,4	1,2	3,0	3,0	3,0	1,1	7,0	6,0	2,0	3,0	1,0	3,0	4,0	5,0	1,0	4,0	4,0	5,0	2,0	5,0	2,0	4,0	0,4	5,0	3,2	3,2	0,4	2,2	4,0
iteration_498	2,0	2,1	-1,-1	7,0	3,0	0,3	6,0	4,0	0,3	5,0	5,0	4,0	5,0	2,1	6,0	0,4	4,0	4,0	4,3	2,0	1,2	5,0	6,0	1,1	2,1	2,1	4,3	3,1	5,0	0,5	7,0	4,0	4,1	3,0	7,0	3,3	6,0	2,1	6,0	6,0	0,5	3,0	3,2	3,3	-1,-1	4,0	4,2
iteration_499	1,0	0,5	1,4	1,1	0,4	0,2	2,0	1,1	0,4	1,1	1,1	1,1	2,0	2,0	1,4	0,3	-1,-1	1,1	1,1	1,1	1,1	0,2	1,1	2,0	0,5	1,1	1,2	4,1	1,4	0,4	1,1	0,2	0,5	2,0	0,5	0,3	0,2	0,5	0,5	0,2	2,0	1,1	1,0	2,1	0,4	1,3	1,1
iteration_500	3,1	0,1	0,2	1,0	3,1	0,4	0,1	0,1	0,5	0,1	0,4	1,1	1,1	0,4	0,1	3,0	1,1	0,2	0,2	0,2	0,1	0,3	1,2	1,0	2,1	2,0	1,0	0,3	1,1	0,5	1,3	3,0	0,4	3,2	1,3	0,8	0,1	0,3	3,3	3,3	1,1	4,0	3,1	4,0	1,2	0,4	3,0
iteration_501	0,5	0,5	0,7	5,4	0,6	5,0	0,7	5,3	1,4	0,7	0,5	0,8	0,7	0,2	5,4	3,0	0,8	1,3	4,4	4,4	0,7	0,9	0,4	0,4	5,0	0,4	8,0	0,5	5,0	1,4	5,1	0,4	0,4	0,3	0,1	6,0	0,7	0,3	0,1	0,1	3,1	0,0	-1,-1	3,0	0,5	0,4	3,3
iteration_502	0,5	2,0	1,3	4,1	1,3	1,3	0,4	4,3	2,0	5,0	4,0	4,3	4,3	1,2	1,1	2,2	1,1	0,6	0,6	0,6	1,3	0,3	8,0	0,5	0,3	2,1	1,2	0,4	5,0	0,5	1,1	0,2	1,3	5,0	1,3	0,5	1,0	1,0	1,0	0,3	0,4	4,0	3,2	1,2	0,2	3,1	1,2
iteration_503	5,0	3,2	2,2	0,7	3,2	0,5	0,6	0,5	2,1	2,3	2,0	2,3	0,5	5,0	2,4	2,0	0,6	0,2	0,4	0,4	2,2	2,0	4,0	0,2	3,0	1,4	3,0	0,5	0,3	1,3	0,1	3,1	0,7	1,2	0,7	1,1	0,4	0,4	3,4	0,5	3,1	1,3	1,1	4,0	5,0	-1,-1	1,3
iteration_504	4,0	0,5	4,5	3,3	4,0	4,0	4,3	0,8	3,0	0,8	2,3	0,8	0,8	1,4	0,8	0,3	0,8	7,0	5,0	1,3	2,3	0,6	2,3	1,5	0,3	0,8	0,5	3,2	0,5	4,0	0,5	2,1	3,2	0,5	0,5	0,3	5,0	3,1	3,1	0,3	3,0	0,5	0,2	0,3	4,0	0,2	2,2
iteration_505	0,4	0,3	0,2	2,3	0,4	2,3	0,4	0,4	4,0	2,1	1,0	2,1	2,1	1,1	2,1	1,1	2,1	0,4	0,6	0,6	1,1	1,1	2,0	3,0	1,1	0,2	3,0	2,3	1,3	2,0	0,6	2,1	1,3	2,3	3,0	0,3	1,1	1,1	2,3	0,4	0,3	1,3	0,6	0,6	4,1	0,4	1,3
iteration_506	1,4	1,1	0,5	3,0	0,5	0,5	1,1	2,4	5,0	2,1	5,0	2,4	2,1	3,0	1,4	0,4	1,1	1,0	0,6	0,1	5,4	2,0	2,0	0,1	0,4	1,4	1,0	3,0	2,3	1,1	3,0	3,0	3,0	5,0	4,0	1,1	5,0	4,0	1,0	1,0	5,0	4,0	6,0	3,0	0,4	3,2	5,0
iteration_507	4,0	5,0	3,0	2,1	6,0	1,4	4,0	2,1	5,0	3,0	2,0	1,1	3,0	0,2	3,0	0,5	1,1	3,0	2,4	3,0	4,1	1,0	1,0	2,1	1,4	2,1	2,4	0,3	4,0	0,4	2,1	4,0	2,2	4,0	2,2	0,1	4,2	6,0	0,2	2,0	1,0	0,2	1,0	1,0	0,4	0,2	5,0
iteration_508	2,1	2,2	2,2	1,2	0,3	3,0	2,2	2,2	4,1	3,0	0,4	2,2	0,4	3,1	2,2	5,0	2,2	0,2	5,0	2,0	4,2	0,4	2,2	0,3	5,0	5,0	4,0	0,2	1,2	-1,-1	1,2	5,0	0,4	0,4	1,0	1,2	2,2	2,2	2,2	2,2	1,1	1,4	2,0	1,4	0,5	0,3	3,0
iteration_509	0,2	5,0	1,2	1,5	1,2	0,4	2,0	2,0	0,4	0,7	1,4	1,2	1,5	4,0	1,2	5,0	2,0	1,0	1,0	1,0	1,2	0,6	1,4	2,0	4,2	5,0	4,2	2,0	0,5	3,1	1,0	4,0	1,0	0,5	1,0	3,0	5,0	0,0	1,0	1,0	0,4	1,0	1,4	1,4	5,0	-1,-1	5,0
iteration_510	2,2	4,1	2,1	4,0	2,1	3,0	3,0	1,1	-1,-1	3,0	1,1	3,1	1,1	2,0	1,1	4,1	1,1	3,0	4,0	3,0	2,0	3,1	4,0	2,0	5,0	-1,-1	1,1	3,1	2,0	2,2	1,1	0,5	4,0	5,0	1,1	1,2	1,3	3,3	3,3	1,2	2,0	5,1	2,1	0,1	0,4	5,3	0,4
iteration_511	0,5	0,3	0,3	0,8	0,2	0,5	0,6	0,5	4,0	0,3	4,1	0,6	0,3	0,2	0,8	0,2	0,3	0,7	0,4	0,7	4,5	0,4	0,4	0,1	-1,-1	0,3	0,3	0,3	0,5	2,1	0,3	1,3	0,3	2,0	0,8	0,1	0,6	1,0	0,3	1,3	0,3	2,3	2,1	0,4	3,2	3,0	0,4
iteration_512	0,3	0,3	0,3	0,4	0,3	3,0	0,4	0,0	0,4	0,4	5,0	0,0	0,0	5,0	0,0	5,0	0,4	0,0	0,4	3,0	0,2	0,0	5,0	0,0	4,0	1,0	1,0	0,5	4,0	3,0	0,1	1,3	0,4	1,2	0,1	3,1	1,4	0,3	0,7	1,0	2,0	1,0	1,0	2,0	3,2	1,2	2,0
iteration_513	1,2	1,1	2,0	2,0	0,3	3,0	1,0	1,0	2,0	3,0	5,0	1,0	3,0	0,5	3,0	4,1	1,0	1,0	2,0	3,0	1,0	3,0	3,0	2,1	1,1	2,1	2,1	4,0	4,0	0,5	2,0	4,0	6,0	0,3	2,0	0,5	8,0	8,0	8,0	8,0	0,5	0,2	0,3	0,2	5,0	4,2	4,3
iteration_514	4,1	0,3	4,3	2,0	0,4	5,0	2,3	4,0	0,4	0,3	5,0	4,0	2,3	0,5	4,0	3,0	0,3	0,3	0,3	2,0	0,2	8,0	5,0	2,0	-1,-1	2,0	2,0	0,5	4,0	0,2	2,0	0,4	2,5	0,5	2,5	0,1	0,7	2,2	2,2	2,2	4,0	0,7	0,2	0,2	0,5	0,6	0,7
iteration_515	2,2	5,0	7,0	3,0	5,2	0,3	5,0	5,0	4,1	5,0	0,3	8,0	8,0	0,3	5,0	0,5	5,0	2,3	2,0	3,3	2,1	3,2	3,1	3,3	3,0	2,5	2,0	5,0	3,0	3,0	5,0	0,4	3,0	0,1	6,0	3,0	0,3	3,1	0,3	3,1	3,0	3,1	6,0	3,0	3,0	2,1	3,3
iteration_516	2,0	2,0	4,0	0,4	4,0	2,3	2,3	2,1	3,0	2,3	0,3	2,3	2,3	4,1	2,3	0,4	2,3	0,6	2,3	2,3	3,1	0,3	0,6	6,0	2,2	0,5	0,5	1,3	1,1	4,0	1,3	2,2	0,4	4,0	0,4	3,0	2,3	0,5	0,3	0,5	1,3	4,3	5,0	5,0	0,5	0,3	3,0
iteration_517	0,4	4,0	2,4	6,0	2,0	2,2	4,4	2,4	0,4	4,0	3,0	4,4	2,4	4,1	4,4	0,5	4,0	0,6	6,0	0,6	0,7	2,4	6,0	0,5	0,6	4,2	0,7	4,0	2,3	0,4	2,0	4,0	2,0	3,0	6,0	0,2	5,0	1,0	3,0	5,0	4,0	5,0	6,0	6,0	4,0	2,0	7,0
iteration_518	2,0	4,1	2,1	2,2	0,1	0,3	0,3	0,3	5,0	2,2	2,2	4,0	4,0	0,5	0,3	-1,-1	4,0	0,3	0,2	0,3	4,1	2,2	4,0	2,3	0,2	0,3	0,3	4,0	0,2	2,1	2,2	4,1	2,2	4,0	2,0	2,2	6,0	4,2	4,2	0,3	5,0	4,0	7,0	3,0	0,3	0,0	5,0
iteration_519	3,2	4,0	1,2	2,0	1,2	3,0	2,0	1,2	5,0	2,0	1,1	2,0	1,2	1,4	1,2	5,0	2,0	2,0	3,0	2,0	4,2	1,1	2,0	1,2	5,2	0,2	6,0	1,2	1,2	2,2	1,2	0,2	2,0	2,1	1,2	2,2	1,2	1,2	1,2	1,2	0,5	1,1	1,0	1,0	2,1	0,2	2,0
iteration_520	0,5	3,0	2,3	5,1	1,3	3,0	5,3	0,4	5,0	7,0	1,2	7,0	2,1	5,0	7,0	1,1	5,3	1,3	6,0	2,3	1,1	5,2	6,0	5,1	2,1	6,0	6,0	5,0	0,2	4,0	0,1	2,0	5,1	2,3	0,1	4,1	1,1	1,1	1,1	1,1	3,2	2,1	0,3	0,3	3,0	2,0	1,2
iteration_521	2,2	2,0	3,0	2,1	1,2	3,0	1,1	1,1	4,0	1,1	3,2	1,1	2,1	5,0	3,0	0,3	1,1	3,0	2,1	2,0	4,1	1,2	1,2	1,1	-1,-1	2,3	2,3	2,0	0,3	1,3	0,1	0,5	2,2	4,1	0,2	0,3	2,1	2,4	-1,-1	2,1	0,4	4,2	4,1	4,3	2,2	6,0	0,2
iteration_522	0,5	1,2	1,3	2,2	1,2	2,1	3,0	3,0	0,5	1,2	4,0	0,5	0,5	2,0	0,5	0,2	0,5	4,0	3,0	2,1	1,0	0,2	0,3	0,3	0,4	0,5	0,4	3,0	1,2	3,0	2,2	4,0	2,2	0,3	2,2	4,0	5,0	3,0	1,2	3,0	0,5	2,2	2,5	0,7	1,2	0,3	4,0
iteration_523	2,3	1,2	2,2	1,1	3,0	0,5	0,3	0,3	0,4	2,1	2,2	1,2	2,1	2,2	3,0	3,1	1,2	0,3	0,4	0,4	0,2	3,0	3,0	2,2	5,0	5,0	1,1	2,0	0,5	5,0	1,1	0,3	1,1	2,3	1,4	3,1	0,3	0,3	1,2	-1,-1	3,2	3,0	2,2	2,2	2,0	3,0	2,1
iteration_524	1,1	0,5	0,4	1,1	1,3	0,4	0,4	1,1	3,0	1,1	0,4	0,2	0,2	0,2	1,3	0,4	1,3	0,4	0,4	0,2	3,1	0,4	0,4	0,1	1,2	0,5	0,5	1,4	0,4	2,1	0,5	3,0	1,3	4,0	0,7	2,4	3,0	3,0	1,3	1,3	3,1	4,4	0,5	3,4	1,4	0,4	2,1
iteration_525	5,0	3,0	3,0	4,1	5,0	5,0	4,0	3,1	2,0	4,0	0,3	0,1	3,1	2,0	4,0	4,0	0,1	3,0	3,0	3,0	5,0	-1,-1	0,4	0,1	6,0	2,0	2,0	4,1	0,2	3,1	4,1	0,4	4,1	0,3	0,2	0,2	0,3	4,2	4,2	4,2	0,3	0,3	0,2	0,4	1,3	1,2	0,2
iteration_526	4,0	0,1	0,0	0,1	0,1	3,1	0,1	0,1	4,0	0,0	1,1	0,0	0,0	0,5	0,0	1,4	-1,-1	0,2	0,1	3,0	0,1	1,0	1,0	0,0	1,0	1,0	0,4	0,4	0,3	2,2	0,6	2,1	0,1	3,0	0,1	0,5	0,2	2,0	2,1	0,2	0,3	2,1	0,3	2,1	0,3	2,0	0,3
iteration_527	0,5	5,0	4,1	0,5	1,1	5,0	4,4	0,5	3,1	4,4	4,0	4,1	0,2	2,0	0,2	1,4	0,2	6,0	7,0	2,4	0,5	1,1	1,1	1,1	0,5	1,1	1,1	0,5	0,5	4,1	0,5	3,2	0,8	5,0	0,8	4,4	0,6	0,6	3,4	3,4	1,2	5,4	-1,-1	0,6	4,0	8,0	0,6
iteration_528	5,0	4,0	8,0	0,3	8,0	4,0	3,0	3,3	4,0	3,3	0,3	3,0	5,3	5,0	3,3	5,0	5,3	6,0	4,0	4,0	2,3	3,1	3,2	5,3	2,3	6,0	2,3	0,3	0,3	2,0	0,3	1,1	0,3	3,2	0,6	1,0	0,4	0,4	1,3	1,0	4,0	0,5	4,2	0,3	4,0	6,0	4,3
iteration_529	4,0	0,5	2,1	0,4	2,4	5,0	2,2	2,2	4,0	0,3	2,0	2,2	2,2	0,5	-1,-1	1,1	2,2	6,0	6,0	1,2	4,2	3,0	1,2	0,4	0,3	0,3	0,3	1,2	1,2	0,3	0,4	1,2	1,2	0,3	1,2	0,2	0,4	2,0	1,2	0,4	4,0	-1,-1	3,2	1,2	2,0	2,2	3,2
iteration_530	0,4	0,5	0,0	-1,-1	0,5	1,2	0,2	3,0	0,4	3,0	2,2	3,0	3,0	0,3	3,0	4,0	3,0	1,2	1,2	1,2	3,2	5,0	-1,-1	3,3	1,0	3,0	6,0	3,1	0,4	0,4	3,2	4,0	0,3	3,0	0,3	3,2	2,2	2,1	2,1	2,1	0,2	0,1	0,1	0,1	1,0	4,0	2,0
iteration_531	0,4	3,1	3,1	2,2	3,1	0,5	0,3	5,0	2,1	3,2	5,0	5,0	3,2	0,4	5,0	2,2	2,1	0,6	0,3	0,6	5,0	7,0	-1,-1	3,1	5,0	4,0	4,0	2,3	3,2	1,1	3,3	0,4	3,3	1,4	0,5	4,0	0,4	0,4	3,1	3,1	0,5	0,6	0,4	0,2	1,2	2,0	0,5
iteration_532	0,2	1,3	0,4	0,4	1,1	2,0	0,3	0,7	3,1	0,5	2,0	0,7	0,1	4,1	0,3	2,1	0,5	2,3	2,0	0,0	0,4	0,3	0,3	0,1	0,1	0,1	2,0	0,5	4,0	3,2	0,4	3,0	4,4	4,0	4,1	3,0	3,4	4,0	3,4	3,4	0,2	2,1	0,2	2,1	4,1	2,1	0,5
iteration_533	2,2	0,4	0,5	0,3	0,3	2,1	0,4	0,5	4,0	0,3	0,5	0,3	0,4	0,5	0,4	1,4	0,5	2,2	2,2	2,2	2,3	0,6	0,2	0,6	0,7	0,5	0,7	0,4	0,5	0,4	0,3	0,5	0,3	2,0	0,3	0,3	0,4	0,4	0,4	0,5	0,3	2,2	0,5	2,3	0,3	0,0	0,4
iteration_534	2,1	4,0	3,0	5,2	5,0	1,4	1,2	6,0	0,3	2,2	1,1	1,2	6,0	0,2	7,0	0,2	6,0	1,2	1,2	2,0	1,1	2,0	1,1	5,2	5,2	5,0	5,0	5,0	0,5	0,3	5,3	2,1	0,3	1,4	5,3	5,1	0,1	0,1	0,4	0,1	3,2	5,4	0,6	8,0	2,0	2,4	0,5
iteration_535	5,0	0,5	5,3	0,0	5,2	3,2	5,0	0,3	0,3	5,0	0,4	5,0	5,0	2,3	5,0	4,1	5,0	8,0	3,0	3,0	0,3	5,4	5,4	0,3	5,1	5,1	4,0	5,0	0,2	0,5	0,0	0,5	0,0	2,0	5,0	0,2	0,1	0,4	0,4	0,1	0,3	0,0	0,3	0,0	0,3	0,3	0,3
iteration_536	0,4	5,0	1,2	0,4	4,2	2,0	0,5	1,3	2,0	0,3	2,0	0,5	-1,-1	0,4	0,3	0,2	1,1	1,3	1,3	1,3	2,0	1,3	1,3	0,7	0,4	0,4	0,4	0,3	0,2	0,2	0,1	1,3	0,1	4,0	0,1	0,0	0,4	0,4	0,3	1,1	0,2	2,0	0,2	0,2	0,5	2,2	0,3
iteration_537	4,0	4,0	3,0	1,2	5,0	5,0	2,2	2,0	5,0	2,2	2,0	1,2	1,2	0,5	1,2	5,0	2,0	6,0	1,2	3,0	3,0	0,2	1,0	1,0	1,0	0,2	0,2	1,2	2,0	0,4	2,0	0,5	2,0	3,2	-1,-1	1,3	1,3	1,2	1,3	1,3	3,0	1,2	1,0	4,0	1,3	3,3	0,3
iteration_538	3,0	4,0	1,0	1,1	6,0	0,3	1,1	0,1	0,4	2,0	0,5	2,0	1,1	0,3	1,0	0,4	2,0	1,3	0,1	1,3	0,2	1,1	1,4	0,3	1,3	1,1	1,1	1,1	0,5	2,2	1,1	0,3	0,2	0,5	0,5	3,0	0,1	0,4	0,4	0,1	1,2	0,5	0,6	0,6	0,2	0,1	0,3
iteration_539	3,0	0,4	2,1	3,0	2,3	3,2	2,1	4,0	0,5	3,0	4,0	2,1	4,0	1,3	2,1	0,4	1,1	5,0	2,2	3,1	2,5	3,0	1,1	2,3	0,2	0,2	2,3	1,4	2,1	4,0	2,4	1,1	2,4	0,5	1,1	4,0	3,0	0,5	2,1	3,0	5,0	1,2	2,2	3,2	0,3	0,4	1,2
iteration_540	4,0	2,0	3,0	4,0	3,0	5,0	4,0	3,0	3,0	5,0	0,2	3,0	3,0	3,2	2,0	5,0	2,0	6,0	6,0	1,0	2,0	1,1	2,1	1,2	5,0	2,0	2,0	3,0	3,0	4,1	4,0	1,3	4,0	4,0	2,0	1,1	1,3	1,3	3,3	2,0	3,0	3,0	1,0	1,0	3,0	2,0	1,3
iteration_541	0,3	3,2	0,5	4,1	0,5	4,0	0,4	0,3	0,4	0,4	4,0	0,3	4,2	2,2	0,3	0,3	4,3	2,1	2,3	2,1	0,6	2,2	2,2	4,2	0,3	0,3	0,2	4,1	5,0	2,0	5,0	0,2	8,0	5,0	5,0	6,0	4,0	4,0	4,0	4,2	5,0	1,0	5,0	6,0	1,4	5,4	4,0
iteration_542	0,4	2,1	0,5	4,2	2,0	5,0	0,6	0,6	0,2	0,6	3,0	4,1	0,3	2,0	4,4	3,0	4,4	1,4	4,4	4,4	0,5	-1,-1	3,1	2,2	7,0	0,4	0,4	0,4	4,0	2,2	4,2	0,2	4,2	0,3	4,2	0,4	0,3	4,1	4,1	4,1	-1,-1	4,3	0,4	5,0	0,1	0,1	0,5
iteration_543	4,0	5,0	4,0	2,2	7,0	5,0	3,0	3,0	4,1	5,0	2,1	3,2	5,0	5,0	3,2	1,4	5,0	6,0	6,0	5,0	5,0	0,3	2,2	4,0	0,6	0,6	1,2	4,0	2,2	0,1	4,0	0,3	4,0	4,0	4,0	2,0	2,3	2,3	2,3	2,3	0,4	5,0	3,2	2,2	3,0	1,0	5,0
iteration_544	0,5	2,2	0,3	4,0	2,4	5,0	0,1	0,2	3,0	4,2	2,0	4,1	0,1	2,0	4,1	0,5	0,1	0,0	0,1	0,1	2,2	5,0	1,1	2,0	0,1	0,1	4,5	0,4	4,0	0,3	4,4	5,0	4,0	5,0	0,0	0,6	5,0	5,0	4,0	9,0	3,0	2,0	3,0	0,0	3,0	5,0	5,0
iteration_545	0,2	0,5	0,4	0,4	0,3	4,0	0,5	0,3	2,0	0,3	2,2	0,3	0,5	0,5	0,5	-1,-1	0,3	3,3	3,3	1,2	2,1	0,3	-1,-1	0,3	3,3	3,3	3,3	0,2	0,3	2,0	0,4	0,5	0,4	0,3	0,4	1,1	0,4	0,7	0,4	0,7	4,0	0,1	2,0	2,1	0,3	0,1	0,1
iteration_546	2,1	0,5	2,0	2,3	0,1	4,0	2,3	2,3	0,5	0,3	1,2	0,3	4,0	0,2	4,0	0,3	2,0	5,0	5,0	3,3	0,5	0,5	0,5	2,1	2,2	2,2	2,1	0,4	-1,-1	0,3	0,4	0,3	2,1	0,3	0,4	0,6	2,3	2,3	0,4	2,0	4,0	0,1	2,0	2,1	3,2	3,3	2,3
iteration_547	0,4	4,1	0,2	0,2	0,4	0,5	0,2	0,2	1,3	0,2	1,1	0,2	0,2	5,0	0,2	0,5	0,2	0,3	0,4	0,4	0,4	1,1	1,1	3,1	0,4	0,3	0,4	0,3	0,3	5,0	0,3	0,2	0,2	0,3	0,3	1,1	0,3	0,1	0,1	0,1	4,0	0,5	2,3	2,2	3,0	0,3	2,2
iteration_548	5,0	3,0	0,0	3,5	3,0	4,0	3,0	3,0	0,3	3,0	0,4	3,0	0,5	4,0	3,0	0,5	0,5	6,0	3,0	4,0	3,0	0,4	-1,-1	1,0	3,4	0,4	0,4	0,5	3,2	2,3	3,5	0,5	0,2	1,4	0,7	3,3	0,3	0,3	0,2	0,5	3,0	1,5	1,5	3,0	1,4	1,4	0,5
iteration_549	0,5	5,0	3,3	2,2	3,2	1,4	2,3	0,5	3,0	5,0	1,3	3,2	3,2	0,2	5,0	2,0	2,3	1,3	1,3	0,7	1,2	3,3	3,3	3,1	4,0	2,0	2,0	2,1	0,5	1,3	0,4	3,1	0,4	3,0	0,3	1,1	0,2	3,3	3,3	0,4	0,5	3,1	3,0	3,5	0,5	3,5	3,1
iteration_550	0,4	4,1	0,3	3,0	4,2	5,0	1,2	2,2	0,2	2,2	5,0	2,2	1,2	0,4	1,1	0,3	2,2	2,2	3,0	4,0	0,4	3,0	4,2	0,6	0,1	1,0	1,3	1,1	2,1	5,0	3,0	1,0	2,1	1,2	3,0	5,0	1,1	0,1	0,1	2,0	0,5	2,0	1,2	1,2	0,3	0,5	2,0
iteration_551	0,1	2,0	0,1	0,2	2,0	0,5	0,1	0,2	0,5	0,1	1,3	0,2	0,1	0,4	0,1	5,0	0,2	0,0	0,6	0,0	0,6	1,1	0,4	0,3	2,0	3,0	2,1	0,5	1,1	2,0	0,2	4,0	0,2	0,4	0,5	2,1	3,1	3,1	3,1	3,1	0,4	0,5	0,8	0,1	4,1	4,4	3,4
iteration_552	2,0	0,5	2,0	1,0	2,5	0,1	1,0	1,0	1,3	2,0	2,3	0,0	2,0	5,0	3,0	0,5	0,0	0,0	0,0	0,1	1,0	0,3	2,0	2,0	2,5	2,0	1,0	4,0	3,0	2,3	6,0	0,4	6,0	5,0	6,0	4,3	4,3	4,1	2,1	2,3	4,0	4,0	6,0	2,0	0,3	5,0	2,3
iteration_553	0,2	4,0	3,1	1,0	1,1	0,3	3,0	0,1	0,2	4,0	0,2	1,1	0,1	2,0	3,0	0,2	0,1	0,2	3,2	0,2	0,2	1,1	1,1	1,1	3,1	3,1	3,1	0,4	2,0	5,0	1,0	0,5	1,4	0,2	1,0	5,0	1,1	0,8	0,5	0,5	3,2	1,1	1,2	4,0	4,0	2,1	2,0
iteration_554	4,0	2,0	2,0	2,2	4,0	2,1	0,2	2,2	4,1	2,0	0,3	0,2	2,2	4,0	4,0	0,2	2,0	0,1	2,2	0,3	6,0	0,4	0,3	2,0	2,0	2,2	2,0	4,0	3,2	0,5	5,0	1,4	5,0	2,3	2,2	2,4	4,0	4,0	4,0	3,4	0,5	4,0	2,2	2,2	5,0	5,0	1,2
iteration_555	3,0	1,2	1,2	0,4	2,2	2,0	0,5	1,3	1,2	0,5	4,1	0,3	0,3	3,2	1,1	0,5	0,5	2,3	2,3	2,3	0,5	0,2	4,1	0,3	1,2	0,3	1,2	0,3	2,3	0,2	0,4	4,0	0,4	5,0	0,5	0,1	4,1	4,1	0,3	0,1	1,4	4,3	0,7	0,7	3,0	5,0	0,5
iteration_556	3,2	0,5	0,4	0,5	0,5	5,0	0,5	0,4	4,0	0,5	5,0	0,5	0,4	3,0	0,5	3,2	0,4	5,3	0,3	5,2	0,2	5,3	0,2	3,2	3,3	3,2	0,4	0,4	2,2	4,0	2,3	2,2	2,1	1,4	2,1	2,3	0,3	2,1	2,2	4,0	2,1	1,1	1,1	0,2	1,4	2,0	1,1
iteration_557	0,5	0,4	0,5	2,0	0,4	4,0	1,2	1,3	0,2	1,2	0,5	1,3	1,2	0,4	1,2	3,1	1,2	4,2	4,2	0,2	1,2	0,7	1,4	1,2	-1,-1	1,1	1,1	5,0	1,4	5,0	4,4	0,4	5,0	3,1	1,4	4,4	4,2	1,2	1,2	4,2	4,0	3,4	6,0	1,4	1,4	3,4	3,2
iteration_558	4,1	0,3	0,1	0,2	4,3	0,3	0,2	0,2	0,2	0,1	1,4	0,1	0,1	5,0	0,1	0,4	0,1	0,3	0,3	0,2	0,1	0,5	1,0	3,0	0,5	0,5	0,4	3,1	0,3	3,0	0,3	1,2	0,3	4,1	3,1	0,2	1,1	0,4	1,2	0,3	3,0	4,1	4,0	7,0	0,3	0,1	5,0
iteration_559	0,5	5,0	2,4	2,0	2,4	5,0	1,4	1,4	2,3	3,0	1,1	3,0	1,4	2,0	3,0	1,3	3,0	0,4	6,0	0,4	3,0	2,1	1,1	1,4	3,0	2,0	1,3	2,0	4,0	3,1	2,0	3,0	4,0	4,0	4,0	1,1	2,0	3,0	2,0	2,0	1,4	6,0	4,0	3,4	2,2	3,2	4,0
iteration_560	0,2	4,1	4,2	1,1	0,3	0,1	4,1	5,0	0,2	1,2	2,3	0,3	4,1	0,5	4,1	0,2	5,0	4,0	4,0	0,1	4,2	2,1	2,1	0,5	0,2	0,2	4,1	0,5	2,0	5,0	1,1	0,4	1,4	4,0	1,1	5,1	0,5	1,1	0,5	0,5	0,2	3,0	2,0	1,2	0,5	2,2	2,4
iteration_561	2,0	0,2	0,1	1,3	2,1	0,4	1,0	1,1	5,0	0,4	4,0	1,0	1,0	5,0	0,4	0,4	1,0	1,2	1,2	0,2	5,0	4,0	1,0	4,0	0,4	0,2	0,4	1,4	0,4	1,1	1,1	1,0	1,1	3,0	1,3	0,2	1,0	1,0	2,0	2,0	1,2	0,3	0,5	0,2	0,2	0,1	0,2
iteration_562	3,0	0,5	3,4	2,2	3,4	2,0	5,0	5,0	0,2	5,0	0,4	2,4	3,2	0,4	0,6	2,2	2,4	4,0	4,0	2,0	2,1	0,8	0,4	0,4	0,6	0,4	0,4	0,4	2,0	2,1	2,2	3,0	0,2	4,0	0,2	2,1	2,2	1,0	1,0	2,2	0,5	0,2	0,7	0,2	0,2	4,2	2,2
iteration_563	0,4	2,0	-1,-1	2,2	2,3	4,0	2,1	2,1	5,0	0,3	2,0	2,1	0,2	3,2	2,1	3,1	2,0	4,1	0,1	6,0	0,1	0,1	2,1	3,2	5,0	2,1	5,0	4,0	0,5	0,5	2,3	4,0	2,2	0,2	2,2	2,3	3,0	1,2	3,0	3,2	3,1	2,1	2,1	0,2	2,3	2,1	4,0
iteration_564	4,1	0,4	0,4	1,2	4,3	3,0	0,5	1,3	3,1	1,1	3,0	1,1	0,3	2,2	0,5	3,0	0,5	0,2	3,2	3,2	1,1	4,0	0,1	0,3	1,3	2,2	1,2	1,3	1,2	0,4	1,3	2,2	1,2	0,2	0,5	1,2	0,4	0,4	1,2	3,0	0,5	0,4	0,2	0,2	0,4	0,5	0,3
iteration_565	0,5	0,4	0,4	0,3	0,7	2,0	0,1	0,1	-1,-1	0,3	4,0	0,4	0,4	3,2	0,3	2,0	0,6	2,0	2,1	0,0	0,2	0,3	0,1	0,5	1,3	1,0	1,3	0,3	1,0	0,5	0,0	0,5	0,3	1,4	1,3	0,5	0,0	0,0	0,0	0,8	5,0	1,3	1,0	0,3	5,0	1,0	0,0
iteration_566	0,5	0,2	0,2	1,1	0,7	2,3	0,3	0,3	0,4	0,3	0,2	1,0	1,0	4,1	0,1	1,1	1,2	2,1	2,2	2,2	0,6	-1,-1	1,2	1,1	1,0	0,1	1,1	0,4	5,0	3,0	4,3	2,3	1,3	3,0	4,3	6,0	1,3	0,6	3,0	2,3	2,1	6,0	6,0	6,0	1,4	2,4	3,0
iteration_567	4,0	0,3	0,1	0,1	4,2	4,1	0,1	0,2	4,0	0,1	-1,-1	0,1	0,2	1,0	0,2	2,1	0,1	0,1	0,2	4,0	2,1	3,1	0,2	0,1	0,2	0,2	0,2	2,0	0,1	0,2	2,0	0,2	2,1	1,1	2,0	2,2	2,2	2,2	0,1	2,0	0,5	1,0	1,1	0,1	5,0	5,1	3,0
iteration_568	3,1	2,0	0,1	2,2	5,0	3,2	2,1	2,1	4,0	2,0	4,0	2,0	2,1	4,0	0,3	4,0	0,2	2,2	5,0	2,2	1,1	2,0	2,0	1,1	1,1	1,2	1,1	4,0	0,4	0,2	-1,-1	0,5	2,2	0,4	2,2	0,3	2,3	2,2	0,5	0,4	5,0	2,0	4,0	3,0	4,1	0,1	2,0
iteration_569	1,1	5,0	1,0	5,0	5,1	3,0	3,0	3,0	0,4	2,0	5,0	2,0	3,0	2,0	4,0	4,1	3,0	2,0	5,0	1,0	1,3	3,0	3,0	3,0	1,1	1,1	3,1	4,0	4,0	0,3	3,0	5,0	5,0	4,1	-1,-1	1,1	3,0	2,0	8,0	7,0	1,4	7,0	3,4	4,0	4,0	5,0	0,4
iteration_570	5,0	0,4	2,1	7,0	2,3	4,0	5,0	4,1	0,3	3,1	0,1	5,0	3,1	0,2	5,0	4,1	3,1	5,0	5,0	5,0	0,3	2,1	2,1	0,3	7,0	3,1	6,0	3,1	5,0	2,0	1,1	0,4	4,1	2,3	7,0	1,1	4,2	0,3	0,3	4,2	5,0	4,3	1,3	4,3	2,3	2,3	0,5
iteration_571	3,2	4,1	0,3	2,0	0,3	0,4	2,1	2,2	2,0	2,2	0,4	2,2	0,2	0,5	2,1	0,4	0,2	2,3	0,2	0,2	0,2	2,2	0,4	0,6	2,2	2,2	0,3	0,4	3,0	3,0	2,0	0,2	2,0	0,5	1,0	0,0	2,2	0,2	0,0	0,0	2,0	1,4	1,4	2,0	0,3	0,4	2,4
iteration_572	0,3	-1,-1	0,4	3,3	0,4	0,4	3,1	0,6	-1,-1	0,4	0,5	0,6	3,3	3,0	3,1	0,3	3,1	0,1	3,0	0,5	0,4	0,6	0,6	5,0	0,2	3,2	3,1	3,1	2,3	0,2	5,0	0,4	3,3	3,0	3,3	3,0	3,1	3,3	3,1	3,3	2,0	6,0	5,0	5,0	1,4	3,4	6,0
iteration_573	1,0	5,0	2,0	2,0	4,0	0,4	3,0	3,0	0,3	1,0	5,0	3,0	3,0	2,0	1,0	4,0	1,0	1,2	2,2	1,2	2,3	3,0	5,0	2,0	2,0	2,0	3,0	2,0	1,2	2,3	2,0	0,2	2,0	2,2	1,2	3,0	1,2	1,2	1,2	1,0	2,1	1,2	1,1	2,2	4,0	0,2	2,0
iteration_574	0,5	0,2	0,5	2,2	-1,-1	0,2	2,5	2,5	4,0	2,0	0,2	0,2	0,2	3,0	0,2	2,3	0,7	2,0	0,7	2,2	4,0	0,3	0,3	3,0	2,0	2,2	0,3	3,0	0,5	1,1	2,2	5,0	1,2	0,2	1,2	2,1	6,0	0,2	6,0	1,0	4,0	1,2	3,0	3,0	1,3	0,3	3,0
iteration_575	4,0	0,4	1,2	4,0	1,2	0,2	2,0	1,2	4,0	1,2	3,1	2,0	4,0	0,2	1,2	5,0	3,2	1,1	1,1	1,1	3,0	4,0	4,0	3,1	5,2	6,0	0,2	3,0	3,2	4,0	4,0	0,2	4,0	5,0	2,2	4,0	3,2	3,2	3,2	1,2	0,5	4,2	0,2	4,0	0,3	4,2	3,0
iteration_576	5,0	4,1	5,1	2,3	9,0	0,3	5,3	7,0	2,1	5,3	3,0	2,1	5,3	0,4	2,1	0,5	5,3	0,5	5,2	0,5	7,0	3,1	3,1	5,0	2,3	0,3	2,3	5,0	0,3	0,5	2,3	0,5	3,3	3,0	3,3	2,5	0,4	3,4	3,1	3,1	3,0	1,3	2,0	1,3	3,0	2,0	1,3
iteration_577	0,4	3,0	2,2	0,4	1,2	2,0	2,0	2,0	0,5	2,4	2,3	2,4	2,0	0,5	0,6	3,0	0,2	1,0	3,0	3,0	2,2	4,0	2,3	0,2	0,4	3,2	0,4	0,3	0,4	0,3	0,4	5,0	0,3	3,0	0,3	0,3	1,3	1,0	1,3	1,3	0,5	2,0	0,5	2,5	4,0	3,0	0,3
iteration_578	2,3	0,5	0,5	0,5	0,5	3,0	0,4	0,7	5,0	0,3	2,1	0,7	0,7	0,5	0,3	4,0	0,6	2,1	1,3	2,3	0,4	0,5	2,4	0,7	1,2	3,2	3,1	0,4	4,1	2,3	4,4	0,3	4,0	5,0	0,5	6,0	4,0	0,3	4,3	4,0	2,0	3,1	0,1	2,1	0,5	3,4	4,0
iteration_579	4,0	1,2	2,0	1,0	2,0	2,0	1,0	1,0	0,3	1,0	1,1	1,0	2,0	2,0	2,0	3,0	2,0	2,0	1,0	2,0	1,0	1,0	2,0	3,0	4,0	4,0	4,0	0,1	2,0	2,0	1,1	1,4	1,0	0,5	1,1	3,0	1,0	2,0	2,0	1,4	2,0	1,3	2,0	1,3	1,2	1,3	2,0
iteration_580	0,3	2,2	2,3	3,0	0,2	0,4	2,0	3,3	1,2	3,3	4,0	2,0	2,0	1,4	3,3	4,0	5,0	0,2	2,2	0,2	4,0	2,0	6,0	1,0	2,3	2,3	5,0	3,0	2,0	2,1	3,0	2,0	2,0	0,4	0,0	2,0	1,0	1,0	3,0	1,0	0,4	0,1	0,3	0,1	2,1	0,2	0,0
iteration_581	0,4	2,2	2,2	0,4	0,4	3,1	0,6	2,0	1,2	0,6	1,3	0,2	2,0	4,0	2,4	0,3	2,4	0,3	0,3	0,3	3,0	0,3	1,0	3,0	0,4	0,4	2,3	4,0	0,4	0,4	0,4	3,1	4,4	2,3	0,4	0,1	4,1	0,5	3,4	7,0	0,2	0,7	0,4	0,5	3,0	1,3	0,4
iteration_582	5,0	2,1	2,1	2,0	2,1	0,5	2,0	0,1	0,3	0,1	0,5	2,1	4,0	4,0	2,0	0,5	4,0	2,3	0,3	0,3	0,3	0,3	2,2	4,0	0,3	0,3	0,3	4,0	2,1	1,1	0,1	4,0	0,1	2,3	2,0	1,0	2,0	2,0	2,1	2,1	4,0	2,3	2,3	4,0	1,0	2,0	4,0
iteration_583	0,5	0,4	0,7	0,0	0,2	0,5	0,5	0,2	3,1	0,5	0,2	0,2	0,5	0,3	0,5	4,1	0,2	0,9	0,4	0,1	3,2	0,2	0,2	0,1	0,1	0,6	4,0	-1,-1	0,1	0,4	0,0	1,3	5,1	5,0	0,1	0,2	0,4	5,3	6,0	6,0	4,1	2,0	2,1	4,0	2,2	2,2	2,3
iteration_584	2,1	0,3	2,2	0,1	0,3	2,2	2,1	0,2	5,0	0,3	0,4	2,1	2,0	3,1	0,3	0,5	0,3	4,0	4,0	4,0	1,2	0,4	2,3	3,0	0,5	0,4	0,4	0,3	5,0	0,3	5,1	5,0	0,2	0,4	5,2	5,1	2,0	3,2	2,0	2,0	5,0	5,3	6,0	9,0	1,2	1,3	5,0
iteration_585	3,0	0,2	0,1	1,4	0,1	0,2	1,0	1,0	3,0	1,1	2,2	1,0	0,5	3,0	0,5	1,0	1,1	0,0	1,0	1,2	3,0	0,2	1,2	0,4	1,1	1,1	0,1	4,0	0,4	0,3	1,0	4,0	3,0	2,2	1,0	0,1	6,0	3,0	1,0	1,0	0,2	2,0	2,1	2,1	2,2	2,2	5,0
iteration_586	3,0	3,1	2,1	0,4	4,0	2,0	2,3	0,2	4,0	0,4	0,2	2,1	0,2	0,3	2,3	3,0	0,4	4,0	4,0	2,3	2,1	0,3	0,3	0,2	3,0	4,0	4,0	0,5	2,1	5,0	2,2	5,0	2,3	0,2	2,2	0,2	0,3	0,3	7,0	0,3	0,2	2,0	2,0	2,2	1,0	0,0	0,0
iteration_587	0,3	1,2	0,4	5,0	0,4	0,4	4,2	4,2	1,1	4,2	0,2	4,2	4,2	1,2	4,2	0,2	1,2	4,2	0,4	4,2	0,3	0,3	0,3	4,2	0,2	0,2	4,2	1,1	4,0	0,5	1,0	3,2	5,0	0,1	5,0	1,4	4,2	1,2	1,2	1,2	3,0	4,0	3,0	4,0	5,0	5,0	4,0
iteration_588	4,0	0,5	1,3	2,2	1,2	0,3	0,5	3,0	2,1	3,0	2,0	0,5	2,3	2,3	2,3	5,0	3,0	0,4	0,3	0,3	4,0	1,2	1,2	4,0	5,0	3,3	2,3	0,3	2,1	0,5	0,2	0,4	0,3	2,3	2,2	0,3	0,3	0,2	0,2	0,2	3,2	2,2	0,4	2,2	5,0	2,0	0,3
iteration_589	-1,-1	0,5	0,5	0,1	1,3	-1,-1	0,3	0,3	3,0	0,4	1,4	0,2	0,2	3,0	0,3	0,3	0,3	4,0	0,4	4,0	1,3	0,4	0,4	3,2	0,5	0,2	0,5	0,5	0,3	0,2	0,4	3,0	0,1	3,0	0,4	0,1	2,0	1,0	1,0	1,1	0,3	-1,-1	0,5	0,6	3,0	4,0	2,4
iteration_590	0,5	0,4	0,5	0,2	0,4	2,0	0,5	0,7	4,1	0,0	0,3	0,5	0,0	0,5	0,7	0,2	0,7	1,0	1,5	1,5	4,5	0,0	0,3	0,4	0,3	0,3	0,6	0,2	0,2	3,2	0,4	0,5	0,2	0,4	0,4	3,2	0,2	0,7	0,2	0,5	5,0	0,5	3,3	2,3	0,4	0,4	3,2
iteration_591	4,0	3,0	4,0	1,3	3,0	2,1	2,3	3,0	2,1	2,3	5,0	2,3	2,3	0,3	2,3	1,0	2,3	2,1	4,0	0,4	2,1	5,3	7,0	0,3	0,3	2,0	1,3	5,0	0,3	0,4	4,0	0,5	4,3	1,3	4,0	4,0	4,4	0,4	4,1	0,7	4,0	0,3	0,3	4,0	4,0	2,3	4,3
iteration_592	2,2	0,3	0,4	1,1	0,4	0,3	1,2	1,2	2,2	0,3	0,4	1,2	1,2	3,2	1,2	0,2	0,3	1,2	1,2	0,4	1,2	1,1	1,1	1,2	0,3	1,1	0,3	2,0	0,3	0,5	1,2	0,5	1,1	5,0	1,2	0,6	0,5	1,1	1,1	1,1	0,4	4,0	1,2	3,2	2,2	3,2	0,3
iteration_593	0,3	3,1	0,1	5,5	3,3	0,2	5,1	5,0	1,3	5,1	2,2	0,5	0,5	3,0	5,0	0,5	0,6	5,1	5,1	5,1	0,3	2,5	0,7	1,5	5,1	0,1	0,4	5,0	0,5	0,5	0,5	0,4	5,5	0,4	0,0	0,7	5,4	5,0	5,4	5,4	3,1	0,2	3,2	0,3	2,3	0,5	0,6
iteration_594	1,4	0,5	0,8	1,2	0,8	0,4	1,4	1,4	0,5	0,6	0,3	1,4	0,6	0,5	0,6	0,2	0,6	0,6	0,6	0,6	1,0	1,2	1,1	0,9	0,5	0,5	0,3	0,5	1,1	4,0	0,4	0,4	1,3	0,5	1,3	4,1	1,4	0,7	0,3	0,7	0,4	0,7	0,6	0,4	2,0	1,4	0,7
iteration_595	4,0	2,2	4,0	4,0	2,2	0,4	6,0	2,0	0,5	2,0	0,4	2,0	6,0	-1,-1	2,0	4,0	2,0	4,3	2,3	4,1	2,5	2,4	0,4	4,0	2,0	0,0	4,0	5,0	0,1	0,4	4,1	5,0	4,0	1,1	4,1	4,2	4,0	8,0	8,0	8,0	5,0	5,0	5,0	5,0	3,2	4,0	5,0
iteration_596	0,3	0,4	0,4	1,3	0,4	0,5	1,2	0,5	0,4	1,2	3,1	0,5	1,2	2,0	1,2	4,1	1,2	0,5	1,3	1,3	0,3	0,3	0,4	1,2	4,2	4,2	4,2	0,3	1,4	2,1	1,3	3,0	0,4	1,4	1,3	2,3	2,4	1,0	1,4	1,4	5,0	0,7	1,4	4,3	0,3	1,1	0,8
iteration_597	4,0	3,2	7,0	0,2	4,2	1,3	4,2	3,2	0,5	4,0	1,1	4,2	4,2	2,0	4,2	0,5	4,0	0,5	0,5	0,5	3,0	4,1	4,1	0,2	0,6	0,3	0,6	1,2	4,0	0,4	5,0	2,0	4,2	0,5	5,0	4,2	5,0	5,0	1,2	1,2	0,2	4,0	0,2	4,2	0,5	0,8	4,2
iteration_598	-1,-1	2,0	1,2	1,0	1,2	4,0	0,2	0,2	5,0	1,2	0,5	1,0	1,0	1,2	2,0	0,4	0,2	2,2	2,2	2,0	2,2	1,5	1,5	0,2	-1,-1	1,4	1,4	5,0	5,0	0,5	6,0	2,0	4,0	0,4	1,0	1,3	0,0	4,0	2,0	6,0	2,0	1,0	1,0	1,0	4,0	2,0	0,0
iteration_599	5,0	5,0	10,0	0,2	0,0	5,0	5,0	5,0	3,0	5,2	0,5	5,0	5,0	5,0	5,0	1,1	5,0	8,0	7,0	3,0	3,0	5,2	0,2	5,0	1,0	1,0	1,0	0,3	5,0	2,0	5,1	4,0	0,2	0,4	5,1	1,1	3,0	3,2	3,0	3,0	0,3	5,4	0,6	-1,-1	0,4	0,3	0,2
iteration_600	1,4	1,1	2,0	0,6	0,5	3,2	1,5	1,5	3,0	1,1	1,2	1,5	1,1	3,0	1,5	0,3	1,5	3,5	0,7	0,7	4,0	0,7	0,7	2,0	0,7	1,1	1,1	3,1	0,5	2,3	0,6	4,0	0,6	3,0	3,5	2,5	1,1	1,1	3,5	3,1	0,4	3,5	3,2	0,7	0,4	3,2	0,3
iteration_601	1,2	2,3	1,3	1,1	1,3	1,4	1,3	2,0	0,3	2,0	0,2	1,3	0,4	2,0	0,4	1,1	0,4	0,7	0,7	1,4	1,0	1,1	1,1	0,3	0,4	1,1	1,1	3,0	0,5	4,1	1,1	0,5	1,1	1,1	2,1	5,0	1,4	0,2	0,2	0,2	1,1	0,2	0,2	1,1	1,1	2,0	0,5
iteration_602	4,1	3,0	3,1	2,0	3,1	1,2	4,0	1,1	0,2	1,1	0,4	1,1	1,1	4,1	4,0	5,0	4,0	4,0	1,2	4,0	1,1	1,1	0,2	0,2	8,0	3,0	6,0	3,0	2,0	0,5	3,0	1,3	3,0	4,0	2,0	1,2	3,0	3,0	1,3	1,3	0,2	1,0	1,0	0,2	0,2	4,0	3,0
iteration_603	3,2	4,1	4,2	0,3	3,1	0,2	0,4	4,1	5,0	4,1	1,2	0,3	0,4	1,1	0,3	0,5	4,2	0,2	0,4	0,4	5,1	1,2	0,4	0,3	0,2	0,2	0,7	0,4	2,1	0,5	2,2	3,2	0,3	3,0	0,3	0,3	3,2	3,2	3,2	0,3	5,0	1,1	3,1	4,0	2,0	1,0	0,3
iteration_604	1,4	0,4	0,7	0,3	0,5	3,0	0,6	0,5	3,2	0,4	2,0	0,5	0,5	2,0	0,5	5,0	0,4	2,4	2,4	1,2	0,5	0,4	2,1	1,4	0,3	0,2	0,2	0,3	1,1	3,0	1,1	0,3	0,2	1,2	0,2	0,1	0,3	0,2	0,2	0,3	3,0	0,3	0,2	0,2	0,2	1,0	0,3
iteration_605	4,0	2,0	4,0	4,1	2,0	-1,-1	2,1	6,0	0,5	6,0	2,2	6,0	2,1	3,0	2,1	0,5	6,0	2,3	2,3	0,4	4,0	2,2	4,2	2,0	0,3	2,2	2,2	3,1	5,0	3,2	4,1	0,3	7,0	5,0	1,1	0,3	3,3	3,3	4,0	4,0	3,2	3,1	3,1	6,0	1,2	3,0	6,0
iteration_606	1,3	2,0	1,0	2,1	3,0	4,1	0,1	0,1	4,0	2,0	0,3	1,1	0,1	4,0	1,1	4,0	1,1	4,1	0,2	4,0	1,1	0,3	0,2	2,1	2,1	2,1	2,1	2,1	0,3	3,0	0,2	3,0	2,2	0,3	2,1	3,1	0,2	3,2	5,0	5,0	2,0	0,2	0,1	0,1	0,4	0,2	0,1
iteration_607	5,0	0,3	0,1	2,0	5,1	1,2	2,1	2,1	0,5	0,1	0,3	0,1	0,1	0,3	2,0	2,0	0,1	2,2	3,0	1,1	0,3	0,1	0,4	0,2	2,0	2,0	0,0	2,2	0,5	2,3	0,2	0,4	0,2	5,0	0,7	2,2	0,3	0,1	0,3	0,5	0,4	1,2	0,4	1,2	1,0	5,0	0,3
iteration_608	0,3	0,3	0,5	0,1	0,2	4,0	0,4	0,2	0,5	0,3	2,2	0,3	0,4	5,0	0,2	4,0	0,3	0,1	0,1	0,1	0,7	2,1	2,1	2,3	2,0	2,0	2,2	0,5	0,3	0,3	0,7	3,2	0,7	0,5	0,1	0,7	3,5	0,7	0,4	0,4	2,1	0,1	2,1	0,2	5,0	2,0	2,5
iteration_609	0,4	0,4	0,2	0,1	0,4	1,3	0,2	0,2	1,2	0,1	0,5	-1,-1	0,1	2,0	0,1	1,4	0,1	0,4	1,1	0,4	0,3	0,5	0,5	1,0	1,0	1,1	0,5	0,4	1,1	1,3	0,1	3,1	1,0	3,2	0,1	0,4	0,1	4,0	4,0	1,1	4,0	3,0	3,0	4,0	0,5	0,3	3,1
iteration_610	0,4	2,0	1,4	2,3	1,0	0,4	2,4	0,7	0,5	1,3	1,4	1,3	0,7	4,0	0,7	0,4	2,4	2,4	2,4	0,4	0,6	1,3	2,0	2,4	0,4	0,6	0,4	2,3	2,0	0,4	2,0	3,2	2,0	0,2	2,3	0,2	0,2	2,2	3,0	2,2	2,1	0,5	2,2	2,2	4,0	2,0	2,2
iteration_611	0,5	2,1	0,4	2,1	0,4	0,4	0,4	0,2	0,3	2,1	4,0	2,3	0,4	5,0	0,2	0,2	2,1	0,1	0,1	0,5	0,3	0,3	0,3	5,3	0,1	0,3	0,1	5,0	4,1	3,2	3,1	-1,-1	7,0	5,0	6,0	6,0	3,0	3,5	-1,-1	3,5	0,2	3,0	2,0	2,2	0,4	4,0	0,0
iteration_612	3,1	5,0	2,1	3,4	2,1	4,1	5,0	5,0	0,5	0,5	0,5	0,5	0,5	1,2	3,1	0,5	2,4	7,0	7,0	6,0	2,2	0,9	0,6	0,6	0,6	0,1	0,1	-1,-1	1,4	0,3	1,2	0,4	0,6	1,0	3,4	0,3	0,4	0,4	0,6	0,2	0,2	1,4	1,1	1,1	0,4	1,2	1,0
iteration_613	0,5	0,4	0,7	2,0	0,7	3,1	1,2	1,2	3,0	1,5	4,0	1,2	1,2	0,4	1,5	1,1	1,2	4,0	-1,-1	0,3	1,2	4,2	1,0	0,2	0,6	2,0	1,5	1,2	4,0	0,5	2,0	5,0	2,0	3,1	1,2	1,4	1,0	6,0	1,0	1,0	0,5	0,3	0,5	0,2	5,0	0,1	1,4
iteration_614	4,1	0,5	0,1	3,0	0,1	2,0	2,0	1,1	0,5	1,0	0,4	2,0	1,1	4,0	1,0	5,0	2,1	2,0	2,0	2,0	1,5	0,2	2,2	4,0	5,0	1,0	5,0	5,0	2,2	1,1	3,0	0,5	6,0	0,3	1,2	2,0	4,2	2,2	-1,-1	4,3	0,4	1,3	0,7	1,0	4,0	3,0	4,4
iteration_615	5,0	0,3	0,2	3,0	5,2	3,1	2,0	2,0	5,0	2,2	2,0	2,2	2,2	0,4	1,2	2,1	2,2	0,1	0,1	5,0	7,0	4,0	2,0	0,4	2,2	0,3	2,2	3,0	2,0	0,2	4,0	1,3	1,0	4,1	4,0	2,1	0,3	2,0	1,3	1,0	0,2	2,1	2,1	2,1	4,1	8,0	-1,-1
iteration_616	2,0	4,1	5,0	2,4	5,0	2,3	1,4	3,0	1,1	4,4	2,3	4,4	3,0	0,2	6,0	0,5	6,0	0,7	3,0	0,7	3,0	2,4	4,3	2,2	2,2	4,3	2,3	0,5	3,0	0,3	1,1	0,2	2,1	3,0	1,1	0,1	2,1	2,1	2,1	2,1	4,1	3,0	1,1	2,1	0,2	2,1	3,0
iteration_617	3,1	4,0	6,0	2,1	4,0	2,2	3,1	5,0	2,1	3,1	5,0	3,1	5,0	0,5	5,0	4,0	3,1	3,2	3,2	5,0	3,1	3,1	6,0	3,0	5,0	4,0	5,0	0,4	3,0	3,0	2,1	0,5	1,3	3,0	1,1	2,0	1,4	1,1	1,4	1,4	3,0	4,0	5,0	3,0	4,0	7,0	3,4
iteration_618	5,0	1,2	4,2	2,1	1,2	0,5	0,3	6,0	0,5	6,0	0,2	2,2	4,1	2,2	6,0	5,0	4,1	0,6	0,2	0,2	4,5	0,3	0,3	0,3	8,0	8,0	6,0	4,0	4,1	5,0	2,1	0,4	2,1	5,0	6,0	7,0	2,2	2,2	0,3	0,3	0,4	7,0	2,1	2,1	4,0	8,0	4,0
iteration_619	0,5	0,3	0,2	0,5	0,2	2,0	0,1	0,6	2,0	0,3	2,1	0,6	0,3	0,5	0,4	3,1	0,4	1,0	1,1	1,0	1,4	0,3	0,3	0,5	0,5	0,5	0,5	0,4	0,2	3,0	0,5	2,2	0,1	0,2	0,5	2,1	0,2	2,0	0,3	0,3	2,1	0,4	2,0	0,1	4,0	2,0	2,2
iteration_620	0,5	5,0	4,2	3,0	4,2	3,2	2,2	5,0	5,0	6,0	2,2	5,0	5,0	2,1	6,0	0,2	6,0	0,4	2,2	0,4	7,0	1,2	1,2	4,1	2,2	4,2	4,0	5,0	1,3	5,0	3,0	1,3	3,0	3,0	3,0	1,0	2,3	3,0	3,0	3,0	5,0	4,0	2,0	4,0	4,0	2,0	1,3
iteration_621	5,0	2,2	3,0	6,0	3,0	-1,-1	5,0	5,0	1,3	3,0	4,0	3,0	3,0	3,0	3,0	0,3	3,0	1,2	4,2	4,2	2,0	2,0	3,0	1,0	2,2	2,2	1,2	4,0	4,0	1,4	6,0	0,5	2,0	5,0	2,0	4,4	2,4	2,1	0,1	0,4	5,0	4,0	6,0	3,0	5,0	7,0	2,4
iteration_622	5,0	2,0	3,0	7,0	4,0	5,0	6,0	7,0	2,0	7,0	1,4	6,0	3,0	2,2	7,0	2,3	6,0	1,0	1,0	1,0	3,0	6,0	6,0	2,2	2,3	2,3	7,0	4,0	5,0	4,0	7,0	3,0	7,0	3,0	-1,-1	7,0	7,0	4,0	4,0	7,0	5,0	1,0	6,0	1,0	0,4	1,2	10,0
iteration_623	0,3	0,3	0,5	0,2	0,2	2,0	0,4	0,3	-1,-1	0,3	5,0	0,3	0,4	5,0	0,4	0,3	0,3	1,1	1,3	1,3	0,2	4,1	1,1	1,1	0,2	0,4	0,3	0,2	0,2	3,1	0,2	0,3	0,2	0,4	0,2	3,1	0,3	0,3	0,3	0,3	4,1	0,3	0,2	0,2	2,1	2,2	0,3
iteration_624	4,1	0,4	0,3	0,7	4,2	4,0	-1,-1	0,5	0,5	0,5	1,0	0,4	0,5	0,4	0,4	4,0	0,5	1,3	3,1	1,3	0,3	1,3	0,1	-1,-1	1,3	3,3	1,3	0,4	0,5	2,3	0,3	3,0	0,6	2,0	0,3	2,3	1,2	2,2	2,4	2,2	0,5	-1,-1	1,2	1,3	4,0	4,0	1,2
iteration_625	2,0	2,2	2,2	5,0	4,0	0,5	6,0	6,0	0,4	6,0	1,3	1,2	4,2	4,0	4,2	1,4	1,2	2,3	2,3	4,2	2,2	1,2	2,0	6,0	0,6	5,0	4,4	5,0	5,0	0,2	5,0	2,3	5,0	0,4	5,0	4,0	6,0	6,0	1,3	4,3	0,3	1,4	0,7	1,0	2,0	-1,-1	4,4
iteration_626	3,2	1,2	4,0	0,4	0,4	2,0	1,1	3,3	2,0	3,1	0,2	3,1	1,3	0,4	1,1	0,5	1,1	1,1	1,1	1,1	4,0	3,1	3,1	1,0	0,5	1,4	0,2	0,4	0,3	2,3	0,5	1,3	0,2	2,3	0,2	0,6	1,1	1,1	1,1	0,4	0,5	0,4	0,6	0,8	4,0	2,0	1,5
iteration_627	0,4	3,0	0,1	0,0	0,3	2,0	0,0	0,1	0,2	0,1	3,0	0,0	0,0	0,5	0,0	0,4	0,1	0,0	-1,-1	0,0	0,2	1,0	2,0	0,2	0,1	0,1	0,3	0,3	0,3	0,4	0,3	1,3	0,0	0,4	0,6	0,0	1,0	1,0	1,0	0,3	0,4	0,5	0,5	0,4	5,0	3,2	0,2
iteration_628	0,3	5,0	-1,-1	2,1	4,1	5,0	2,1	2,1	3,0	1,1	2,1	1,1	2,1	0,5	2,1	3,0	3,0	2,0	0,1	2,0	3,1	0,2	2,1	2,0	2,0	3,1	2,0	0,4	3,0	2,0	1,1	4,0	1,3	2,0	1,3	3,0	3,0	2,3	3,0	3,0	2,3	1,0	1,3	2,0	0,5	0,1	1,3
iteration_629	0,5	0,3	0,7	1,2	0,4	2,2	-1,-1	1,3	4,0	0,6	1,3	0,6	0,5	1,4	0,6	5,0	0,5	0,6	1,2	1,2	2,0	1,2	1,2	0,7	0,4	0,2	5,2	1,4	0,5	0,2	-1,-1	2,2	0,6	0,5	1,3	1,0	2,2	2,2	0,6	2,4	1,3	1,1	1,3	0,4	0,3	0,4	2,3
iteration_630	1,4	0,3	0,6	0,2	1,2	2,2	0,5	0,5	5,0	0,5	5,0	0,3	0,3	0,2	0,5	3,1	0,3	0,6	2,1	0,6	2,4	4,1	1,2	0,3	3,4	0,2	0,2	0,5	0,2	1,3	0,2	2,0	0,5	0,4	0,5	1,1	1,4	1,4	1,1	1,1	4,1	0,6	0,3	4,2	3,0	3,2	0,5
iteration_631	4,0	3,0	6,0	0,3	6,0	1,2	3,2	3,2	0,4	3,1	5,0	3,2	3,1	3,0	3,1	4,0	3,1	0,4	4,0	1,2	3,3	1,2	7,0	0,1	2,1	5,0	2,1	1,1	0,4	0,4	1,2	0,5	0,3	4,0	0,3	0,5	0,6	0,7	0,2	0,6	3,0	4,2	0,2	4,0	0,4	0,1	0,7
iteration_632	2,2	0,1	0,3	0,4	0,3	2,0	0,3	0,3	0,3	0,4	0,4	0,3	0,3	4,0	0,4	0,2	0,4	1,2	1,1	1,2	0,1	0,1	0,5	-1,-1	0,3	0,3	0,3	0,4	2,2	5,0	2,2	0,5	2,2	0,2	2,2	2,2	2,0	2,5	2,0	2,0	0,4	2,0	2,2	0,2	1,3	0,3	2,0
iteration_633	5,0	0,5	2,3	4,0	-1,-1	3,0	2,3	4,0	0,5	2,3	3,2	4,0	2,3	1,3	4,0	2,0	2,3	1,3	2,3	1,3	2,5	5,0	2,2	3,0	3,0	3,0	3,0	5,0	2,2	5,0	4,0	1,3	4,0	1,3	3,2	2,0	3,0	2,3	3,0	3,0	0,3	1,2	0,5	0,5	5,0	4,3	2,2
iteration_634	3,0	5,0	3,0	0,5	8,0	3,0	0,5	3,0	2,3	3,0	0,4	3,0	0,5	4,1	0,5	3,0	3,0	1,0	1,0	1,5	2,0	0,2	0,2	4,0	1,5	2,0	1,5	0,2	0,5	1,1	0,2	0,5	0,0	0,3	0,2	0,1	0,4	0,4	0,4	0,1	3,2	0,2	0,4	3,0	0,3	0,0	0,2
iteration_635	4,0	3,0	2,0	2,2	5,0	-1,-1	2,2	0,2	2,2	0,2	1,3	4,0	0,2	0,3	4,0	4,0	4,0	2,1	2,1	0,3	0,4	2,3	3,0	0,4	5,0	3,0	3,0	2,2	2,2	4,1	0,4	5,0	2,2	0,3	0,4	0,3	3,0	1,2	1,2	3,0	2,0	0,4	1,2	1,2	5,0	3,2	3,0
iteration_636	4,0	5,0	7,0	0,0	2,0	0,2	2,0	5,0	3,0	2,0	2,1	5,0	5,0	0,4	5,0	0,1	5,0	2,1	2,1	0,1	7,0	5,1	7,0	5,0	5,1	0,1	5,1	0,5	4,0	2,0	4,0	5,0	0,0	0,5	0,0	2,0	3,0	2,0	3,0	2,0	2,1	0,4	2,0	2,4	4,0	0,1	0,0
iteration_637	1,0	0,5	1,2	1,4	0,3	4,0	0,6	1,4	0,5	0,6	0,5	0,6	0,6	1,1	1,4	2,0	1,2	4,2	4,4	0,4	1,2	0,5	0,5	0,5	1,0	3,0	0,4	0,4	1,1	1,1	0,5	5,0	1,4	0,4	1,0	1,1	2,4	4,0	2,4	2,4	5,0	1,2	3,0	3,0	2,0	1,2	4,0
iteration_638	0,3	4,0	2,0	2,2	2,0	3,0	0,2	0,2	5,0	2,2	0,4	2,0	2,0	0,2	2,0	0,4	4,0	0,2	3,0	3,2	3,2	0,2	0,2	2,0	2,4	2,4	0,4	4,0	0,2	0,3	2,2	4,0	2,0	0,4	2,2	0,2	4,0	2,0	4,0	4,0	1,3	2,1	3,0	0,4	3,0	1,1	3,0
iteration_639	1,2	0,3	0,2	0,8	1,0	0,4	0,4	0,4	3,0	0,4	3,1	0,4	0,6	5,0	0,4	2,0	0,4	0,2	0,2	0,2	0,4	3,0	0,1	1,2	2,0	0,4	0,0	0,5	0,4	3,0	0,1	0,3	0,5	5,0	0,8	1,1	0,4	0,1	0,7	0,4	0,2	4,4	4,1	4,1	4,0	8,0	4,4
iteration_640	3,0	1,1	2,1	0,1	2,1	2,1	0,1	0,1	5,0	2,0	0,5	2,0	2,1	4,0	2,1	0,3	0,1	2,0	2,0	0,2	4,1	2,5	2,5	6,0	0,1	0,1	2,3	0,2	0,4	5,0	0,5	1,3	0,1	0,5	0,1	5,4	1,1	0,4	0,4	0,3	0,5	0,5	0,4	0,6	3,0	3,1	1,1
iteration_641	0,5	0,4	0,7	4,0	0,4	0,4	4,3	4,4	-1,-1	4,3	3,2	4,3	0,4	0,3	0,3	0,5	4,3	4,4	0,7	4,0	4,5	4,2	7,0	0,4	0,8	0,0	0,3	4,0	2,0	0,2	6,0	0,5	2,0	4,0	0,0	4,1	2,1	0,4	2,1	2,1	5,0	4,0	1,0	1,0	2,0	1,0	3,0
iteration_642	1,4	0,3	1,0	2,4	1,0	2,1	1,4	2,0	-1,-1	1,4	4,0	3,0	2,0	0,5	0,4	0,3	3,0	3,0	1,1	2,4	1,0	5,0	5,0	0,5	0,6	0,5	0,5	0,5	2,0	3,2	2,4	2,2	2,4	3,0	2,4	0,6	2,4	4,0	4,0	2,4	5,0	3,4	3,0	0,4	3,0	3,0	0,4
iteration_643	3,0	1,4	0,4	5,0	3,4	3,0	2,0	3,0	3,0	3,0	3,2	2,0	2,0	0,5	2,4	2,0	3,4	5,0	5,0	5,0	3,0	2,2	0,2	0,3	4,0	0,4	2,0	2,1	5,0	0,4	3,1	3,0	3,1	5,0	2,1	0,5	4,0	2,1	4,0	1,1	4,0	7,0	4,0	4,0	3,2	0,2	3,0
iteration_644	0,2	0,2	0,0	0,3	0,2	1,3	0,0	0,0	0,2	0,3	0,5	0,3	0,3	0,3	0,3	0,3	0,0	1,0	1,0	0,3	0,1	0,4	0,4	0,2	0,0	0,0	0,6	2,3	0,4	0,3	2,0	0,5	0,7	4,0	2,4	0,0	0,4	0,4	0,3	0,8	1,4	5,0	2,4	3,4	1,4	2,0	0,8
iteration_645	3,0	3,1	4,0	0,6	5,0	2,0	3,3	1,3	0,3	1,3	0,2	3,3	3,3	3,0	3,3	0,2	1,3	3,0	0,3	2,3	1,2	3,1	3,1	4,0	3,2	0,5	0,5	0,5	0,3	0,3	0,6	0,4	0,2	0,4	0,5	0,3	0,6	0,6	0,4	0,0	0,4	0,2	0,5	0,3	0,4	0,6	0,6
iteration_646	2,2	2,3	2,3	3,0	0,5	4,0	5,0	5,0	4,0	5,0	1,1	5,0	0,3	1,3	0,3	3,0	3,3	3,0	6,0	5,0	4,0	3,1	4,0	1,3	1,3	2,0	-1,-1	0,5	3,1	2,1	0,6	0,4	0,6	1,3	3,0	0,2	0,3	0,3	0,7	0,3	0,2	4,0	1,2	1,0	1,1	1,1	0,3
iteration_647	1,4	0,5	0,5	4,0	0,8	0,2	0,1	0,4	4,0	0,4	4,0	0,4	4,4	5,0	0,1	0,2	4,4	0,1	0,2	0,2	4,0	2,0	2,0	4,0	0,1	0,2	0,2	3,0	5,0	0,4	1,0	0,2	1,0	-1,-1	4,0	0,2	1,1	0,1	0,1	0,1	5,0	0,0	0,0	5,0	2,0	2,0	0,1
iteration_648	1,0	0,1	0,1	3,0	1,0	3,0	0,0	3,1	0,1	3,0	0,2	3,1	0,1	2,0	0,1	0,5	3,0	3,0	3,0	3,0	0,2	3,2	0,3	0,1	0,4	0,4	0,3	0,4	4,0	3,2	3,0	4,0	1,0	4,0	1,4	6,0	3,0	-1,-1	3,0	3,0	2,2	3,0	2,2	1,2	4,0	6,0	3,0
iteration_649	0,4	0,3	0,2	1,1	0,2	0,4	1,2	0,1	1,2	1,2	0,3	1,2	0,3	3,0	0,3	2,0	1,0	0,5	-1,-1	1,3	1,1	1,2	0,3	2,1	1,2	1,1	1,2	0,3	-1,-1	0,3	1,2	0,5	1,1	0,3	0,2	0,2	1,4	0,5	1,4	1,4	0,4	0,3	0,4	0,5	0,1	0,1	0,7
iteration_650	4,0	4,0	8,0	2,2	0,0	0,4	6,0	6,0	5,0	4,2	5,0	6,0	4,2	5,0	4,2	5,0	4,2	2,2	2,2	2,2	6,0	4,0	9,0	6,0	7,0	6,0	7,0	5,0	1,2	0,5	4,0	2,1	2,2	4,0	3,2	3,2	4,0	2,2	4,0	0,3	4,0	7,0	7,0	3,0	0,4	4,4	6,0
iteration_651	5,0	0,3	5,3	0,1	5,0	0,4	0,3	0,3	2,0	0,3	1,0	0,4	0,4	5,0	5,0	4,0	0,4	0,5	0,2	0,5	0,0	0,3	1,1	3,3	3,0	1,0	3,0	0,2	5,0	2,0	5,1	5,0	5,1	2,0	5,1	6,0	8,0	3,1	3,1	3,1	1,0	7,0	2,0	6,0	5,0	5,0	7,0
iteration_652	1,4	4,0	0,4	0,6	5,0	2,0	0,4	0,6	0,4	0,4	0,4	0,6	0,2	0,2	0,2	3,0	0,2	1,0	1,0	1,0	0,6	0,6	0,4	0,3	0,2	3,2	0,0	0,5	0,4	3,1	0,7	4,0	0,2	1,1	0,2	3,3	2,2	2,0	2,0	2,0	4,1	1,0	5,0	0,1	4,0	3,0	1,2
iteration_653	0,5	5,0	0,4	2,0	0,4	0,5	1,4	1,4	4,0	1,0	3,0	1,0	1,0	0,4	1,0	2,3	1,0	1,1	0,8	1,4	4,4	4,0	4,0	0,0	0,3	2,0	1,3	1,1	1,4	1,0	0,5	0,4	2,0	5,0	2,0	0,4	1,2	1,2	1,2	1,2	5,0	1,0	1,0	0,0	4,0	2,0	0,2
iteration_654	5,0	5,0	6,0	0,5	1,0	4,0	5,2	5,3	1,1	5,3	0,3	1,2	5,3	3,0	5,2	1,3	5,3	5,0	4,2	4,2	6,0	0,5	1,0	1,3	6,0	6,0	1,2	0,4	0,5	0,2	0,5	1,0	0,4	4,0	-1,-1	0,3	0,2	0,2	1,2	0,2	0,4	2,3	0,5	0,5	0,5	2,0	0,4
iteration_655	5,0	0,4	3,2	0,0	2,2	1,4	3,0	0,2	3,1	3,0	0,2	0,2	3,0	1,0	-1,-1	4,0	0,2	3,4	1,0	1,0	0,1	0,3	0,3	1,0	0,2	0,2	4,2	0,2	2,0	2,0	0,0	0,5	2,2	5,0	0,0	1,0	0,5	0,5	2,3	0,5	4,0	4,0	7,0	5,0	5,0	9,0	4,2
iteration_656	3,0	2,2	2,2	0,3	2,2	5,0	2,0	0,5	3,1	2,0	4,0	2,0	2,0	0,5	0,2	4,0	2,3	5,0	4,0	5,0	0,3	2,0	2,0	0,1	0,0	0,0	4,0	3,0	0,3	5,0	3,3	2,3	0,0	0,2	0,3	1,3	0,3	0,3	2,0	0,3	2,1	0,4	2,1	2,1	5,0	3,1	0,4
iteration_657	4,0	0,3	2,2	2,3	2,1	1,3	2,2	2,3	4,0	0,5	3,1	2,2	2,2	3,1	2,3	2,3	2,2	0,5	2,3	1,2	5,0	2,1	0,3	0,3	2,3	2,3	4,0	4,0	0,4	5,0	2,3	1,4	2,1	5,0	2,3	1,3	1,1	0,5	1,1	2,4	0,3	4,3	4,1	4,2	2,0	2,0	1,1
iteration_658	0,5	4,0	2,4	0,6	2,1	0,4	2,2	0,8	0,4	0,6	0,5	2,4	2,2	5,0	0,6	2,3	0,6	2,4	2,0	0,2	0,7	0,8	2,1	1,2	0,7	0,5	0,5	0,5	0,3	0,5	0,6	0,2	0,2	4,0	0,5	0,5	0,2	0,2	0,2	0,2	5,0	3,1	4,1	4,0	0,5	3,1	4,1
iteration_659	3,0	0,5	3,2	1,2	0,3	5,0	0,4	1,2	0,3	4,0	0,4	1,2	4,0	0,4	0,4	3,0	1,2	3,2	2,2	2,2	0,4	0,6	1,0	3,2	3,2	3,2	0,2	1,2	-1,-1	4,1	2,0	3,0	2,0	2,2	2,2	1,1	2,0	3,0	2,0	2,0	0,5	2,2	2,4	2,4	5,0	3,0	1,4
iteration_660	0,2	0,4	0,3	0,5	0,1	0,1	0,4	0,3	1,4	0,5	3,0	0,3	0,3	0,3	0,3	5,0	0,4	0,2	0,3	0,3	0,6	0,2	0,2	0,2	1,2	4,1	1,1	2,3	2,2	0,1	2,3	2,3	2,2	5,0	2,2	2,1	4,0	4,0	2,3	4,0	0,1	5,0	3,0	3,1	3,1	3,1	2,0
iteration_661	0,3	4,0	2,2	0,1	2,1	5,0	2,0	2,1	0,2	-1,-1	0,4	2,1	2,0	5,0	0,2	0,3	0,3	2,0	2,0	5,0	2,1	2,1	2,1	1,0	0,2	0,2	0,3	5,0	0,2	3,0	5,1	2,0	0,1	1,1	0,1	6,0	0,1	0,1	2,1	2,0	0,5	0,2	0,6	0,1	0,5	0,3	0,6
iteration_662	2,1	5,0	0,1	0,2	5,1	0,5	0,1	0,2	1,2	0,1	3,0	0,1	0,3	1,4	0,1	0,5	0,2	0,4	0,4	0,3	0,2	3,0	3,1	0,5	0,5	0,5	0,2	0,2	0,4	4,0	0,0	0,4	0,6	1,1	0,6	3,0	0,3	0,5	0,5	0,5	4,0	1,4	2,4	2,4	0,4	0,5	2,2
iteration_663	2,1	0,1	2,0	1,1	2,1	4,0	1,0	3,0	3,1	1,0	4,0	3,0	2,1	1,2	0,1	2,0	0,1	2,0	2,0	2,0	5,0	4,0	4,0	1,1	1,0	1,0	1,0	2,0	0,5	3,2	1,4	1,2	1,1	1,3	1,4	3,4	2,0	2,0	2,0	2,0	0,2	1,3	0,4	0,4	0,2	0,3	1,3
iteration_664	0,5	2,3	2,1	3,0	0,4	0,3	4,0	3,0	1,2	2,1	2,1	3,0	3,0	1,3	1,1	4,0	4,0	2,2	2,1	2,1	3,0	3,0	3,0	3,0	2,1	3,0	2,1	2,2	1,3	0,2	2,3	0,3	0,5	0,2	0,5	2,1	0,4	0,3	0,4	0,5	0,2	0,3	0,2	0,1	2,0	1,1	0,4
iteration_665	0,3	0,5	0,5	1,0	0,5	2,0	0,5	0,0	0,5	1,5	4,0	0,5	1,5	4,0	0,5	2,0	1,0	1,5	1,0	1,0	0,0	2,5	2,5	0,5	0,0	0,5	2,0	2,0	0,4	0,5	1,4	5,0	1,4	5,0	1,0	0,7	5,0	2,0	1,4	5,0	0,4	1,0	0,1	1,1	2,0	5,0	4,0
iteration_666	0,5	2,2	2,4	0,5	2,4	0,3	0,7	0,7	0,2	2,3	0,1	0,6	2,2	1,2	2,2	5,0	0,7	0,6	0,7	0,6	0,4	0,3	0,5	3,0	2,0	-1,-1	5,2	0,3	2,2	5,0	2,0	4,0	2,0	5,0	2,3	3,0	2,0	4,0	4,0	4,0	2,2	7,0	2,2	5,2	5,0	5,0	0,2
iteration_667	4,0	2,0	3,0	0,7	3,0	0,4	1,4	2,3	5,0	1,4	4,0	2,3	2,4	2,1	1,4	0,3	1,3	0,6	0,6	0,6	5,0	5,0	5,0	4,0	1,0	0,7	1,3	0,5	0,5	2,2	0,7	0,2	0,6	4,0	0,7	2,4	0,6	0,6	0,6	0,4	5,0	1,4	2,0	5,0	3,2	6,0	1,2
iteration_668	2,3	1,2	2,2	1,3	0,5	4,0	3,0	3,0	4,0	0,5	2,1	0,5	2,3	1,3	1,2	3,1	0,5	2,0	2,0	6,0	2,0	2,2	0,3	1,3	0,3	0,3	4,0	0,5	1,2	1,4	1,2	1,2	0,5	2,1	1,2	1,4	1,2	1,2	1,3	1,3	0,4	1,1	0,2	0,4	0,4	0,3	1,1
iteration_669	2,0	0,5	0,3	2,0	2,3	0,5	2,0	2,0	4,0	0,0	0,4	0,0	0,3	1,3	2,0	0,2	0,3	0,2	0,3	2,3	0,0	0,2	0,2	1,0	0,0	0,2	2,2	4,0	2,2	0,4	4,2	2,3	4,2	3,0	4,2	4,1	2,2	0,5	4,3	6,0	5,0	0,2	1,2	4,0	3,0	2,0	1,2
iteration_670	5,0	2,2	7,0	0,2	5,2	0,3	2,1	2,1	2,0	2,1	3,0	2,1	5,1	5,0	2,1	5,0	5,1	2,0	2,3	0,4	1,1	4,0	1,1	3,1	5,0	2,1	5,0	0,3	3,1	4,0	3,2	0,2	0,2	0,3	0,2	2,2	0,2	0,2	0,2	0,2	0,5	0,3	0,6	0,3	5,0	0,1	0,5
iteration_671	0,4	3,0	1,1	0,3	1,3	4,1	0,4	0,4	2,3	0,1	0,3	0,1	0,4	1,0	0,1	0,5	0,1	4,1	4,3	0,4	2,3	0,4	0,4	0,1	0,2	0,1	0,1	0,5	3,0	0,5	3,3	0,5	0,2	5,0	3,2	3,3	0,6	0,3	0,3	0,6	2,1	0,2	0,3	0,3	0,5	5,4	0,3
iteration_672	2,2	4,0	4,2	1,3	0,2	5,0	1,2	1,2	3,0	5,0	1,2	5,0	0,5	2,2	4,3	3,0	5,0	5,2	6,0	1,0	2,2	4,2	1,2	0,4	1,3	5,0	1,3	0,4	4,0	2,3	1,1	1,2	3,3	0,5	3,3	2,1	3,2	1,3	1,3	1,3	0,4	3,1	0,2	3,1	5,0	5,4	3,1
iteration_673	5,0	2,0	6,0	4,0	1,0	5,0	7,0	7,0	2,0	7,0	5,0	7,0	7,0	4,0	7,0	4,0	3,0	5,0	4,0	7,0	3,0	6,0	6,0	7,0	5,0	8,0	6,0	2,3	4,0	2,0	2,3	0,2	4,0	2,1	4,0	4,0	2,0	2,2	2,2	2,0	0,3	2,1	2,3	0,1	1,2	1,1	2,3
iteration_674	1,1	0,5	0,6	0,5	1,5	3,1	0,9	0,9	-1,-1	0,5	0,5	0,5	0,9	0,5	0,2	0,2	0,6	3,5	0,6	3,4	3,5	0,2	0,5	0,5	0,2	0,2	0,2	0,5	4,1	3,2	4,4	0,5	4,4	0,4	4,1	3,4	0,7	0,7	0,6	4,2	0,2	4,2	0,2	4,2	5,0	2,2	0,5
iteration_675	3,2	1,3	4,0	1,3	4,0	0,4	3,3	4,0	2,3	2,0	5,0	2,0	4,0	2,2	4,0	4,0	1,3	3,2	0,5	3,2	3,0	1,0	6,0	1,2	5,0	5,0	3,0	0,5	1,3	3,0	0,5	0,4	-1,-1	5,0	1,3	0,2	0,4	0,5	0,4	0,5	0,4	1,3	1,2	0,5	4,0	4,0	0,4
iteration_676	2,0	2,3	3,0	0,5	1,3	2,1	2,1	2,1	3,0	1,4	3,0	1,1	2,4	3,0	1,1	0,4	1,4	4,0	4,0	4,0	3,1	2,1	1,1	4,0	1,2	0,3	1,2	1,4	0,4	3,1	1,3	4,1	1,1	3,1	0,7	0,4	4,1	1,1	4,1	4,1	1,3	3,3	4,0	3,3	0,5	0,3	5,0
iteration_677	0,2	0,3	0,4	3,2	0,1	0,3	3,1	3,3	0,4	3,1	0,2	3,3	3,1	5,0	3,3	2,2	0,5	3,1	3,2	0,2	0,5	0,4	0,4	3,0	5,0	0,5	0,5	0,2	3,2	5,0	0,2	1,2	3,2	0,5	0,2	4,2	3,2	3,2	0,4	3,2	2,2	0,4	0,2	0,2	0,4	0,5	3,0
iteration_678	0,4	2,0	0,3	0,2	0,3	4,0	0,1	0,4	1,3	0,1	2,0	0,1	0,1	0,3	0,4	0,3	0,1	4,0	0,1	4,0	1,1	2,1	2,1	0,1	0,4	0,5	0,5	1,1	1,1	5,0	1,1	2,3	2,0	0,3	2,0	1,0	3,0	1,3	3,0	1,3	4,1	-1,-1	4,0	5,0	0,4	0,3	2,0
iteration_679	1,4	4,0	2,4	0,2	3,0	-1,-1	0,6	0,6	2,0	2,0	3,1	2,2	0,4	4,1	2,2	-1,-1	2,0	0,6	0,5	0,4	0,2	3,2	2,1	0,5	2,3	2,0	0,2	0,2	3,2	5,0	3,0	3,0	3,0	0,4	3,0	4,0	6,0	6,0	0,0	3,0	2,0	3,2	0,2	2,2	1,1	0,3	3,2
iteration_680	0,4	0,5	0,3	3,0	0,3	0,3	0,2	0,2	0,1	3,1	0,3	3,1	3,1	3,0	3,1	0,4	0,1	0,2	0,4	0,3	0,3	0,3	0,3	3,0	0,3	0,3	0,3	3,0	5,0	0,1	6,0	3,0	3,0	2,1	6,0	3,1	0,0	3,0	3,0	-1,-1	4,0	5,0	6,0	7,0	0,4	2,4	4,0
iteration_681	1,3	0,5	0,8	5,2	1,5	5,0	5,3	5,5	0,4	0,5	0,2	0,7	0,5	0,2	0,7	4,0	0,5	0,3	0,3	10,0	0,8	0,5	0,4	0,4	2,2	2,2	2,2	5,0	0,4	3,0	5,2	0,2	5,2	-1,-1	5,2	8,0	5,1	0,3	0,3	5,1	0,4	5,1	0,5	0,5	0,5	0,3	0,5
iteration_682	3,0	1,1	1,1	1,1	2,0	5,0	2,0	0,2	2,1	0,2	4,1	1,1	0,2	0,3	1,1	4,0	1,1	6,0	1,0	1,0	2,1	0,2	5,0	0,2	1,0	1,0	5,0	0,4	1,2	0,5	0,5	4,0	0,3	0,2	1,3	0,6	1,1	3,2	3,1	3,1	0,5	0,5	0,8	0,7	0,5	0,5	1,5
iteration_683	1,3	5,0	1,3	0,6	5,0	4,0	1,2	1,2	5,0	1,4	2,0	0,5	0,5	0,5	0,7	4,0	0,7	3,2	1,2	3,2	3,2	1,3	1,3	0,3	2,4	2,3	2,4	0,5	0,5	3,2	0,3	2,0	0,6	3,0	0,3	0,3	1,2	1,2	1,2	1,4	4,0	3,1	5,0	2,1	0,5	0,0	3,2
iteration_684	0,5	3,0	1,1	5,3	1,4	1,4	1,3	1,3	4,0	5,1	2,0	0,4	0,4	2,2	5,1	1,3	1,3	0,7	2,0	1,4	3,0	1,1	1,1	2,1	6,0	1,1	0,4	0,5	5,0	0,4	5,3	1,1	0,2	0,1	0,2	5,3	0,1	1,0	0,1	0,3	3,1	0,1	0,1	0,1	2,3	0,4	0,0
iteration_685	2,0	2,0	3,0	0,5	1,0	3,0	1,3	1,2	3,1	2,2	1,2	2,2	2,3	0,4	2,2	3,1	2,2	3,0	2,0	3,0	0,3	2,2	1,2	2,0	5,0	0,3	2,1	0,4	0,5	0,5	0,4	0,4	0,5	2,2	0,5	0,5	0,6	0,7	0,6	0,7	1,3	0,4	1,2	1,2	3,0	4,0	1,4
iteration_686	4,0	4,0	5,0	4,0	5,0	4,0	5,0	5,0	3,0	1,0	2,2	4,0	4,0	0,3	5,0	0,4	8,0	4,0	2,0	4,0	6,0	0,2	2,0	4,1	1,3	4,3	1,1	4,0	3,0	3,0	7,0	4,0	3,0	0,2	7,0	5,0	6,0	1,0	6,0	3,0	0,5	3,1	3,0	0,6	0,4	0,3	3,0
iteration_687	3,1	4,0	5,0	3,1	5,0	3,0	3,1	3,1	0,3	6,0	0,5	6,0	2,1	4,0	5,0	0,2	5,0	2,1	2,1	5,0	0,4	3,2	3,2	3,0	2,1	2,1	3,1	4,1	3,2	2,2	4,2	5,0	7,0	2,0	0,3	2,2	4,0	4,0	9,0	8,0	2,0	1,1	2,0	1,1	0,4	1,2	1,0
iteration_688	0,5	0,5	0,2	8,0	0,8	5,0	5,0	3,0	2,0	3,2	0,5	5,2	3,2	0,2	3,2	5,0	3,0	4,0	4,0	6,0	-1,-1	5,3	5,2	3,2	4,2	4,0	4,0	5,0	4,0	0,3	6,0	3,1	3,0	3,2	3,0	5,0	6,0	3,1	6,0	3,1	2,3	3,2	0,5	3,3	0,4	0,4	3,2
iteration_689	0,2	3,2	0,3	2,2	3,1	0,3	2,1	2,2	2,0	0,3	5,0	0,3	0,3	0,4	2,2	2,3	0,4	2,2	0,2	0,3	4,0	1,1	1,2	0,4	0,5	0,5	2,3	0,2	5,0	5,0	3,0	5,0	2,2	2,0	2,0	2,0	0,2	5,2	0,2	5,2	0,5	3,0	1,5	1,0	4,0	2,0	1,0
iteration_690	1,2	1,3	2,0	0,3	1,3	2,0	1,2	1,2	0,2	1,1	1,4	1,1	1,1	0,3	1,2	0,5	1,2	2,2	3,0	0,2	1,2	0,5	0,5	1,2	1,4	1,4	0,6	3,1	0,5	1,2	3,2	0,3	0,3	1,2	0,3	4,0	0,4	0,2	0,1	0,5	1,3	1,1	1,3	0,4	0,3	1,3	1,3
iteration_691	4,0	3,0	2,0	4,0	5,0	4,1	6,0	0,0	0,4	0,0	0,3	0,0	2,0	1,3	0,0	2,0	4,0	2,1	6,0	6,0	0,3	0,1	0,1	1,0	1,0	1,0	1,0	4,0	4,0	-1,-1	0,0	2,3	4,0	0,4	4,0	0,0	6,0	4,3	0,3	6,0	2,1	4,2	4,1	6,0	0,5	0,3	2,1
iteration_692	2,1	2,0	4,0	9,0	2,0	0,2	7,0	7,0	0,3	6,0	0,5	-1,-1	7,0	2,1	6,0	1,3	7,0	5,1	2,1	2,1	2,3	4,2	2,3	7,0	3,0	2,3	5,0	5,0	4,0	0,5	0,0	0,3	9,0	1,0	5,0	0,4	5,3	4,0	4,0	5,0	2,0	6,0	6,0	-1,-1	0,5	1,4	6,0
iteration_693	1,0	5,0	4,0	4,0	3,0	3,0	4,0	4,0	0,4	4,0	4,1	4,0	2,0	0,5	2,0	0,2	6,0	4,0	5,0	4,0	1,2	1,1	7,0	1,5	1,1	1,1	1,1	2,0	3,1	1,2	1,1	2,0	4,0	4,1	1,1	0,3	5,0	1,0	1,0	1,0	0,3	4,1	4,2	0,3	1,2	4,2	6,0
iteration_694	0,2	3,1	3,1	3,0	3,1	3,1	2,1	1,1	2,2	2,1	2,3	5,0	5,0	5,0	5,0	0,5	5,0	0,2	5,0	0,2	2,1	5,0	3,3	3,0	3,5	3,0	3,0	-1,-1	3,0	1,1	3,0	0,4	4,0	1,1	3,0	2,1	2,0	2,0	2,0	2,4	0,1	1,1	0,1	1,0	3,0	2,1	0,1
iteration_695	2,0	-1,-1	2,1	1,0	2,1	4,0	0,1	1,1	0,5	1,1	2,2	2,0	1,1	3,0	3,0	2,1	2,0	4,0	0,1	0,0	1,4	2,2	2,2	3,1	4,0	4,0	1,1	2,0	2,0	0,5	1,0	2,0	3,0	1,4	3,0	0,0	3,0	1,0	4,0	4,0	0,5	2,0	1,4	1,4	3,1	1,1	2,4
iteration_696	4,0	0,5	2,1	1,0	2,1	1,2	0,1	1,1	0,3	0,1	2,0	1,1	1,1	3,1	1,1	0,3	3,0	0,2	0,2	-1,-1	0,1	2,1	0,1	0,2	1,2	0,3	1,1	1,1	3,0	0,2	3,1	2,1	3,1	0,2	0,1	0,3	0,2	0,2	5,0	3,1	0,4	0,2	0,3	0,3	0,3	0,1	0,2
iteration_697	0,4	0,5	0,7	3,4	0,7	5,0	0,8	3,4	0,5	3,4	0,3	0,8	0,7	1,4	0,7	4,0	0,7	3,4	3,4	3,4	0,7	0,7	0,4	1,4	3,3	1,3	1,4	1,4	3,0	0,2	0,4	3,1	0,4	1,3	0,4	0,0	0,1	3,4	3,4	0,1	-1,-1	0,3	0,1	4,0	0,5	0,5	0,2
iteration_698	4,0	4,0	6,0	0,7	6,0	1,4	4,5	2,5	0,5	2,2	0,5	2,5	4,2	4,1	4,2	0,2	2,2	0,9	4,4	1,5	0,9	0,7	2,3	4,2	0,2	4,2	4,2	0,5	1,2	5,0	1,0	1,2	1,0	0,2	0,7	6,0	2,0	1,0	1,2	1,0	4,0	0,3	1,2	3,2	0,4	0,4	1,2
iteration_699	0,3	2,0	1,2	2,0	1,2	5,0	3,0	2,2	1,2	-1,-1	3,0	0,2	1,0	0,4	2,2	3,0	1,0	4,0	4,0	4,0	0,4	1,0	2,2	0,2	0,2	0,2	5,0	2,3	0,5	4,0	0,3	4,0	2,0	3,1	0,8	4,0	6,0	0,0	0,0	0,0	5,0	3,5	5,0	2,5	4,0	3,0	6,0
iteration_700	3,0	2,0	4,0	1,2	1,0	3,1	3,0	2,2	2,0	3,0	2,0	3,0	2,2	2,3	2,2	0,5	3,0	2,1	4,0	4,0	0,2	2,0	2,0	2,3	0,4	0,5	0,5	4,0	0,3	3,0	1,1	4,1	3,2	4,0	3,2	2,1	0,3	7,0	0,3	4,2	3,1	1,2	0,3	3,2	0,5	1,5	0,3
iteration_701	0,5	0,5	0,7	2,3	0,3	2,0	0,7	0,7	2,3	0,7	2,2	2,4	0,7	1,2	0,7	0,3	2,3	0,4	2,4	0,3	2,4	2,2	2,2	1,3	0,5	0,4	0,4	2,3	0,3	5,0	0,3	3,1	0,6	0,3	2,3	1,3	0,4	0,4	0,4	0,4	0,5	2,1	2,1	0,2	0,3	0,5	2,1
iteration_702	0,4	1,3	0,5	0,1	0,5	4,0	0,4	0,3	0,2	0,4	2,0	0,2	0,3	3,0	0,4	4,1	0,2	3,1	1,1	1,3	0,1	2,0	0,0	2,1	4,1	4,1	0,4	0,4	4,0	5,0	0,1	4,0	4,3	2,2	4,3	4,1	0,3	0,3	4,3	0,3	2,0	0,5	1,2	1,3	3,1	0,3	0,2
iteration_703	4,0	2,3	5,0	3,1	5,0	3,2	5,0	3,1	4,0	5,0	0,2	5,0	2,1	1,3	2,1	5,0	5,0	3,2	3,2	2,2	4,0	2,1	2,1	0,4	5,1	0,1	2,0	3,0	1,1	1,4	3,1	0,3	1,0	2,0	1,0	4,0	1,3	1,3	0,3	0,3	1,3	1,0	2,0	1,3	2,0	3,0	2,0
iteration_704	5,0	2,0	-1,-1	3,0	5,0	1,3	3,0	2,0	3,1	2,0	0,5	2,0	3,0	0,4	2,0	2,0	3,0	2,0	2,0	1,3	1,1	1,0	1,0	1,2	2,0	2,0	2,0	4,0	5,0	4,1	3,0	1,2	3,0	1,1	3,0	5,0	1,2	2,0	2,2	3,0	2,0	3,0	1,0	2,0	0,5	1,2	1,2
iteration_705	4,0	1,3	2,0	0,3	2,0	4,0	1,2	1,1	0,4	1,2	0,5	1,1	1,2	1,3	1,1	1,2	1,1	3,0	3,0	3,0	0,1	1,2	0,3	1,2	1,1	1,1	1,2	1,2	1,1	0,2	1,1	0,3	0,3	2,0	2,0	0,2	0,2	0,1	0,4	0,1	0,4	3,0	2,0	1,4	0,4	0,3	0,2
iteration_706	4,0	5,0	4,0	0,3	5,0	1,0	2,1	2,2	4,0	2,1	2,1	2,2	2,2	0,2	2,1	0,2	2,1	0,1	1,1	2,0	2,0	4,0	2,1	0,4	2,1	2,1	2,1	0,4	0,2	2,3	0,3	1,0	0,3	-1,-1	0,3	0,4	1,1	0,1	1,1	0,1	3,0	0,5	0,3	0,2	0,5	0,8	1,3
iteration_707	5,0	5,0	3,0	3,0	7,0	0,0	3,0	3,0	0,4	3,0	5,0	4,0	3,0	0,3	2,0	5,0	3,0	2,0	1,0	1,0	2,3	5,0	5,0	2,2	1,0	1,0	1,0	2,3	1,4	4,1	0,7	0,4	2,4	0,4	3,0	4,3	0,7	0,5	0,7	0,7	2,1	2,3	2,1	2,3	1,3	0,6	2,4
iteration_708	2,2	5,0	3,2	2,3	5,0	5,0	0,5	0,5	2,0	3,3	4,0	3,3	3,3	0,4	2,2	5,0	5,0	2,3	3,3	2,2	2,2	0,3	4,3	3,3	3,0	3,0	6,0	0,5	4,0	2,2	2,2	2,0	2,2	1,3	2,3	0,4	2,0	4,0	4,0	2,2	5,0	3,0	5,0	3,0	0,4	0,7	5,0
iteration_709	2,0	0,5	2,1	4,0	0,4	5,0	4,0	2,1	0,5	2,1	2,1	2,1	2,1	5,0	4,0	0,5	2,1	7,0	2,0	2,0	0,2	2,1	2,1	3,0	2,3	2,3	2,3	2,0	2,3	3,1	4,0	0,2	2,0	3,0	-1,-1	2,1	0,1	0,1	0,1	2,1	0,3	2,3	2,1	2,2	3,0	3,0	2,1
iteration_710	2,3	2,3	0,6	4,5	4,0	0,5	0,8	0,8	0,5	0,8	0,5	0,8	4,3	0,4	4,3	0,4	4,3	0,8	0,7	0,8	0,8	0,8	0,8	4,3	4,3	0,6	0,6	4,1	0,5	1,3	0,6	0,4	4,5	4,0	0,1	0,4	0,7	0,7	0,7	4,2	0,3	0,0	0,3	0,3	5,0	5,0	0,2
iteration_711	2,0	0,5	2,5	4,0	0,0	2,0	2,5	4,0	4,0	2,5	0,2	4,0	4,0	4,0	4,0	2,2	2,5	1,5	1,5	1,5	4,0	2,0	2,2	6,0	4,0	4,0	2,2	5,0	2,1	3,0	3,1	0,5	4,0	0,3	4,0	4,0	2,5	2,0	2,5	2,5	0,4	2,2	2,1	2,3	4,0	0,1	2,5
iteration_712	0,4	0,2	0,5	4,0	0,3	1,2	0,3	0,2	1,4	0,3	2,0	4,3	0,2	3,1	4,3	0,2	4,3	0,2	0,2	0,5	0,4	4,0	2,3	0,1	0,4	0,4	0,4	4,0	2,0	3,0	6,0	0,5	2,0	4,0	0,0	6,0	0,1	0,4	2,1	0,1	1,4	3,0	0,4	1,0	2,0	1,0	0,1
iteration_713	0,3	5,0	0,0	0,4	5,0	1,3	0,1	0,3	0,2	0,3	0,2	0,1	0,3	3,0	0,3	0,4	0,1	1,1	1,0	0,4	0,3	0,1	0,1	1,3	0,4	0,4	0,3	2,3	0,5	5,0	2,4	0,2	2,4	2,3	2,4	2,0	0,5	2,1	2,1	2,1	2,0	2,4	3,0	3,0	4,0	2,0	2,1
iteration_714	2,1	0,4	0,4	0,5	2,1	0,2	0,5	0,5	4,0	0,3	0,2	0,6	0,6	5,0	0,4	2,0	0,3	0,4	0,5	0,4	1,3	0,3	0,3	5,3	2,3	2,1	2,3	0,3	3,2	4,0	0,5	3,1	3,0	0,4	3,0	3,3	6,0	6,0	0,1	0,1	1,4	0,1	0,5	0,4	0,5	0,7	3,1
iteration_715	4,0	0,4	2,2	1,5	2,2	0,3	3,0	0,7	2,1	2,5	2,0	0,7	1,2	1,4	2,5	0,5	0,7	1,1	2,1	2,1	0,6	2,5	2,5	0,6	2,5	0,5	2,5	0,5	1,1	5,0	0,6	0,3	1,5	0,3	0,6	4,5	1,0	0,5	1,0	0,8	3,0	0,7	1,2	2,2	3,0	0,2	1,0
iteration_716	0,4	4,1	4,2	0,4	0,3	0,5	4,0	4,4	4,1	4,0	0,3	0,6	0,2	0,2	0,6	0,3	0,2	0,1	0,4	0,4	8,0	0,4	0,4	-1,-1	0,4	0,5	0,5	0,5	2,0	1,2	2,1	1,1	2,4	0,3	0,1	3,0	0,5	2,1	3,0	0,5	0,3	0,1	0,3	0,2	1,3	0,6	0,3
iteration_717	0,4	0,2	0,3	4,2	0,3	0,2	4,1	0,4	5,0	0,4	0,5	0,3	0,4	4,1	0,4	3,1	4,2	4,1	0,2	4,1	2,2	0,6	0,3	4,2	0,3	3,2	0,3	0,4	4,0	0,5	0,2	0,2	4,2	0,4	0,2	0,3	0,3	0,3	0,3	4,1	1,1	0,4	0,5	1,0	3,2	0,2	0,3
iteration_718	2,0	0,5	2,5	2,3	0,5	5,0	0,8	2,5	3,0	2,3	1,1	4,0	0,8	0,4	2,3	0,4	0,8	2,3	3,5	2,3	5,0	2,1	2,1	0,7	2,1	0,4	2,3	2,3	4,0	0,5	2,3	1,3	-1,-1	0,4	2,3	2,0	1,3	2,3	0,6	3,0	5,0	2,4	7,0	0,4	5,0	0,4	6,0
iteration_719	0,4	4,0	4,4	8,0	0,4	2,1	3,4	3,4	2,0	5,4	5,0	5,4	3,4	4,1	5,4	5,0	9,0	3,1	0,5	2,4	1,4	0,4	5,4	4,4	5,4	5,0	5,0	5,0	5,0	4,0	2,0	0,5	7,0	0,5	7,0	3,0	5,3	5,2	5,2	5,2	0,3	2,3	0,6	2,3	2,1	0,4	5,3
iteration_720	3,2	4,0	0,2	2,0	0,2	3,2	-1,-1	1,2	1,3	1,0	0,5	1,0	1,0	0,5	1,2	5,0	1,0	1,2	3,2	1,2	1,3	0,1	1,1	1,3	5,0	2,0	4,2	1,4	3,0	0,3	1,4	1,1	2,0	0,4	2,0	0,5	1,1	1,1	2,0	2,0	0,4	1,0	1,1	1,3	0,2	0,5	0,2
iteration_721	3,1	1,4	1,1	4,2	0,5	1,3	0,3	0,3	2,0	4,1	3,1	5,0	1,2	0,3	5,0	5,0	0,3	0,4	1,1	0,4	0,1	1,1	4,1	0,4	5,0	8,0	8,0	-1,-1	0,2	4,0	0,1	4,0	0,3	2,1	4,0	3,0	2,1	2,1	2,2	2,2	0,3	6,0	2,0	4,0	4,0	3,1	2,1
iteration_722	4,0	0,3	3,1	0,2	3,2	3,0	3,2	0,1	1,2	0,3	5,0	0,3	0,3	-1,-1	3,0	1,0	3,2	2,2	1,2	5,0	0,2	3,1	3,2	0,2	1,0	4,0	1,0	1,0	0,3	0,2	0,1	2,1	1,1	5,0	1,2	0,0	0,2	0,2	2,1	1,1	0,2	1,0	1,1	0,1	0,2	0,0	0,2
iteration_723	0,3	0,2	0,1	1,2	0,4	1,1	1,0	0,2	2,1	1,1	5,0	1,0	1,1	0,3	1,1	3,2	1,0	2,0	2,0	0,1	2,0	0,0	5,0	0,2	3,1	3,1	4,0	0,4	1,1	3,2	0,3	5,0	1,2	1,1	0,3	3,1	1,2	2,0	4,2	1,2	2,3	0,2	0,4	2,1	4,0	2,1	1,3
iteration_724	4,1	1,1	1,1	2,1	0,2	1,1	1,1	1,1	0,3	1,1	1,1	3,0	1,1	1,4	2,1	1,2	1,1	1,1	1,1	2,0	0,4	1,1	2,0	1,4	3,0	0,3	2,2	2,3	3,1	0,2	2,1	2,3	3,3	2,0	2,1	2,2	0,6	2,3	0,6	0,6	3,0	3,0	3,0	3,0	0,2	1,1	1,3
iteration_725	4,0	1,3	5,0	6,0	5,0	5,0	4,0	7,0	3,1	7,0	0,2	4,0	7,0	0,3	4,0	1,4	7,0	3,0	3,0	6,0	4,1	1,1	3,1	4,3	4,0	1,4	1,4	3,2	4,0	2,1	4,0	0,3	1,2	0,5	3,2	3,1	1,1	1,2	0,4	0,4	0,5	-1,-1	0,4	0,4	5,0	0,1	-1,-1
iteration_726	2,0	5,0	7,0	0,2	2,0	1,3	2,1	5,1	4,0	5,1	2,3	2,1	2,1	4,0	5,1	0,5	5,1	2,3	1,1	2,3	5,0	2,3	4,0	-1,-1	5,2	0,3	0,4	3,1	0,4	5,0	3,3	0,4	3,3	0,3	3,3	3,3	0,6	0,4	0,4	3,1	3,0	3,1	3,0	3,1	5,0	4,1	3,3
iteration_727	0,3	1,4	0,7	3,0	0,4	4,1	2,3	2,3	0,1	1,3	5,0	2,3	1,4	0,3	1,4	3,0	2,4	2,1	0,4	6,0	2,1	4,0	2,3	0,4	2,0	1,4	3,0	3,0	4,0	0,5	3,0	0,4	4,0	0,3	3,0	1,1	2,0	2,4	2,0	2,4	5,0	1,1	0,1	1,0	4,0	2,1	0,1
iteration_728	0,2	0,3	0,3	5,0	0,3	4,0	3,1	2,2	4,0	2,2	0,5	2,1	2,2	0,4	2,2	0,3	3,1	3,1	1,1	6,0	6,0	0,3	0,3	0,4	2,0	0,2	2,3	5,0	4,0	3,0	4,0	1,1	5,0	0,3	4,0	3,0	3,0	3,0	2,1	3,1	2,2	2,1	0,3	0,3	1,1	1,1	2,2
iteration_729	-1,-1	0,4	0,2	2,1	0,2	5,0	2,1	2,1	3,1	0,2	4,1	2,1	2,1	4,0	2,1	4,0	2,1	5,1	0,1	5,1	5,0	2,1	2,1	4,1	3,1	1,1	3,0	4,0	2,1	5,0	4,0	0,4	4,0	0,4	2,1	7,0	2,4	2,4	2,0	-1,-1	2,1	0,2	0,2	2,1	0,5	0,2	2,1
iteration_730	0,4	0,2	0,5	2,0	0,1	2,0	0,3	0,2	4,0	2,3	1,1	2,3	2,2	0,5	0,2	5,0	2,2	1,0	1,3	1,0	2,2	3,0	2,1	0,6	3,0	3,2	2,0	-1,-1	4,0	1,3	2,0	1,0	2,0	0,4	6,0	1,0	3,0	3,0	0,0	2,0	0,5	4,0	0,1	0,1	2,2	0,6	2,1
iteration_731	2,0	3,0	3,0	0,1	3,0	0,4	1,0	1,0	2,0	2,1	0,4	1,0	1,1	1,3	2,1	0,2	-1,-1	1,0	1,4	1,4	2,0	1,4	0,4	0,4	2,2	2,2	0,3	3,0	0,4	0,3	0,3	0,4	0,1	5,0	3,3	0,0	0,0	0,5	0,0	0,0	5,0	8,0	7,0	4,0	2,0	-1,-1	4,0
iteration_732	4,0	1,4	2,4	8,0	2,4	5,0	5,0	5,4	3,0	5,4	1,4	5,0	5,0	0,2	-1,-1	5,0	7,0	7,0	7,0	7,0	2,4	3,0	3,0	3,0	0,4	8,0	3,0	5,0	3,1	0,3	0,1	5,0	5,1	3,0	0,1	0,0	5,0	5,1	5,0	10,0	1,4	3,1	3,4	4,0	0,4	0,1	8,0
iteration_733	2,0	2,0	3,0	3,3	1,0	0,5	2,3	4,0	0,2	5,0	3,0	2,3	5,0	0,3	5,0	1,1	2,3	2,2	0,6	0,6	1,0	5,0	3,3	3,1	3,1	2,1	2,1	5,0	0,5	2,0	2,2	5,0	2,2	0,3	2,2	2,0	5,2	7,0	2,0	2,0	4,0	2,0	1,0	3,0	1,0	0,3	1,2
iteration_734	3,0	2,2	2,0	2,5	0,2	4,0	0,5	0,5	5,0	0,5	3,2	2,0	2,5	2,0	4,0	3,2	4,0	4,0	0,5	0,5	4,5	2,2	3,0	1,5	2,2	2,2	2,2	0,5	4,0	2,1	2,0	3,0	2,0	5,0	2,5	0,1	0,0	-1,-1	3,0	3,0	3,0	7,0	6,0	7,0	4,0	6,0	5,0
iteration_735	0,5	0,3	0,4	1,3	0,4	0,3	0,5	1,2	0,5	0,5	-1,-1	0,5	0,5	5,0	0,5	4,1	1,2	0,3	0,3	0,2	1,2	3,3	2,2	3,2	4,3	0,4	4,2	0,4	5,0	0,4	4,1	0,5	1,3	0,4	4,1	0,5	0,8	1,5	1,5	0,8	0,2	4,0	0,0	4,0	5,0	4,0	0,5
iteration_736	0,2	4,0	2,1	1,2	2,1	3,0	3,0	2,2	4,0	3,0	4,1	0,3	1,1	0,4	3,0	5,0	3,0	4,0	5,0	4,0	6,0	0,2	0,3	0,1	1,0	7,0	7,0	5,0	2,2	4,0	1,2	3,0	1,2	4,0	4,2	1,0	1,0	4,0	1,0	4,0	3,2	4,0	3,0	3,0	0,4	0,2	4,0
iteration_737	0,4	0,4	0,5	1,3	0,7	0,3	0,4	0,7	3,1	1,4	0,5	0,7	1,4	2,3	1,4	5,0	0,4	0,4	0,3	0,3	3,3	0,8	0,7	2,4	3,0	4,0	3,0	1,3	2,0	2,0	2,0	1,2	1,3	2,1	1,3	1,0	1,3	2,0	1,3	0,5	0,3	2,3	0,4	2,2	1,1	-1,-1	0,4
iteration_738	0,2	3,0	2,1	3,3	2,1	4,0	5,0	5,0	0,4	3,1	0,5	0,4	0,4	5,0	3,1	3,0	5,0	3,0	6,0	4,0	3,3	0,1	0,8	2,1	2,1	4,0	4,0	4,0	0,5	5,0	1,3	0,5	1,3	0,4	1,3	4,0	0,6	1,3	0,5	0,5	0,3	1,1	1,2	1,1	4,1	0,4	1,3
iteration_739	2,2	2,2	2,2	4,0	2,2	4,0	1,2	3,2	0,4	3,2	0,4	3,0	-1,-1	2,2	3,2	4,0	3,2	3,0	3,0	2,2	0,3	1,3	2,1	2,2	4,0	3,2	6,0	4,0	3,2	1,0	3,2	2,0	3,2	1,3	1,2	0,2	0,2	3,0	0,2	3,0	5,0	0,5	3,2	3,3	5,0	4,0	0,4
iteration_740	0,4	0,3	0,4	4,0	0,4	3,1	0,2	4,2	0,3	0,2	5,0	0,2	0,2	1,2	0,2	2,2	4,2	0,1	0,1	3,0	0,3	5,0	5,0	0,4	2,0	2,0	2,2	0,4	4,0	0,3	4,0	0,3	4,4	3,1	4,0	4,0	0,5	0,5	4,2	4,2	5,0	3,0	3,0	2,0	3,1	3,1	0,4
iteration_741	0,3	5,0	2,1	4,2	2,2	0,3	0,3	6,0	0,4	0,3	5,0	6,0	4,1	5,0	6,0	0,3	2,2	0,3	0,2	0,2	2,3	5,0	6,0	7,0	4,2	2,2	2,2	5,0	0,4	5,0	1,2	2,1	4,2	-1,-1	4,2	4,0	0,3	6,0	0,3	2,2	5,0	4,3	7,0	7,0	5,0	3,3	4,2
iteration_742	0,2	4,0	2,1	5,0	2,1	1,3	2,1	3,1	5,0	2,1	0,5	3,1	5,0	2,1	4,0	2,0	5,0	1,1	1,1	1,1	5,0	3,1	3,1	4,0	2,0	2,0	4,0	4,0	5,0	0,4	4,0	2,2	3,0	5,0	5,0	1,0	3,0	1,2	3,0	3,0	2,0	-1,-1	5,0	5,0	3,0	4,0	3,0
iteration_743	3,0	0,5	0,3	1,3	0,2	5,0	1,0	1,3	4,0	0,3	3,0	0,3	0,3	2,0	1,3	0,2	0,3	6,0	0,0	1,0	5,0	0,3	3,0	2,0	1,1	1,1	1,1	1,3	0,5	1,4	0,5	0,5	1,3	0,5	0,6	1,2	1,1	0,4	0,4	0,4	0,2	0,4	0,2	0,4	5,0	5,1	0,2
iteration_744	2,0	3,1	0,1	3,2	5,0	2,0	3,1	0,3	4,0	3,1	4,0	3,1	3,1	4,1	0,3	0,4	0,2	2,1	3,0	0,1	0,1	6,0	4,0	7,0	0,2	0,6	0,2	2,2	3,2	1,4	2,2	4,1	5,0	0,4	5,0	1,2	6,0	2,1	3,1	3,1	1,4	3,2	4,0	3,4	1,4	1,2	5,0
iteration_745	0,3	2,0	1,0	1,0	1,0	3,0	1,0	0,0	2,0	0,0	2,1	1,0	2,0	0,4	2,0	0,4	1,0	1,0	1,0	1,0	2,0	3,0	2,0	1,0	1,2	1,2	1,2	3,0	0,3	0,5	2,0	1,3	2,3	0,4	2,3	0,4	2,3	2,3	3,0	2,3	0,5	0,4	0,6	0,3	0,4	0,4	2,3
iteration_746	0,5	0,4	0,3	3,3	0,2	4,0	3,0	3,0	2,3	3,0	2,0	3,3	3,3	3,2	0,6	0,4	0,3	5,0	2,0	5,0	0,3	1,3	4,0	0,5	0,4	0,6	0,6	0,4	4,0	4,0	3,3	2,1	1,3	5,0	3,1	5,0	1,1	1,1	1,1	3,0	2,1	8,0	5,0	5,0	2,0	6,0	4,0
iteration_747	0,4	0,4	0,4	4,1	0,4	3,1	4,1	4,3	3,2	0,4	0,5	0,4	0,4	5,0	0,4	0,4	0,4	7,0	7,0	3,1	0,5	0,6	0,5	3,1	0,5	0,5	0,3	3,1	5,0	3,0	4,0	0,4	4,0	1,2	4,1	4,0	3,1	1,3	3,1	1,3	0,4	1,1	0,3	1,2	2,0	3,0	3,1
iteration_748	5,0	3,0	6,0	0,5	3,0	0,5	3,2	3,3	5,0	3,2	5,0	3,3	3,2	0,5	3,2	4,1	3,3	3,3	3,2	3,3	3,0	5,0	5,0	0,6	4,2	3,1	7,0	0,5	0,4	3,2	0,5	3,2	0,5	0,4	0,4	3,2	0,5	-1,-1	3,3	0,5	5,0	0,5	4,3	4,2	5,0	1,1	4,3
iteration_749	5,0	3,0	3,0	0,6	6,0	5,0	0,4	0,2	4,0	3,4	1,2	3,4	0,2	4,0	3,2	5,0	0,4	2,0	3,4	3,4	2,2	1,4	3,2	2,0	4,2	7,0	7,0	0,5	0,4	4,1	0,6	0,5	0,3	3,2	-1,-1	0,3	0,5	0,4	0,3	0,3	2,3	3,4	3,3	2,4	4,0	2,2	3,2
iteration_750	2,0	0,3	1,1	0,4	1,1	0,3	0,3	0,3	4,0	0,3	-1,-1	1,2	0,3	5,0	0,3	4,0	1,2	0,3	0,3	0,4	3,1	1,2	2,2	0,2	1,1	-1,-1	3,1	0,2	3,2	3,1	3,0	0,5	0,2	0,3	0,2	3,1	0,0	0,5	0,0	0,7	0,3	0,4	0,2	0,2	3,0	0,2	0,2
iteration_751	2,0	2,2	1,2	0,2	1,2	0,5	0,3	0,3	3,2	0,3	5,0	0,3	1,1	0,4	0,3	0,3	0,3	0,3	0,2	0,3	0,4	4,2	4,1	1,2	0,4	0,1	0,5	0,2	0,4	0,4	0,2	1,1	0,2	4,0	0,4	0,2	1,1	0,2	1,1	0,2	0,5	2,1	0,1	0,1	0,2	2,1	1,1
iteration_752	5,0	4,0	7,0	2,1	2,0	2,0	4,0	-1,-1	0,2	7,0	0,5	7,0	2,1	0,5	7,0	0,4	7,0	3,0	3,0	3,0	5,2	5,2	5,3	2,4	2,3	5,1	2,1	4,0	3,1	0,2	5,0	0,2	2,1	5,0	2,1	2,1	2,0	2,0	2,0	2,0	0,5	2,0	0,4	0,1	3,0	2,0	0,0
iteration_753	0,5	3,1	3,2	4,0	0,3	2,0	2,2	5,0	4,0	5,0	4,0	5,0	5,0	5,0	2,2	0,2	2,2	3,0	3,0	3,0	7,0	5,0	5,0	3,0	0,3	0,3	0,3	2,0	2,1	2,1	2,0	0,3	0,1	5,0	4,0	4,0	0,2	0,2	0,2	0,2	0,4	7,0	2,1	5,3	0,4	5,3	2,1
iteration_754	4,0	1,0	0,0	1,1	4,0	4,0	1,0	1,0	0,5	0,1	1,4	1,0	0,1	0,5	0,1	2,1	1,0	3,0	2,0	2,0	1,4	0,4	2,0	0,3	2,1	0,2	2,0	5,0	0,5	3,2	1,4	2,0	4,4	1,4	4,1	0,6	0,4	4,0	6,0	4,0	5,0	5,0	4,0	1,0	0,5	1,5	4,0
iteration_755	0,3	0,4	0,5	3,1	0,5	0,4	0,4	0,3	0,3	0,4	4,0	3,2	0,4	5,0	0,4	5,0	3,2	0,3	0,1	-1,-1	0,2	7,0	7,0	1,1	2,3	3,1	3,3	0,3	3,1	2,0	3,2	3,0	3,2	0,5	0,2	0,2	0,2	0,2	6,0	0,2	4,0	0,6	1,1	1,1	4,1	0,1	1,0
iteration_756	5,0	0,3	1,0	1,2	1,0	1,4	1,0	1,0	0,4	-1,-1	2,0	1,0	1,2	0,2	1,2	4,0	2,0	2,0	2,0	0,4	1,2	1,0	1,0	0,3	4,0	1,2	3,2	5,0	0,5	1,2	4,2	3,2	4,3	0,4	4,3	5,0	3,3	3,3	7,0	4,2	2,0	4,1	5,0	1,1	3,0	1,3	1,3
iteration_757	0,5	3,0	1,1	0,1	1,1	0,5	1,1	1,1	5,0	0,2	0,5	1,0	1,0	3,0	1,0	0,5	0,2	-1,-1	1,4	1,1	5,0	1,0	0,5	1,0	0,2	0,3	1,2	0,2	4,1	2,2	0,3	0,2	0,1	0,4	0,1	0,3	0,2	0,2	0,2	0,1	5,0	0,2	0,0	0,2	2,2	0,4	0,1
iteration_758	0,4	4,0	4,2	5,0	0,2	4,0	7,0	3,2	0,5	6,0	0,5	3,2	7,0	0,3	7,0	5,0	6,0	4,0	3,0	3,0	0,7	0,2	3,0	4,0	5,0	5,0	5,0	5,0	2,2	1,1	2,2	3,0	5,0	0,5	5,0	1,2	3,0	2,0	5,0	6,0	4,0	3,5	7,0	4,5	1,0	1,0	6,0
iteration_759	0,5	2,1	0,5	0,5	0,2	3,0	0,3	0,4	0,2	0,6	0,2	0,3	0,4	4,0	0,4	0,3	0,7	3,2	0,2	3,2	0,4	0,2	0,2	2,1	0,6	0,6	0,3	0,4	0,3	0,2	0,5	5,0	0,5	0,4	0,5	0,4	4,2	1,3	1,2	1,3	0,5	0,5	0,5	0,5	0,5	0,7	4,3
iteration_760	4,0	3,2	6,0	6,0	4,0	3,0	8,0	8,0	3,0	4,0	1,4	4,0	8,0	0,4	8,0	2,0	4,0	3,0	8,0	6,0	6,0	3,4	1,4	5,4	4,0	6,0	6,0	2,0	5,0	4,0	6,0	0,5	1,0	0,3	6,0	7,0	0,3	1,2	1,2	1,3	2,0	5,3	7,0	0,3	0,3	0,1	5,0
iteration_761	5,0	2,2	5,0	0,3	3,2	1,3	-1,-1	2,3	5,0	2,0	2,2	3,0	3,3	4,0	3,0	0,3	2,3	3,3	1,3	3,3	2,0	2,0	3,2	2,3	0,3	3,0	3,0	3,0	0,3	3,0	0,3	4,0	0,3	1,4	0,3	2,0	1,3	3,0	3,0	3,3	5,0	1,0	4,0	4,0	-1,-1	0,7	2,0
iteration_762	5,0	0,4	5,1	3,0	5,1	3,1	7,0	7,0	5,0	1,1	0,5	1,1	1,1	0,5	6,0	4,0	2,1	5,1	2,1	2,1	7,0	0,6	1,5	1,2	4,0	6,0	2,0	2,0	-1,-1	0,5	3,0	3,0	3,0	4,0	3,0	1,2	4,0	3,0	3,0	3,0	2,0	5,0	4,0	4,0	3,0	4,0	3,0
iteration_763	0,3	0,5	0,8	0,2	0,3	4,0	0,6	0,6	2,2	0,4	4,0	0,6	0,4	0,2	0,6	0,5	-1,-1	2,1	2,5	2,5	2,5	0,1	4,1	0,5	0,6	0,6	0,6	2,1	2,1	2,0	4,0	0,5	4,0	3,0	4,0	4,0	2,5	2,0	2,0	2,5	5,0	5,0	6,0	3,0	4,0	0,0	4,0
iteration_764	0,4	0,2	0,5	4,4	0,1	0,4	0,5	4,4	3,1	0,5	3,1	0,5	0,8	4,0	4,1	1,4	0,5	0,5	0,5	0,1	-1,-1	0,5	3,1	2,4	5,0	4,4	5,0	4,1	1,4	0,5	0,5	3,0	4,4	4,1	4,4	0,1	6,0	1,4	1,4	5,0	5,0	0,5	4,1	4,1	3,1	7,0	8,0
iteration_765	4,0	5,0	8,0	4,1	4,0	2,2	8,0	8,0	5,0	8,0	3,0	4,1	8,0	1,1	8,0	-1,-1	4,1	4,2	4,2	4,2	9,0	3,1	3,1	4,1	4,2	5,0	4,2	5,0	2,1	0,4	1,1	5,0	6,0	0,3	4,1	0,4	4,0	7,0	4,0	7,0	0,4	0,2	0,4	0,4	0,5	0,3	2,3
iteration_766	3,2	1,4	0,6	2,1	1,2	0,5	2,4	2,4	5,0	0,3	0,4	0,5	2,4	0,3	2,4	0,5	0,3	2,1	2,4	2,1	3,0	0,3	0,3	0,7	2,2	0,6	0,6	3,0	0,2	5,0	2,1	1,1	1,1	0,4	1,1	2,0	1,1	1,1	0,2	0,2	0,5	-1,-1	0,2	0,2	0,5	0,5	0,2
iteration_767	4,0	0,2	0,2	0,2	0,0	0,5	0,0	0,0	2,0	0,2	3,0	0,4	0,2	4,1	0,2	4,0	0,2	0,1	0,1	0,4	1,0	2,2	1,2	4,0	4,2	4,2	0,0	2,0	0,2	2,2	2,2	4,0	2,0	0,2	2,0	0,4	2,0	4,0	4,0	2,0	0,5	0,2	0,7	0,0	2,1	0,3	0,2
iteration_768	0,4	1,4	1,1	0,6	1,3	0,1	0,5	0,5	4,1	1,2	1,0	1,2	0,3	4,0	0,3	0,5	1,2	0,1	0,2	0,1	4,1	1,2	1,2	2,2	0,3	0,5	0,5	0,3	1,4	1,3	0,5	5,0	1,2	0,4	1,1	0,7	4,2	5,0	1,2	4,2	0,3	1,0	1,2	1,2	1,4	1,4	5,0
iteration_769	4,0	0,4	3,2	2,5	3,2	0,4	5,0	5,0	4,0	5,0	4,0	2,2	3,5	5,0	2,2	2,0	2,2	3,4	2,4	3,0	6,0	2,2	4,0	5,0	1,2	3,0	1,2	5,0	0,5	5,0	3,0	3,2	2,5	4,1	3,5	0,0	5,0	2,2	2,2	2,2	2,2	7,0	5,0	4,2	1,1	1,1	4,0
iteration_770	4,0	0,5	3,3	3,0	3,3	3,0	4,0	5,0	2,0	2,3	0,3	4,0	2,3	5,0	1,3	4,1	4,0	5,0	4,0	5,0	4,0	3,1	1,2	4,3	1,1	4,3	5,0	4,0	1,4	1,1	2,4	3,0	2,4	4,0	2,4	2,1	3,4	3,4	5,0	2,0	0,4	0,4	0,4	0,4	3,1	7,0	0,4
iteration_771	2,1	2,0	2,1	3,0	2,0	0,4	2,0	3,1	1,3	2,0	0,4	2,0	5,0	0,2	3,1	4,0	5,0	2,2	0,2	0,2	0,4	2,0	2,0	2,1	6,0	3,1	3,1	3,0	4,0	0,4	3,0	4,0	6,0	5,0	4,0	3,1	7,0	3,0	7,0	3,0	1,3	4,0	2,0	1,3	2,0	-1,-1	5,0
iteration_772	0,4	0,4	0,5	2,1	0,3	5,0	2,2	2,3	0,3	2,2	-1,-1	2,3	0,4	4,0	2,3	0,5	2,2	2,0	5,2	0,2	0,5	7,0	0,3	0,3	2,0	2,0	2,5	2,0	0,3	5,0	2,1	5,0	0,2	3,0	0,2	7,0	0,0	5,2	0,2	5,2	0,2	0,0	0,2	0,2	3,0	1,0	0,2
iteration_773	1,2	1,2	2,0	1,1	0,4	2,3	1,1	1,1	1,1	1,1	0,3	2,0	2,0	3,0	2,0	0,5	1,1	1,3	0,4	2,1	1,1	1,1	1,1	2,0	1,4	1,1	1,1	4,0	0,5	4,1	1,4	5,0	3,4	0,4	1,1	4,4	1,4	1,4	1,4	7,0	5,0	1,3	1,0	1,0	5,0	0,1	1,4
iteration_774	2,0	4,0	3,0	3,0	5,0	3,0	2,0	4,0	1,2	2,0	4,0	4,0	3,0	1,1	4,0	2,3	4,0	1,0	1,0	1,0	2,2	2,0	6,0	3,0	4,0	2,3	2,3	1,2	2,1	2,0	0,3	4,1	3,0	2,1	1,1	1,2	6,0	2,1	2,1	6,0	4,0	0,2	2,1	2,1	5,0	2,1	4,1
iteration_775	4,0	5,0	4,0	3,0	4,0	1,4	2,0	5,0	0,5	5,0	2,3	2,0	2,0	3,0	2,0	2,0	2,0	2,4	1,0	1,0	2,4	2,3	4,0	2,0	3,0	1,0	3,0	5,0	0,4	4,0	3,4	5,0	3,0	0,4	2,0	7,0	3,0	3,0	3,0	3,0	0,4	0,2	0,4	0,2	0,3	0,2	0,2
iteration_776	2,0	0,5	0,4	1,1	0,1	3,2	0,1	0,1	0,5	0,1	0,3	1,0	1,0	4,1	1,4	0,2	0,1	3,0	3,1	3,1	0,1	0,3	1,3	0,1	0,5	1,1	1,1	2,0	0,2	0,3	1,1	0,2	1,1	2,3	1,1	0,4	1,1	1,1	1,1	0,2	2,0	1,3	1,3	2,0	1,3	0,6	0,4
iteration_777	0,4	4,0	2,2	3,0	2,2	0,2	3,2	2,0	4,0	3,2	3,0	5,0	2,0	4,0	5,0	0,2	5,0	3,2	3,0	0,4	0,0	4,0	3,0	1,0	2,1	3,1	3,1	3,0	3,0	5,0	0,0	4,0	6,0	0,5	3,0	3,0	5,0	5,0	5,0	5,0	3,1	3,2	3,2	6,0	2,0	1,2	3,2
iteration_778	0,4	-1,-1	0,3	0,5	0,3	1,3	0,5	0,3	2,0	0,5	3,0	0,2	-1,-1	-1,-1	0,6	0,5	0,6	0,4	1,4	0,4	2,2	3,1	3,1	1,2	0,8	0,3	0,3	0,3	0,5	0,2	0,6	1,2	0,3	5,0	0,5	0,6	1,1	0,4	0,4	1,2	2,0	0,4	1,4	1,0	0,2	0,0	2,0
iteration_779	3,0	0,4	3,1	4,0	3,3	2,3	1,1	3,1	0,2	4,0	1,2	3,1	3,1	4,0	3,1	3,1	3,1	0,4	2,1	3,0	0,2	1,1	4,0	5,0	0,2	3,1	3,1	-1,-1	5,0	2,1	5,0	1,2	7,0	0,5	7,0	1,1	4,2	4,2	4,2	5,0	1,3	3,3	1,3	4,0	4,0	2,3	0,5
iteration_780	0,5	4,0	1,3	0,2	3,3	5,0	0,3	1,0	4,0	0,5	5,0	0,5	1,0	2,1	0,3	4,0	1,2	5,3	5,0	0,3	4,0	2,3	3,2	3,0	3,3	1,3	1,3	0,4	0,3	0,3	0,2	1,2	0,5	0,4	0,2	0,4	0,5	0,5	1,2	0,5	1,2	0,2	1,2	0,4	0,4	0,8	1,2
iteration_781	2,1	1,1	2,1	1,0	3,0	5,0	3,0	3,0	0,2	0,1	5,0	0,1	1,1	5,0	0,1	1,4	3,0	6,0	2,0	1,0	1,2	1,1	4,0	1,0	1,0	-1,-1	1,0	0,3	1,4	0,4	0,4	2,2	0,7	4,0	0,4	0,2	0,6	0,5	0,6	0,5	4,0	2,0	2,0	2,0	0,3	2,2	2,2
iteration_782	1,2	0,5	0,6	0,4	1,4	1,1	0,5	0,5	0,4	-1,-1	0,5	0,7	0,5	0,5	0,3	2,0	0,3	1,1	0,2	0,2	0,3	0,8	0,3	0,5	1,1	1,2	1,2	4,1	-1,-1	3,2	4,3	1,1	0,2	0,4	4,3	3,3	0,2	1,1	0,2	1,1	0,4	0,7	0,3	0,7	1,4	1,0	0,1
iteration_783	3,0	0,2	2,1	5,0	1,1	3,0	4,0	5,0	2,0	5,0	0,1	4,0	4,0	4,0	2,1	1,2	4,0	5,0	2,0	2,0	3,0	2,0	2,0	4,0	0,3	1,1	1,1	3,0	5,0	2,1	4,0	3,1	5,0	0,4	4,0	3,1	2,1	3,1	6,0	6,0	0,2	3,3	0,4	0,4	0,2	0,3	2,1
iteration_784	4,0	0,5	2,1	0,3	2,4	2,0	2,0	0,4	3,0	2,0	0,4	0,1	0,4	0,2	2,3	4,0	0,4	4,0	2,0	4,0	3,1	0,0	0,5	0,5	2,3	2,3	4,0	1,0	0,4	2,2	1,3	0,2	0,3	0,4	0,3	1,2	0,2	0,3	0,2	0,5	0,4	0,1	0,1	0,5	4,0	1,3	0,0
iteration_785	5,0	4,1	6,0	0,2	2,1	4,0	4,1	2,1	0,5	4,1	0,4	2,1	2,1	0,5	2,1	1,4	4,1	1,1	3,1	1,1	0,4	0,3	0,3	2,3	0,5	1,1	3,0	2,1	0,3	2,0	0,3	2,2	2,1	2,0	0,2	0,1	2,2	4,0	4,0	2,1	2,2	1,1	0,3	2,1	0,5	1,3	0,4
iteration_786	3,0	2,0	2,0	2,3	3,0	4,0	1,3	1,3	5,0	1,3	3,2	3,0	1,3	5,0	1,3	5,0	1,3	1,3	3,3	4,0	2,3	1,2	4,0	-1,-1	4,0	4,0	3,0	0,5	2,3	2,0	2,3	3,0	2,3	2,0	2,2	3,0	3,3	2,0	3,3	5,0	5,0	4,0	4,0	4,0	1,2	3,0	2,3
iteration_787	1,2	0,3	1,1	2,0	0,3	1,2	3,0	3,0	0,2	1,0	2,0	0,1	1,0	2,2	1,0	0,3	3,0	2,2	2,0	2,2	2,2	1,0	1,1	3,0	0,0	0,3	0,0	5,0	2,0	1,0	5,0	4,0	7,0	3,1	2,0	0,0	7,0	7,0	7,0	4,0	1,2	2,1	1,1	2,2	4,0	5,0	5,1
iteration_788	0,5	3,2	3,5	1,0	3,0	0,3	0,5	3,0	4,0	3,0	1,2	3,0	1,5	0,5	1,5	0,5	1,5	0,1	0,7	0,2	0,0	3,2	1,0	1,1	1,0	0,10	0,5	0,5	2,0	5,0	1,0	0,5	1,0	3,2	1,0	1,0	0,4	1,4	0,4	1,1	5,0	0,2	2,0	2,0	3,0	3,0	0,4
iteration_789	0,4	4,0	4,4	1,1	4,4	2,0	0,5	1,4	1,1	4,1	0,3	5,0	1,4	0,4	4,1	0,1	0,5	1,4	1,1	1,1	2,0	4,3	1,0	1,2	4,0	0,1	0,2	0,3	2,0	0,5	1,2	2,0	1,2	2,2	1,2	0,4	1,2	2,0	1,2	1,2	0,2	1,2	0,3	0,3	5,0	6,0	1,1
iteration_790	0,5	0,5	0,6	6,0	0,6	0,2	2,1	4,1	5,0	2,1	0,5	4,5	4,5	1,2	4,1	3,0	2,5	0,2	0,2	2,1	4,1	4,4	0,9	0,7	7,0	0,1	3,1	4,1	5,0	4,0	7,0	0,3	6,0	0,5	-1,-1	8,0	2,3	2,0	4,0	4,3	0,1	2,3	0,3	2,1	0,4	0,3	0,6
iteration_791	0,2	1,4	1,1	2,4	0,5	3,0	0,5	3,0	1,4	1,4	0,4	1,4	0,5	4,1	2,1	5,0	2,1	2,4	2,1	2,4	3,0	0,4	1,0	4,1	5,1	0,1	7,0	0,5	4,0	3,0	2,4	0,3	2,4	2,3	2,4	5,0	2,0	2,0	0,7	2,3	1,4	2,4	0,8	2,4	0,3	0,6	2,4
iteration_792	1,4	1,0	1,4	3,3	1,4	0,4	0,7	0,7	3,1	3,4	3,1	0,7	0,7	5,0	1,3	0,3	4,0	0,6	0,5	0,6	0,5	0,4	3,3	3,4	1,3	0,3	1,0	1,3	3,2	4,1	0,5	2,1	0,5	3,1	4,0	4,2	2,2	2,3	0,4	2,3	0,3	6,0	3,0	3,0	0,5	3,4	0,2
iteration_793	5,0	5,0	4,0	0,9	6,0	0,5	4,4	4,4	1,3	0,5	1,3	4,4	4,4	5,0	0,4	0,5	0,4	0,8	0,8	4,4	5,0	5,0	1,4	5,4	0,9	0,5	0,5	0,5	1,4	4,0	1,5	0,4	1,5	5,0	1,0	4,0	1,1	1,3	0,6	1,3	4,0	2,0	4,0	2,0	0,3	1,0	1,1
iteration_794	3,2	2,0	1,2	0,3	4,0	0,3	1,3	1,3	0,2	0,2	0,2	1,0	1,3	1,3	0,2	3,0	1,3	1,0	0,3	0,6	1,0	0,0	0,0	1,3	0,2	0,2	3,2	5,0	0,4	0,5	0,3	0,4	0,1	2,2	0,1	0,4	0,0	0,1	0,5	0,0	1,3	2,0	3,0	0,3	0,5	2,1	2,0
iteration_795	0,4	5,0	4,2	1,3	4,2	0,2	1,2	4,3	0,3	4,3	3,1	4,3	5,0	1,2	1,2	4,0	4,3	0,4	1,2	1,2	0,6	0,4	7,0	2,0	5,0	1,0	0,2	0,5	-1,-1	0,3	1,3	4,0	1,3	3,0	1,2	0,3	3,3	3,3	4,0	4,0	4,0	1,2	3,0	2,2	0,5	1,2	4,0
iteration_796	2,0	2,0	1,0	0,1	1,0	0,4	1,1	0,1	2,1	1,0	0,5	1,1	0,1	4,0	0,0	2,3	1,1	1,4	0,5	1,0	0,2	1,4	0,2	2,0	2,0	0,3	2,0	2,1	5,0	0,5	7,0	4,0	7,0	2,0	7,0	2,3	2,0	6,0	9,0	2,0	2,0	7,0	7,0	7,0	4,0	4,0	7,0
iteration_797	3,0	0,4	1,0	1,2	2,4	3,2	1,0	1,2	2,2	1,2	0,2	2,0	1,2	1,1	1,0	2,2	0,2	0,2	3,0	3,0	3,0	1,1	1,1	1,2	0,2	2,0	1,2	0,5	2,0	0,2	1,2	4,0	1,3	4,0	1,2	0,2	2,3	3,0	2,3	3,0	2,2	2,2	0,4	4,0	1,4	2,4	2,2
iteration_798	0,5	3,0	2,3	2,2	1,2	2,2	4,0	2,3	1,4	0,5	2,1	2,2	0,5	2,0	4,0	0,4	4,0	2,2	4,0	4,0	2,4	0,3	2,1	0,3	2,4	2,4	2,4	3,2	5,0	0,3	5,0	1,1	-1,-1	4,0	6,0	3,3	3,0	4,0	3,1	3,1	3,0	4,0	1,0	4,0	3,0	3,0	2,0
iteration_799	1,3	1,3	0,6	0,2	1,3	4,0	0,3	0,5	0,5	0,3	0,5	0,5	0,5	0,5	0,3	1,4	0,3	0,0	0,0	0,3	0,6	0,6	0,6	0,8	0,4	0,7	1,0	3,0	2,2	0,5	2,0	0,4	3,2	0,4	0,2	2,1	0,2	3,0	0,2	3,4	0,5	0,4	0,7	0,7	0,4	0,3	0,5
iteration_800	0,5	0,5	0,0	3,2	0,5	0,4	0,2	3,0	0,4	3,0	0,4	0,2	3,0	2,2	3,0	4,1	3,0	0,2	0,2	0,2	0,1	0,0	0,4	0,2	0,1	4,0	7,0	0,5	4,0	0,2	3,3	1,4	1,3	1,2	3,2	3,1	1,3	0,7	0,7	1,4	0,4	1,2	1,1	0,3	0,5	1,1	2,0
iteration_801	2,0	4,0	3,0	4,0	3,0	2,2	1,0	1,0	5,0	1,0	2,0	1,0	5,0	4,0	1,0	0,5	1,0	0,2	0,2	1,2	5,0	2,0	1,0	6,0	0,0	1,0	0,0	0,4	5,0	3,0	4,4	0,4	4,4	5,0	1,4	4,0	0,4	4,4	4,0	4,0	5,0	4,4	5,0	1,4	2,0	2,0	1,4
iteration_802	5,0	2,0	6,0	0,3	1,0	1,2	1,1	5,2	0,5	5,2	4,1	5,2	1,1	4,0	1,2	0,4	5,2	2,0	1,2	1,2	0,6	5,1	9,0	2,1	0,6	0,2	0,2	0,4	0,4	0,4	0,3	2,2	0,5	1,0	-1,-1	0,4	2,3	0,5	0,4	0,4	0,2	1,1	1,2	1,2	3,2	4,0	0,5
iteration_803	0,4	2,0	0,3	4,2	0,3	2,2	0,5	4,0	0,5	0,2	5,0	0,5	4,0	2,1	0,5	0,2	0,5	0,5	0,5	2,3	4,0	1,3	4,3	6,0	0,3	0,2	0,3	4,1	3,2	0,5	3,1	5,0	7,0	0,5	0,3	3,2	4,0	5,0	8,0	5,0	0,4	0,3	0,3	0,3	0,2	0,3	3,1
iteration_804	1,4	0,4	0,6	4,3	1,2	0,5	0,7	0,5	1,0	0,7	4,0	0,7	0,7	0,2	0,7	0,5	0,7	0,4	0,8	0,3	0,3	2,4	2,4	-1,-1	0,9	0,8	0,4	5,0	0,3	4,0	4,3	4,0	4,0	0,2	-1,-1	0,3	1,0	5,0	3,0	3,0	5,0	0,0	0,0	5,0	5,0	2,2	0,0
iteration_805	5,0	1,0	3,0	0,5	3,0	2,3	1,1	2,4	0,2	1,1	1,4	1,4	2,1	0,4	2,4	0,2	1,1	1,3	1,3	1,3	0,5	1,4	0,8	0,1	0,5	0,5	2,1	0,3	0,5	2,1	0,5	2,3	0,6	0,4	0,6	0,5	0,5	2,4	2,2	0,7	0,3	0,6	0,4	0,5	5,0	2,2	0,3
iteration_806	3,0	3,2	1,2	1,2	5,0	3,0	2,0	1,2	2,0	1,2	2,0	1,2	1,2	-1,-1	0,4	0,4	1,2	4,0	-1,-1	1,0	1,2	1,2	2,0	1,2	0,4	0,4	0,4	0,5	2,0	1,2	1,2	0,2	1,3	2,3	1,2	1,2	0,4	1,1	1,1	0,4	0,2	0,5	0,4	0,3	3,0	3,0	0,4
iteration_807	1,0	0,4	1,2	1,2	0,2	0,5	2,0	1,2	0,5	0,4	3,2	1,2	1,2	0,3	0,4	3,0	1,2	1,1	1,4	-1,-1	0,7	3,2	0,4	0,5	3,2	0,2	0,2	0,3	5,0	4,0	1,1	0,5	1,1	5,0	1,1	3,1	1,0	1,5	1,0	1,5	3,1	6,0	5,1	5,1	2,0	0,0	6,0
iteration_808	4,0	0,2	0,2	0,0	4,0	0,5	0,2	0,0	2,3	0,2	3,2	0,2	0,0	0,4	0,0	3,0	0,2	0,2	0,2	0,2	2,0	3,0	3,0	0,4	0,0	0,0	3,0	0,4	3,0	0,4	0,0	0,2	3,4	0,3	3,0	-1,-1	0,6	3,0	3,0	3,0	0,4	3,3	0,7	0,7	1,0	1,3	0,7
iteration_809	4,1	0,1	0,2	0,4	4,0	3,1	0,5	0,5	4,0	0,1	0,4	0,1	0,1	2,2	0,1	2,1	0,1	0,5	3,1	3,1	3,1	0,2	0,2	2,1	2,1	0,2	0,1	0,1	0,4	0,4	0,1	0,4	0,1	0,4	0,5	0,2	0,4	0,5	0,1	0,0	0,5	0,6	0,6	0,5	5,0	4,2	0,6
iteration_810	0,3	1,4	0,6	0,4	0,5	1,2	0,7	0,3	0,4	0,3	3,0	0,7	0,7	-1,-1	0,5	2,2	0,3	0,6	0,5	1,3	0,4	3,4	3,3	0,5	0,4	2,3	2,2	3,1	0,5	3,1	3,2	0,5	3,3	4,0	3,2	0,3	0,3	3,0	0,3	3,0	5,0	1,2	6,0	6,0	3,0	4,0	5,0
iteration_811	0,2	0,3	0,5	0,5	0,0	0,5	0,3	0,3	3,0	0,8	5,0	0,2	0,2	2,1	0,8	1,3	0,3	0,5	0,5	0,2	2,3	1,0	1,2	2,0	1,3	1,5	1,3	0,5	-1,-1	0,5	3,5	0,1	3,0	0,5	3,5	3,3	0,1	3,1	3,0	3,0	0,4	0,10	0,5	0,5	3,2	0,2	0,5
iteration_812	0,5	3,1	0,4	0,6	3,3	0,4	0,5	0,3	1,2	0,3	0,4	0,5	0,7	0,4	0,5	3,1	0,7	0,8	0,8	0,8	1,1	0,6	0,3	0,6	0,5	3,4	0,5	0,4	0,5	1,1	0,2	0,4	0,2	2,2	0,7	0,1	0,3	0,3	0,3	0,1	3,0	0,5	0,3	0,2	2,0	0,2	0,2
iteration_813	0,5	2,0	0,3	1,2	2,3	2,0	1,0	0,2	1,1	0,2	2,1	1,3	1,3	5,0	0,5	3,1	0,5	1,0	1,0	2,0	1,0	3,0	3,0	2,3	3,3	0,4	3,3	1,4	0,2	3,0	0,6	1,1	0,4	0,2	0,6	3,4	0,5	1,4	0,5	0,1	0,5	0,2	0,6	0,4	3,0	2,2	0,6
iteration_814	1,3	2,1	0,4	4,1	0,4	0,2	4,3	0,2	1,4	4,3	2,3	4,1	0,2	4,0	4,3	4,0	0,4	0,4	4,1	4,1	0,5	6,0	6,0	2,1	4,0	8,0	0,3	4,0	4,1	2,3	4,0	1,4	0,1	2,0	4,0	2,0	0,5	1,0	0,5	1,0	4,0	0,0	-1,-1	0,0	2,0	3,0	0,1
iteration_815	5,0	2,0	-1,-1	0,0	4,0	0,3	1,0	2,0	0,2	1,0	0,3	1,0	1,0	0,2	2,0	4,1	1,0	0,2	0,2	1,1	2,0	1,0	0,0	1,1	0,1	2,1	6,0	2,0	5,0	3,0	0,0	2,2	2,0	3,1	7,0	0,0	0,2	4,0	0,2	2,0	5,0	5,1	0,1	10,0	0,3	3,2	0,1
iteration_816	3,0	5,0	2,0	1,0	6,0	4,0	-1,-1	2,0	0,3	0,0	0,3	0,0	3,0	-1,-1	3,0	3,1	0,0	2,0	2,0	2,0	2,0	0,2	0,2	2,3	4,0	5,0	2,1	0,3	4,0	1,4	3,3	0,4	3,3	3,2	3,3	1,3	3,2	0,5	0,5	0,5	0,5	3,3	0,6	-1,-1	5,0	0,2	0,5
iteration_817	0,2	0,4	0,4	1,4	0,4	3,2	1,2	0,6	4,0	1,2	0,3	0,6	1,2	0,4	1,2	4,0	0,6	1,2	4,0	4,0	2,4	0,5	0,5	0,5	2,2	2,2	2,2	1,4	1,3	4,0	2,0	0,5	1,4	0,5	1,4	2,0	0,7	0,7	0,6	1,3	2,2	1,5	1,2	-1,-1	3,0	3,5	0,5
iteration_818	0,0	0,4	0,2	3,0	0,2	3,0	3,0	0,2	-1,-1	3,2	3,0	0,2	0,2	0,5	-1,-1	4,0	0,2	0,0	0,0	6,0	0,0	2,2	2,0	0,4	2,0	2,0	5,0	0,5	3,1	-1,-1	0,6	-1,-1	0,6	5,0	0,1	5,5	1,1	1,5	1,5	1,5	0,4	1,0	1,1	-1,-1	2,2	6,0	1,1
iteration_819	2,0	1,4	2,0	0,5	1,4	3,0	1,4	1,1	3,0	1,1	1,2	1,1	1,4	2,0	1,1	0,5	1,4	1,0	1,0	1,0	2,0	1,1	2,0	1,4	1,3	0,3	0,4	3,1	0,5	4,0	-1,-1	4,0	3,1	4,0	3,1	2,1	4,0	1,1	3,1	1,1	3,0	1,1	1,1	3,0	0,5	3,4	1,1
iteration_820	0,3	0,3	0,3	5,2	0,3	4,0	0,5	5,0	0,5	5,0	3,1	0,5	0,5	3,1	0,2	1,1	0,5	1,3	3,2	1,2	5,2	3,2	3,3	0,3	1,0	0,3	0,1	5,0	0,4	0,2	5,2	4,0	5,2	3,2	5,2	0,3	5,0	0,2	5,0	4,2	1,1	5,2	0,3	6,0	1,1	4,0	0,2
iteration_821	2,0	2,2	3,0	0,3	1,2	0,1	1,2	2,2	0,5	2,2	0,3	1,1	2,2	2,0	2,2	2,0	1,1	0,3	1,0	1,0	2,0	1,3	1,0	1,2	0,2	0,2	2,2	0,4	1,1	4,0	1,2	0,4	1,2	2,1	0,3	4,2	0,4	1,2	1,2	0,4	4,0	2,2	3,0	3,0	3,0	0,1	1,2
iteration_822	5,0	4,0	2,0	3,0	7,0	0,4	3,0	2,0	4,0	3,0	0,4	0,0	2,0	3,1	2,0	4,0	0,0	0,3	3,1	0,3	4,0	0,2	0,2	5,0	4,0	4,0	4,0	0,4	3,0	5,0	3,0	0,4	0,4	1,3	0,4	2,0	0,7	0,3	0,1	0,5	5,0	1,4	5,0	2,0	2,1	0,4	4,3
iteration_823	0,4	5,0	3,4	0,5	2,0	5,0	3,1	0,5	0,5	3,4	0,5	3,4	3,4	0,5	3,1	3,0	0,8	5,0	6,0	5,0	0,1	3,2	3,3	3,4	6,0	0,1	6,0	0,5	0,2	1,2	0,5	0,2	0,5	4,1	0,5	1,4	0,4	0,1	0,4	0,6	0,3	4,4	0,7	4,0	3,2	0,3	-1,-1
iteration_824	0,4	2,3	0,5	2,2	0,5	0,5	0,4	0,4	0,4	2,3	4,0	2,2	2,2	0,5	0,5	5,0	0,5	0,4	0,5	-1,-1	0,5	6,0	4,2	0,2	1,3	4,3	4,3	0,3	4,0	3,0	2,2	0,4	2,2	1,2	2,2	4,0	2,4	2,0	2,0	2,4	4,0	1,2	0,2	5,0	3,0	2,0	0,6
iteration_825	2,2	0,2	0,4	3,0	2,0	2,2	1,2	2,2	0,4	2,2	0,5	2,2	1,2	0,4	2,2	0,3	2,2	0,4	3,0	3,0	2,2	0,4	2,2	0,3	0,3	2,2	0,3	1,2	3,0	0,3	1,2	3,0	1,2	3,0	3,0	0,4	2,2	3,0	3,0	2,0	0,4	4,0	2,3	2,3	3,1	4,0	2,2
iteration_826	4,0	3,0	5,0	1,3	5,0	2,3	3,0	3,0	5,0	2,3	0,3	3,0	2,3	0,1	4,0	1,3	3,3	3,0	4,0	1,3	6,0	1,1	1,1	2,0	-1,-1	4,0	4,0	0,3	1,1	3,0	0,1	4,1	0,4	2,0	0,4	3,0	4,3	4,3	0,4	4,1	4,0	2,3	4,0	2,3	0,4	2,2	2,3
iteration_827	0,4	0,5	0,3	0,3	0,6	5,0	0,3	0,4	3,0	0,4	-1,-1	0,3	0,3	1,1	0,2	4,0	0,2	3,2	3,2	3,2	0,2	0,5	0,2	0,3	2,1	2,1	2,1	-1,-1	1,1	0,4	0,2	4,0	0,3	1,4	1,1	0,4	2,2	2,2	2,2	2,2	4,1	2,0	5,0	1,1	0,4	0,4	3,0
iteration_828	5,0	3,0	3,0	0,6	4,0	4,0	1,2	2,2	1,4	1,4	5,0	2,4	2,4	0,2	2,2	0,3	1,2	3,0	3,0	3,0	0,6	5,4	2,0	2,1	-1,-1	2,0	0,2	1,2	0,4	1,0	0,2	1,4	1,0	2,0	0,6	1,0	-1,-1	-1,-1	1,4	1,4	2,3	0,4	0,7	0,7	4,0	2,0	0,4
iteration_829	4,0	0,3	1,2	4,0	3,2	1,3	2,0	1,2	0,3	3,2	2,0	4,0	2,0	0,3	1,2	0,3	3,2	1,3	2,0	1,3	0,2	1,0	3,0	1,2	0,3	1,2	0,3	5,0	4,0	0,5	6,0	0,3	3,0	1,2	6,0	3,5	1,0	1,0	1,0	1,3	2,1	3,2	0,3	5,0	0,5	0,6	0,1
iteration_830	0,4	0,2	0,5	1,1	0,3	0,3	0,3	1,3	0,4	1,3	5,0	1,2	0,3	0,5	1,2	2,2	1,2	0,5	0,1	0,4	1,2	0,2	1,0	0,4	3,0	2,2	3,0	0,3	1,4	0,2	0,6	3,0	1,2	4,0	0,6	0,5	0,2	4,0	0,2	4,0	1,2	1,4	1,4	0,6	4,0	3,0	1,0
iteration_831	0,3	2,0	1,2	3,0	1,1	4,1	4,0	0,2	3,0	1,0	3,0	1,0	0,2	4,0	4,0	3,0	0,2	5,0	3,1	3,1	0,0	4,0	0,0	0,0	3,0	4,0	4,0	3,1	0,2	3,0	0,3	0,4	0,3	3,0	3,2	3,2	0,6	0,1	0,2	0,6	5,0	4,0	6,0	8,0	0,5	2,5	1,4
iteration_832	5,0	0,4	5,1	2,1	5,1	1,2	0,2	2,1	1,0	5,1	1,4	5,1	7,0	0,5	2,1	0,5	2,1	1,1	1,1	0,3	2,0	0,5	6,0	2,4	0,2	2,4	2,4	0,4	4,0	2,2	2,3	0,3	2,3	2,0	2,1	4,0	-1,-1	2,0	2,0	2,3	2,0	2,0	4,0	4,0	2,2	2,0	4,0
iteration_833	1,2	2,3	1,3	4,4	3,0	2,2	0,7	1,4	-1,-1	1,4	2,0	1,4	0,7	2,2	4,3	5,0	1,4	0,6	2,4	2,3	2,0	1,0	3,0	2,4	0,3	0,3	9,0	4,0	0,4	0,4	4,0	1,4	0,0	2,2	0,0	0,1	1,0	0,4	1,0	1,0	0,5	0,2	0,4	0,6	0,3	2,1	0,0
iteration_834	4,0	0,2	1,1	-1,-1	3,1	2,1	2,1	2,1	3,1	3,0	0,4	3,0	2,1	0,4	2,1	3,0	2,1	2,1	0,2	4,0	3,1	2,0	1,4	2,2	3,0	2,1	2,1	2,1	4,0	3,2	4,0	0,5	2,1	1,1	4,0	2,2	2,0	2,5	2,5	0,1	2,1	2,1	4,0	2,1	0,5	0,4	4,0
iteration_835	5,0	0,5	5,1	0,2	5,4	1,2	0,1	0,1	2,0	0,3	3,0	5,0	0,1	0,5	0,1	4,1	0,3	1,0	0,3	1,1	0,1	3,0	0,0	0,1	4,1	0,1	4,1	0,2	4,0	0,4	0,0	0,5	4,2	2,0	4,2	0,3	0,3	0,3	0,6	4,1	2,0	1,2	1,0	2,2	2,2	3,0	0,2
iteration_836	0,3	0,5	0,5	1,0	-1,-1	1,3	1,2	0,3	0,2	1,2	1,3	0,3	1,2	1,3	1,2	0,4	1,3	1,3	1,2	1,3	0,4	0,3	1,3	0,5	0,4	1,2	0,4	2,0	0,4	5,0	1,0	4,0	1,0	4,1	1,0	0,0	2,0	3,0	3,0	3,0	2,3	4,0	2,0	4,3	0,3	4,0	2,0
iteration_837	2,0	2,3	1,3	1,2	1,3	2,0	0,5	0,5	2,1	2,0	5,0	0,5	1,3	3,2	-1,-1	5,0	1,3	1,2	1,3	1,2	2,3	2,2	2,3	4,0	5,0	5,0	5,0	0,4	1,0	2,1	1,2	0,3	0,2	4,1	0,2	3,0	0,4	0,1	0,3	0,3	5,0	0,1	1,1	4,0	2,2	4,2	1,2
iteration_838	0,4	2,0	1,1	6,0	1,3	0,5	4,0	3,1	4,0	3,1	4,0	4,0	3,1	5,0	3,1	0,2	3,1	3,2	1,2	1,2	4,0	5,0	7,0	4,1	3,1	3,1	0,2	3,2	5,0	4,1	3,2	0,4	5,0	5,0	2,2	4,2	2,1	3,1	3,3	3,1	0,2	7,0	2,0	5,2	0,5	5,0	2,1
iteration_839	0,4	4,0	2,1	0,2	2,1	4,0	0,3	2,0	4,0	0,1	0,5	2,0	2,2	0,4	0,3	0,4	0,1	2,2	2,1	2,2	3,0	0,3	0,3	0,3	0,2	0,6	0,6	2,0	0,4	3,0	0,2	5,0	0,2	0,5	2,2	0,0	5,0	5,0	0,0	0,0	5,0	0,2	1,0	4,0	3,0	2,0	1,0
iteration_840	3,0	0,2	1,2	5,0	2,0	5,0	3,2	4,0	1,4	2,2	1,3	3,0	3,0	2,3	3,0	3,1	4,0	8,0	3,0	0,2	1,4	2,3	2,0	4,0	2,1	2,1	5,0	3,0	3,2	1,4	4,0	3,0	2,2	0,3	5,0	1,4	5,0	0,2	0,2	5,0	4,0	3,0	3,0	3,0	2,0	1,0	3,0
iteration_841	0,4	0,2	0,4	6,0	0,4	1,2	5,2	5,2	0,4	1,2	0,4	5,2	1,2	1,4	1,2	2,3	5,2	1,2	5,2	6,0	5,4	0,2	0,6	2,0	2,2	2,2	3,0	3,0	5,0	0,1	7,0	2,0	6,0	1,4	1,0	2,0	7,0	5,0	7,0	7,0	0,4	1,0	1,3	1,1	0,5	0,9	5,3
iteration_842	4,0	1,2	1,0	0,4	1,0	3,2	0,1	0,3	2,3	1,3	0,2	0,1	1,1	0,4	0,3	0,2	0,3	3,0	0,3	3,0	0,6	0,1	0,1	0,3	0,4	0,1	0,4	0,2	1,3	4,0	1,1	0,3	1,1	5,0	1,1	5,0	0,2	1,1	0,3	1,1	0,4	3,1	3,0	0,5	1,2	2,2	3,1
iteration_843	4,1	-1,-1	5,0	0,5	5,0	2,0	4,3	4,2	2,2	1,2	4,0	1,2	4,2	0,5	1,3	1,4	1,2	0,3	4,0	0,3	2,2	2,2	2,2	0,6	0,7	1,3	2,0	0,4	0,5	3,0	0,4	2,2	0,5	3,0	0,4	3,2	2,3	0,5	2,3	0,5	2,0	3,2	3,0	2,2	3,0	0,0	2,0
iteration_844	0,3	0,4	0,5	3,0	0,4	0,2	2,3	2,2	0,5	2,2	3,2	1,2	2,2	1,4	2,3	4,1	1,3	0,4	2,1	0,4	2,2	1,2	1,2	2,4	0,4	6,0	0,4	4,0	5,0	0,2	4,0	1,4	6,0	0,4	6,0	1,2	4,0	3,4	3,4	4,0	1,1	3,1	3,1	1,1	2,0	1,3	3,1
iteration_845	5,0	5,0	8,0	3,2	3,0	0,2	5,2	5,2	1,2	-1,-1	5,0	5,2	8,0	0,4	5,2	3,0	5,2	5,1	5,1	5,1	0,4	5,0	5,2	5,2	0,2	5,0	5,0	5,0	0,5	1,2	2,3	2,0	2,3	2,0	3,3	3,0	1,3	3,0	3,0	3,0	0,2	2,3	2,1	0,4	4,0	2,0	0,4
iteration_846	0,2	0,5	0,0	6,0	0,2	0,4	2,0	2,0	3,0	2,0	5,0	4,0	2,0	3,0	4,0	5,0	2,0	2,2	2,2	2,2	3,0	9,0	5,0	1,0	1,0	8,0	4,0	4,1	3,0	4,0	6,0	4,0	5,0	0,4	2,1	6,0	3,0	6,0	6,0	3,0	1,3	0,3	1,2	1,1	0,5	0,6	1,2
iteration_847	1,2	0,3	0,4	0,2	0,4	0,4	0,4	0,4	0,5	0,4	5,0	0,2	0,2	1,3	0,4	5,0	0,4	0,2	0,6	0,2	0,6	0,2	0,2	0,3	4,2	4,2	4,2	3,2	2,0	1,0	3,0	2,3	5,0	0,4	0,2	0,0	3,3	5,0	3,3	5,0	1,2	0,4	1,4	0,6	0,4	0,6	3,4
iteration_848	4,0	0,3	4,0	0,6	0,3	0,3	4,1	0,5	1,1	0,1	4,0	4,5	4,5	0,2	0,1	4,1	4,5	0,1	4,0	0,1	0,6	7,0	1,5	0,7	0,2	0,1	0,2	0,5	2,1	2,0	0,6	5,0	2,0	1,3	2,5	0,1	1,0	3,0	3,0	6,0	2,0	0,8	2,3	2,3	0,5	1,2	2,0
iteration_849	5,0	0,5	3,2	0,0	3,2	4,1	3,0	0,2	4,1	3,0	0,2	3,0	3,0	3,2	0,2	0,5	3,0	7,0	4,0	3,1	0,1	0,1	0,1	3,2	0,5	0,5	0,0	3,0	0,2	0,3	3,0	0,2	3,2	5,0	3,0	0,2	0,3	0,3	0,3	3,1	4,0	1,0	4,0	1,0	0,4	4,2	3,2
iteration_850	4,0	1,2	3,2	0,4	2,0	3,0	3,2	0,4	0,5	0,4	5,0	3,2	3,2	5,0	3,2	0,4	0,4	1,2	2,2	5,0	0,4	4,2	7,0	1,2	3,2	3,2	0,4	0,4	0,4	0,4	0,4	0,5	0,4	2,0	0,4	0,4	0,3	0,6	0,3	0,6	5,0	1,2	5,2	5,2	1,4	2,0	5,1
iteration_851	0,5	2,2	0,6	1,3	0,6	3,2	1,4	1,2	0,5	0,7	0,4	0,7	0,7	3,0	1,2	1,4	1,4	3,4	3,4	0,6	1,5	0,6	0,6	2,4	1,2	1,2	2,0	3,0	0,5	5,0	2,3	0,3	2,3	3,0	2,2	2,3	2,0	0,3	2,3	0,3	2,0	4,0	3,0	3,0	0,4	2,3	3,0
iteration_852	2,2	0,3	0,4	1,2	2,1	0,3	1,2	0,4	1,3	0,4	5,0	0,4	0,4	0,2	1,2	4,0	1,2	1,3	1,3	0,5	0,5	2,2	3,2	0,4	2,2	2,2	3,0	1,4	0,5	4,0	0,7	2,3	1,2	4,0	0,7	0,3	2,2	1,3	2,2	0,5	0,4	2,3	0,5	0,5	1,2	3,0	0,4
iteration_853	0,5	2,3	0,7	2,1	0,7	3,0	0,5	0,5	2,0	0,5	-1,-1	2,3	0,4	0,3	0,4	0,5	0,4	3,4	0,1	3,1	1,4	2,3	3,3	0,6	0,3	0,6	0,4	3,1	2,1	0,4	2,1	4,0	5,0	4,0	0,2	2,3	4,0	5,0	4,0	4,0	2,2	4,1	6,0	2,1	2,0	1,0	6,0
iteration_854	4,0	0,2	2,1	3,0	2,1	0,5	3,0	3,0	0,5	1,1	0,5	4,0	2,1	3,2	4,0	5,0	1,1	2,5	1,5	2,0	1,0	2,0	2,0	2,2	5,0	4,0	4,0	1,4	2,0	5,0	0,4	0,5	0,4	0,3	0,4	0,4	0,9	0,4	0,5	0,5	0,2	0,5	0,3	0,3	0,5	0,2	0,7
iteration_855	3,0	3,0	3,0	1,2	6,0	4,1	4,0	0,2	0,3	0,2	4,0	4,0	3,2	3,1	1,0	1,4	0,2	3,1	7,0	1,1	0,4	7,0	7,0	0,3	1,4	0,4	1,0	0,4	1,4	4,0	1,2	0,2	1,2	0,5	1,2	2,2	1,1	1,1	0,3	1,1	5,0	1,2	1,0	1,0	2,2	0,4	1,1
iteration_856	0,4	5,0	2,4	4,0	2,4	3,1	4,0	4,0	0,5	4,0	2,0	2,4	4,0	1,1	4,0	2,0	4,0	2,1	5,0	5,0	2,3	0,4	4,0	3,0	3,0	3,0	3,0	4,0	4,0	0,4	4,0	0,2	4,0	2,0	4,0	2,3	2,1	2,1	2,1	2,1	3,2	3,0	4,0	4,0	1,2	1,2	1,1
iteration_857	5,0	2,0	3,0	0,1	4,0	1,1	3,0	3,1	0,4	3,1	2,2	3,1	0,1	0,4	0,0	0,3	3,0	4,0	0,1	0,1	0,4	0,3	0,3	0,5	0,2	0,2	0,2	2,1	2,0	5,0	2,1	5,0	0,1	2,0	2,0	6,0	5,0	5,1	5,0	0,0	4,0	2,0	4,0	4,0	3,2	3,0	0,0
iteration_858	2,0	2,0	2,0	1,2	2,0	1,2	2,0	1,2	5,0	1,2	0,2	2,0	1,2	3,0	2,0	5,0	1,2	1,2	2,0	2,0	0,2	1,1	1,1	4,0	4,0	3,0	3,0	0,5	1,0	4,0	0,3	0,4	0,2	4,0	0,3	2,0	0,2	0,0	0,4	0,0	0,3	-1,-1	0,2	0,1	4,0	6,0	0,2
iteration_859	4,0	2,3	1,3	0,4	1,3	5,0	1,1	0,6	0,5	0,4	1,2	0,6	0,6	3,0	1,3	1,3	1,3	1,1	1,1	1,1	0,5	0,5	0,5	3,3	1,3	1,3	2,0	3,1	1,3	0,2	1,1	0,4	1,1	0,3	3,3	0,3	0,4	0,4	0,2	1,3	1,3	0,3	1,0	0,3	1,3	1,0	1,1
iteration_860	0,3	1,4	-1,-1	0,1	0,6	2,3	0,1	1,1	2,2	0,2	0,2	1,0	1,1	0,5	1,0	4,1	1,0	2,1	2,0	0,3	1,2	0,2	0,0	0,2	1,1	0,1	4,0	3,0	0,5	0,1	0,1	4,0	3,4	0,3	3,1	0,1	7,0	0,4	7,0	3,0	0,5	3,2	3,1	0,3	2,1	2,2	7,0
iteration_861	1,3	4,0	3,0	0,4	3,0	5,0	2,4	2,4	2,0	1,0	0,5	1,0	2,0	5,0	1,0	0,5	2,4	2,4	2,4	4,0	0,4	1,4	0,4	4,0	1,5	0,0	0,0	1,4	0,3	0,2	0,7	3,2	0,7	3,0	1,3	0,5	0,5	0,5	3,3	3,3	4,0	1,3	4,3	0,3	1,2	2,0	4,2
iteration_862	3,0	0,2	2,1	2,1	1,1	5,0	4,0	2,1	2,1	2,1	3,0	2,1	4,0	4,0	2,1	2,2	0,2	7,0	2,0	7,0	4,0	4,0	4,0	5,0	0,3	0,3	0,3	2,1	0,4	0,5	2,3	0,2	2,1	4,0	2,3	2,4	2,0	2,2	0,1	2,2	0,5	2,3	2,3	2,2	0,5	2,2	2,3
iteration_863	4,1	3,0	2,1	1,0	5,0	1,3	1,1	2,0	0,4	1,1	5,0	1,1	1,1	3,1	0,1	3,2	1,1	2,0	1,1	2,0	0,3	1,1	-1,-1	4,0	3,0	0,3	3,0	3,0	0,2	1,2	2,2	3,2	2,2	0,5	1,0	0,4	5,0	2,2	2,2	5,0	1,1	0,0	1,0	0,1	0,4	0,1	4,0
iteration_864	3,2	1,4	1,2	1,2	4,0	5,0	1,2	0,4	1,2	2,0	5,0	1,2	2,0	5,0	1,2	1,1	1,2	2,2	3,2	3,0	-1,-1	1,0	6,0	1,0	2,0	1,1	0,3	0,4	1,1	0,3	1,2	0,3	1,2	3,0	1,2	0,5	1,0	0,2	1,3	1,3	4,0	2,2	6,0	4,2	2,3	4,0	2,0
iteration_865	0,3	5,0	3,1	2,0	3,2	4,1	3,0	0,1	0,4	0,1	0,5	5,0	0,1	0,5	3,0	0,5	5,0	4,0	7,0	0,1	0,2	3,5	3,5	0,6	3,0	0,5	3,5	2,0	0,4	3,0	0,0	-1,-1	2,0	2,3	2,0	3,0	4,0	4,0	2,0	2,0	0,5	2,3	2,3	0,6	1,3	2,3	2,3
iteration_866	0,5	4,1	0,6	0,2	0,1	1,3	0,5	0,5	1,0	0,1	0,5	0,7	0,7	0,4	0,3	3,0	0,7	1,0	0,3	1,0	0,5	0,4	0,5	0,4	1,2	2,1	2,2	0,4	0,3	2,3	0,5	2,2	0,2	4,0	0,5	2,2	0,2	2,2	2,2	0,4	3,2	4,2	7,0	7,0	4,0	8,0	3,2
iteration_867	1,2	0,2	0,2	3,0	1,0	3,0	1,0	1,2	0,4	2,0	0,3	1,0	1,2	0,5	2,0	0,2	2,0	2,0	3,0	2,0	1,4	0,1	1,2	0,6	0,2	0,2	2,2	4,0	3,0	2,1	3,0	5,0	4,0	2,0	3,0	2,1	3,0	3,0	3,0	6,0	2,0	4,0	4,0	4,0	3,1	3,0	4,0
iteration_868	0,2	4,1	4,0	1,1	0,3	0,4	1,0	4,1	0,5	4,1	1,3	5,0	4,1	1,2	1,0	2,3	5,0	0,1	1,3	0,3	0,1	5,0	2,0	0,3	1,3	3,0	-1,-1	5,0	1,1	0,1	4,1	0,5	2,0	5,0	4,1	0,1	1,4	-1,-1	1,4	1,1	0,5	7,0	3,1	3,1	0,5	2,2	3,4
iteration_869	0,4	0,3	0,4	6,0	0,3	0,4	4,4	2,4	0,4	4,0	0,4	4,0	2,4	0,4	4,4	2,0	2,4	4,2	4,2	4,2	0,4	0,2	4,2	2,2	0,4	4,0	0,4	5,0	2,1	1,4	3,0	0,2	-1,-1	-1,-1	1,1	1,4	1,2	1,2	1,0	1,2	0,2	1,1	1,0	0,3	0,3	0,4	1,0
iteration_870	0,5	4,0	1,0	3,0	3,5	4,0	3,0	2,0	0,3	3,0	5,0	2,0	1,0	1,3	1,0	5,0	1,0	3,0	3,0	4,0	2,3	2,0	5,0	0,3	0,0	0,0	0,0	2,3	1,3	3,0	1,3	3,0	3,0	2,3	2,3	1,3	5,0	4,0	4,0	4,0	3,0	2,3	0,3	5,0	2,2	4,0	3,3
iteration_871	0,5	3,0	3,1	0,2	3,1	5,0	3,1	3,1	1,2	0,2	1,4	3,1	0,2	5,0	3,1	0,5	3,1	0,1	3,0	8,0	1,1	0,5	0,5	5,1	0,2	0,5	0,2	0,3	2,1	0,2	2,2	0,4	2,1	3,0	2,2	0,2	2,0	0,5	2,0	2,0	0,3	3,0	2,0	1,0	4,0	2,0	2,0
iteration_872	5,0	2,2	3,0	0,2	1,2	4,0	2,1	1,1	0,5	1,1	5,0	1,1	2,1	2,3	2,1	1,3	1,1	0,1	6,0	2,0	0,6	2,0	4,1	0,4	2,3	2,3	3,0	0,3	3,1	4,1	0,2	0,5	0,3	2,0	0,2	4,1	0,4	0,3	0,3	0,4	1,3	1,1	1,1	1,3	0,5	1,3	0,3
iteration_873	0,4	3,0	2,4	0,1	1,0	0,5	0,4	2,0	3,1	0,4	2,0	0,5	0,5	4,0	2,0	2,0	0,4	0,1	0,1	0,5	5,0	0,1	2,4	-1,-1	3,0	1,0	1,0	0,2	0,2	4,0	0,3	2,2	0,1	0,5	0,1	2,1	2,0	0,2	2,1	0,2	2,3	0,1	0,4	2,1	0,5	0,1	2,1
iteration_874	3,2	3,0	3,2	3,1	3,0	0,5	3,1	6,0	1,1	6,0	0,4	0,3	6,0	4,0	0,3	0,4	3,2	0,3	0,3	0,3	3,1	0,1	0,2	4,0	0,4	0,3	0,3	0,4	3,2	0,5	3,3	0,5	3,1	5,0	0,3	0,4	0,4	0,3	0,4	0,4	0,4	3,2	3,4	3,4	2,2	4,0	3,3
iteration_875	0,5	1,4	1,2	0,6	0,7	3,0	0,5	1,3	4,0	1,3	0,5	1,3	0,5	2,2	0,5	1,1	1,3	1,2	2,3	2,3	3,3	0,3	0,3	2,2	0,3	1,2	0,3	0,5	0,5	1,4	0,6	2,0	0,6	0,3	0,5	1,3	1,3	1,3	1,3	1,3	0,2	0,4	0,5	0,3	-1,-1	1,1	1,2
iteration_876	0,4	1,2	1,2	4,0	0,4	4,0	1,2	2,0	0,3	1,2	2,0	1,2	1,2	2,1	2,0	4,0	2,0	3,0	2,2	3,0	1,1	2,0	1,2	0,3	5,0	1,0	5,0	4,0	3,0	0,5	2,0	0,3	5,0	5,0	2,0	1,1	2,3	2,0	2,3	3,3	1,1	2,0	2,0	1,1	4,0	2,0	3,0
iteration_877	5,0	1,1	5,0	3,0	5,0	5,0	7,0	7,0	4,0	7,0	0,4	7,0	7,0	0,5	7,0	2,2	4,0	7,0	8,0	8,0	4,0	4,2	4,2	3,0	5,0	3,2	4,2	3,0	0,2	0,2	3,0	3,2	0,2	0,3	3,2	3,1	0,4	3,0	3,2	0,2	2,2	0,3	2,1	2,2	4,0	0,1	0,3
iteration_878	2,2	5,0	6,0	0,3	1,2	2,3	2,1	2,2	0,4	4,2	4,0	4,2	4,1	1,1	2,1	2,1	4,1	2,1	2,3	4,0	0,5	7,0	5,0	0,2	2,1	4,0	0,2	3,1	0,2	4,0	0,1	0,3	0,3	5,0	0,1	3,1	0,2	0,3	0,3	0,3	0,4	3,1	0,3	3,2	0,5	3,1	0,2
iteration_879	4,0	1,4	2,4	4,0	3,0	0,3	2,0	0,4	0,3	6,0	3,0	0,4	2,0	0,3	4,4	2,0	6,0	0,0	0,0	2,3	0,3	3,0	3,0	2,1	1,4	5,0	1,4	5,0	4,0	3,1	0,0	2,0	4,0	0,2	9,0	0,1	1,0	1,0	1,0	5,0	0,3	5,1	0,2	0,2	3,0	1,1	1,1
iteration_880	2,0	0,5	1,3	3,3	1,2	2,3	0,6	1,3	0,5	3,3	0,5	0,6	3,3	5,0	4,0	3,1	0,6	0,6	0,6	0,6	1,5	0,6	0,6	5,0	3,1	3,1	1,1	4,0	0,5	4,1	3,3	0,5	-1,-1	3,2	3,2	0,4	3,3	3,2	3,3	0,6	2,0	0,4	0,2	2,2	0,4	0,2	3,0
iteration_881	5,0	0,3	5,2	1,2	5,1	2,0	0,4	1,2	2,3	1,2	0,1	1,2	1,2	3,0	5,2	1,3	6,0	1,2	1,2	1,2	1,3	0,3	1,0	3,0	1,2	1,2	1,2	0,3	2,0	3,0	1,2	2,2	1,1	-1,-1	1,1	0,2	0,3	3,0	2,1	3,0	1,4	0,4	1,3	1,1	5,0	2,0	0,5
iteration_882	0,5	4,0	4,4	0,3	4,4	2,3	0,6	0,5	4,0	4,2	3,2	4,1	0,5	4,0	4,1	4,0	4,1	0,7	0,5	2,4	2,4	3,1	4,2	3,4	4,1	8,0	8,0	0,4	3,1	5,0	0,3	1,3	3,2	0,3	3,2	3,1	4,0	4,0	1,2	4,0	0,4	3,0	0,0	3,0	5,0	3,0	1,0
iteration_883	2,2	0,2	0,3	5,0	0,3	4,0	4,2	4,1	2,3	1,2	0,3	4,1	-1,-1	0,4	1,1	0,2	4,1	7,0	7,0	5,0	4,3	4,2	4,1	1,2	0,3	1,2	0,3	4,1	-1,-1	5,0	0,3	0,2	4,2	0,2	0,3	2,2	4,0	0,4	4,2	0,2	5,0	0,1	3,0	3,1	4,0	2,0	3,0
iteration_884	0,5	0,5	0,10	2,0	0,10	4,0	0,5	2,5	1,0	2,5	2,0	2,5	2,5	0,3	0,5	5,0	2,5	2,0	2,5	2,0	2,0	4,0	0,5	2,1	0,5	0,0	0,5	4,0	2,0	1,3	4,0	2,0	4,0	2,1	2,0	2,3	3,0	3,0	3,0	3,0	1,2	2,1	3,0	0,3	4,0	4,0	2,0
iteration_885	0,2	2,2	2,1	1,4	0,3	0,4	3,0	3,0	5,0	1,1	1,2	2,4	2,4	-1,-1	3,0	2,3	2,4	1,3	2,3	1,1	5,0	1,4	1,4	2,2	4,0	2,3	1,3	0,5	1,4	0,5	1,1	0,3	1,4	3,1	1,4	1,4	0,6	0,5	1,1	1,1	2,0	4,0	1,0	3,0	4,0	2,1	0,4
iteration_886	2,1	0,5	2,3	1,2	2,3	1,0	0,5	1,3	2,1	2,2	1,3	3,0	0,5	5,0	1,3	5,0	0,5	0,2	0,2	0,3	0,4	2,0	1,3	2,2	2,0	1,3	5,0	2,0	0,3	5,0	1,1	3,0	1,2	5,0	1,1	6,0	1,2	3,0	1,2	1,2	4,0	1,0	2,0	2,0	5,0	1,0	3,0
iteration_887	4,0	1,3	2,3	0,1	3,0	4,0	2,0	2,1	0,5	2,1	4,0	0,4	0,3	2,0	2,1	0,3	2,0	4,0	2,0	2,0	2,1	2,1	2,1	1,3	0,1	2,3	2,3	1,0	2,1	0,2	3,0	1,2	3,0	0,3	3,0	1,1	1,2	3,0	1,2	2,2	2,2	2,2	2,2	2,2	0,2	0,2	0,4
iteration_888	1,4	1,2	1,2	0,3	1,2	0,2	1,1	0,4	0,4	0,3	1,3	1,1	0,3	0,2	1,1	1,3	1,1	0,2	1,1	1,1	0,4	-1,-1	0,4	0,3	1,1	2,0	2,0	0,4	0,4	5,0	0,3	0,4	0,5	0,4	0,5	2,1	0,4	0,5	0,4	0,5	4,0	0,5	3,2	3,3	1,4	0,6	0,4
iteration_889	1,1	1,2	2,0	1,2	0,3	1,0	2,0	2,0	0,3	1,2	5,0	1,2	1,2	0,2	2,0	4,0	2,0	2,0	2,0	2,0	1,2	4,2	4,2	1,0	4,0	4,0	4,0	5,0	0,2	0,5	4,0	0,5	4,0	2,2	4,0	4,1	4,1	0,4	4,4	0,1	1,0	6,0	4,0	4,0	0,5	0,3	8,0
iteration_890	2,3	3,0	4,0	0,3	2,3	3,0	2,1	2,2	2,3	2,1	3,2	2,2	2,2	4,0	2,2	0,4	2,2	5,0	3,1	5,0	4,0	5,0	2,2	1,2	2,4	2,0	0,6	0,2	3,2	0,5	-1,-1	3,0	3,1	5,0	3,1	0,2	1,1	5,0	4,0	1,1	4,0	4,1	6,0	2,1	1,2	4,2	4,1
iteration_891	3,1	1,3	0,4	0,5	0,4	4,0	0,1	0,6	0,3	0,8	3,0	0,1	0,8	4,0	0,8	0,4	0,8	1,0	1,0	1,1	0,5	2,1	1,0	3,5	0,7	0,5	0,7	0,5	5,0	1,1	5,0	2,3	0,0	2,1	5,5	6,0	0,3	2,0	2,0	0,3	0,4	0,6	0,6	0,6	5,0	3,0	0,8
iteration_892	0,3	4,0	4,3	1,2	0,3	2,0	4,2	5,0	2,0	4,2	0,3	1,3	1,3	3,1	1,3	2,0	1,3	0,2	6,0	6,0	2,0	1,1	1,2	3,3	1,3	2,0	1,3	1,1	3,2	5,0	1,2	0,5	0,3	2,2	0,3	5,2	0,3	0,5	0,2	0,2	0,5	2,2	2,0	2,0	3,0	1,2	0,2
iteration_893	0,2	0,5	0,3	5,0	0,3	1,3	4,0	4,3	1,2	1,3	0,2	1,0	4,0	2,3	4,0	2,2	1,0	5,0	4,3	5,0	0,5	0,0	0,2	4,3	0,2	2,0	0,2	2,0	4,1	4,0	5,0	0,3	1,1	0,5	5,0	8,0	1,1	1,1	1,1	1,2	0,4	4,4	4,3	0,7	0,4	0,6	5,0
iteration_894	4,0	0,4	1,1	1,0	1,1	2,1	1,1	1,1	2,0	0,1	4,0	1,0	1,1	5,0	1,0	2,3	1,1	1,1	-1,-1	2,1	2,0	5,0	5,0	4,0	2,0	1,3	3,0	5,0	4,0	4,0	1,0	1,4	8,0	2,1	8,0	2,0	4,0	5,4	6,0	5,4	0,2	3,1	3,1	3,1	3,0	2,1	3,1
iteration_895	1,1	0,5	0,1	0,3	0,6	0,4	0,0	0,1	0,3	0,0	1,3	0,4	0,0	0,3	0,4	4,1	0,4	0,0	0,0	0,0	0,3	0,6	1,1	0,2	4,3	4,3	0,4	5,0	0,4	3,0	5,3	1,4	0,1	1,4	0,1	2,3	0,5	1,0	0,5	0,4	3,0	0,5	0,1	3,1	0,5	1,2	0,5
iteration_896	0,2	5,0	3,1	1,0	3,1	2,0	0,1	4,0	4,0	1,1	2,1	0,1	4,0	3,2	3,0	2,2	3,0	1,0	1,0	1,1	3,0	0,1	2,1	6,0	0,2	5,0	0,2	4,0	1,0	2,2	4,0	4,0	4,0	5,0	4,0	0,2	4,0	8,0	4,0	8,0	3,0	9,0	5,0	6,0	0,1	5,0	1,0
iteration_897	3,2	0,3	0,3	0,2	0,4	0,3	0,2	0,3	1,1	-1,-1	0,3	0,2	0,1	0,4	0,4	0,5	0,2	0,2	0,5	0,2	1,1	0,3	0,4	0,0	0,6	0,3	0,6	0,4	5,0	0,4	0,2	3,0	5,2	3,0	0,2	0,4	0,2	8,0	8,0	3,2	1,0	2,2	2,0	3,0	4,0	4,0	2,0
iteration_898	0,2	3,0	3,1	0,1	0,1	3,0	3,1	3,1	0,5	3,0	1,3	0,2	3,0	0,2	3,0	3,1	3,0	5,0	5,0	5,0	3,1	0,4	0,4	3,2	3,1	0,1	6,0	0,3	3,0	0,4	-1,-1	0,5	0,2	0,5	3,1	3,2	0,4	0,6	0,1	0,3	1,2	0,3	1,2	0,4	0,1	0,2	0,2
iteration_899	2,0	3,2	1,2	0,2	4,0	1,3	1,2	1,0	3,0	1,0	0,4	0,4	0,4	0,2	0,2	1,4	0,2	0,5	1,3	0,5	3,0	0,5	0,5	-1,-1	1,2	1,0	1,2	1,2	0,1	2,2	0,3	2,0	1,0	2,3	1,0	0,3	0,0	1,0	2,0	2,0	0,3	2,0	0,1	0,1	4,0	4,0	0,0
iteration_900	-1,-1	4,1	5,0	0,1	5,0	4,0	1,1	4,0	0,4	1,0	3,0	4,0	4,0	0,4	1,1	0,2	1,1	4,0	4,0	3,1	0,1	1,0	5,0	4,3	1,1	0,2	1,1	4,0	0,3	0,4	4,1	-1,-1	0,1	0,5	0,1	0,4	0,1	3,0	3,0	0,1	3,1	0,1	0,2	3,1	4,0	1,5	0,2
iteration_901	1,4	0,5	1,3	2,2	1,3	0,5	3,0	0,5	5,0	1,2	1,1	3,0	2,3	5,0	2,3	5,0	2,3	1,4	1,4	2,1	4,3	3,0	2,1	5,3	5,3	0,3	0,3	2,1	1,2	2,0	0,3	2,2	3,0	0,4	0,3	1,2	2,2	3,0	2,2	2,2	0,3	0,1	0,2	0,1	1,4	0,8	2,0
iteration_902	0,3	4,0	3,2	0,4	1,1	3,0	3,2	3,2	2,2	0,4	2,0	0,4	3,2	1,3	0,4	5,0	3,2	3,0	3,2	6,0	5,0	2,2	0,2	0,5	1,2	4,2	1,2	3,2	0,2	0,2	0,4	0,2	0,4	1,3	0,2	0,3	0,2	0,4	0,2	0,2	0,5	0,3	0,2	0,5	0,4	0,5	0,2
iteration_903	2,0	5,0	3,0	4,2	4,0	0,3	2,2	6,0	0,2	2,2	2,0	6,0	5,0	5,0	5,0	3,1	1,2	0,4	0,3	2,2	2,1	3,0	5,0	8,0	4,0	4,1	4,0	0,4	5,0	2,2	-1,-1	0,2	1,2	0,5	1,2	2,2	1,0	0,4	0,4	1,0	0,4	1,4	0,6	1,2	0,4	0,6	1,4
iteration_904	3,1	2,0	4,0	0,5	4,0	0,4	3,2	3,2	3,0	3,3	4,0	1,3	1,3	1,1	1,3	5,0	3,3	0,4	3,2	3,2	3,0	2,0	3,3	0,4	4,0	3,3	2,3	0,5	0,3	0,3	0,6	0,1	0,5	1,3	0,5	0,3	0,4	0,3	0,3	0,2	0,3	1,3	0,4	0,5	5,0	5,3	0,2
iteration_905	3,0	0,2	1,1	2,2	1,1	1,3	0,3	1,2	1,2	0,3	0,2	0,3	2,1	3,1	0,3	4,0	2,1	0,4	1,2	1,2	1,2	0,3	0,3	2,1	1,2	3,1	3,2	5,0	0,2	2,0	3,0	0,5	2,2	0,5	3,0	4,0	2,0	0,7	2,0	2,0	1,3	3,5	3,3	3,3	2,1	2,5	0,3
iteration_906	0,2	5,0	3,1	0,6	3,1	0,5	0,4	3,3	1,2	3,3	2,0	3,3	3,3	0,4	3,3	3,1	0,4	0,5	0,4	0,4	4,0	5,0	5,0	0,6	3,1	3,1	3,1	2,3	0,3	2,3	2,3	2,3	2,0	0,3	2,0	2,3	2,3	4,0	2,3	2,0	3,0	0,2	3,0	0,0	4,0	0,2	2,0
iteration_907	5,0	2,2	4,0	0,0	3,2	5,0	2,0	2,0	4,0	2,0	3,0	2,0	2,0	0,3	2,0	0,5	2,0	2,0	4,0	3,0	3,0	2,0	5,0	0,1	2,5	0,0	0,5	5,0	5,0	0,5	5,0	1,4	10,0	2,2	10,0	5,4	6,0	6,0	6,0	6,0	2,1	7,0	7,0	2,1	0,4	0,6	6,0
iteration_908	0,3	0,2	0,1	1,1	0,1	0,4	1,0	1,0	1,2	0,1	5,0	1,0	1,1	0,1	1,1	5,0	1,1	1,4	0,0	1,4	0,2	4,0	3,0	0,1	5,1	1,0	0,1	1,0	0,2	5,0	1,1	0,4	0,1	4,0	0,1	4,0	0,2	0,3	0,1	0,2	0,4	4,1	0,4	4,3	4,0	3,0	0,2
iteration_909	0,2	2,2	0,3	1,3	0,3	2,0	0,4	1,1	1,4	1,2	0,5	0,5	1,1	5,0	0,5	0,5	1,2	0,3	2,3	0,1	1,4	0,5	0,5	4,1	0,6	0,6	0,5	0,3	2,0	1,1	1,0	2,1	1,0	0,5	1,0	2,0	1,1	2,0	3,0	0,1	5,0	1,4	3,0	2,4	0,3	0,1	2,0
iteration_910	3,0	2,0	2,0	3,0	-1,-1	0,2	1,0	2,0	0,2	4,0	3,0	1,0	1,0	2,0	3,0	1,3	3,0	1,0	1,2	0,0	2,1	3,0	1,0	3,0	2,3	3,0	3,0	4,0	5,0	0,5	3,0	0,5	6,0	4,0	3,0	1,5	4,0	2,5	4,0	2,5	0,3	3,0	1,0	1,3	5,0	5,0	1,0
iteration_911	0,5	0,2	0,5	3,0	0,5	5,0	2,1	2,4	0,2	1,1	0,5	2,4	1,4	4,0	1,1	4,0	2,1	4,1	1,1	4,1	2,2	2,1	0,5	1,0	4,1	0,1	1,0	1,2	2,3	0,2	-1,-1	0,5	1,3	4,0	0,5	0,4	-1,-1	0,4	0,4	1,1	0,4	3,3	3,2	0,5	3,2	4,0	4,0
iteration_912	3,0	1,0	1,0	1,5	2,0	2,0	1,0	0,5	2,3	1,5	5,0	2,0	2,0	3,1	2,0	0,2	0,5	0,0	1,0	2,0	2,0	4,0	4,0	1,1	1,1	1,1	1,1	0,5	2,0	4,0	1,5	5,0	1,5	2,2	1,5	1,5	2,0	4,5	1,5	1,5	0,3	1,2	1,3	1,3	0,5	0,2	1,3
iteration_913	0,5	0,3	0,4	2,1	0,4	0,2	2,3	2,1	0,4	0,4	0,5	0,2	2,1	5,0	0,2	4,0	0,4	2,1	-1,-1	0,4	2,3	0,1	0,1	6,0	2,1	2,1	2,1	3,1	2,3	4,0	5,0	0,3	0,4	2,1	0,4	5,0	0,3	0,6	0,6	0,1	0,3	0,2	0,2	0,2	5,0	3,0	0,4
iteration_914	2,0	4,0	1,0	3,0	3,0	0,2	3,0	2,0	5,0	2,0	0,3	2,0	2,0	0,5	2,0	0,3	2,0	1,1	2,1	1,1	4,0	2,0	2,0	1,3	1,0	1,0	1,0	2,2	2,0	0,3	1,2	4,0	1,2	1,1	1,2	-1,-1	2,2	3,0	2,2	3,0	4,0	1,2	2,2	2,2	5,0	5,1	2,2
iteration_915	0,4	1,4	0,5	3,0	-1,-1	2,1	2,4	1,4	0,0	2,1	4,1	1,4	1,1	0,5	1,1	3,0	2,1	0,5	2,4	2,1	0,4	0,5	4,4	0,4	1,1	3,0	1,1	4,0	2,0	0,2	3,0	3,1	3,0	0,4	3,0	2,2	2,1	2,1	2,1	1,1	2,1	1,4	2,4	3,0	0,5	0,6	0,5
iteration_916	0,3	2,1	2,2	2,4	0,3	0,5	0,6	2,4	2,1	2,4	0,4	2,4	0,6	4,0	4,0	3,2	0,6	0,7	0,4	0,4	0,5	0,4	0,4	4,2	5,0	-1,-1	5,0	1,4	3,0	5,0	3,0	0,4	1,4	5,0	3,0	5,0	0,7	1,1	0,7	1,1	4,0	3,0	3,0	4,0	0,4	1,2	2,4
iteration_917	0,5	2,0	1,4	0,6	1,1	3,2	0,8	0,8	2,3	1,2	2,1	1,2	1,4	4,0	1,2	5,0	0,8	3,4	3,4	3,4	0,7	1,1	3,0	3,0	4,0	2,2	4,0	0,5	1,4	0,4	1,3	0,5	0,6	2,0	1,3	0,3	0,5	0,4	0,4	0,6	0,3	2,3	0,4	0,5	5,0	3,0	0,3
iteration_918	3,2	3,0	6,0	3,0	3,2	1,4	4,0	5,0	3,0	4,0	2,3	4,0	4,0	4,0	4,0	1,2	5,0	1,4	3,4	3,4	4,0	1,3	5,0	4,0	4,0	2,0	3,2	1,3	-1,-1	1,1	2,0	5,0	1,3	3,0	2,3	2,0	3,0	2,3	4,0	3,0	4,0	2,0	3,0	5,0	0,2	3,1	3,0
iteration_919	3,0	0,5	3,0	3,2	0,5	5,0	0,2	3,2	1,2	0,2	2,1	6,0	3,0	3,0	0,2	4,0	0,2	4,0	1,2	4,2	3,2	5,0	5,0	3,0	2,2	2,2	2,0	3,0	0,5	5,0	0,3	2,1	3,2	4,1	3,3	4,0	0,3	3,1	2,2	0,3	0,2	0,4	0,3	0,5	0,2	0,2	0,1
iteration_920	2,3	-1,-1	0,7	0,2	2,4	0,4	0,5	0,5	4,0	0,3	4,0	0,4	0,4	2,3	0,3	2,3	0,5	0,4	0,5	0,5	4,2	2,0	2,4	0,7	2,3	0,3	0,6	0,2	0,5	4,0	0,2	0,5	0,3	2,0	0,3	3,2	0,5	0,6	0,6	0,6	0,5	1,3	1,3	0,5	2,1	3,0	1,2
iteration_921	3,0	0,5	3,1	2,3	0,1	4,1	5,0	0,4	4,0	2,1	3,0	2,1	0,4	0,5	0,4	0,3	2,1	7,0	6,0	7,0	2,1	3,0	2,1	0,5	0,5	0,5	0,2	5,0	2,3	0,3	5,0	1,1	5,0	-1,-1	2,3	3,3	3,1	3,0	2,1	3,1	2,0	2,1	1,1	3,0	0,4	2,2	-1,-1
iteration_922	4,0	1,4	0,4	0,3	0,4	3,0	0,6	0,1	2,2	0,1	0,3	0,6	0,1	2,0	0,1	1,2	0,2	0,2	3,4	0,2	2,0	0,7	0,4	2,0	1,0	0,3	0,3	0,4	0,5	1,2	0,3	2,1	0,4	5,0	0,4	1,2	0,4	0,2	0,4	2,1	4,0	4,1	6,0	6,0	1,1	5,0	4,1
iteration_923	0,4	0,5	0,2	2,0	0,2	4,0	1,0	1,0	0,4	1,2	0,4	1,2	1,2	2,3	1,2	1,1	1,2	3,0	3,0	3,0	0,0	0,4	1,2	1,3	1,1	1,2	2,0	2,0	2,0	2,0	2,0	4,1	2,0	0,2	2,0	1,0	5,0	5,0	1,1	5,0	1,1	1,2	1,1	2,0	5,0	5,0	1,1
iteration_924	3,0	5,0	2,0	0,5	5,0	0,4	0,1	2,4	0,2	2,4	0,5	0,4	0,4	0,3	0,1	5,0	0,4	0,2	0,2	0,3	0,4	0,2	0,7	0,0	3,1	3,0	3,0	0,4	2,1	1,1	0,1	0,2	0,1	0,5	0,1	0,1	0,3	0,2	0,3	0,1	5,0	0,3	1,0	1,3	2,0	1,2	0,2
iteration_925	2,3	2,1	2,1	4,0	2,3	0,4	3,0	3,0	0,2	3,0	2,0	5,0	-1,-1	2,3	-1,-1	0,4	3,1	2,3	1,3	2,1	1,1	4,0	4,0	1,3	2,4	1,4	1,4	3,0	3,0	2,0	5,0	1,4	1,0	0,5	4,0	4,0	0,4	0,4	1,4	1,4	3,0	3,1	3,1	6,0	0,5	0,4	3,4
iteration_926	3,0	3,1	6,0	0,3	6,0	0,4	3,3	3,0	1,3	3,3	0,5	3,0	3,3	1,1	3,0	0,5	3,0	0,5	3,2	3,2	0,3	3,5	0,5	4,0	0,5	3,0	0,0	0,3	0,4	2,3	0,7	2,1	0,7	0,3	0,4	2,3	0,5	0,5	2,4	0,5	2,2	0,4	2,0	2,0	4,1	-1,-1	0,1
iteration_927	4,1	0,5	4,1	1,0	4,4	2,0	0,1	0,1	3,0	1,1	0,3	5,0	0,1	0,4	0,1	1,0	0,1	0,0	2,1	0,0	1,1	4,1	1,2	0,4	1,1	0,1	0,1	3,0	3,0	4,1	1,0	5,0	2,0	4,0	5,0	5,0	5,0	2,0	2,0	2,0	4,0	4,0	3,0	5,0	2,1	2,1	2,0
iteration_928	4,0	2,0	3,0	2,3	5,0	3,2	1,3	4,0	0,4	4,0	4,0	2,3	4,0	3,0	1,3	3,1	4,0	3,3	0,5	1,2	2,2	2,3	4,0	5,0	0,4	0,4	4,0	2,0	2,3	0,3	4,0	2,2	2,0	2,3	2,0	2,1	2,0	4,0	0,2	2,2	1,1	2,0	3,0	3,0	2,2	2,2	3,0
iteration_929	5,0	1,1	1,1	0,1	5,0	0,3	0,2	0,1	0,3	1,0	0,3	0,2	1,0	0,2	0,2	5,0	1,0	0,1	0,1	0,4	0,3	0,3	0,3	1,1	4,1	1,1	4,1	3,1	3,0	1,1	3,1	4,1	3,1	4,0	6,0	1,1	3,1	4,1	4,1	3,1	2,1	5,0	5,0	4,0	0,4	2,4	3,1
iteration_930	3,0	1,4	1,4	2,1	3,0	0,3	3,0	3,0	0,3	3,0	2,0	3,0	2,4	0,5	3,0	5,0	2,4	1,1	2,2	2,1	2,3	2,0	2,0	2,3	6,0	2,0	2,0	2,1	4,1	4,0	4,1	3,0	0,2	0,1	0,2	8,0	0,1	0,1	3,1	0,1	3,1	0,2	3,1	0,2	3,0	2,0	0,2
iteration_931	2,0	0,3	0,1	0,7	2,2	1,4	0,3	0,6	2,0	0,6	2,3	0,2	0,5	2,0	0,3	3,1	0,6	0,6	0,6	0,6	0,1	0,3	0,3	1,0	3,2	0,3	0,3	0,3	0,5	0,2	0,7	2,2	0,6	5,0	0,6	0,6	0,3	2,5	2,1	0,3	0,4	5,5	5,2	5,2	3,0	6,0	0,4
iteration_932	5,0	3,0	7,0	2,1	1,0	0,4	4,0	7,0	4,0	5,1	2,0	2,1	4,0	0,5	7,0	0,4	7,0	2,1	2,1	2,1	2,0	0,1	0,1	2,1	2,1	2,1	5,1	0,4	4,0	0,3	2,3	4,0	2,1	5,0	2,1	0,3	2,1	4,0	2,1	2,1	2,1	6,0	2,1	2,1	1,3	5,0	4,0
iteration_933	1,3	3,2	4,0	1,1	3,3	0,5	3,1	3,1	4,0	4,0	-1,-1	1,1	4,0	0,5	1,1	0,5	3,1	0,5	0,5	0,5	4,1	0,2	0,2	3,4	0,3	1,3	1,3	1,3	0,5	1,4	0,4	0,2	0,7	3,1	1,4	1,1	0,5	0,5	0,4	0,4	0,5	1,1	0,3	0,3	0,2	0,1	0,2
iteration_934	0,3	0,2	0,2	4,2	0,3	0,4	-1,-1	4,1	3,0	0,3	0,2	0,3	4,1	2,0	0,3	5,0	4,1	0,2	0,5	0,5	0,1	0,3	0,2	4,0	4,1	1,1	4,1	0,5	4,1	0,4	0,3	3,1	4,3	4,1	0,4	0,4	4,1	7,0	3,3	0,4	0,5	0,2	0,5	0,2	2,0	5,0	4,1
iteration_935	0,5	1,2	1,1	4,0	0,3	0,3	4,0	3,1	3,0	1,1	1,1	2,0	2,0	1,3	2,0	0,4	2,0	1,2	3,1	1,2	6,0	1,1	2,0	2,0	1,1	1,1	1,3	1,3	4,0	0,5	4,0	0,5	1,3	1,1	1,3	3,5	1,3	1,3	0,6	0,6	2,3	1,3	0,6	0,6	2,2	1,2	0,6
iteration_936	5,0	1,4	2,4	3,2	4,0	5,0	5,0	3,4	1,0	5,0	1,2	0,6	0,6	4,0	2,2	2,0	3,4	3,0	6,0	4,0	1,4	1,2	1,4	1,2	1,2	1,2	1,2	3,2	3,0	2,0	6,0	0,5	0,2	4,0	0,2	4,0	0,2	0,3	0,5	0,3	1,4	1,0	1,4	0,4	5,0	3,0	1,2
iteration_937	0,2	0,5	0,5	3,0	0,5	2,0	2,4	1,4	0,2	2,4	1,3	1,4	1,4	0,5	2,1	0,4	1,4	2,4	2,0	2,0	0,4	-1,-1	1,3	0,7	2,1	0,4	0,2	5,0	2,1	0,3	1,1	0,5	1,1	0,5	1,1	1,3	1,1	1,4	0,2	0,5	5,0	1,5	2,0	4,5	4,0	0,0	2,0
iteration_938	0,4	2,2	2,0	9,0	2,0	3,0	7,0	4,0	2,2	5,0	0,4	5,0	4,0	1,4	5,0	2,2	4,0	4,0	3,0	4,0	2,0	5,2	5,2	4,4	5,2	0,2	7,0	5,0	4,1	4,0	0,1	2,2	0,1	2,0	0,1	1,1	2,0	2,0	2,1	2,0	1,3	0,1	0,4	1,0	0,4	2,2	0,1
iteration_939	0,4	1,1	0,3	4,0	0,3	3,0	3,2	1,2	3,2	3,2	2,2	1,1	1,2	2,2	3,1	0,5	1,2	2,2	4,0	4,0	3,2	1,2	0,3	2,2	0,5	0,5	3,4	3,0	5,0	0,4	4,0	0,4	7,0	3,0	7,0	4,1	3,3	3,1	3,3	3,1	0,4	3,0	3,2	0,2	0,5	3,4	6,0
iteration_940	0,4	0,3	0,3	0,3	0,3	4,0	0,3	0,2	0,4	0,4	1,4	0,3	0,2	1,3	0,2	3,0	0,2	2,1	2,1	2,1	0,2	0,5	0,6	1,1	3,1	0,1	0,1	1,1	0,3	0,2	0,2	3,2	0,2	2,0	1,2	0,1	3,1	3,1	0,3	0,3	0,4	1,2	0,4	1,2	2,0	2,0	0,3
iteration_941	1,4	2,3	1,3	1,4	1,3	0,4	2,0	2,0	1,3	0,7	0,2	2,0	2,0	3,0	1,3	3,0	2,0	1,2	1,2	1,2	1,3	1,1	1,1	2,0	2,0	2,0	2,3	5,0	0,5	4,0	1,4	2,3	1,4	0,4	1,4	5,0	2,4	1,3	0,7	3,0	0,3	0,8	0,7	0,4	5,0	2,4	2,3
iteration_942	0,4	0,3	0,6	0,2	0,3	3,2	0,3	0,3	3,0	-1,-1	0,5	0,3	0,3	0,5	0,5	3,0	0,3	0,2	3,0	3,0	1,0	-1,-1	0,4	0,3	1,2	2,2	1,2	1,2	0,4	0,5	1,4	3,0	1,4	3,0	0,6	0,5	2,0	2,4	2,4	3,0	3,0	0,4	0,4	3,4	3,1	0,1	1,4
iteration_943	3,0	3,2	3,2	5,1	6,0	1,4	0,3	5,2	5,0	0,3	2,0	3,1	8,0	3,0	8,0	3,2	8,0	0,5	0,5	0,5	2,2	1,1	4,0	7,0	3,2	3,2	3,2	4,1	5,0	5,0	4,0	5,0	5,1	0,4	5,1	8,0	0,1	10,0	5,0	5,0	0,5	5,4	0,4	5,5	4,0	3,4	0,5
iteration_944	3,1	2,0	3,0	2,1	3,0	2,0	5,0	3,1	0,3	2,0	2,2	2,0	0,1	0,5	3,1	5,0	2,0	2,0	3,0	2,0	0,2	0,2	2,0	0,1	3,1	6,0	3,1	0,2	2,2	0,1	0,3	4,0	0,3	0,3	2,1	0,2	3,1	3,1	1,1	1,1	3,1	-1,-1	3,1	3,3	2,0	1,3	0,2
iteration_945	4,1	2,2	0,3	3,0	6,0	4,0	0,2	3,2	1,0	0,2	1,2	3,2	3,2	0,3	3,2	4,0	3,2	2,2	2,0	2,2	4,0	4,0	3,2	3,2	5,0	5,0	5,0	4,0	4,0	2,0	3,0	5,0	7,0	4,0	3,0	4,0	4,0	3,0	9,0	9,0	5,0	5,0	5,0	6,0	0,5	2,2	2,0
iteration_946	0,3	0,4	0,3	4,0	0,5	0,4	2,2	2,2	0,5	2,2	0,4	2,1	2,1	0,2	2,2	0,3	2,2	0,3	0,3	2,3	0,7	2,2	2,2	2,2	2,3	0,5	2,0	2,0	2,3	2,3	4,0	5,0	0,3	5,0	2,3	4,0	1,0	1,0	1,3	1,3	4,1	0,3	0,4	0,1	2,0	5,0	0,1
iteration_947	0,4	0,5	0,3	0,4	0,3	4,1	0,0	0,3	2,0	0,4	2,0	0,4	0,3	0,2	0,4	4,0	0,3	0,1	4,0	0,1	1,0	1,4	1,0	0,4	1,4	3,0	1,4	0,5	-1,-1	0,5	0,1	-1,-1	0,1	0,3	0,1	0,5	0,0	0,0	0,0	0,1	3,1	0,4	0,2	0,4	3,0	2,3	0,1
iteration_948	5,0	3,2	0,2	3,5	8,0	5,0	3,2	3,0	5,0	0,7	2,1	3,2	3,2	0,3	0,5	2,0	3,0	4,2	4,0	4,2	2,0	0,3	3,1	0,5	2,5	2,0	0,5	3,0	0,5	0,5	0,5	0,4	3,0	0,2	0,0	0,3	3,2	3,2	0,2	3,2	4,0	0,2	1,2	3,2	4,1	4,2	0,4
iteration_949	3,1	4,0	2,1	4,0	5,0	1,4	3,0	3,1	1,4	5,0	3,0	3,1	3,1	2,2	5,0	2,2	1,1	3,0	1,4	3,0	1,1	6,0	6,0	0,3	3,2	4,0	5,0	3,0	1,3	2,3	1,0	2,0	4,0	2,3	3,3	0,3	4,0	4,0	4,0	4,0	0,3	2,3	2,3	0,6	0,4	0,6	5,0
iteration_950	0,5	1,1	0,6	3,0	0,1	1,3	2,1	2,1	1,4	2,5	2,2	2,5	2,5	0,4	2,1	0,5	1,1	3,0	0,4	0,4	0,5	4,0	0,7	2,1	0,5	0,2	0,5	2,0	2,0	4,1	1,0	0,4	1,0	1,1	3,0	5,0	1,2	1,2	0,2	0,2	2,0	1,1	1,1	1,1	0,2	0,3	1,1
iteration_951	3,0	1,3	3,0	1,0	1,3	4,0	2,0	2,0	0,5	1,0	0,3	2,0	2,0	4,0	2,0	3,2	3,0	4,0	4,0	2,0	-1,-1	1,3	1,0	1,0	2,2	3,0	3,0	3,0	0,4	5,0	2,0	3,2	2,0	2,0	2,0	2,0	0,2	0,2	0,2	3,0	0,3	2,0	2,3	0,3	1,0	3,0	2,2
iteration_952	0,5	5,0	0,5	6,0	5,0	0,4	5,5	5,5	3,2	1,5	0,4	1,0	1,0	2,2	1,0	0,3	1,0	0,9	0,9	5,4	3,5	0,2	1,2	3,0	1,1	1,1	1,2	5,0	2,0	5,0	1,0	5,0	6,0	0,5	6,0	2,0	3,0	4,0	3,0	-1,-1	4,0	5,5	8,0	6,0	2,2	0,2	7,0
iteration_953	0,5	1,3	1,5	0,0	1,5	-1,-1	0,5	0,5	0,2	0,5	2,3	0,5	0,5	1,1	1,0	0,5	1,0	4,0	0,5	4,0	0,1	2,0	0,8	1,5	1,3	1,2	0,3	0,5	4,0	4,1	0,0	1,3	4,0	4,0	4,5	0,1	5,0	0,3	4,3	5,0	0,5	3,5	0,5	3,5	0,3	3,1	1,5
iteration_954	0,4	0,5	0,5	3,1	0,1	0,4	0,2	3,4	0,2	3,4	0,5	3,4	0,2	3,0	0,2	2,0	3,4	0,4	0,2	0,4	3,1	0,5	3,4	2,1	1,1	1,1	1,1	3,2	0,2	4,1	0,3	0,2	3,1	0,4	3,1	0,2	0,1	3,0	0,1	3,2	3,0	0,3	2,1	1,1	3,1	0,3	0,1
iteration_955	0,4	5,0	3,2	3,1	3,2	4,0	3,1	3,2	0,3	0,3	0,4	3,1	-1,-1	3,1	6,0	3,2	3,2	5,0	5,0	2,1	0,3	3,3	0,4	3,1	6,0	3,2	3,2	0,4	3,1	0,5	3,3	0,3	3,3	4,0	0,4	0,8	3,3	3,0	3,0	3,0	5,0	2,3	0,3	7,0	0,4	2,0	3,0
iteration_956	5,0	0,4	5,2	0,6	5,2	1,1	0,5	5,3	3,1	0,5	1,3	5,3	0,5	1,4	0,5	2,0	0,5	1,3	0,4	1,3	3,3	1,3	5,3	1,2	1,2	1,3	1,3	0,4	0,3	0,2	0,1	0,2	0,6	5,0	0,3	0,3	0,5	0,5	0,5	0,5	0,3	2,0	2,3	0,3	4,0	2,0	2,3
iteration_957	0,4	0,2	0,3	4,3	0,3	2,0	0,5	4,1	2,0	4,1	0,2	0,5	0,5	5,0	0,4	1,2	4,1	2,2	2,3	2,2	0,1	0,4	0,4	5,2	0,3	0,5	0,3	0,3	4,0	4,0	0,3	5,0	0,3	3,0	0,3	3,0	4,0	1,3	1,0	4,3	3,1	1,0	0,1	1,1	0,2	1,1	0,0
iteration_958	0,2	0,4	0,4	0,8	0,4	1,3	0,6	0,6	2,1	0,6	0,4	0,6	0,6	2,3	0,6	3,2	0,6	1,4	0,7	0,5	0,5	0,2	0,8	2,4	0,6	3,4	0,4	1,4	0,5	0,4	1,1	4,1	1,1	1,2	1,1	1,3	4,1	4,1	4,1	4,1	4,0	0,3	0,1	0,1	3,0	2,0	4,1
iteration_959	1,2	2,0	1,2	5,0	2,0	0,4	4,0	3,0	4,0	3,0	0,4	3,0	2,2	5,0	3,0	0,4	4,0	1,1	3,3	1,1	5,0	2,2	2,2	2,0	1,1	1,3	2,3	3,0	2,2	2,1	5,0	2,0	3,2	2,3	0,2	2,1	5,0	3,0	5,0	0,2	0,1	0,3	0,1	0,0	4,0	3,3	2,1
iteration_960	2,1	5,0	5,1	0,0	2,0	1,1	5,0	0,1	0,5	5,0	0,5	-1,-1	0,1	0,4	5,0	2,0	0,1	5,1	0,1	0,1	0,6	0,6	0,1	0,3	0,0	7,0	0,0	0,5	0,3	-1,-1	0,8	0,4	0,8	0,5	0,3	4,5	0,7	0,7	0,7	0,7	0,5	0,6	0,7	0,7	4,0	2,3	0,5
iteration_961	0,5	0,4	0,5	2,5	0,5	4,1	2,2	2,3	2,1	0,8	4,1	2,3	0,8	4,0	2,2	0,3	0,8	4,2	6,0	2,1	2,3	6,0	0,4	2,3	0,3	2,2	0,4	0,5	3,0	0,4	2,0	0,2	2,5	0,2	2,0	0,2	2,0	0,7	2,0	2,0	0,2	2,2	0,3	2,1	4,0	1,0	-1,-1
iteration_962	2,1	3,2	5,0	2,1	0,3	4,1	5,0	5,0	1,4	3,1	1,4	3,1	2,1	3,0	2,1	4,0	2,1	2,1	6,0	-1,-1	2,4	0,5	1,1	1,1	0,1	6,0	4,1	2,1	2,1	5,0	2,1	1,0	0,2	0,5	0,2	7,0	0,1	1,1	0,1	0,1	2,0	0,5	1,1	1,4	0,5	0,3	-1,-1
iteration_963	5,0	3,2	3,2	0,1	2,2	1,1	3,0	0,3	1,4	3,0	1,4	0,2	0,2	2,0	3,0	0,5	0,2	3,1	0,1	0,1	1,1	1,0	1,2	0,0	0,0	3,5	0,0	0,2	0,2	0,3	0,1	3,0	0,3	2,3	0,1	0,1	1,1	2,1	1,2	2,1	4,0	0,4	3,1	3,3	0,3	0,3	1,1
iteration_964	1,1	4,0	4,1	8,0	5,0	0,5	4,1	8,0	0,4	8,0	3,1	8,0	4,1	2,0	8,0	2,0	4,1	0,3	4,2	0,3	4,0	4,1	7,0	0,1	4,0	6,0	4,0	4,0	4,0	3,1	0,0	4,0	0,0	2,2	0,0	0,1	1,0	3,0	3,0	1,0	1,4	2,0	2,4	1,0	0,5	0,2	3,0
iteration_965	3,0	5,0	3,0	2,3	8,0	2,0	-1,-1	3,3	0,3	0,3	1,1	5,0	-1,-1	0,2	3,3	1,2	0,3	4,0	1,3	4,0	0,3	2,1	3,0	0,1	4,0	3,2	3,2	3,0	2,3	0,4	2,3	4,1	1,3	5,0	1,3	0,3	0,4	0,4	4,3	1,1	0,1	2,0	1,0	1,0	3,0	4,0	0,3
iteration_966	2,2	0,5	0,6	0,1	0,3	2,0	0,4	0,2	0,4	0,4	5,0	0,2	0,5	0,4	0,3	3,0	0,3	1,0	1,4	1,0	0,6	2,2	3,0	0,1	2,1	2,2	1,2	0,2	0,3	0,3	0,4	1,3	0,1	0,1	0,4	0,5	0,3	1,1	1,1	0,3	0,4	0,1	0,4	0,0	3,0	0,1	0,7
iteration_967	0,3	4,0	1,1	1,1	3,1	4,0	0,2	1,1	0,4	2,0	0,3	1,1	1,1	4,0	2,0	0,2	1,1	4,1	0,1	0,1	1,2	0,2	0,3	4,1	1,1	1,1	1,1	2,0	0,4	0,4	1,3	3,2	1,3	0,4	1,1	0,3	0,5	1,2	1,2	3,3	2,2	0,4	0,3	2,3	4,0	1,3	0,3
iteration_968	5,0	2,2	1,2	1,0	1,2	5,0	1,2	2,0	3,0	0,2	4,0	-1,-1	1,2	4,0	1,2	2,0	1,2	5,2	5,2	5,2	2,0	2,0	2,0	1,0	3,0	3,0	0,2	0,4	1,0	0,4	1,4	4,0	1,4	2,0	1,0	0,6	2,4	3,0	3,0	2,4	2,0	2,0	2,0	2,0	0,4	1,2	3,0
iteration_969	1,1	1,0	0,1	0,10	2,0	5,0	0,6	0,5	0,2	0,6	2,0	0,5	0,5	2,1	0,5	4,0	0,6	1,1	4,1	4,5	0,0	2,5	2,5	2,0	2,5	2,0	2,0	0,5	0,5	1,1	0,0	2,1	0,5	0,4	0,5	1,0	2,0	0,6	0,6	2,0	0,4	0,7	0,7	-1,-1	2,3	0,5	0,2
iteration_970	5,0	2,0	1,0	0,3	6,0	4,1	0,0	1,3	0,2	0,3	0,2	1,0	1,0	0,2	1,0	2,2	0,0	4,0	4,0	4,0	1,1	0,0	1,2	0,2	0,2	0,2	2,0	1,3	0,2	1,3	0,5	5,0	1,2	1,2	1,0	1,3	2,2	4,0	4,0	2,2	0,4	1,0	1,4	0,0	5,0	4,2	1,2
iteration_971	2,1	4,1	0,2	0,5	2,1	1,4	0,2	0,5	0,4	0,2	2,0	0,2	0,2	0,4	0,2	0,4	0,2	0,5	1,1	1,1	0,6	1,1	1,1	0,3	0,1	0,5	0,1	1,1	0,5	0,2	0,5	0,4	0,2	1,2	1,1	0,5	0,1	0,1	0,1	0,5	3,1	0,3	0,3	3,2	0,2	0,3	0,2
iteration_972	4,0	0,5	4,1	9,0	4,1	0,4	5,1	4,1	4,0	9,0	0,3	8,0	5,1	0,5	5,1	1,1	5,1	5,0	0,1	5,4	4,1	4,0	4,3	5,2	6,0	1,1	1,1	4,0	5,0	0,5	4,0	0,3	5,0	0,5	9,0	0,1	5,1	5,1	5,1	5,2	0,5	5,4	5,1	5,1	4,0	4,4	0,2
iteration_973	1,3	3,1	0,4	3,0	3,3	0,4	1,1	1,3	4,0	2,1	2,3	1,1	2,3	0,1	2,3	1,3	1,1	1,0	0,5	0,5	1,3	3,0	2,1	0,4	1,3	0,6	0,6	3,0	2,1	3,2	4,0	0,5	2,1	4,0	4,0	5,0	2,3	0,4	2,2	2,3	4,0	4,0	3,0	3,0	2,3	2,3	3,0
iteration_974	-1,-1	4,0	1,2	6,0	3,2	2,0	5,0	5,0	0,2	2,2	4,1	4,2	5,0	0,2	4,2	0,4	5,0	5,0	5,0	5,0	1,1	4,2	4,1	1,1	4,4	4,0	0,2	4,0	4,0	4,0	2,0	2,1	6,0	0,3	2,0	5,0	4,1	4,0	4,0	4,0	4,0	0,3	2,0	2,0	1,2	0,5	2,1
iteration_975	5,0	4,1	5,1	3,2	0,1	4,0	5,2	5,2	4,1	5,2	4,0	0,3	8,0	4,0	0,3	0,3	3,1	9,0	5,0	9,0	9,0	3,2	3,1	5,0	0,2	0,1	0,2	0,5	3,2	2,0	3,3	1,1	0,4	0,5	0,4	4,0	0,3	1,2	0,3	1,2	5,0	0,7	0,2	0,5	0,3	0,8	0,3
iteration_976	3,2	1,2	3,2	0,7	0,4	2,2	0,5	0,5	0,2	0,5	1,3	3,3	3,4	0,1	3,4	0,3	3,4	0,5	2,3	0,5	0,4	0,6	0,6	0,5	3,0	3,3	3,3	0,4	0,5	0,5	0,5	2,0	0,2	2,0	0,2	0,6	2,1	2,1	0,1	2,1	0,2	1,1	0,2	1,1	1,3	1,3	2,1
iteration_977	0,4	5,0	1,2	2,0	1,2	4,0	0,2	1,0	4,0	1,0	0,2	0,2	1,0	0,5	0,2	0,5	3,0	4,0	0,2	0,2	4,0	0,2	0,2	0,5	0,0	0,7	0,2	5,0	0,4	0,5	3,4	1,1	3,0	2,2	3,0	0,6	0,1	0,1	3,1	4,0	2,0	0,2	0,2	0,2	2,1	4,0	0,2
iteration_978	0,4	1,2	0,4	0,2	0,4	0,2	0,3	0,3	4,0	0,3	2,3	0,3	0,3	1,2	-1,-1	5,0	0,3	0,1	0,3	0,4	1,2	0,5	0,4	0,4	1,2	1,1	1,1	0,2	3,1	3,1	3,1	5,0	3,1	0,2	3,1	3,1	6,0	2,1	3,1	2,1	2,3	3,1	3,3	5,0	0,2	0,3	3,3
iteration_979	1,2	0,3	0,4	3,1	1,2	4,0	3,2	0,3	5,0	3,2	0,5	3,2	0,3	0,3	0,3	2,1	3,2	1,2	4,0	6,0	0,1	3,2	0,4	0,3	2,2	0,2	0,2	5,0	0,2	2,0	3,1	0,4	3,1	0,2	2,1	2,1	0,3	0,3	0,3	3,2	0,5	0,2	0,6	0,1	0,4	0,4	0,6
iteration_980	1,1	5,0	4,1	4,2	4,1	1,4	8,0	8,0	2,2	4,2	1,4	4,1	4,1	0,3	0,3	3,0	4,2	4,4	4,4	-1,-1	4,2	4,4	0,5	0,2	2,1	2,2	1,2	4,0	1,2	3,2	4,2	2,2	1,0	3,0	1,0	4,2	0,2	0,2	3,0	0,2	0,5	1,0	1,3	0,2	0,5	1,2	0,5
iteration_981	5,0	0,2	5,1	3,0	0,1	3,2	8,0	0,1	5,0	3,1	5,0	0,1	3,1	0,5	0,1	2,3	0,1	6,0	3,2	5,2	0,1	5,1	0,0	0,1	2,1	0,3	0,3	5,0	0,5	0,5	3,5	0,3	3,0	2,2	3,0	3,4	0,2	0,2	3,1	3,2	1,0	3,2	1,2	4,0	3,2	3,2	0,4
iteration_982	2,0	0,3	0,0	6,0	2,3	1,2	2,0	4,0	4,0	4,0	4,0	2,0	2,0	0,5	2,0	0,3	4,0	1,0	3,0	0,2	0,0	4,0	4,0	0,3	0,0	0,0	2,3	2,3	5,0	4,1	6,0	3,1	4,3	2,0	4,3	8,0	3,3	7,0	7,0	7,0	0,5	4,0	0,4	4,1	1,4	2,4	3,4
iteration_983	0,5	3,0	3,4	1,0	0,4	4,0	3,0	1,4	2,0	3,0	0,5	0,4	0,4	5,0	4,0	5,0	3,0	3,0	7,0	7,0	1,0	0,1	0,1	0,4	5,0	3,0	3,0	0,3	2,0	0,3	1,0	0,2	1,0	4,0	1,3	1,0	1,2	1,2	0,2	0,0	1,1	1,3	2,0	0,4	4,0	3,0	2,0
iteration_984	1,4	2,3	2,4	2,0	0,7	1,2	2,4	2,0	2,0	2,4	2,0	2,0	4,0	0,5	2,4	0,2	2,4	0,6	0,6	1,4	0,0	3,0	1,0	2,0	2,2	0,6	2,2	5,0	4,0	1,4	7,0	0,3	7,0	5,0	2,0	3,0	5,0	5,3	2,3	2,3	3,0	2,0	5,0	0,0	0,4	0,3	2,0
iteration_985	4,0	3,0	6,0	4,0	1,0	3,2	5,0	5,0	4,0	7,0	1,1	5,0	7,0	1,4	7,0	2,0	5,0	3,2	5,0	6,0	3,0	4,0	3,1	4,0	5,0	4,0	5,0	5,0	5,0	1,2	7,0	2,3	3,0	2,0	4,0	4,2	3,0	4,0	1,3	2,3	0,5	4,0	1,1	3,4	0,4	1,1	2,0
iteration_986	5,0	0,4	1,1	2,0	1,3	0,5	2,0	2,0	0,5	2,0	2,1	2,0	1,1	0,3	1,1	2,3	1,1	1,0	1,5	1,5	1,1	3,0	1,1	0,1	0,4	0,4	0,4	2,0	2,0	0,4	2,0	2,0	2,0	0,4	2,0	1,4	1,0	1,0	3,0	1,0	0,2	1,3	0,4	0,4	2,0	2,1	1,3
iteration_987	0,4	0,4	0,7	1,2	0,3	0,4	1,3	0,5	2,2	0,5	3,0	0,6	1,3	4,0	0,6	4,1	0,6	1,0	0,7	0,3	2,2	1,2	1,4	2,3	4,2	0,5	0,5	0,4	2,0	0,5	1,2	2,0	1,2	0,2	1,2	0,5	3,0	0,2	2,2	3,0	0,5	1,1	1,0	1,0	4,0	0,1	2,0
iteration_988	2,1	4,0	4,0	2,5	2,1	4,0	4,0	4,0	0,5	2,5	0,5	4,0	2,5	4,1	2,5	1,4	2,5	6,0	2,0	2,0	2,3	2,2	2,3	0,6	3,0	0,9	2,4	0,5	2,2	2,3	2,5	1,1	0,7	4,0	0,2	2,5	1,2	1,5	0,6	1,5	0,4	4,0	0,3	-1,-1	2,0	1,0	1,0
iteration_989	1,2	5,0	1,2	0,4	4,2	0,2	1,0	1,4	2,0	0,2	4,0	0,6	1,4	0,2	0,2	2,1	0,2	1,0	0,0	0,0	2,4	2,4	2,2	1,0	2,0	0,1	2,0	0,5	0,3	0,2	0,4	1,2	0,4	0,4	0,1	0,0	0,5	0,5	1,1	0,5	2,0	0,3	0,2	0,2	0,3	0,5	0,2
iteration_990	5,0	0,5	4,5	0,2	1,5	0,2	0,7	4,2	2,1	0,7	3,2	4,0	4,0	2,0	4,2	0,4	0,5	0,4	0,4	0,4	4,1	7,0	7,0	5,0	4,0	0,6	0,6	0,5	5,0	2,3	0,3	0,2	5,3	0,4	0,2	0,3	5,1	5,1	0,4	5,1	3,0	0,5	2,2	1,2	0,5	0,3	5,2
iteration_991	5,0	0,4	2,4	1,3	2,4	3,0	1,4	0,7	2,1	2,3	5,0	1,4	2,3	0,3	0,7	3,0	3,0	3,0	1,4	2,4	2,4	5,4	0,4	2,1	1,4	1,4	2,4	2,3	1,3	0,4	1,3	0,5	3,0	3,0	1,3	0,3	1,0	1,5	1,5	2,5	0,3	2,3	0,6	2,0	5,0	5,0	1,3
iteration_992	0,5	0,3	0,5	1,3	0,0	2,0	0,3	1,0	5,0	1,0	2,1	1,5	0,3	0,3	1,0	5,0	1,5	1,0	1,0	1,0	5,0	2,5	3,0	0,4	3,0	3,0	3,0	0,4	1,4	0,4	1,3	3,0	0,7	0,2	1,1	1,2	0,3	3,3	0,4	0,4	4,0	0,3	3,1	1,1	0,1	0,1	0,4
iteration_993	2,1	0,5	2,3	0,2	2,2	0,1	0,5	0,3	4,0	0,5	5,0	0,3	2,2	0,5	2,0	1,1	0,5	0,2	0,3	0,3	1,0	5,3	5,3	0,6	3,0	2,1	1,0	0,3	0,2	2,0	0,4	2,0	0,2	2,1	0,3	1,2	2,2	2,2	2,0	2,2	2,2	0,2	0,3	2,1	0,5	0,4	0,3
iteration_994	2,0	0,4	1,0	0,6	1,4	0,2	0,4	0,2	1,0	1,4	1,0	1,4	1,4	0,5	0,4	5,0	0,4	0,6	0,0	0,0	1,0	2,0	1,0	0,8	4,0	1,4	1,4	0,4	0,3	4,0	0,1	0,4	0,5	4,0	0,5	4,1	0,7	0,5	0,2	0,5	5,0	4,4	7,0	6,0	5,0	9,0	4,3
iteration_995	1,3	0,4	0,4	1,1	0,4	2,0	0,2	0,4	3,1	1,1	4,0	1,3	1,3	2,0	1,3	0,2	1,3	1,1	1,1	1,1	3,3	2,0	1,3	2,0	0,5	0,3	1,0	5,0	0,2	2,3	1,1	4,0	1,1	0,4	4,1	2,1	2,1	2,1	3,0	2,1	2,1	4,4	2,4	4,1	1,1	0,1	2,4
iteration_996	4,0	0,5	3,2	2,1	3,3	0,4	0,3	5,0	0,3	3,1	3,2	5,0	3,1	4,0	0,3	4,0	0,3	0,2	0,4	0,3	3,1	6,0	6,0	2,1	4,2	0,2	4,1	2,0	4,1	0,2	2,1	5,0	0,1	2,0	4,0	2,2	5,0	5,1	0,1	5,0	0,2	2,0	0,2	0,2	4,0	0,0	5,0
iteration_997	0,3	0,4	0,7	1,3	0,4	2,2	1,3	0,7	0,3	-1,-1	2,0	1,4	1,3	0,5	1,3	1,2	0,7	1,2	3,0	2,3	0,4	1,4	2,0	1,1	0,5	1,2	2,0	1,3	0,3	2,1	0,6	3,2	1,0	0,5	0,3	0,4	0,2	0,2	1,2	1,2	1,1	0,3	1,3	1,3	0,5	0,7	0,5
iteration_998	0,5	4,0	0,1	1,1	0,1	2,2	1,0	1,0	2,1	0,1	4,0	1,0	1,1	5,0	1,0	2,0	1,0	1,2	2,0	2,0	2,0	1,0	4,0	5,0	1,0	1,0	2,0	1,2	0,3	2,0	0,4	0,2	0,4	3,0	1,2	0,2	0,3	0,3	0,3	0,3	2,0	3,2	2,2	2,2	0,3	-1,-1	2,1
iteration_999	2,1	2,0	0,1	3,0	4,0	4,1	1,1	1,1	2,0	2,0	0,2	1,0	2,1	0,1	1,0	4,0	2,1	5,0	5,0	5,0	2,0	0,0	0,2	0,2	4,0	4,0	4,0	1,2	2,2	3,0	1,2	5,0	3,0	0,4	1,2	2,0	5,0	3,0	4,0	3,0	1,4	1,1	2,0	0,5	2,0	1,1	3,0
iteration_1000	1,3	2,2	3,0	3,0	3,0	0,3	3,0	2,0	0,5	2,0	0,2	2,0	3,0	5,0	3,0	0,4	2,0	1,2	2,1	1,1	1,3	1,2	1,2	4,0	1,0	2,0	1,0	1,4	4,0	3,0	3,0	5,0	2,4	0,5	2,4	5,0	2,4	3,4	2,4	3,4	0,5	2,2	2,2	2,3	0,4	0,5	2,2
iteration_1001	0,5	4,0	4,0	3,1	4,0	0,4	3,0	0,1	2,0	7,0	1,1	4,1	0,1	0,2	4,1	0,1	0,1	0,2	0,2	0,2	1,1	4,1	4,1	0,2	4,1	0,1	0,2	5,0	0,4	0,3	3,1	0,4	3,1	3,1	3,1	3,0	3,1	3,3	0,2	3,3	0,5	3,1	0,3	0,3	0,2	3,0	0,3
iteration_1002	0,2	1,3	0,4	0,3	1,1	4,0	0,3	0,3	3,0	0,4	2,0	0,3	0,3	2,0	0,3	2,0	0,6	4,3	0,0	0,0	3,3	2,3	0,3	2,3	1,0	1,3	1,0	2,3	0,5	3,1	2,0	4,0	0,3	0,2	2,0	5,0	4,3	4,0	4,3	4,0	1,2	0,1	1,1	1,1	0,5	0,6	5,0
iteration_1003	4,0	3,0	4,0	3,0	3,0	2,0	3,0	3,0	0,3	4,0	2,2	4,0	4,0	3,1	4,0	2,0	4,0	3,0	2,0	4,0	1,1	4,0	4,0	5,0	3,0	3,0	-1,-1	5,0	2,3	0,3	1,3	4,0	-1,-1	5,0	1,3	0,5	4,0	4,0	5,0	2,0	0,3	6,0	1,0	1,3	3,2	3,0	4,0
iteration_1004	4,1	0,2	4,1	1,0	0,2	4,1	5,0	5,0	4,0	1,1	4,1	1,1	0,1	4,0	0,1	0,4	0,1	4,1	8,0	4,1	4,0	-1,-1	4,1	2,1	0,3	0,3	0,3	1,0	2,0	1,1	1,0	4,0	3,0	5,0	1,0	2,0	4,0	3,0	2,0	4,0	3,1	0,0	0,1	3,0	1,2	6,0	1,1
iteration_1005	0,1	3,0	2,0	2,1	2,0	2,2	2,1	2,1	5,0	4,0	0,3	0,1	2,1	2,3	2,0	0,2	4,0	4,0	2,2	0,3	4,0	0,3	0,3	2,3	2,0	2,0	0,2	0,1	2,0	0,2	2,0	1,4	2,0	2,1	2,1	0,0	1,0	0,4	3,0	1,0	1,4	4,0	3,0	3,0	5,0	3,0	2,0
iteration_1006	5,0	2,1	3,0	3,0	1,1	0,4	3,0	3,0	3,0	3,0	2,1	3,0	3,0	5,0	2,0	0,5	3,0	2,2	2,2	2,2	3,0	2,1	2,1	4,0	1,2	1,2	1,2	1,4	3,0	0,5	2,0	-1,-1	2,4	0,3	3,0	1,4	2,0	2,1	2,0	2,1	2,1	2,3	2,1	2,3	5,0	5,3	2,1
iteration_1007	0,4	0,4	0,2	0,3	0,6	0,2	0,3	0,3	4,0	0,3	3,1	0,2	0,0	5,0	0,2	0,4	0,3	0,4	0,1	0,4	0,0	3,0	3,0	3,0	0,2	0,2	0,0	5,0	0,5	3,2	5,3	2,1	5,3	3,2	5,3	3,3	2,3	5,1	2,3	0,4	0,1	8,0	3,1	3,1	2,3	0,5	2,1
iteration_1008	0,5	0,3	0,5	2,2	0,5	0,4	2,0	0,7	3,1	2,0	2,1	2,0	2,0	0,5	2,5	1,2	2,0	2,4	0,4	2,4	3,2	0,1	4,0	0,4	2,2	3,0	2,2	0,4	5,0	0,5	2,2	0,2	2,2	2,3	3,2	2,4	2,0	2,2	2,0	2,2	5,0	2,2	2,0	7,0	0,4	0,6	0,0
iteration_1009	1,4	2,3	3,0	2,2	0,7	0,4	3,0	1,2	1,1	2,2	2,2	4,0	3,0	0,4	4,0	4,0	4,0	1,1	2,1	1,1	1,2	4,0	2,2	1,2	4,0	4,0	4,0	0,3	2,3	5,0	0,4	0,4	2,1	3,0	0,4	5,1	0,4	0,4	0,2	0,4	2,1	2,3	4,0	2,1	2,2	-1,-1	2,1
iteration_1010	4,0	0,4	2,1	1,0	2,3	0,3	3,0	0,1	2,1	3,0	5,0	3,0	1,1	5,0	1,1	3,1	0,1	2,1	2,1	1,2	0,1	1,0	7,0	2,0	0,2	4,0	3,1	2,0	2,0	4,0	3,0	0,2	3,0	0,3	3,0	5,0	1,2	2,2	2,0	1,2	5,0	1,2	4,2	4,2	1,4	1,2	0,4
iteration_1011	5,0	4,0	8,0	0,8	8,0	3,0	5,3	3,5	5,0	3,5	4,0	3,5	3,3	1,3	5,5	2,1	3,5	2,3	2,3	1,3	7,0	4,5	3,0	3,3	0,6	0,6	0,6	0,4	0,5	3,0	0,8	1,2	0,1	2,3	0,3	1,5	0,3	0,3	0,3	1,0	3,0	0,6	1,3	1,3	0,3	0,6	0,4
iteration_1012	3,0	3,0	4,0	2,2	2,0	0,5	4,0	4,0	3,0	2,2	1,4	2,2	4,0	2,0	4,0	0,2	4,0	2,3	2,2	2,3	3,0	0,6	3,0	3,0	2,1	-1,-1	2,1	2,2	0,5	0,4	2,3	3,0	0,4	5,0	2,3	0,6	3,2	3,2	3,2	0,2	3,0	7,0	7,0	6,0	0,2	0,1	5,2
iteration_1013	1,3	0,4	0,5	3,2	0,5	5,0	3,3	3,3	0,2	0,5	5,0	0,4	3,3	0,4	3,2	2,1	3,2	3,0	0,3	8,0	0,4	4,2	4,2	0,7	3,1	2,2	2,2	0,2	5,0	5,0	2,0	3,0	2,2	0,4	3,2	3,0	4,0	4,0	3,0	1,2	0,3	3,0	0,1	3,1	4,0	2,0	2,1
iteration_1014	0,2	1,3	0,5	2,0	0,5	3,1	0,3	0,3	-1,-1	0,3	3,0	0,2	0,3	0,3	2,2	5,0	2,2	0,1	3,0	3,3	2,3	0,2	3,0	0,3	0,2	7,0	7,0	5,0	2,1	4,0	7,0	0,4	0,1	0,5	-1,-1	5,0	0,2	0,3	0,2	0,3	2,2	5,3	7,0	7,0	0,4	0,6	2,2
iteration_1015	2,3	0,2	0,5	6,0	2,0	0,3	3,3	3,2	0,2	3,3	2,1	3,2	3,3	4,1	3,3	0,5	3,3	3,2	3,2	0,5	3,1	5,0	2,2	0,4	3,1	0,7	3,1	3,1	3,0	0,5	0,1	4,0	6,0	0,3	0,1	0,2	5,0	5,0	5,0	5,0	0,3	0,2	0,2	0,1	0,1	0,2	2,0
iteration_1016	5,0	0,1	2,1	1,3	2,0	0,2	1,1	1,1	4,1	3,0	2,1	0,4	3,0	2,1	0,4	1,4	3,0	0,2	1,1	0,2	0,2	0,4	2,1	2,1	1,3	1,3	0,7	4,0	0,3	3,1	1,3	0,3	3,0	4,1	1,3	3,3	0,2	3,2	0,2	0,1	5,0	0,4	0,3	0,1	5,0	2,1	0,0
iteration_1017	1,4	4,0	5,0	2,3	1,0	3,0	4,3	3,0	1,2	4,3	2,0	1,3	6,0	1,2	1,3	5,0	1,3	4,0	4,0	3,3	2,2	1,3	1,3	5,0	1,3	4,3	4,3	0,4	4,0	0,5	2,3	0,3	2,1	3,0	2,3	2,3	2,2	2,2	2,2	2,2	0,3	1,3	0,3	0,3	0,3	2,2	0,2
iteration_1018	2,2	2,1	4,0	2,3	4,0	4,0	4,0	4,0	0,4	2,3	0,4	4,0	4,0	3,0	2,3	3,0	4,0	6,0	2,0	6,0	2,3	2,1	2,3	4,0	4,0	2,3	2,3	2,1	0,5	5,0	2,2	2,3	0,4	0,2	0,4	2,0	0,6	2,1	0,6	0,4	3,0	0,1	1,1	1,1	0,3	0,4	1,3
iteration_1019	2,2	4,1	2,1	3,0	0,3	0,3	4,0	4,0	4,1	1,1	0,2	2,1	3,0	5,0	4,0	3,0	2,1	2,3	2,3	2,0	2,1	0,2	2,1	7,0	2,0	5,0	2,0	5,0	4,0	2,1	3,0	0,5	6,0	0,4	5,0	2,1	3,4	3,4	3,4	3,1	1,2	3,3	4,0	4,0	0,5	0,1	4,0
iteration_1020	2,1	4,0	2,0	0,3	4,1	3,1	0,2	0,1	3,0	0,2	5,0	0,1	2,2	2,1	2,1	0,4	0,2	0,3	3,2	0,3	2,0	3,0	2,0	2,2	2,4	0,5	0,5	0,2	0,2	2,0	0,3	1,1	0,1	0,2	0,3	1,2	0,1	0,1	0,2	1,0	1,2	0,3	1,2	1,2	0,2	0,1	0,3
iteration_1021	0,3	1,1	0,2	3,0	1,2	2,0	0,1	0,1	0,4	0,1	0,4	0,1	3,1	3,1	0,1	2,1	3,1	2,0	2,0	2,0	0,1	0,5	0,1	3,1	0,1	0,1	2,0	3,1	4,0	0,3	3,0	3,0	3,0	0,4	7,0	0,2	1,0	1,0	2,0	2,0	2,0	4,3	2,3	2,3	2,0	0,1	2,0
iteration_1022	1,2	3,1	0,3	1,0	4,0	0,1	0,2	0,1	0,1	1,2	1,2	1,1	0,2	1,2	0,2	0,5	0,2	0,1	0,3	0,2	0,0	1,1	0,3	0,2	0,4	0,1	0,6	0,3	2,0	2,0	1,3	5,0	1,3	5,0	1,3	0,3	4,3	5,0	5,0	2,0	4,1	2,0	5,0	1,1	2,0	1,0	8,0
iteration_1023	3,0	0,5	2,4	2,1	1,4	4,0	2,4	4,0	2,1	4,0	4,1	4,0	2,4	3,1	0,5	0,5	2,1	3,4	3,0	1,4	4,0	2,1	2,1	5,0	0,7	0,6	0,7	2,3	0,4	2,0	2,1	0,5	2,3	3,0	0,6	1,1	2,1	2,4	0,7	0,7	4,0	2,3	3,0	3,0	0,4	2,2	4,0
iteration_1024	1,2	4,0	3,2	0,0	2,0	2,0	0,2	3,0	0,3	3,0	4,0	0,2	0,2	0,5	0,2	0,4	3,0	2,0	2,0	2,0	0,1	3,0	1,0	0,1	0,1	0,3	0,1	0,3	0,4	1,1	0,7	3,1	0,4	2,0	0,0	1,3	0,5	0,1	3,0	3,4	5,0	1,0	5,0	5,0	2,0	1,0	4,4
iteration_1025	5,0	5,0	5,0	3,0	5,0	0,3	6,0	2,0	0,3	7,0	0,4	1,0	2,0	0,2	2,0	5,0	2,0	5,1	1,2	1,1	2,1	0,4	0,0	2,2	5,0	5,0	4,0	4,0	1,0	0,2	2,0	1,1	3,0	5,0	2,0	0,1	2,0	1,1	2,1	2,1	5,0	5,0	4,0	3,0	3,2	2,2	4,0
iteration_1026	0,4	0,2	0,4	1,2	0,2	4,0	0,5	0,5	1,2	0,3	0,3	0,5	1,3	3,0	0,3	3,0	1,1	0,2	0,2	4,3	1,3	0,2	0,2	4,0	3,1	3,2	0,1	5,0	-1,-1	0,4	-1,-1	4,0	4,2	0,5	4,2	1,2	3,2	3,2	3,2	1,2	2,2	4,1	0,3	4,2	0,4	0,1	0,3
iteration_1027	2,0	4,1	4,0	0,3	6,0	4,0	0,2	0,1	0,2	0,2	1,0	0,1	0,2	0,1	0,2	0,2	4,2	1,2	1,2	3,2	0,3	0,0	1,1	0,3	0,2	0,2	0,4	0,2	2,2	2,1	2,1	0,5	2,1	0,3	2,1	4,0	2,0	2,0	2,5	2,5	3,0	0,1	1,1	2,1	5,0	4,3	3,0
iteration_1028	2,3	0,5	2,1	0,5	0,7	-1,-1	0,6	2,0	5,0	0,6	0,5	0,1	0,6	0,3	0,6	2,3	0,6	3,5	3,5	0,2	6,0	0,4	0,4	0,7	0,4	0,4	0,4	0,5	5,0	0,4	0,0	5,0	5,0	5,0	0,5	0,0	8,0	3,0	7,0	8,0	0,2	0,0	0,0	0,2	5,0	0,0	3,0
iteration_1029	1,1	3,1	4,0	0,2	3,1	1,3	1,0	3,0	4,0	3,2	1,3	1,0	1,0	4,1	3,0	5,0	1,0	2,0	1,3	0,3	1,0	1,3	2,0	0,1	5,0	2,0	3,0	0,1	2,2	4,0	0,2	0,2	0,2	0,3	2,1	2,2	0,4	0,0	0,2	0,0	1,1	2,0	0,1	1,0	4,0	1,3	0,3
iteration_1030	5,0	1,0	5,0	0,5	1,0	0,4	5,3	5,2	0,5	0,2	2,0	0,2	0,3	0,3	5,2	1,1	5,3	0,4	5,1	0,6	0,2	1,0	1,0	0,0	0,3	1,2	5,1	0,3	0,3	4,1	0,1	0,4	0,5	4,0	0,5	4,0	0,5	0,4	0,4	0,4	0,5	2,2	0,5	0,5	0,3	2,0	0,5
iteration_1031	2,2	0,5	2,5	4,0	0,7	0,4	2,0	2,0	3,2	4,5	4,0	2,0	2,0	4,0	2,0	4,1	2,0	2,0	2,4	0,0	5,0	2,0	0,0	2,0	4,0	2,1	2,1	4,1	4,0	5,0	4,0	-1,-1	4,0	0,2	4,0	5,0	2,0	1,0	1,0	1,0	2,1	0,0	2,0	0,1	-1,-1	0,1	0,0
iteration_1032	4,0	0,2	3,1	4,0	3,1	4,0	3,1	1,1	0,5	1,1	4,0	1,1	3,1	0,4	4,0	0,2	4,0	3,1	4,0	6,0	1,2	2,1	3,0	3,0	3,1	3,1	3,1	4,0	3,0	5,0	1,0	0,2	6,0	5,0	4,0	2,0	3,1	3,1	3,1	3,1	3,0	3,0	4,0	1,0	0,2	5,1	4,0
iteration_1033	3,1	1,2	1,1	1,3	4,0	4,1	0,4	1,1	5,0	1,3	1,3	1,1	1,3	2,0	2,0	2,1	2,0	4,3	4,3	4,3	2,1	1,1	1,3	2,0	1,1	1,1	1,1	5,0	0,5	4,0	4,2	1,4	1,2	1,1	1,3	1,2	0,6	1,2	1,4	2,0	0,5	1,1	1,0	0,6	0,3	1,2	0,2
iteration_1034	1,4	3,0	1,4	4,0	3,0	0,3	4,0	1,4	1,2	3,4	4,1	3,4	4,0	3,0	2,0	-1,-1	1,4	-1,-1	1,3	1,0	0,6	4,4	4,4	1,0	1,0	1,0	1,0	5,0	2,0	2,0	4,0	0,4	3,0	0,3	3,0	2,0	1,0	1,0	1,0	1,0	0,5	1,0	1,1	0,4	0,2	0,1	2,0
iteration_1035	0,4	4,1	4,1	1,1	0,4	0,3	5,0	0,2	5,0	4,1	3,1	1,1	0,2	2,0	0,2	1,4	1,1	1,0	1,0	4,3	3,1	1,1	4,0	1,1	0,5	0,5	1,1	1,4	0,4	0,1	1,1	0,4	0,5	4,0	0,7	1,0	0,3	-1,-1	0,6	0,3	1,3	2,3	1,3	0,6	5,0	7,0	1,2
iteration_1036	1,1	0,4	1,0	1,3	1,0	3,1	1,3	1,3	0,2	0,3	0,3	2,0	2,0	0,4	1,3	2,0	2,0	0,4	3,3	0,4	1,1	-1,-1	1,1	1,0	1,3	2,0	2,0	0,3	1,2	5,0	0,2	3,0	1,0	5,0	1,0	3,2	3,0	1,0	3,0	0,0	0,4	4,0	4,4	4,4	4,1	5,0	4,0
iteration_1037	0,2	5,0	4,1	1,1	1,1	0,5	1,1	0,2	2,0	5,0	5,0	0,2	0,2	4,0	4,1	2,3	5,0	0,5	0,2	1,1	1,1	1,1	4,1	3,1	0,4	6,0	2,1	0,4	1,3	0,3	1,3	0,3	0,6	5,0	0,4	0,6	0,3	0,3	0,3	0,6	1,3	1,3	1,3	0,6	2,0	4,0	0,6
iteration_1038	3,0	4,0	3,0	0,4	6,0	0,5	0,0	0,4	0,3	3,0	0,4	0,0	0,4	5,0	0,4	0,4	3,4	0,1	0,1	0,4	0,4	0,0	0,0	2,4	0,7	0,7	0,5	0,4	0,2	0,4	0,4	2,0	0,4	5,0	0,2	0,5	0,0	0,0	0,0	0,4	1,0	5,0	6,0	1,0	1,3	5,3	5,0
iteration_1039	4,1	2,0	1,1	0,2	5,0	5,0	1,2	0,1	0,5	1,0	2,3	1,0	1,2	0,4	1,2	0,4	1,2	2,2	4,0	2,2	-1,-1	1,3	0,3	0,2	1,4	0,2	0,6	1,2	0,2	0,4	0,4	3,0	0,4	0,5	-1,-1	0,4	3,2	3,2	3,2	0,2	2,3	0,3	0,3	2,0	3,0	1,3	3,0
iteration_1040	0,4	3,2	3,4	1,2	0,6	3,2	0,6	1,4	5,0	4,0	2,1	3,2	1,4	5,0	0,6	4,0	3,2	0,4	3,4	0,4	1,0	2,2	2,2	2,4	0,4	0,2	4,4	1,2	0,3	1,4	1,2	0,5	0,3	0,2	0,3	0,6	0,3	0,5	0,3	0,3	0,4	0,3	0,4	0,3	5,0	2,1	0,4
iteration_1041	0,2	2,0	1,0	3,0	1,0	0,3	0,0	1,0	0,5	1,0	0,5	4,0	1,0	0,2	4,0	4,0	1,0	0,1	0,1	0,2	0,4	3,2	3,2	0,1	3,0	3,0	7,0	3,0	4,0	0,1	7,0	2,0	7,0	4,1	7,0	3,1	5,0	4,0	5,0	3,0	5,0	4,1	7,0	2,1	2,0	0,1	6,0
iteration_1042	3,0	1,1	3,1	2,3	4,0	2,3	2,1	2,1	1,4	0,4	0,5	0,4	0,4	2,0	5,0	2,0	5,0	2,3	2,3	4,0	2,4	0,4	0,4	1,1	3,0	3,0	4,0	0,3	2,0	5,0	2,3	0,5	2,0	5,0	2,3	4,3	2,1	2,4	0,4	2,1	0,3	4,3	0,3	0,3	1,3	2,0	2,0
iteration_1043	0,1	4,0	3,1	0,2	3,1	2,1	3,1	0,2	5,0	0,2	0,5	3,1	-1,-1	3,0	0,2	0,3	3,1	2,1	5,0	2,1	0,1	0,3	3,2	2,1	0,4	0,1	0,4	0,2	4,1	0,4	0,2	4,1	4,1	4,0	0,2	0,4	4,1	4,1	0,2	4,1	2,1	1,1	3,0	3,0	0,5	1,4	2,1
iteration_1044	0,1	4,0	2,0	4,2	2,0	4,0	2,2	2,2	2,0	6,0	0,3	0,2	0,2	2,3	4,0	1,0	2,2	4,0	2,2	4,0	1,2	0,4	0,3	0,5	0,0	5,0	5,0	5,0	3,2	2,0	4,0	0,4	1,2	0,5	4,2	3,0	1,2	1,2	0,4	0,4	2,0	0,6	2,4	2,2	2,1	2,1	3,0
iteration_1045	0,3	0,4	0,2	2,0	0,2	0,4	0,1	2,1	5,0	2,1	2,2	0,1	0,1	4,0	2,1	0,4	0,1	0,2	0,2	0,3	4,0	2,0	0,3	3,1	2,2	0,3	0,3	3,0	2,0	1,4	0,0	4,0	5,0	5,0	0,0	1,0	3,0	4,0	6,0	5,0	0,5	2,0	0,0	2,0	3,1	3,1	1,0
iteration_1046	0,4	4,0	0,1	0,6	4,1	0,4	0,5	0,2	5,0	0,3	0,4	0,4	0,5	2,0	0,4	1,3	0,4	0,5	0,1	0,1	2,0	0,3	0,1	0,1	0,7	1,0	1,0	0,4	0,5	5,0	0,7	5,0	0,3	4,0	0,6	0,4	1,0	4,3	1,3	1,3	2,3	2,4	2,3	2,3	0,4	2,0	1,3
iteration_1047	0,1	2,3	0,3	2,4	0,3	2,0	0,7	0,7	2,3	2,0	0,4	2,3	0,7	0,4	0,7	4,0	0,7	2,3	-1,-1	2,4	0,6	0,7	2,4	0,6	2,3	2,4	-1,-1	3,0	0,5	3,1	2,4	5,0	2,1	2,3	1,4	5,0	5,1	0,1	7,0	0,1	5,0	1,3	5,0	1,3	1,3	1,3	9,0
iteration_1048	5,0	5,0	4,0	4,5	4,0	0,4	4,5	4,0	1,4	4,0	4,0	4,0	0,5	2,0	4,0	0,2	4,0	4,2	0,7	0,7	1,0	2,0	2,0	1,5	0,0	4,0	0,2	0,5	5,0	4,0	4,0	0,3	1,5	0,2	4,5	7,0	0,8	1,0	0,5	1,0	2,0	4,2	0,2	2,2	1,4	1,0	0,7
iteration_1049	3,0	3,0	4,0	2,4	2,0	3,0	3,0	5,0	0,3	3,0	5,0	5,0	3,4	3,1	3,0	3,0	3,4	4,0	3,0	3,0	3,0	2,0	7,0	3,4	4,0	1,0	2,0	2,1	0,5	0,5	0,2	1,3	0,5	0,4	0,2	0,3	1,1	1,4	-1,-1	0,7	0,4	0,4	0,5	0,5	5,0	1,3	0,4
iteration_1050	0,4	2,0	0,3	0,4	0,3	5,0	0,2	0,2	0,3	0,2	1,3	0,5	0,5	2,3	0,2	5,0	0,5	2,2	3,0	3,2	0,1	0,6	0,5	2,3	4,2	4,2	1,2	0,2	0,4	3,1	0,4	1,3	0,2	0,4	0,4	3,2	0,5	0,5	1,2	1,0	5,0	0,2	0,2	5,0	0,3	0,1	0,5
iteration_1051	0,5	1,4	0,9	0,2	1,5	3,1	0,7	0,5	0,2	0,7	2,3	0,5	0,4	3,2	0,6	0,4	0,4	0,3	3,5	0,6	0,6	0,3	2,0	3,4	0,8	0,4	0,6	0,4	0,3	0,2	0,5	4,0	0,5	0,3	0,2	0,3	4,3	0,3	4,3	0,3	5,0	0,3	5,3	0,3	2,0	2,3	4,3
iteration_1052	5,0	0,5	2,5	4,0	2,0	2,2	1,5	3,5	-1,-1	3,5	3,0	3,0	3,5	0,3	3,0	0,3	1,5	2,5	2,5	0,7	0,5	5,0	4,0	3,3	1,0	2,0	2,3	3,0	5,0	0,5	3,0	0,4	4,0	0,4	4,0	1,0	3,4	1,4	3,0	1,0	3,1	1,4	4,0	4,0	5,0	0,0	1,4
iteration_1053	5,0	1,3	5,0	1,0	1,3	4,0	5,0	1,0	2,0	4,0	4,1	1,0	4,0	3,0	2,0	4,1	5,0	1,0	4,0	8,0	1,0	4,0	1,1	3,0	1,1	1,1	5,0	4,0	3,0	0,4	1,0	1,2	1,0	0,2	6,0	1,2	0,2	1,2	1,2	0,2	2,3	3,1	5,0	3,3	3,1	0,2	3,2
iteration_1054	0,5	2,0	1,2	3,2	1,3	0,5	-1,-1	4,0	0,5	4,0	0,2	0,4	-1,-1	5,0	4,0	2,0	1,2	1,2	0,5	1,3	3,3	0,2	0,4	3,0	4,0	2,0	4,0	4,0	0,5	0,4	3,2	0,2	3,2	0,5	1,3	3,2	3,1	0,3	3,1	0,3	0,5	0,8	0,8	0,8	1,0	1,0	0,6
iteration_1055	0,4	-1,-1	1,3	5,0	1,1	2,3	5,3	1,0	0,3	1,0	2,1	6,0	1,0	0,4	6,0	0,4	5,3	5,3	0,6	0,6	1,2	7,0	1,1	1,4	5,1	5,3	1,1	5,0	1,0	5,0	5,0	4,0	1,0	0,3	6,0	5,0	1,0	4,0	4,0	2,0	0,2	1,1	0,1	0,3	0,3	0,1	0,0
iteration_1056	4,0	1,3	2,0	0,4	4,0	5,0	1,1	1,3	2,0	1,3	3,1	1,3	1,1	0,4	1,3	2,3	1,1	5,1	5,1	5,1	3,0	1,1	0,4	1,1	3,0	1,3	3,0	0,5	0,5	4,1	0,3	3,0	0,6	0,2	0,4	0,2	3,2	3,2	3,4	3,2	3,1	0,3	3,2	3,2	2,1	2,2	6,0
iteration_1057	0,4	2,2	2,1	0,4	2,3	0,4	0,2	0,2	4,0	0,2	5,0	0,2	2,1	0,4	0,2	4,1	2,1	0,4	0,4	0,4	4,1	1,1	1,1	2,3	4,1	4,1	4,1	4,1	0,5	1,3	0,3	0,4	4,3	2,3	4,2	0,4	4,2	4,2	4,2	0,5	3,0	4,3	4,0	-1,-1	3,1	3,3	4,0
iteration_1058	0,3	1,3	1,1	0,6	1,2	4,0	0,2	1,1	-1,-1	0,6	0,4	1,1	0,2	3,0	0,2	2,3	1,1	2,1	2,1	2,1	1,1	0,2	0,2	2,1	2,1	2,1	0,4	0,5	1,1	0,4	1,0	0,5	0,1	5,0	1,5	0,0	0,4	0,4	0,2	0,5	0,5	2,5	2,0	2,0	1,1	3,1	2,4
iteration_1059	3,2	3,1	6,0	-1,-1	0,3	2,0	3,2	3,0	4,0	-1,-1	1,3	3,2	3,0	2,0	3,0	0,2	3,2	4,0	1,2	4,0	7,0	3,3	3,3	1,0	0,0	3,2	0,2	4,0	0,4	3,1	0,2	3,2	0,2	0,4	0,2	3,2	0,4	3,0	0,4	3,2	3,0	0,5	1,2	2,3	0,5	0,6	0,4
iteration_1060	4,1	1,1	4,1	3,0	5,0	5,0	3,1	4,0	3,0	0,1	2,0	0,1	7,0	2,1	3,1	0,4	0,1	0,1	3,0	0,1	3,0	2,1	2,1	4,1	0,5	0,5	3,0	3,0	4,0	4,1	0,0	0,0	3,0	3,2	3,0	4,0	0,0	3,0	0,0	0,0	5,0	6,0	8,0	3,0	0,5	3,1	3,0
iteration_1061	4,0	5,0	5,0	1,3	5,0	0,4	4,0	2,3	0,5	4,0	5,0	3,3	2,3	2,0	3,0	1,2	2,3	3,3	3,1	3,3	2,3	7,0	7,0	3,0	3,0	1,2	2,2	2,3	1,3	0,5	1,3	0,2	0,6	2,3	3,0	0,6	0,4	0,4	0,4	0,4	3,2	2,3	0,5	2,2	0,5	0,8	0,3
iteration_1062	0,3	3,0	1,2	7,0	2,1	0,5	5,2	5,2	2,0	5,2	1,2	6,0	2,2	4,0	3,0	0,3	3,0	0,4	0,4	5,2	5,0	5,2	5,2	5,0	2,0	2,0	1,3	5,0	4,0	5,0	7,0	0,4	2,0	0,5	2,0	2,0	2,2	0,2	0,2	0,2	0,2	0,2	0,4	0,2	5,0	5,3	2,2
iteration_1063	0,3	0,4	0,4	1,4	0,4	0,2	0,6	0,6	5,0	0,6	0,5	0,6	0,6	4,1	1,2	0,5	0,6	0,4	0,4	0,4	3,2	0,5	0,7	4,4	0,6	0,6	0,6	3,0	0,4	2,1	2,0	0,4	2,0	1,4	1,0	2,1	0,4	2,0	2,4	0,0	0,4	2,0	1,0	1,4	0,5	1,5	1,4
iteration_1064	2,1	0,5	0,1	4,2	0,6	4,0	0,2	0,3	3,1	4,0	0,5	4,0	0,3	0,5	0,3	4,0	4,0	4,0	4,0	0,2	3,2	4,2	4,2	0,3	3,2	3,2	3,2	0,4	5,0	1,3	-1,-1	-1,-1	1,2	3,0	1,2	2,0	1,0	5,0	1,0	4,2	4,1	2,0	1,1	1,1	3,2	1,2	2,0
iteration_1065	4,0	0,3	2,3	1,0	2,0	0,5	1,3	2,0	0,4	3,0	4,0	2,0	0,3	0,4	3,0	0,4	0,3	0,8	1,5	-1,-1	0,3	1,0	5,0	0,4	1,4	2,0	1,4	2,0	1,0	0,2	1,0	0,2	1,0	3,1	1,0	0,1	0,1	0,1	0,1	0,1	0,4	0,1	0,3	0,2	4,1	3,1	0,3
iteration_1066	0,3	0,3	0,5	2,3	0,2	3,2	2,2	0,5	4,0	0,5	1,4	0,5	0,6	0,5	0,5	2,0	0,5	5,0	5,0	0,4	4,2	1,2	1,2	0,6	1,3	1,2	1,2	1,3	5,0	2,2	2,3	0,5	4,0	1,1	3,0	4,0	1,4	3,4	1,4	1,1	4,0	1,1	3,0	3,0	4,0	2,0	1,4
iteration_1067	2,0	5,0	5,0	2,2	2,0	3,0	2,0	0,2	0,3	2,0	1,4	2,0	7,0	1,2	7,0	2,0	7,0	2,0	1,0	2,0	0,3	2,4	0,4	6,0	6,0	3,0	3,0	2,0	2,2	3,0	2,0	3,0	2,2	0,3	2,2	3,0	2,0	2,0	3,2	0,2	2,2	2,2	0,4	4,0	5,0	4,2	0,2
iteration_1068	0,5	1,3	0,7	3,2	0,7	0,2	3,4	0,5	2,1	3,3	3,0	0,5	0,6	2,1	3,3	4,0	0,6	3,0	3,2	3,2	2,3	2,3	2,3	0,3	6,0	3,3	3,3	3,2	3,0	0,2	0,2	3,0	0,2	2,3	3,0	0,0	3,2	3,2	3,0	3,0	3,0	0,3	3,0	3,3	4,1	6,0	6,0
iteration_1069	4,0	4,1	4,0	2,3	4,0	1,3	6,0	2,0	4,0	2,0	1,3	2,0	6,0	0,3	0,3	2,2	2,0	5,0	4,3	2,3	4,0	3,0	3,0	2,3	0,5	0,2	0,2	0,4	2,3	4,0	0,4	0,5	0,6	2,1	2,3	3,3	0,5	0,6	0,5	0,5	0,4	4,0	2,1	2,3	1,3	0,4	2,3
iteration_1070	2,0	3,2	1,2	0,1	1,2	3,2	1,1	1,1	0,5	0,3	1,4	0,3	0,3	5,0	0,3	5,0	0,3	4,0	4,0	0,3	0,6	1,2	1,2	5,2	3,1	3,2	2,2	0,4	4,1	4,0	4,4	0,4	0,5	2,0	4,0	3,4	0,2	0,4	0,7	0,2	2,0	2,0	2,0	2,0	3,1	5,0	2,1
iteration_1071	0,2	0,3	0,4	3,2	0,1	0,5	0,4	3,2	5,0	0,4	2,0	0,4	0,4	2,2	0,4	4,0	3,2	0,5	0,5	0,5	6,0	1,2	1,2	0,4	1,2	3,2	3,2	3,0	0,3	0,2	0,2	4,0	3,2	4,0	3,2	0,2	7,0	3,0	7,0	0,2	0,4	5,0	3,1	3,1	2,0	4,0	6,0
iteration_1072	1,4	4,1	4,4	1,2	1,1	4,0	4,2	4,2	3,2	5,0	3,1	1,4	4,2	4,1	5,0	2,3	4,2	2,2	2,2	6,0	3,2	0,5	3,4	0,3	6,0	6,0	6,0	0,4	1,1	4,0	0,3	0,2	1,2	2,3	1,2	3,1	0,2	0,4	0,2	1,2	3,2	0,5	3,2	0,4	0,4	-1,-1	3,0
iteration_1073	2,1	4,0	5,0	0,7	5,0	0,1	2,2	3,5	1,3	3,2	2,0	2,5	3,2	2,3	3,5	4,0	3,5	0,3	0,2	0,2	4,0	3,0	3,0	2,2	3,0	7,0	0,5	0,5	0,5	0,4	0,8	2,1	0,8	2,0	0,3	0,4	0,6	2,5	0,6	2,5	5,0	1,3	3,0	4,0	2,0	2,0	1,1
iteration_1074	0,5	0,5	0,5	0,5	0,5	0,5	0,2	0,8	3,0	0,5	2,1	0,5	0,8	0,4	0,8	0,3	0,8	0,4	0,3	0,4	-1,-1	0,2	0,2	0,6	0,5	0,5	0,6	0,2	0,5	5,0	0,2	2,0	0,5	5,0	0,2	0,1	1,4	1,4	1,1	1,1	1,4	2,1	3,0	3,0	5,0	6,0	2,0
iteration_1075	0,5	0,2	0,0	0,4	0,0	0,3	0,2	0,2	0,4	0,2	0,5	0,2	0,2	0,5	0,2	0,2	0,2	0,0	0,3	0,0	0,2	0,5	0,7	0,4	0,0	0,2	0,2	1,2	0,4	0,4	1,2	0,4	0,4	0,5	1,2	1,0	0,2	0,2	0,2	0,2	5,0	1,4	1,0	6,0	1,3	1,4	1,2
iteration_1076	0,3	0,5	0,6	0,5	0,6	5,0	0,4	0,7	0,2	0,7	0,4	0,4	0,7	5,0	0,7	1,3	0,4	2,3	2,3	3,3	0,5	0,4	0,2	3,3	-1,-1	0,6	1,3	1,4	4,1	3,0	4,4	0,1	1,1	0,4	4,4	2,4	1,1	0,1	0,1	0,2	0,4	0,4	0,6	0,6	3,0	0,0	1,4
iteration_1077	0,4	4,1	0,3	1,1	4,2	2,2	0,2	0,2	0,2	0,3	0,3	0,3	1,2	4,0	0,2	5,0	0,3	0,3	2,1	0,3	0,3	0,4	0,1	0,2	2,1	3,1	3,1	1,4	4,1	1,1	1,1	5,0	4,4	0,5	1,1	1,1	5,0	1,4	8,0	5,0	4,0	0,5	0,4	4,1	0,2	0,6	1,0
iteration_1078	3,0	2,0	3,0	2,0	3,0	0,3	3,0	3,0	0,4	2,0	0,5	0,0	3,0	2,2	0,0	2,1	3,0	0,2	-1,-1	3,2	3,2	0,4	0,4	5,0	2,0	0,1	0,1	5,0	0,4	0,2	3,0	0,2	3,0	3,2	3,4	0,0	0,2	0,0	3,0	0,2	5,0	0,6	3,4	3,2	0,3	3,0	3,0
iteration_1079	3,0	5,0	4,0	2,0	4,0	0,5	2,0	4,0	0,5	4,0	3,0	2,0	4,0	0,2	2,0	5,0	4,0	1,4	1,4	1,4	3,3	1,0	4,0	1,1	2,0	2,0	5,0	1,3	4,0	2,3	4,0	0,4	4,0	4,1	4,0	1,3	3,2	3,2	3,2	3,2	0,4	7,0	4,4	3,0	4,0	6,0	3,4
iteration_1080	4,0	0,4	2,1	4,4	2,3	3,0	6,0	4,1	5,0	4,1	4,0	0,5	0,5	1,4	6,0	2,0	6,0	5,0	6,0	6,0	2,1	2,1	2,1	0,5	4,0	4,0	2,0	5,0	1,4	5,0	1,4	5,0	1,4	4,0	4,4	3,0	0,4	6,0	6,0	6,0	1,1	3,4	3,1	3,1	0,2	1,1	0,1
iteration_1081	2,0	2,0	1,0	4,0	3,0	4,0	3,0	3,0	5,0	3,0	0,4	4,0	2,0	5,0	3,0	0,4	4,0	3,0	0,0	4,0	4,0	3,4	3,0	6,0	3,4	0,0	0,0	2,0	3,2	5,0	4,0	1,3	4,0	0,2	4,0	3,0	4,0	4,0	1,3	1,3	1,3	1,1	2,0	1,3	4,0	4,1	4,0
iteration_1082	1,2	2,3	0,5	1,3	3,0	5,0	0,6	1,2	4,0	1,3	0,3	1,3	0,5	0,5	0,5	0,1	1,2	0,3	5,3	5,3	2,2	0,3	0,6	0,7	0,3	0,3	0,4	0,4	2,0	5,0	1,1	1,0	1,3	0,3	1,3	1,1	1,0	0,3	0,3	-1,-1	4,0	1,1	2,1	2,1	5,0	3,1	1,1
iteration_1083	2,2	3,0	0,2	2,3	2,0	0,4	2,0	0,5	1,4	0,5	0,4	0,3	0,5	2,2	0,5	0,3	0,5	2,2	2,2	2,2	1,3	0,4	0,7	0,5	0,4	0,4	0,3	2,3	4,0	0,2	4,0	4,0	2,3	3,0	4,0	2,0	3,0	3,0	3,0	5,0	0,3	4,0	2,0	2,3	0,5	2,2	2,0
iteration_1084	0,4	4,1	4,2	3,2	4,2	0,5	4,2	4,2	2,3	4,2	1,2	0,4	3,2	0,5	7,0	5,0	0,4	0,3	0,6	4,4	2,2	0,4	0,4	0,7	5,0	6,0	6,0	3,1	0,4	1,4	3,2	3,0	3,2	4,0	0,3	1,2	5,0	2,2	5,0	2,2	4,0	1,2	1,2	4,0	0,3	3,3	4,0
iteration_1085	2,0	0,5	0,3	2,0	0,3	4,0	0,3	2,0	0,0	2,3	2,3	0,3	0,3	0,2	2,3	4,0	2,3	3,3	3,0	3,3	2,0	0,6	2,3	0,4	3,3	5,0	5,0	2,3	0,3	1,1	0,6	2,0	2,3	0,4	0,3	1,3	1,3	3,0	1,3	3,0	2,1	0,5	0,3	2,2	2,1	2,2	1,1
iteration_1086	0,2	0,5	0,5	0,4	0,7	1,2	0,8	0,1	0,3	0,3	4,1	0,1	0,3	4,0	0,8	5,0	0,6	1,5	0,7	1,5	0,3	0,2	0,2	2,0	3,5	2,3	2,5	0,3	0,5	3,0	0,4	1,4	0,3	2,2	0,5	0,1	1,2	1,1	1,2	0,6	0,4	2,2	0,4	2,2	4,1	6,0	0,4
iteration_1087	0,4	1,2	1,1	3,4	1,3	3,2	3,1	4,0	4,0	0,5	0,3	4,0	1,4	0,4	1,4	1,0	0,5	3,2	6,0	0,3	4,0	3,1	1,1	1,2	1,4	1,4	0,4	1,4	4,0	0,4	4,0	1,2	-1,-1	2,2	3,4	3,2	2,0	2,0	2,0	2,0	5,0	5,0	6,0	4,0	2,1	2,2	5,0
iteration_1088	2,0	0,3	0,1	0,3	2,1	3,1	0,4	0,1	1,1	-1,-1	0,3	0,3	0,4	2,1	0,4	2,1	0,1	0,2	0,4	3,3	1,0	0,0	0,6	0,2	2,1	0,2	2,3	0,4	0,2	0,4	0,5	4,0	0,3	4,0	0,1	0,4	4,2	4,2	0,1	0,1	0,5	4,0	4,0	4,0	4,0	1,0	8,0
iteration_1089	0,3	0,4	0,5	3,1	0,5	0,5	3,3	0,4	0,5	3,3	4,0	0,4	3,3	0,4	0,4	3,0	3,2	0,5	3,3	3,3	0,3	4,3	0,1	0,6	3,3	0,1	3,1	0,2	3,2	5,0	0,3	4,0	3,1	0,5	0,3	5,2	2,1	5,0	5,0	2,1	0,2	0,2	0,3	0,1	2,2	2,4	2,1
iteration_1090	4,1	1,3	5,0	0,1	0,4	0,2	1,0	1,1	0,5	1,0	0,5	4,0	1,0	1,2	1,1	0,2	4,0	1,1	0,1	1,1	1,4	4,5	0,0	1,0	1,1	1,1	0,2	2,1	0,1	0,5	2,1	3,0	2,0	0,5	0,2	2,1	2,0	4,0	1,0	4,0	4,0	-1,-1	0,1	4,1	4,0	1,5	0,1
iteration_1091	4,0	5,0	6,0	0,2	3,0	0,3	4,2	2,2	4,0	4,0	0,3	2,0	2,2	0,5	4,2	0,4	4,2	0,2	0,2	0,2	2,0	0,0	0,3	0,7	4,2	0,4	4,2	0,2	0,4	0,4	0,2	4,0	0,4	2,2	0,2	0,3	2,2	2,2	2,2	2,2	1,0	0,4	1,2	1,2	0,2	0,2	0,4
iteration_1092	3,0	1,0	3,0	4,0	3,0	1,2	4,0	3,0	0,5	4,0	3,1	3,0	1,0	4,0	4,0	0,3	6,0	3,2	3,2	2,0	3,2	0,1	0,1	2,0	1,1	1,2	3,2	4,0	3,1	0,2	4,0	4,0	4,0	2,2	6,0	1,2	5,0	5,0	3,0	3,0	2,3	5,0	2,3	2,3	3,0	1,2	3,3
iteration_1093	0,5	4,0	2,0	4,0	2,0	5,0	2,0	2,0	0,4	4,0	5,0	4,0	2,0	2,0	4,0	5,0	4,0	5,0	5,0	0,0	0,2	-1,-1	5,0	1,0	4,0	4,0	4,0	3,0	5,0	0,4	4,0	1,1	3,0	2,0	4,0	1,4	3,0	2,1	2,0	1,1	0,5	5,0	2,3	2,2	3,0	3,0	1,3
iteration_1094	3,2	0,4	3,3	1,4	3,3	4,0	1,3	1,3	0,3	3,4	0,2	4,0	4,0	1,2	0,7	4,0	4,0	0,3	1,0	4,3	1,2	1,1	3,1	1,2	2,4	2,4	2,4	3,0	0,5	0,5	2,4	0,3	1,4	0,5	1,4	0,4	1,2	1,1	0,5	0,6	5,0	0,4	1,4	4,4	0,2	0,6	2,0
iteration_1095	5,0	0,5	5,4	7,0	0,4	0,4	8,0	3,4	4,0	4,4	3,2	8,0	9,0	3,0	4,4	5,0	8,0	3,2	5,2	3,2	0,4	5,2	3,2	5,0	5,4	4,0	9,0	3,1	4,1	0,3	7,0	2,2	7,0	0,3	0,2	3,2	3,2	4,2	5,0	4,2	0,0	0,1	0,1	0,0	2,3	2,3	3,0
iteration_1096	3,0	3,2	1,2	0,4	4,0	1,3	0,5	0,5	1,1	1,1	3,1	1,3	0,3	2,3	0,5	0,5	0,3	1,2	1,3	1,3	0,4	4,0	0,4	0,4	0,2	0,8	0,3	2,3	0,2	0,3	2,1	0,5	2,1	3,2	0,4	2,3	0,4	2,3	2,3	2,3	0,3	0,3	0,2	0,4	2,0	0,2	0,2
iteration_1097	0,4	0,3	0,4	2,1	0,7	1,4	2,0	0,1	1,4	0,5	4,0	2,4	2,0	3,2	0,5	3,0	2,0	0,4	2,4	0,4	0,4	3,0	1,4	0,2	3,4	3,4	0,1	3,1	2,0	0,5	3,0	2,3	2,1	4,0	5,0	3,1	2,3	4,0	4,0	0,4	0,2	4,0	3,1	1,1	5,0	4,0	3,3
iteration_1098	2,2	5,0	2,0	2,1	7,0	0,5	4,0	0,1	1,3	2,0	0,4	2,0	0,1	0,3	2,1	1,1	0,1	2,5	2,0	2,0	1,0	2,0	0,0	0,3	2,1	2,1	3,0	2,0	0,2	2,0	2,1	0,5	2,1	3,2	2,1	0,1	0,1	2,5	0,1	0,1	4,1	2,2	4,2	4,2	3,0	0,2	0,2
iteration_1099	5,0	4,0	7,0	4,3	4,0	4,1	7,0	7,0	0,2	8,0	2,0	4,3	7,0	0,4	7,0	2,2	7,0	3,1	3,1	7,0	4,2	5,0	5,0	3,3	5,0	5,0	3,2	5,0	1,3	5,0	1,3	2,0	5,0	1,1	5,0	4,3	5,0	5,0	5,0	5,0	3,0	1,1	3,1	3,1	2,1	0,2	7,0
iteration_1100	0,3	0,3	0,1	4,0	0,4	0,4	2,1	2,0	2,2	2,0	2,0	-1,-1	2,0	0,4	2,1	4,1	2,1	0,2	2,3	-1,-1	2,2	0,1	2,1	0,2	0,2	0,2	2,1	4,0	4,0	4,0	4,0	0,5	4,0	0,5	4,0	4,0	2,2	2,2	2,2	2,2	1,1	2,2	2,1	0,3	0,5	0,7	4,0
iteration_1101	0,4	0,4	0,5	0,6	0,3	1,0	0,4	0,7	5,0	0,5	0,4	0,4	0,5	0,4	0,5	0,1	0,4	0,2	0,2	0,2	4,4	0,4	0,4	0,2	0,3	0,3	-1,-1	0,4	0,5	1,0	-1,-1	0,4	0,6	2,2	0,6	0,4	0,8	0,8	0,6	0,2	2,2	0,6	2,4	2,4	2,0	3,0	0,8
iteration_1102	0,5	0,3	0,4	0,4	0,4	2,0	0,7	0,1	2,0	0,3	1,3	0,5	0,1	2,3	0,7	1,1	0,7	1,3	1,4	1,4	1,0	0,7	0,4	0,3	1,3	0,4	0,5	0,3	0,5	3,2	0,3	0,3	0,4	2,2	0,4	3,2	0,2	0,5	0,2	0,2	0,2	0,3	0,3	0,3	0,5	0,4	0,2
iteration_1103	4,0	1,2	2,0	6,0	4,0	1,2	5,0	5,0	0,4	5,0	0,5	5,0	5,0	0,2	3,0	0,4	3,0	4,2	5,0	4,2	1,0	1,5	1,0	4,0	1,4	2,0	1,4	5,0	4,0	3,1	6,0	-1,-1	6,0	0,5	3,0	7,0	2,2	2,2	2,2	2,2	0,5	1,4	1,3	0,6	-1,-1	0,5	3,0
iteration_1104	3,2	0,3	0,4	0,2	0,3	1,3	0,3	0,3	3,0	0,3	0,3	0,3	0,3	0,2	0,3	4,0	-1,-1	0,5	0,5	0,5	1,2	0,4	0,3	0,2	2,2	2,2	2,2	0,4	0,3	3,0	0,3	0,4	0,2	5,0	0,3	1,1	0,5	0,1	0,5	0,1	2,0	0,1	1,0	1,0	1,4	6,0	0,4
iteration_1105	4,0	5,0	4,0	2,2	8,0	5,0	6,0	2,0	0,3	2,0	0,3	4,2	6,0	2,0	4,2	4,0	2,0	3,0	8,0	8,0	0,1	4,1	4,1	2,0	7,0	1,2	1,2	4,0	0,3	0,2	2,2	4,0	2,1	0,2	2,2	0,3	0,1	2,0	6,0	0,1	0,5	2,0	0,4	2,4	1,3	1,0	0,0
iteration_1106	5,0	3,2	4,2	2,0	4,2	3,2	1,2	1,2	3,0	1,2	0,4	5,0	1,2	0,2	5,0	-1,-1	1,2	0,4	0,4	3,2	0,2	4,0	1,4	0,3	6,0	3,0	3,0	2,0	5,0	5,0	5,0	3,0	2,0	0,5	5,0	6,0	2,0	3,0	2,0	2,0	0,5	1,2	0,3	1,4	2,1	2,3	-1,-1
iteration_1107	0,2	4,0	4,1	4,0	0,1	2,1	6,0	6,0	4,1	2,1	0,5	6,0	6,0	4,0	2,1	5,0	6,0	4,0	4,1	6,0	8,0	2,4	2,1	7,0	2,0	0,1	0,1	2,2	2,1	0,3	2,2	3,0	2,2	1,0	0,3	2,1	2,0	3,2	2,0	3,2	5,0	0,1	2,1	3,0	1,4	1,4	2,1
iteration_1108	4,0	1,3	4,0	0,4	4,0	1,4	1,3	3,1	2,2	3,3	1,2	1,3	3,1	5,0	3,3	1,1	3,1	0,7	0,7	2,0	0,3	0,5	2,0	5,1	0,4	0,4	3,1	2,1	1,3	-1,-1	1,1	1,2	0,4	3,0	3,0	1,5	0,3	0,5	0,3	0,3	3,2	4,0	3,2	6,0	0,4	0,3	3,1
iteration_1109	1,0	0,1	0,1	2,0	0,0	2,2	0,0	0,1	3,2	0,1	0,4	0,1	2,0	4,0	0,1	3,2	2,1	0,2	2,0	0,2	0,2	0,5	0,0	4,0	0,3	0,3	3,0	2,2	3,0	3,0	2,0	3,1	3,2	5,0	0,2	1,0	0,3	3,2	6,0	3,1	2,3	4,2	0,5	6,0	0,2	1,0	0,4
iteration_1110	0,5	3,1	0,5	2,0	3,1	0,2	0,4	2,1	5,0	0,4	3,0	0,4	0,1	0,2	-1,-1	4,1	0,1	0,0	0,0	0,4	6,0	0,0	0,0	0,2	0,5	0,1	4,4	0,4	3,0	0,5	2,0	0,4	1,4	5,0	2,4	0,2	1,1	1,1	1,3	0,5	0,5	2,4	0,5	2,1	2,0	3,0	0,2
iteration_1111	0,4	4,0	3,1	3,0	3,1	0,5	2,1	2,1	0,4	4,0	0,5	5,0	2,1	2,0	2,1	0,5	5,0	0,4	0,4	0,4	2,2	2,3	3,2	4,0	0,4	-1,-1	0,4	4,0	5,0	0,2	3,0	0,4	3,0	4,0	6,0	2,0	2,3	2,3	2,3	2,1	4,1	7,0	7,0	7,0	2,0	2,0	3,3
iteration_1112	4,1	0,3	4,0	1,2	4,0	2,0	0,2	4,2	4,0	0,2	5,0	4,2	4,2	0,4	1,0	0,2	4,2	0,2	2,0	2,0	2,2	2,2	3,2	0,2	1,0	0,2	1,2	0,5	1,1	0,3	1,3	2,2	1,3	4,0	1,2	1,0	2,3	3,0	3,0	0,5	3,0	4,0	6,0	4,0	0,5	1,2	5,0
iteration_1113	0,4	0,5	0,9	2,2	0,0	5,0	2,4	0,6	1,1	0,7	4,0	2,4	2,5	0,3	2,4	2,0	2,4	4,4	6,0	6,0	0,5	2,0	6,0	0,8	3,0	1,4	3,0	0,4	5,0	4,1	3,2	2,0	3,2	3,0	2,2	3,1	1,2	4,0	1,2	1,2	0,3	4,0	2,3	2,3	0,2	1,1	0,5
iteration_1114	4,0	5,0	2,0	2,2	3,0	5,0	0,2	0,2	4,0	2,2	0,5	2,2	4,0	0,5	2,2	2,3	0,2	2,0	2,2	2,2	0,0	2,1	2,1	2,1	2,2	0,5	0,5	2,0	0,3	1,1	2,1	5,0	0,1	3,0	2,2	3,0	2,1	3,0	3,0	2,1	4,0	4,0	6,0	2,0	1,2	1,2	6,0
iteration_1115	0,5	5,0	0,3	2,2	0,3	0,4	2,0	-1,-1	1,1	0,2	3,2	2,0	2,0	0,2	2,3	3,1	0,5	2,4	0,0	2,4	0,3	3,0	5,0	0,2	2,1	2,1	5,0	5,0	1,2	0,4	3,2	4,1	3,2	5,0	2,2	0,6	7,0	0,3	7,0	0,3	0,5	6,0	4,2	2,2	0,5	4,0	4,2
iteration_1116	2,0	2,0	2,0	4,0	2,0	5,0	4,0	4,0	3,2	4,0	0,2	4,0	4,0	0,2	4,0	0,5	4,0	1,0	1,0	1,0	3,2	1,1	1,1	3,1	1,5	1,5	1,0	1,2	3,1	0,5	4,0	3,0	4,0	5,0	0,3	1,1	4,0	5,0	2,0	3,0	0,4	1,1	1,3	0,2	0,1	1,0	3,3
iteration_1117	4,0	2,2	3,2	1,3	3,2	5,0	4,0	1,2	5,0	3,3	2,2	0,5	4,0	3,1	3,3	0,2	3,3	3,0	3,0	8,0	5,2	0,4	2,3	1,1	3,1	3,1	0,4	0,3	2,0	1,4	1,3	4,0	1,0	0,5	1,3	0,7	3,0	1,0	2,0	3,0	1,2	0,7	0,6	1,4	1,4	1,4	3,2
iteration_1118	3,0	0,4	0,3	5,3	3,1	2,2	0,3	0,3	0,4	0,6	3,0	0,6	0,6	0,4	0,6	0,4	5,3	2,3	2,0	2,0	0,4	1,3	1,3	0,5	0,7	0,3	0,3	1,3	5,0	5,0	1,0	0,4	0,3	4,1	1,0	1,0	0,2	0,5	0,5	0,2	5,0	5,0	4,0	6,0	0,4	4,3	1,0
iteration_1119	4,0	0,4	2,3	1,0	2,1	0,2	1,3	1,3	4,0	2,0	0,5	0,3	2,0	0,5	1,3	1,1	2,0	1,0	1,0	0,5	2,0	0,2	0,6	2,1	1,3	1,3	0,4	4,0	2,0	0,5	3,0	5,0	1,0	0,4	3,0	3,1	3,0	3,0	2,0	2,0	5,0	1,2	4,2	5,0	5,0	1,2	3,2
iteration_1120	1,0	0,3	1,2	2,0	0,1	4,1	0,2	2,2	2,3	1,0	0,5	2,2	3,0	2,0	3,0	2,3	0,2	4,0	0,3	0,3	2,3	2,5	0,2	3,0	3,0	1,3	2,3	2,3	5,0	2,0	7,0	2,2	0,3	0,5	7,0	3,0	0,5	2,3	2,0	0,2	0,3	5,2	0,3	0,4	3,2	0,4	0,5
iteration_1121	0,4	2,2	0,3	2,1	2,1	0,2	0,3	2,1	0,2	0,3	3,2	2,1	-1,-1	5,0	0,3	0,5	2,2	0,4	0,4	0,4	0,2	2,2	3,1	5,0	0,2	0,6	0,2	0,4	4,0	0,5	2,3	4,0	2,1	0,3	2,1	2,2	5,0	5,0	1,1	3,0	2,3	0,1	0,3	2,1	0,4	0,3	2,3
iteration_1122	4,1	0,5	4,2	5,0	4,2	0,2	2,2	2,2	5,0	7,0	0,4	3,2	7,0	1,0	3,2	3,0	2,2	2,2	2,2	2,2	5,2	-1,-1	3,1	5,0	5,0	5,0	4,0	4,0	4,0	4,0	5,0	2,0	3,0	4,0	3,0	5,0	-1,-1	3,0	1,0	1,0	5,0	3,0	7,0	1,0	5,0	4,0	6,0
iteration_1123	3,0	0,2	0,1	3,2	3,1	3,1	3,1	0,2	1,2	0,3	0,1	3,1	3,0	1,3	0,2	4,1	3,1	3,1	3,1	3,1	1,0	0,2	3,1	0,3	4,2	4,0	4,0	0,2	5,0	0,4	3,2	5,0	3,2	2,1	2,0	0,5	1,2	1,2	1,2	4,2	4,0	4,0	6,0	2,0	1,1	2,1	4,2
iteration_1124	0,4	1,2	0,4	7,0	1,2	5,0	4,2	4,2	0,5	4,2	0,5	3,2	4,2	1,4	4,2	1,3	3,2	1,2	5,0	8,0	4,2	0,6	0,3	0,6	0,5	5,0	4,3	3,0	5,0	0,2	4,0	4,0	1,0	0,4	1,0	1,0	1,0	2,0	4,0	2,0	0,5	0,2	0,3	0,1	5,0	2,2	1,2
iteration_1125	3,1	3,0	3,1	0,2	0,1	5,0	3,0	0,1	2,0	0,3	4,0	3,0	3,2	3,0	0,3	0,4	3,2	5,0	0,0	5,0	2,0	4,0	4,0	3,0	0,4	0,2	0,3	0,3	2,2	5,0	0,5	4,0	2,3	4,0	2,3	4,2	4,0	2,3	2,3	4,0	3,0	5,0	2,0	2,0	0,3	3,0	4,0
iteration_1126	1,2	0,3	1,2	3,0	0,4	4,0	3,2	4,0	0,4	1,0	0,3	1,0	3,2	5,0	0,2	1,1	0,2	0,2	4,2	0,2	1,4	1,2	1,2	7,0	1,0	0,1	1,2	3,1	0,4	4,1	0,5	5,0	0,5	5,0	0,1	4,1	0,1	0,1	5,4	5,1	2,1	0,1	0,2	0,1	0,3	5,0	0,2
iteration_1127	2,1	2,1	0,2	1,2	2,1	2,2	1,1	1,1	4,0	1,1	3,0	0,3	0,3	0,3	1,1	0,5	1,1	2,1	2,1	3,0	4,0	2,2	-1,-1	0,3	1,2	1,3	0,3	0,5	3,0	4,0	1,2	3,1	2,3	3,0	2,2	2,2	3,3	2,1	3,3	2,1	3,0	3,2	2,2	2,2	1,1	3,1	0,5
iteration_1128	0,4	0,4	0,6	1,1	0,6	3,2	0,5	1,4	1,2	0,5	0,3	0,5	1,2	2,1	0,5	2,3	0,5	3,1	0,3	3,1	1,4	0,4	0,4	0,3	0,7	0,7	2,4	4,1	1,2	0,4	1,1	1,1	1,1	0,3	1,1	0,1	2,0	2,0	1,1	0,2	3,0	0,2	0,1	0,1	0,4	0,2	1,0
iteration_1129	5,0	0,3	3,2	3,0	3,2	3,0	3,0	3,0	1,4	0,2	2,0	3,0	0,2	4,1	3,0	1,4	6,0	5,0	1,0	5,0	4,0	4,0	4,0	0,1	0,4	3,4	0,4	0,2	3,1	0,2	3,0	1,1	0,3	1,0	0,1	0,2	0,3	1,2	0,3	0,2	1,2	0,1	0,2	0,2	1,1	2,0	0,2
iteration_1130	4,0	4,1	8,0	0,3	8,0	3,1	4,3	4,0	0,2	4,3	0,3	4,3	4,3	0,4	4,3	0,5	4,3	4,1	0,4	0,4	4,1	0,6	0,3	0,7	0,8	0,3	0,8	5,0	0,3	0,5	5,0	3,0	5,3	5,0	0,3	0,3	7,0	2,3	6,0	1,3	0,4	5,0	0,3	5,3	1,4	6,0	5,0
iteration_1131	0,4	0,5	0,6	3,3	0,5	4,0	0,6	3,3	0,5	3,3	2,0	3,3	3,3	1,4	3,3	0,4	3,3	3,3	3,3	3,3	0,3	4,0	4,0	4,0	3,0	0,3	3,4	0,5	3,1	4,1	3,2	5,0	0,3	0,2	3,2	7,0	2,1	3,2	3,1	3,2	4,0	0,4	3,2	1,2	2,1	2,2	0,3
iteration_1132	5,0	0,2	2,0	0,4	3,2	1,1	2,0	0,4	1,2	2,4	4,0	2,0	2,4	0,4	2,0	1,4	0,4	1,0	3,0	0,1	0,2	6,0	2,0	2,3	3,0	0,4	1,0	0,5	0,2	3,0	0,4	2,2	0,4	0,3	0,3	2,4	0,6	2,4	2,4	0,2	4,0	0,2	2,1	2,1	4,0	4,1	0,5
iteration_1133	3,0	1,1	4,0	2,4	0,1	3,0	1,4	5,0	1,3	1,4	1,4	3,0	-1,-1	3,1	5,0	2,3	1,4	1,0	1,0	4,0	2,3	2,4	2,0	1,1	5,0	2,3	5,0	2,0	0,4	2,1	0,0	4,1	2,0	1,2	2,4	0,1	4,0	6,0	0,1	4,0	1,2	3,0	2,2	1,2	3,0	4,0	4,2
iteration_1134	0,2	1,2	1,1	3,2	1,1	4,1	1,2	4,0	0,5	4,0	0,2	3,1	0,3	5,0	4,0	0,5	0,3	0,3	4,2	1,1	1,4	0,2	3,1	3,1	3,2	1,3	3,3	3,2	0,2	5,0	0,4	0,2	0,4	4,0	3,2	5,2	0,4	0,2	0,4	0,2	4,0	5,0	6,0	4,0	0,4	2,3	3,2
iteration_1135	2,1	0,2	2,1	2,0	0,2	4,0	3,0	1,1	0,4	3,0	1,3	1,1	3,0	4,1	3,0	0,3	1,1	6,0	6,0	6,0	1,1	2,0	1,3	6,0	1,0	2,3	2,3	5,0	1,4	-1,-1	2,0	1,3	2,0	0,4	4,4	5,0	2,0	1,3	1,3	2,0	0,2	4,0	0,0	4,0	2,1	2,0	1,0
iteration_1136	2,0	0,4	0,0	3,0	2,4	0,4	3,0	3,0	1,0	0,0	4,0	0,0	0,0	0,4	3,0	0,4	0,0	0,3	3,1	3,1	0,0	2,0	2,0	0,1	0,0	3,0	3,0	0,3	5,0	2,2	2,3	0,4	2,3	3,1	2,0	2,3	2,2	2,2	0,5	0,5	4,1	0,1	4,0	0,2	2,0	1,1	2,0
iteration_1137	1,4	0,4	1,3	0,5	0,5	1,1	1,5	0,3	4,0	1,0	0,3	1,5	1,5	0,4	0,3	5,0	1,5	1,1	1,5	1,1	4,0	0,5	1,3	0,7	0,3	5,3	0,3	0,5	0,4	2,2	0,4	0,5	0,4	4,1	0,4	2,4	0,0	0,9	0,5	0,5	2,1	0,1	0,2	2,0	0,3	4,0	0,1
iteration_1138	1,3	3,0	2,3	5,1	2,0	3,0	7,0	7,0	5,0	2,1	0,5	5,3	0,4	2,0	2,1	5,0	5,3	3,0	4,0	-1,-1	7,0	0,4	5,4	2,3	6,0	6,0	3,0	3,1	5,0	0,4	3,0	3,0	8,0	0,5	0,1	3,2	6,0	6,0	6,0	5,0	3,0	0,5	0,4	0,1	3,0	1,1	3,0
iteration_1139	4,0	-1,-1	4,0	0,3	2,0	3,2	1,3	1,0	0,5	3,0	0,3	3,0	1,3	0,4	1,3	0,4	1,3	4,0	0,5	3,3	0,2	0,0	3,0	1,1	1,2	0,5	1,2	0,1	0,4	3,0	0,3	0,5	0,4	1,2	0,2	3,0	0,5	0,2	0,7	0,7	3,0	0,3	1,1	1,2	1,1	0,3	1,4
iteration_1140	4,1	5,0	5,1	3,0	0,1	3,2	3,1	0,1	0,5	8,0	5,0	3,1	0,1	4,0	3,1	5,0	0,1	0,3	3,1	6,0	0,3	8,0	3,0	1,1	5,1	8,0	3,0	4,0	2,0	1,0	5,0	1,1	3,0	0,2	3,0	3,0	0,1	0,1	3,1	1,0	0,5	1,1	0,5	1,4	3,0	2,1	0,5
iteration_1141	1,3	2,1	1,1	4,0	2,3	0,2	3,1	4,0	2,1	2,0	5,0	1,1	3,1	4,0	4,0	3,1	4,0	0,2	0,2	3,1	3,1	1,1	2,0	2,1	6,0	4,0	3,1	1,0	4,0	3,0	4,0	5,0	4,0	4,0	1,0	4,0	5,0	6,0	4,0	4,0	2,0	5,0	5,0	5,0	4,1	4,1	7,0
iteration_1142	3,0	0,2	3,1	1,4	0,1	5,0	1,1	1,1	3,2	4,0	0,4	4,0	0,5	2,1	1,1	1,3	0,5	1,0	0,1	6,0	3,1	3,4	3,4	2,1	1,1	1,3	2,0	1,3	0,5	5,0	1,4	4,0	1,1	2,0	0,7	-1,-1	1,0	4,1	0,1	0,1	5,0	0,3	0,3	0,3	4,1	4,0	0,0
iteration_1143	0,3	2,1	2,0	1,0	0,4	0,3	1,0	2,0	4,0	2,0	5,0	1,0	1,0	0,5	-1,-1	0,5	2,0	0,1	1,1	1,1	0,0	2,0	4,0	0,1	0,2	0,3	0,2	1,2	0,5	2,0	0,7	0,2	0,2	0,5	1,0	1,5	0,3	0,1	0,1	0,1	3,1	0,1	3,0	3,1	2,2	2,4	0,1
iteration_1144	0,3	2,0	2,3	0,1	0,3	2,0	0,3	2,0	2,0	0,3	5,0	2,0	0,4	2,0	0,3	3,2	2,1	0,3	0,0	0,3	0,0	3,0	2,0	2,1	3,3	0,2	3,0	4,0	0,3	3,0	0,2	4,0	0,2	5,0	4,2	2,0	4,2	0,2	4,0	0,0	0,3	0,2	0,2	0,2	0,4	0,1	0,2
iteration_1145	5,0	3,0	2,0	4,1	2,0	4,0	2,1	0,1	4,0	2,1	1,2	2,1	4,0	2,1	2,1	1,2	2,1	2,0	6,0	4,1	2,1	1,1	3,0	0,1	2,2	0,3	3,0	5,0	4,1	0,4	4,1	1,1	8,0	2,3	5,0	0,3	5,0	4,1	4,1	5,0	0,2	1,3	1,1	0,4	0,4	2,1	1,1
iteration_1146	0,3	2,0	1,1	1,0	1,1	3,0	2,0	1,1	5,0	1,1	0,4	1,1	2,0	0,5	1,1	5,0	2,0	1,0	4,0	1,0	1,0	0,2	0,4	1,5	3,1	2,1	2,1	3,0	5,0	4,0	7,0	0,3	7,0	1,2	4,0	6,0	4,3	4,0	3,0	3,0	2,0	2,0	2,0	2,0	0,4	0,4	1,3
iteration_1147	1,2	2,3	0,5	5,0	2,2	4,0	4,3	1,3	3,0	4,2	0,3	1,3	4,2	0,4	4,2	3,0	1,3	6,0	6,0	6,0	2,0	0,5	0,5	0,6	7,0	4,0	0,2	4,1	4,0	5,0	5,0	4,0	5,0	0,5	5,0	5,0	4,0	5,0	7,0	7,0	0,4	4,5	0,8	0,6	0,5	0,1	1,3
iteration_1148	0,2	3,0	1,1	4,4	2,1	2,0	0,5	4,1	0,4	4,1	5,0	0,5	1,4	0,5	5,0	5,0	4,1	1,4	1,4	1,1	0,3	5,4	5,1	-1,-1	1,0	4,0	1,0	0,4	4,1	2,2	0,5	2,1	4,4	4,0	0,1	2,1	0,5	4,1	0,5	2,4	4,0	1,1	2,0	2,0	1,4	2,0	1,1
iteration_1149	3,1	5,0	8,0	0,5	5,1	1,0	5,3	5,3	2,3	3,2	0,4	5,2	5,3	0,3	3,3	2,0	3,2	5,0	5,0	5,0	7,0	0,6	5,4	5,1	5,0	5,0	2,3	2,3	3,2	4,0	5,0	2,0	5,0	0,5	2,2	2,0	4,0	2,0	3,0	4,0	0,2	0,4	0,3	0,3	3,2	3,3	2,1
iteration_1150	3,2	0,4	0,6	2,2	0,2	1,1	2,4	2,4	1,1	2,2	0,2	0,4	2,4	0,3	0,4	3,0	2,2	2,1	0,5	3,0	3,0	0,3	0,3	2,1	1,2	2,2	1,2	2,2	1,2	1,4	2,2	2,0	3,0	0,2	1,2	0,6	3,0	2,0	3,0	3,0	5,0	1,2	6,0	1,0	5,0	1,2	7,0
iteration_1151	0,5	0,4	0,2	0,1	0,7	4,0	0,2	0,1	0,4	0,3	0,4	0,2	0,1	0,4	0,3	3,0	0,3	2,0	2,0	2,2	0,0	0,3	0,3	0,2	1,1	1,1	-1,-1	0,2	0,3	0,4	0,3	3,1	0,4	3,0	0,4	0,5	0,3	3,2	0,3	3,2	0,5	0,2	0,2	0,5	2,2	3,2	0,3
iteration_1152	0,5	0,3	0,4	3,2	0,4	0,5	0,6	0,6	5,0	3,0	1,2	0,2	0,6	5,0	0,2	4,1	0,2	0,7	0,4	0,4	4,2	1,2	0,2	3,4	0,3	4,2	4,2	3,1	0,4	3,0	3,2	1,3	0,3	0,4	3,2	5,0	0,4	1,1	1,1	0,4	3,0	3,0	3,0	6,0	5,0	1,0	3,3
iteration_1153	4,0	5,0	5,0	2,0	4,0	0,4	3,0	4,0	0,3	3,0	1,2	4,0	3,0	4,0	4,0	2,1	3,0	1,2	2,2	2,2	1,2	1,2	4,0	2,0	5,0	5,0	3,1	1,1	1,1	5,0	0,2	3,0	0,2	0,5	0,2	0,1	2,1	2,1	2,1	1,1	0,3	0,3	0,2	0,5	0,2	0,3	0,1
iteration_1154	0,2	4,0	0,1	0,3	0,1	2,0	0,4	0,0	2,2	0,0	0,4	0,4	0,0	0,3	0,1	4,0	0,1	0,3	2,3	0,1	0,2	0,2	0,4	0,3	3,1	1,1	1,0	0,3	0,2	0,5	0,0	4,1	0,0	0,5	0,0	0,2	0,1	4,0	0,1	4,0	0,3	0,0	0,1	-1,-1	5,0	2,0	0,0
iteration_1155	1,2	0,4	1,0	0,3	0,2	5,0	1,1	0,2	2,0	1,2	0,4	0,2	1,1	4,0	1,2	0,5	1,2	6,0	1,0	-1,-1	1,0	0,4	0,4	2,1	1,5	1,5	0,2	0,4	2,2	2,0	2,3	0,4	0,5	4,0	2,1	3,0	0,4	0,4	0,5	0,5	2,1	4,0	4,0	2,1	0,5	2,1	2,2
iteration_1156	0,5	4,0	0,4	1,2	4,4	2,3	0,6	0,2	1,0	1,0	2,0	0,6	0,6	0,3	1,0	1,2	1,0	0,5	2,4	0,7	1,2	2,2	2,2	0,7	0,2	2,0	2,0	1,2	2,2	3,2	3,0	0,2	0,4	0,3	1,2	5,0	0,2	0,4	0,2	0,4	0,2	1,2	0,3	1,1	3,2	0,4	0,2
iteration_1157	0,5	4,0	0,3	0,3	4,2	2,1	0,3	0,6	2,3	0,3	1,4	0,3	0,3	0,5	0,3	4,1	0,0	2,0	0,4	0,1	2,3	1,3	1,0	0,1	0,1	4,0	4,0	0,4	0,2	2,2	0,3	4,1	0,3	1,3	0,1	0,5	4,3	4,3	4,0	0,4	0,3	0,4	0,4	0,3	0,5	1,3	0,4
iteration_1158	1,4	5,0	5,4	5,0	1,0	3,0	7,0	3,4	2,0	3,4	4,1	8,0	3,4	2,0	7,0	0,4	3,4	7,0	4,0	7,0	3,0	9,0	9,0	0,4	5,4	2,4	5,0	3,2	5,0	5,0	3,2	3,0	6,0	0,3	5,0	2,2	3,0	3,0	3,0	3,0	3,0	2,1	0,1	0,1	0,4	0,4	3,1
iteration_1159	0,4	0,5	0,5	0,6	0,7	4,0	0,6	0,6	0,5	0,5	1,2	0,8	0,3	2,1	0,8	1,2	0,5	-1,-1	2,4	2,4	0,3	0,6	0,6	2,2	0,6	0,6	0,6	0,4	0,4	2,0	0,2	1,2	0,6	3,1	0,2	0,2	0,6	1,2	1,2	0,4	2,0	0,1	1,1	1,0	4,0	2,1	1,4
iteration_1160	1,1	0,5	1,5	2,0	1,0	0,4	1,0	3,0	0,2	0,5	0,3	0,5	3,0	3,1	1,0	0,2	2,5	1,2	1,2	0,2	2,0	0,1	0,7	4,0	1,1	1,1	1,1	5,0	2,0	2,0	4,0	0,2	2,0	3,0	4,0	3,0	0,1	2,1	0,1	2,1	2,2	5,0	5,0	3,2	5,0	2,0	2,1
iteration_1161	4,0	-1,-1	3,0	3,0	6,0	0,4	3,0	4,0	0,4	2,0	0,2	2,0	2,0	1,2	4,0	0,3	3,0	2,0	1,0	2,4	2,1	1,2	1,2	2,0	2,0	2,3	2,3	5,0	2,3	3,0	6,0	2,2	3,0	0,3	3,0	5,0	1,2	2,2	2,2	4,0	5,0	2,2	4,2	1,2	5,0	4,1	0,4
iteration_1162	0,4	1,1	1,2	0,3	1,2	0,2	0,5	1,0	1,0	1,3	0,4	1,3	0,2	4,0	-1,-1	4,1	1,0	0,3	0,3	0,3	1,0	0,4	0,6	4,0	0,1	5,0	5,0	2,0	0,3	0,4	2,3	4,1	2,0	1,2	2,0	0,5	4,0	2,1	6,0	4,0	5,0	2,2	3,0	3,0	0,5	0,6	2,0
iteration_1163	5,0	1,2	1,2	1,1	5,0	5,0	0,3	2,0	0,2	1,2	0,3	1,1	2,0	0,5	1,1	4,0	2,0	0,1	0,2	5,2	1,2	1,3	0,4	1,0	3,0	2,1	2,1	4,0	0,2	0,3	1,1	0,4	3,1	4,0	1,1	1,2	3,2	0,3	3,2	0,3	5,0	3,1	7,0	7,0	5,0	5,0	7,0
iteration_1164	3,1	0,2	0,2	0,7	0,2	5,0	0,4	0,5	3,2	0,4	4,0	0,5	0,5	3,0	0,4	3,0	0,5	3,3	3,3	2,3	3,4	1,1	1,4	0,1	2,1	1,1	2,3	0,5	0,5	3,0	0,6	0,1	0,6	0,5	0,4	1,2	0,3	0,3	0,4	0,3	0,5	0,3	0,2	0,3	2,1	0,1	0,1
iteration_1165	0,2	3,0	1,0	0,3	1,2	0,3	1,2	1,1	1,3	0,1	0,5	0,2	0,1	0,3	1,2	3,1	1,1	1,2	1,1	0,3	0,4	0,2	0,3	0,1	0,3	3,2	1,1	0,2	0,4	0,4	0,3	0,3	0,3	0,4	0,3	0,3	0,1	0,2	0,1	0,1	0,3	0,4	0,1	0,6	0,4	0,5	0,1
iteration_1166	3,0	5,0	4,0	0,1	4,0	0,3	1,1	1,0	1,3	3,0	0,5	3,0	3,0	2,1	3,1	2,2	1,0	0,3	0,2	0,2	2,0	0,4	0,4	0,1	5,0	0,3	3,2	3,1	0,5	1,4	3,5	1,1	0,1	0,4	0,6	1,5	1,0	1,1	0,2	1,0	4,0	0,1	4,1	4,0	5,0	1,4	1,1
iteration_1167	0,5	1,1	1,0	0,5	0,1	3,0	1,4	0,4	0,5	1,1	0,3	1,4	0,4	5,0	0,1	1,2	0,4	1,4	1,4	2,4	0,4	1,3	0,4	4,4	1,1	0,3	1,1	0,2	0,5	4,0	0,2	4,0	0,2	0,2	0,2	0,1	2,1	2,1	2,1	2,1	4,0	0,1	2,1	2,1	1,3	0,3	2,1
iteration_1168	1,4	3,1	1,1	2,0	1,1	5,0	3,0	0,1	2,0	0,1	0,5	3,0	2,1	0,4	1,0	3,0	2,1	1,0	1,0	6,0	0,1	1,1	1,1	0,1	4,0	1,0	1,0	0,5	5,0	4,0	2,5	0,2	3,0	0,5	2,5	4,0	3,1	0,1	3,1	3,1	1,3	0,10	1,5	0,8	4,1	0,1	4,0
iteration_1169	4,1	5,0	1,1	1,0	8,0	0,5	1,0	1,0	4,0	2,0	4,0	1,1	2,0	0,4	0,1	5,0	2,0	0,5	1,0	1,0	-1,-1	3,0	3,0	1,3	2,0	2,0	2,1	4,0	4,0	4,0	3,0	3,0	3,0	3,0	1,0	6,0	5,0	5,0	2,0	4,0	0,4	2,0	2,3	0,1	0,2	1,0	5,0
iteration_1170	0,2	1,3	1,1	3,0	1,1	1,0	2,0	3,0	0,3	1,1	2,2	3,0	1,1	0,5	2,0	0,4	2,1	1,0	1,0	1,0	2,1	3,0	4,0	1,2	1,2	1,2	1,2	2,3	1,3	1,0	2,3	0,5	0,6	0,5	2,3	1,3	0,8	0,3	0,8	0,3	4,1	0,8	0,4	0,4	0,2	0,5	0,8
iteration_1171	4,0	0,5	1,5	5,0	3,0	5,0	6,0	1,0	5,0	5,5	0,5	-1,-1	1,0	0,4	5,5	-1,-1	6,0	5,0	5,0	5,0	0,0	1,4	0,1	0,0	1,5	6,0	6,0	5,0	5,0	4,0	0,0	4,0	5,0	5,0	0,0	2,0	0,0	4,0	9,0	5,0	3,2	1,0	1,2	0,2	2,3	4,3	1,0
iteration_1172	2,2	0,5	2,3	1,3	2,3	0,4	3,0	1,3	4,1	1,3	2,0	3,0	1,3	3,1	1,3	5,0	0,6	1,0	1,4	1,0	4,3	4,0	2,0	0,4	3,3	3,0	3,3	0,5	1,2	0,4	0,4	0,4	1,2	0,4	1,3	0,5	1,2	0,4	1,2	1,2	0,2	0,3	0,0	0,5	4,0	4,4	0,2
iteration_1173	0,2	0,2	0,3	4,0	0,3	1,2	3,1	1,2	0,2	3,2	2,2	3,2	3,1	4,1	1,1	-1,-1	1,2	1,1	3,2	4,0	0,4	0,4	2,2	4,1	1,1	0,5	1,1	1,0	3,1	4,0	4,0	3,2	1,1	3,2	4,0	5,0	4,0	3,1	4,0	3,1	2,1	4,0	3,1	3,1	3,2	0,4	4,0
iteration_1174	5,0	0,2	3,0	0,2	2,2	3,2	0,2	0,2	1,2	0,2	5,0	3,2	0,0	0,3	0,2	1,2	3,0	3,0	0,2	3,0	0,2	3,0	0,2	0,0	0,2	1,0	0,4	0,5	5,0	5,0	0,2	4,0	5,3	3,0	0,2	1,2	1,3	8,0	6,0	3,3	2,0	0,2	0,2	0,0	0,4	3,4	1,0
iteration_1175	4,0	2,1	4,1	3,3	2,0	0,3	3,1	0,4	3,0	4,3	0,2	4,3	4,3	0,3	0,4	2,3	7,0	3,2	3,2	3,2	2,1	4,1	4,1	4,1	2,1	2,3	0,4	2,3	3,2	2,0	2,2	0,4	5,0	3,2	5,0	3,0	3,0	2,0	2,0	2,4	1,3	5,0	3,0	3,0	5,0	6,0	1,0
iteration_1176	1,0	0,5	0,3	3,4	1,3	5,0	0,4	3,3	0,4	3,3	0,3	0,4	3,0	1,4	3,0	4,0	3,3	4,4	4,0	4,4	3,3	0,0	0,0	1,0	3,0	1,0	4,0	3,0	0,4	4,1	0,4	5,0	0,0	0,4	0,4	0,5	3,0	2,0	2,0	2,0	2,0	0,6	1,2	1,2	1,3	0,5	3,2
iteration_1177	0,3	1,0	0,1	0,1	0,2	2,0	0,2	0,1	0,2	0,2	5,0	0,1	0,0	0,5	0,0	0,3	0,1	1,1	1,1	1,1	0,2	1,0	1,1	0,2	0,0	0,0	0,3	1,1	3,0	2,0	1,0	5,0	1,0	0,5	4,0	2,0	1,0	1,0	5,0	2,0	0,2	3,4	0,5	0,5	3,0	0,1	1,1
iteration_1178	2,0	2,2	1,2	5,1	3,0	3,0	5,2	0,3	3,2	5,2	2,0	1,1	5,2	-1,-1	6,0	1,3	5,2	7,0	2,2	2,2	0,3	2,0	2,0	0,4	2,0	5,3	2,0	0,5	5,0	3,0	0,1	3,2	5,1	0,5	0,4	3,0	3,1	0,3	8,0	3,1	0,3	0,1	0,4	0,3	4,0	2,1	3,3
iteration_1179	5,0	0,4	3,4	0,0	3,4	1,1	3,0	0,4	0,5	0,4	0,4	3,0	3,0	0,5	3,0	0,5	0,4	4,0	3,1	1,0	0,4	0,2	3,2	3,2	3,5	3,0	0,0	4,0	2,0	0,5	4,0	0,5	6,0	5,0	4,0	0,2	2,3	4,2	4,2	4,2	0,4	4,0	0,3	0,3	0,4	4,4	0,6
iteration_1180	4,1	0,5	0,6	3,2	4,5	5,0	0,3	3,1	5,0	3,1	3,0	0,3	0,7	3,1	0,7	2,3	0,7	1,1	1,2	4,1	5,1	1,1	1,2	3,2	0,8	2,5	2,5	3,1	0,5	4,0	0,4	0,2	3,3	3,1	3,2	4,3	3,2	3,2	0,3	3,0	0,2	3,1	0,2	0,2	2,3	2,1	0,3
iteration_1181	4,1	5,0	4,1	1,2	5,0	5,0	4,2	0,3	0,3	4,2	2,0	4,2	1,1	3,1	4,2	5,0	5,0	0,2	9,0	0,2	0,5	5,0	5,0	4,0	1,2	5,0	5,0	4,0	0,4	4,0	3,2	2,3	1,2	1,3	3,2	6,0	1,3	0,5	2,2	0,5	1,3	3,3	1,3	0,6	0,3	1,1	1,3
iteration_1182	0,5	0,2	0,2	1,0	0,2	1,1	0,1	1,1	0,3	1,1	0,5	0,1	0,1	4,0	1,1	4,0	1,1	1,1	0,2	0,1	0,3	0,1	0,1	4,0	0,1	4,1	0,1	1,1	0,4	0,4	0,5	2,1	0,5	1,2	1,0	0,6	2,1	0,2	0,2	2,1	1,3	2,0	1,3	2,0	0,4	1,4	2,3
iteration_1183	4,0	0,5	2,3	3,0	2,3	0,5	0,3	2,0	0,5	0,3	3,0	2,0	2,0	1,2	2,0	0,4	5,0	0,5	0,6	0,6	2,2	0,0	0,0	2,2	0,0	2,4	0,0	3,0	0,2	3,2	3,2	4,1	3,2	5,0	0,0	3,2	3,1	0,3	7,0	3,1	0,2	5,0	5,0	5,0	0,5	5,3	3,0
iteration_1184	3,0	2,0	1,0	2,4	4,0	0,4	3,0	2,0	2,0	1,4	5,0	3,0	1,4	1,0	0,4	5,0	2,0	2,2	2,2	1,2	3,0	2,0	2,0	2,0	3,0	3,0	2,0	2,1	0,4	0,5	0,5	5,0	0,1	2,0	2,0	0,5	4,0	4,1	1,1	1,1	0,4	4,0	-1,-1	2,0	2,1	2,1	4,0
iteration_1185	2,0	4,0	2,0	3,3	2,0	1,3	1,3	4,0	2,0	4,0	0,4	4,0	1,3	0,3	1,3	3,0	4,0	2,0	0,6	0,6	3,0	3,2	1,2	0,5	2,0	2,3	2,0	3,0	1,3	3,1	1,0	0,4	1,0	3,0	4,0	4,0	0,1	1,3	1,3	1,1	0,4	3,0	0,3	3,1	2,0	1,0	0,1
iteration_1186	5,0	5,0	3,0	2,1	6,0	0,5	1,1	2,1	5,0	4,0	3,0	4,0	4,0	0,2	1,1	0,3	4,0	1,3	0,4	0,3	2,1	2,0	5,0	2,1	1,3	0,4	1,3	3,1	2,0	4,0	3,0	0,3	2,1	4,0	3,0	3,0	0,1	0,4	2,0	0,4	4,0	2,0	3,0	1,0	4,1	6,0	2,1
iteration_1187	3,0	0,5	1,1	0,5	2,4	0,3	1,5	0,1	0,4	1,5	0,4	1,0	0,1	2,3	0,1	4,0	0,1	0,7	0,6	0,7	0,2	-1,-1	0,3	2,1	1,1	3,1	1,0	0,5	0,2	3,0	0,5	0,4	0,2	1,0	0,7	3,5	0,1	0,3	0,3	0,3	0,5	1,2	0,7	1,5	4,0	2,0	0,6
iteration_1188	0,5	5,0	2,2	3,2	2,2	3,2	2,2	0,4	1,4	0,4	0,2	3,2	5,0	1,1	5,0	0,2	0,4	5,0	5,0	5,0	0,6	3,1	0,3	4,0	3,1	2,1	2,1	3,2	3,0	5,0	3,0	0,3	3,0	0,3	3,0	0,0	3,2	3,1	3,1	0,2	1,1	0,0	1,0	1,0	0,5	0,2	0,2
iteration_1189	5,0	5,0	4,0	2,1	1,0	0,2	0,1	2,0	1,3	0,1	0,2	0,1	0,1	3,1	0,1	3,0	6,0	0,1	0,1	0,2	0,3	0,2	0,2	0,2	1,0	1,1	1,1	4,1	4,0	0,5	2,1	0,4	6,0	2,2	2,1	2,1	2,2	2,2	2,2	4,2	3,0	0,3	1,1	1,1	3,2	0,4	3,0
iteration_1190	2,0	0,2	2,2	7,0	0,0	0,4	-1,-1	5,2	0,5	2,2	0,2	4,0	4,0	1,0	4,0	0,3	7,0	2,1	2,3	2,1	5,4	2,1	2,1	2,0	2,1	2,2	2,1	5,0	2,1	0,4	2,0	2,1	5,1	5,0	5,1	2,3	7,0	2,1	0,2	2,1	0,4	5,1	5,1	5,1	3,2	0,2	2,1
iteration_1191	0,4	3,2	0,3	2,1	0,5	0,5	0,2	2,1	2,0	2,2	0,3	2,2	2,2	5,0	2,1	0,5	0,2	0,1	0,1	0,6	2,1	2,2	0,3	0,2	2,4	0,2	0,2	0,4	3,0	1,4	1,1	4,0	1,1	1,1	2,1	2,0	3,1	4,0	1,1	4,0	3,1	2,1	3,1	3,1	4,0	3,0	6,0
iteration_1192	1,4	0,4	1,0	4,0	1,0	0,1	0,0	0,0	4,0	0,0	1,3	4,0	1,0	4,0	5,0	2,2	5,0	0,1	0,1	0,1	0,0	1,0	0,3	3,0	3,0	3,0	6,0	5,0	5,0	1,4	6,0	0,4	4,0	0,4	9,0	1,4	-1,-1	0,1	0,3	0,3	4,0	5,3	5,0	9,0	0,4	0,2	5,1
iteration_1193	4,0	0,5	2,3	1,5	2,2	2,3	3,0	0,8	2,0	1,3	0,5	1,3	0,8	2,0	1,3	0,5	3,0	-1,-1	2,3	4,0	0,5	1,0	1,0	1,3	0,6	0,6	0,5	0,5	1,2	0,3	1,0	5,0	1,5	0,5	0,7	1,0	6,0	1,0	1,0	0,5	0,2	0,10	0,6	0,6	0,2	0,6	5,5
iteration_1194	0,3	2,0	0,0	4,0	0,3	0,4	0,0	0,0	1,4	4,0	0,2	4,0	0,0	0,5	0,0	1,4	4,0	0,1	0,1	0,3	0,4	0,2	4,2	0,3	1,0	0,4	1,0	0,5	5,0	3,0	1,5	3,2	1,5	0,4	1,0	4,0	0,7	1,2	0,7	0,7	2,3	1,2	2,2	1,3	0,4	0,4	2,2
iteration_1195	5,0	5,0	3,0	2,2	8,0	4,0	0,2	2,0	1,3	5,0	0,4	0,2	3,2	3,1	0,2	4,0	0,2	2,2	2,2	2,2	1,0	0,5	0,1	3,2	1,2	1,0	3,2	0,5	4,0	4,0	2,2	1,1	2,2	0,4	2,3	5,0	3,0	0,3	0,3	2,1	0,5	0,6	0,6	0,5	4,0	4,3	2,3
iteration_1196	0,5	0,5	0,5	1,0	0,5	0,4	0,5	0,5	4,0	1,5	3,0	0,0	0,5	3,1	1,5	0,2	0,5	0,8	0,6	0,3	4,0	3,0	0,0	0,6	0,6	1,1	0,6	4,0	0,3	1,4	3,0	0,4	1,3	4,0	3,0	4,0	0,5	1,2	1,2	0,5	2,1	3,0	5,0	2,0	0,2	1,1	3,2
iteration_1197	0,3	5,0	5,1	0,1	5,1	5,0	0,2	5,0	5,0	5,1	0,2	0,1	5,1	4,0	0,1	0,5	0,2	1,1	1,1	1,1	5,0	0,0	0,2	4,1	0,4	0,2	0,2	0,4	0,5	3,1	0,8	5,0	0,4	5,0	0,8	3,4	0,0	5,0	0,4	5,0	0,4	3,4	0,7	0,5	3,0	3,0	0,3
iteration_1198	4,0	5,0	5,0	4,1	5,0	4,0	4,1	4,1	0,2	5,0	5,0	8,0	4,1	0,5	4,1	1,2	4,1	2,1	2,1	2,1	0,1	6,0	7,0	4,2	0,3	0,3	5,0	0,5	4,0	3,0	4,4	4,0	4,1	5,0	0,1	5,0	0,1	8,0	8,0	4,1	1,2	5,0	0,2	5,2	4,0	4,0	0,3
iteration_1199	0,2	3,0	2,1	2,1	2,1	3,1	2,1	2,1	3,0	2,1	-1,-1	0,2	4,0	3,0	2,1	5,0	4,0	2,1	5,0	2,1	1,1	2,1	2,1	2,0	2,0	2,0	7,0	4,0	0,3	0,1	2,2	4,0	2,1	0,3	2,1	0,3	3,1	5,0	1,1	1,1	1,1	2,1	0,2	3,0	2,3	0,4	3,1
iteration_1200	0,3	0,5	0,5	3,1	0,4	0,3	0,3	3,3	4,0	0,3	5,0	3,2	0,4	2,0	0,4	4,0	3,3	0,2	0,3	0,4	5,0	4,2	1,2	0,3	2,1	2,1	2,1	0,4	3,1	5,0	0,4	1,0	0,4	3,0	3,1	5,1	1,3	1,3	1,3	1,1	2,2	5,0	3,2	2,2	0,5	2,3	0,5
iteration_1201	5,0	2,1	5,1	1,4	0,1	0,2	0,5	6,0	0,3	1,1	1,4	5,4	5,4	5,0	5,4	1,2	5,4	0,2	0,5	0,2	1,1	1,4	0,8	6,0	5,2	0,6	5,2	0,5	1,2	0,5	1,4	0,3	0,6	4,0	1,4	1,3	0,4	0,5	0,4	0,5	3,0	3,0	4,0	4,0	3,1	5,0	3,0
iteration_1202	5,0	3,2	2,2	0,4	5,0	2,1	0,4	0,4	0,5	0,4	4,0	2,2	0,4	0,4	2,2	2,0	2,2	0,3	2,2	2,2	0,3	2,2	2,2	0,4	4,0	2,2	0,2	0,4	0,2	1,3	0,4	0,5	0,2	0,2	0,4	0,5	0,2	0,0	0,2	0,5	3,0	0,3	3,1	0,1	2,2	0,3	0,3
iteration_1203	4,0	0,2	-1,-1	0,4	0,1	1,4	0,4	4,3	3,0	0,4	2,3	0,2	4,1	5,0	4,3	0,3	4,3	1,1	0,5	0,5	1,3	2,1	0,4	9,0	0,6	4,3	4,0	1,1	0,3	0,4	0,4	0,2	0,1	3,1	0,4	0,3	0,2	0,2	0,1	0,1	5,0	0,2	3,1	2,1	0,3	0,4	0,2
iteration_1204	0,1	2,2	0,3	5,1	0,3	3,0	5,2	0,3	4,0	5,1	2,0	0,3	5,1	0,4	0,2	0,4	5,2	1,2	2,2	6,0	2,1	1,2	1,1	0,3	0,4	0,2	0,4	0,5	5,0	4,0	5,4	4,0	5,4	5,0	5,4	9,0	4,4	9,0	9,0	4,4	5,0	7,0	10,0	7,0	0,4	3,2	5,4
iteration_1205	3,2	-1,-1	3,0	1,0	0,4	2,0	3,0	4,0	3,0	3,0	1,4	1,0	1,0	3,2	1,0	1,0	4,0	1,0	1,0	1,0	2,0	0,4	0,4	1,2	0,0	1,0	1,0	1,3	0,3	0,4	1,0	5,0	1,3	0,4	0,6	0,2	5,3	0,3	1,0	5,3	0,4	0,5	0,6	0,6	0,4	0,3	5,2
iteration_1206	2,3	1,4	2,4	0,8	1,3	5,0	0,8	0,8	1,0	0,8	0,1	0,8	0,8	2,1	2,4	5,0	0,8	0,4	5,4	0,4	0,4	0,5	0,4	0,5	0,4	7,0	2,0	0,4	0,5	4,0	0,1	4,1	0,5	0,2	0,4	3,0	4,4	4,4	4,4	4,4	5,0	0,5	0,4	5,1	0,4	0,3	0,4
iteration_1207	2,3	2,0	2,3	1,4	2,0	1,4	0,7	2,4	0,5	1,3	0,5	2,4	3,0	0,3	1,3	0,2	0,7	1,4	1,4	1,4	2,5	0,4	0,9	1,2	0,4	1,1	1,1	1,2	0,5	4,0	0,3	1,4	0,3	1,1	0,3	2,1	1,1	1,1	1,1	1,2	5,0	0,3	0,1	5,2	3,0	1,0	0,1
iteration_1208	3,1	1,1	3,1	0,1	4,0	0,3	0,1	3,0	4,1	3,1	0,5	0,1	0,2	1,3	3,1	3,2	3,1	0,2	0,2	0,1	3,1	0,1	0,2	0,4	3,2	0,3	6,0	0,5	0,5	5,0	0,9	4,0	0,1	0,2	0,9	4,5	2,0	2,1	2,1	2,0	3,0	0,6	1,4	2,2	5,0	2,0	0,4
iteration_1209	2,0	1,3	3,0	2,1	1,0	5,0	2,1	3,0	4,0	4,0	5,0	2,1	-1,-1	4,0	4,0	3,0	1,1	4,1	-1,-1	1,1	5,0	4,1	6,0	1,1	4,0	4,0	3,0	2,1	4,0	0,4	2,1	5,0	2,1	0,5	4,0	2,3	5,0	2,1	4,0	3,1	0,3	-1,-1	2,0	0,1	4,0	3,1	2,0
iteration_1210	4,0	0,2	0,2	3,0	4,2	2,1	3,2	3,2	0,2	0,0	4,1	0,0	3,0	0,3	0,0	2,3	0,0	5,0	3,1	3,1	0,2	0,1	0,1	3,1	2,0	2,0	0,3	3,2	4,0	4,0	0,2	0,5	0,2	-1,-1	0,2	3,0	0,3	0,3	0,5	0,5	1,3	0,2	1,0	0,5	3,0	1,0	0,3
iteration_1211	4,0	3,0	5,0	2,1	5,0	2,0	3,1	5,0	0,3	4,0	2,1	4,0	5,0	0,3	2,1	0,5	2,1	4,0	4,0	4,0	3,1	4,0	2,1	3,3	2,0	2,0	0,6	2,0	0,4	0,5	0,3	0,4	0,1	0,4	0,1	0,1	0,2	0,3	0,2	0,3	2,3	0,3	0,6	0,6	0,1	0,4	0,5
iteration_1212	1,0	0,5	0,4	3,0	0,4	4,0	1,0	2,4	3,0	2,0	0,3	2,4	2,0	2,3	2,0	4,1	1,4	2,0	2,0	2,0	1,4	2,0	2,0	4,0	0,1	6,0	4,0	4,0	1,0	3,0	2,0	4,0	3,0	5,0	3,0	3,0	3,0	3,0	3,0	-1,-1	5,0	4,0	6,0	6,0	2,1	2,1	6,0
iteration_1213	1,2	5,0	1,0	1,1	5,2	0,4	1,0	0,1	2,2	0,1	0,3	2,0	0,1	1,4	0,1	0,4	0,1	1,0	1,0	1,4	0,3	1,1	1,2	1,1	0,4	0,1	0,5	4,0	0,4	2,1	1,1	0,4	1,3	5,0	3,3	0,2	1,2	1,2	1,2	0,5	4,0	6,0	5,0	5,0	0,4	3,2	3,2
iteration_1214	1,3	2,1	2,3	4,1	3,0	0,5	6,0	6,0	2,3	4,3	4,0	0,4	4,3	5,0	0,4	4,0	0,4	2,0	4,0	2,0	4,3	0,1	4,1	5,0	2,3	2,3	2,3	5,0	2,1	2,2	4,1	4,0	4,1	2,0	4,1	4,2	6,0	6,0	6,0	6,0	4,0	4,0	5,0	1,0	3,2	0,2	8,0
iteration_1215	-1,-1	0,2	0,6	0,2	0,4	0,4	0,2	0,6	4,1	0,2	4,0	0,6	0,6	0,5	0,2	5,0	0,4	0,3	0,3	0,1	4,4	3,4	3,2	0,6	2,2	3,0	2,0	0,3	2,2	5,0	0,2	5,0	0,5	0,4	2,3	4,0	4,2	4,3	4,3	4,3	0,3	0,4	0,1	0,4	0,5	0,4	0,2
iteration_1216	1,4	5,0	4,4	0,6	5,0	3,0	4,1	0,9	3,0	4,5	2,1	0,5	0,5	0,5	4,1	0,3	0,9	3,1	4,0	7,0	0,5	0,2	0,5	0,8	0,4	0,4	4,0	0,5	0,4	1,1	0,6	0,4	0,1	4,0	0,8	1,1	0,2	0,2	0,3	0,2	3,0	3,3	5,0	5,0	1,2	3,2	3,0
iteration_1217	0,2	1,0	1,1	1,3	0,1	3,0	1,3	2,0	2,2	1,3	1,3	1,1	1,3	0,4	1,3	1,1	2,0	2,0	1,3	2,0	1,2	0,4	0,4	0,4	1,1	0,4	0,4	0,5	4,0	2,3	3,2	1,1	3,2	4,0	3,2	0,5	3,1	1,2	1,2	1,2	2,0	3,0	4,0	1,0	0,4	4,2	4,0
iteration_1218	0,4	3,0	2,1	2,0	1,3	0,4	3,0	1,1	0,4	3,0	5,0	3,0	1,1	4,0	3,0	0,2	3,0	1,2	2,2	1,2	1,1	4,0	4,0	3,0	1,1	2,1	2,1	5,0	3,0	4,0	3,0	5,0	3,0	2,1	3,0	4,0	1,0	6,0	1,0	6,0	5,0	1,1	3,0	4,0	0,3	2,0	3,0
iteration_1219	1,1	2,0	2,1	1,2	0,1	0,4	2,2	0,3	0,4	3,0	0,5	0,3	2,2	4,0	-1,-1	5,0	1,1	2,0	2,0	0,6	0,3	0,7	0,7	5,0	1,0	7,0	7,0	1,3	2,2	4,0	2,3	-1,-1	2,3	5,0	0,5	2,3	0,5	2,3	0,6	2,3	0,3	5,3	0,5	0,5	3,0	6,0	0,5
iteration_1220	3,0	0,3	2,2	0,2	1,1	1,1	0,3	2,1	4,0	0,3	0,5	2,1	2,1	3,0	0,3	1,2	2,1	1,2	0,3	1,2	2,1	0,6	0,1	5,0	0,4	1,1	0,3	1,1	0,3	5,0	1,1	2,1	1,1	5,0	0,3	4,1	0,2	0,2	3,0	3,0	5,0	0,2	2,2	2,0	5,0	2,0	0,3
iteration_1221	0,5	2,3	2,0	-1,-1	2,5	0,3	0,1	0,0	0,4	0,1	5,0	2,0	2,1	5,0	2,0	1,1	0,1	0,1	0,2	0,2	0,1	0,0	2,0	0,1	3,0	2,1	0,1	2,0	1,1	1,1	0,1	1,1	1,0	4,0	1,0	0,2	1,0	1,1	0,1	0,1	4,0	2,0	4,0	4,0	4,1	2,1	3,0
iteration_1222	1,2	2,1	3,0	1,0	2,2	5,0	2,0	2,0	2,2	3,0	0,4	1,0	1,0	0,4	1,0	0,5	1,0	3,0	3,0	3,0	1,2	0,0	0,4	1,2	0,1	0,4	0,1	2,0	2,0	5,0	3,0	0,5	3,0	5,0	3,0	4,0	2,4	1,1	1,1	1,1	4,0	6,0	7,0	3,0	5,0	5,0	6,0
iteration_1223	0,5	0,5	0,3	2,0	0,3	0,2	1,3	1,0	0,4	1,3	0,4	1,0	1,3	2,1	1,0	5,0	1,3	1,0	1,0	0,5	1,2	0,2	0,2	3,0	1,0	1,0	5,0	1,0	1,3	0,2	1,3	4,0	1,3	0,2	1,3	1,0	0,3	5,0	1,0	0,3	3,0	0,3	2,3	1,3	0,4	0,4	0,6
iteration_1224	5,0	2,0	2,0	0,4	5,0	0,2	1,2	1,2	2,2	1,2	0,3	1,2	1,2	3,2	1,2	5,0	1,2	0,2	1,2	0,2	0,4	0,5	1,0	3,2	4,0	3,2	2,2	3,2	0,5	0,3	0,5	0,4	0,4	0,2	0,5	0,5	0,4	0,4	0,4	0,4	0,4	0,2	0,6	0,4	1,2	0,4	0,6
iteration_1225	5,0	0,4	0,4	5,0	0,4	5,0	1,0	4,4	2,0	1,4	0,3	4,4	1,4	0,4	1,4	0,5	4,0	6,0	5,0	6,0	6,0	0,6	4,2	1,2	1,4	1,4	1,4	4,1	1,2	0,4	5,0	2,3	1,1	4,0	0,3	4,3	3,0	2,1	3,0	1,3	0,4	2,1	2,0	2,0	2,0	4,0	4,0
iteration_1226	0,5	5,0	0,3	0,2	0,3	4,0	0,2	0,5	5,0	0,5	5,0	0,3	0,5	1,1	0,0	0,2	0,5	2,0	2,0	2,2	2,2	2,3	3,0	0,4	0,1	0,1	0,1	2,0	2,2	0,2	2,0	1,2	4,0	0,4	2,0	0,0	3,0	3,0	2,2	2,2	2,1	2,2	0,3	0,3	1,4	1,2	2,1
iteration_1227	0,5	0,5	0,3	3,2	0,7	1,2	3,2	3,2	4,0	0,3	0,4	0,4	-1,-1	2,0	3,2	1,1	3,1	0,4	4,0	3,2	4,0	0,5	0,3	1,2	0,3	3,1	4,0	1,2	3,1	2,1	0,3	0,4	0,3	3,0	3,2	2,1	0,4	0,4	0,3	0,3	4,1	3,2	7,0	3,1	1,4	4,0	4,2
iteration_1228	0,2	4,0	4,1	2,2	0,1	2,0	0,3	4,2	0,4	6,0	5,0	6,0	4,2	3,1	4,2	5,0	4,2	1,2	1,2	1,2	0,4	3,0	6,0	3,2	4,2	5,0	1,2	0,2	4,0	0,5	2,2	0,2	2,0	1,4	2,2	2,2	0,2	2,0	2,0	0,2	5,0	1,2	4,2	4,2	4,0	4,0	0,4
iteration_1229	4,1	5,0	5,1	0,6	5,1	1,2	5,1	0,2	5,0	5,1	4,1	0,2	5,1	5,0	0,2	0,2	0,2	1,1	1,1	5,2	3,1	0,2	4,1	9,0	0,2	0,2	0,2	0,3	0,5	4,0	0,6	3,0	0,1	2,2	0,7	2,1	3,1	0,1	0,1	0,0	3,0	2,2	5,0	2,0	0,2	0,3	3,1
iteration_1230	2,2	0,5	2,3	2,2	0,4	0,2	0,5	2,3	5,0	2,3	0,4	4,0	2,3	0,3	4,0	0,2	0,5	0,3	0,4	0,4	4,3	2,4	2,0	0,6	2,0	2,0	2,0	0,5	5,0	2,3	2,2	2,1	2,2	2,3	3,2	4,0	2,1	2,1	4,0	0,3	3,2	3,3	6,0	6,0	4,0	2,0	5,0
iteration_1231	1,1	1,2	1,1	1,0	0,3	1,1	0,1	1,1	0,3	1,1	1,4	1,0	0,1	2,2	1,0	0,5	1,0	1,0	1,0	0,2	0,1	2,0	0,4	0,3	0,2	1,3	0,3	1,4	0,4	2,0	1,0	0,5	1,4	2,0	0,8	2,0	1,2	0,6	1,3	0,7	0,5	0,4	0,1	0,8	1,1	1,0	0,3
iteration_1232	5,0	5,0	8,0	4,3	7,0	4,0	7,0	3,3	1,4	5,3	3,2	3,3	5,3	0,4	9,0	5,0	5,3	7,0	5,0	7,0	4,0	3,3	3,2	0,7	8,0	9,0	5,0	1,3	5,0	0,4	1,3	0,4	4,3	2,0	4,3	0,4	0,4	0,4	0,6	4,1	3,0	5,0	2,0	6,0	4,0	4,0	1,3
iteration_1233	1,0	2,0	3,0	3,2	1,0	2,1	2,2	4,0	4,0	5,0	3,1	4,0	4,0	2,0	1,2	0,3	4,0	4,0	0,3	0,3	7,0	4,0	3,1	4,0	0,4	0,4	0,4	5,0	0,5	1,2	3,2	5,0	3,2	1,1	3,2	3,2	5,2	0,2	3,0	0,2	1,2	0,3	1,2	0,4	0,4	0,1	5,2
iteration_1234	2,0	0,2	0,2	2,0	0,2	4,0	2,2	0,2	0,5	2,2	4,0	0,0	2,0	3,0	2,2	0,4	0,2	5,0	3,0	3,2	0,1	0,0	4,0	3,0	0,3	0,3	0,5	3,0	5,0	0,5	7,0	2,2	2,0	0,5	6,0	5,3	4,0	2,0	4,0	2,2	0,5	5,3	0,6	5,2	2,0	2,2	2,3
iteration_1235	2,1	5,0	4,1	1,4	3,0	2,2	5,0	0,5	1,4	4,4	2,3	4,4	-1,-1	5,0	5,0	4,0	0,5	3,0	4,2	6,0	1,4	4,3	4,3	4,0	5,0	4,0	5,0	1,0	1,4	0,5	1,4	2,1	1,4	5,0	2,0	0,5	3,0	3,0	3,0	0,5	0,4	2,0	1,3	1,3	2,1	1,1	2,0
iteration_1236	0,3	2,0	2,2	0,2	2,1	0,3	2,1	0,3	2,0	0,3	3,0	0,3	0,3	0,4	2,1	3,0	0,3	0,1	0,1	0,4	0,1	2,1	1,2	0,5	0,1	0,1	0,1	0,5	0,2	3,1	0,2	4,0	0,2	5,0	0,2	3,1	4,1	0,1	4,1	4,1	0,3	0,1	0,1	0,2	2,2	7,0	0,1
iteration_1237	0,5	5,0	4,2	0,3	4,2	4,0	4,0	4,3	0,2	0,2	0,4	4,0	0,2	0,4	4,3	0,2	0,5	2,0	2,0	6,0	4,1	0,1	0,1	0,5	0,3	4,0	4,2	0,4	0,4	5,0	0,7	0,1	0,7	4,0	0,5	5,4	0,4	0,4	0,3	0,4	0,4	2,4	0,7	0,7	0,5	2,4	0,4
iteration_1238	1,3	0,5	0,7	0,4	1,4	3,1	0,5	0,6	4,0	0,5	3,1	0,6	0,6	0,3	0,5	5,0	0,6	0,4	0,3	0,4	4,4	3,4	0,5	0,4	1,3	1,3	4,3	0,5	2,2	5,0	2,3	2,0	0,4	0,5	2,2	4,0	1,2	1,2	1,2	1,2	4,0	0,7	3,5	3,2	0,5	0,1	4,0
iteration_1239	0,4	1,4	0,8	0,3	1,4	5,0	0,7	0,7	1,1	0,4	3,0	0,4	0,7	5,0	0,7	0,4	0,4	2,4	2,3	3,3	1,3	3,4	3,4	0,4	0,5	0,7	0,4	0,4	0,5	2,1	0,2	0,2	0,3	2,2	0,6	0,3	0,5	0,2	0,2	0,0	5,0	0,4	4,2	4,2	0,4	2,2	0,4
iteration_1240	3,1	5,0	0,1	3,2	0,1	0,3	3,0	3,0	3,1	3,1	2,0	3,1	0,2	0,3	3,1	0,5	3,1	0,0	3,3	3,3	3,0	0,1	0,1	0,3	3,5	3,5	3,5	5,0	2,2	0,5	5,0	5,0	3,2	3,2	2,2	3,4	3,2	2,2	3,2	3,2	4,0	0,4	4,2	4,2	3,2	3,2	0,4
iteration_1241	4,0	2,0	3,0	1,2	3,0	2,1	1,2	3,0	0,4	2,2	3,2	2,0	2,2	0,3	3,0	1,1	2,2	1,1	3,0	2,2	1,2	1,2	1,2	2,2	2,0	3,0	2,0	4,0	0,2	0,3	1,0	1,1	1,2	3,0	3,2	1,1	2,0	1,1	0,3	1,1	1,1	6,0	3,1	3,1	2,0	3,0	4,0
iteration_1242	0,3	3,0	3,0	4,0	3,3	4,0	3,0	6,0	0,1	6,0	3,1	6,0	3,0	0,5	4,0	3,1	3,0	5,0	5,0	5,0	3,1	3,1	3,1	0,0	3,1	3,1	4,0	5,0	1,3	1,4	2,3	2,2	3,0	5,0	4,0	3,0	1,2	3,0	3,0	1,2	5,0	6,0	6,0	9,0	3,2	3,0	1,2
iteration_1243	0,4	2,0	1,0	3,0	1,4	2,3	3,0	1,0	2,0	2,0	0,4	3,0	2,0	3,2	2,0	0,3	2,0	4,0	4,0	2,3	1,0	2,2	1,2	-1,-1	1,0	1,3	1,3	4,0	2,0	2,1	1,0	0,5	1,0	2,3	1,0	1,1	1,0	1,5	0,0	0,0	4,0	0,3	2,3	2,3	1,2	1,3	0,3
iteration_1244	4,0	0,2	2,0	0,5	2,2	3,0	0,3	2,2	3,2	0,2	0,2	0,3	2,2	0,3	2,3	1,2	0,2	3,0	0,3	0,3	3,2	0,4	0,4	2,1	2,2	1,3	0,5	0,4	0,5	5,0	0,5	0,5	0,3	4,1	0,6	3,3	0,2	0,2	0,5	0,3	5,0	0,4	4,3	4,1	5,0	1,1	4,1
iteration_1245	1,1	0,4	0,5	0,4	1,0	0,4	0,4	0,4	0,1	0,2	1,3	0,7	0,5	0,2	0,5	1,2	0,4	0,3	0,7	0,5	0,1	0,6	1,3	0,3	1,4	-1,-1	1,1	2,1	0,5	3,1	2,2	4,0	2,3	0,4	0,4	5,0	-1,-1	4,0	4,0	2,3	2,0	0,4	1,1	1,1	0,5	0,6	3,0
iteration_1246	0,4	4,1	4,0	0,8	0,5	3,0	4,5	0,5	5,0	0,5	0,3	0,5	0,5	0,3	0,5	0,4	4,3	4,0	3,5	0,5	0,5	0,2	0,2	0,6	0,6	0,6	0,3	1,3	0,5	4,0	0,8	0,3	1,5	3,0	0,8	1,3	0,5	1,3	0,8	1,3	5,0	1,5	4,0	3,0	2,1	2,1	1,0
iteration_1247	1,4	0,3	0,7	0,4	1,0	0,5	0,5	0,5	0,5	0,6	1,2	0,6	0,5	5,0	0,6	0,2	0,5	0,6	0,4	0,3	0,6	0,4	0,6	5,3	0,6	0,4	0,4	0,4	2,2	3,2	2,2	2,0	2,2	4,0	0,4	5,0	0,2	4,0	2,0	2,2	5,0	2,2	-1,-1	5,0	5,0	3,0	2,2
iteration_1248	5,0	0,5	1,2	3,0	1,2	1,3	0,2	3,2	5,0	3,2	0,4	-1,-1	0,2	0,4	3,2	3,0	0,2	0,3	1,0	1,0	2,2	0,3	0,3	0,2	4,0	1,2	5,0	3,0	5,0	1,1	5,0	5,0	0,0	3,2	8,0	1,0	2,0	3,0	3,0	3,0	5,0	3,2	0,2	8,0	2,2	3,2	2,0
iteration_1249	0,4	5,0	5,1	5,1	5,1	0,4	0,2	10,0	0,2	5,1	0,4	10,0	5,1	3,2	0,2	4,0	10,0	0,2	0,4	-1,-1	5,0	5,3	5,1	8,0	4,1	0,1	4,1	5,0	0,3	5,0	5,1	3,1	0,1	5,0	5,1	7,0	3,1	0,2	0,1	0,1	0,5	3,1	3,3	0,4	0,5	2,4	3,1
iteration_1250	0,5	2,3	2,1	3,0	2,1	5,0	4,0	1,1	1,3	3,0	4,0	1,1	3,0	2,3	1,1	5,0	1,1	4,0	4,0	4,0	1,3	3,1	2,0	4,0	3,0	3,0	4,0	1,1	2,0	2,1	3,0	0,5	2,1	0,2	1,0	4,0	0,6	0,6	2,5	0,6	1,4	1,1	1,4	2,0	5,0	2,1	1,1
iteration_1251	0,2	4,0	2,1	4,1	2,1	-1,-1	6,0	0,2	0,4	2,1	0,5	6,0	0,2	0,5	4,1	1,4	0,2	2,2	2,2	4,2	0,5	2,2	4,2	0,3	4,4	5,0	5,0	4,1	3,1	2,3	4,1	2,3	7,0	2,3	0,2	0,4	5,0	4,3	6,0	4,3	0,3	0,4	0,4	0,1	0,3	2,2	2,1
iteration_1252	1,1	1,1	1,1	0,8	1,1	5,0	0,5	1,4	4,0	0,5	0,4	0,5	1,4	2,0	1,4	4,0	1,4	4,4	4,4	4,1	2,4	0,8	0,5	1,0	0,4	5,0	4,4	1,4	1,4	4,1	2,0	2,2	1,4	3,0	0,8	5,0	1,2	0,6	1,2	3,0	2,0	1,4	2,4	2,4	0,4	2,0	2,2
iteration_1253	2,0	5,0	1,0	1,3	6,0	3,2	1,0	1,3	2,3	2,0	0,3	2,0	1,0	0,4	1,0	1,2	2,0	1,2	-1,-1	3,0	2,3	1,2	1,2	0,3	1,2	1,2	1,2	1,3	3,0	3,0	2,0	3,2	3,0	2,2	2,3	2,0	4,0	4,0	5,0	2,2	0,3	4,0	2,0	2,3	2,1	2,2	1,0
iteration_1254	0,2	2,0	1,1	2,2	1,1	4,1	3,0	0,3	0,5	0,3	2,0	2,1	3,0	4,0	3,0	0,3	0,3	5,0	1,1	2,1	0,7	1,1	1,1	3,0	2,3	2,0	1,3	0,5	2,0	0,2	2,3	0,3	2,2	0,4	2,2	0,4	0,2	2,3	2,3	2,0	0,2	0,3	0,2	0,2	0,4	0,4	0,2
iteration_1255	2,2	2,0	1,2	0,0	1,2	4,0	0,2	0,2	2,0	0,2	4,0	1,0	1,0	0,2	0,2	2,0	0,2	4,0	0,2	0,2	2,2	4,0	1,0	1,1	2,2	2,0	0,2	0,2	4,0	1,1	0,0	5,0	0,0	0,4	0,2	0,1	0,0	0,0	5,0	5,0	4,0	0,2	3,0	1,0	0,5	0,4	0,0
iteration_1256	0,5	5,0	4,4	3,2	1,4	5,0	7,0	0,6	5,0	0,6	2,2	4,2	4,2	3,0	7,0	0,3	0,6	7,0	6,0	6,0	5,4	4,2	4,2	1,2	4,3	3,0	3,3	3,0	3,2	3,1	0,2	0,2	6,0	2,0	6,0	3,2	3,1	3,1	3,1	3,1	4,1	5,0	6,0	6,0	3,0	2,0	5,0
iteration_1257	3,0	3,2	0,2	2,3	6,0	0,3	0,5	2,2	0,4	2,2	4,0	0,3	0,5	2,0	2,0	3,0	2,0	0,5	0,6	0,3	0,5	2,3	2,0	0,3	2,0	5,0	3,0	0,5	5,0	0,5	2,3	0,3	2,3	0,3	2,2	2,4	0,6	0,6	0,3	0,3	0,2	0,2	0,4	0,4	1,1	0,4	0,5
iteration_1258	2,2	0,4	2,2	2,0	2,2	0,4	2,0	2,2	2,0	0,2	4,0	0,2	0,2	1,1	4,0	1,4	4,0	2,2	2,2	0,2	2,2	0,2	0,2	1,0	3,0	2,4	2,4	2,2	0,2	0,3	0,4	0,4	0,4	4,0	0,4	0,2	0,3	0,5	0,5	0,5	1,4	4,2	5,0	0,6	0,5	4,2	1,1
iteration_1259	0,5	1,2	0,2	0,3	1,5	2,2	0,4	0,4	5,0	0,3	0,2	0,2	0,1	5,0	0,2	3,0	0,2	2,2	2,2	0,4	0,2	0,3	0,3	5,1	1,0	2,2	2,2	0,2	0,3	0,5	0,4	3,0	0,2	1,4	0,3	0,3	2,2	2,0	2,0	1,0	4,0	1,2	1,2	1,2	0,5	0,6	3,0
iteration_1260	0,5	0,5	0,6	1,1	0,3	4,0	1,2	1,2	2,0	0,3	4,1	1,4	1,4	3,0	0,3	5,0	0,5	1,0	4,2	0,2	1,0	1,1	5,0	0,4	5,1	0,1	0,2	5,0	0,4	1,2	1,1	4,0	4,1	2,1	4,3	1,1	6,0	6,0	2,1	6,0	0,3	6,0	4,2	2,1	0,5	0,1	8,0
iteration_1261	0,4	2,0	0,2	1,4	2,2	4,0	0,6	0,4	1,0	1,2	3,0	0,4	0,6	5,0	0,6	2,0	1,0	2,4	2,4	2,4	0,0	2,0	1,0	4,4	1,4	1,4	1,4	1,2	0,5	1,1	1,4	0,4	0,6	0,3	1,1	2,0	0,4	0,4	0,4	0,6	2,0	1,1	1,0	0,1	2,2	0,3	1,2
iteration_1262	0,4	0,3	0,3	0,3	0,3	1,3	0,2	0,4	3,2	0,4	2,1	0,2	-1,-1	0,1	0,4	2,1	0,2	1,0	1,2	0,3	3,3	2,2	2,2	0,1	2,1	2,1	0,4	0,5	0,3	0,4	0,0	4,0	0,3	5,0	0,0	0,0	0,3	4,3	4,3	0,3	5,0	4,0	5,0	5,0	3,0	1,0	0,3
iteration_1263	5,0	1,2	1,2	5,0	5,0	0,3	5,2	0,2	2,0	0,2	3,0	1,0	6,0	2,3	1,0	3,1	5,2	0,5	5,3	5,0	1,0	3,0	4,0	1,3	0,1	3,0	4,0	0,5	5,0	0,4	5,5	1,2	0,0	5,0	0,0	0,7	1,0	0,2	1,0	0,2	1,3	1,0	1,0	1,0	0,5	1,4	1,0
iteration_1264	5,0	0,3	3,2	0,2	2,1	3,0	3,1	3,1	2,3	3,1	3,0	0,3	0,3	4,0	3,1	5,0	0,3	4,0	2,1	1,1	5,0	3,2	3,2	3,2	7,0	7,0	7,0	1,1	2,1	2,0	3,0	4,0	0,2	0,5	0,2	2,0	2,1	2,1	2,1	2,1	0,2	0,2	0,3	0,3	0,5	0,7	2,1
iteration_1265	1,2	0,5	0,6	0,3	0,3	0,2	0,4	0,5	0,5	0,5	4,0	0,5	0,6	2,1	0,3	2,0	0,4	0,3	0,3	0,3	0,7	2,1	2,1	0,5	2,1	2,1	0,2	0,3	0,5	0,3	0,3	2,0	0,5	0,2	0,5	0,2	2,1	0,1	0,1	2,1	0,3	0,3	0,2	0,5	5,0	5,0	0,3
iteration_1266	0,4	4,1	0,1	3,0	0,5	0,5	1,1	2,0	0,3	2,0	5,0	2,0	1,0	5,0	1,0	3,2	2,0	1,4	0,5	0,5	0,3	1,0	1,0	4,0	3,0	1,2	0,2	5,0	5,0	3,2	7,0	4,1	7,0	0,5	7,0	6,0	8,0	8,0	3,1	3,1	5,0	4,0	1,0	1,0	1,2	1,5	5,0
iteration_1267	3,2	3,2	6,0	0,3	-1,-1	3,2	3,1	3,2	0,3	3,1	5,0	3,2	3,1	2,0	3,2	2,3	3,2	3,1	0,3	3,2	3,3	5,0	5,0	3,0	5,0	2,2	2,2	2,2	0,5	0,4	0,6	0,3	0,3	2,1	0,3	0,2	0,3	0,3	0,3	0,4	2,0	2,1	1,1	3,0	3,0	0,1	1,2
iteration_1268	0,5	0,4	0,6	2,3	0,6	0,5	2,4	0,7	1,0	2,2	5,0	0,7	0,5	0,3	2,4	2,0	0,7	2,2	2,3	0,6	0,4	0,3	5,3	0,6	0,4	2,4	4,0	0,5	2,0	5,0	0,2	0,5	2,3	5,0	2,3	5,2	2,1	2,4	0,4	2,4	4,0	5,0	7,0	2,0	3,1	5,0	3,1
iteration_1269	0,5	4,0	2,1	1,1	2,4	0,2	0,2	2,1	0,1	3,0	0,2	0,2	0,2	4,0	1,1	0,4	1,1	0,2	0,2	0,2	0,2	0,2	0,2	3,1	0,2	1,3	1,3	1,4	3,1	3,0	1,1	0,3	0,5	0,5	1,1	3,1	0,3	0,2	0,2	0,6	3,0	1,2	2,0	1,2	2,0	0,3	1,2
iteration_1270	0,3	2,0	1,3	4,0	1,3	0,4	2,3	3,0	0,5	2,3	0,4	2,3	2,3	1,1	3,0	1,4	2,3	0,4	2,1	0,6	1,0	0,5	0,5	1,3	2,0	1,4	3,0	2,1	5,0	2,0	3,1	0,2	3,1	1,3	4,0	0,1	3,1	0,2	3,1	0,2	0,5	3,0	1,0	1,5	0,4	0,4	3,0
iteration_1271	0,4	0,5	0,4	3,0	0,5	0,2	1,1	2,1	5,0	1,3	5,0	1,3	1,1	5,0	2,1	0,4	2,3	0,2	1,1	0,2	0,1	4,0	2,3	1,1	2,1	2,1	2,3	5,0	3,0	0,5	4,0	5,0	3,0	0,2	3,0	2,3	2,0	6,0	2,0	2,0	4,1	2,2	4,2	0,3	5,0	5,2	5,0
iteration_1272	2,0	0,5	2,0	1,2	0,0	3,0	2,2	2,2	1,2	0,2	4,0	1,0	1,0	5,0	0,2	0,5	1,0	2,2	3,0	1,2	1,2	0,0	5,0	4,0	0,2	0,5	0,0	3,2	1,2	0,2	1,2	0,4	3,2	0,2	4,0	1,0	3,0	0,2	0,2	3,0	2,3	3,2	5,0	3,3	3,0	1,2	6,0
iteration_1273	5,0	3,0	3,0	4,4	4,0	4,0	2,4	1,4	0,3	1,4	2,0	1,4	1,4	5,0	2,4	0,5	5,0	5,0	3,4	3,0	0,7	2,0	1,4	3,0	0,9	0,9	2,5	0,5	5,0	3,0	4,4	5,0	1,4	5,0	4,4	7,0	3,4	2,4	4,0	2,4	2,0	5,4	1,4	6,0	1,0	0,0	1,4
iteration_1274	4,0	1,2	4,2	4,0	0,2	0,3	5,0	3,2	-1,-1	1,2	4,0	7,0	1,2	0,5	3,2	2,2	7,0	4,3	4,3	4,0	0,2	4,0	7,0	0,4	3,2	5,0	2,2	2,0	3,2	0,4	4,0	0,3	4,0	0,4	1,2	1,0	1,3	3,0	1,0	1,3	0,3	0,3	0,2	0,4	2,2	0,5	0,4
iteration_1275	3,0	0,4	2,1	0,6	2,3	5,0	2,2	0,5	2,0	2,2	2,0	0,3	0,3	0,2	0,3	0,5	2,2	7,0	0,2	7,0	2,1	2,1	2,2	0,3	0,2	0,2	-1,-1	0,5	0,5	0,1	0,7	0,4	0,6	5,0	0,7	0,3	0,8	0,2	0,8	0,4	3,2	2,4	5,0	3,4	0,5	2,5	3,4
iteration_1276	3,0	3,2	2,2	2,2	4,0	0,2	4,0	2,2	3,0	2,2	5,0	2,2	0,4	0,5	2,2	4,0	0,4	2,2	2,2	2,2	2,0	5,2	0,2	0,5	3,0	3,2	3,2	1,2	2,1	2,0	3,0	2,0	1,1	1,0	3,0	2,0	3,0	2,1	2,1	2,1	0,4	2,0	2,2	2,2	4,0	4,0	4,0
iteration_1277	0,2	0,3	0,4	5,0	0,1	1,4	3,2	3,2	3,0	3,2	3,2	2,2	3,2	4,0	3,2	0,3	3,2	4,0	4,0	3,4	5,0	5,0	5,0	1,2	0,4	3,2	0,4	2,1	3,1	0,4	5,0	2,3	2,1	4,0	5,0	2,1	0,4	2,1	4,0	0,4	4,0	3,0	4,0	4,0	3,0	4,0	2,1
iteration_1278	0,2	0,4	0,3	0,3	0,1	1,2	0,1	0,5	5,0	0,1	0,4	0,5	0,1	0,2	0,5	4,0	0,4	0,2	1,1	1,0	4,3	0,4	0,3	0,3	2,3	2,2	2,3	0,5	0,5	0,5	0,7	3,0	0,4	0,5	0,6	0,6	0,1	0,3	0,3	0,3	0,3	0,4	0,3	0,4	4,0	0,2	0,1
iteration_1279	3,2	2,2	2,2	0,5	5,0	1,1	2,3	2,3	4,1	0,5	0,4	2,3	0,5	1,0	0,4	3,0	0,4	-1,-1	2,1	2,1	6,0	2,2	0,5	1,2	0,2	0,2	3,2	0,5	0,5	0,4	0,5	0,5	0,6	0,5	0,4	0,4	0,5	0,5	0,5	0,6	0,3	0,3	0,2	0,2	3,0	0,1	0,3
iteration_1280	3,0	0,2	1,0	3,1	2,2	0,4	0,1	1,1	1,3	3,0	0,5	1,1	1,1	1,4	4,0	2,0	1,1	0,4	0,0	0,0	1,3	0,6	0,6	2,0	1,0	3,0	1,0	3,0	4,1	0,3	3,1	3,0	7,0	0,5	4,0	0,3	4,0	6,0	7,0	7,0	4,0	0,4	2,4	2,0	0,3	0,6	4,4
iteration_1281	0,5	5,0	4,0	2,3	4,0	5,0	6,0	4,3	0,2	4,3	2,1	6,0	0,3	-1,-1	2,0	0,2	0,3	5,0	6,0	3,0	0,3	4,1	6,0	4,0	0,2	2,0	2,0	0,3	2,3	0,4	0,3	4,0	2,3	0,2	0,3	0,4	3,3	5,0	1,3	3,0	0,3	0,4	0,4	0,4	0,4	0,3	3,1
iteration_1282	0,3	2,0	2,2	0,6	0,1	-1,-1	2,2	2,4	5,0	0,6	2,0	0,4	2,4	4,0	0,6	3,0	0,6	2,1	0,3	1,2	4,0	2,2	0,2	0,4	0,2	3,4	3,2	0,5	0,5	0,4	0,6	1,2	0,7	3,2	0,6	0,8	0,6	0,6	1,4	1,3	4,0	0,6	0,4	0,4	0,5	3,5	0,8
iteration_1283	5,0	2,1	3,1	3,5	3,1	0,5	3,5	3,5	0,5	3,5	3,0	0,6	0,6	1,3	3,5	4,0	0,6	0,9	3,1	3,1	3,1	1,1	1,1	1,5	4,5	7,0	3,0	0,5	3,1	4,0	0,1	0,5	0,1	2,0	3,0	4,1	0,4	0,5	0,1	0,1	0,3	4,0	1,0	1,3	3,2	4,0	1,0
iteration_1284	2,0	5,0	4,0	2,2	3,0	0,5	3,0	5,0	0,2	3,0	0,1	3,2	3,0	0,3	3,2	4,0	3,2	2,5	1,5	1,0	2,0	0,3	0,3	1,1	4,2	4,2	3,0	0,4	3,0	4,0	1,2	4,0	2,2	3,1	2,2	3,0	5,0	3,2	1,2	3,2	5,0	5,0	4,0	5,0	3,0	3,0	5,0
iteration_1285	0,2	1,3	0,4	0,9	1,1	2,3	0,6	0,8	0,2	0,7	2,0	0,8	0,5	2,3	0,7	0,4	0,8	0,8	2,1	0,4	0,6	1,3	1,5	2,4	0,4	0,7	0,4	0,5	0,5	2,1	0,9	5,0	0,9	0,5	0,1	0,5	4,5	4,5	4,5	1,4	5,0	0,5	1,5	1,5	0,5	0,1	0,10
iteration_1286	2,1	4,0	0,1	0,3	2,0	0,3	0,4	0,4	5,0	0,3	0,4	0,4	0,4	0,5	0,1	5,0	0,1	0,3	0,4	0,1	3,3	0,1	0,7	0,5	2,1	2,0	3,0	4,0	0,5	2,0	0,2	0,3	0,2	4,0	0,3	1,2	0,1	0,1	0,4	0,4	5,0	4,0	8,0	8,0	0,4	0,2	4,0
iteration_1287	0,5	3,0	2,3	1,2	1,2	0,2	2,2	2,2	0,3	0,5	1,4	3,0	2,2	3,2	3,0	0,2	1,3	0,4	0,2	0,4	0,5	2,0	2,4	3,2	1,0	2,0	2,2	1,2	1,4	2,0	0,6	1,4	0,6	4,0	2,0	0,4	1,4	0,6	0,8	1,4	4,1	3,0	2,1	1,1	1,1	3,0	2,4
iteration_1288	0,4	4,0	4,2	3,0	4,2	0,3	2,2	1,2	2,0	5,0	0,4	2,2	5,0	1,1	6,0	4,1	6,0	0,5	0,2	2,3	2,2	0,6	2,4	4,1	4,1	2,1	2,1	2,3	1,0	0,4	-1,-1	0,4	1,3	2,2	1,3	0,3	0,5	1,2	1,2	0,5	4,1	2,3	0,4	6,0	1,1	3,0	0,3
iteration_1289	2,2	0,2	2,1	0,3	2,1	0,5	2,1	2,2	0,2	0,2	3,2	2,1	2,2	4,0	0,3	0,4	0,3	0,5	0,2	0,2	0,3	5,0	0,3	4,0	0,4	0,3	0,4	1,2	1,1	5,0	0,3	1,3	1,2	4,0	0,3	1,1	0,5	1,3	1,2	0,5	0,2	1,2	1,2	1,0	1,3	3,3	0,5
iteration_1290	5,0	1,0	3,0	0,2	4,0	0,3	3,1	3,1	1,2	3,1	1,1	0,1	3,1	3,0	3,1	2,2	0,1	3,0	3,3	0,1	1,1	1,1	1,1	0,1	5,0	0,3	2,1	2,1	2,1	2,2	2,1	5,0	2,1	4,0	2,1	4,0	3,0	4,1	3,0	6,0	2,2	5,0	3,2	4,0	2,3	1,3	2,2
iteration_1291	1,1	0,4	1,3	2,2	0,4	5,0	1,2	1,2	0,3	3,0	2,2	0,5	2,3	2,3	3,0	0,5	1,2	5,2	1,0	0,2	1,1	0,5	2,2	2,3	1,4	1,1	2,4	3,2	2,0	0,5	5,0	2,1	0,2	4,0	0,2	3,0	0,1	2,2	0,3	0,1	0,5	2,2	2,5	0,2	3,0	4,0	2,1
iteration_1292	2,1	0,4	0,5	0,3	0,1	0,3	0,4	0,4	5,0	0,7	0,4	0,1	0,4	0,5	0,7	0,2	0,4	0,3	0,4	0,4	3,1	0,0	0,0	0,5	0,4	0,6	0,6	0,5	0,3	0,3	0,3	0,4	0,5	0,2	0,8	0,4	0,7	0,7	0,2	0,7	0,3	0,5	0,6	0,3	0,2	0,2	0,8
iteration_1293	5,0	3,0	3,0	1,0	0,0	5,0	1,0	3,0	2,2	0,0	2,0	4,0	3,0	5,0	1,0	0,3	3,0	3,0	3,0	4,0	2,0	2,0	2,0	2,0	1,3	1,3	0,3	1,1	0,5	4,0	1,5	0,2	1,5	3,2	1,5	4,0	1,1	0,6	0,6	-1,-1	0,2	4,0	3,0	1,2	0,4	3,4	3,1
iteration_1294	0,3	0,5	0,3	0,2	0,5	0,4	0,1	0,4	0,2	-1,-1	2,0	0,3	0,2	0,5	0,2	0,2	0,1	0,3	0,3	0,3	0,2	0,2	0,1	0,3	0,2	0,4	0,4	0,2	3,0	3,2	0,0	0,4	0,0	0,4	0,0	0,2	0,1	0,3	0,1	0,1	3,2	0,0	3,0	0,2	5,0	3,0	0,1
iteration_1295	5,0	0,4	5,4	2,0	5,4	3,0	1,4	1,4	0,2	6,0	4,0	6,0	6,0	4,1	6,0	0,5	6,0	2,0	3,0	1,4	0,4	3,0	3,0	-1,-1	5,2	1,2	5,3	1,2	1,1	0,4	2,0	1,1	1,1	3,1	1,2	1,0	0,2	0,2	2,0	1,1	3,2	1,1	1,2	3,1	3,1	3,1	0,3
iteration_1296	2,2	3,2	2,2	2,1	0,4	2,0	2,1	2,1	0,5	2,1	0,2	2,2	4,0	3,0	4,0	4,0	0,3	3,0	1,1	3,0	2,1	0,4	2,0	3,0	5,0	5,0	5,0	0,2	2,0	0,5	2,1	4,1	0,1	2,0	0,1	0,1	0,1	0,2	0,1	4,0	2,0	0,0	0,0	2,0	0,4	0,1	0,0
iteration_1297	1,2	4,1	4,2	4,2	4,2	1,2	4,2	4,2	1,3	8,0	0,5	0,4	4,2	4,0	0,4	0,5	0,4	0,4	5,0	4,2	5,0	0,5	0,5	8,0	0,6	0,3	0,3	2,2	5,0	0,4	4,2	2,1	6,0	1,2	6,0	0,4	2,1	4,0	2,1	6,0	2,2	2,2	2,2	2,2	0,2	1,1	2,2
iteration_1298	2,2	0,3	2,3	2,0	0,5	4,1	1,3	1,3	0,2	1,3	4,0	1,3	3,0	0,5	3,0	2,3	3,0	0,4	5,0	1,1	1,1	-1,-1	5,0	1,1	2,3	1,3	3,0	4,0	1,4	0,4	3,4	1,4	3,4	0,5	4,0	3,0	3,4	3,4	1,4	4,0	0,2	3,4	0,6	3,2	2,3	2,4	3,2
iteration_1299	0,3	5,0	5,3	2,2	5,0	5,0	7,0	5,2	4,0	2,3	2,3	2,3	0,5	0,4	7,0	1,4	7,0	5,0	10,0	2,0	3,2	2,3	4,0	0,6	3,0	3,0	2,4	3,0	2,2	1,4	2,2	0,4	4,0	4,1	4,0	2,4	2,2	2,2	2,2	2,2	0,4	2,1	2,0	2,0	0,4	0,1	0,2
iteration_1300	2,2	0,5	2,0	3,3	0,7	0,4	5,0	3,0	0,4	3,0	3,0	3,0	2,3	3,0	2,3	0,5	2,3	2,1	2,1	3,3	3,1	3,0	6,0	3,3	2,2	2,2	2,3	4,0	1,3	0,5	1,3	4,0	2,0	0,1	3,3	1,0	1,0	1,0	5,0	1,0	0,2	3,0	3,1	3,1	4,0	3,0	1,1
iteration_1301	5,0	3,0	6,0	0,4	5,0	0,3	3,4	3,4	5,0	3,4	0,3	3,0	3,4	1,2	3,4	4,0	3,0	3,0	3,3	3,0	5,0	0,0	3,3	4,0	3,0	3,0	7,0	0,1	1,4	0,5	1,0	0,5	0,4	5,0	1,0	0,3	0,0	0,4	0,5	0,0	2,2	2,0	4,0	2,0	0,3	3,2	2,0
iteration_1302	5,0	0,5	4,4	1,0	1,1	2,2	4,0	5,0	4,0	5,0	0,3	1,4	5,0	3,0	4,0	1,0	0,4	6,0	6,0	6,0	1,0	0,7	0,7	3,0	0,0	-1,-1	0,0	3,0	0,2	1,0	2,0	4,1	2,2	0,3	2,0	2,0	0,3	4,2	4,2	0,3	2,3	2,3	0,6	2,3	1,1	0,1	0,5
iteration_1303	3,2	0,4	3,0	0,4	0,2	5,0	3,0	0,4	1,4	0,4	2,0	0,4	0,4	0,4	0,0	1,2	3,4	5,0	5,0	5,0	1,0	2,0	0,4	0,2	1,0	0,2	0,2	5,0	0,4	2,0	0,0	4,0	0,0	3,0	5,0	0,0	0,0	0,0	0,0	4,0	1,1	5,0	5,1	6,0	0,4	3,0	5,0
iteration_1304	0,4	3,1	3,2	1,0	0,3	1,2	4,0	1,2	2,0	1,2	5,0	3,0	1,2	3,2	0,2	2,3	0,2	3,2	1,2	3,2	2,2	1,0	1,0	1,2	2,2	2,0	2,2	3,0	0,5	3,0	2,5	3,0	1,5	5,0	1,0	5,0	1,0	0,5	4,0	3,5	2,3	0,0	2,0	2,0	3,0	7,0	3,0
iteration_1305	0,4	3,0	0,0	4,0	3,4	2,3	4,0	0,0	2,2	0,0	4,0	0,0	0,0	0,5	4,0	1,4	4,0	0,3	2,0	4,3	0,2	4,0	0,0	0,1	1,0	5,0	4,4	0,5	4,0	2,1	0,0	4,0	0,0	0,2	0,5	2,0	1,0	3,0	1,0	3,0	3,2	0,5	0,2	3,0	0,2	0,2	0,0
iteration_1306	2,1	2,2	2,1	2,0	2,1	3,2	3,0	3,0	2,2	3,0	0,2	1,1	1,1	2,0	1,1	0,2	3,0	1,2	2,2	2,2	3,0	1,1	0,2	1,1	1,1	1,1	0,2	2,0	1,2	2,2	1,2	0,3	2,0	0,5	2,0	2,2	1,3	1,0	1,3	1,3	0,2	1,3	0,5	1,2	3,0	2,2	0,6
iteration_1307	1,4	3,1	1,1	0,6	3,4	0,3	1,5	0,6	2,0	1,1	3,0	1,1	1,1	3,0	0,2	0,2	1,1	1,3	0,5	0,5	0,1	2,1	2,1	0,1	0,2	0,2	0,2	0,2	0,5	2,0	0,1	1,4	0,1	1,3	0,6	1,1	1,0	0,4	0,5	0,5	0,2	0,4	0,4	0,2	1,3	1,3	0,1
iteration_1308	3,2	2,0	4,0	4,0	4,0	2,2	2,0	6,0	4,0	4,0	2,0	2,0	4,0	2,3	6,0	5,0	2,0	3,0	1,2	1,2	7,0	1,0	3,0	3,0	4,0	4,0	4,0	5,0	5,0	2,0	4,0	4,1	4,0	0,4	3,0	1,0	1,1	3,1	1,1	3,1	0,5	1,0	1,1	0,1	1,1	1,0	0,2
iteration_1309	5,0	2,0	4,0	0,5	3,0	1,3	3,1	1,1	0,5	3,1	2,2	3,1	1,4	0,4	1,4	5,0	1,4	0,4	1,1	3,3	0,2	3,2	2,1	1,0	5,0	1,4	1,4	0,4	2,1	2,0	0,5	0,5	0,5	4,0	0,1	1,4	0,5	0,2	0,5	0,8	0,5	4,1	0,3	0,3	0,5	4,5	0,2
iteration_1310	2,0	2,0	1,0	1,3	1,0	2,1	1,0	1,0	0,4	0,3	4,0	0,3	0,3	0,3	0,3	5,0	1,3	2,0	2,0	3,0	0,1	2,0	2,3	0,6	3,0	3,0	3,3	0,4	1,2	1,4	1,1	3,0	0,5	0,4	1,1	1,4	0,3	0,2	0,2	3,3	4,1	1,2	1,1	1,1	0,4	0,6	0,1
iteration_1311	0,5	2,3	2,2	4,5	0,6	2,3	6,0	0,7	0,4	4,2	1,1	2,5	0,7	5,0	2,5	4,0	4,2	4,0	4,3	2,3	0,7	1,5	3,0	5,2	2,5	2,5	2,5	0,5	5,0	0,3	1,0	0,3	4,5	0,3	1,5	1,0	4,0	4,0	0,8	4,3	1,3	1,1	2,0	1,1	3,0	2,1	1,0
iteration_1312	2,0	2,3	1,3	1,0	1,3	2,0	1,0	1,0	3,1	0,3	0,4	1,0	1,3	1,0	1,3	2,0	2,0	2,0	-1,-1	2,0	4,0	0,2	1,2	1,3	1,0	3,0	-1,-1	3,0	2,0	0,4	1,0	0,5	4,0	0,4	4,0	1,0	3,2	3,3	3,3	1,2	1,4	3,2	0,6	3,4	2,3	0,5	-1,-1
iteration_1313	1,2	4,0	1,0	0,5	0,2	1,4	1,1	0,4	2,0	1,1	4,0	1,4	1,4	0,5	1,1	0,4	0,4	2,0	0,5	1,1	2,4	2,4	3,0	0,4	0,5	0,5	0,5	0,4	0,5	0,2	0,1	1,1	0,1	0,4	0,1	0,2	0,1	0,1	0,2	0,1	0,2	0,3	0,5	0,5	2,3	0,6	0,3
iteration_1314	4,0	0,4	2,3	2,0	2,1	0,4	3,0	3,0	5,0	3,0	2,3	3,0	1,3	0,4	3,0	2,1	1,3	2,3	1,1	1,3	5,0	2,3	3,0	1,4	2,1	1,1	2,1	1,2	2,0	0,4	2,0	0,5	1,2	1,1	2,0	1,0	0,5	0,4	1,3	1,2	3,1	2,0	1,1	-1,-1	1,2	1,2	0,3
iteration_1315	3,1	0,4	3,4	1,0	3,4	1,4	3,0	1,4	0,4	1,4	0,3	-1,-1	4,0	3,2	0,4	5,0	1,4	4,0	0,4	0,4	0,6	0,3	0,0	1,2	5,0	5,4	5,4	2,0	4,0	3,0	5,0	0,5	1,0	2,2	5,0	3,0	0,2	1,3	0,3	0,2	0,4	3,0	2,3	1,3	0,2	0,2	0,3
iteration_1316	0,2	5,0	4,1	0,3	1,1	0,5	4,3	4,0	0,5	4,0	0,3	4,3	0,4	2,0	0,1	0,5	4,0	0,8	4,5	0,3	4,0	0,3	0,3	0,3	0,1	0,1	0,1	2,3	2,0	0,2	-1,-1	0,1	2,0	0,2	0,3	0,0	2,0	0,0	0,0	2,1	2,0	0,4	2,1	2,3	4,0	4,1	4,0
iteration_1317	-1,-1	4,0	4,0	4,0	4,1	4,1	4,0	4,0	5,0	0,0	1,3	4,0	4,0	0,4	4,0	1,4	4,0	4,0	4,0	4,1	3,0	4,3	0,3	4,0	4,4	5,0	1,0	4,0	4,0	5,0	4,0	0,4	4,0	0,4	4,0	9,0	4,1	4,3	4,1	4,3	1,1	4,0	0,1	0,1	0,5	0,1	0,1
iteration_1318	5,0	0,5	0,3	5,0	5,2	5,0	2,3	3,0	5,0	3,0	0,2	3,3	2,3	0,2	3,3	2,0	2,0	4,3	3,0	1,3	8,0	0,5	3,0	0,3	1,3	4,0	1,3	4,0	3,2	2,0	2,2	3,2	5,0	3,0	2,2	2,0	3,2	5,0	5,0	3,2	5,0	2,0	3,0	6,0	3,1	3,0	4,0
iteration_1319	5,0	0,5	4,1	0,0	4,1	0,3	4,0	0,1	0,3	0,1	2,2	0,1	0,1	0,4	0,1	0,5	0,1	0,1	4,1	4,1	0,2	0,2	2,1	0,4	0,4	0,3	0,3	0,2	0,4	0,4	0,6	3,2	0,4	2,0	0,0	0,7	0,2	3,4	0,2	0,6	0,4	1,0	0,4	1,0	0,1	1,1	0,6
iteration_1320	0,5	5,0	-1,-1	3,0	3,4	3,1	1,1	5,0	4,0	2,1	1,3	5,0	1,1	1,2	2,1	5,0	5,0	0,2	0,2	4,0	5,0	3,0	3,3	2,0	5,0	5,0	5,0	1,1	5,0	0,4	3,1	0,4	3,1	4,1	3,1	3,1	0,5	0,5	3,0	3,4	1,1	4,1	4,1	5,0	0,4	0,3	4,1
iteration_1321	0,3	5,0	5,3	5,2	5,0	1,1	5,2	10,0	0,2	0,5	2,0	5,2	10,0	4,0	0,5	3,0	5,3	5,1	6,0	5,1	5,1	0,2	7,0	5,0	3,2	0,3	3,3	0,3	5,0	0,5	5,1	0,3	5,2	1,0	0,2	0,2	5,2	5,1	0,4	5,1	0,2	1,0	1,1	0,1	5,0	4,0	0,3
iteration_1322	0,2	0,5	0,6	0,6	0,6	5,0	0,4	0,8	0,3	0,8	0,5	0,4	0,4	2,2	0,8	2,1	0,4	3,3	3,3	3,3	0,6	0,4	0,5	0,5	-1,-1	0,4	0,4	1,3	1,3	5,0	0,6	0,4	0,6	2,1	1,3	1,3	0,5	0,5	0,5	0,5	5,0	3,0	3,0	5,0	0,5	0,4	2,3
iteration_1323	3,1	0,5	3,2	4,0	3,2	0,4	6,0	3,2	5,0	6,0	0,4	6,0	3,2	0,1	3,2	0,3	4,0	3,0	3,0	3,0	3,0	3,3	3,1	3,0	0,5	0,5	0,5	5,0	4,0	2,0	7,0	3,2	2,0	4,0	7,0	4,0	1,2	1,2	4,0	1,2	4,0	3,0	1,0	4,0	1,1	5,0	1,0
iteration_1324	4,0	0,2	2,2	5,0	2,2	5,0	1,2	1,2	2,2	3,0	0,1	1,2	1,2	3,0	6,0	3,1	4,2	2,2	4,0	3,0	3,0	1,0	0,3	4,0	2,1	5,0	5,0	5,0	5,0	0,5	8,0	1,4	8,0	0,4	2,0	4,3	5,0	5,0	4,4	5,0	1,4	1,2	1,2	1,4	1,1	0,3	5,0
iteration_1325	0,4	0,4	0,7	2,1	0,7	1,1	0,5	0,5	4,0	2,4	0,5	0,5	0,4	5,0	2,4	0,2	2,3	0,2	0,5	1,1	2,4	0,6	0,3	5,3	2,0	2,2	0,4	0,5	2,0	2,2	2,1	1,0	0,4	3,0	2,1	2,1	0,4	0,0	1,4	1,0	0,5	1,1	1,5	1,5	1,4	2,4	1,0
iteration_1326	5,0	3,1	3,0	5,4	-1,-1	1,0	8,0	8,0	4,0	-1,-1	5,0	0,4	3,4	0,2	0,4	0,5	0,4	4,0	5,0	3,0	6,0	2,0	3,4	0,5	0,4	0,4	0,4	0,4	5,0	3,0	0,0	1,4	0,0	1,1	0,0	1,0	1,0	1,0	0,4	0,4	2,3	1,0	3,0	3,0	1,2	1,1	1,0
iteration_1327	5,0	0,4	0,1	5,0	5,1	3,1	4,1	4,0	5,0	4,0	3,0	4,1	4,0	5,0	4,1	0,3	1,0	0,2	0,2	7,0	1,0	7,0	0,1	4,0	0,2	4,1	4,1	4,0	1,3	2,3	0,3	0,3	1,0	4,1	1,0	0,3	1,1	1,1	0,2	1,1	0,2	4,0	4,1	0,1	-1,-1	1,1	1,1
iteration_1328	4,1	2,0	4,0	2,5	0,1	0,3	0,5	2,0	0,2	4,5	2,1	2,0	6,0	5,0	4,5	5,0	6,0	0,6	0,7	0,7	0,2	2,0	0,1	9,0	6,0	3,5	3,5	0,5	2,3	2,2	2,5	0,2	0,8	5,0	0,3	2,5	0,4	0,6	0,4	0,4	2,1	0,0	2,0	2,0	1,3	6,0	-1,-1
iteration_1329	0,4	0,4	0,5	2,3	0,7	0,2	2,1	0,4	0,4	2,1	0,2	2,4	2,1	5,0	0,4	2,2	0,7	2,2	0,1	0,1	0,2	2,2	0,6	4,1	2,3	0,5	-1,-1	0,3	2,3	2,2	0,6	0,4	0,6	4,0	2,0	2,3	0,5	0,5	0,5	0,5	0,3	0,0	0,2	0,1	2,0	5,0	0,2
iteration_1330	4,0	0,3	3,0	0,2	1,3	4,0	3,1	3,1	2,1	0,1	3,0	0,1	0,1	2,0	3,1	4,0	0,1	2,1	5,0	2,1	2,1	0,1	0,0	1,1	3,1	1,1	4,0	3,1	0,5	5,0	3,4	2,0	0,2	4,0	3,1	3,0	0,1	2,1	0,1	0,1	1,0	0,1	0,0	0,0	0,5	0,5	0,0
iteration_1331	0,4	0,3	0,3	2,2	0,4	3,0	0,4	0,3	0,2	2,1	0,5	2,1	0,4	5,0	0,3	1,1	0,3	0,2	0,2	0,2	0,3	2,1	0,2	3,2	0,2	0,2	1,2	2,1	0,2	3,0	0,1	0,5	2,0	0,5	0,3	3,0	2,3	0,3	0,3	0,3	1,3	0,7	1,2	0,8	5,0	3,0	3,0
iteration_1332	5,0	5,0	6,0	1,1	1,0	2,0	1,1	1,1	4,0	6,0	0,3	1,1	1,1	0,2	1,1	0,2	6,0	3,0	0,1	2,1	2,0	1,0	0,4	1,2	0,3	0,3	1,0	0,2	1,1	4,0	1,1	0,5	0,2	3,0	0,2	2,1	0,6	0,1	0,1	0,1	0,3	3,1	0,4	0,1	2,0	5,0	0,8
iteration_1333	2,0	1,1	0,1	1,2	1,0	0,4	1,1	1,0	1,2	0,2	4,0	1,1	1,1	0,2	1,1	5,0	0,3	1,3	1,3	0,2	2,0	3,1	4,0	0,2	6,0	0,1	1,0	1,2	0,4	0,5	1,2	2,0	1,2	4,0	1,2	1,5	3,0	3,0	1,0	0,2	3,1	5,0	1,1	4,0	3,0	0,0	2,0
iteration_1334	0,3	0,4	0,2	6,0	0,1	0,5	4,0	2,2	5,0	4,0	0,4	2,2	4,2	3,1	2,2	2,1	4,2	0,5	4,0	0,5	4,0	2,3	0,3	3,2	2,2	4,0	2,1	4,0	4,0	0,4	6,0	4,0	6,0	1,2	6,0	4,1	6,0	4,0	6,0	6,0	4,1	3,0	6,0	1,1	2,0	2,2	6,0
iteration_1335	5,0	5,0	0,0	8,0	5,0	4,0	5,0	5,0	0,5	5,0	0,2	3,0	5,0	-1,-1	5,0	3,0	5,0	0,0	5,0	0,0	5,4	3,1	0,1	5,0	7,0	7,0	2,0	5,0	5,0	0,5	8,0	0,4	8,0	4,0	3,0	5,4	5,2	5,2	3,2	3,2	0,5	7,0	3,2	4,2	0,4	0,2	8,0
iteration_1336	5,0	4,0	3,0	0,3	8,0	2,0	0,1	3,1	0,5	0,2	0,5	3,2	3,1	4,0	0,1	2,3	3,2	0,0	0,1	0,0	0,3	3,4	3,4	4,1	0,3	0,3	0,3	3,1	0,4	0,5	0,3	-1,-1	0,3	2,0	0,3	0,3	5,2	0,2	0,1	5,2	0,4	1,1	1,1	1,3	5,0	5,0	6,0
iteration_1337	3,1	0,5	0,5	1,0	3,4	1,1	0,4	0,4	3,0	1,1	3,1	1,4	0,1	0,4	0,4	3,0	1,4	1,4	0,5	0,1	3,4	4,0	0,5	0,4	0,4	3,4	3,0	2,0	1,2	5,0	3,0	2,2	3,0	3,0	0,2	3,0	2,2	2,2	3,0	2,2	0,5	0,0	0,2	0,2	5,0	8,0	0,2
iteration_1338	0,5	2,2	0,5	1,4	2,3	4,0	0,7	1,3	5,0	1,2	5,0	1,3	0,6	0,4	0,7	1,4	1,3	3,3	3,4	1,4	6,0	5,3	1,0	0,3	0,8	-1,-1	0,8	2,0	0,5	0,4	1,4	0,3	1,1	0,5	1,1	1,2	0,3	0,3	-1,-1	1,2	3,2	1,0	1,2	3,0	0,3	0,1	0,4
iteration_1339	4,0	1,1	3,1	5,0	3,1	3,0	4,0	4,1	0,3	4,1	1,3	4,0	1,1	0,5	1,1	2,0	1,1	2,0	5,0	2,0	0,1	4,0	2,0	0,1	3,0	0,1	1,0	1,0	5,0	0,5	4,0	0,5	2,0	2,1	2,0	0,4	1,0	1,0	1,5	1,5	1,1	1,1	1,1	1,1	1,3	3,0	1,0
iteration_1340	5,0	5,0	4,0	4,4	9,0	4,0	8,0	0,4	2,0	4,0	5,0	4,4	8,0	0,4	8,0	0,3	0,4	8,0	4,0	4,0	0,0	7,0	6,0	4,2	4,0	4,0	4,0	5,0	0,4	4,0	4,4	5,0	1,0	3,0	4,0	1,4	1,0	4,0	5,0	1,0	0,5	6,0	2,3	2,3	2,0	3,0	2,0
iteration_1341	2,0	0,5	2,1	3,0	0,1	0,4	3,0	3,0	5,0	3,0	0,5	3,0	2,1	5,0	4,0	5,0	2,1	2,2	1,2	1,2	5,0	1,4	2,1	7,0	3,0	6,0	3,0	2,2	3,0	0,5	2,2	3,0	3,0	3,1	3,0	2,5	3,0	3,0	4,0	3,0	1,3	4,0	1,3	1,3	2,0	0,1	3,0
iteration_1342	5,0	4,0	6,0	2,2	6,0	0,2	1,2	7,0	5,0	5,2	3,1	7,0	1,2	2,3	7,0	3,0	3,0	0,2	0,2	1,2	9,0	5,1	5,0	0,5	3,0	3,0	6,0	4,0	0,3	3,0	2,1	1,3	2,1	0,4	2,1	3,0	0,4	2,3	1,1	1,1	5,0	0,1	2,0	3,1	0,5	0,4	0,3
iteration_1343	4,0	2,0	3,0	3,3	3,0	2,0	1,3	2,3	5,0	4,0	4,0	2,3	2,3	0,4	5,0	2,1	2,3	2,3	1,0	1,0	5,0	5,0	5,0	0,3	2,1	3,1	4,0	0,4	4,0	4,0	1,3	2,0	1,1	4,0	3,3	3,3	3,0	3,0	1,0	3,0	5,0	5,0	4,0	5,0	0,4	2,4	3,0
iteration_1344	3,0	4,0	2,0	0,1	5,0	3,1	2,0	0,0	4,0	2,0	1,1	0,0	0,0	4,0	0,1	0,3	0,1	3,0	3,0	0,1	1,0	0,1	1,0	2,0	0,1	0,0	0,4	0,3	1,1	0,3	1,3	5,0	1,0	1,2	1,3	0,3	4,0	5,0	2,0	1,0	1,1	0,5	1,2	0,3	5,0	1,0	4,2
iteration_1345	0,4	4,0	1,1	0,1	1,3	3,0	1,0	1,1	1,1	1,1	0,3	0,1	0,2	4,0	1,0	0,3	1,1	1,0	2,0	3,0	1,1	0,4	0,3	3,1	1,2	0,2	1,1	0,4	0,5	4,0	0,4	0,2	0,5	0,3	0,8	4,4	0,2	0,2	0,2	0,2	0,5	0,4	0,7	0,2	0,3	0,4	0,5
iteration_1346	1,3	0,1	0,3	5,0	0,4	4,0	3,0	2,3	2,0	2,0	0,2	2,0	3,0	0,5	3,0	4,0	3,0	7,0	0,0	7,0	0,3	0,0	0,0	3,0	6,0	6,0	1,0	3,0	4,0	0,4	3,0	2,0	3,0	0,5	2,0	2,1	3,0	2,0	2,0	3,0	5,0	1,2	3,0	3,2	0,4	0,5	2,0
iteration_1347	0,1	0,4	0,4	1,1	0,4	0,5	0,1	1,0	4,0	1,4	3,2	1,4	0,5	3,0	1,0	-1,-1	1,4	0,0	0,6	0,1	3,0	0,6	3,4	1,1	1,1	1,2	0,1	2,0	4,1	3,2	5,0	1,3	5,0	1,4	1,1	1,2	2,0	5,0	1,3	4,3	1,3	1,1	0,4	2,0	3,0	4,0	1,3
iteration_1348	0,5	2,2	2,0	5,0	0,7	0,4	4,0	4,0	2,3	6,0	2,3	3,0	6,0	0,3	6,0	2,0	3,0	0,3	4,3	4,3	2,0	2,3	1,3	2,3	5,0	3,0	5,0	5,0	4,1	2,2	8,0	4,0	1,1	0,2	1,1	6,0	3,0	2,1	2,1	3,0	0,4	1,0	1,1	0,1	3,0	2,0	2,1
iteration_1349	5,0	2,3	2,3	3,0	3,3	2,3	5,0	3,3	3,2	2,0	0,5	3,3	5,0	3,2	2,0	2,3	0,3	5,0	2,3	4,0	0,5	3,5	0,8	5,0	2,0	4,0	0,3	0,5	3,0	2,0	0,5	0,2	3,5	5,0	3,0	1,0	3,2	3,2	0,5	3,0	1,0	4,0	3,0	4,0	4,0	6,0	0,2
iteration_1350	0,5	0,5	0,4	0,5	0,4	0,4	0,5	0,3	4,0	0,5	3,0	0,3	0,5	0,2	0,5	2,2	0,4	0,2	0,7	0,2	2,1	1,2	2,1	0,3	2,2	0,5	0,5	1,3	2,2	0,3	2,3	0,5	1,2	4,0	3,0	2,2	1,0	1,5	0,7	0,7	0,1	5,0	3,0	2,0	1,3	2,0	3,0
iteration_1351	2,0	3,0	5,0	1,2	3,0	1,2	3,0	4,0	0,2	3,2	0,2	3,2	2,2	4,0	2,2	4,0	3,2	3,0	-1,-1	1,2	1,2	0,3	3,1	6,0	2,2	4,0	4,0	2,2	1,4	3,2	2,4	3,1	2,4	4,0	2,4	3,4	0,5	5,0	5,0	2,1	2,3	5,0	2,3	2,3	4,0	4,0	2,4
iteration_1352	2,0	0,3	2,3	0,1	0,3	0,5	2,0	0,4	1,1	2,1	2,3	0,3	2,1	0,2	0,4	0,2	2,0	2,0	0,5	2,0	0,2	2,3	0,3	0,2	0,5	0,5	0,3	0,4	4,1	3,0	4,0	2,0	4,4	5,0	4,4	3,0	6,0	6,0	2,4	6,0	0,2	8,0	4,1	4,1	0,5	1,0	6,0
iteration_1353	0,4	4,1	4,3	6,0	4,3	1,1	3,3	3,3	4,0	7,0	1,0	3,3	7,0	2,3	7,0	5,0	7,0	4,0	0,4	0,4	3,0	1,3	3,0	6,0	8,0	9,0	4,0	4,0	4,0	0,5	2,0	1,3	6,0	5,0	4,0	1,2	4,0	4,0	3,3	4,0	0,3	5,0	4,1	1,2	0,4	1,2	5,0
iteration_1354	3,0	2,0	5,0	0,3	2,0	3,1	2,1	3,2	0,5	3,1	0,4	2,1	3,1	2,0	2,1	1,1	3,2	3,1	-1,-1	5,0	0,2	0,3	0,3	0,1	0,2	2,1	1,1	1,2	4,1	1,4	4,2	0,2	1,1	2,1	1,1	5,0	0,3	1,0	0,3	0,1	4,0	1,1	0,1	0,1	2,0	1,1	0,1
iteration_1355	2,2	5,0	5,2	2,1	5,2	3,1	2,2	5,1	1,0	7,0	0,3	7,0	0,3	5,0	5,1	0,4	7,0	5,0	5,0	2,1	1,1	5,3	2,3	4,1	5,3	5,3	5,1	4,0	0,4	1,0	2,1	3,1	2,1	4,0	2,1	1,1	5,0	5,0	0,2	3,1	2,0	3,1	4,0	1,1	4,0	5,0	5,0
iteration_1356	3,0	3,2	4,0	3,1	5,0	0,3	1,1	1,1	0,2	4,0	3,0	1,1	3,1	0,3	1,1	3,0	4,0	1,0	1,0	0,1	1,1	4,0	0,1	0,4	3,1	1,0	4,0	4,0	0,2	0,3	3,1	1,4	1,1	5,0	1,1	0,4	0,5	0,5	2,0	1,4	0,4	1,0	0,2	0,2	1,0	5,0	0,3
iteration_1357	4,0	0,5	0,5	5,0	4,5	2,1	4,0	1,5	0,3	4,5	1,2	1,5	1,5	2,0	4,5	2,2	1,5	0,1	0,1	4,1	1,2	1,5	1,2	3,0	6,0	0,7	6,0	4,0	4,0	2,1	5,0	4,0	7,0	2,0	5,0	6,0	7,0	7,0	8,0	4,0	2,0	4,0	2,0	0,0	0,2	0,0	4,0
iteration_1358	1,3	2,1	3,0	0,4	2,3	2,3	2,0	2,4	0,5	2,4	4,0	2,4	1,0	0,4	2,0	4,0	2,4	2,0	0,3	2,3	0,9	2,4	2,4	0,2	4,0	2,0	4,0	1,0	0,5	0,5	1,1	1,1	0,1	2,0	1,4	0,4	1,0	1,1	1,0	0,1	2,0	1,4	1,4	1,4	0,5	1,2	0,4
iteration_1359	0,4	0,4	0,5	0,5	0,3	2,0	0,6	0,5	0,3	0,5	2,2	0,5	-1,-1	5,0	0,4	0,4	0,4	2,3	2,3	0,3	0,2	2,3	0,4	5,2	0,3	0,5	0,3	0,5	0,3	2,3	0,6	4,0	0,2	0,3	0,3	2,3	1,0	3,2	1,2	1,0	2,3	0,5	2,2	2,3	2,0	0,2	0,2
iteration_1360	1,1	0,4	1,3	0,3	1,3	2,3	0,3	0,3	1,1	1,0	0,4	1,0	0,6	3,1	0,6	0,5	1,3	2,0	0,3	2,3	0,4	1,2	1,2	0,4	0,6	0,6	0,5	4,0	0,4	0,4	4,1	1,1	0,1	2,2	4,1	0,3	0,1	1,1	1,1	0,2	2,0	0,3	1,1	1,2	4,0	3,0	0,1
iteration_1361	4,0	2,0	2,0	3,0	4,0	0,5	3,0	3,0	3,1	4,0	4,1	3,0	2,0	0,5	4,0	2,3	4,0	1,5	2,5	1,5	5,0	6,0	5,0	2,0	2,3	2,3	4,0	5,0	4,0	4,1	6,0	5,0	6,0	0,3	6,0	2,1	7,0	4,0	9,0	2,0	1,2	4,3	1,3	0,5	0,4	0,4	6,0
iteration_1362	4,0	4,0	4,0	0,5	4,0	0,5	3,2	3,3	2,1	3,3	4,0	1,2	3,2	4,0	3,2	3,1	1,2	3,3	0,5	0,5	5,0	5,0	5,0	0,2	6,0	3,2	6,0	2,3	0,2	-1,-1	0,3	0,4	2,0	0,2	0,3	4,3	2,4	2,4	0,0	2,4	2,1	0,5	2,3	0,4	4,0	2,2	2,4
iteration_1363	0,2	0,4	0,3	0,3	0,3	1,3	0,3	0,4	3,0	0,3	0,2	0,3	0,2	0,4	0,3	4,0	0,3	1,2	1,2	0,5	3,2	0,1	-1,-1	0,5	4,2	4,1	4,2	2,2	0,2	2,2	0,3	5,0	0,3	0,5	0,3	0,3	0,2	5,1	-1,-1	5,2	0,5	0,6	-1,-1	0,3	0,4	0,8	0,1
iteration_1364	3,1	2,0	4,0	0,2	4,0	5,0	3,1	1,1	1,4	1,1	5,0	1,1	3,1	1,2	1,1	0,2	3,1	2,1	3,1	5,0	2,0	2,0	2,0	1,1	0,3	1,0	1,0	0,4	0,2	5,0	0,4	0,1	0,2	3,2	0,4	5,3	0,1	0,2	0,2	0,2	2,0	3,1	2,1	5,0	0,5	3,0	0,1
iteration_1365	4,0	1,2	2,2	0,6	2,2	3,2	0,6	0,6	0,5	0,6	2,2	2,4	2,4	0,4	2,4	1,1	2,4	0,6	0,6	3,2	0,4	4,0	0,6	0,4	3,0	1,4	3,0	1,4	0,4	5,0	0,6	3,0	0,6	0,2	1,2	1,4	2,4	2,2	1,4	1,4	5,0	1,1	3,0	2,1	5,0	5,1	1,4
iteration_1366	0,4	0,3	0,2	0,5	0,2	5,0	0,3	0,4	0,4	0,3	5,0	0,3	0,4	2,2	0,3	2,0	0,3	5,2	5,2	0,1	0,7	5,1	0,2	2,1	1,2	1,2	1,2	0,4	0,4	4,0	0,5	4,0	0,5	0,5	0,3	0,2	4,2	4,3	0,2	0,2	3,2	0,7	0,4	0,7	0,5	0,2	4,2
iteration_1367	3,0	3,0	5,0	1,0	1,0	2,2	3,0	4,0	1,3	2,0	2,1	2,0	2,0	3,1	2,0	5,0	4,0	5,0	2,0	5,0	2,0	2,1	4,0	0,1	1,0	3,0	4,0	1,2	4,0	4,0	0,2	4,0	1,0	1,1	4,2	4,2	5,0	4,0	0,0	4,0	0,2	4,1	0,2	4,1	0,4	0,3	4,1
iteration_1368	3,0	0,4	3,2	3,4	3,2	4,0	0,6	6,0	0,2	0,6	0,5	3,4	6,0	2,1	3,4	0,5	0,6	0,4	4,2	0,2	3,2	0,8	3,1	3,1	0,8	0,5	3,4	1,4	4,0	0,3	2,0	2,3	4,0	4,0	2,0	1,0	3,0	3,0	5,0	3,0	4,0	4,0	5,0	5,0	3,0	3,0	5,0
iteration_1369	0,5	0,2	0,4	0,3	0,3	0,2	0,4	0,4	0,5	0,1	0,2	0,1	0,6	2,2	0,1	0,5	0,3	0,2	0,2	0,2	0,4	0,2	0,2	0,5	0,4	0,3	0,4	0,2	0,3	0,2	0,0	1,2	0,3	0,3	0,0	0,1	1,0	0,2	0,2	1,3	0,5	0,1	0,2	0,3	2,2	0,3	1,2
iteration_1370	0,3	3,0	2,3	3,1	2,0	3,0	3,3	3,3	2,0	5,0	4,1	5,0	5,0	2,2	5,0	5,0	0,4	6,0	3,0	3,3	4,0	6,0	3,1	3,2	8,0	7,0	2,0	4,0	0,2	4,0	3,1	5,0	1,1	2,0	1,1	6,0	3,0	3,0	4,0	4,0	3,1	1,0	4,0	0,1	4,1	6,0	5,0
iteration_1371	2,0	3,0	4,0	-1,-1	1,0	5,0	6,0	-1,-1	4,0	2,0	1,4	8,0	2,0	1,1	6,0	1,4	2,0	2,0	5,0	5,0	7,0	6,0	3,4	2,0	6,0	5,4	6,0	4,0	5,0	0,4	1,0	3,2	1,0	0,5	1,0	1,4	3,0	0,2	3,0	3,0	1,2	1,3	1,2	2,0	0,3	0,4	3,2
iteration_1372	0,5	0,2	0,1	1,2	0,1	5,0	0,2	0,3	1,0	1,1	1,3	1,0	0,3	1,4	0,3	0,2	0,2	5,2	0,2	5,2	1,1	0,3	1,0	1,1	0,2	0,3	0,1	1,3	3,2	0,2	4,0	0,4	0,5	5,0	1,2	3,2	0,3	0,6	0,2	0,7	5,0	5,2	3,2	8,0	0,2	5,0	0,5
iteration_1373	0,3	3,0	-1,-1	3,1	1,2	5,0	1,1	4,0	4,0	1,1	4,1	1,1	4,0	4,1	0,2	3,0	3,1	2,0	2,0	4,1	4,0	1,1	4,1	7,0	-1,-1	2,1	1,1	0,2	3,1	0,1	3,1	2,0	0,2	4,0	0,2	0,2	1,1	1,1	1,1	1,1	5,0	2,1	5,0	4,0	0,3	2,3	3,1
iteration_1374	1,3	2,0	1,0	1,0	2,3	0,3	0,0	2,0	4,0	0,0	4,0	0,0	2,0	0,2	1,0	0,1	2,0	0,0	0,0	0,3	2,0	2,0	2,0	1,0	1,1	0,0	0,1	5,0	2,0	3,2	6,0	4,0	6,0	2,3	1,0	4,0	2,0	6,0	2,0	8,0	5,0	1,3	5,0	1,3	3,0	4,0	5,0
iteration_1375	5,0	4,0	5,0	2,3	5,0	0,4	2,3	2,3	4,0	5,0	2,0	5,0	4,0	5,0	4,0	0,5	4,0	2,2	0,5	0,5	6,0	-1,-1	5,0	6,0	2,1	2,1	2,1	2,0	1,3	2,0	3,0	4,0	3,0	3,0	0,3	3,0	1,0	6,0	2,0	1,0	2,0	1,0	2,0	0,0	1,1	3,0	2,0
iteration_1376	1,2	2,1	2,2	0,3	2,2	0,4	2,2	2,2	0,4	0,4	2,0	0,4	2,1	0,2	2,1	4,0	0,4	2,1	2,1	2,1	0,4	2,2	0,2	2,2	3,0	5,0	1,1	4,1	0,5	0,2	0,3	4,0	0,4	5,0	4,2	0,4	0,1	0,3	0,1	0,3	3,1	7,0	4,1	4,1	0,4	3,3	4,1
iteration_1377	4,0	2,0	5,0	-1,-1	5,0	2,3	5,0	5,0	0,5	4,3	0,3	4,3	1,3	4,0	4,3	2,0	2,0	1,3	1,3	1,3	1,3	0,5	4,1	4,3	2,3	2,3	6,0	1,1	1,3	0,2	1,3	4,0	1,3	2,0	0,4	0,4	4,0	1,3	1,3	2,0	3,2	1,1	3,1	0,3	2,2	3,0	4,0
iteration_1378	2,2	0,4	2,2	0,3	2,2	0,2	0,5	2,0	4,0	0,5	3,0	0,5	0,5	4,0	2,0	1,1	2,0	0,3	0,4	0,3	2,0	2,3	2,2	4,3	3,0	0,1	0,1	1,3	1,0	1,3	1,3	3,2	2,0	0,3	2,0	1,3	4,0	1,2	4,0	4,0	5,0	1,0	2,0	4,0	5,0	-1,-1	4,0
iteration_1379	3,0	1,3	3,3	0,6	4,0	0,3	3,2	3,4	0,2	3,2	3,0	0,5	3,4	0,1	0,7	0,5	0,5	3,1	0,3	0,3	3,1	2,3	1,3	3,1	0,4	0,3	0,8	0,4	0,2	0,3	0,6	1,2	0,6	0,5	-1,-1	0,5	1,4	1,4	1,2	1,4	2,3	0,5	2,4	0,4	3,1	0,2	1,4
iteration_1380	0,2	4,1	4,0	5,0	0,3	0,4	4,0	0,0	0,2	4,0	4,0	4,0	9,0	0,3	4,0	4,0	5,0	4,1	4,1	4,3	0,1	3,0	1,0	4,0	1,0	5,0	7,0	5,0	2,0	0,2	5,0	0,5	7,0	0,2	2,0	5,1	2,5	5,0	2,5	5,0	4,0	-1,-1	1,1	1,1	0,5	0,5	2,1
iteration_1381	0,4	5,0	0,1	3,0	0,1	4,0	3,1	0,0	0,5	0,1	0,4	3,0	0,0	1,2	3,1	2,0	0,0	3,1	6,0	4,0	0,3	3,2	0,2	1,0	4,0	4,0	1,1	5,0	1,0	0,4	3,0	2,1	2,0	2,3	2,0	0,1	2,0	2,1	4,0	0,1	0,5	2,0	0,1	2,1	1,0	1,3	0,1
iteration_1382	0,4	0,4	0,6	0,2	0,2	1,3	0,4	0,4	3,0	0,4	0,4	0,4	0,4	0,4	0,4	3,0	0,4	0,5	0,5	0,5	0,2	0,4	0,4	0,2	3,0	0,4	0,4	2,0	0,4	3,0	0,2	5,0	0,2	3,2	2,2	0,0	2,0	3,2	3,0	2,2	0,3	5,0	2,0	3,0	2,0	3,0	4,0
iteration_1383	2,2	0,2	2,2	2,3	2,0	0,3	2,3	4,0	0,2	0,5	0,4	2,2	2,3	5,0	4,0	0,2	0,5	0,6	2,0	0,3	2,0	0,6	0,2	6,0	2,1	2,1	2,1	1,3	5,0	0,4	2,3	0,5	2,3	5,0	2,3	2,2	2,3	0,5	0,5	0,6	1,2	6,0	3,0	2,2	0,4	1,1	3,0
iteration_1384	5,0	4,0	7,0	6,0	7,0	2,0	8,0	4,0	0,5	8,0	0,4	8,0	4,0	0,3	4,0	2,0	8,0	3,0	5,0	5,0	3,3	3,4	3,0	3,0	5,0	5,0	3,0	5,0	1,2	1,0	1,0	4,0	5,2	4,0	5,2	1,0	3,2	1,2	8,0	3,2	1,3	2,2	0,5	0,5	2,0	2,0	0,5
iteration_1385	4,1	3,1	0,2	0,4	0,2	0,5	0,3	0,3	4,0	0,3	4,1	0,3	0,3	3,0	0,3	2,0	0,3	0,6	0,1	0,2	2,1	0,2	0,3	0,2	2,1	2,2	2,1	0,4	0,5	0,4	0,4	1,3	0,5	2,0	0,4	0,3	1,3	0,5	0,5	1,2	0,4	2,2	2,0	0,2	1,1	1,0	3,0
iteration_1386	0,5	0,2	0,3	1,3	0,4	0,2	1,1	1,1	0,5	0,4	1,1	0,5	1,2	0,3	1,2	0,3	1,2	1,1	-1,-1	1,1	-1,-1	0,4	1,3	0,2	0,3	0,4	1,2	2,0	0,5	0,4	1,3	4,0	1,3	4,0	1,3	1,2	1,3	4,0	-1,-1	4,0	1,1	3,0	3,0	-1,-1	2,0	3,0	3,0
iteration_1387	1,3	5,0	4,3	1,2	2,0	0,2	1,3	1,3	0,3	4,2	2,1	5,0	1,3	2,2	0,5	4,0	5,0	1,1	1,1	1,1	1,0	1,1	4,1	0,5	4,3	4,3	0,3	3,0	2,2	5,0	1,2	4,0	4,0	1,4	3,0	4,2	4,0	4,0	4,0	4,0	1,4	2,4	3,0	0,8	0,5	1,2	3,0
iteration_1388	0,2	5,0	1,1	2,3	4,1	3,2	0,4	0,4	2,3	0,4	0,2	3,0	2,1	0,5	3,0	5,0	0,4	0,3	3,1	0,5	0,6	1,1	2,1	2,5	5,0	2,0	5,0	0,4	3,0	1,4	2,1	4,0	2,1	-1,-1	2,1	2,4	3,0	1,1	1,1	5,0	4,0	2,0	3,0	3,0	3,0	0,5	2,0
iteration_1389	2,0	0,2	1,2	5,0	1,0	2,1	3,0	2,2	0,2	3,0	0,5	4,0	4,0	0,5	-1,-1	0,4	4,0	4,0	1,1	3,0	0,3	1,5	1,0	1,2	2,1	1,1	1,1	2,0	5,0	0,2	2,0	2,0	5,0	5,0	3,0	2,0	3,0	3,0	3,0	2,0	1,4	1,0	2,0	1,4	0,2	1,2	1,0
iteration_1390	2,1	0,5	0,5	0,5	2,4	0,4	0,6	0,7	3,0	0,4	4,0	0,4	0,3	5,0	0,4	5,0	0,4	0,5	0,7	0,5	1,3	2,3	2,3	1,1	0,3	5,3	0,3	0,3	1,2	3,2	1,3	0,5	0,5	0,5	0,2	0,5	0,7	0,3	0,8	0,7	1,4	0,4	0,8	1,4	1,0	1,4	0,6
iteration_1391	2,0	5,0	5,0	0,2	0,0	1,3	0,0	0,0	0,4	0,2	1,1	5,2	0,2	4,1	0,2	1,3	0,2	0,3	0,3	0,3	0,4	5,1	1,2	0,3	0,5	1,2	0,5	3,0	3,2	0,2	6,0	-1,-1	3,0	2,3	6,0	3,1	4,0	1,0	4,0	1,0	3,1	3,3	6,0	3,3	0,5	0,3	4,0
iteration_1392	5,0	4,0	3,0	1,0	6,0	0,5	2,0	1,0	0,4	1,0	2,2	2,0	3,0	5,0	3,0	0,2	2,0	0,0	2,0	0,0	1,2	1,2	1,2	5,0	2,1	2,1	2,1	5,0	3,0	3,2	7,0	0,2	4,0	0,3	4,0	7,0	3,2	3,2	3,2	1,0	4,1	3,3	7,0	4,3	4,0	3,3	6,0
iteration_1393	2,0	5,0	4,0	1,3	2,0	3,0	3,0	2,3	2,0	3,0	0,3	3,0	3,0	4,0	2,3	5,0	2,3	1,0	1,0	1,0	3,0	1,0	1,3	6,0	4,3	6,0	4,3	1,3	4,0	0,5	2,0	2,1	3,3	5,0	2,0	1,2	0,4	2,3	5,0	2,3	5,0	2,0	6,0	6,0	1,2	5,0	1,1
iteration_1394	0,2	2,2	2,2	1,2	0,2	3,0	1,2	2,2	0,5	0,4	1,3	1,2	1,2	2,3	3,0	4,0	0,4	4,0	3,2	3,2	0,5	0,5	1,2	1,3	6,0	2,0	2,0	0,4	2,0	4,1	1,2	1,4	1,2	0,4	1,2	0,3	1,2	1,4	2,0	0,6	0,4	0,5	0,5	0,5	0,2	0,4	0,4
iteration_1395	2,3	2,0	1,3	0,0	1,3	1,2	-1,-1	1,0	5,0	1,0	2,3	1,0	1,0	3,1	0,3	1,1	1,0	1,0	2,0	0,2	5,0	2,0	0,3	3,0	1,3	1,0	0,4	0,3	5,0	3,0	5,3	0,4	5,0	0,2	5,0	8,0	0,3	0,1	0,1	5,3	2,0	5,0	6,0	1,0	2,3	2,2	1,0
iteration_1396	0,3	2,1	2,3	4,0	2,0	5,0	5,0	3,0	0,4	1,3	4,1	3,3	5,0	4,0	5,0	1,0	3,3	3,0	3,0	4,0	1,1	3,1	7,0	3,0	3,0	3,0	2,0	4,0	4,0	0,4	4,0	5,0	4,0	1,1	2,0	1,2	4,0	2,0	4,0	4,0	5,0	1,1	1,1	2,0	0,4	1,1	1,1
iteration_1397	0,3	1,4	0,7	5,0	0,4	1,2	3,4	3,3	0,2	3,3	0,2	2,4	2,4	0,5	2,3	0,4	3,4	1,4	1,4	0,6	0,5	0,6	0,4	0,5	2,1	0,6	2,3	2,3	3,0	3,0	5,0	1,2	5,0	0,3	0,3	6,0	2,2	4,0	3,0	2,2	5,0	0,4	1,1	4,3	0,4	0,1	3,0
iteration_1398	4,1	1,0	0,1	0,5	5,0	0,5	0,3	0,3	0,2	0,2	4,0	0,2	0,2	0,3	0,3	0,5	0,4	0,5	0,3	0,2	0,3	1,0	3,2	0,3	0,5	0,5	0,8	1,2	0,5	5,0	0,5	0,3	0,5	0,4	1,2	4,2	0,2	0,5	0,2	0,2	2,3	1,4	2,4	2,4	4,0	1,0	0,4
iteration_1399	3,0	3,0	3,0	4,0	6,0	1,3	5,0	5,0	5,0	5,0	0,5	5,0	2,0	1,3	2,0	1,0	2,0	3,0	3,3	4,0	6,0	2,0	2,5	2,3	1,0	3,0	3,0	5,0	5,0	2,1	5,0	0,5	5,0	5,0	5,0	5,0	3,3	2,2	3,3	2,3	0,5	3,0	3,3	0,2	2,0	0,0	3,3
iteration_1400	0,1	2,0	1,0	0,4	1,1	2,2	0,2	0,2	0,1	0,2	4,0	0,2	0,2	2,1	0,2	3,0	1,2	0,4	2,0	2,2	0,1	1,2	1,2	2,0	3,0	0,2	0,2	0,4	0,4	5,0	0,4	0,2	0,4	-1,-1	0,4	0,2	0,4	0,2	0,4	0,2	1,1	0,3	0,3	1,1	5,0	0,1	0,4
iteration_1401	1,2	5,0	5,0	2,1	5,0	0,4	6,0	1,1	0,4	3,0	3,0	3,0	6,0	0,5	6,0	0,3	1,1	2,2	4,2	2,2	0,1	2,0	3,0	4,5	2,2	4,1	2,2	1,1	2,3	3,0	1,3	0,5	3,0	3,0	1,3	3,3	1,4	2,4	1,1	1,1	1,2	0,3	0,5	0,5	5,0	1,0	0,6
iteration_1402	0,4	0,3	0,4	1,0	0,3	1,3	1,1	0,3	0,5	1,3	5,0	1,3	1,1	4,0	1,3	1,3	1,3	1,1	0,4	1,1	0,7	6,0	0,3	3,1	1,3	0,6	1,3	5,0	3,0	1,2	7,0	0,3	4,0	3,0	4,0	3,2	3,1	1,2	3,2	1,2	0,4	6,0	3,1	3,3	2,0	0,0	6,0
iteration_1403	2,0	2,3	1,3	4,0	3,0	4,1	0,3	0,3	2,0	5,0	1,3	0,3	4,3	3,0	1,0	0,4	4,3	4,0	4,3	0,4	2,0	1,3	1,3	2,3	0,0	1,4	0,0	0,3	4,0	2,0	0,3	0,4	0,3	1,3	0,0	2,3	0,3	0,0	0,4	0,4	0,4	0,3	0,5	0,2	4,0	4,0	0,3
iteration_1404	5,0	0,4	0,2	0,0	0,2	2,0	0,0	0,0	0,4	0,2	0,2	0,2	0,0	2,1	0,2	0,5	0,0	0,0	2,0	0,0	0,2	0,4	0,4	0,1	0,5	0,2	0,3	3,0	0,3	2,3	0,3	0,4	3,3	3,0	0,0	0,6	0,5	3,2	0,5	3,2	0,4	1,0	0,2	1,2	1,2	2,0	0,2
iteration_1405	4,1	-1,-1	5,0	3,0	4,2	0,2	7,0	4,0	0,3	4,0	0,2	7,0	7,0	0,5	4,0	0,5	1,0	3,2	4,2	4,2	0,2	4,2	4,0	3,5	3,3	3,2	3,3	0,5	5,0	0,5	3,5	3,0	2,5	0,5	3,0	3,0	0,5	3,5	5,0	2,0	3,0	3,0	0,0	6,0	0,4	0,6	0,0
iteration_1406	0,3	5,0	2,3	5,0	2,3	4,0	5,0	5,0	2,0	4,0	1,4	4,0	4,0	2,2	2,3	1,2	2,3	6,0	5,0	5,0	2,0	3,0	3,0	2,2	1,3	3,0	3,0	3,0	4,0	1,2	2,0	3,0	2,0	0,4	5,0	0,2	3,0	5,0	5,0	3,0	4,1	2,4	2,1	6,0	2,0	2,4	2,0
iteration_1407	5,0	3,0	2,0	0,3	5,0	0,2	1,0	1,3	2,0	1,0	3,0	1,0	1,3	4,0	1,0	0,5	1,0	1,1	1,1	0,1	2,0	2,0	2,0	0,3	1,0	1,5	0,5	5,0	0,5	0,3	0,2	3,0	0,2	0,2	5,2	0,3	3,2	0,2	0,0	3,2	2,0	5,2	1,2	6,0	4,0	3,0	0,4
iteration_1408	0,5	0,5	0,5	3,0	0,2	0,5	2,4	2,1	3,1	1,4	2,3	1,4	1,4	1,2	2,4	3,2	2,4	0,6	2,2	2,3	5,0	3,0	3,0	0,6	3,4	5,0	5,0	2,3	3,0	1,3	1,3	5,0	1,3	2,2	1,3	1,3	4,3	1,3	4,3	1,3	4,0	3,0	4,0	4,0	2,0	0,2	6,0
iteration_1409	0,5	3,0	3,1	0,5	0,1	0,5	3,5	3,5	0,2	3,5	3,0	0,1	0,6	4,0	3,0	5,0	0,1	3,3	3,3	3,2	3,1	0,0	3,0	0,5	3,0	8,0	5,0	0,2	0,5	5,0	0,5	0,5	0,2	2,3	0,2	1,0	0,1	0,6	0,1	0,6	1,3	2,0	0,3	0,3	2,1	2,3	0,1
iteration_1410	0,4	5,0	2,0	4,1	2,4	2,3	2,1	0,1	0,4	6,0	2,3	0,1	0,1	4,1	2,1	3,0	2,1	0,4	2,3	2,3	0,3	0,4	2,0	4,1	4,0	1,1	1,1	0,4	5,0	2,1	1,1	4,0	4,3	0,3	1,1	0,2	3,3	5,0	7,0	7,0	2,0	0,2	0,1	0,1	2,2	2,1	0,4
iteration_1411	0,1	4,0	4,1	2,1	0,0	0,3	4,1	2,1	0,5	2,1	4,0	2,1	4,1	4,1	4,1	0,4	6,0	4,2	0,2	0,2	2,4	4,0	4,0	4,1	4,1	4,3	4,1	4,0	1,1	1,4	3,0	3,0	2,1	5,0	2,1	3,0	3,1	3,1	3,1	3,1	3,0	3,0	4,0	2,0	0,2	1,0	1,1
iteration_1412	5,0	0,4	2,2	0,6	2,2	3,0	2,1	2,1	2,2	2,5	2,0	0,3	0,7	3,0	0,7	2,2	0,7	3,1	5,0	2,0	2,2	0,1	2,1	3,5	0,7	2,2	2,5	1,1	0,5	0,2	1,5	4,0	0,1	1,4	1,0	0,6	3,1	3,1	3,0	1,0	5,0	1,4	4,0	2,4	3,0	3,4	4,0
iteration_1413	0,2	1,1	0,3	2,1	1,2	2,0	0,2	2,2	0,3	2,2	0,3	2,1	2,2	2,0	0,2	2,3	0,3	1,1	1,1	1,1	2,0	0,3	2,2	3,0	0,4	2,1	2,1	4,0	2,1	1,4	4,0	3,0	2,1	0,4	2,1	3,0	1,1	2,1	1,1	2,1	3,0	2,1	2,1	1,1	0,4	0,4	2,1
iteration_1414	1,3	5,0	3,3	2,3	3,3	0,4	3,3	3,3	4,0	0,6	3,0	3,3	5,0	3,2	5,0	5,0	2,3	0,3	0,3	0,3	4,0	0,3	6,0	5,0	5,0	6,0	6,0	1,3	2,2	0,2	1,2	2,3	2,3	3,0	3,0	0,4	0,6	2,3	2,3	2,3	0,3	5,0	2,2	3,1	4,0	3,0	0,5
iteration_1415	0,5	3,1	3,2	5,0	0,4	0,4	4,2	1,2	3,0	4,2	0,4	7,0	1,2	2,0	4,0	1,3	4,0	0,4	0,4	0,4	3,0	4,3	4,3	0,2	4,0	3,3	1,3	1,2	5,0	4,0	5,0	0,3	5,0	5,0	2,0	2,0	4,2	4,1	1,1	4,1	0,4	3,0	2,1	1,3	0,4	2,2	2,2
iteration_1416	3,1	5,0	5,0	5,0	3,1	5,0	4,0	7,0	1,1	3,0	0,4	7,0	7,0	1,3	7,0	0,4	7,0	6,0	6,0	1,0	4,1	3,4	3,4	5,0	3,4	4,4	4,4	4,0	2,0	5,0	5,0	4,0	5,0	5,0	5,0	1,0	6,0	6,0	6,0	3,0	0,4	2,0	1,1	1,3	0,1	1,1	5,0
iteration_1417	3,0	3,2	3,2	0,0	0,2	0,5	0,2	0,2	0,4	0,2	0,4	3,0	0,2	0,5	0,2	-1,-1	0,2	0,5	0,3	0,2	0,5	0,4	0,0	0,7	0,3	0,3	0,1	0,5	0,4	2,0	0,5	0,2	0,4	5,0	0,0	0,5	0,5	0,5	0,5	0,1	1,2	0,0	0,2	1,0	4,0	9,0	0,6
iteration_1418	2,3	2,1	2,3	1,3	2,3	2,3	3,0	1,3	1,3	0,6	0,3	2,3	0,6	0,5	0,6	4,0	2,3	3,0	4,0	3,0	1,3	2,0	2,0	0,3	2,3	2,3	2,3	0,4	2,0	0,5	1,1	0,3	1,3	4,0	-1,-1	0,5	0,3	0,6	0,6	0,3	5,0	1,3	4,3	5,0	0,3	1,1	0,3
iteration_1419	0,4	0,3	0,4	2,2	0,4	2,2	0,6	0,2	1,4	2,4	4,0	2,4	0,2	5,0	0,2	5,0	2,4	2,2	0,4	2,2	1,2	3,4	3,4	0,0	2,2	2,0	2,0	5,0	1,2	4,0	4,0	2,2	2,2	0,4	2,2	2,0	4,0	2,2	0,4	4,0	4,0	0,4	2,2	2,2	5,0	5,2	2,2
iteration_1420	5,0	3,2	2,2	2,1	5,0	2,0	2,2	0,3	0,5	2,1	0,3	0,3	4,0	2,2	0,3	0,5	2,2	2,0	0,2	2,0	0,6	0,4	0,4	4,0	0,2	0,5	0,5	2,2	0,5	2,0	0,6	1,3	2,4	3,0	2,4	1,4	1,4	1,4	2,3	3,0	4,0	5,0	2,0	2,0	0,2	0,2	2,4
iteration_1421	2,1	4,0	4,0	1,5	4,0	5,0	3,0	2,5	2,1	3,0	1,4	3,0	2,5	3,0	3,0	2,1	2,5	6,0	2,0	6,0	2,1	3,0	2,4	2,0	1,1	3,0	1,1	0,5	1,2	5,0	1,0	0,4	0,2	-1,-1	1,0	1,0	0,3	0,5	0,5	0,5	0,4	0,3	0,1	0,4	3,2	3,3	0,3
iteration_1422	4,1	0,5	4,5	2,1	4,0	0,5	0,6	6,0	0,3	4,1	3,1	2,5	2,5	3,0	6,0	5,0	4,1	0,6	0,5	0,6	4,1	0,6	0,6	2,5	3,0	3,0	8,0	4,0	3,1	0,4	5,0	3,1	2,1	5,0	5,0	2,0	2,1	3,1	0,2	3,1	1,3	5,0	3,3	3,3	0,2	3,1	0,4
iteration_1423	5,0	1,4	5,4	1,1	5,4	3,0	6,0	0,5	5,0	6,0	5,0	5,1	5,1	2,0	0,5	5,0	1,4	6,0	6,0	3,0	5,4	9,0	9,0	0,1	2,4	2,1	3,1	1,3	0,4	0,2	0,6	0,5	1,1	0,4	1,3	0,4	0,2	1,4	0,2	1,1	0,5	0,3	0,7	0,4	0,5	-1,-1	0,5
iteration_1424	0,5	0,5	0,9	2,1	0,1	2,1	0,6	0,5	2,0	0,5	0,4	0,6	0,5	5,0	2,5	4,0	2,4	0,2	0,6	2,5	1,4	0,7	0,3	1,4	4,0	2,5	2,5	0,1	5,0	0,5	2,1	4,0	2,1	1,3	2,0	0,1	6,0	2,0	0,1	0,1	0,5	3,0	1,5	1,5	5,0	3,0	5,0
iteration_1425	5,0	1,1	1,0	0,1	6,0	0,2	1,0	1,1	2,0	1,0	0,5	1,1	1,1	3,0	1,1	0,5	0,0	1,1	1,1	0,1	0,1	0,1	0,6	2,0	0,4	1,2	0,3	0,3	0,2	0,4	0,3	0,3	0,1	0,1	0,3	0,3	0,1	0,4	0,1	0,3	0,4	0,3	0,1	0,6	2,0	1,0	0,1
iteration_1426	4,0	0,4	0,2	1,0	0,2	0,3	0,0	0,0	0,5	0,0	4,0	1,2	0,0	0,5	0,0	3,0	1,2	0,3	0,3	0,0	0,4	0,2	5,0	0,4	3,0	0,0	3,0	0,5	3,0	0,4	2,0	5,0	1,5	4,0	2,0	2,3	6,0	6,0	1,0	0,5	0,1	2,0	2,0	2,1	0,5	2,5	5,0
iteration_1427	5,0	4,0	7,0	1,0	5,0	0,4	4,0	4,0	0,0	4,0	3,1	3,0	4,0	5,0	4,0	5,0	4,0	1,3	1,1	3,3	1,0	0,1	0,1	2,0	6,0	3,0	5,0	0,5	1,3	0,4	1,0	0,4	0,3	2,0	1,0	1,2	0,5	0,5	0,2	0,2	5,0	1,0	1,0	4,0	0,4	1,2	0,2
iteration_1428	2,0	0,2	1,2	2,4	1,2	2,1	1,4	2,2	5,0	3,0	2,2	1,4	2,2	3,0	0,6	0,1	1,4	3,0	3,0	1,1	-1,-1	0,6	1,2	5,0	0,4	0,2	0,2	0,4	4,0	2,0	2,4	0,3	2,0	4,1	2,0	2,4	2,0	2,3	0,0	0,3	0,5	0,1	0,3	0,3	2,0	0,1	0,1
iteration_1429	1,2	0,5	1,2	3,1	1,3	0,4	1,1	1,1	3,0	0,3	5,0	3,2	0,3	3,0	3,2	0,4	3,2	0,2	0,4	1,3	0,1	5,0	3,2	1,2	0,2	0,6	3,0	3,1	3,1	0,2	3,1	0,1	0,2	3,1	3,1	3,1	0,1	0,2	0,1	0,2	5,0	0,2	5,1	0,1	0,5	0,1	0,1
iteration_1430	4,0	0,3	2,0	4,3	2,0	0,5	0,3	2,3	3,0	0,3	0,1	0,3	0,3	0,4	2,3	2,0	4,0	0,8	0,0	0,8	5,0	0,4	0,3	0,1	1,3	1,3	3,0	1,3	4,0	0,5	1,0	0,2	0,3	0,4	4,3	1,4	0,4	0,4	0,4	0,4	3,0	0,7	0,3	3,3	2,2	2,4	0,4
iteration_1431	4,1	1,1	1,1	2,5	5,0	2,3	2,1	2,1	1,3	0,6	3,1	2,1	3,0	4,0	2,1	3,0	0,6	2,1	0,4	2,1	0,4	3,1	0,2	6,0	0,1	3,1	2,0	4,0	0,5	3,2	2,5	4,0	2,5	2,0	2,5	0,7	2,0	2,0	2,0	0,5	0,5	1,5	0,7	0,8	1,1	2,0	0,2
iteration_1432	0,4	3,1	0,4	2,2	0,4	3,1	2,1	0,3	0,3	2,1	2,2	0,3	0,5	2,0	0,5	0,2	2,3	3,1	0,2	3,1	0,4	2,2	2,1	2,3	0,4	0,4	0,4	4,0	1,2	0,2	3,0	4,0	3,0	3,0	3,0	1,2	5,0	3,0	2,0	4,0	1,2	3,0	2,2	2,0	1,3	1,3	4,0
iteration_1433	0,2	0,3	0,1	0,6	0,4	3,2	0,4	0,4	2,2	0,2	0,2	0,5	0,2	2,3	0,2	0,1	0,5	0,6	0,2	0,2	0,6	0,5	0,2	0,5	0,2	0,3	0,3	0,5	0,4	0,2	0,7	3,2	0,2	0,5	-1,-1	0,3	3,0	3,0	0,4	3,0	0,2	0,6	0,5	0,3	0,5	0,2	3,2
iteration_1434	3,0	4,0	3,0	0,2	5,0	0,3	2,2	2,2	0,4	1,2	4,0	2,2	1,0	0,4	2,2	0,2	2,2	2,2	2,1	2,2	0,4	4,0	4,0	1,1	0,4	0,2	2,0	3,0	0,5	0,4	3,2	0,3	3,2	0,2	3,2	0,2	3,2	3,1	3,2	0,4	3,1	3,2	3,2	3,2	0,5	0,2	0,4
iteration_1435	4,0	5,0	5,0	0,3	4,0	4,0	2,3	3,0	4,0	2,3	4,0	3,0	2,3	5,0	3,0	2,2	3,3	2,3	4,0	4,0	5,0	5,0	2,0	1,3	3,2	2,0	3,2	0,2	0,3	0,4	0,5	3,1	0,5	0,5	0,2	0,3	3,2	3,3	3,3	0,3	0,2	0,3	0,2	0,0	1,4	0,7	3,0
iteration_1436	5,0	5,0	6,0	2,2	6,0	4,0	2,2	6,0	0,2	4,0	5,0	6,0	4,2	1,2	6,0	1,3	6,0	4,0	4,0	4,0	4,1	4,0	5,0	5,0	3,0	2,3	5,0	2,0	0,2	4,0	0,0	0,5	2,2	0,5	2,0	3,0	0,7	0,2	2,0	0,2	1,3	2,2	0,5	3,0	4,0	4,3	0,4
iteration_1437	0,4	3,0	1,1	4,0	1,1	0,4	2,0	1,1	0,3	1,1	0,5	3,1	1,1	0,4	2,0	4,1	4,0	1,3	1,1	1,1	1,2	3,5	3,0	1,1	5,0	1,1	5,0	1,1	5,0	5,0	4,0	1,2	2,1	2,0	3,0	7,0	2,2	3,0	1,1	0,3	0,5	1,0	0,4	1,1	2,2	4,0	2,4
iteration_1438	0,5	0,1	0,6	0,4	0,5	0,5	0,4	0,6	0,3	0,2	2,1	0,4	0,8	3,0	0,2	0,3	0,2	0,3	0,6	0,6	0,5	0,2	2,3	3,3	0,1	0,4	0,1	2,3	3,1	5,0	5,0	0,4	-1,-1	5,0	5,0	4,0	0,5	0,7	0,1	0,3	0,3	3,0	2,2	1,1	5,0	1,0	2,4
iteration_1439	0,2	0,5	0,2	2,1	0,2	3,0	0,3	0,1	2,0	2,2	3,1	0,1	2,2	2,1	2,0	2,2	0,1	0,2	0,2	0,2	1,1	0,2	3,1	0,3	2,0	2,2	2,0	0,3	2,3	0,4	2,2	0,5	0,5	1,0	2,2	0,5	0,7	0,2	0,3	0,2	2,3	0,2	2,2	0,5	5,0	3,0	0,4
iteration_1440	1,4	0,3	1,3	0,4	1,0	0,5	1,4	1,0	0,2	1,0	0,2	0,3	1,4	0,4	0,7	3,0	0,3	1,5	1,0	0,4	0,1	0,1	0,4	1,1	1,3	1,3	1,4	0,1	0,4	0,4	0,0	0,5	0,0	0,4	0,0	0,0	0,2	0,2	0,3	0,2	0,2	0,2	0,2	0,2	0,3	0,4	0,2
iteration_1441	4,0	5,0	2,0	2,2	3,0	2,1	2,0	-1,-1	0,4	4,0	0,4	2,0	2,2	4,1	2,2	3,0	2,2	2,0	2,0	4,0	2,1	0,2	2,2	0,3	0,2	2,0	3,2	2,0	0,3	2,1	2,2	4,1	0,1	5,0	0,1	0,3	4,0	4,0	4,1	4,0	4,0	4,0	7,0	3,0	4,0	6,0	4,0
iteration_1442	0,1	0,5	0,4	4,4	0,4	4,1	0,4	0,4	0,4	4,0	4,1	0,4	4,4	2,0	4,4	1,3	4,4	4,4	4,4	0,5	0,3	4,0	0,1	2,4	5,0	4,3	1,4	4,1	0,4	1,4	0,1	4,0	0,1	0,4	4,4	0,5	2,0	2,1	2,0	2,1	0,5	4,1	4,5	0,1	0,2	0,2	2,5
iteration_1443	0,4	2,3	2,2	2,1	0,5	0,5	0,3	4,0	4,0	2,1	0,3	4,0	2,2	0,2	2,2	3,0	4,0	0,2	0,3	0,3	5,0	2,0	2,0	0,4	5,0	2,0	2,0	0,2	4,0	1,2	2,1	0,3	2,1	0,3	2,1	2,2	0,1	0,1	0,4	2,3	4,1	2,0	4,0	0,1	3,0	3,0	0,1
iteration_1444	5,0	5,0	2,0	0,5	5,0	3,1	1,4	1,4	4,0	1,1	3,0	1,1	1,4	3,2	1,4	0,5	1,1	4,0	3,4	3,4	3,4	3,0	1,1	0,6	1,2	0,7	0,6	0,3	0,5	2,1	0,3	0,4	0,5	3,0	0,3	0,2	0,6	0,6	0,6	0,6	0,5	3,2	0,5	3,3	5,0	4,0	0,7
iteration_1445	3,2	2,2	5,0	0,4	5,0	1,4	2,1	2,3	2,0	2,1	4,0	3,1	2,1	5,0	2,1	4,0	3,3	0,5	2,4	1,1	3,0	6,0	1,1	5,1	1,1	3,0	5,0	1,3	0,5	2,2	1,1	1,4	1,1	0,2	1,4	1,2	1,1	1,1	0,5	1,4	2,3	0,5	2,1	0,4	2,0	1,1	3,0
iteration_1446	0,2	0,4	0,2	0,5	0,2	0,4	0,1	0,6	0,4	0,6	0,2	0,6	0,6	4,0	0,1	3,0	0,6	0,3	0,3	0,3	0,3	0,5	0,1	0,5	0,0	3,0	3,1	0,5	0,4	5,0	0,4	2,0	0,9	0,5	0,9	1,4	2,4	2,4	0,4	2,5	2,3	0,9	0,8	0,8	0,3	0,8	0,7
iteration_1447	0,2	4,0	2,0	4,1	2,2	1,3	4,0	0,1	0,5	-1,-1	2,0	6,0	0,1	0,3	6,0	0,4	4,0	1,0	5,0	4,3	0,4	3,0	5,0	0,3	2,0	2,4	2,4	4,1	1,1	0,4	5,0	0,5	1,1	0,2	0,2	1,4	1,1	1,1	0,2	-1,-1	3,0	0,1	1,1	2,1	3,0	3,2	2,0
iteration_1448	3,1	1,0	0,1	0,6	3,0	4,0	0,3	0,4	0,5	0,3	5,0	0,3	0,3	3,0	0,4	0,5	0,4	2,3	2,0	2,3	0,2	3,3	3,0	2,0	0,6	0,3	0,3	0,4	1,3	3,0	0,4	2,0	1,3	1,3	1,1	3,1	0,3	1,0	0,3	0,3	0,1	1,1	1,1	0,1	0,4	0,5	0,4
iteration_1449	2,3	0,4	0,5	0,8	0,5	0,3	0,6	0,7	3,2	0,6	0,5	0,6	0,7	4,0	0,6	4,1	0,7	0,6	-1,-1	0,3	3,4	0,5	0,6	2,3	0,5	4,2	0,3	0,4	0,5	2,3	0,1	4,0	0,1	0,4	0,5	2,0	4,0	4,0	4,1	4,0	0,5	0,4	0,6	0,6	3,0	2,3	0,3
iteration_1450	5,0	4,0	8,0	5,0	5,0	2,0	8,0	5,0	2,1	8,0	0,3	5,0	8,0	2,2	8,0	2,0	5,0	4,0	4,0	6,0	4,1	1,3	4,0	6,0	5,0	5,0	5,0	2,0	5,0	2,0	2,0	4,0	5,0	0,5	5,0	2,0	8,0	4,0	8,0	5,0	2,0	4,5	5,0	5,0	3,0	3,5	8,0
iteration_1451	2,0	5,0	2,0	0,4	2,0	2,0	1,4	1,0	4,0	1,0	0,3	1,4	1,0	2,1	1,0	0,2	1,0	1,0	1,0	3,0	2,0	-1,-1	0,4	1,1	0,2	1,2	0,2	0,5	0,5	4,0	0,1	2,1	0,9	2,3	0,9	3,0	0,6	0,5	2,4	2,5	0,4	2,5	0,6	2,1	4,0	3,3	0,2
iteration_1452	0,2	0,4	0,3	1,0	0,3	0,1	0,1	0,2	0,5	0,2	0,5	0,2	1,1	5,0	1,2	1,3	1,1	0,1	0,1	0,1	0,5	0,4	0,4	4,0	2,0	1,2	0,5	2,0	0,4	0,5	1,0	0,2	1,0	3,0	1,4	1,1	0,2	0,0	0,0	1,0	3,1	3,4	3,1	3,1	4,0	6,0	0,3
iteration_1453	0,4	0,2	0,5	0,5	0,5	4,0	0,4	0,6	1,3	0,7	0,3	0,3	0,7	4,0	0,3	4,0	0,3	3,3	3,1	3,1	0,5	0,4	0,3	1,4	4,1	0,2	4,1	0,4	0,2	2,0	-1,-1	4,0	0,1	3,0	0,5	0,4	2,0	2,1	2,0	2,0	1,3	2,1	0,4	1,1	0,5	1,3	0,1
iteration_1454	0,5	1,0	1,2	0,1	0,3	0,3	0,2	0,3	2,0	0,2	1,3	0,3	1,1	4,0	1,1	4,0	1,1	0,5	0,2	0,5	1,2	1,2	1,2	2,0	2,1	3,0	3,0	4,0	0,2	1,4	4,1	0,5	0,1	0,5	0,1	4,4	0,3	-1,-1	0,2	0,4	2,0	0,1	1,1	1,0	1,4	0,8	0,1
iteration_1455	1,2	0,4	1,1	1,2	0,5	0,4	1,1	0,3	0,3	1,1	3,0	2,0	2,0	0,5	2,0	2,1	1,1	0,2	1,3	1,3	0,3	4,0	4,0	1,2	1,1	1,1	1,1	1,1	0,2	3,2	1,2	0,4	0,3	1,2	1,0	0,4	0,4	0,2	0,3	0,3	3,2	2,0	1,2	4,0	4,0	1,2	1,3
iteration_1456	1,3	1,2	1,3	2,0	1,3	3,0	2,0	2,0	0,2	1,3	0,2	1,3	1,3	2,2	2,0	0,5	1,3	4,0	4,0	4,0	1,0	0,4	1,1	3,0	1,3	1,2	1,3	3,0	1,1	5,0	2,0	2,0	3,0	-1,-1	1,1	1,0	3,0	3,0	3,0	3,0	0,4	1,1	0,2	1,3	1,1	1,1	1,1
iteration_1457	0,4	2,0	2,3	0,1	0,3	5,0	0,3	0,3	5,0	0,3	0,4	2,1	0,4	1,1	2,1	3,2	0,4	4,0	1,0	1,3	0,3	0,3	2,2	1,3	2,2	2,2	5,0	0,2	0,3	2,0	0,3	0,1	0,3	2,0	0,1	1,2	0,2	0,1	0,2	0,3	0,3	1,1	0,3	1,1	1,1	1,1	0,1
iteration_1458	2,2	0,4	0,3	0,3	2,1	1,3	0,3	0,4	4,1	0,4	0,4	0,2	0,4	2,2	0,4	2,0	0,3	0,4	1,1	1,2	4,2	0,1	0,1	0,4	2,2	0,2	2,2	1,2	0,2	1,1	1,1	3,0	1,1	3,0	1,1	0,2	2,0	3,0	2,1	3,0	4,0	4,0	7,0	5,0	1,4	0,4	5,0
iteration_1459	0,4	3,2	3,3	1,2	3,1	5,0	1,3	1,3	4,0	1,3	0,3	0,5	1,3	0,5	4,0	4,0	3,2	6,0	1,0	5,3	3,0	0,4	0,4	0,6	3,0	7,0	5,0	1,2	3,0	2,2	3,0	3,0	3,0	3,1	-1,-1	2,2	4,0	4,0	4,0	3,0	1,2	4,0	3,2	3,2	3,2	3,2	2,2
iteration_1460	5,0	4,0	1,0	1,2	-1,-1	0,5	2,0	1,0	4,0	0,2	5,0	1,2	1,2	0,2	2,0	3,0	2,0	1,5	1,5	1,0	1,0	1,2	4,2	1,0	3,0	2,0	2,0	1,2	0,4	0,5	1,2	3,0	0,4	0,4	1,2	0,4	0,2	0,2	0,2	0,2	1,3	0,6	1,2	1,2	4,0	1,4	0,4
iteration_1461	5,0	0,3	3,3	1,1	2,0	4,0	0,4	4,0	3,0	3,1	1,2	1,3	0,4	0,2	4,0	0,3	3,1	3,1	3,1	3,1	6,0	1,2	0,5	0,5	1,0	3,0	1,3	1,2	0,2	1,3	0,3	3,0	0,3	4,0	1,1	0,4	0,2	3,1	0,1	0,2	3,0	1,0	0,0	0,0	2,3	6,0	0,0
iteration_1462	3,1	2,3	2,1	1,0	3,3	3,0	2,0	1,1	0,5	2,0	5,0	0,1	3,0	1,3	2,0	0,5	3,0	3,0	5,0	2,0	0,1	1,1	4,1	2,3	2,4	2,1	-1,-1	0,4	1,3	1,4	1,4	0,2	1,4	3,2	1,4	1,4	0,6	0,6	0,6	0,6	3,1	4,0	6,0	6,0	3,0	2,2	3,2
iteration_1463	3,0	0,2	2,1	0,2	2,1	2,0	0,2	2,1	2,3	0,2	2,1	0,2	2,1	0,5	2,1	3,1	2,1	1,1	1,1	1,1	2,3	2,1	-1,-1	2,3	2,1	2,1	5,0	3,1	4,1	1,3	0,2	0,5	7,0	4,0	7,0	1,1	3,4	3,4	3,1	3,1	0,1	6,0	3,0	3,0	1,4	2,0	3,4
iteration_1464	0,2	5,0	-1,-1	3,2	0,0	-1,-1	0,2	3,0	5,0	0,4	0,2	3,0	0,2	2,3	3,0	5,0	3,0	0,3	0,1	0,3	5,0	3,2	0,2	2,2	0,0	0,0	0,0	0,3	3,2	5,0	0,4	1,3	0,4	1,2	3,2	1,2	0,5	1,2	1,2	0,5	5,0	1,2	1,2	4,2	2,0	2,0	1,2
iteration_1465	3,2	1,4	1,2	0,2	4,0	3,2	0,3	1,1	0,3	0,3	2,2	0,3	1,1	0,2	0,3	-1,-1	1,1	0,3	0,4	0,4	1,1	2,1	2,2	1,1	0,1	0,5	0,2	0,3	0,5	3,0	0,5	2,3	0,6	2,0	0,6	1,1	0,5	0,7	0,7	2,4	3,0	1,4	1,0	4,0	0,5	1,0	1,3
iteration_1466	0,4	1,2	0,4	4,0	0,4	3,0	1,2	3,2	0,5	3,2	3,0	3,2	3,2	5,0	1,2	0,2	3,2	3,0	3,0	2,0	0,7	2,2	4,0	1,2	0,4	0,4	0,4	3,0	3,2	5,0	4,0	0,3	5,0	4,1	5,0	3,0	3,1	2,1	3,1	2,1	0,3	7,0	4,0	3,0	0,4	4,3	3,0
iteration_1467	2,2	2,0	0,2	1,3	2,0	4,0	0,5	0,5	0,4	1,0	2,0	1,2	1,2	5,0	1,2	2,0	0,3	1,3	1,3	1,3	0,7	1,0	0,2	3,0	2,0	2,0	1,2	1,2	0,3	1,4	0,5	5,0	1,3	5,0	1,0	1,2	3,3	4,0	3,3	4,0	0,2	4,0	3,2	1,2	0,2	2,1	0,5
iteration_1468	0,4	2,0	0,0	1,0	0,0	1,0	1,0	0,0	5,0	0,0	0,5	0,0	1,0	4,1	1,0	4,0	0,0	0,0	1,0	1,0	0,0	0,3	0,3	4,0	3,0	1,0	4,0	2,0	4,0	0,5	5,0	1,0	1,0	0,3	1,0	1,5	1,0	2,0	2,0	0,0	2,2	0,1	0,2	2,1	2,1	0,2	1,2
iteration_1469	1,2	4,1	5,0	3,0	5,0	0,5	5,0	3,0	1,4	3,0	1,2	3,0	2,0	3,0	2,0	5,0	2,0	1,1	1,1	4,4	1,4	2,0	3,0	4,0	4,0	4,0	4,0	4,0	3,0	2,0	5,0	2,0	-1,-1	0,4	2,0	3,0	3,0	2,0	3,0	3,0	2,0	1,1	2,1	1,0	1,2	0,5	3,0
iteration_1470	2,2	1,3	0,5	0,2	2,3	4,1	0,4	0,3	0,4	0,3	3,2	0,5	0,4	5,0	0,3	0,2	0,5	0,3	4,2	4,2	0,2	3,3	3,3	1,2	0,4	0,1	0,4	0,3	0,4	1,4	0,2	0,5	0,2	3,0	0,5	0,6	0,4	0,2	0,5	0,2	5,0	1,2	0,2	5,2	3,2	1,2	0,2
iteration_1471	2,0	5,0	4,0	0,2	3,0	0,4	4,2	4,2	3,0	4,2	0,4	0,0	0,0	5,0	0,0	5,0	4,2	4,1	4,3	4,3	7,0	0,0	0,0	2,0	5,0	0,0	0,0	1,2	0,4	4,0	1,4	1,3	0,2	0,2	1,4	0,4	0,5	0,3	1,2	0,5	4,0	1,2	5,0	4,2	0,4	0,3	4,2
iteration_1472	0,4	2,2	2,4	1,0	0,2	5,0	0,4	3,0	5,0	1,4	0,3	3,0	3,0	1,4	0,4	2,0	2,0	4,4	1,4	4,0	2,0	1,2	1,1	2,4	0,4	0,4	2,4	1,1	0,5	0,4	1,5	2,1	0,1	1,4	1,0	1,1	2,1	0,2	0,1	0,1	0,5	1,4	0,7	1,3	2,0	1,0	0,4
iteration_1473	4,0	2,2	2,0	0,4	4,2	2,0	2,3	0,1	2,0	0,1	0,3	2,3	2,3	0,2	2,3	2,2	2,3	3,0	3,0	3,0	2,0	2,3	2,3	0,5	0,5	2,2	2,3	0,5	0,3	5,0	0,4	0,5	0,1	4,0	0,4	4,4	0,3	0,2	0,3	0,3	3,0	4,4	3,4	3,4	5,0	3,0	0,7
iteration_1474	5,0	0,4	0,0	3,2	5,0	0,3	3,0	0,2	2,0	3,0	2,0	3,0	3,0	1,4	3,0	1,0	3,0	0,0	3,0	3,0	0,0	1,0	4,0	4,0	1,0	3,0	3,0	0,4	3,0	0,5	3,2	0,4	3,2	2,0	3,2	0,2	3,1	-1,-1	3,3	3,1	0,4	5,0	2,2	3,2	0,3	0,2	3,2
iteration_1475	0,2	0,2	0,3	0,5	0,3	0,2	0,3	0,2	3,1	0,3	0,5	0,6	0,6	0,4	0,2	5,0	0,5	0,2	0,3	0,3	0,2	0,3	0,5	0,6	1,1	1,1	1,1	0,4	0,5	5,0	0,2	1,1	0,2	-1,-1	0,5	4,1	0,2	1,1	0,2	1,1	2,1	0,1	0,1	2,1	0,2	0,2	0,1
iteration_1476	2,1	5,0	1,1	0,2	1,1	-1,-1	1,1	0,2	0,3	0,2	2,0	0,2	1,1	4,0	1,1	3,2	0,2	5,0	1,1	5,0	0,2	0,1	0,1	5,0	1,2	1,2	0,3	3,1	2,1	2,0	2,1	5,0	5,0	0,5	0,2	1,1	7,0	4,0	7,0	7,0	4,0	0,3	1,1	1,2	0,4	0,4	3,1
iteration_1477	4,0	5,0	2,0	4,2	2,0	0,2	0,2	4,0	3,2	4,0	0,5	2,2	2,2	3,0	0,2	5,0	2,2	0,2	0,2	0,2	0,2	0,4	0,5	2,2	2,2	3,0	3,2	0,2	4,1	5,0	4,2	3,2	4,0	2,0	4,0	2,2	4,2	3,0	4,2	4,2	1,3	1,0	0,3	1,0	0,4	1,2	4,3
iteration_1478	5,0	0,4	3,0	3,3	3,4	2,0	3,0	6,0	0,4	0,3	2,0	0,3	0,3	0,2	0,3	2,0	6,0	4,0	1,0	1,0	3,3	1,3	1,0	0,1	2,0	0,3	0,3	2,3	4,0	0,3	5,0	0,3	5,0	3,0	1,3	2,3	2,1	2,1	3,1	2,2	1,2	2,3	1,3	2,2	3,1	4,0	0,4
iteration_1479	3,2	1,1	4,0	2,0	0,3	1,2	3,0	1,0	4,0	3,0	0,3	1,0	3,0	0,2	3,0	0,4	3,0	1,0	0,2	3,2	4,0	0,3	1,0	3,2	3,4	0,4	3,4	3,0	3,0	2,2	5,0	0,3	2,0	1,4	5,0	5,0	0,3	0,3	2,3	0,3	0,3	3,0	2,0	1,3	2,1	1,1	2,0
iteration_1480	0,4	3,0	0,3	6,0	3,3	0,3	3,0	3,3	3,1	3,0	4,0	3,3	3,3	2,0	3,3	2,2	3,3	3,1	3,2	3,2	3,3	4,3	3,0	4,0	2,3	5,0	3,2	3,2	4,0	0,2	1,2	0,3	1,2	2,3	1,2	0,3	1,3	0,2	0,5	0,5	5,0	2,2	2,2	2,2	2,0	2,3	2,3
iteration_1481	4,1	0,2	4,0	0,8	0,3	5,0	0,4	4,4	1,2	4,4	4,0	0,4	0,4	1,4	4,4	1,4	4,4	1,0	1,4	4,0	1,4	2,4	2,4	1,0	0,8	5,0	1,4	0,4	0,4	3,0	0,0	1,2	0,8	1,1	0,4	1,0	0,6	1,4	0,6	0,6	0,4	1,0	1,2	1,2	0,5	1,2	0,6
iteration_1482	0,5	3,0	0,5	0,2	3,0	2,3	0,5	0,5	0,3	0,0	0,2	0,2	0,2	2,2	0,2	0,4	0,5	0,3	2,5	0,8	0,3	0,0	0,2	0,2	0,6	0,4	0,4	3,0	0,3	0,5	-1,-1	4,0	0,2	0,4	0,2	3,3	2,2	2,2	2,2	2,0	0,2	0,4	0,2	0,4	0,5	0,6	2,0
iteration_1483	1,2	0,2	0,3	0,5	0,3	5,0	0,6	0,6	0,4	0,3	3,0	0,5	0,5	0,5	0,5	0,4	0,6	3,2	3,2	3,2	0,2	2,4	1,4	0,1	0,4	0,1	0,1	3,1	0,4	0,4	0,1	0,2	0,5	3,0	3,4	0,4	0,5	0,2	0,2	0,2	2,2	0,4	0,6	0,6	0,5	0,1	0,3
iteration_1484	4,1	0,3	0,4	5,2	4,3	4,1	0,3	0,5	2,0	0,3	1,3	5,3	5,1	2,0	0,3	2,0	0,3	0,2	0,2	0,3	0,3	6,0	5,3	6,0	1,1	1,2	1,2	5,0	1,2	1,4	0,2	2,3	6,0	3,1	6,0	0,6	3,0	1,3	7,0	1,3	0,3	4,0	1,0	1,0	2,0	1,1	3,0
iteration_1485	1,2	0,2	0,2	6,0	0,2	1,4	5,2	1,2	2,1	5,0	1,2	1,2	5,2	2,3	1,0	1,2	1,0	5,4	5,4	1,2	0,3	0,4	1,2	5,3	0,2	1,0	1,2	5,0	5,0	4,0	1,0	5,0	6,0	0,3	9,0	1,0	2,0	2,0	2,0	6,0	4,0	4,2	2,2	-1,-1	0,3	0,3	3,0
iteration_1486	0,5	3,0	3,3	5,0	3,2	0,2	4,0	7,0	4,0	7,0	3,1	1,3	4,3	0,3	4,3	0,5	1,3	3,1	1,1	3,1	6,0	1,1	0,4	0,6	4,1	0,7	4,1	2,0	5,0	4,0	5,0	0,4	2,0	4,0	2,0	7,0	1,3	1,3	-1,-1	1,3	0,2	4,0	3,1	1,1	1,3	-1,-1	1,1
iteration_1487	5,0	1,3	5,3	2,2	6,0	0,4	7,0	0,5	0,2	2,3	4,0	5,2	0,5	4,0	7,0	2,2	2,3	5,2	5,2	5,2	0,2	6,0	8,0	3,3	-1,-1	2,2	5,2	4,0	0,5	2,2	2,2	0,3	2,3	0,2	2,3	4,0	0,5	2,2	2,2	2,1	2,2	2,0	4,0	0,2	3,1	0,3	2,2
iteration_1488	1,1	3,0	2,1	0,6	2,1	0,3	0,4	0,4	2,0	2,3	2,0	2,3	2,3	4,0	2,3	5,0	2,3	0,4	0,5	0,4	1,1	1,3	1,3	4,3	2,3	2,3	4,0	1,3	0,4	5,0	0,4	0,5	1,1	2,0	0,6	3,3	0,5	1,1	0,2	1,1	0,1	0,3	0,3	0,0	3,0	3,0	0,4
iteration_1489	0,4	5,0	1,2	0,3	1,2	2,0	1,2	1,1	2,1	1,1	0,3	1,2	0,3	5,0	1,2	0,4	1,2	1,0	0,2	0,2	2,1	0,4	0,3	0,2	1,4	0,2	1,4	4,1	3,2	2,0	7,0	0,2	4,2	4,1	7,0	5,0	4,2	4,2	0,2	0,2	1,3	4,1	4,3	4,3	5,0	9,0	4,3
iteration_1490	0,5	-1,-1	0,1	3,3	5,4	3,2	0,4	3,1	2,3	0,3	0,2	3,1	3,1	4,0	0,3	2,2	0,4	3,3	0,5	0,3	0,4	3,2	3,0	4,1	2,3	2,3	2,0	1,3	4,0	4,0	3,3	0,3	1,3	1,4	2,0	5,0	0,6	0,6	0,6	0,3	2,1	2,0	3,0	3,0	0,5	1,3	2,3
iteration_1491	0,5	2,0	0,2	0,3	2,3	3,0	0,4	0,2	5,0	0,2	5,0	0,2	0,3	0,4	0,2	2,2	0,3	2,2	2,2	1,2	2,0	2,0	3,2	0,1	2,0	2,2	2,0	0,5	1,1	5,0	0,4	2,1	1,3	0,5	1,2	4,1	0,4	3,0	2,3	1,1	2,1	0,4	0,3	2,2	2,3	2,3	-1,-1
iteration_1492	5,0	0,3	2,0	2,2	2,0	5,0	0,2	2,2	2,0	4,0	0,3	2,0	2,0	0,5	4,0	0,5	0,2	2,0	3,2	2,2	3,0	0,1	0,2	2,0	2,0	2,0	2,0	3,2	4,0	1,4	2,2	3,1	2,2	4,0	5,0	1,2	2,1	2,1	0,3	2,1	5,0	5,0	5,0	5,0	1,3	2,3	5,0
iteration_1493	1,2	0,5	1,3	1,3	1,3	4,1	1,3	2,0	2,1	1,3	0,3	2,0	0,6	4,0	1,3	4,0	2,0	5,0	4,3	4,3	3,0	1,1	1,2	4,3	2,3	2,3	3,0	1,4	2,3	1,1	0,7	4,0	0,7	3,2	1,3	0,4	2,4	2,4	2,4	2,3	5,0	3,3	4,0	4,0	5,0	7,0	5,0
iteration_1494	0,5	4,0	2,1	2,3	2,4	0,4	4,0	0,4	3,0	2,1	1,3	2,3	0,4	4,1	4,0	3,0	2,3	2,1	2,1	2,1	1,3	3,0	0,6	4,3	5,0	2,0	2,0	2,3	3,0	2,0	4,0	2,2	1,3	0,4	4,0	2,0	0,5	2,3	1,2	2,3	4,0	2,4	3,4	1,4	4,0	0,0	3,2
iteration_1495	0,3	0,3	0,3	4,0	0,4	0,4	0,1	4,1	0,5	0,1	2,3	4,1	0,1	0,2	4,1	0,5	4,1	0,5	0,5	0,1	4,2	6,0	6,0	0,1	4,0	0,1	0,1	5,0	0,5	0,4	1,0	0,4	1,0	3,0	1,5	1,2	0,3	1,3	0,3	1,1	5,0	4,0	2,0	5,0	3,2	0,2	1,0
iteration_1496	0,5	2,1	0,5	4,0	2,1	0,5	2,4	2,4	2,2	2,4	3,0	2,4	2,4	4,0	2,4	4,1	2,1	2,4	2,1	2,1	2,4	1,4	1,4	1,4	6,0	2,1	6,0	3,0	3,0	0,3	3,0	1,4	4,0	1,2	-1,-1	1,1	3,0	3,0	2,4	3,0	2,0	3,0	2,0	2,0	4,0	3,2	3,0
iteration_1497	3,0	4,0	4,0	5,0	0,0	0,5	7,0	2,0	2,3	2,0	1,4	6,0	3,0	5,0	7,0	0,2	2,0	3,1	3,4	4,1	4,0	3,0	5,0	1,0	4,0	4,2	4,2	3,2	5,0	2,0	6,0	4,0	5,0	5,0	5,0	4,0	5,0	4,0	5,0	4,0	2,2	7,0	2,2	7,0	0,5	0,3	4,0
iteration_1498	0,2	3,0	3,0	0,2	3,2	5,0	3,0	3,0	4,1	3,0	0,3	3,2	0,0	0,2	3,0	5,0	3,2	2,0	2,0	3,0	0,1	3,1	3,1	0,2	8,0	5,0	3,0	5,0	0,3	3,1	0,2	0,1	0,1	4,0	5,1	0,1	0,1	0,0	0,2	0,2	1,3	0,1	1,0	1,0	2,3	2,0	0,1
iteration_1499	0,3	3,0	3,1	0,2	0,1	3,0	3,0	0,3	0,3	0,1	1,4	0,3	3,0	0,2	0,3	3,1	0,3	1,0	4,0	2,0	0,1	0,5	1,2	0,2	3,2	0,3	3,1	3,2	0,4	4,1	3,4	0,4	3,4	0,5	0,2	4,4	3,1	3,3	0,7	3,1	1,4	0,4	1,2	1,2	4,1	4,2	3,2
iteration_1500	1,4	5,0	0,4	5,0	6,0	5,0	4,4	1,4	2,0	4,0	2,3	1,4	1,4	0,3	1,4	0,4	1,0	4,0	0,4	9,0	2,4	2,4	0,7	0,4	0,7	1,1	0,5	1,2	4,1	5,0	4,2	0,4	0,3	2,2	5,0	7,0	0,4	0,4	0,4	0,3	0,4	6,0	2,1	4,3	0,5	0,6	2,2
iteration_1501	0,3	0,3	0,3	0,1	0,6	0,5	0,1	0,1	4,0	0,4	0,4	0,4	0,4	1,3	0,1	0,3	0,3	0,0	0,1	0,1	3,0	0,3	0,5	0,6	0,4	0,3	0,3	0,2	3,1	1,3	3,0	0,3	0,3	0,1	0,3	0,3	0,1	0,2	0,1	0,1	0,5	0,1	0,5	0,1	4,1	4,0	0,4
iteration_1502	1,1	0,3	1,0	2,0	1,3	4,0	1,0	3,0	5,0	3,0	0,3	2,0	2,0	5,0	2,0	1,3	1,0	0,0	4,0	5,0	3,0	2,2	2,1	3,0	3,0	0,3	0,3	4,0	0,3	5,0	2,0	4,0	2,3	1,4	2,3	4,0	3,0	5,0	3,3	5,0	2,0	3,0	1,0	2,0	5,0	3,0	1,0
iteration_1503	3,0	4,0	4,0	3,3	3,0	5,0	5,0	5,0	0,5	2,3	1,3	5,0	5,0	4,0	2,3	5,0	5,0	7,0	3,0	8,0	3,4	3,0	3,3	4,0	2,3	5,0	2,3	4,0	2,3	2,0	1,3	3,0	3,0	3,2	3,3	2,0	1,0	1,0	1,0	1,0	0,3	0,5	0,3	0,5	0,4	0,4	0,0
iteration_1504	5,0	0,3	0,1	2,0	5,2	2,1	1,1	1,0	0,3	1,0	1,1	1,0	1,1	2,3	1,1	0,5	1,1	2,1	2,1	2,1	1,3	1,1	1,0	0,4	0,6	1,0	0,1	1,1	5,0	4,0	2,0	5,0	4,1	5,0	2,0	2,0	5,0	4,1	8,0	1,1	0,2	4,0	3,2	3,0	5,0	5,0	1,2
iteration_1505	0,3	0,2	0,3	2,4	0,4	3,0	0,5	0,6	2,0	0,6	4,1	2,1	0,5	3,0	0,5	0,4	2,1	1,1	2,1	2,1	1,4	0,2	6,0	2,4	0,6	0,6	0,3	0,5	3,0	0,4	1,1	0,4	1,4	2,3	1,4	1,4	1,2	0,6	1,2	1,2	5,0	3,0	4,0	5,0	1,2	0,5	1,2
iteration_1506	0,4	3,0	1,4	0,1	2,0	5,0	1,0	0,4	2,0	1,1	0,3	1,1	1,0	5,0	1,1	4,0	1,0	5,0	4,0	1,0	1,0	1,2	1,2	2,0	3,0	2,1	2,1	3,1	2,0	0,2	5,0	4,1	5,0	0,3	3,0	3,1	7,0	7,0	6,0	6,0	2,0	3,3	4,0	4,0	2,0	1,0	4,0
iteration_1507	1,2	4,0	4,0	3,1	3,2	0,5	1,1	4,0	4,0	6,0	0,5	3,1	6,0	0,5	3,1	0,4	3,1	0,4	0,4	1,3	5,0	3,0	3,0	3,2	0,2	3,1	3,3	4,0	3,1	1,2	6,0	2,1	4,0	0,4	6,0	4,0	3,0	1,1	3,0	1,1	0,2	3,4	3,1	3,1	0,2	0,5	5,0
iteration_1508	1,2	4,1	1,1	0,2	5,0	0,4	1,2	1,2	2,0	0,1	1,1	0,3	1,2	5,0	1,0	4,1	1,2	1,2	1,2	0,4	0,2	0,3	1,1	4,2	0,1	4,0	0,1	1,2	-1,-1	5,0	1,0	0,2	1,0	3,0	1,2	5,0	1,2	1,0	0,0	1,0	4,0	4,0	5,0	5,0	5,0	3,0	2,2
iteration_1509	1,1	4,0	3,1	1,2	4,0	0,5	1,1	3,2	5,0	4,0	2,0	1,1	3,2	0,4	4,0	5,0	4,0	0,6	0,6	1,5	0,2	1,0	1,0	0,4	3,0	3,0	4,0	0,4	2,0	5,0	1,2	3,0	1,2	3,2	1,2	5,0	3,2	4,0	3,2	1,0	4,0	3,2	7,0	3,0	4,0	1,2	3,2
iteration_1510	0,4	1,3	1,1	0,5	1,1	4,0	1,3	1,2	2,0	1,3	1,0	1,2	1,2	4,0	1,2	2,2	0,4	1,0	5,0	0,3	1,0	0,2	1,0	2,2	0,4	0,4	1,2	2,3	0,4	3,0	2,2	2,0	0,5	4,0	2,2	3,0	1,3	1,2	1,3	1,2	1,3	4,0	2,3	2,3	0,3	2,3	3,0
iteration_1511	0,3	0,2	0,2	4,3	0,2	5,0	4,1	4,1	1,3	0,4	0,2	0,4	0,4	1,4	4,1	0,4	4,1	5,0	8,0	5,0	5,0	0,3	0,5	1,3	4,4	0,1	0,5	0,5	5,0	2,2	1,2	0,2	1,2	2,0	1,2	2,2	0,4	0,2	0,2	0,4	0,4	2,0	1,2	1,2	4,1	1,1	1,2
iteration_1512	0,4	3,0	1,3	3,0	2,3	4,1	4,0	4,0	0,4	0,3	2,3	0,3	3,3	2,3	3,3	0,5	4,0	5,0	7,0	7,0	1,1	0,3	0,3	2,3	3,0	0,3	0,8	0,5	3,1	0,4	3,5	0,5	3,5	0,3	3,5	0,7	0,10	3,5	0,5	3,0	0,4	0,6	0,3	0,7	1,1	1,1	0,6
iteration_1513	5,0	1,4	4,4	2,1	5,0	2,0	0,5	-1,-1	3,0	0,5	2,1	0,5	-1,-1	2,0	6,0	0,5	2,4	2,4	0,4	0,4	3,4	0,2	2,4	6,0	2,5	4,0	2,0	0,3	2,0	5,0	2,1	5,0	0,1	0,2	0,1	6,0	2,1	2,1	2,0	3,1	4,1	0,0	0,1	0,1	0,3	0,1	2,0
iteration_1514	0,3	0,4	0,2	1,5	0,2	1,3	1,2	1,2	0,5	0,7	3,0	0,7	0,5	0,2	1,0	0,2	1,2	2,0	0,5	0,5	0,7	3,2	0,2	0,1	0,0	0,0	0,0	0,5	3,0	4,0	2,5	0,5	1,5	0,5	2,0	2,5	1,1	1,4	0,6	0,6	0,5	2,1	0,3	0,3	0,2	0,4	1,1
iteration_1515	4,1	3,0	3,1	3,2	0,1	1,4	3,2	6,0	0,4	3,1	3,0	6,0	3,1	3,0	0,3	4,0	0,3	4,0	1,2	1,2	3,0	3,0	6,0	2,1	3,1	1,2	1,2	3,1	2,2	1,1	0,3	2,2	2,1	1,4	2,1	1,1	4,0	2,1	2,2	0,3	5,0	0,5	2,1	3,1	0,4	0,4	4,0
iteration_1516	2,0	5,0	2,0	0,1	5,0	3,1	1,0	1,0	0,2	1,1	3,0	1,1	1,0	0,4	1,0	0,4	1,0	3,0	4,0	0,1	1,2	3,1	4,0	1,1	0,3	1,3	1,1	0,2	0,3	0,4	0,4	0,3	0,4	0,3	0,4	-1,-1	0,2	0,3	0,2	0,2	0,5	0,6	0,3	0,8	3,2	0,2	0,4
iteration_1517	5,0	3,0	3,0	0,6	3,0	4,0	0,3	3,3	0,4	3,3	4,0	0,3	0,3	1,4	0,3	2,1	3,3	1,3	3,0	3,3	0,6	1,3	3,0	0,4	2,0	2,3	2,0	1,3	2,3	0,4	1,3	4,0	2,3	1,4	0,6	0,6	6,0	6,0	6,0	4,3	1,2	0,7	1,3	0,6	0,3	1,1	3,0
iteration_1518	2,0	4,0	2,0	4,4	4,0	4,1	2,4	4,0	0,5	6,0	2,0	4,0	2,4	0,4	4,0	0,4	2,4	4,4	2,1	2,1	4,2	0,0	-1,-1	2,1	4,2	4,2	0,2	0,4	4,0	3,0	0,4	0,2	0,0	5,0	4,4	0,4	0,1	0,1	0,1	0,1	0,4	6,0	2,3	2,3	0,5	2,1	0,3
iteration_1519	0,5	0,5	0,3	4,0	0,2	5,0	4,3	0,0	5,0	0,3	4,0	0,3	0,0	2,0	0,0	0,3	4,3	7,0	7,0	7,0	4,0	0,0	4,0	0,0	0,2	0,2	0,2	5,0	5,0	3,2	1,0	3,2	1,0	4,0	9,0	4,0	4,0	4,0	0,2	4,0	4,0	5,0	9,0	0,0	0,4	0,0	5,0
iteration_1520	0,5	2,3	-1,-1	5,0	2,4	4,0	3,0	3,0	3,1	1,4	0,3	3,0	4,4	0,4	4,4	2,0	6,0	1,0	6,0	6,0	1,1	1,0	1,3	0,6	6,0	0,4	0,4	1,3	4,1	3,0	1,1	0,3	5,0	0,4	1,1	0,1	1,0	1,0	4,0	4,3	3,0	0,1	1,1	1,0	1,2	1,4	1,1
iteration_1521	0,2	3,0	0,2	2,4	0,0	3,1	0,4	2,2	0,5	0,6	5,0	2,2	0,6	0,3	2,2	5,0	2,0	0,5	0,1	3,4	-1,-1	6,0	4,2	0,4	2,2	3,2	5,0	4,0	0,4	0,4	2,4	0,4	2,4	0,4	2,0	2,0	2,2	0,6	0,6	2,2	3,0	0,1	3,1	3,1	4,0	1,1	3,2
iteration_1522	0,5	1,4	0,7	2,0	0,7	0,3	1,3	1,3	1,1	1,4	0,4	1,4	1,3	0,4	1,4	2,2	1,3	1,1	1,2	0,4	1,3	1,1	0,5	0,3	0,6	0,6	0,6	5,0	1,2	1,1	4,2	0,4	2,0	2,0	4,2	0,3	1,0	1,4	1,4	1,4	3,0	5,0	6,0	2,0	3,0	2,0	4,0
iteration_1523	1,1	5,0	2,0	1,2	2,0	0,3	2,0	2,0	2,1	1,2	1,4	2,0	1,2	2,2	2,0	0,2	2,0	1,3	1,3	1,3	1,1	1,4	2,0	1,2	1,1	1,1	1,1	0,2	3,0	4,0	2,0	4,0	1,2	1,1	1,0	6,0	2,2	2,2	2,2	2,2	0,5	1,1	1,0	0,1	0,3	0,3	2,0
iteration_1524	2,1	1,0	0,1	0,5	1,1	-1,-1	0,3	0,3	0,3	0,3	0,4	0,3	0,2	4,0	0,3	0,3	0,3	1,3	1,3	1,0	0,2	0,1	0,2	0,0	0,5	0,1	0,2	0,2	1,3	2,1	1,0	0,2	0,3	0,2	0,5	1,1	0,4	0,1	0,1	0,1	0,5	0,5	0,5	0,4	0,5	0,1	0,4
iteration_1525	2,0	2,3	0,3	3,3	4,0	1,2	3,3	3,3	4,0	3,3	0,4	0,3	3,0	2,0	0,6	4,0	0,3	0,5	4,0	4,0	2,3	0,0	0,0	3,0	1,3	1,3	3,3	0,3	3,1	0,4	0,1	0,4	0,4	0,2	3,0	0,1	0,3	0,1	0,7	0,3	3,1	3,1	0,2	0,2	5,0	4,1	0,1
iteration_1526	3,0	0,5	3,5	0,5	3,0	2,0	3,3	0,8	1,2	-1,-1	1,3	3,2	0,8	2,3	0,8	-1,-1	3,2	5,0	5,0	2,3	0,7	4,0	3,3	2,3	0,9	0,7	0,6	1,3	0,4	0,4	0,5	0,5	0,5	5,0	1,2	0,7	0,6	0,4	0,6	0,5	0,3	5,2	0,3	0,4	0,3	5,2	0,4
iteration_1527	0,5	4,1	0,1	0,2	0,6	2,2	0,3	0,3	1,1	0,3	0,5	0,2	0,0	0,5	0,3	5,0	0,1	0,3	0,4	2,1	1,1	0,4	0,2	0,0	0,2	5,2	5,1	0,5	0,4	4,0	0,2	3,0	0,2	1,2	0,7	2,2	3,0	3,2	3,2	0,0	3,2	1,2	3,2	4,0	0,5	0,7	3,0
iteration_1528	1,1	5,0	1,1	2,0	1,1	3,0	3,0	0,1	5,0	0,1	1,0	3,0	1,0	4,0	0,1	0,1	2,1	4,0	2,0	4,0	2,0	3,0	3,0	0,0	0,1	0,1	0,2	2,2	0,5	3,0	0,7	2,3	2,5	0,3	2,0	2,2	4,0	0,8	2,5	4,0	1,4	0,3	1,3	0,7	3,1	3,3	2,3
iteration_1529	3,0	1,2	2,0	0,5	2,0	0,4	1,2	1,3	2,2	1,2	0,4	1,2	1,3	5,0	1,2	2,0	1,3	0,4	1,2	1,2	2,3	0,5	1,3	1,0	1,2	1,2	1,2	2,2	1,3	5,0	3,0	2,0	0,5	0,4	0,5	4,0	0,3	0,2	2,2	2,2	5,0	0,4	2,2	2,2	2,2	2,2	0,5
iteration_1530	2,2	0,4	2,2	0,4	2,2	2,0	2,1	0,3	5,0	2,1	5,0	2,1	2,1	3,0	0,5	0,3	2,1	4,0	4,0	0,1	4,2	7,0	2,0	2,0	0,6	0,6	0,5	0,5	1,3	3,2	0,4	2,3	1,4	0,3	1,4	0,3	2,4	0,7	0,7	1,3	5,0	0,5	5,1	5,1	0,3	0,5	2,1
iteration_1531	5,0	2,2	4,2	6,0	-1,-1	5,0	5,0	1,2	0,3	5,0	4,0	5,2	9,0	4,0	1,2	0,2	1,2	1,0	6,0	9,0	0,2	7,0	2,2	6,0	1,1	1,1	1,1	5,0	4,0	4,0	8,0	0,4	6,0	1,2	1,0	3,0	1,1	5,3	1,1	5,1	0,5	2,0	1,4	1,1	4,0	3,0	2,0
iteration_1532	2,2	4,0	2,2	0,1	2,2	4,1	0,2	2,0	3,1	2,0	0,5	2,0	2,0	4,0	0,3	0,2	0,3	0,1	4,2	4,0	0,1	0,2	0,3	6,0	0,2	0,2	0,2	2,0	0,5	1,0	0,1	5,0	2,4	0,5	2,1	0,0	5,0	5,0	2,4	4,0	1,4	0,6	0,5	1,5	0,4	0,2	2,4
iteration_1533	0,3	0,4	0,5	4,0	0,2	0,4	4,2	0,2	5,0	0,2	3,0	4,2	0,2	5,0	0,3	5,0	0,2	4,0	4,4	0,6	3,0	2,2	1,2	0,0	0,0	5,0	5,0	4,0	5,0	0,2	4,0	2,0	9,0	3,1	4,0	0,1	6,0	6,0	6,0	6,0	0,2	0,1	0,1	0,2	1,1	0,2	1,1
iteration_1534	0,3	0,5	0,3	3,2	0,3	1,4	3,3	3,0	2,2	0,2	3,0	0,5	-1,-1	1,4	3,3	0,5	3,0	4,0	4,0	0,7	2,0	2,2	2,2	1,2	0,4	3,4	0,4	3,1	0,4	1,4	0,3	3,1	3,2	2,1	3,2	0,6	3,2	3,1	0,3	3,2	0,4	2,2	0,5	0,5	3,1	0,2	3,2
iteration_1535	1,2	5,0	6,0	2,1	1,0	2,2	7,0	1,1	3,1	7,0	3,0	7,0	7,0	0,3	5,1	5,0	3,0	7,0	4,0	4,0	1,1	6,0	4,0	5,3	2,1	7,0	7,0	0,5	2,3	4,0	2,1	0,2	0,7	0,3	0,4	2,1	0,4	0,5	0,3	0,6	5,0	0,4	2,1	2,3	3,0	0,3	0,1
iteration_1536	0,2	4,0	4,0	3,0	4,2	3,2	7,0	0,0	2,0	0,0	3,0	7,0	3,0	0,5	7,0	4,0	0,0	7,0	7,0	4,2	2,0	5,0	5,0	0,0	4,0	4,0	4,0	3,2	2,0	0,3	5,0	3,0	5,0	4,0	2,2	3,3	4,0	3,0	3,0	5,0	0,3	4,0	2,2	2,2	5,0	4,0	3,0
iteration_1537	4,0	0,5	1,5	3,2	3,5	0,4	1,2	3,5	2,0	0,7	2,0	0,7	4,0	4,1	4,0	3,2	1,2	0,2	0,6	0,6	1,5	2,5	2,2	1,1	6,0	1,2	6,0	5,0	0,3	0,5	2,2	4,0	3,2	0,2	3,2	0,6	2,2	2,2	2,2	5,0	2,0	0,3	2,2	0,2	0,2	0,1	2,2
iteration_1538	0,4	2,0	1,3	0,5	1,1	5,0	0,4	0,4	0,2	1,4	0,5	0,7	0,4	3,0	1,4	2,2	1,4	4,3	1,3	1,1	0,1	0,4	0,8	0,1	1,2	3,0	1,2	0,2	0,4	3,0	0,1	1,0	0,1	-1,-1	0,5	0,1	1,0	0,0	1,0	0,1	4,0	0,4	3,4	1,0	4,0	2,0	4,0
iteration_1539	0,4	3,0	1,3	3,1	1,1	3,2	3,3	0,4	0,2	3,3	0,4	4,0	3,3	3,2	4,0	4,0	4,0	6,0	0,5	0,5	0,4	3,2	1,2	3,2	5,0	5,0	5,0	5,0	1,1	0,4	2,1	0,1	4,0	4,1	4,0	2,0	1,1	3,1	1,0	3,1	4,0	1,1	3,1	2,0	5,0	4,0	1,1
iteration_1540	5,0	4,1	9,0	3,0	4,0	0,2	-1,-1	6,0	0,2	5,0	3,2	7,0	5,0	4,1	6,0	0,5	6,0	1,0	5,2	5,0	4,1	2,2	5,2	5,0	1,4	5,1	5,4	-1,-1	1,3	3,1	2,3	0,5	0,5	0,4	0,5	3,3	0,3	0,3	0,7	0,7	3,2	0,5	3,2	0,5	0,3	0,2	0,5
iteration_1541	0,5	4,0	2,4	0,2	2,4	4,0	2,1	2,1	0,5	0,5	3,1	0,5	0,5	0,2	0,5	3,1	2,1	3,0	3,1	1,1	2,3	0,5	0,5	0,2	3,1	0,5	0,2	4,1	0,4	2,0	4,3	4,0	0,4	0,3	0,4	5,0	3,3	3,1	3,3	1,1	0,5	0,2	0,6	0,1	1,1	0,3	3,5
iteration_1542	2,3	4,0	4,0	-1,-1	2,3	1,4	4,0	4,0	0,4	4,0	0,5	2,0	4,0	0,4	4,0	2,2	4,0	3,0	3,0	2,4	2,0	0,4	0,1	2,0	2,2	4,0	4,0	5,0	2,3	2,0	0,3	0,4	7,0	4,0	5,3	0,3	2,3	2,3	2,3	2,3	0,4	9,0	4,4	4,4	1,3	5,0	4,3
iteration_1543	4,0	1,4	3,0	1,2	2,4	0,2	1,2	3,0	1,3	2,2	1,1	2,2	2,0	3,0	2,2	2,0	2,2	0,4	0,4	1,2	1,3	1,2	3,0	4,0	3,0	3,0	1,2	3,0	2,2	5,0	1,2	1,1	4,0	0,5	2,2	1,2	3,0	2,1	3,0	3,0	0,5	2,1	2,1	2,4	0,4	0,6	2,1
iteration_1544	0,3	2,3	0,3	1,4	0,3	0,5	1,0	0,7	3,2	1,0	2,0	0,7	1,0	0,4	1,3	0,2	0,4	0,2	1,2	1,2	3,4	2,3	0,4	1,2	1,0	1,0	0,5	1,0	0,5	1,4	0,1	0,3	0,1	0,2	1,1	0,5	0,1	0,0	0,4	0,1	0,3	1,2	1,1	0,4	3,0	0,0	1,1
iteration_1545	4,0	2,0	5,0	2,1	1,0	0,2	2,1	4,0	0,2	2,1	3,0	2,1	2,1	3,0	5,0	0,5	3,1	2,2	0,3	0,1	2,0	1,1	2,1	1,1	2,5	2,5	2,5	5,0	3,1	5,0	5,0	1,3	6,0	5,0	6,0	2,0	3,3	4,0	4,0	4,0	5,0	6,0	6,0	6,0	5,0	8,0	6,0
iteration_1546	0,5	2,0	1,1	5,2	1,4	0,5	5,1	1,2	4,0	5,1	3,0	5,1	1,2	0,4	1,2	5,0	5,1	5,0	0,1	5,5	3,0	5,0	3,1	0,4	5,0	1,2	5,0	5,0	0,3	0,4	0,2	0,2	0,1	0,4	0,2	0,4	0,1	0,2	0,1	0,2	0,4	0,2	0,0	0,6	4,0	2,4	0,1
iteration_1547	4,0	2,0	3,0	8,0	5,0	1,2	4,0	7,0	0,3	7,0	0,4	7,0	7,0	0,3	7,0	0,2	7,0	0,2	5,0	5,0	4,0	4,3	4,3	3,1	3,1	4,1	4,1	4,1	5,0	2,0	8,0	0,2	1,1	0,4	8,0	6,0	1,1	0,2	0,2	1,1	5,0	4,1	8,0	4,1	0,3	0,3	-1,-1
iteration_1548	3,2	1,1	3,1	0,0	0,3	5,0	3,0	0,1	2,3	3,0	2,0	0,1	0,1	0,5	0,1	5,0	3,0	4,0	1,0	4,0	2,1	0,0	2,1	0,5	5,0	5,0	0,1	0,2	0,5	0,3	0,2	2,2	0,5	2,2	0,7	0,1	2,5	0,2	0,2	0,7	4,0	2,5	5,0	1,5	3,1	0,3	5,0
iteration_1549	0,5	1,4	0,8	2,2	1,1	3,2	0,6	0,6	0,4	2,4	0,2	2,4	2,4	3,0	0,6	4,0	0,6	0,6	3,4	3,4	0,3	2,0	2,2	4,0	0,4	4,4	0,2	2,2	4,0	4,1	4,0	4,0	2,2	3,1	2,2	2,1	4,0	2,2	4,0	4,0	2,0	5,0	4,0	3,0	3,1	0,2	5,0
iteration_1550	1,4	1,2	0,6	3,0	1,2	5,0	3,2	0,4	2,1	3,4	0,5	3,4	3,2	3,2	3,2	0,5	0,2	8,0	0,2	0,2	0,1	3,1	0,5	0,4	0,5	3,3	0,5	2,0	3,2	3,0	2,2	1,1	3,0	0,5	0,2	2,2	0,1	1,0	3,1	4,0	0,5	0,6	0,4	0,9	2,1	2,4	0,5
iteration_1551	0,5	4,0	1,0	0,2	1,5	0,2	0,1	1,1	2,0	1,1	1,2	1,1	1,1	2,1	0,1	0,5	0,1	0,1	0,2	0,0	2,0	2,0	1,1	2,1	0,1	0,5	0,0	0,2	0,3	5,0	0,2	2,3	0,2	3,0	0,2	4,1	2,1	2,1	0,4	2,1	4,0	1,1	1,1	2,0	4,1	5,0	0,2
iteration_1552	0,3	1,3	1,2	5,0	1,2	4,0	4,2	4,2	5,0	5,0	2,2	2,0	5,0	2,1	1,2	4,0	1,2	8,0	8,0	8,0	8,0	3,0	1,2	6,0	-1,-1	3,0	2,2	1,4	5,0	5,0	2,0	0,5	1,4	0,2	-1,-1	5,0	1,1	1,1	1,1	1,1	2,1	1,1	0,2	1,1	0,2	0,2	1,1
iteration_1553	0,2	1,4	1,1	0,6	1,1	4,0	0,6	1,1	1,3	1,1	1,2	0,6	1,1	1,1	1,1	1,1	0,6	2,1	2,5	2,5	2,0	1,5	1,5	0,2	1,1	1,1	1,1	0,5	1,1	2,0	1,5	0,4	1,0	1,2	0,6	1,5	1,2	0,2	0,2	0,2	1,2	0,7	1,2	0,4	2,1	3,0	0,4
iteration_1554	5,0	0,4	0,2	4,0	0,2	1,3	3,2	1,0	0,2	1,2	0,5	3,0	3,0	2,2	3,0	1,4	3,2	4,0	0,5	4,0	0,2	3,2	3,2	5,0	0,4	0,4	3,4	5,0	3,1	4,0	4,1	1,2	4,0	5,0	4,1	6,0	2,0	3,2	1,2	1,2	1,4	2,1	2,4	1,1	4,0	3,0	3,0
iteration_1555	4,0	1,1	4,0	0,4	2,0	3,0	3,4	3,0	-1,-1	3,0	3,0	1,4	1,4	4,0	1,4	3,0	3,4	1,4	2,4	5,0	0,1	2,0	2,4	1,4	1,4	2,0	1,4	0,5	0,2	1,1	0,4	2,0	0,6	0,4	0,1	0,1	-1,-1	1,4	1,2	1,4	1,0	0,3	1,3	1,0	0,5	0,8	0,5
iteration_1556	2,0	0,5	1,2	3,2	1,2	5,0	1,2	1,2	0,5	4,0	2,0	1,2	1,2	1,4	3,2	0,3	1,2	4,0	3,2	4,0	1,1	1,2	2,0	1,4	3,3	0,5	3,0	0,5	5,0	-1,-1	2,2	0,4	3,3	5,0	2,3	7,0	0,3	0,7	0,3	3,0	3,0	4,3	1,3	1,3	-1,-1	1,0	0,3
iteration_1557	3,0	0,4	1,0	0,2	2,0	3,0	0,1	1,1	3,0	1,1	1,4	1,1	0,1	0,3	1,1	0,5	1,1	0,0	0,0	3,0	3,0	1,4	0,5	0,4	1,2	1,2	0,3	3,1	0,2	0,2	3,1	0,4	3,1	0,2	3,1	0,3	3,2	0,3	3,2	3,2	3,0	0,2	0,1	3,1	5,0	2,1	3,0
iteration_1558	3,0	5,0	0,0	3,1	0,0	5,0	0,1	3,0	4,1	3,0	2,3	3,0	0,1	2,1	3,0	1,3	0,1	0,1	0,0	0,0	3,1	5,0	3,3	2,1	4,0	4,0	0,3	0,2	3,2	1,4	3,1	0,2	0,3	1,2	0,3	3,4	0,3	0,3	0,2	0,3	0,4	1,1	1,4	1,0	4,0	1,2	0,5
iteration_1559	4,0	3,0	2,0	3,1	2,0	3,0	0,1	3,0	4,1	5,0	-1,-1	2,1	0,1	0,5	2,1	0,5	2,1	3,0	3,0	3,0	7,0	2,5	0,1	0,0	2,4	2,4	2,1	3,2	0,3	0,4	0,3	2,1	3,2	0,3	0,3	0,4	3,1	0,3	3,1	0,3	0,5	0,4	0,6	0,3	2,0	1,0	0,6
iteration_1560	4,0	1,3	3,3	2,2	2,0	4,1	2,3	0,5	0,2	2,3	5,0	0,5	0,5	4,0	3,2	4,0	5,0	4,3	0,4	6,0	0,2	4,3	1,2	1,3	3,2	6,0	1,2	4,0	0,5	0,4	2,3	5,0	2,3	3,0	2,2	0,6	0,3	7,0	2,0	0,3	4,0	1,2	3,2	4,0	5,0	4,0	3,0
iteration_1561	1,4	3,2	3,4	2,2	3,4	0,5	2,4	5,0	0,3	5,0	5,0	0,6	2,4	2,0	5,0	2,2	3,2	0,6	0,7	0,6	2,0	0,2	5,4	2,0	4,0	3,2	4,0	3,0	0,3	2,0	2,1	3,0	1,2	3,2	2,1	1,1	1,2	3,0	3,0	2,0	0,5	5,0	3,2	2,3	1,1	3,1	1,2
iteration_1562	1,0	4,0	4,0	4,0	1,0	2,0	4,0	0,0	3,1	4,0	5,0	4,0	4,0	0,3	4,0	0,2	4,0	5,0	5,0	5,0	3,0	4,0	0,0	0,1	0,0	0,0	4,2	4,1	1,0	0,4	4,0	0,5	4,0	2,3	0,1	0,4	4,5	0,0	4,0	4,0	4,0	2,1	6,0	0,1	1,1	1,3	6,0
iteration_1563	0,4	4,1	4,0	1,0	0,5	1,0	5,0	4,0	0,5	5,0	1,0	0,0	4,0	0,5	1,0	4,0	5,0	1,0	5,0	1,0	0,5	1,0	1,0	4,5	1,0	3,0	-1,-1	0,3	2,0	0,1	1,3	2,0	1,0	1,3	1,3	1,0	1,0	2,0	3,0	3,0	1,4	0,6	0,7	1,3	0,3	1,0	0,3
iteration_1564	2,0	2,0	2,0	3,0	2,0	0,3	2,0	2,0	1,4	3,0	0,2	-1,-1	2,0	0,2	3,0	3,0	3,0	1,3	1,0	1,0	2,0	1,0	2,0	1,1	2,0	1,0	5,0	3,0	1,3	0,4	2,3	2,0	1,3	4,0	2,0	0,4	2,3	1,0	0,3	0,3	1,4	4,0	1,4	3,4	5,0	4,0	3,0
iteration_1565	0,5	5,0	0,1	3,1	5,1	3,1	3,0	3,1	4,0	0,2	2,0	3,0	0,1	0,5	0,2	0,4	3,1	6,0	3,1	3,1	3,0	1,0	1,0	0,1	0,4	0,4	0,2	5,0	2,1	0,5	3,1	2,2	2,1	1,3	4,0	3,0	2,1	2,1	4,0	2,2	1,2	2,3	2,2	0,5	4,0	2,3	4,0
iteration_1566	3,0	3,0	2,0	6,0	3,0	0,5	4,0	4,0	3,2	4,0	1,3	4,0	4,0	0,5	4,0	5,0	4,0	3,5	1,0	1,0	1,2	4,0	1,3	1,5	4,0	5,0	4,0	3,1	4,0	4,0	4,0	0,5	4,0	1,4	6,0	7,0	3,0	1,5	3,5	3,0	3,0	4,0	6,0	1,0	2,2	3,0	3,0
iteration_1567	4,0	0,2	2,0	2,0	2,0	5,0	1,0	1,0	1,2	3,0	-1,-1	1,0	1,0	5,0	1,0	3,0	3,0	4,0	1,0	1,0	2,0	1,0	5,0	5,0	2,0	2,0	2,0	5,0	2,0	2,0	5,0	4,1	2,0	1,3	2,0	6,0	5,0	1,1	5,0	1,1	0,5	2,0	1,4	1,4	1,0	2,0	4,4
iteration_1568	1,1	4,0	5,0	1,3	5,0	0,5	5,0	4,3	-1,-1	1,3	0,5	1,3	1,3	0,3	4,3	1,1	5,0	4,5	1,0	4,0	4,2	0,6	0,5	1,2	4,1	5,0	5,0	2,0	1,3	1,3	1,3	0,4	1,3	4,0	1,3	1,3	1,4	1,0	1,4	0,3	0,1	3,0	1,0	1,0	0,4	2,0	1,4
iteration_1569	0,3	0,3	0,1	1,2	0,2	2,3	1,1	-1,-1	1,3	1,0	1,4	1,0	0,2	-1,-1	1,0	2,1	1,0	1,3	2,1	2,1	0,5	1,0	0,4	0,3	1,1	2,0	2,0	1,2	1,1	4,0	1,2	4,0	2,0	0,5	1,2	1,2	3,0	3,0	3,0	3,0	0,2	0,3	0,2	0,2	0,5	0,6	1,1
iteration_1570	4,1	4,0	2,1	2,3	6,0	0,5	2,1	2,1	2,1	0,4	0,4	0,4	2,1	1,3	2,3	1,0	2,1	-1,-1	2,0	2,0	0,2	0,4	0,4	3,0	3,0	0,3	1,3	1,3	5,0	0,3	4,0	0,4	4,0	0,3	4,0	1,0	3,1	1,1	1,3	1,1	0,5	1,0	0,1	1,1	1,2	0,5	3,1
iteration_1571	0,5	0,1	0,6	0,4	0,0	2,1	0,2	0,6	3,2	0,6	5,0	0,4	0,8	2,0	0,2	2,0	0,6	2,1	0,2	2,1	3,5	1,1	4,3	2,3	2,1	2,1	0,1	0,2	0,4	2,0	0,2	0,3	0,4	2,3	0,4	0,1	0,3	0,3	0,3	0,4	1,2	2,3	0,5	3,0	4,0	2,3	0,6
iteration_1572	5,0	2,0	4,0	2,2	4,0	0,2	2,0	2,0	4,0	6,0	0,5	4,2	6,0	4,0	4,2	2,0	6,0	0,1	2,1	2,1	1,0	4,4	4,4	7,0	4,0	0,2	4,0	0,4	2,1	0,5	0,3	4,0	2,2	4,0	2,2	0,5	3,2	3,0	1,2	1,2	0,3	6,0	4,1	4,1	0,4	0,0	4,2
iteration_1573	0,4	4,1	4,2	3,0	0,3	0,5	1,2	1,2	2,0	6,0	2,0	1,2	5,0	5,0	1,2	0,1	5,0	0,7	0,2	1,0	0,2	0,2	3,0	6,0	0,2	1,0	0,2	2,0	4,0	4,0	3,0	2,0	3,0	3,0	3,0	5,0	2,0	2,0	3,0	2,0	2,0	5,0	4,0	4,0	5,0	8,0	4,0
iteration_1574	0,4	2,0	1,4	4,0	1,4	2,1	4,4	1,0	1,0	0,4	0,5	4,4	5,0	0,2	0,4	0,5	4,4	4,1	6,0	6,0	2,0	0,5	4,1	4,1	0,4	0,8	0,1	1,0	4,0	4,0	1,0	3,1	5,0	4,0	0,0	4,0	4,0	1,1	4,0	4,0	0,2	2,0	2,0	0,2	3,0	4,0	1,0
iteration_1575	2,0	1,0	2,0	0,5	1,0	0,4	1,2	1,3	4,1	1,2	3,0	1,2	1,3	0,5	1,3	0,3	1,2	1,4	0,2	0,6	0,4	1,2	2,2	0,7	1,3	1,3	0,6	0,4	0,5	5,0	0,5	1,3	0,5	3,0	0,5	3,3	1,2	1,2	1,2	1,3	0,4	3,2	0,4	3,2	1,1	3,1	0,4
iteration_1576	2,3	0,2	2,1	0,3	2,1	0,5	0,3	0,2	0,4	2,1	2,0	2,2	2,1	4,0	0,3	4,0	2,1	0,1	0,7	0,2	0,1	2,2	2,0	1,1	4,1	4,2	0,1	0,3	0,3	4,0	0,4	3,1	0,3	0,3	0,2	1,2	0,2	3,2	0,2	0,2	-1,-1	0,3	3,2	0,3	3,0	1,1	3,1
iteration_1577	4,0	4,0	0,0	0,3	4,0	0,2	0,2	0,2	2,1	0,1	1,3	0,2	0,1	3,0	0,1	2,1	0,2	0,2	0,2	0,2	-1,-1	1,0	0,5	3,0	0,1	0,1	0,2	0,3	0,2	0,5	0,2	4,0	0,2	2,2	0,2	0,5	4,1	4,1	0,1	4,1	0,2	2,1	0,1	2,0	0,4	0,3	4,0
iteration_1578	0,4	5,0	4,0	2,3	4,0	0,4	6,0	4,3	0,4	0,3	0,3	0,3	2,0	1,3	0,3	2,0	0,3	4,1	4,3	2,1	4,4	0,0	0,3	1,0	1,3	1,0	1,0	2,0	2,3	2,1	4,0	3,0	2,0	0,1	2,3	4,0	5,0	0,0	5,0	0,0	5,0	0,3	1,3	4,0	0,5	0,6	3,0
iteration_1579	0,3	0,2	0,4	2,4	0,1	0,5	0,7	0,7	0,4	2,1	3,2	0,7	2,3	2,0	2,1	1,1	0,5	0,6	0,7	0,7	0,3	0,5	0,5	3,0	0,2	2,1	1,1	1,4	2,2	3,2	0,6	4,0	3,0	4,1	1,2	0,4	4,0	4,0	3,0	4,0	5,0	4,2	0,2	5,2	4,0	5,0	2,2
iteration_1580	0,2	1,1	0,2	1,0	0,2	4,0	0,1	1,1	3,0	0,1	2,1	1,1	1,1	0,3	0,1	2,0	1,1	2,1	2,1	2,1	2,0	3,0	2,1	1,0	0,1	2,0	0,1	0,2	5,0	3,1	4,0	2,2	1,2	0,4	4,0	3,0	1,2	3,0	2,2	2,2	0,3	0,3	0,4	0,4	3,0	1,1	1,1
iteration_1581	2,3	0,5	2,5	1,1	2,5	2,0	3,0	0,6	0,3	2,1	2,0	0,6	1,5	5,0	-1,-1	4,0	3,0	3,0	3,0	3,0	0,1	1,5	1,1	6,0	4,0	4,0	4,0	1,1	4,0	5,0	2,0	1,2	3,1	3,0	4,0	4,0	3,2	4,0	1,1	4,0	2,2	1,0	3,0	1,2	0,5	3,5	1,2
iteration_1582	3,0	1,1	2,1	0,1	2,1	2,1	0,1	2,0	1,4	0,2	5,0	0,2	2,0	0,5	2,1	5,0	0,1	2,1	0,1	2,1	1,0	2,1	3,1	2,0	1,1	6,0	3,0	4,1	0,4	0,2	0,1	4,1	0,1	5,0	4,0	0,2	4,1	0,1	0,1	4,0	0,5	9,0	4,1	4,1	0,5	5,4	4,1
iteration_1583	3,1	0,3	3,3	4,3	0,1	1,2	4,3	3,3	0,5	0,6	1,4	3,3	4,3	0,5	4,3	0,2	4,3	1,3	5,0	0,5	3,3	0,7	3,4	4,0	0,4	4,1	4,1	2,3	5,0	4,0	6,0	0,3	1,3	4,0	1,3	4,0	1,3	0,3	1,3	-1,-1	3,0	2,3	3,0	1,3	2,0	2,0	2,0
iteration_1584	1,2	2,0	2,0	4,0	2,0	4,0	3,0	3,0	2,0	3,0	2,0	3,0	3,0	0,2	3,0	2,1	3,0	1,0	5,0	2,0	1,0	2,0	2,0	1,2	2,1	2,1	3,0	5,0	2,2	4,0	2,2	4,0	4,0	3,0	2,2	3,0	5,0	5,0	5,0	5,0	3,2	4,0	5,0	5,0	1,1	3,0	5,0
iteration_1585	2,1	2,0	1,1	0,3	1,1	0,2	1,1	-1,-1	1,4	1,2	3,1	1,2	1,1	1,0	0,3	3,2	0,2	0,3	0,1	0,3	1,4	1,1	4,0	1,0	0,4	0,4	3,2	0,2	1,2	0,5	1,1	1,0	0,3	3,0	0,3	1,5	1,1	1,2	1,1	0,2	0,4	3,2	0,2	0,6	2,0	4,0	1,2
iteration_1586	4,0	2,2	2,0	1,4	4,2	5,0	1,0	0,4	0,4	3,0	0,4	2,4	1,0	1,2	0,4	2,2	3,0	2,0	2,0	2,0	0,3	2,2	2,2	1,2	2,0	0,2	2,4	0,5	2,0	0,4	1,4	-1,-1	1,1	3,0	1,1	0,7	2,1	2,1	0,4	2,1	2,2	2,0	1,2	1,2	3,0	4,0	2,2
iteration_1587	2,1	2,0	2,1	5,0	4,0	4,1	3,0	6,0	4,0	1,1	0,3	3,0	3,0	2,3	4,1	5,0	4,1	5,0	6,0	1,1	4,0	1,0	1,3	4,0	9,0	4,0	5,1	5,0	3,0	2,1	6,0	4,0	5,0	0,3	3,0	4,1	5,0	1,0	5,0	5,0	0,2	2,3	2,1	2,1	1,2	0,2	3,0
iteration_1588	0,5	4,0	0,0	1,0	4,5	1,3	0,0	1,0	2,1	0,0	2,2	1,0	0,0	3,0	1,0	0,3	0,0	1,0	1,0	1,0	3,0	1,2	2,0	2,0	0,1	1,1	0,1	1,3	0,5	0,5	1,0	1,3	1,0	1,3	1,0	0,4	2,0	2,0	1,0	1,0	0,4	1,0	1,2	1,2	0,1	0,4	-1,-1
iteration_1589	4,0	2,2	3,0	0,3	1,2	1,3	1,0	2,3	2,1	2,3	0,2	2,3	2,3	4,1	2,3	3,0	1,0	1,3	1,0	1,3	2,1	2,1	0,4	4,3	3,0	-1,-1	2,3	0,2	0,3	5,0	0,2	2,0	0,0	1,2	0,2	4,2	1,0	1,0	1,0	1,0	1,3	1,2	1,2	0,5	3,2	4,0	1,2
iteration_1590	4,0	-1,-1	2,0	0,5	6,0	0,3	0,1	2,1	5,0	2,1	5,0	-1,-1	2,1	5,0	0,4	0,2	0,4	0,0	0,4	0,3	2,1	0,4	5,0	0,1	0,1	0,5	0,5	4,1	1,4	5,0	5,0	0,2	0,5	2,0	4,4	1,0	0,6	0,6	0,4	0,1	0,2	1,4	0,6	0,6	0,2	1,2	0,6
iteration_1591	0,4	3,1	0,2	0,2	3,1	0,5	0,2	0,2	5,0	0,2	4,0	0,2	0,2	0,5	0,2	0,2	0,2	0,1	0,6	0,6	-1,-1	4,1	4,1	0,1	0,2	0,2	0,2	0,2	0,1	0,1	0,2	1,1	0,2	5,0	0,1	0,1	0,2	0,2	0,2	0,2	1,1	2,1	2,1	0,2	4,0	3,0	2,1
iteration_1592	5,0	3,2	0,2	1,1	8,0	0,2	1,2	0,1	0,3	1,0	1,4	0,1	0,1	0,2	0,1	0,5	1,2	1,2	0,4	0,2	0,3	1,1	0,4	0,2	0,6	0,0	0,1	0,2	1,4	4,0	1,1	4,1	1,1	4,0	1,1	1,0	0,2	0,2	0,2	4,1	0,4	3,0	2,1	1,1	1,1	3,0	2,1
iteration_1593	0,5	2,2	2,3	0,4	0,5	2,1	0,4	-1,-1	0,2	0,4	3,0	0,4	0,6	4,1	0,4	0,3	0,4	0,2	2,3	2,1	0,5	3,1	0,1	0,4	0,6	0,6	0,1	0,4	3,1	3,0	3,3	1,1	0,2	2,0	3,1	3,0	1,1	1,1	1,1	0,2	4,0	1,1	2,0	1,1	3,0	1,0	1,1
iteration_1594	0,5	0,3	0,5	0,4	0,0	3,0	0,2	0,2	4,0	0,2	0,5	0,2	0,7	3,1	0,7	3,1	0,7	0,0	3,0	3,2	4,2	0,5	0,5	3,5	0,3	0,6	3,5	0,5	0,4	0,4	0,5	1,2	0,4	3,1	0,5	0,7	0,4	0,4	1,2	0,4	4,0	0,3	3,1	1,2	2,0	4,0	-1,-1
iteration_1595	0,2	5,0	4,0	0,3	4,0	1,2	0,0	4,0	1,2	4,0	3,0	0,3	4,0	0,3	0,3	1,1	4,0	0,2	1,0	0,2	0,2	3,0	3,3	4,1	0,1	1,0	1,3	0,4	1,3	0,5	0,7	0,5	0,7	0,2	0,3	0,8	0,7	0,7	0,5	0,6	0,4	0,2	0,4	0,6	3,2	0,2	0,4
iteration_1596	3,1	4,0	3,1	0,2	1,1	1,4	3,0	3,2	1,2	3,2	0,5	3,2	3,0	4,0	3,2	1,4	3,2	0,4	4,0	3,4	4,0	3,1	0,3	0,0	1,2	0,6	1,2	0,4	4,0	0,2	4,2	2,3	4,2	3,0	4,2	4,2	6,0	0,5	4,3	6,0	2,3	0,2	0,3	2,2	4,0	2,0	4,3
iteration_1597	0,2	0,5	0,5	1,0	0,7	0,2	0,0	1,5	0,4	0,0	0,5	0,5	0,5	1,0	0,5	3,2	0,0	0,0	0,2	0,2	0,9	0,7	0,2	0,0	0,7	3,0	3,5	1,0	2,0	-1,-1	1,0	0,5	1,0	0,5	1,0	1,1	1,3	1,2	1,3	1,2	0,5	1,5	0,8	1,3	3,1	0,6	1,3
iteration_1598	1,2	4,1	1,1	3,1	0,3	1,3	3,1	4,0	0,2	4,0	2,0	1,1	0,2	4,0	3,1	0,4	1,1	4,0	4,0	4,0	-1,-1	2,1	2,1	2,1	3,1	0,4	3,1	3,2	1,1	5,0	0,3	3,0	0,3	0,3	4,0	4,2	0,1	0,2	0,1	3,2	-1,-1	1,1	1,1	5,0	4,0	2,2	1,0
iteration_1599	2,0	5,0	4,0	4,0	4,0	1,2	6,0	2,0	1,1	2,0	3,1	4,0	4,0	4,1	2,0	0,3	6,0	4,0	3,2	3,2	2,0	1,1	4,0	3,1	1,1	1,2	1,2	2,0	3,0	5,0	4,0	5,0	1,0	5,0	4,0	6,0	2,0	2,0	4,0	2,0	2,0	6,0	2,0	6,0	-1,-1	7,0	3,0
iteration_1600	1,2	1,2	2,0	5,0	2,0	0,5	-1,-1	4,0	2,0	3,0	0,3	4,0	3,0	0,5	4,0	2,0	3,0	1,4	1,4	1,4	2,0	1,3	1,3	2,1	4,0	2,0	4,0	4,0	3,1	0,2	5,0	1,3	2,1	0,4	2,1	3,1	2,3	0,4	1,1	3,0	1,1	2,0	-1,-1	3,0	3,1	0,1	2,0
iteration_1601	2,3	0,5	2,0	2,2	0,3	0,3	0,2	2,0	1,2	0,2	1,1	0,2	0,2	0,5	4,0	0,5	2,2	0,2	0,0	0,3	0,2	1,2	1,2	0,0	2,5	2,5	2,0	2,1	0,2	5,0	0,3	5,0	0,3	5,0	2,0	0,2	0,2	0,2	5,2	5,2	3,0	3,0	0,0	0,0	0,2	3,0	0,2
iteration_1602	0,2	2,3	0,5	1,2	2,0	2,0	0,5	1,2	0,5	1,3	3,0	1,2	0,4	0,2	1,2	4,0	1,3	0,2	2,2	2,2	0,5	2,2	2,2	0,2	0,2	0,2	5,0	3,0	0,4	5,0	2,2	1,3	1,2	2,0	1,2	0,2	2,0	1,3	1,2	1,3	2,0	1,2	3,0	-1,-1	0,5	1,5	2,0
iteration_1603	4,1	4,1	4,1	0,2	8,0	4,0	0,2	4,1	1,4	0,2	0,4	4,1	0,2	0,4	4,1	5,0	0,2	3,1	3,1	1,1	4,4	4,2	4,2	0,3	1,1	8,0	1,1	1,1	0,3	0,4	0,3	5,0	1,2	0,3	1,2	0,4	5,2	5,2	0,2	5,2	0,5	1,3	0,7	0,7	2,0	1,3	0,6
iteration_1604	5,0	0,5	5,5	1,0	0,0	4,0	5,0	5,0	1,3	5,0	0,4	5,0	5,0	4,1	5,0	0,4	5,0	4,0	5,0	5,0	5,3	0,4	0,4	0,1	0,1	0,1	0,1	0,1	2,0	0,5	1,0	-1,-1	1,0	3,0	1,0	1,5	3,0	2,0	2,0	3,0	3,2	0,0	3,0	3,0	0,4	3,0	0,0
iteration_1605	4,1	1,2	1,1	2,2	1,1	4,1	0,3	1,2	0,4	3,0	0,2	2,1	1,2	0,4	0,3	2,0	1,2	4,1	0,2	0,2	1,1	2,1	0,2	0,4	1,2	1,2	1,2	2,1	0,5	5,0	2,3	2,0	2,3	2,3	2,2	4,3	0,3	4,0	4,0	0,3	3,1	2,3	0,4	2,1	3,2	0,5	0,1
iteration_1606	-1,-1	0,2	0,0	1,1	0,4	1,0	1,0	1,0	1,1	0,1	2,2	0,1	1,0	3,0	0,1	0,5	1,0	1,0	0,0	1,0	2,0	2,0	0,2	4,0	0,1	0,4	0,1	2,0	0,3	0,5	1,1	0,4	1,1	1,2	1,2	1,5	1,2	1,2	0,3	0,3	0,3	1,2	0,5	1,3	5,0	4,0	1,2
iteration_1607	0,5	4,0	2,5	2,0	2,0	4,0	4,0	2,5	3,2	4,0	3,0	2,0	2,5	1,1	4,0	0,4	4,0	5,0	3,0	5,0	0,7	2,0	4,0	0,6	2,1	2,3	2,3	0,4	5,0	4,1	3,0	1,3	2,4	2,1	2,0	0,1	3,0	2,3	2,3	0,7	3,0	2,0	2,0	1,0	0,5	2,4	3,0
iteration_1608	4,0	0,5	1,5	2,0	1,5	4,0	2,5	0,5	4,1	3,0	2,2	3,0	3,0	1,1	2,5	0,4	0,5	6,0	0,5	2,0	0,1	2,2	4,0	1,1	2,4	2,0	0,5	2,1	5,0	4,0	7,0	0,4	7,0	1,3	5,1	5,0	2,1	5,1	2,1	2,3	0,4	1,1	1,2	0,3	1,1	0,4	3,0
iteration_1609	3,0	4,1	4,0	0,7	0,1	1,0	0,5	0,2	2,2	0,5	2,1	0,2	4,2	0,2	0,5	0,3	0,2	1,5	0,0	1,5	0,2	2,0	2,2	0,2	0,7	0,2	0,1	0,2	0,5	2,0	0,0	2,1	0,7	1,2	0,7	1,0	0,6	2,5	0,6	2,2	0,3	1,5	0,5	0,5	0,1	0,3	0,5
iteration_1610	0,4	0,3	0,1	3,3	0,1	4,0	3,1	3,1	0,3	0,4	4,1	0,3	0,3	5,0	0,4	4,1	0,4	3,1	1,1	3,1	0,4	0,1	4,3	0,0	0,2	4,3	4,1	2,3	5,0	4,0	4,0	0,5	2,3	1,0	5,0	3,0	2,5	0,8	2,0	2,0	0,5	3,0	0,0	0,5	4,0	2,0	2,0
iteration_1611	3,1	3,0	0,1	2,2	6,0	0,4	0,2	2,1	0,5	2,0	3,1	0,2	0,3	0,4	0,2	0,3	0,2	0,2	0,4	0,2	0,3	3,2	0,1	0,3	0,4	0,4	0,1	4,0	3,2	0,5	-1,-1	5,0	5,0	3,0	5,0	0,3	3,0	3,0	4,0	7,0	3,2	5,0	3,2	6,0	0,4	2,3	2,2
iteration_1612	4,0	2,0	2,0	3,0	4,0	4,0	1,0	1,0	3,0	4,0	1,1	4,0	4,0	1,4	4,0	4,0	4,0	0,0	1,0	5,0	2,0	3,1	2,0	2,0	2,0	4,0	2,0	5,0	3,0	3,2	0,0	2,0	3,0	1,3	5,0	0,2	1,0	1,0	4,0	4,0	5,0	1,0	0,0	6,0	4,1	4,3	0,0
iteration_1613	4,0	3,0	3,0	1,1	4,0	0,5	2,0	1,1	3,2	1,1	5,0	3,0	2,0	2,0	2,1	0,3	2,0	1,5	1,0	1,0	3,1	6,0	6,0	1,0	2,0	2,3	0,1	5,0	0,1	2,3	1,1	4,0	1,1	2,0	4,0	2,1	3,1	4,0	3,1	2,0	3,0	5,0	2,0	5,0	0,3	1,1	1,1
iteration_1614	0,3	4,0	2,1	3,2	2,1	0,2	5,0	3,1	4,0	2,2	5,0	3,1	0,3	0,2	2,2	0,4	2,2	2,1	3,1	2,1	7,0	7,0	1,1	0,2	0,2	0,6	0,2	0,3	3,2	0,2	0,3	0,2	3,2	0,4	3,1	0,3	0,3	3,1	3,1	0,3	0,4	3,3	3,2	3,2	0,4	0,6	0,3
iteration_1615	2,0	2,2	3,0	1,3	1,2	4,0	3,0	2,3	0,5	2,3	0,4	1,3	3,0	0,4	2,0	0,5	1,3	3,0	3,0	3,0	2,3	1,2	0,5	2,2	1,1	1,1	1,4	0,4	3,0	1,1	1,3	0,5	1,3	0,3	1,3	0,4	0,7	1,4	1,1	0,4	3,0	1,0	0,0	3,0	0,1	0,4	0,3
iteration_1616	1,4	3,1	1,1	0,3	0,5	0,5	1,3	1,3	0,4	0,4	3,0	0,1	1,0	3,1	0,4	0,5	0,1	1,1	0,7	1,4	1,4	3,1	0,0	3,0	0,4	0,6	0,5	0,3	0,4	5,0	0,3	4,0	0,0	0,4	0,0	1,3	2,0	2,0	2,0	2,0	5,0	0,2	1,0	4,0	0,2	0,4	1,0
iteration_1617	0,4	1,3	1,2	2,1	0,5	1,4	2,2	3,0	0,4	2,2	2,0	2,2	1,1	3,0	2,2	5,0	2,2	0,6	3,0	2,4	2,3	1,2	3,0	0,1	6,0	1,2	4,2	3,0	0,4	0,3	1,3	3,1	2,1	3,0	1,3	1,0	2,1	2,1	2,1	5,0	3,0	2,0	3,0	3,0	4,0	3,0	4,0
iteration_1618	5,0	1,2	0,2	1,2	5,2	0,4	0,2	1,0	2,2	1,0	2,3	0,4	0,4	0,4	0,2	0,5	0,2	0,2	0,2	0,4	1,2	2,2	2,2	0,2	0,1	0,4	0,3	2,0	0,3	3,0	1,1	1,2	1,2	0,2	1,1	3,1	1,2	1,2	0,4	1,2	2,3	1,1	0,4	0,4	5,0	4,1	0,5
iteration_1619	3,1	0,4	0,1	6,0	0,5	5,0	3,1	3,1	1,3	3,1	4,0	3,1	3,0	5,0	3,0	0,4	3,0	3,0	3,0	5,1	3,3	0,1	7,0	5,0	0,2	3,2	3,2	5,0	5,0	1,2	4,0	4,1	5,0	0,5	4,0	3,0	2,1	6,0	2,1	6,0	2,0	2,4	3,0	3,0	2,0	2,4	3,0
iteration_1620	3,0	0,2	3,0	0,6	0,2	4,0	3,4	3,2	5,0	3,2	0,4	0,4	3,4	0,5	3,4	0,2	0,4	3,4	1,4	1,4	3,2	0,6	0,2	0,9	3,0	3,2	0,4	0,4	0,4	3,2	0,2	0,5	0,2	0,4	0,6	0,2	0,4	0,6	0,6	0,1	0,3	0,6	0,7	0,2	3,1	0,3	0,3
iteration_1621	0,5	5,0	1,2	1,3	4,2	2,0	1,2	0,5	0,4	0,5	0,4	2,0	1,2	0,4	-1,-1	2,2	2,0	2,2	2,2	1,0	0,3	1,2	1,2	1,2	3,0	1,2	2,2	1,1	2,3	1,0	0,4	3,1	1,3	0,5	0,4	0,1	0,4	3,3	4,0	4,0	0,5	0,3	0,3	0,4	5,0	3,2	0,5
iteration_1622	1,4	0,3	1,0	3,0	-1,-1	1,0	2,0	3,0	0,3	2,0	5,0	1,0	2,0	1,2	3,0	0,5	3,0	1,0	3,0	0,0	1,1	5,0	6,0	1,0	1,0	2,0	2,0	2,0	5,0	2,3	3,0	2,0	1,0	0,4	1,0	3,0	0,0	0,0	3,0	3,0	3,1	1,2	3,2	3,2	1,0	0,2	3,0
iteration_1623	0,1	0,2	0,3	5,0	0,0	0,5	2,2	3,2	5,0	2,1	3,0	3,2	2,1	3,0	2,2	3,2	2,2	0,7	0,7	2,0	0,2	6,0	6,0	4,0	3,2	5,0	2,2	2,3	5,0	0,4	4,0	1,3	5,0	5,0	2,3	2,2	3,0	3,0	3,0	3,0	0,5	4,3	4,5	0,8	2,0	2,0	1,5
iteration_1624	0,5	0,2	0,6	0,4	0,1	4,0	0,2	0,8	2,0	0,4	2,0	0,8	0,2	0,2	0,4	1,2	0,8	3,0	3,2	1,2	1,4	1,4	1,4	0,2	0,2	1,4	0,6	5,0	1,4	0,4	5,4	4,1	6,0	0,5	5,4	0,5	5,0	1,1	1,1	9,0	0,2	5,4	0,5	5,1	0,4	0,2	1,1
iteration_1625	0,5	4,0	4,0	0,5	0,0	0,5	0,1	0,4	2,2	0,1	3,0	0,4	4,1	0,3	4,4	3,0	0,4	0,2	0,1	0,4	2,0	1,0	2,4	0,2	5,0	1,4	5,0	0,5	3,1	0,4	3,4	3,0	3,4	1,4	3,1	0,6	5,0	1,4	1,4	1,4	0,5	3,4	3,5	0,9	0,5	0,5	2,5
iteration_1626	5,0	3,0	1,0	4,1	4,0	1,2	4,0	0,1	4,1	5,0	4,0	0,1	0,1	3,0	5,0	3,0	5,0	5,0	5,0	0,2	4,1	2,0	2,0	0,0	6,0	5,0	6,0	5,0	0,3	0,3	4,1	0,4	4,1	0,2	1,1	4,3	0,5	0,1	4,0	0,1	3,1	1,0	3,0	1,1	4,0	0,0	3,1
iteration_1627	5,0	0,4	1,2	3,2	1,2	2,0	1,2	4,0	5,0	4,0	0,5	1,2	0,4	0,2	4,0	0,3	4,0	2,2	2,2	2,2	3,0	0,2	1,5	0,3	1,0	3,3	3,3	3,0	0,2	1,3	3,2	1,4	0,0	5,0	0,0	3,3	1,0	0,4	0,4	0,4	2,0	1,0	1,0	2,0	1,1	5,0	2,0
iteration_1628	5,0	3,0	6,0	3,0	6,0	1,4	6,0	3,0	5,0	3,0	2,0	6,0	3,0	3,0	6,0	0,3	3,0	3,4	3,4	3,4	5,0	4,0	4,0	0,0	3,3	3,0	3,0	0,3	3,0	0,4	0,3	2,1	3,3	0,3	3,3	0,3	3,1	0,4	3,1	3,1	1,1	3,1	4,0	0,2	3,0	2,2	3,1
iteration_1629	0,3	5,0	5,1	0,2	5,1	0,3	5,0	5,2	5,0	5,0	4,1	0,3	0,1	0,2	5,0	3,0	0,3	5,0	5,0	0,3	5,2	4,1	4,1	0,0	8,0	0,0	0,0	0,3	0,4	3,0	0,5	3,1	0,5	5,0	0,2	1,3	3,3	0,4	0,3	0,3	0,2	3,2	0,4	0,4	4,0	6,0	0,5
iteration_1630	1,2	4,0	4,2	0,3	4,2	0,5	0,5	0,2	0,4	0,2	0,4	4,0	4,0	0,4	4,0	1,3	4,0	0,6	0,5	0,5	0,2	4,2	4,2	4,3	0,3	0,3	0,3	0,5	4,0	1,2	4,3	1,2	4,3	0,4	4,3	0,5	1,3	4,2	4,2	5,0	2,0	4,1	4,0	4,0	0,2	0,2	5,0
iteration_1631	3,0	0,5	2,1	-1,-1	2,4	0,5	1,1	4,0	0,2	3,0	2,0	2,1	1,1	0,4	4,0	2,1	2,1	0,5	1,4	0,5	2,1	2,0	0,1	0,2	4,0	4,0	4,0	1,2	2,1	1,1	2,2	1,3	3,0	1,2	1,1	3,0	2,3	2,3	2,0	2,3	0,5	2,0	1,0	1,0	4,0	1,2	0,3
iteration_1632	-1,-1	2,1	0,3	2,0	0,3	1,3	0,1	2,2	1,1	0,2	5,0	2,2	2,1	4,0	2,2	3,0	0,2	0,3	0,3	0,4	2,1	4,2	6,0	1,1	1,2	2,2	1,2	4,0	2,0	3,0	2,0	4,0	2,0	0,2	2,0	5,0	2,0	4,0	2,0	2,0	3,2	2,0	0,2	5,0	-1,-1	0,2	0,0
iteration_1633	0,5	0,2	0,2	0,3	0,2	2,3	0,4	0,4	5,0	0,4	0,3	0,4	0,4	1,4	0,1	0,5	0,4	0,6	0,6	0,6	5,1	0,5	0,4	0,5	0,2	0,1	0,2	1,3	0,5	0,2	1,0	0,3	1,0	4,0	0,3	1,1	0,3	1,0	0,3	0,3	0,5	4,0	0,0	4,0	0,2	4,2	0,0
iteration_1634	1,4	0,3	0,7	4,0	0,4	0,2	2,3	2,4	0,5	2,3	-1,-1	2,3	2,3	4,0	2,3	5,0	2,3	0,4	0,4	2,1	2,2	2,0	0,7	2,3	1,3	1,3	4,3	2,2	4,0	0,4	4,0	2,0	2,2	0,2	2,2	2,0	4,0	0,2	4,0	0,2	5,0	2,1	7,0	0,1	3,0	3,1	4,0
iteration_1635	0,2	0,5	0,6	0,2	0,6	4,0	0,6	0,6	2,2	0,6	2,2	0,2	0,6	3,0	0,6	0,4	0,2	2,1	2,1	2,5	2,5	2,1	0,3	2,5	0,2	0,8	0,2	0,2	2,1	3,2	0,2	0,5	2,1	0,4	0,2	0,3	0,1	0,1	2,5	2,5	5,0	0,5	4,4	1,1	5,0	2,0	0,4
iteration_1636	2,0	2,0	3,0	3,0	3,0	4,0	4,0	3,0	0,4	4,0	3,1	2,0	2,0	0,5	2,0	4,1	3,0	5,0	5,0	5,0	1,3	4,0	4,0	1,0	5,0	1,1	5,0	3,0	2,0	0,4	3,0	0,4	3,0	0,2	2,0	1,2	1,4	2,4	2,0	2,4	0,2	1,1	1,1	0,2	1,3	1,1	1,4
iteration_1637	4,1	1,3	1,1	0,6	4,3	1,2	0,3	1,4	5,0	1,4	0,4	1,2	1,2	5,0	1,4	0,3	1,2	0,4	1,1	0,3	2,4	0,3	0,3	4,2	0,5	1,1	0,6	0,2	1,4	3,0	0,4	4,1	1,0	3,0	1,0	0,4	1,1	4,0	4,0	5,0	2,0	4,0	4,0	2,0	5,0	7,0	1,1
iteration_1638	5,0	2,0	6,0	0,2	6,0	2,2	5,0	1,0	2,0	1,2	2,3	5,2	1,0	5,0	1,0	0,4	1,2	2,0	7,0	7,0	2,0	7,0	2,2	4,0	0,3	0,1	0,1	0,2	5,0	0,5	5,0	0,2	5,0	1,0	5,2	0,0	0,1	5,1	0,1	5,1	3,1	6,0	4,0	8,0	4,1	5,0	1,1
iteration_1639	0,5	5,0	5,4	3,1	5,4	3,0	8,0	0,5	0,4	5,1	0,2	5,1	5,1	0,4	-1,-1	0,2	0,5	4,0	6,0	6,0	0,6	0,3	0,1	0,3	5,1	5,1	5,1	0,5	4,0	5,0	-1,-1	0,2	3,4	1,4	1,1	0,1	3,1	3,1	0,5	3,1	1,0	1,1	1,0	1,0	-1,-1	0,5	4,0
iteration_1640	2,0	1,1	2,1	0,3	0,1	0,4	0,3	0,3	2,0	0,2	5,0	2,1	2,2	2,2	2,2	0,4	0,3	0,5	0,5	0,4	2,2	2,0	7,0	2,2	0,4	2,2	0,4	1,1	0,4	0,5	1,2	0,2	1,2	2,1	0,3	1,3	0,4	1,0	0,2	0,2	4,0	2,2	2,2	4,0	4,0	3,0	0,4
iteration_1641	5,0	2,1	3,1	3,1	4,0	0,5	3,1	0,2	2,1	-1,-1	0,4	3,1	6,0	4,1	0,2	2,1	3,1	0,5	0,5	0,5	2,1	0,3	0,3	7,0	2,1	2,1	2,1	4,1	4,0	4,0	3,1	0,4	7,0	0,1	7,0	2,1	3,0	3,4	4,0	4,0	0,5	4,1	4,5	4,5	1,3	0,3	0,5
iteration_1642	0,2	4,0	4,1	7,0	0,1	0,2	4,1	8,0	1,1	4,1	1,3	4,1	3,1	5,0	8,0	0,4	4,1	0,3	4,0	0,3	5,0	0,4	4,3	6,0	4,2	4,2	4,2	5,0	3,2	2,0	1,2	2,0	1,2	4,0	1,2	1,2	0,2	0,2	1,0	2,2	3,0	4,0	4,0	6,0	0,4	1,1	1,0
iteration_1643	0,4	1,2	0,5	3,0	0,3	1,3	3,2	3,2	0,2	3,3	0,4	0,2	0,2	0,3	0,2	0,4	0,2	-1,-1	1,2	1,2	0,3	0,4	0,4	0,1	0,3	0,1	0,3	3,0	0,5	0,5	3,5	2,1	3,0	0,5	0,0	0,5	5,0	3,1	3,1	5,0	0,4	0,4	0,1	0,7	2,2	0,6	2,1
iteration_1644	3,0	3,1	2,1	0,5	4,0	3,1	2,3	2,3	5,0	2,3	2,1	2,3	2,2	4,0	2,2	0,5	0,4	5,0	2,1	2,1	6,0	2,1	0,4	2,0	0,2	0,7	0,2	0,5	2,2	4,0	0,4	0,3	2,2	5,0	0,4	0,2	2,3	0,5	2,0	0,2	0,3	0,2	0,1	0,3	0,5	5,4	0,3
iteration_1645	2,0	4,0	3,0	4,1	3,0	3,0	2,1	6,0	5,0	6,0	0,4	1,1	6,0	5,0	5,0	0,5	5,0	0,1	5,0	0,1	8,0	1,2	1,2	6,0	1,2	1,2	4,2	1,1	5,0	5,0	5,0	2,0	5,0	5,0	1,1	1,0	5,0	5,0	5,0	5,0	0,4	6,0	5,2	1,2	0,5	0,3	4,2
iteration_1646	2,0	0,2	0,0	1,0	0,2	2,1	0,0	0,0	0,3	0,0	4,0	0,0	1,0	3,2	0,0	4,0	0,0	0,1	0,1	2,0	0,2	2,0	2,0	1,2	1,0	1,0	1,0	1,3	0,4	4,0	0,7	5,0	1,0	0,5	0,7	2,4	0,0	6,0	6,0	0,0	0,2	0,5	0,2	0,5	4,0	0,4	0,1
iteration_1647	2,0	1,1	2,1	3,2	3,0	3,0	0,3	3,1	5,0	5,0	4,0	0,3	0,3	1,1	2,2	2,2	5,0	1,1	2,2	1,1	3,1	3,1	1,2	0,3	0,4	2,2	0,4	0,4	5,0	4,0	2,2	1,2	3,2	5,0	2,2	2,0	4,0	1,2	1,2	3,2	3,0	5,2	5,0	5,0	3,0	7,0	8,0
iteration_1648	0,4	0,4	0,4	2,4	0,6	4,0	2,3	2,1	5,0	0,7	-1,-1	0,7	2,3	3,0	2,3	0,4	2,3	4,0	2,3	4,0	3,0	1,4	1,3	4,0	2,2	0,5	2,2	0,4	2,0	5,0	2,0	2,3	0,4	0,3	0,4	-1,-1	2,4	0,3	2,4	0,3	3,1	0,5	3,1	3,4	4,0	3,2	2,1
iteration_1649	1,3	3,0	2,3	0,3	2,0	0,5	2,1	0,4	1,3	2,2	1,4	2,2	2,2	4,0	0,5	0,4	0,4	0,4	0,3	0,4	1,3	1,2	2,4	2,0	0,5	0,6	0,4	2,1	0,5	4,0	2,3	0,2	0,3	0,2	0,4	4,3	0,2	0,2	0,3	0,3	0,5	0,4	0,5	0,7	0,5	0,1	0,2
iteration_1650	4,0	5,0	7,0	3,3	6,0	4,0	6,0	4,3	0,5	7,0	0,5	7,0	4,3	4,0	3,3	0,4	6,0	7,0	7,0	7,0	4,0	3,4	4,1	8,0	3,3	0,6	-1,-1	3,0	0,3	0,2	3,0	5,0	0,0	4,1	3,3	0,1	5,0	0,0	5,0	5,0	2,1	7,0	6,0	6,0	4,0	3,1	7,0
iteration_1651	3,0	2,0	2,0	3,0	3,0	0,3	4,0	1,0	0,5	4,0	4,0	4,0	1,0	0,5	1,0	2,0	4,0	1,2	3,2	1,2	1,1	6,0	4,0	0,3	0,0	0,0	1,0	3,0	2,0	0,4	0,0	2,3	0,0	0,2	0,0	0,0	2,0	2,0	2,0	0,3	0,4	0,1	0,2	0,3	4,0	4,1	0,0
iteration_1652	3,2	-1,-1	5,0	0,2	2,2	2,0	2,0	3,0	2,3	3,2	1,1	-1,-1	3,0	2,3	2,2	1,2	2,2	3,0	1,0	1,0	0,3	4,0	0,1	5,0	2,2	2,2	1,2	0,5	0,4	2,2	0,2	2,0	0,3	0,2	0,3	2,0	1,0	1,0	1,3	1,3	0,1	0,1	0,1	0,1	2,0	1,1	1,1
iteration_1653	1,1	2,1	2,1	1,0	0,2	4,1	2,0	0,1	4,0	2,0	5,0	3,0	3,0	2,1	3,0	3,0	0,1	6,0	6,0	4,0	0,1	3,0	5,0	1,1	3,0	3,0	3,0	0,3	1,1	2,1	1,3	3,0	0,4	0,4	0,1	0,4	3,3	0,3	0,3	3,1	2,3	0,3	2,2	2,1	0,5	0,3	0,5
iteration_1654	0,2	4,0	4,2	0,3	4,0	1,1	4,2	0,4	4,0	4,1	0,4	0,4	0,3	5,0	0,4	5,0	4,2	0,3	0,3	0,3	0,2	0,6	0,6	0,1	2,2	2,2	2,2	2,2	0,4	0,5	0,3	2,1	0,3	3,0	2,3	0,3	0,3	2,2	0,2	0,2	0,2	5,0	2,1	2,1	0,4	0,4	0,2
iteration_1655	1,4	0,3	1,3	3,1	0,4	4,0	0,4	4,0	2,2	0,4	0,5	0,4	1,1	4,0	3,3	0,4	1,1	4,3	0,3	0,1	3,2	0,7	0,4	1,0	0,5	0,5	3,2	4,0	4,1	2,1	1,1	1,4	3,1	2,0	1,1	2,1	0,5	1,1	0,5	0,5	5,0	2,0	2,0	5,0	2,3	1,3	1,1
iteration_1656	3,0	3,0	2,0	2,1	2,0	5,0	2,1	4,0	0,5	2,0	3,1	0,1	4,0	3,2	2,1	0,3	4,0	3,1	4,0	4,0	2,0	3,1	3,1	5,0	2,0	2,3	0,1	2,1	3,1	1,1	2,1	1,1	0,2	0,2	3,1	1,1	0,2	1,1	0,2	0,2	5,0	3,2	6,0	5,0	0,2	0,1	3,1
iteration_1657	1,2	5,0	4,2	7,0	1,2	0,4	4,2	4,2	0,3	4,2	-1,-1	7,0	8,0	2,0	3,2	1,2	3,2	0,5	4,3	0,5	0,5	4,5	3,0	5,0	4,0	4,0	0,4	4,0	5,0	0,2	5,0	0,5	7,0	2,0	5,0	1,1	4,2	3,2	4,3	4,3	0,5	1,0	1,1	1,4	2,1	2,1	0,3
iteration_1658	2,0	0,5	1,0	0,4	1,5	5,0	0,1	0,3	1,2	1,1	0,5	0,1	1,3	4,0	1,1	5,0	1,1	-1,-1	2,1	3,0	1,3	0,0	0,6	1,0	0,1	0,1	6,0	0,2	2,3	1,4	2,1	5,0	2,1	1,4	0,4	0,5	7,0	5,1	2,0	2,0	2,0	0,7	1,4	1,3	1,3	1,4	3,0
iteration_1659	2,3	2,0	1,3	2,0	3,0	5,0	1,0	2,3	1,4	3,0	0,4	2,3	2,3	4,0	2,3	4,0	3,0	2,0	4,0	2,0	2,4	0,7	2,4	-1,-1	2,0	0,3	6,0	5,0	2,0	0,2	4,0	2,1	4,0	0,5	4,0	2,1	4,0	4,0	4,0	4,0	3,0	2,3	4,0	4,0	0,3	0,4	4,0
iteration_1660	5,0	0,1	3,0	0,3	3,1	5,0	0,0	0,0	2,3	3,0	0,5	0,0	0,3	2,0	3,0	2,0	0,0	1,0	4,0	4,0	2,0	0,4	0,1	2,3	2,0	3,0	2,0	3,0	0,5	3,0	3,3	0,4	3,2	0,3	0,3	3,3	0,4	0,4	0,4	0,4	2,2	0,2	2,0	2,2	0,3	0,4	0,2
iteration_1661	0,4	5,0	1,3	6,0	4,1	1,3	5,0	4,3	3,0	4,3	0,4	5,0	3,0	2,0	2,3	0,5	3,0	2,0	2,0	1,3	5,0	4,1	4,3	2,0	0,5	0,6	0,6	4,0	2,2	0,4	4,2	2,3	6,0	3,0	6,0	0,2	4,0	6,0	2,3	2,3	2,1	5,0	5,0	2,1	2,0	1,0	5,0
iteration_1662	4,0	3,0	5,0	2,1	5,0	4,0	3,1	3,1	0,5	3,1	4,0	3,1	5,0	0,5	3,1	1,3	5,0	2,1	2,1	5,0	3,5	5,0	5,0	3,4	3,3	1,1	1,1	2,0	0,2	5,0	2,1	5,0	2,1	-1,-1	0,1	0,1	5,1	5,1	2,0	7,0	2,1	2,1	0,2	2,1	4,0	5,0	0,2
iteration_1663	0,4	2,0	2,2	3,0	2,2	5,0	0,2	5,0	3,2	3,2	0,2	5,0	2,0	0,3	0,2	4,0	5,0	3,0	2,2	2,0	6,0	2,1	2,1	2,0	0,0	4,2	0,2	4,0	0,4	4,0	1,0	0,2	3,4	3,0	3,0	3,0	0,6	0,6	3,2	3,2	0,2	1,0	0,2	1,2	4,0	4,0	0,4
iteration_1664	0,3	4,1	0,3	3,2	4,1	5,0	0,4	3,1	0,4	0,4	2,2	0,3	3,1	2,0	0,3	3,0	0,3	4,2	1,2	1,2	0,1	0,4	2,2	1,1	0,1	0,2	0,2	0,4	5,0	5,0	3,2	0,4	3,2	0,3	2,2	2,2	0,5	3,1	0,3	0,5	0,4	2,1	2,0	0,5	2,0	1,2	0,3
iteration_1665	2,0	5,0	1,0	0,0	1,0	2,0	0,0	0,0	1,4	0,0	3,2	0,0	0,0	2,0	1,0	0,4	1,0	1,0	1,0	1,0	1,0	0,2	0,2	1,0	1,2	0,2	1,2	3,0	0,1	3,2	0,1	0,4	3,0	5,0	0,0	3,0	0,4	0,0	3,4	0,4	0,4	1,0	1,2	1,2	0,3	1,1	0,6
iteration_1666	0,3	3,0	1,0	1,2	1,3	3,0	0,2	1,2	0,3	2,0	2,0	1,2	2,0	0,3	0,2	0,5	1,0	0,0	0,0	3,2	1,1	1,2	1,2	1,0	0,2	0,0	0,5	1,4	0,5	5,0	0,6	3,0	1,3	4,1	0,7	0,2	3,0	2,0	2,0	3,0	0,2	4,4	0,5	4,1	0,5	4,3	-1,-1
iteration_1667	3,0	2,0	3,0	0,3	1,0	5,0	2,0	1,3	2,0	2,0	0,2	1,3	2,0	4,0	1,0	0,5	2,3	5,0	3,0	3,0	2,0	0,4	1,1	3,0	0,5	1,5	0,0	3,0	0,3	0,5	3,0	4,0	0,0	0,5	3,3	3,3	2,0	2,0	2,0	2,0	1,2	0,3	1,3	0,5	3,2	0,7	3,0
iteration_1668	1,1	0,3	1,0	0,2	1,3	4,0	0,2	1,2	4,0	1,2	5,0	1,2	0,2	0,5	1,0	1,1	0,0	0,0	0,2	0,0	1,2	3,0	3,2	0,4	1,1	0,1	1,0	0,2	3,0	2,0	3,2	3,1	0,2	0,4	0,2	1,2	0,1	0,3	0,1	0,3	0,3	0,5	0,5	0,3	0,3	0,2	0,3
iteration_1669	0,3	2,0	0,3	3,4	2,0	3,2	0,4	3,0	5,0	0,7	0,5	3,0	3,3	4,0	3,0	0,3	0,4	3,0	0,2	3,0	6,0	0,1	3,4	2,3	0,1	3,2	3,1	0,5	3,0	0,3	0,4	3,0	3,1	4,0	3,1	0,7	1,1	5,0	2,1	1,1	4,1	7,0	7,0	3,1	0,4	4,2	3,1
iteration_1670	0,4	2,2	0,2	1,2	0,2	1,2	1,0	0,2	5,0	1,2	0,5	1,2	0,4	1,1	0,2	4,1	1,2	2,0	1,0	0,2	0,2	1,4	0,3	1,2	4,0	-1,-1	0,3	0,2	3,0	1,2	1,0	1,0	1,0	5,0	2,0	2,0	1,0	1,0	1,0	-1,-1	5,0	5,0	2,0	8,0	5,0	5,0	1,0
iteration_1671	5,0	3,0	3,0	3,2	4,0	1,0	4,0	4,0	1,2	1,2	5,0	5,0	4,0	0,4	5,0	0,3	5,0	4,0	3,0	3,0	1,2	-1,-1	6,0	3,3	3,3	2,3	2,0	4,0	0,5	3,0	3,2	5,0	1,2	0,3	1,2	2,2	4,2	4,2	5,0	2,0	4,0	0,3	1,2	1,2	0,5	0,1	4,2
iteration_1672	3,0	5,0	4,0	3,0	4,0	1,2	3,0	6,0	0,4	3,0	1,1	4,0	4,0	1,3	3,0	3,0	4,0	0,2	1,0	0,2	3,2	2,0	2,0	1,3	4,0	4,0	4,0	3,0	4,0	3,1	1,0	4,1	1,0	3,2	1,0	3,0	1,1	5,0	4,0	0,1	1,3	1,2	2,0	2,0	3,0	5,0	1,1
iteration_1673	4,0	2,0	3,0	0,1	5,0	0,3	1,1	2,1	1,3	1,0	0,4	1,1	1,0	3,0	1,0	2,0	1,0	1,2	0,2	0,3	1,1	0,3	0,3	1,0	1,0	2,0	2,0	0,4	0,2	0,4	0,1	1,2	0,5	3,2	0,5	0,3	0,3	1,4	0,3	0,6	2,1	0,3	0,2	2,2	4,0	4,2	0,3
iteration_1674	0,4	0,3	0,2	3,0	0,4	0,5	3,1	0,1	1,1	3,1	5,0	0,1	0,1	4,0	3,1	0,5	0,1	0,2	0,5	0,5	0,2	2,1	2,0	3,0	3,1	3,4	0,5	3,0	0,4	0,5	0,4	0,1	3,4	0,4	0,4	0,3	3,1	0,4	3,1	0,5	1,2	0,6	0,6	1,4	1,1	1,2	0,5
iteration_1675	4,0	0,5	0,4	3,0	4,1	3,0	1,0	1,0	1,3	2,0	4,1	2,4	2,0	1,1	2,0	1,3	2,4	1,0	3,0	3,0	0,3	2,1	6,0	3,0	2,3	0,3	1,0	2,0	4,0	1,1	3,0	3,1	3,0	5,0	3,0	2,1	5,0	2,1	5,0	5,0	0,2	3,0	2,1	1,1	4,1	6,0	5,0
iteration_1676	2,3	2,2	2,2	2,1	2,3	3,1	0,3	0,3	0,2	0,3	2,2	2,1	2,2	2,2	2,2	0,5	2,2	3,2	3,2	3,2	0,2	0,3	2,1	2,2	2,4	0,3	0,6	4,0	0,3	1,4	2,1	1,2	2,2	5,0	2,2	0,5	3,0	0,4	1,2	2,2	2,0	6,0	5,0	5,0	4,0	4,0	6,0
iteration_1677	5,0	4,0	1,0	3,2	8,0	1,1	3,0	4,0	2,0	1,2	2,1	4,0	3,0	5,0	1,2	1,1	3,0	3,1	0,1	0,1	2,0	3,1	1,1	8,0	1,1	0,3	1,2	1,2	3,1	0,1	0,3	1,1	4,0	3,0	0,3	0,1	2,0	2,0	2,0	4,0	0,4	1,2	0,4	0,4	0,4	1,4	1,2
iteration_1678	0,5	0,3	0,3	0,7	0,5	0,5	0,6	0,3	2,0	0,6	0,4	0,4	0,7	4,1	0,3	2,3	0,3	0,7	0,7	0,4	1,0	0,1	0,5	0,5	0,6	0,6	2,0	1,4	0,5	1,3	0,6	2,0	0,7	1,0	0,6	1,2	0,4	0,4	0,4	2,3	0,2	1,2	0,3	1,1	1,1	0,1	0,1
iteration_1679	4,0	0,2	0,0	6,0	0,0	5,0	3,0	3,0	4,0	3,0	0,3	3,0	3,0	5,0	3,0	2,3	3,0	3,0	6,0	3,0	4,0	3,0	3,0	2,0	3,3	5,0	5,0	5,0	3,1	2,2	6,0	3,0	5,0	3,0	6,0	5,0	3,0	6,0	6,0	6,0	2,0	3,0	0,0	2,0	4,0	7,0	3,0
iteration_1680	0,5	5,0	4,0	0,3	4,5	0,5	4,3	4,3	3,0	4,0	4,0	4,0	4,0	2,0	0,0	4,0	4,3	4,0	4,5	0,3	3,3	8,0	8,0	2,0	4,0	0,0	0,0	0,3	4,0	1,3	0,0	0,4	0,3	3,0	4,3	0,3	0,1	0,1	0,6	0,3	-1,-1	2,3	2,4	0,7	2,3	1,3	0,4
iteration_1681	2,0	3,2	4,0	4,0	1,2	1,1	5,0	3,0	3,0	3,0	1,2	5,0	3,0	0,4	3,0	5,0	5,0	2,1	3,1	4,0	4,0	2,2	3,2	2,3	1,0	7,0	7,0	4,0	3,0	3,0	4,0	5,0	4,0	4,0	3,0	5,0	4,0	5,0	5,0	5,0	2,3	4,0	2,3	2,3	2,0	2,0	4,0
iteration_1682	2,1	4,1	2,1	5,1	4,1	0,3	2,1	0,2	3,0	7,0	2,3	7,0	0,2	0,5	5,1	4,1	2,1	2,1	2,1	0,2	2,1	7,0	2,3	0,4	9,0	9,0	4,1	5,0	0,5	2,1	5,4	-1,-1	5,1	1,3	0,1	2,4	5,1	5,1	0,4	0,2	4,0	0,3	0,3	4,0	5,0	4,3	5,3
iteration_1683	0,3	1,4	1,3	0,1	1,3	0,3	1,1	0,4	4,0	0,3	2,0	0,3	0,4	5,0	1,1	5,0	1,1	1,0	1,0	1,3	1,3	1,3	1,3	4,3	3,0	3,0	2,1	4,1	0,3	3,0	4,0	0,5	4,0	0,4	0,4	2,0	0,4	0,4	4,1	4,4	0,5	-1,-1	0,5	0,3	0,4	0,3	0,5
iteration_1684	0,3	5,0	0,2	7,0	0,1	3,1	3,0	3,2	5,0	3,0	4,0	3,0	4,2	5,0	4,2	4,0	3,2	6,0	3,0	3,1	3,0	2,0	5,0	7,0	0,2	4,2	-1,-1	5,0	3,0	1,3	4,0	0,4	1,0	2,3	1,0	2,0	0,1	0,3	1,3	0,1	2,0	2,0	2,0	4,0	4,0	4,3	2,1
iteration_1685	5,0	3,0	3,0	0,3	3,0	0,4	2,2	2,1	0,3	2,1	3,2	2,2	2,2	1,4	1,1	0,3	2,1	0,6	0,6	2,4	0,1	5,0	3,2	3,0	1,1	1,2	0,3	0,4	4,1	2,0	4,2	0,2	4,2	0,3	0,3	5,0	0,2	0,2	4,2	4,2	5,0	0,5	1,3	4,2	4,0	1,0	0,5
iteration_1686	1,3	0,2	1,0	3,0	1,0	0,3	3,0	3,0	0,2	3,0	2,3	2,0	3,0	4,1	2,0	4,0	2,0	1,3	2,3	2,0	1,1	2,0	2,0	6,0	4,0	2,0	2,0	5,0	3,0	0,3	2,0	2,2	3,0	0,5	3,0	1,0	2,2	3,0	2,2	3,0	0,5	2,3	0,8	0,8	0,3	0,3	0,5
iteration_1687	2,0	0,3	2,3	0,2	0,0	0,3	0,3	0,5	5,0	2,2	2,2	0,5	2,0	0,4	0,5	3,2	2,0	0,3	0,3	0,3	2,2	2,3	0,4	0,4	0,5	3,2	0,4	0,2	4,0	1,1	0,2	0,5	4,0	1,1	0,2	0,3	4,1	4,1	4,4	4,1	0,3	0,3	0,5	0,5	3,0	4,0	4,3
iteration_1688	5,0	4,0	8,0	0,2	6,0	4,0	3,2	-1,-1	0,5	5,2	3,0	3,0	3,0	0,5	3,0	3,0	5,2	5,0	5,0	2,2	3,1	2,0	1,0	0,4	1,0	4,0	2,0	1,2	0,5	3,0	0,2	2,2	1,0	1,1	0,2	2,2	3,0	3,0	3,0	3,0	4,0	1,0	0,0	1,0	0,1	1,1	1,0
iteration_1689	0,3	2,0	0,3	0,6	0,3	5,0	-1,-1	0,5	3,0	0,5	4,0	0,5	0,7	0,3	0,2	0,2	0,5	5,4	5,3	0,3	3,3	2,2	2,3	0,4	0,2	0,2	0,0	0,5	3,2	0,5	3,4	2,0	0,3	5,0	3,4	3,5	1,1	1,2	1,1	1,1	3,0	2,4	2,4	1,4	4,0	7,0	2,1
iteration_1690	0,5	5,0	1,5	1,3	1,0	2,0	1,5	1,5	0,4	1,3	0,5	1,3	2,0	2,2	1,5	0,3	1,3	2,0	1,5	1,5	1,3	0,5	1,2	3,0	1,3	1,0	0,8	1,3	5,0	0,4	5,0	5,0	5,0	0,5	4,3	1,2	9,0	1,0	6,0	4,0	1,4	4,3	5,0	1,3	0,5	0,4	9,0
iteration_1691	1,2	0,3	1,2	5,2	1,1	0,4	1,2	6,0	1,1	1,2	0,4	5,2	1,2	0,4	6,0	0,4	1,2	1,2	0,4	1,2	5,1	5,2	0,4	1,0	5,3	1,1	5,1	2,2	5,0	5,0	5,2	0,3	0,2	2,0	7,0	2,2	0,3	0,1	0,4	0,4	0,3	5,0	5,3	5,3	0,5	0,0	0,5
iteration_1692	4,0	4,0	7,0	0,6	1,0	1,1	4,4	4,4	4,1	4,4	5,0	3,2	3,4	2,3	4,4	0,3	4,4	4,1	0,5	5,0	4,1	6,0	2,2	0,7	0,6	0,5	4,2	0,2	0,5	3,0	0,6	2,0	0,4	0,4	0,6	1,4	1,4	1,4	1,0	1,4	1,3	0,3	0,5	0,4	5,0	5,1	1,2
iteration_1693	4,0	0,2	3,1	0,7	3,1	0,4	0,3	3,2	2,2	3,5	0,4	0,3	3,5	5,0	3,2	2,2	0,3	0,4	0,3	0,4	5,0	0,5	-1,-1	4,0	3,2	0,4	3,2	0,3	0,5	4,0	0,7	2,1	0,7	3,0	0,1	1,2	0,6	0,3	2,5	0,3	2,3	3,0	2,0	-1,-1	0,3	3,3	2,5
iteration_1694	0,4	0,3	0,7	3,3	0,3	1,0	0,6	3,3	5,0	0,7	3,0	3,4	0,6	0,3	0,7	3,2	0,7	1,3	0,3	0,3	5,0	0,4	3,4	0,5	3,4	0,5	3,4	3,0	2,3	1,4	2,0	0,5	2,0	2,0	0,3	0,4	2,2	2,3	-1,-1	2,2	3,2	2,3	3,3	5,0	1,3	2,3	3,2
iteration_1695	2,0	0,3	0,3	0,1	0,0	0,4	0,4	0,0	1,3	0,3	3,0	0,4	0,1	2,1	0,1	2,3	0,4	0,3	0,3	0,1	1,0	0,3	3,1	0,2	2,0	0,4	2,0	2,0	0,2	2,0	0,1	0,5	2,1	0,2	0,1	1,1	2,0	2,0	0,1	0,1	0,2	0,1	0,1	0,2	3,0	3,1	0,0
iteration_1696	0,5	2,0	1,2	3,2	1,3	0,5	4,0	0,4	1,3	1,2	0,3	0,4	0,4	1,1	0,4	5,0	1,2	1,1	3,1	1,4	1,2	0,5	0,5	0,3	4,2	1,2	1,2	0,4	3,1	1,0	0,3	1,3	3,2	2,0	3,2	0,1	0,5	4,0	1,2	0,5	0,2	3,0	3,1	0,1	4,1	2,1	3,2
iteration_1697	0,5	5,0	3,1	6,0	3,1	0,5	7,0	4,1	0,4	2,1	2,0	5,0	7,0	0,5	7,0	0,5	2,1	4,0	3,0	4,5	0,3	4,0	2,0	3,0	4,4	3,1	4,1	4,1	2,0	2,0	2,1	1,4	2,1	5,0	6,0	2,0	3,0	3,0	3,0	0,5	4,0	2,0	0,0	6,0	1,2	5,2	1,0
iteration_1698	3,0	0,5	2,1	3,3	2,1	0,5	0,4	3,1	4,1	0,4	4,0	0,4	2,3	5,0	5,0	0,2	0,4	0,6	0,6	0,8	0,2	3,3	3,3	3,0	2,1	2,1	2,1	0,4	5,0	3,0	2,1	4,1	2,1	5,0	2,1	2,1	2,1	4,1	4,1	6,0	0,1	0,1	0,0	0,0	-1,-1	1,0	0,1
iteration_1699	0,5	5,0	1,1	3,0	1,4	4,0	2,1	2,0	0,2	2,1	0,5	2,0	3,0	0,4	2,0	0,5	2,0	6,0	6,0	-1,-1	1,0	1,2	1,2	1,0	1,4	1,4	1,1	4,0	2,3	1,2	3,0	3,0	5,0	4,0	1,3	3,0	4,0	5,0	5,0	4,0	0,5	2,3	0,5	2,2	1,2	-1,-1	1,3
iteration_1700	5,0	0,4	3,3	0,2	2,3	0,2	0,3	0,3	4,0	3,0	0,3	0,5	0,3	0,4	0,3	3,0	0,5	0,2	0,0	0,0	2,0	0,2	0,3	0,6	3,3	0,0	3,0	0,4	3,0	5,0	3,2	3,2	0,2	3,0	3,2	-1,-1	0,2	0,2	3,0	3,0	0,5	6,0	3,4	3,1	0,3	0,3	3,0
iteration_1701	1,4	4,0	3,0	0,1	2,4	5,0	1,1	2,1	5,0	2,1	5,0	2,1	1,0	3,1	2,1	3,0	1,1	6,0	1,0	1,0	0,1	2,1	3,1	3,0	3,0	2,1	1,1	0,3	0,2	4,1	0,4	2,3	0,2	0,4	0,1	0,3	2,2	2,2	0,3	2,2	1,2	0,2	1,0	0,4	2,1	2,2	1,2
iteration_1702	0,5	0,5	0,5	0,0	0,6	0,3	0,2	0,3	0,5	0,2	0,3	0,3	0,2	2,0	0,3	3,0	0,2	0,2	0,4	0,3	0,2	0,0	0,3	1,0	0,3	3,0	0,3	0,2	0,5	4,1	0,2	1,2	0,5	3,0	0,7	4,2	0,7	1,5	1,0	0,2	5,0	1,5	1,0	5,5	4,1	1,1	1,2
iteration_1703	2,0	0,5	1,0	3,1	1,0	2,2	4,0	1,1	0,5	0,1	4,0	4,0	1,1	0,4	3,0	5,0	1,1	3,0	3,0	5,0	1,0	5,0	7,0	1,4	3,0	2,0	5,0	3,0	2,1	0,4	2,0	2,3	5,0	0,2	0,1	0,1	3,3	3,3	4,0	2,3	3,0	0,1	3,0	0,1	0,2	0,1	3,0
iteration_1704	2,1	0,2	2,1	7,0	0,2	3,1	5,0	5,0	0,4	3,1	0,5	3,1	3,1	2,0	6,0	1,3	3,1	5,0	6,0	3,1	2,4	0,6	0,1	4,0	3,0	4,3	4,3	5,0	3,1	0,4	4,1	5,0	4,1	3,0	1,1	0,3	1,1	4,1	8,0	8,0	0,4	3,0	2,1	1,3	5,0	1,0	0,2
iteration_1705	2,0	2,2	0,2	4,2	0,2	1,4	0,2	0,2	1,1	0,2	3,2	0,4	0,2	1,1	0,2	2,0	0,4	1,2	0,4	1,2	1,0	0,4	3,2	0,1	1,0	1,0	1,2	0,4	4,0	0,4	4,2	0,2	4,2	4,0	0,2	4,3	0,3	4,1	4,1	4,1	0,5	0,0	0,3	0,3	3,1	4,1	0,2
iteration_1706	0,5	5,0	1,1	2,0	4,1	0,3	0,1	3,0	5,0	3,0	3,0	3,0	0,1	0,5	1,0	4,0	0,1	0,2	0,2	0,2	6,0	3,0	2,0	0,4	3,0	4,0	4,0	0,4	4,0	5,0	2,0	0,3	2,0	0,5	2,4	2,0	2,2	2,1	2,1	0,2	1,0	2,1	1,1	1,1	1,3	1,1	1,2
iteration_1707	3,0	0,2	3,0	0,5	0,2	0,4	3,2	0,3	0,5	3,2	0,3	0,2	3,2	5,0	0,3	0,4	0,2	3,4	3,0	0,6	0,0	0,2	0,1	3,2	0,0	0,0	0,3	3,2	0,3	4,1	0,5	0,4	3,0	5,0	3,3	0,4	3,1	3,1	0,1	0,3	2,0	0,3	0,3	0,0	0,3	5,0	0,4
iteration_1708	2,3	1,4	2,4	1,1	3,0	4,0	1,4	1,4	1,4	1,4	0,2	0,5	1,4	0,5	0,5	3,0	0,5	1,0	0,4	1,0	1,4	0,5	0,2	0,8	0,4	3,1	0,4	2,0	-1,-1	0,4	1,1	5,0	1,1	0,3	1,1	1,2	5,1	6,0	0,1	0,1	0,5	0,1	0,4	0,2	2,0	0,0	0,5
iteration_1709	0,4	0,3	0,3	3,0	0,4	4,0	3,2	3,1	0,3	3,1	3,0	0,1	3,1	0,2	0,2	3,1	3,1	2,2	5,0	2,2	3,2	3,0	0,0	3,1	3,0	3,2	3,2	0,2	-1,-1	2,3	3,0	1,4	3,0	3,1	3,0	2,0	0,4	3,4	3,4	4,0	0,5	3,1	0,1	3,5	3,1	0,2	0,1
iteration_1710	1,4	0,5	1,2	4,0	0,7	2,2	1,0	1,0	2,1	4,2	0,3	0,2	0,2	2,1	5,0	2,0	0,2	2,0	1,2	3,0	2,0	0,0	0,5	2,2	4,0	3,0	4,0	0,5	4,1	0,3	4,5	3,1	4,5	4,0	4,5	0,5	0,6	4,1	7,0	0,6	2,0	7,0	3,0	4,0	0,1	1,1	0,1
iteration_1711	4,0	0,4	4,4	4,0	0,4	1,2	3,4	3,4	4,0	7,0	1,4	5,0	1,4	2,0	7,0	0,4	1,4	4,0	4,0	1,4	5,0	5,0	2,0	2,0	4,2	3,2	3,2	3,0	1,2	5,0	0,2	0,2	0,2	3,0	3,2	1,2	0,1	0,3	0,1	0,3	0,3	6,0	3,0	3,3	1,4	0,4	0,0
iteration_1712	0,3	5,0	0,1	3,5	0,2	-1,-1	0,6	3,1	4,0	0,5	1,4	0,5	3,0	2,2	3,0	2,3	3,0	3,5	3,1	0,5	4,0	0,9	0,4	3,2	5,0	5,0	3,3	3,1	0,5	0,5	3,5	1,3	3,5	1,4	0,6	0,9	3,3	3,3	4,0	1,5	5,0	1,5	2,0	4,5	3,0	3,4	1,3
iteration_1713	4,0	0,4	2,2	4,0	2,2	0,5	4,2	2,0	5,0	0,2	0,4	2,0	6,0	5,0	0,2	2,0	4,2	0,3	4,1	0,3	4,0	2,2	0,2	9,0	2,2	0,2	0,0	5,0	0,1	4,0	4,0	0,5	1,0	2,0	4,1	6,0	1,5	0,0	0,0	1,0	1,1	0,1	0,1	0,2	0,4	0,2	1,0
iteration_1714	4,1	5,0	4,1	1,1	4,1	0,5	4,1	5,0	5,0	0,2	4,0	4,1	1,1	5,0	5,0	0,4	1,1	4,4	0,2	4,1	4,0	2,1	6,0	4,1	1,2	1,2	4,2	2,0	1,1	3,2	1,1	1,2	2,0	2,3	2,0	1,2	1,2	1,2	1,2	2,0	2,0	3,0	3,0	1,0	0,5	2,1	2,0
iteration_1715	0,3	3,0	2,3	0,6	2,3	0,3	0,6	0,6	2,0	0,6	4,0	2,3	0,6	4,0	2,3	0,3	2,3	0,5	0,4	0,4	1,3	0,3	0,3	4,3	2,1	0,4	2,1	0,3	0,4	4,1	0,6	3,0	0,1	3,0	0,3	4,3	0,0	0,1	0,0	0,1	1,0	3,3	1,3	-1,-1	3,0	5,0	1,0
iteration_1716	0,2	0,5	0,4	5,0	0,4	4,0	1,3	4,3	0,5	4,3	3,0	1,1	4,1	5,0	4,3	4,0	1,3	3,3	1,3	2,0	0,4	1,0	0,1	4,1	8,0	8,0	4,0	4,0	5,0	0,4	1,0	0,4	4,0	2,1	5,0	1,1	0,0	0,0	4,4	4,0	2,3	4,1	6,0	4,3	0,2	0,1	4,0
iteration_1717	0,3	0,4	0,6	4,0	0,1	0,3	1,2	1,2	2,1	3,2	4,0	3,4	3,4	4,0	1,4	3,1	1,4	1,1	0,3	1,1	1,1	3,0	7,0	0,4	3,4	4,0	3,4	3,0	2,0	2,1	4,0	3,0	1,0	2,1	4,0	5,0	2,0	2,0	2,0	1,0	5,0	3,0	5,0	3,0	5,0	6,0	2,0
iteration_1718	5,0	5,0	4,0	0,6	4,0	5,0	0,3	0,3	5,0	4,3	2,0	4,3	0,3	1,2	0,3	0,4	0,3	0,0	5,3	0,3	5,3	2,3	4,0	0,2	0,5	0,2	0,2	2,3	0,4	0,5	0,4	2,0	0,4	0,3	0,4	0,5	1,1	1,3	1,1	1,1	2,0	0,1	1,1	1,0	5,0	3,0	0,2
iteration_1719	2,2	2,0	3,0	1,4	3,0	3,0	2,0	1,4	5,0	3,0	1,4	3,0	2,0	0,4	1,4	2,0	2,4	2,0	3,0	2,0	4,0	2,4	1,4	1,3	1,0	1,0	1,0	1,4	2,0	2,0	2,0	0,3	1,4	0,5	1,4	1,0	0,4	0,4	0,4	0,4	3,0	1,5	1,0	0,5	4,0	2,0	0,4
iteration_1720	2,0	0,4	1,0	4,4	1,0	5,0	5,0	5,0	1,4	0,4	2,1	4,0	4,0	0,3	1,4	5,0	4,0	7,0	7,0	3,0	1,4	2,0	4,1	0,1	6,0	-1,-1	0,4	0,4	4,1	1,2	0,1	2,3	0,1	1,1	4,4	0,3	0,4	2,1	2,0	0,3	5,0	1,4	0,4	1,0	1,3	1,1	0,3
iteration_1721	1,3	2,0	1,3	2,1	2,0	0,4	0,4	1,1	5,0	2,3	0,5	3,0	0,4	5,0	0,4	2,3	0,4	0,3	0,5	0,3	2,1	2,1	2,4	0,1	2,1	0,4	0,4	4,0	0,1	5,0	2,0	2,3	2,0	0,2	2,0	4,0	2,0	4,0	2,3	0,3	0,2	0,2	0,4	0,2	4,0	2,0	0,2
iteration_1722	2,3	4,0	0,3	2,1	2,0	2,3	0,1	0,4	0,5	0,4	1,2	2,0	2,3	5,0	0,1	0,2	2,3	2,1	2,1	0,4	0,5	3,0	3,0	1,3	0,1	0,2	0,2	2,1	0,1	2,3	2,1	0,5	2,1	1,2	0,1	4,0	2,2	2,2	0,3	0,4	-1,-1	0,3	2,2	2,2	1,3	1,3	2,2
iteration_1723	5,0	1,4	4,0	0,4	2,4	5,0	1,1	3,1	0,5	3,3	0,2	1,3	3,1	3,0	3,1	2,1	3,1	4,1	1,1	1,1	0,2	1,0	1,2	3,1	3,1	3,1	-1,-1	2,1	1,3	0,2	1,1	0,5	1,1	0,3	3,0	0,2	0,6	-1,-1	1,5	1,5	5,0	1,2	2,2	3,2	3,0	0,2	0,7
iteration_1724	0,5	4,0	4,4	3,1	0,4	0,3	0,5	0,5	0,4	3,4	5,0	0,5	7,0	0,4	0,5	5,0	3,4	0,4	0,1	0,7	0,7	4,1	1,4	3,3	3,4	3,4	3,4	0,2	4,0	2,1	1,1	0,5	1,1	0,3	3,1	3,0	1,3	0,3	0,4	1,2	0,5	3,2	3,3	0,5	0,3	0,4	1,3
iteration_1725	5,0	2,0	4,0	2,1	3,0	0,3	5,0	5,0	2,0	1,1	2,0	5,0	5,0	1,2	3,0	0,4	5,0	2,3	3,0	2,3	2,0	2,0	5,0	3,0	1,2	2,2	2,2	2,3	0,2	0,3	2,1	0,4	2,1	2,0	2,1	0,4	2,1	0,2	0,2	2,3	4,1	2,0	2,1	6,0	2,0	2,0	4,0
iteration_1726	0,4	5,0	1,4	0,4	4,4	0,4	1,0	1,4	5,0	0,8	2,3	0,8	1,4	2,0	0,8	0,5	1,4	0,0	0,4	0,0	5,0	0,7	0,7	2,0	0,6	0,7	0,6	5,0	0,5	-1,-1	0,4	-1,-1	5,4	5,0	5,4	1,4	2,4	7,0	1,4	1,4	2,1	10,0	7,0	7,0	3,0	7,0	7,0
iteration_1727	4,0	0,3	0,3	0,3	4,0	0,5	0,5	0,2	0,5	0,5	4,0	0,2	0,1	0,4	0,4	3,2	0,1	0,6	0,5	0,4	0,6	4,0	4,0	0,0	0,5	3,1	3,1	2,2	0,3	1,4	0,3	1,4	0,4	5,0	2,2	1,1	1,2	0,6	0,6	0,6	0,4	7,0	2,4	5,4	0,4	5,4	3,0
iteration_1728	2,1	4,0	1,1	2,0	3,1	4,0	2,0	1,1	5,0	1,1	5,0	1,1	1,1	0,3	2,0	1,2	1,1	1,0	5,0	1,0	2,1	5,1	1,0	1,3	2,0	2,0	1,2	1,1	1,0	0,4	0,1	0,2	2,0	2,0	0,1	0,0	1,1	1,1	1,1	1,1	5,0	1,1	1,1	2,0	1,2	1,2	2,0
iteration_1729	3,2	3,2	3,2	3,0	3,2	2,2	2,2	5,0	5,0	2,2	5,0	1,2	2,2	0,3	1,2	2,3	2,2	2,2	2,2	4,0	4,0	3,0	4,0	0,5	3,0	0,5	3,0	5,0	1,3	0,5	2,3	3,0	4,0	0,4	4,0	0,6	-1,-1	2,0	4,0	2,0	4,0	-1,-1	0,3	5,0	0,5	0,3	1,3
iteration_1730	0,5	2,0	2,3	0,3	0,2	2,2	0,5	2,2	2,3	2,1	3,2	0,5	-1,-1	0,5	0,4	5,0	0,5	0,5	2,2	0,5	4,0	0,4	3,3	0,3	5,3	-1,-1	0,1	0,4	0,4	0,2	0,3	3,0	0,3	2,3	0,3	0,2	1,1	1,1	2,2	1,2	1,2	2,1	2,2	1,1	1,3	0,6	3,0
iteration_1731	4,0	3,0	4,0	3,4	3,0	1,0	5,0	5,0	4,0	5,0	5,0	2,4	5,0	2,2	2,4	0,3	2,4	2,0	3,0	3,0	7,0	3,4	3,4	2,2	0,6	0,5	2,1	0,5	3,2	1,4	0,3	1,4	3,4	0,5	3,4	0,5	3,4	0,8	0,8	3,4	2,1	0,9	0,5	0,5	0,2	0,6	3,1
iteration_1732	0,3	3,1	0,2	0,4	3,2	0,5	0,2	0,4	0,0	0,4	5,0	0,4	0,4	5,0	0,2	0,3	0,2	0,4	0,4	0,3	0,1	2,1	3,1	0,3	0,3	0,3	0,3	0,5	0,2	0,2	0,4	3,0	0,3	0,5	0,3	0,3	3,2	0,2	3,1	0,1	0,3	0,2	0,4	0,2	0,2	0,7	3,2
iteration_1733	5,0	2,1	1,1	2,3	3,0	3,0	0,4	1,3	0,4	0,4	3,0	2,1	3,0	0,5	1,3	2,0	0,4	3,1	3,3	3,3	1,1	1,1	2,1	2,4	1,0	2,3	1,0	0,3	2,0	1,3	0,0	2,0	2,3	1,1	2,3	0,3	0,3	2,0	2,0	0,3	3,2	0,4	3,1	3,1	0,4	0,1	0,4
iteration_1734	2,0	4,0	6,0	1,5	0,0	0,5	4,5	2,5	4,0	4,5	4,1	3,0	2,5	3,0	5,0	5,0	4,5	0,8	4,2	0,7	4,0	1,1	1,1	1,5	8,0	5,0	5,0	2,0	0,5	1,1	1,0	0,4	1,5	5,0	1,5	0,1	1,2	0,7	1,2	0,7	0,2	3,5	0,7	3,0	0,5	2,2	1,2
iteration_1735	0,5	3,2	3,0	0,4	3,0	0,3	3,2	0,2	3,0	0,2	1,3	0,2	0,2	3,2	3,2	0,4	0,2	0,2	0,2	0,5	3,0	0,5	1,0	3,0	3,2	0,4	3,2	0,3	0,3	0,5	0,3	0,3	0,4	2,1	-1,-1	0,2	0,2	0,2	0,5	0,5	0,4	0,2	0,5	0,5	2,3	4,0	0,6
iteration_1736	0,3	0,2	0,4	3,1	0,4	4,0	0,4	3,3	2,0	3,3	3,0	0,2	0,4	4,0	3,3	2,3	0,2	2,1	2,3	2,1	1,3	0,1	0,1	2,1	2,3	3,3	3,3	0,3	4,0	3,0	3,2	1,4	1,2	2,0	3,2	0,2	1,2	1,2	2,0	0,6	3,2	4,0	4,0	3,2	0,3	1,0	2,0
iteration_1737	1,0	2,3	0,3	0,4	2,0	0,3	0,0	0,0	1,1	0,0	-1,-1	0,4	0,0	0,4	0,7	0,4	0,3	0,2	0,1	0,1	1,0	2,0	2,4	0,2	0,6	0,7	0,7	1,4	0,4	4,0	0,8	3,0	1,0	0,5	1,4	0,4	1,0	3,0	2,0	1,0	5,0	0,4	0,0	5,0	2,3	2,0	0,0
iteration_1738	4,0	0,2	0,0	2,0	4,2	4,0	2,0	0,0	0,2	2,0	3,1	0,0	2,0	2,3	2,0	4,0	0,0	5,0	3,0	3,0	0,2	0,1	0,1	0,3	0,0	-1,-1	0,0	4,0	4,0	0,3	6,0	4,0	6,0	2,3	2,0	4,1	4,0	6,0	8,0	6,0	4,0	2,0	0,0	4,0	0,2	2,1	4,0
iteration_1739	0,2	5,0	3,1	2,2	3,1	5,0	-1,-1	3,2	1,3	5,0	0,2	5,0	2,1	0,2	5,0	3,0	3,2	1,1	1,1	4,2	4,0	3,0	3,0	2,1	4,0	3,0	5,0	3,2	5,0	2,3	2,2	0,4	6,0	0,5	5,0	0,5	3,3	3,3	3,3	3,3	4,0	3,5	2,5	2,5	0,5	0,2	3,5
iteration_1740	4,1	1,1	5,0	0,1	0,2	5,0	4,0	1,0	1,4	1,1	2,0	4,1	1,1	4,0	4,1	2,2	1,0	3,0	6,0	7,0	1,4	6,0	0,1	4,1	6,0	6,0	0,3	0,2	4,0	0,5	0,1	5,0	0,1	1,3	0,1	0,5	3,1	3,0	3,1	2,1	1,4	1,0	2,0	1,4	3,0	1,3	1,1
iteration_1741	0,4	1,4	1,2	0,6	0,6	2,0	1,1	0,7	0,5	0,3	1,3	1,5	1,5	2,2	1,5	1,2	0,7	2,0	2,0	1,1	0,7	1,3	1,5	0,7	0,7	0,7	1,5	0,5	0,5	2,1	0,6	5,0	0,9	0,5	0,6	0,6	1,5	1,5	4,4	1,5	5,0	0,5	2,0	3,0	0,5	0,4	2,5
iteration_1742	2,2	0,2	2,1	1,4	2,1	5,0	1,1	2,4	5,0	2,4	4,1	2,4	1,1	1,3	0,5	4,0	0,5	1,1	5,0	1,1	5,4	2,1	4,4	1,1	3,4	1,4	1,1	2,0	0,4	4,0	1,4	4,1	1,0	0,5	1,4	3,4	5,0	4,0	4,0	1,1	0,4	0,6	0,6	0,4	0,5	0,3	4,2
iteration_1743	1,1	0,4	0,5	2,0	1,4	-1,-1	0,4	0,4	1,1	-1,-1	0,5	0,4	2,4	2,0	0,1	3,1	0,1	2,4	2,0	2,0	0,1	0,1	0,4	3,0	0,2	0,1	3,0	2,3	5,0	2,0	2,0	5,0	2,0	0,5	2,0	1,0	2,0	5,0	2,0	5,0	0,4	2,5	0,7	0,7	3,1	3,5	2,5
iteration_1744	0,4	2,0	1,2	1,1	1,2	0,5	1,1	1,1	0,1	2,0	0,5	1,1	1,1	1,1	1,1	3,1	-1,-1	1,4	1,4	0,5	0,1	1,1	1,4	1,1	3,1	1,1	4,0	0,3	1,2	1,4	1,1	0,3	0,3	2,0	1,2	0,5	0,4	0,2	0,5	0,5	2,3	1,2	2,2	0,5	3,0	3,0	2,1
iteration_1745	5,0	0,4	1,2	2,4	1,2	5,0	1,4	2,2	1,3	0,6	3,0	2,2	0,6	1,3	1,4	0,3	0,6	4,4	1,4	4,4	2,3	3,2	5,0	0,5	0,6	0,6	0,6	0,4	3,0	1,2	2,4	0,4	2,0	2,3	2,0	1,4	2,4	0,0	2,0	0,4	4,0	0,3	2,0	2,3	0,3	2,2	0,4
iteration_1746	5,0	5,0	6,0	5,0	9,0	5,0	6,0	6,0	5,0	5,0	5,0	2,0	9,0	2,0	5,0	0,4	9,0	1,0	6,0	10,0	6,0	6,0	1,0	6,0	-1,-1	4,2	4,2	2,0	4,0	4,0	5,0	3,2	1,0	0,3	5,0	3,0	1,2	1,2	4,0	3,0	0,4	1,1	0,3	0,3	0,4	0,4	1,1
iteration_1747	5,0	0,2	4,1	0,3	4,1	1,2	0,2	4,1	5,0	0,2	3,0	4,1	0,3	4,0	0,3	4,0	4,2	1,1	1,1	0,3	1,1	2,1	5,0	1,2	0,1	0,1	0,2	3,2	2,1	2,0	2,2	4,0	5,0	4,0	0,3	1,2	4,0	5,0	3,0	4,0	0,2	1,1	0,2	1,1	0,4	3,2	1,1
iteration_1748	0,5	4,0	0,0	2,2	0,0	2,0	2,0	2,0	1,4	0,2	0,1	0,2	0,2	3,2	2,0	5,0	2,0	2,0	2,0	2,0	0,4	0,2	0,1	3,2	2,0	0,0	7,0	0,2	4,0	0,3	2,2	5,0	2,0	3,0	2,0	0,3	4,0	4,0	6,0	4,0	2,0	0,0	1,0	1,0	0,2	3,0	0,0
iteration_1749	5,0	4,0	2,0	2,0	7,0	0,1	2,0	2,0	0,4	4,0	3,0	2,0	4,0	2,0	2,0	2,0	4,0	0,0	2,1	0,0	2,3	2,0	1,0	2,0	1,0	3,0	3,0	2,2	0,2	1,1	2,0	0,5	2,0	3,1	0,4	3,0	0,0	0,0	0,5	2,0	0,4	0,3	0,5	0,4	4,0	7,0	0,2
iteration_1750	3,2	0,4	3,2	0,1	0,4	2,0	3,0	0,3	3,1	3,1	0,5	3,1	3,0	0,4	0,3	0,4	3,1	4,0	1,0	1,0	0,2	0,5	3,4	0,1	0,2	0,4	0,3	5,0	3,1	3,0	0,1	4,0	8,0	5,0	3,0	2,1	9,0	3,0	5,0	3,0	3,2	4,0	3,2	6,0	1,4	1,4	4,2
iteration_1751	5,0	2,0	2,0	2,1	5,0	0,2	1,1	1,1	5,0	3,0	3,2	1,1	3,0	0,3	1,1	0,3	1,1	0,3	1,2	1,2	1,1	3,1	0,3	2,0	0,4	0,4	1,0	4,0	2,1	2,2	2,1	1,3	4,0	2,2	4,0	0,3	2,3	3,0	3,0	2,3	0,5	2,2	0,4	0,5	4,0	5,0	0,5
iteration_1752	2,0	4,1	1,1	1,3	5,0	2,1	1,3	1,3	3,0	1,1	0,3	1,3	1,3	1,3	1,3	2,3	0,4	1,1	0,4	2,3	1,3	1,2	0,5	2,0	2,3	3,0	3,0	4,0	2,3	1,4	5,0	0,2	3,0	2,3	5,0	3,0	2,2	1,0	2,0	1,0	1,4	5,0	3,4	4,0	3,1	2,1	3,2
iteration_1753	2,0	0,4	1,4	0,1	1,0	0,2	1,1	0,5	0,3	0,5	0,2	1,0	1,1	0,2	0,5	0,4	1,1	0,3	0,1	0,1	0,3	1,2	1,0	1,1	0,7	0,7	0,2	3,1	0,3	3,0	0,4	0,4	3,3	5,0	0,1	3,3	0,6	3,1	0,6	0,4	5,0	1,0	4,0	4,0	0,2	1,0	1,3
iteration_1754	1,1	0,5	1,1	0,5	1,4	4,0	1,3	0,4	5,0	0,4	3,1	1,3	1,2	0,5	1,3	0,5	1,2	5,0	4,3	5,0	0,1	0,4	0,4	1,3	0,8	1,5	0,8	0,4	0,3	0,3	0,2	3,1	0,2	0,4	0,2	0,4	0,3	3,0	0,1	3,0	1,2	0,1	0,3	1,0	3,0	2,3	0,3
iteration_1755	0,2	1,1	0,2	2,5	0,2	0,5	2,1	2,1	0,4	2,1	4,0	0,6	0,6	0,3	2,1	0,5	2,1	0,5	2,4	0,2	2,2	4,5	0,1	0,3	0,4	0,4	2,2	3,0	0,5	0,3	1,0	2,1	1,5	2,0	2,5	0,1	1,1	2,5	1,1	2,5	0,5	4,0	2,1	2,4	1,4	1,0	1,1
iteration_1756	3,2	2,2	0,4	4,0	2,2	4,0	1,2	-1,-1	0,2	3,2	0,2	3,2	3,2	0,4	1,2	1,3	3,2	4,0	3,2	2,0	3,2	3,0	3,2	3,0	1,2	1,3	2,0	2,0	4,0	5,0	2,0	0,5	4,0	1,4	4,0	5,0	1,4	1,4	3,4	1,1	0,2	4,0	3,2	3,0	2,1	2,4	1,2
iteration_1757	0,5	0,4	0,2	3,0	0,7	4,0	3,0	3,2	0,2	0,2	4,1	3,2	0,0	4,0	3,2	0,3	0,2	3,0	-1,-1	6,0	0,3	0,3	4,2	4,0	0,5	3,3	0,2	4,0	1,0	0,2	3,0	0,5	4,0	3,0	3,0	0,1	1,2	1,3	1,3	1,2	0,5	0,0	0,5	0,5	3,1	6,0	0,2
iteration_1758	0,2	4,0	1,1	3,0	3,1	0,2	2,1	2,1	0,3	2,1	0,5	1,1	2,1	0,5	2,0	1,0	2,0	2,1	2,1	2,1	0,1	0,4	0,3	0,6	1,0	2,0	2,0	-1,-1	1,0	1,4	3,0	2,0	2,0	3,0	2,0	1,4	1,0	1,0	1,0	3,0	5,0	4,0	4,0	5,0	0,2	1,0	2,0
iteration_1759	0,4	0,4	0,7	2,3	0,7	5,0	2,3	2,4	5,0	0,6	0,5	0,7	2,4	4,0	2,3	2,0	0,6	3,3	2,3	4,0	0,4	0,3	0,9	1,4	0,3	2,0	4,0	2,1	0,3	0,4	0,1	2,3	0,4	0,3	0,4	0,3	2,3	0,6	0,4	2,3	2,0	0,4	1,3	1,1	2,2	0,3	0,6
iteration_1760	0,2	0,5	0,0	2,0	0,0	0,3	0,0	2,0	0,3	0,0	2,2	0,0	0,0	2,2	0,0	3,2	2,0	0,3	0,0	0,3	2,0	2,0	0,2	2,0	3,0	3,0	3,0	0,2	4,0	2,0	2,0	3,1	2,2	2,2	2,2	3,0	5,0	3,2	5,0	2,1	0,1	2,2	0,2	2,1	0,5	2,2	2,2
iteration_1761	2,2	0,3	0,2	1,1	0,2	0,5	1,2	0,1	3,0	1,0	3,0	1,0	1,0	0,4	0,3	0,4	0,1	1,3	1,3	0,5	0,1	1,0	2,0	0,0	0,3	0,3	0,3	0,3	4,0	0,4	3,2	0,4	1,1	2,3	3,2	3,1	0,1	0,5	1,0	1,0	2,0	0,5	1,3	1,3	0,3	2,0	1,1
iteration_1762	2,0	0,5	1,3	1,2	1,3	0,5	0,5	1,3	2,0	2,0	2,0	1,2	1,2	5,0	1,3	0,1	0,5	0,3	0,6	0,7	3,0	1,0	0,2	0,2	1,1	1,0	1,1	1,2	0,4	0,4	1,2	1,1	1,2	1,4	1,2	0,4	2,0	1,1	1,1	1,2	0,4	1,4	0,6	1,2	5,0	1,0	1,2
iteration_1763	2,0	5,0	3,0	0,4	4,0	1,0	1,3	2,3	0,2	1,3	5,0	2,1	1,3	5,0	2,1	5,0	2,3	1,3	0,3	1,0	2,0	1,1	6,0	5,3	0,1	7,0	7,0	2,1	0,3	0,4	0,4	0,2	0,4	2,3	2,0	0,5	0,3	0,3	0,5	0,1	5,0	4,0	3,0	3,0	3,0	2,3	1,3
iteration_1764	4,0	2,0	5,0	1,1	3,0	4,0	2,1	4,0	5,0	2,1	5,0	2,1	3,0	0,4	3,0	1,3	3,1	6,0	4,1	0,1	3,0	1,1	4,1	2,3	-1,-1	2,3	3,0	1,1	0,5	1,4	0,5	1,4	1,4	4,1	1,4	1,1	1,4	1,4	1,4	0,8	2,1	5,0	6,0	4,1	2,0	5,0	5,0
iteration_1765	4,0	4,0	6,0	0,1	2,0	4,0	2,1	2,1	0,5	4,1	3,2	4,0	2,0	5,0	2,0	0,2	2,1	4,0	4,0	4,0	2,3	4,2	0,2	5,0	0,0	0,0	0,2	2,0	0,5	3,0	2,1	1,2	2,1	3,2	2,1	2,0	1,1	1,1	2,2	1,1	3,0	0,3	2,2	1,2	5,0	5,2	1,2
iteration_1766	3,0	0,4	2,1	0,2	2,1	0,4	2,1	0,2	0,1	0,2	0,1	0,2	0,2	2,0	2,1	2,0	2,1	2,3	2,1	2,3	0,2	0,1	0,1	0,1	0,1	0,1	4,0	0,2	1,1	0,4	0,2	0,4	1,1	3,0	0,2	0,2	0,3	1,2	1,2	1,2	1,4	3,1	1,1	1,1	0,5	0,4	0,3
iteration_1767	4,0	1,1	-1,-1	4,0	4,1	1,1	2,0	2,0	0,4	2,0	5,0	3,0	2,0	3,2	3,0	0,4	3,0	0,1	2,1	3,0	0,1	5,0	3,0	5,0	2,2	1,2	2,2	4,0	4,0	5,0	4,0	0,4	4,0	0,2	4,0	7,0	2,0	2,4	2,4	2,0	4,1	2,0	0,1	4,0	5,0	5,2	0,0
iteration_1768	0,5	0,2	0,3	1,2	0,4	0,3	0,3	0,4	1,4	0,4	4,0	0,4	0,3	0,4	0,3	0,2	0,4	0,3	0,4	0,3	0,6	3,2	3,2	0,6	0,2	0,2	0,2	0,4	4,0	2,0	1,2	5,0	1,2	0,4	1,2	3,0	5,2	5,2	1,0	6,0	2,0	1,0	1,0	1,0	0,4	0,1	0,2
iteration_1769	2,2	5,0	2,0	1,0	0,2	1,3	3,0	2,0	1,2	1,0	2,0	0,0	1,0	3,1	1,0	0,5	3,0	2,3	3,0	2,3	3,0	1,0	1,0	0,1	1,0	0,0	0,5	1,2	5,0	3,0	0,2	5,0	5,2	2,0	0,2	3,2	0,2	0,2	0,2	10,0	3,0	1,0	4,0	1,0	3,0	2,0	3,2
iteration_1770	0,4	5,0	2,2	4,0	2,2	5,0	1,2	5,0	1,3	3,2	0,3	3,0	3,2	5,0	1,2	4,0	1,2	5,2	5,2	0,2	3,3	2,3	2,3	3,0	4,2	4,2	5,0	5,0	4,0	0,4	5,0	5,0	5,0	5,0	3,0	2,0	3,0	6,0	7,0	3,0	1,3	6,0	6,0	2,0	0,4	0,2	2,0
iteration_1771	0,4	-1,-1	0,3	3,1	0,5	3,0	0,3	3,1	2,0	-1,-1	4,0	3,2	3,1	4,0	0,3	3,0	3,2	2,1	2,1	1,2	1,1	4,0	1,2	3,0	3,2	0,2	0,1	3,1	1,1	0,4	4,0	4,0	3,1	2,1	1,1	3,1	0,1	3,0	4,1	4,1	3,1	3,0	5,0	1,1	1,1	3,0	3,1
iteration_1772	0,5	0,2	0,6	2,1	0,4	4,0	0,3	0,5	1,3	2,4	0,4	0,5	0,3	3,2	2,4	0,2	2,2	4,1	0,2	4,1	1,1	0,7	0,2	3,1	2,2	2,0	2,2	4,1	5,0	0,3	3,1	4,0	3,1	3,0	3,1	3,3	4,0	4,0	4,0	4,0	3,0	5,0	2,0	2,0	5,0	4,0	5,0
iteration_1773	0,5	2,3	0,8	3,0	2,5	2,0	2,3	1,5	1,0	1,5	2,1	1,3	2,5	0,2	1,3	0,5	2,3	4,0	4,0	4,0	2,0	1,1	0,4	2,1	0,3	0,3	1,5	2,0	2,2	3,0	3,0	5,0	1,2	0,2	1,2	1,0	3,0	4,0	3,0	3,0	2,0	1,0	2,0	1,0	5,0	5,0	2,0
iteration_1774	4,0	0,5	2,4	0,5	2,1	0,2	0,7	2,3	4,0	2,2	1,1	0,6	2,2	3,0	0,7	1,3	2,3	0,3	0,6	0,3	0,3	1,4	1,4	4,0	0,7	1,4	1,3	0,2	0,4	3,0	0,1	0,4	0,3	0,2	0,3	2,0	0,3	0,3	0,1	0,6	4,1	0,0	4,0	0,1	0,3	0,3	0,3
iteration_1775	0,3	5,0	1,1	6,0	1,1	0,5	3,1	3,1	0,2	4,0	0,5	3,1	3,1	1,4	4,0	1,1	3,1	3,0	0,6	0,1	3,1	0,6	0,6	4,0	4,0	4,0	1,1	3,0	4,0	2,0	3,0	1,3	1,0	1,2	4,0	5,0	2,0	0,3	2,0	1,3	4,0	1,2	3,0	3,0	0,4	1,2	3,0
iteration_1776	2,3	5,0	3,0	3,0	1,3	3,0	4,0	4,0	1,3	2,0	1,3	2,0	1,0	1,4	-1,-1	0,4	4,0	4,0	3,0	4,0	1,3	1,0	2,3	2,0	3,1	3,1	3,1	3,1	5,0	0,3	8,0	3,0	8,0	5,0	8,0	5,2	5,0	7,0	7,0	6,0	1,2	4,0	2,0	3,2	2,3	3,0	3,0
iteration_1777	1,2	5,0	2,0	0,4	2,0	4,1	1,0	1,4	4,1	1,0	0,5	1,0	1,0	4,0	1,0	4,0	1,4	1,1	1,1	5,0	4,4	1,3	0,3	3,0	1,0	2,0	3,0	0,4	1,4	2,1	0,4	0,4	0,4	2,2	0,4	0,5	0,7	0,5	0,5	0,1	2,2	2,4	2,2	2,2	1,1	3,0	0,6
iteration_1778	0,4	2,0	1,1	0,1	1,1	2,0	0,1	1,0	2,2	0,2	1,2	0,1	1,0	5,0	1,0	5,0	0,1	2,0	2,1	0,0	1,2	1,0	0,3	2,0	2,0	2,0	2,0	0,5	0,2	4,1	0,6	3,0	0,6	4,0	0,1	0,2	0,5	0,5	3,5	0,5	0,2	4,0	4,1	4,1	2,0	4,0	0,1
iteration_1779	4,1	3,0	6,0	0,4	5,0	2,3	2,1	4,3	0,5	2,3	1,4	4,1	4,3	0,2	4,3	0,4	4,3	4,0	2,3	2,1	4,5	4,4	-1,-1	0,3	0,5	4,2	4,2	0,3	0,3	2,0	0,4	3,0	0,5	0,3	0,1	0,1	3,3	3,2	3,3	3,3	4,0	0,1	2,0	2,1	2,1	2,3	0,3
iteration_1780	0,2	0,4	0,6	3,2	0,4	5,0	0,4	3,4	2,0	0,6	3,0	0,6	0,6	3,2	0,6	5,0	0,4	0,2	5,2	5,2	0,4	2,2	2,4	0,4	5,2	5,4	0,4	3,1	1,2	4,0	1,1	3,1	4,0	0,5	0,3	0,1	6,0	4,0	6,0	4,0	1,4	0,5	0,8	1,1	0,5	0,6	3,4
iteration_1781	4,1	0,4	0,2	0,5	4,1	3,0	0,3	0,4	1,0	0,3	4,0	0,3	0,4	2,0	0,3	2,1	0,3	2,1	2,2	2,1	1,1	1,2	3,1	0,3	0,3	2,2	0,3	2,3	0,4	0,4	2,2	0,4	0,5	3,0	0,5	0,2	0,4	0,5	0,5	0,5	0,5	3,3	0,5	3,2	2,3	2,0	0,4
iteration_1782	3,0	5,0	7,0	4,0	1,0	3,1	7,0	8,0	0,5	3,0	4,0	4,0	3,0	3,0	8,0	0,2	4,0	4,1	4,1	7,0	4,3	6,0	2,0	3,0	4,1	4,1	4,1	4,0	4,0	1,1	4,0	3,0	4,0	0,5	8,0	5,0	5,0	6,0	5,0	6,0	0,4	4,1	0,5	0,5	2,3	2,1	4,4
iteration_1783	0,5	2,1	2,5	3,0	0,1	4,0	4,0	1,5	2,3	2,5	2,0	3,0	2,5	5,0	1,5	0,4	3,0	6,0	2,0	6,0	1,3	4,0	4,0	4,0	0,7	1,2	0,7	2,0	2,1	1,0	1,1	0,4	3,0	5,0	3,0	1,0	2,3	1,3	1,3	2,1	0,2	3,0	1,1	2,1	1,1	4,0	2,1
iteration_1784	0,5	3,0	2,3	5,0	1,2	2,0	2,3	3,3	3,0	4,0	0,2	4,0	4,0	2,0	4,0	3,1	-1,-1	1,3	3,0	1,3	3,3	2,1	2,1	2,0	2,1	2,1	2,1	3,1	5,0	4,0	3,1	4,0	2,1	1,3	5,0	3,0	-1,-1	3,0	5,0	3,0	4,0	2,3	0,3	0,3	0,5	0,3	0,4
iteration_1785	3,0	3,1	5,0	1,0	5,0	0,3	4,0	3,0	1,1	4,0	4,1	4,0	3,0	1,1	3,0	0,4	4,0	3,0	3,3	3,0	1,0	1,1	3,1	1,1	1,4	1,0	2,4	3,0	1,0	0,5	1,0	0,5	3,0	0,2	3,0	0,2	3,1	3,1	3,1	3,4	3,1	0,1	3,1	3,1	1,4	0,5	0,2
iteration_1786	4,0	4,1	8,0	0,4	4,1	0,2	4,1	4,1	3,1	4,3	5,0	4,1	4,1	1,4	4,1	0,2	4,1	0,3	4,0	4,2	3,1	9,0	5,1	4,4	4,1	4,1	4,1	1,3	4,1	0,3	5,0	3,0	1,1	5,0	0,4	4,1	0,1	3,1	3,1	0,1	0,5	2,3	0,5	0,6	4,0	3,0	0,3
iteration_1787	1,1	0,2	0,2	4,0	1,1	1,1	0,1	4,1	0,4	0,1	1,1	4,1	0,1	0,2	4,1	2,0	0,1	1,1	1,0	0,1	0,3	5,0	1,1	0,2	2,1	0,1	4,0	0,5	4,1	0,3	4,5	3,0	4,0	2,2	4,0	-1,-1	2,0	5,0	6,0	1,0	5,0	4,2	9,0	4,0	2,0	1,2	6,0
iteration_1788	2,2	3,1	3,2	0,8	2,1	2,0	0,6	3,4	0,4	3,4	0,4	3,4	0,6	0,3	3,4	0,5	3,4	2,4	2,2	2,4	0,6	0,6	0,6	0,6	0,9	3,0	3,0	0,5	0,5	4,0	0,5	0,4	0,5	0,3	0,8	2,4	0,4	0,7	0,2	0,2	0,5	0,6	0,4	0,7	4,0	2,2	0,5
iteration_1789	0,5	0,4	0,3	1,3	0,8	0,3	1,3	0,6	2,3	0,3	2,1	0,3	1,3	0,3	1,0	3,1	0,6	0,5	1,1	0,4	2,3	0,1	2,0	1,2	1,1	1,1	1,1	1,0	0,5	1,0	0,3	2,0	1,2	5,0	0,3	1,0	2,0	1,2	1,2	2,0	3,0	4,0	5,0	1,0	0,4	4,1	2,0
iteration_1790	0,5	1,3	1,3	5,2	1,2	0,3	6,0	1,2	2,0	5,3	1,3	6,0	1,2	0,4	5,3	0,3	0,5	1,2	1,1	1,1	0,2	6,0	2,0	1,3	5,2	0,4	5,2	0,5	5,0	0,2	5,2	2,1	0,2	0,1	5,3	5,1	0,3	0,1	0,1	2,2	0,5	5,0	5,0	0,5	2,2	2,0	0,1
iteration_1791	0,4	0,3	0,7	0,3	0,0	0,2	0,5	0,5	0,2	0,5	5,0	0,4	0,5	1,1	0,5	0,5	0,5	0,2	0,5	0,5	0,3	1,1	4,3	0,4	0,1	0,6	0,1	0,4	0,5	3,1	0,3	5,0	0,6	4,0	0,3	0,2	2,4	3,2	2,2	3,4	0,4	4,2	0,2	4,4	5,0	8,0	0,4
iteration_1792	1,2	3,0	1,2	1,1	2,0	5,0	1,2	1,2	2,1	1,2	5,0	1,1	1,1	0,3	2,0	1,4	1,1	2,0	5,0	1,2	3,0	1,0	5,1	1,1	1,4	2,0	2,0	1,1	4,0	0,1	4,0	3,0	2,0	0,3	2,0	1,0	2,0	2,0	3,0	2,0	0,2	1,1	0,1	0,1	2,3	2,2	1,1
iteration_1793	3,1	3,0	3,1	0,7	3,1	2,2	0,6	3,2	1,4	3,5	1,2	0,3	0,6	4,0	3,2	2,0	3,5	0,7	2,1	2,5	3,4	-1,-1	0,4	2,1	5,0	2,2	3,0	1,2	0,5	0,2	0,2	3,1	0,2	0,4	1,0	0,1	3,2	0,3	0,1	0,3	2,1	0,2	0,3	2,2	5,0	4,2	0,3
iteration_1794	5,0	1,2	4,2	0,1	5,0	2,2	0,2	4,1	3,0	0,3	0,5	0,2	0,3	3,0	0,2	3,0	4,0	0,4	2,2	2,0	4,0	0,4	0,2	0,2	1,2	1,0	2,2	0,2	0,2	4,0	0,1	1,1	0,3	0,4	0,1	1,1	1,1	1,2	1,1	1,2	5,0	0,0	5,0	0,0	5,0	0,4	0,1
iteration_1795	0,5	0,4	0,7	2,1	0,2	3,1	2,5	2,5	5,0	2,5	0,5	0,6	0,3	4,1	2,5	2,0	0,3	3,5	2,1	3,5	0,5	0,3	0,8	4,2	1,5	3,0	3,0	5,0	1,1	0,4	4,0	1,2	3,0	2,2	3,1	1,2	3,0	2,0	1,2	2,0	0,3	3,2	0,5	-1,-1	0,2	2,2	2,3
iteration_1796	1,2	0,4	1,2	2,4	1,2	3,1	3,0	2,2	4,0	2,2	3,0	0,6	1,4	3,2	3,0	0,5	0,6	5,0	1,1	2,1	5,0	1,4	2,4	1,2	1,0	2,5	2,5	0,4	2,1	0,2	2,0	0,3	2,0	3,1	2,0	0,1	2,1	2,1	2,2	2,1	3,0	3,0	3,0	3,0	0,5	0,6	3,1
iteration_1797	1,0	2,3	3,0	5,0	2,0	0,2	7,0	2,0	4,0	7,0	2,0	1,0	2,0	5,0	1,0	1,4	6,0	5,2	2,2	5,0	2,0	1,0	2,0	4,0	0,4	0,4	1,4	0,3	5,0	0,3	0,3	2,1	0,0	0,2	0,3	0,6	2,0	0,1	0,1	0,1	4,0	0,2	2,0	2,0	0,3	0,1	2,0
iteration_1798	0,2	0,2	0,2	4,2	0,2	4,0	4,1	0,3	0,5	4,1	0,2	0,3	0,3	0,4	4,1	5,0	4,1	4,1	4,1	4,0	0,6	0,2	0,2	0,4	5,1	4,0	9,0	0,3	5,0	0,2	-1,-1	0,5	1,2	2,2	1,1	0,2	1,5	1,5	0,2	0,2	0,2	3,0	2,1	2,1	4,1	-1,-1	3,0
iteration_1799	4,0	0,5	1,4	1,3	3,4	0,3	1,3	0,7	0,2	1,4	3,1	1,3	1,3	0,3	1,3	0,3	1,3	1,0	1,0	0,3	0,3	0,4	1,1	1,3	1,2	1,1	0,4	0,5	2,0	2,3	1,3	0,2	-1,-1	0,5	1,2	2,3	1,0	1,2	0,3	0,3	0,4	1,3	0,6	1,1	1,3	0,5	1,3
iteration_1800	1,4	1,4	2,0	2,2	0,8	2,0	1,2	1,2	2,0	1,2	2,0	1,2	1,2	4,0	3,0	3,2	3,0	1,2	2,0	1,2	2,0	3,0	2,2	5,0	2,2	2,2	1,2	2,2	4,0	0,2	2,2	2,1	2,2	2,3	2,2	0,4	2,2	2,2	0,3	2,1	-1,-1	4,0	2,1	2,1	2,0	3,0	4,0
iteration_1801	3,0	4,1	0,1	0,4	3,1	4,0	0,4	0,5	2,0	0,5	4,0	0,0	0,4	2,1	0,1	4,0	0,1	0,0	4,4	4,0	1,1	2,0	2,0	-1,-1	0,0	4,0	4,1	1,4	0,3	2,1	0,7	3,0	0,4	0,2	1,3	0,4	0,4	0,4	0,4	0,4	2,0	1,0	3,0	1,0	5,0	4,0	1,0
iteration_1802	0,3	5,0	0,2	6,0	5,1	0,4	4,2	4,0	1,3	4,2	4,0	2,0	4,0	0,5	4,0	0,5	-1,-1	4,3	4,3	0,5	0,3	1,0	3,0	0,5	-1,-1	4,2	4,3	4,1	5,0	0,5	2,1	1,3	3,1	2,1	6,0	2,0	-1,-1	4,0	3,3	3,3	4,0	4,1	5,0	1,1	0,5	2,4	5,0
iteration_1803	1,4	2,0	3,0	0,4	3,0	1,3	2,2	2,2	2,0	2,2	2,0	1,2	1,2	0,2	1,2	5,0	1,2	2,3	1,2	0,5	3,0	2,0	2,0	0,3	2,0	5,0	4,2	0,2	0,4	2,1	0,2	3,2	0,2	1,3	0,2	2,0	3,0	0,2	3,0	3,2	2,3	0,3	2,0	0,6	1,4	1,4	0,0
iteration_1804	3,0	4,1	0,1	0,5	7,0	2,0	0,3	0,2	2,0	0,4	5,0	0,2	0,3	4,0	0,3	3,0	0,3	1,1	1,2	1,2	1,0	0,2	5,0	0,1	3,3	3,3	3,3	0,3	0,4	0,3	0,4	4,0	0,2	0,5	0,4	0,4	3,1	1,1	3,1	1,1	0,4	0,6	0,5	0,5	1,3	0,6	0,4
iteration_1805	5,0	0,4	5,1	0,5	5,1	3,2	5,2	0,4	3,2	0,3	0,2	0,3	5,3	4,1	5,2	2,0	0,3	5,2	8,0	3,2	0,5	0,2	0,3	5,1	5,0	0,2	7,0	0,3	0,2	3,0	0,2	2,3	0,0	1,3	0,3	1,2	0,3	0,3	0,3	2,0	5,0	0,3	4,0	4,0	1,3	0,6	4,3
iteration_1806	2,1	2,0	2,1	2,0	2,1	2,0	1,1	3,0	5,0	3,0	2,1	3,0	3,0	0,3	1,1	3,0	1,1	1,1	2,0	1,1	2,0	1,1	3,0	2,3	2,1	3,0	2,0	1,0	2,0	5,0	1,0	0,2	2,0	3,1	2,0	0,0	1,2	1,0	1,2	1,0	0,3	-1,-1	1,1	1,2	5,0	6,0	1,1
iteration_1807	3,2	3,2	3,2	1,0	6,0	0,3	1,2	3,0	0,5	1,2	0,3	0,2	0,2	1,4	0,2	3,1	3,0	0,4	0,3	0,4	0,4	0,3	0,0	0,6	3,2	3,0	0,1	0,3	2,0	0,3	1,3	1,4	1,0	3,2	1,0	1,1	1,0	0,4	2,0	2,0	2,0	1,2	0,2	1,0	5,0	5,2	1,2
iteration_1808	0,2	2,0	1,1	0,1	1,1	2,2	0,2	1,0	4,1	1,0	1,2	1,1	1,0	4,0	1,1	0,2	0,1	2,1	2,1	0,3	5,0	1,1	1,2	4,0	1,1	1,1	1,1	0,3	0,2	0,5	0,1	0,5	0,1	1,3	0,4	0,3	0,6	0,6	0,5	0,1	5,0	1,3	1,0	1,0	1,1	2,0	0,5
iteration_1809	3,0	5,0	3,0	1,3	3,0	0,4	2,0	1,3	4,0	2,0	0,4	1,3	2,3	1,2	2,3	5,0	2,3	1,2	1,2	1,2	4,0	-1,-1	0,5	2,2	3,0	3,0	6,0	1,3	2,0	3,0	1,3	1,1	2,0	0,4	2,0	3,0	2,0	2,0	1,1	2,0	2,2	1,0	2,0	2,0	2,2	2,4	1,0
iteration_1810	0,2	0,4	0,0	1,4	0,6	1,3	1,0	0,4	4,0	0,4	5,0	1,0	1,0	0,2	0,4	1,0	0,4	0,3	0,3	2,0	1,0	2,0	1,0	0,1	1,0	1,4	0,0	1,1	1,4	1,4	1,4	5,0	1,4	0,2	1,4	1,4	2,0	5,0	5,0	1,4	0,4	0,5	0,1	0,1	0,3	0,2	1,1
iteration_1811	0,2	0,4	0,5	3,0	0,5	0,5	3,4	3,4	2,0	0,4	2,0	3,4	0,4	1,1	3,4	0,3	3,4	3,1	0,8	0,5	-1,-1	1,4	4,0	1,0	3,2	3,1	3,1	5,0	0,5	0,5	2,0	0,5	3,0	0,3	3,0	2,3	3,0	3,5	0,5	0,5	0,2	3,3	3,0	0,5	0,4	0,2	3,0
iteration_1812	0,3	5,0	2,3	1,0	3,0	5,0	2,0	1,3	0,4	2,0	4,0	2,0	3,0	0,3	0,3	0,4	0,3	1,0	6,0	4,0	0,5	4,0	4,0	1,1	0,5	0,5	0,5	0,5	2,0	4,0	1,0	4,0	1,5	0,3	1,0	0,0	3,0	2,5	2,5	2,5	0,5	1,3	1,3	1,3	0,3	0,6	2,0
iteration_1813	2,0	4,0	3,0	1,2	3,0	4,0	3,0	2,0	0,5	1,2	3,2	2,2	1,2	2,3	2,0	2,3	1,2	1,0	1,0	6,0	1,4	3,2	5,0	1,3	3,0	1,3	3,0	0,2	1,1	4,0	0,3	4,0	0,3	1,4	0,3	2,2	4,1	4,2	0,1	4,1	3,0	1,2	2,2	2,0	0,3	0,7	6,0
iteration_1814	2,0	1,3	1,3	3,0	2,0	-1,-1	0,3	3,3	5,0	4,0	2,1	3,3	3,3	0,3	4,0	5,0	0,3	0,4	0,7	0,4	2,3	3,1	0,4	3,3	8,0	3,0	8,0	3,0	0,4	1,2	0,4	4,0	3,4	0,5	0,0	0,2	5,0	2,4	5,0	2,4	3,2	0,0	3,0	0,2	5,0	5,0	3,0
iteration_1815	0,4	1,3	0,7	1,2	1,0	3,0	1,3	1,3	1,2	1,4	0,3	0,6	1,3	4,0	1,3	5,0	1,4	3,0	2,0	1,3	1,3	0,7	0,2	1,3	6,0	6,0	0,3	3,0	1,2	4,0	1,2	4,1	1,2	3,1	3,0	0,2	4,2	0,3	4,2	4,2	3,0	2,1	0,1	0,1	0,4	3,4	0,3
iteration_1816	0,5	0,5	0,8	0,1	0,5	4,1	0,5	0,4	0,4	0,4	4,0	0,4	0,4	0,5	0,4	0,3	0,4	4,4	4,4	0,2	0,0	1,0	3,0	0,7	0,0	0,7	0,3	2,0	2,1	4,1	4,0	5,0	2,0	2,1	4,0	2,1	4,0	4,0	4,0	3,0	3,0	2,1	0,1	-1,-1	3,1	2,1	2,1
iteration_1817	0,5	0,4	0,7	0,3	0,7	0,5	0,3	0,4	5,0	0,3	0,5	0,7	0,6	0,3	0,4	2,0	0,3	0,6	0,5	0,5	1,2	0,9	0,6	0,6	0,2	0,2	2,2	2,1	0,3	5,0	2,1	1,3	2,2	2,3	0,3	7,0	0,5	1,2	1,2	3,0	1,4	0,4	1,3	0,7	3,0	3,3	0,5
iteration_1818	2,0	1,0	2,0	0,6	1,0	2,2	1,3	1,3	4,1	1,3	2,0	1,3	1,3	1,4	1,3	0,3	1,3	2,3	1,2	0,5	4,3	1,3	1,3	0,7	1,1	1,2	0,5	-1,-1	0,4	3,0	0,6	1,3	0,4	0,5	0,3	3,3	0,4	1,3	0,4	0,4	0,5	0,5	0,4	0,4	5,0	1,2	0,3
iteration_1819	0,3	2,2	2,1	7,0	2,1	5,0	4,0	7,0	0,4	7,0	2,1	7,0	2,1	4,0	7,0	1,2	5,1	5,0	5,0	5,0	5,1	4,0	2,1	4,0	3,0	6,0	6,0	2,1	5,0	0,3	2,0	5,0	5,1	2,2	0,1	2,3	0,1	5,1	5,1	0,1	1,4	2,0	2,4	0,4	0,4	0,6	0,5
iteration_1820	0,5	0,3	0,3	2,1	0,5	0,3	0,3	2,2	2,1	0,3	2,0	2,2	2,2	2,0	2,2	0,4	2,2	0,2	0,5	0,1	4,0	3,0	1,2	4,0	2,3	0,3	0,3	0,2	4,0	0,4	2,1	0,3	2,1	0,2	2,1	0,2	0,1	2,0	0,4	0,4	3,2	0,3	0,4	0,3	2,0	1,2	0,2
iteration_1821	2,0	5,0	1,0	6,0	3,0	0,5	3,0	5,0	3,0	4,0	5,0	2,0	2,0	0,3	4,0	1,1	5,0	1,4	1,1	2,1	2,0	2,0	5,0	0,1	1,0	0,1	5,0	2,0	5,0	5,0	4,0	0,5	1,0	2,1	4,0	8,0	0,1	0,1	0,4	0,4	2,1	6,0	6,0	4,1	0,4	2,1	4,0
iteration_1822	0,2	0,4	0,2	0,5	0,0	0,4	0,3	0,1	0,4	0,4	2,2	0,1	0,1	3,2	0,3	5,0	0,4	0,3	0,4	0,4	0,2	0,3	2,0	0,2	4,1	1,1	1,2	0,5	0,2	3,2	0,2	5,0	0,5	1,0	0,2	0,3	2,4	3,4	3,1	3,1	1,3	0,1	0,3	0,4	2,0	1,0	2,3
iteration_1823	0,4	4,0	2,1	1,2	2,1	2,0	3,0	0,3	2,0	2,2	4,1	3,0	0,3	0,1	0,3	0,4	0,3	1,0	4,0	3,0	0,1	2,1	5,0	0,2	0,3	0,3	0,3	0,2	2,0	4,0	1,2	0,5	1,0	0,4	1,2	1,0	1,3	1,2	0,2	0,2	0,2	0,3	0,2	0,3	4,0	3,3	1,1
iteration_1824	4,0	2,0	1,0	-1,-1	1,0	0,2	2,0	1,2	3,0	2,0	5,0	2,0	2,0	3,0	1,2	0,5	2,0	1,2	1,0	1,0	1,0	6,0	6,0	2,0	0,3	0,3	1,4	0,3	1,4	4,0	1,2	3,0	0,5	0,2	1,1	2,0	0,1	0,1	0,4	3,1	1,2	0,3	0,4	0,4	5,0	5,2	0,2
iteration_1825	2,0	4,0	4,0	2,0	2,0	4,0	2,0	2,0	2,2	4,0	5,0	2,0	2,0	0,4	2,0	4,0	2,0	3,0	3,0	3,0	1,2	5,0	2,0	1,3	5,0	5,0	5,0	1,3	5,0	4,0	5,0	0,2	2,0	4,0	1,3	6,0	1,0	1,2	1,0	1,0	0,3	2,3	0,6	0,3	3,0	3,0	0,3
iteration_1826	0,3	3,2	0,2	1,4	0,5	1,4	0,4	0,4	2,0	1,0	2,0	0,4	0,4	0,5	1,0	0,2	1,2	0,8	1,4	0,4	2,0	2,0	0,0	0,1	0,1	0,1	1,1	1,1	1,4	0,5	1,4	0,1	1,4	0,4	1,1	1,2	1,0	0,5	0,4	0,4	5,0	1,2	5,0	5,0	0,2	0,3	4,0
iteration_1827	1,2	4,0	5,0	3,1	1,0	4,0	1,1	4,1	0,4	7,0	5,0	1,1	7,0	1,2	7,0	3,2	4,1	1,0	5,0	5,0	4,2	6,0	6,0	5,0	7,0	4,2	4,2	1,1	3,1	2,2	4,0	4,0	3,1	4,1	0,2	3,0	5,0	2,1	5,0	-1,-1	2,0	0,2	0,1	0,1	0,2	0,1	3,0
iteration_1828	2,0	0,4	0,3	3,1	2,3	1,0	0,1	0,4	3,2	3,0	3,0	3,3	0,1	4,0	0,4	1,1	0,4	1,1	1,0	1,1	3,3	2,3	1,3	1,1	0,4	0,2	0,4	0,4	3,2	4,0	0,3	0,3	0,3	0,5	0,3	0,2	0,3	0,3	0,4	0,4	5,0	0,5	1,2	1,2	1,1	0,4	1,1
iteration_1829	-1,-1	3,1	2,1	2,0	5,0	1,2	2,0	2,0	0,2	0,1	1,3	0,1	0,1	0,4	4,0	3,0	4,0	1,0	1,0	2,2	2,0	1,1	0,3	0,3	4,0	4,0	3,0	0,3	2,0	5,0	2,3	4,0	2,3	3,0	2,3	3,3	1,3	3,0	3,0	3,0	0,5	3,3	0,7	0,7	2,0	4,0	1,4
iteration_1830	0,4	4,0	3,2	2,1	3,2	1,4	3,1	3,1	4,0	0,3	1,1	0,3	2,2	3,1	5,0	1,1	5,0	3,4	4,0	3,4	0,1	1,2	1,1	5,0	3,0	3,0	2,1	2,1	4,1	2,1	2,1	0,3	2,1	3,1	0,2	2,1	0,1	0,4	0,1	0,1	5,0	0,2	4,1	4,1	0,4	0,3	4,1
iteration_1831	5,0	0,4	3,3	0,4	3,1	3,0	3,0	3,4	0,3	3,4	0,2	0,3	3,4	0,4	3,4	0,4	3,4	4,0	4,0	4,0	0,5	0,2	0,2	3,1	0,4	-1,-1	-1,-1	0,5	0,4	0,3	0,4	3,0	0,4	4,0	0,1	0,1	2,4	2,0	2,4	1,4	4,0	2,0	2,0	2,0	1,2	2,2	2,4
iteration_1832	0,4	3,0	1,4	0,3	1,0	3,2	0,6	1,1	2,1	1,2	4,0	1,2	1,2	4,0	0,5	0,5	1,2	3,2	3,4	0,4	1,1	2,2	2,2	1,2	0,5	0,8	0,2	0,4	0,3	0,1	0,3	0,5	0,4	1,3	0,4	0,1	0,4	0,4	0,4	0,5	0,4	1,2	1,2	0,4	0,2	0,4	1,2
iteration_1833	0,5	2,2	0,3	0,0	0,3	1,1	0,2	0,1	2,0	0,2	2,0	0,1	0,1	3,1	0,2	3,1	0,1	0,3	0,3	0,3	2,1	1,1	1,1	3,0	3,0	0,1	0,1	4,0	0,4	3,2	0,0	0,3	4,0	2,2	0,0	3,0	0,3	0,3	4,3	4,0	3,0	0,2	-1,-1	2,2	0,4	0,5	0,0
iteration_1834	3,1	4,0	7,0	2,2	7,0	4,0	3,2	6,0	2,2	6,0	2,2	4,2	4,2	1,2	6,0	0,4	4,2	5,0	5,0	2,2	4,2	2,2	6,0	1,2	4,2	4,2	2,2	3,0	0,5	2,1	2,2	2,0	1,3	3,0	2,2	4,0	0,3	1,0	3,0	0,3	2,3	1,2	0,5	3,0	2,0	4,0	0,6
iteration_1835	4,0	5,0	5,0	0,5	5,0	0,3	5,4	5,1	2,3	0,1	0,4	5,1	0,4	2,3	5,1	4,1	0,4	5,2	0,6	5,1	7,0	5,4	5,0	2,4	4,1	5,1	5,1	0,2	1,4	4,0	1,1	0,2	0,5	4,1	0,5	5,0	0,1	0,1	0,1	0,6	4,0	0,5	4,4	0,1	0,1	4,1	0,4
iteration_1836	0,4	0,5	0,4	0,0	0,5	2,3	0,2	0,2	4,1	0,2	4,0	0,2	0,2	1,4	0,2	0,4	0,2	2,0	0,5	2,0	4,0	2,2	2,0	0,4	0,1	0,3	0,5	0,2	2,0	3,0	0,2	4,0	0,2	0,5	0,0	2,2	3,0	1,0	3,2	3,0	4,0	0,1	1,0	3,0	5,0	1,1	3,0
iteration_1837	0,4	5,0	2,2	0,5	3,2	1,3	0,6	0,6	0,2	2,4	5,0	0,6	0,6	2,3	2,1	4,0	0,6	1,4	0,5	1,4	0,2	4,4	1,4	0,7	2,0	4,1	6,0	0,4	0,5	0,2	0,5	5,0	0,5	5,0	0,5	0,2	0,1	0,4	5,4	0,1	5,0	5,1	9,0	1,1	2,0	5,0	5,0
iteration_1838	4,1	1,2	0,3	6,0	5,0	4,1	4,2	4,2	3,0	2,2	0,2	4,2	2,2	0,3	4,1	1,1	4,1	0,3	4,1	4,2	6,0	0,4	0,2	2,1	0,2	4,1	4,1	4,0	2,0	3,0	4,0	0,3	2,0	2,0	0,0	0,0	2,3	2,0	0,0	0,0	2,1	1,0	0,1	2,0	0,2	1,1	0,3
iteration_1839	3,2	0,4	3,3	0,5	0,5	1,3	0,3	-1,-1	1,1	3,0	1,2	3,5	0,3	2,0	0,3	-1,-1	3,0	0,3	1,3	1,0	1,0	4,0	4,0	0,3	0,1	0,4	0,1	0,5	3,0	3,0	3,5	4,0	0,0	5,0	3,0	3,0	-1,-1	2,0	2,0	2,0	0,4	5,0	3,0	3,0	1,1	3,0	2,0
iteration_1840	2,0	0,3	1,1	0,5	1,1	4,0	1,4	0,5	0,3	0,2	0,3	0,2	1,1	2,3	0,5	5,0	0,2	5,0	0,4	4,4	0,3	0,2	0,2	1,3	3,1	3,1	3,4	1,4	0,3	4,0	1,1	0,5	0,5	2,3	1,1	0,1	0,4	0,6	0,4	0,7	0,4	3,0	2,3	1,3	5,0	5,3	0,4
iteration_1841	0,3	2,1	0,2	2,4	2,2	0,3	2,1	2,1	2,0	0,5	0,5	2,1	0,5	0,4	2,1	1,3	0,5	0,3	2,1	2,2	1,1	2,0	0,1	0,3	2,3	2,3	0,4	1,4	2,1	5,0	0,5	0,4	3,0	0,4	1,1	3,4	1,3	1,3	1,1	1,1	5,0	0,2	5,1	0,1	0,5	0,4	6,0
iteration_1842	4,0	3,1	2,1	0,1	2,1	2,0	2,0	0,1	0,3	2,1	-1,-1	2,1	2,0	0,4	0,1	2,3	2,1	4,0	2,0	2,0	0,2	2,4	2,4	2,0	0,4	0,3	0,4	0,4	0,4	5,0	0,1	4,0	0,7	2,0	0,3	2,1	3,4	3,3	3,4	1,3	4,0	0,3	4,0	4,0	3,0	1,0	4,4
iteration_1843	4,0	2,2	5,0	3,5	3,2	3,2	5,0	3,5	4,0	3,5	5,0	5,0	5,0	0,5	3,5	0,4	3,5	2,2	6,0	2,2	3,5	4,0	6,0	3,3	3,3	0,6	3,3	3,1	0,5	2,3	3,5	4,0	3,5	2,1	3,5	5,0	2,5	5,0	5,0	5,0	2,3	2,5	4,0	4,0	3,0	1,1	2,5
iteration_1844	3,2	1,1	1,2	2,2	1,2	0,5	1,2	3,0	2,2	0,4	2,1	3,0	3,0	4,0	3,0	0,1	0,4	1,0	-1,-1	1,0	2,2	3,0	2,1	2,0	1,1	2,1	1,0	4,0	0,4	5,0	2,2	3,1	2,2	3,1	2,2	6,0	2,1	0,3	2,1	3,2	0,4	2,1	0,2	2,1	-1,-1	5,0	0,2
iteration_1845	4,0	4,0	2,0	0,2	6,0	5,0	0,2	2,2	3,0	0,2	-1,-1	0,0	2,0	4,0	2,2	4,0	0,0	2,0	3,0	2,2	3,2	0,1	0,1	2,0	2,2	2,2	2,2	3,0	0,2	0,4	0,0	2,3	3,2	2,0	0,0	0,3	5,0	0,5	3,3	0,5	3,0	1,0	3,0	1,0	3,0	4,0	3,0
iteration_1846	0,2	1,3	1,0	3,3	1,2	3,2	0,3	1,3	3,2	1,3	3,0	4,0	0,3	0,5	4,0	2,2	0,3	0,2	3,3	0,5	3,3	5,0	5,0	0,4	1,2	1,2	3,2	4,0	2,3	0,5	3,3	0,4	1,3	3,0	3,0	0,4	1,3	-1,-1	0,6	0,6	0,5	2,0	1,4	1,4	-1,-1	2,3	1,4
iteration_1847	0,2	4,0	1,1	0,4	3,1	5,0	0,3	1,2	0,2	1,2	0,2	1,2	1,2	3,1	0,3	5,0	0,3	5,1	0,2	0,1	1,0	1,0	1,2	3,2	5,2	5,1	5,2	0,4	0,4	3,1	0,4	3,2	0,4	0,5	0,4	0,3	0,4	3,2	0,4	0,4	4,0	0,4	4,2	4,2	0,4	0,3	4,2
iteration_1848	3,0	0,4	3,0	2,1	0,4	0,3	5,0	0,1	0,1	2,0	4,0	0,1	3,1	3,0	2,0	4,0	3,1	2,3	3,0	3,0	0,1	1,0	3,1	3,1	2,0	2,0	2,0	5,0	4,1	2,0	3,1	2,3	6,0	2,2	3,1	4,0	4,0	4,3	4,3	2,3	2,2	5,0	5,0	3,2	0,2	0,3	4,0
iteration_1849	2,1	3,0	2,1	2,0	2,1	0,5	2,0	2,0	0,2	2,0	4,0	0,1	2,1	0,5	2,0	4,1	4,0	2,2	2,2	2,2	2,1	1,0	1,0	2,5	0,1	0,1	6,0	0,1	4,0	3,2	2,0	2,2	2,0	0,3	2,0	0,2	2,0	4,0	4,0	4,0	1,4	2,1	1,1	1,1	1,4	0,5	1,0
iteration_1850	0,2	2,0	2,1	4,1	2,1	0,5	0,2	0,2	3,1	6,0	5,0	2,1	2,1	3,0	6,0	3,0	2,1	0,5	0,5	0,2	3,1	2,1	4,0	3,1	2,0	4,0	5,0	4,1	4,0	-1,-1	0,1	0,5	-1,-1	0,5	0,1	0,4	0,2	0,2	0,3	0,3	5,0	0,4	3,4	2,0	4,0	2,4	3,2
iteration_1851	4,0	5,0	6,0	5,0	3,0	0,5	5,0	6,0	2,0	6,0	5,0	6,0	3,0	0,3	8,0	3,0	5,0	1,3	1,3	4,2	5,0	8,0	5,0	2,1	4,0	7,0	7,0	3,0	4,1	1,0	2,1	0,3	1,1	3,2	2,1	2,0	0,4	1,0	0,1	1,0	0,4	3,1	0,3	0,3	2,0	1,2	0,5
iteration_1852	1,4	5,0	0,4	4,0	5,4	2,0	1,0	1,4	0,4	1,0	4,0	3,4	3,4	4,0	3,4	2,0	3,4	2,0	0,0	1,0	1,0	6,0	3,4	7,0	1,4	1,4	4,0	2,0	4,0	3,2	2,0	4,1	2,0	1,2	4,0	4,0	1,1	1,1	1,1	1,1	2,0	1,2	1,0	3,0	3,0	3,0	1,0
iteration_1853	4,0	0,2	3,1	2,0	3,1	3,1	4,0	1,1	4,0	4,0	5,0	1,1	1,1	0,4	4,0	2,0	4,0	1,1	3,1	3,1	2,1	4,0	3,1	1,3	3,0	1,0	1,0	5,0	2,0	4,0	2,0	1,2	5,0	0,5	2,0	3,0	4,2	5,0	2,0	5,0	0,1	1,5	0,6	0,5	1,2	0,2	4,5
iteration_1854	3,0	1,3	1,0	2,2	1,0	0,3	1,2	0,2	0,5	0,2	0,2	3,0	1,2	0,4	2,0	0,5	1,2	1,0	0,2	1,3	0,6	2,0	1,2	0,6	2,2	0,3	0,3	0,4	5,0	0,5	3,2	1,4	-1,-1	0,3	3,2	3,3	0,6	1,2	0,6	3,0	4,0	0,3	2,1	2,2	-1,-1	0,2	0,5
iteration_1855	0,5	4,0	3,2	3,0	1,3	0,5	2,2	2,2	3,0	4,0	4,1	2,2	1,2	0,4	1,2	0,5	4,0	0,6	0,6	2,4	3,0	0,3	6,0	0,6	1,0	1,0	1,0	2,0	2,0	1,4	1,0	4,0	3,0	1,2	3,0	2,0	3,0	4,0	4,0	4,0	0,4	2,0	1,0	1,0	-1,-1	1,3	2,0
iteration_1856	1,4	0,2	1,0	0,2	0,4	2,0	1,2	0,0	0,2	1,2	3,0	0,2	1,2	0,4	1,0	2,2	1,0	2,2	2,2	2,2	0,1	3,2	0,2	1,3	2,0	0,2	2,0	3,2	3,0	4,0	3,2	0,3	3,0	0,4	6,0	2,2	3,3	3,3	0,3	3,0	0,3	3,4	0,6	0,6	0,4	0,1	0,7
iteration_1857	2,0	5,0	1,0	2,3	6,0	0,5	3,0	0,3	2,1	0,3	2,0	1,3	0,3	4,0	1,3	4,0	3,0	2,4	2,1	2,1	2,3	-1,-1	1,3	4,3	3,0	3,0	2,3	0,3	4,0	4,0	2,0	1,2	2,3	1,4	2,3	6,0	0,5	3,0	1,3	2,2	0,2	3,0	1,1	2,1	0,2	0,4	-1,-1
iteration_1858	4,1	2,0	5,0	3,2	1,1	2,0	4,0	7,0	3,0	1,2	0,2	-1,-1	7,0	1,2	1,2	4,0	7,0	5,0	1,0	3,0	4,0	0,3	1,1	3,2	4,0	1,2	4,0	0,2	4,0	0,4	3,0	0,3	1,2	0,2	1,0	0,3	1,0	1,3	1,0	1,0	1,2	0,0	0,2	0,2	0,3	0,2	0,2
iteration_1859	1,1	5,0	6,0	0,4	1,0	0,4	1,1	5,3	2,3	1,3	0,5	5,1	5,3	-1,-1	5,1	5,0	1,1	0,1	0,5	0,1	0,6	5,2	5,2	1,3	3,1	3,1	2,1	2,3	0,3	4,0	2,1	2,0	2,1	4,0	0,4	0,1	3,0	1,1	1,1	1,1	0,4	2,3	2,0	0,3	5,0	6,0	4,0
iteration_1860	5,0	3,0	2,0	7,0	2,0	0,5	5,0	5,0	3,1	3,0	3,0	6,0	5,0	0,5	3,0	1,1	4,0	2,5	2,0	2,5	2,1	5,0	7,0	3,4	1,0	0,1	1,0	5,0	3,2	2,0	1,2	1,2	1,2	1,4	7,0	3,0	1,2	0,4	1,2	0,4	2,0	4,0	3,0	3,0	0,2	0,6	1,2
iteration_1861	2,0	0,3	0,3	4,1	0,3	0,3	4,0	0,4	4,0	4,0	5,0	0,4	0,4	0,3	0,1	4,0	0,1	0,0	0,0	4,3	2,3	0,3	5,1	0,5	1,0	1,0	1,1	4,1	0,5	5,0	0,2	1,3	0,2	0,2	4,4	0,1	0,4	1,1	1,1	1,1	0,5	4,2	4,0	0,7	0,5	0,4	4,3
iteration_1862	0,2	1,2	0,2	0,7	0,2	0,2	0,2	0,2	4,0	0,7	2,1	-1,-1	0,5	0,4	0,5	4,1	0,7	0,1	0,1	0,1	0,0	0,6	0,1	0,0	0,1	0,1	4,5	0,5	1,2	0,5	0,7	3,0	1,0	0,4	0,7	0,6	2,0	1,0	1,0	3,0	1,1	0,4	0,3	1,2	2,0	2,2	0,2
iteration_1863	0,5	4,1	4,2	0,3	4,3	2,0	4,1	0,3	0,5	4,1	0,4	0,3	4,2	0,3	4,1	0,2	4,2	4,0	0,1	0,1	0,2	0,2	0,5	0,5	4,2	0,1	0,3	1,2	-1,-1	5,0	1,1	2,0	1,1	0,2	0,3	4,0	1,0	1,0	2,1	1,0	0,3	0,3	0,3	0,3	4,0	2,1	0,1
iteration_1864	0,4	0,5	0,5	0,5	0,5	2,3	0,7	0,3	2,3	0,7	3,0	0,3	0,3	4,0	0,7	1,2	0,3	2,2	0,8	0,5	2,3	0,0	0,0	4,3	0,4	0,4	1,2	0,3	3,2	1,2	0,2	2,0	0,5	1,4	3,3	1,0	2,2	0,2	0,2	0,2	0,4	0,7	0,4	0,3	1,3	2,0	-1,-1
iteration_1865	0,3	2,2	0,2	3,0	2,0	0,4	1,0	1,0	1,2	2,2	0,5	2,2	2,2	4,0	2,0	0,5	1,2	0,3	0,3	0,1	1,2	0,5	2,3	2,2	0,4	0,1	0,4	3,0	1,2	4,0	2,0	0,4	3,0	2,0	1,2	3,0	1,0	2,0	1,4	2,0	5,0	3,0	4,0	4,0	0,5	0,5	2,0
iteration_1866	2,3	2,3	-1,-1	4,2	4,0	3,0	4,3	4,3	4,0	0,5	1,1	0,5	0,5	0,5	0,5	0,1	-1,-1	6,0	1,3	1,3	4,0	1,3	0,4	0,6	0,4	0,4	0,4	0,5	5,0	3,0	1,2	4,0	4,3	5,0	4,3	3,2	7,0	5,0	3,3	7,0	0,3	7,0	3,3	3,0	0,5	2,0	7,0
iteration_1867	0,5	5,0	4,5	3,0	1,0	0,4	6,0	1,5	0,1	5,0	0,4	5,0	6,0	1,1	6,0	0,3	2,5	4,3	4,3	2,3	1,1	1,0	1,4	3,0	4,1	4,2	2,1	4,0	2,3	4,0	1,3	1,4	5,0	0,4	1,3	3,3	3,4	2,4	4,0	2,4	2,0	0,5	1,3	1,3	0,2	0,2	4,0
iteration_1868	0,3	3,2	0,3	5,0	3,2	4,0	1,2	1,1	0,5	1,2	5,0	4,1	1,2	1,2	4,1	0,5	4,2	3,0	2,2	3,0	1,4	2,1	7,0	1,2	0,6	0,6	4,0	1,3	5,0	3,2	5,0	0,4	2,0	1,3	5,0	4,0	1,2	1,2	1,2	1,2	1,2	2,0	1,2	1,2	0,1	1,1	1,2
iteration_1869	2,1	5,0	1,1	3,0	3,0	4,1	2,1	3,0	0,4	3,0	2,3	2,0	3,0	3,2	1,1	4,1	2,0	0,2	0,2	0,2	1,4	3,0	3,0	5,0	5,0	5,0	4,1	2,2	1,3	3,0	2,3	4,0	0,5	1,2	0,5	0,3	2,2	2,2	2,2	2,2	4,0	1,2	1,2	2,0	0,2	1,1	1,2
iteration_1870	0,5	0,5	0,1	2,3	0,1	0,2	0,3	0,3	0,2	0,3	2,1	0,4	2,0	1,0	2,0	0,2	0,4	0,3	0,3	0,5	0,2	2,1	0,2	0,0	0,2	0,0	2,2	3,0	0,4	0,5	1,3	1,0	1,1	2,0	2,3	0,8	1,0	0,1	1,0	0,1	0,2	2,3	2,2	0,3	4,0	0,0	-1,-1
iteration_1871	3,0	5,0	5,0	0,6	5,0	4,0	2,1	2,5	3,0	3,1	2,2	-1,-1	3,1	3,0	3,5	5,0	2,1	4,0	4,0	4,0	2,0	4,0	2,2	4,0	4,5	1,5	4,0	0,5	0,3	5,0	0,7	3,0	0,2	5,0	0,7	1,5	1,2	2,2	1,0	1,2	2,3	4,2	6,0	4,3	3,0	5,0	5,0
iteration_1872	0,4	5,0	3,2	1,1	2,2	3,0	3,1	3,1	1,3	1,2	0,5	3,1	4,0	1,3	1,2	4,0	1,2	5,0	2,1	5,0	1,1	0,1	0,6	3,3	3,0	3,0	3,0	1,1	4,1	0,4	4,1	0,4	0,2	3,0	1,1	0,3	0,2	0,4	0,4	0,4	4,0	3,0	3,0	4,0	3,1	1,1	1,1
iteration_1873	0,4	0,4	0,1	1,2	0,5	1,3	0,2	0,3	0,5	1,1	0,3	0,3	1,1	0,5	0,2	3,0	1,0	0,5	1,0	0,3	0,4	0,2	0,5	1,1	0,2	3,0	0,2	1,1	0,4	5,0	1,2	0,2	0,3	3,0	1,2	1,0	0,2	0,2	0,3	0,2	0,3	0,2	0,2	0,2	0,2	3,1	0,0
iteration_1874	2,0	0,1	1,1	1,0	1,0	5,0	1,1	0,1	5,0	1,1	4,0	0,1	1,0	2,0	2,0	2,0	1,1	2,0	1,1	4,1	2,1	2,1	2,0	3,0	3,0	3,0	-1,-1	4,0	3,0	1,2	1,0	5,0	6,0	3,0	5,0	2,0	5,0	4,0	5,0	7,0	3,1	1,0	0,1	1,1	4,0	5,0	2,1
iteration_1875	3,0	3,1	2,1	0,0	1,1	0,4	2,0	0,1	2,0	0,1	2,2	2,0	0,1	5,0	2,0	5,0	0,1	0,1	0,3	2,1	0,1	2,2	2,2	-1,-1	3,0	3,0	4,0	3,0	2,0	2,0	0,0	5,0	0,0	3,0	5,0	1,0	2,0	3,0	2,0	2,0	0,4	4,0	2,0	2,0	2,0	4,0	0,0
iteration_1876	0,5	1,3	1,3	1,2	1,2	2,0	0,5	2,0	4,0	1,3	0,2	1,3	0,5	3,0	2,0	3,1	0,5	1,2	1,2	1,2	1,0	1,0	1,2	3,2	1,1	4,0	4,0	0,2	1,1	0,4	0,1	1,4	1,0	4,0	1,0	0,5	0,4	2,0	1,0	1,0	1,0	4,0	0,0	0,0	0,4	0,2	0,0
iteration_1877	0,5	0,3	0,5	1,0	0,3	-1,-1	0,4	1,4	4,0	1,1	0,4	1,1	1,4	3,0	0,1	1,3	1,4	1,0	1,0	1,4	4,4	1,3	0,2	4,0	1,1	1,0	1,0	3,0	2,0	0,3	4,0	0,3	1,0	4,0	4,0	3,2	0,3	1,3	0,0	1,0	4,0	7,0	5,0	7,0	0,3	4,2	4,3
iteration_1878	0,5	1,4	1,2	2,1	1,2	2,2	0,3	1,1	1,4	0,3	0,4	3,0	2,2	2,0	1,1	0,5	0,3	0,3	2,1	2,2	2,0	2,0	2,0	1,2	1,2	1,2	1,3	1,1	2,0	1,3	0,1	0,2	0,1	0,5	1,0	1,1	0,3	0,3	0,3	0,2	0,5	1,2	1,4	0,6	5,0	5,3	0,6
iteration_1879	4,0	4,1	0,1	3,0	8,0	3,0	1,0	2,0	4,0	2,0	2,3	1,1	1,1	4,1	2,1	2,2	1,1	1,0	1,0	4,0	3,0	2,1	3,0	0,2	2,1	0,3	4,0	2,2	1,3	0,2	1,2	0,5	2,3	0,5	1,2	0,3	2,1	0,4	0,4	2,4	3,0	1,5	0,5	4,0	1,3	0,3	0,6
iteration_1880	0,4	4,0	0,3	0,0	4,3	0,5	0,0	0,3	4,0	0,3	0,4	0,3	0,3	0,5	0,3	5,0	0,3	0,4	0,4	0,4	2,3	0,6	0,4	0,7	2,0	2,0	2,0	0,4	0,5	0,5	0,4	4,0	0,4	0,5	0,5	0,9	0,0	0,0	4,0	0,4	2,1	0,6	0,2	2,1	3,1	0,5	0,1
iteration_1881	0,4	2,3	0,7	4,0	2,0	2,0	0,3	4,4	3,0	0,3	2,0	0,3	0,4	0,1	0,4	0,5	0,4	1,3	1,3	1,3	2,4	2,0	0,0	0,1	0,7	0,3	0,7	0,4	4,0	3,0	4,0	0,2	0,4	3,0	0,0	0,0	0,5	0,5	0,1	0,5	0,4	0,0	0,3	0,1	0,4	3,1	0,1
iteration_1882	0,2	0,5	0,2	4,3	0,5	0,5	0,4	4,1	0,5	4,1	1,4	4,1	4,1	0,5	0,4	1,2	4,1	0,8	0,6	0,3	0,2	5,0	5,0	0,1	1,1	1,3	0,5	5,0	2,3	0,3	4,3	2,2	6,0	2,3	1,3	4,3	4,0	4,0	4,0	4,0	4,0	3,0	1,0	1,0	4,0	2,0	3,0
iteration_1883	5,0	0,4	3,2	4,0	3,2	3,1	5,0	2,2	0,4	2,2	5,0	5,0	2,2	1,0	2,2	0,4	5,0	3,1	3,1	3,1	0,4	3,0	7,0	0,2	2,0	0,6	0,2	4,0	5,0	4,1	5,0	0,4	5,0	2,0	5,0	3,1	2,3	2,3	3,1	3,3	0,3	3,0	-1,-1	1,1	1,2	1,2	0,4
iteration_1884	4,0	0,3	1,2	0,3	1,2	5,0	0,4	0,4	4,0	0,3	2,0	0,4	0,3	4,0	1,1	1,2	0,3	0,2	0,2	0,2	3,2	0,2	0,2	3,2	2,0	2,0	0,3	1,2	3,1	2,1	0,3	1,2	3,2	5,0	0,3	2,2	0,4	4,0	4,0	4,0	0,5	0,2	0,3	0,4	3,0	8,0	0,4
iteration_1885	5,0	4,0	2,0	0,2	2,0	3,0	2,2	2,0	1,4	0,0	2,0	2,2	0,0	4,0	2,2	3,0	2,2	5,0	0,2	5,0	2,4	2,2	4,0	4,0	4,0	3,0	1,2	0,3	0,3	1,1	0,5	4,0	0,2	5,0	0,1	1,3	2,0	2,2	2,0	2,0	2,0	1,0	3,0	0,0	1,3	5,0	1,0
iteration_1886	1,4	1,2	1,2	0,5	0,6	1,3	1,2	0,5	0,3	1,3	3,0	0,4	1,3	2,0	1,2	5,0	1,3	1,2	0,5	1,2	0,5	0,2	3,2	2,0	4,0	4,0	4,0	1,2	0,4	5,0	0,5	1,2	0,3	2,2	0,3	0,3	0,4	1,1	0,3	0,3	0,5	2,2	0,4	2,3	2,2	4,0	0,4
iteration_1887	2,1	1,4	0,5	3,1	2,4	1,1	3,1	0,5	0,5	0,2	0,5	0,2	0,2	0,5	0,2	5,0	0,2	0,2	4,0	4,0	0,3	0,6	0,1	0,1	0,1	5,1	0,1	3,0	0,2	0,2	0,1	0,4	3,1	0,3	0,1	0,1	3,1	3,1	0,2	3,1	2,0	0,1	0,0	0,1	4,0	4,2	3,0
iteration_1888	3,0	1,4	3,0	0,5	3,0	1,0	2,3	1,3	2,3	2,3	0,4	1,2	1,2	0,5	2,3	0,5	2,3	2,0	2,0	3,0	1,3	1,2	0,4	0,3	2,2	2,3	0,6	1,3	1,2	0,5	2,0	4,0	1,3	3,1	1,3	1,1	3,0	3,0	2,3	2,3	-1,-1	0,4	0,3	0,5	2,0	1,1	2,2
iteration_1889	3,2	1,2	4,0	1,2	4,0	0,4	3,2	1,2	3,1	2,0	0,3	1,2	2,0	3,0	2,0	4,0	2,0	0,6	3,4	3,4	0,3	0,3	0,3	2,0	2,0	2,0	4,0	2,0	0,3	1,4	1,1	5,0	1,2	0,5	1,1	1,4	6,0	0,2	6,0	5,2	0,5	0,4	0,5	0,4	3,0	1,2	5,2
iteration_1890	0,5	3,0	3,0	5,0	3,5	1,2	4,0	4,0	0,2	7,0	2,0	7,0	7,0	0,3	7,0	3,1	1,0	2,0	4,0	1,2	4,1	4,0	5,0	3,3	6,0	4,1	3,1	4,1	4,0	2,0	5,0	3,0	3,1	2,0	1,1	2,0	0,1	3,1	3,0	3,1	1,2	1,1	0,3	0,3	0,3	1,2	0,1
iteration_1891	3,0	0,4	2,2	1,1	1,2	0,5	1,2	2,1	5,0	0,3	2,0	1,2	3,0	2,2	2,1	3,0	1,2	1,3	1,2	0,5	4,1	1,2	1,2	2,2	2,1	2,1	4,0	4,0	0,5	2,0	3,1	0,5	1,4	2,0	3,4	5,0	0,5	0,8	1,4	0,5	0,4	4,0	1,0	1,4	2,0	2,0	1,4
iteration_1892	3,2	0,2	3,1	2,0	0,3	0,4	1,1	4,0	2,0	4,0	0,5	1,1	1,1	4,0	1,1	4,0	4,0	0,4	0,4	0,4	5,0	1,2	0,4	0,1	4,1	4,1	4,1	1,3	4,0	1,2	2,0	5,0	3,3	0,2	2,0	2,0	0,3	0,3	0,3	8,0	0,5	1,2	0,7	0,2	3,1	3,2	0,8
iteration_1893	2,3	4,0	2,3	1,1	4,0	1,4	2,1	0,4	2,0	3,0	0,3	1,3	3,0	0,2	0,4	0,5	1,3	2,4	1,1	1,1	1,1	1,1	0,5	2,1	0,3	0,1	0,1	0,2	5,0	3,0	1,1	3,0	1,1	0,4	4,1	3,1	1,1	1,1	3,0	1,1	0,4	0,3	0,1	0,6	5,0	5,2	1,1
iteration_1894	2,0	3,0	4,0	2,4	2,0	1,3	4,0	4,0	2,2	4,0	4,0	4,0	2,4	1,4	2,4	2,0	4,0	2,3	3,0	2,3	2,2	3,0	5,0	0,8	3,0	3,0	1,4	1,4	5,0	4,0	3,0	1,1	4,0	0,5	3,0	6,0	1,1	3,1	4,0	1,1	0,2	2,2	0,2	2,2	0,4	0,5	1,2
iteration_1895	3,0	2,0	3,0	2,2	2,0	0,4	4,0	4,0	4,0	4,0	0,5	1,2	2,2	0,4	3,0	2,3	3,0	2,2	2,2	2,2	5,0	1,1	1,4	0,3	4,0	1,3	4,0	0,2	4,0	5,0	2,2	3,0	2,0	5,0	2,2	5,0	2,0	2,0	2,0	2,0	0,2	7,0	5,0	5,2	2,1	0,1	0,0
iteration_1896	0,4	0,3	0,4	0,2	0,4	1,1	0,3	0,3	-1,-1	0,3	2,0	0,3	0,3	3,1	0,3	0,4	0,3	1,2	0,3	0,2	0,6	0,1	0,1	0,2	0,5	0,2	0,6	0,1	0,2	5,0	0,2	5,0	0,2	3,0	0,2	1,1	3,1	3,1	3,1	2,1	0,3	0,1	0,3	0,2	3,2	0,2	0,2
iteration_1897	0,2	1,1	0,3	3,3	1,2	5,0	3,1	3,1	1,4	0,4	0,2	0,5	3,1	2,1	0,5	0,4	3,2	-1,-1	3,1	5,0	3,4	0,2	0,2	2,1	0,5	0,5	0,4	5,0	0,4	0,3	2,3	1,2	2,3	4,0	3,3	2,3	2,2	1,3	3,0	-1,-1	0,5	7,0	4,3	3,2	0,2	4,0	0,5
iteration_1898	3,1	4,0	5,0	4,0	2,1	0,5	7,0	6,0	2,3	3,0	0,5	7,0	7,0	0,3	3,0	0,5	7,0	4,1	4,4	3,4	6,0	4,2	4,3	3,2	3,3	0,3	0,3	0,4	5,0	0,1	1,0	4,0	1,0	1,0	4,4	1,1	5,0	5,0	0,0	0,0	4,0	0,4	1,0	1,4	2,1	0,1	4,0
iteration_1899	3,0	0,2	1,0	2,0	1,2	0,4	2,0	2,0	4,1	2,0	4,0	1,0	2,0	0,3	2,0	2,0	2,0	1,3	1,3	1,1	5,0	3,0	2,0	1,0	1,0	1,0	3,0	2,0	4,0	2,1	2,0	0,3	2,0	0,3	4,0	3,0	1,2	1,2	1,2	1,2	3,1	3,0	0,1	3,1	1,1	1,3	0,2
iteration_1900	2,2	3,0	2,0	1,1	0,2	2,2	0,1	0,1	3,2	2,1	0,3	3,0	3,0	0,5	3,0	2,1	1,0	2,1	0,3	2,1	0,3	2,3	1,3	2,4	2,1	4,0	4,0	-1,-1	4,1	0,5	7,0	0,3	3,1	0,5	3,1	4,1	3,3	0,1	0,1	3,3	1,1	3,2	0,3	4,0	0,4	0,5	3,2
iteration_1901	0,4	1,1	0,2	3,4	1,1	0,5	0,5	3,1	0,3	0,5	3,2	0,5	3,1	2,0	3,1	2,0	0,5	0,2	0,5	0,5	0,2	3,4	3,4	3,0	5,0	2,1	3,0	0,4	4,0	0,5	3,0	4,0	3,4	1,1	1,0	0,4	0,4	4,4	3,0	4,4	4,1	1,1	0,2	5,0	4,0	4,1	0,5
iteration_1902	0,5	4,0	4,2	0,0	4,3	5,0	0,2	4,0	0,3	0,2	0,5	0,2	4,0	0,3	0,2	4,0	-1,-1	5,0	5,0	5,2	0,0	0,3	0,3	0,2	4,2	4,2	0,0	-1,-1	0,2	2,0	0,2	0,2	0,4	1,2	0,2	1,0	0,3	0,3	0,3	0,3	0,4	1,0	1,1	0,1	2,3	3,0	1,2
iteration_1903	0,3	1,4	0,6	0,2	0,5	4,0	0,4	0,4	-1,-1	0,4	5,0	0,4	0,4	2,0	0,4	4,0	0,4	2,0	2,0	2,4	0,0	1,0	1,0	2,4	2,2	2,2	-1,-1	2,0	0,2	4,0	0,0	0,2	0,2	4,0	2,2	0,0	0,0	0,0	0,2	0,0	0,3	0,2	0,3	0,4	0,4	0,2	0,2
iteration_1904	5,0	0,4	2,3	2,1	2,1	1,4	4,0	0,4	3,2	2,3	4,0	2,3	2,1	0,4	4,0	0,3	4,0	3,0	2,4	3,0	3,1	0,3	0,3	2,2	2,3	2,0	2,3	2,1	2,3	0,4	2,1	1,1	4,0	4,0	2,3	-1,-1	2,1	3,0	2,1	3,0	4,0	5,0	6,0	6,0	5,0	3,0	3,1
iteration_1905	3,0	0,4	3,2	1,1	0,2	0,2	3,1	3,1	0,5	4,0	2,1	1,2	1,2	0,2	1,2	0,5	1,2	0,2	3,1	3,1	0,2	2,2	3,0	1,0	1,0	1,5	0,2	2,0	0,3	0,2	1,1	0,2	1,2	0,5	1,1	1,1	1,0	1,2	1,2	0,4	0,3	0,1	0,1	0,4	4,0	4,5	1,1
iteration_1906	5,0	0,5	2,3	0,6	2,3	3,2	2,3	0,6	0,5	0,6	1,4	0,6	0,6	3,1	0,6	0,4	2,3	2,2	0,5	2,2	0,7	0,7	0,7	3,3	0,5	0,5	0,5	0,3	1,3	5,0	1,0	2,1	0,6	1,4	0,6	1,0	0,4	2,3	0,4	2,3	3,2	0,7	0,5	3,4	5,0	2,0	0,5
iteration_1907	0,4	5,0	2,2	4,0	3,2	0,5	3,2	1,2	1,1	3,0	0,5	5,0	-1,-1	3,0	3,0	3,0	1,2	0,5	3,2	3,3	0,3	3,0	2,5	1,2	4,0	3,0	2,0	3,0	2,0	3,2	4,0	1,1	1,0	3,2	4,0	4,0	0,1	0,1	0,1	0,1	0,3	4,0	1,0	1,3	0,2	3,1	0,1
iteration_1908	0,4	1,1	1,2	6,0	0,3	5,0	2,2	3,0	4,0	2,2	0,2	4,2	2,2	2,0	5,0	3,0	5,0	3,0	4,2	4,2	5,0	0,3	0,3	3,0	6,0	2,0	3,0	2,0	5,0	1,3	3,0	3,1	6,0	3,1	6,0	2,0	4,1	5,0	2,1	5,0	5,0	4,1	6,0	3,1	1,3	3,3	6,0
iteration_1909	2,0	1,2	2,0	0,1	1,2	3,0	1,1	1,1	1,1	1,1	4,0	1,1	1,0	1,1	1,1	2,1	1,1	1,1	2,1	2,0	1,1	2,1	3,0	0,1	2,1	1,1	2,1	2,1	2,0	1,3	4,0	0,5	4,0	2,2	0,1	3,0	2,5	2,5	2,0	2,0	5,0	2,0	5,0	2,0	0,5	0,7	7,0
iteration_1910	4,1	1,1	4,1	2,2	0,2	0,4	4,2	4,2	2,1	6,0	4,0	0,3	2,1	3,0	6,0	1,3	2,1	0,2	4,4	0,2	2,2	4,1	4,1	2,0	2,3	4,3	2,3	4,0	0,5	2,0	2,3	0,3	2,3	0,4	2,3	2,0	2,0	2,0	2,0	0,3	0,2	2,2	0,3	0,3	5,0	5,2	2,1
iteration_1911	3,0	0,4	2,0	5,0	1,4	0,3	5,0	5,0	4,1	7,0	4,0	5,0	0,0	4,0	2,0	2,3	2,0	0,1	0,1	0,1	4,0	1,0	8,0	1,0	2,0	4,0	4,0	5,0	4,0	5,0	4,0	0,3	0,0	5,0	9,0	1,0	0,3	0,0	0,3	0,3	4,0	4,0	5,0	7,0	4,1	5,1	4,3
iteration_1912	0,3	0,5	0,2	0,1	0,1	1,2	0,1	0,1	0,5	0,1	0,5	0,3	0,0	3,1	0,2	4,0	0,3	0,3	0,3	0,2	0,6	0,6	0,2	3,0	1,2	3,2	1,0	0,2	5,0	4,0	5,1	2,0	5,1	3,0	5,1	4,1	2,1	0,1	0,1	7,0	3,0	8,0	6,0	5,0	0,4	0,1	3,1
iteration_1913	3,2	0,5	0,7	2,3	3,5	0,5	2,5	0,8	2,0	2,5	0,3	0,8	0,8	0,3	2,2	1,3	0,5	0,5	2,0	0,5	1,3	0,5	0,5	0,3	1,2	1,2	0,5	1,3	3,0	0,5	2,0	0,2	3,0	2,3	3,0	1,3	2,1	2,1	2,1	1,1	4,0	1,3	1,3	4,0	4,0	2,3	2,3
iteration_1914	0,4	3,0	2,0	2,0	1,0	5,0	0,0	0,0	1,1	2,0	0,2	0,0	0,0	1,3	0,0	0,5	2,0	2,0	3,0	2,0	1,0	0,0	0,0	1,0	0,5	0,5	0,0	3,0	2,0	0,3	0,0	0,4	3,0	2,1	5,0	0,3	3,3	3,1	3,1	3,3	2,3	3,1	5,0	3,3	1,4	0,5	3,3
iteration_1915	0,5	4,0	2,2	3,0	2,2	1,2	2,2	2,2	1,3	4,0	4,0	2,2	3,0	1,3	4,0	0,2	2,2	2,2	3,0	3,0	2,3	4,0	2,2	2,3	2,1	2,1	2,1	3,0	2,2	0,4	1,2	4,0	3,0	4,0	2,2	0,3	5,0	2,0	2,0	3,0	0,3	6,0	2,2	4,2	3,0	5,0	5,0
iteration_1916	0,4	4,0	0,2	2,2	4,2	5,0	2,0	0,4	-1,-1	0,2	1,4	2,2	2,2	3,0	2,2	4,0	0,4	1,0	1,0	4,0	2,2	2,4	0,6	2,2	3,2	3,2	1,2	5,0	0,4	0,3	2,2	2,0	3,2	4,0	2,2	2,2	3,0	0,2	3,0	0,2	0,4	0,2	0,1	0,3	1,3	5,0	3,1
iteration_1917	1,0	5,0	5,0	1,5	0,0	4,0	5,5	0,5	5,0	0,5	0,3	6,0	1,0	1,4	1,0	2,1	5,5	2,5	7,0	-1,-1	0,5	1,2	5,1	0,4	3,0	0,1	0,1	5,0	0,5	5,0	4,5	0,4	4,0	3,1	1,0	3,5	0,2	4,2	4,2	0,2	3,0	4,0	2,0	-1,-1	0,2	0,1	1,2
iteration_1918	2,1	3,0	3,1	0,0	5,0	0,3	0,1	0,1	3,0	0,1	0,3	0,1	0,1	1,1	3,0	1,0	3,0	0,3	0,2	0,3	3,0	0,2	0,1	0,1	3,0	0,0	3,0	3,0	0,3	3,2	3,3	3,2	-1,-1	3,0	3,3	3,3	0,2	0,2	0,2	3,0	0,4	0,3	0,5	0,5	4,1	3,1	0,3
iteration_1919	5,0	3,0	1,0	1,4	7,0	5,0	1,4	2,0	4,0	1,4	0,2	2,0	1,4	4,0	0,4	4,0	1,4	5,0	4,4	5,0	5,0	1,2	1,0	1,4	2,4	2,4	2,4	1,4	4,0	0,3	1,4	3,2	2,0	0,3	2,0	0,4	4,0	1,2	4,0	4,0	0,2	1,1	1,0	1,0	5,0	3,1	1,0
iteration_1920	0,4	1,1	1,0	0,3	0,5	3,2	1,3	0,3	1,3	1,3	4,0	0,0	0,3	4,0	1,3	2,0	1,0	0,5	-1,-1	3,3	1,0	2,0	2,0	2,3	0,3	2,3	2,3	0,4	0,1	0,2	0,4	4,0	0,4	4,1	0,3	0,5	2,1	2,1	2,1	2,1	3,2	4,0	7,0	3,0	2,1	6,0	6,0
iteration_1921	3,1	0,2	0,3	1,2	0,3	5,0	0,3	1,2	0,2	0,3	0,3	0,4	1,2	0,5	0,3	5,0	1,2	5,2	0,1	5,1	0,4	0,4	0,3	0,2	0,1	5,2	0,1	3,0	1,2	0,4	2,0	0,5	2,2	2,1	2,0	1,0	2,0	0,2	2,5	2,0	0,4	1,1	0,1	0,1	0,2	0,3	2,1
iteration_1922	0,4	3,0	3,0	4,1	3,0	-1,-1	3,1	0,1	5,0	4,0	2,3	0,1	7,0	0,2	0,1	3,0	7,0	4,0	5,0	4,0	5,0	2,1	2,0	3,1	-1,-1	3,1	0,0	2,1	4,0	0,2	6,0	0,4	0,1	1,1	2,0	4,1	0,0	0,5	0,1	0,4	2,3	2,1	2,1	4,0	3,0	2,1	2,0
iteration_1923	1,1	0,4	0,1	5,0	1,4	3,1	3,1	2,1	0,4	3,1	0,4	3,1	3,0	4,0	2,1	2,0	2,1	6,0	0,2	3,1	0,3	0,5	0,5	5,0	1,1	3,0	3,0	2,0	3,1	0,5	3,0	0,2	3,0	0,5	0,1	0,5	3,0	3,0	0,2	0,0	4,0	0,4	1,3	1,1	3,1	3,2	1,0
iteration_1924	0,4	4,0	0,3	3,1	4,1	4,0	0,1	0,1	5,0	3,0	0,5	0,4	0,1	0,2	3,0	2,3	3,0	2,0	2,0	2,1	2,1	0,5	0,6	0,2	2,0	3,3	2,0	4,0	0,3	0,4	3,2	2,2	3,2	4,0	1,1	3,1	5,0	5,0	2,2	0,4	2,0	2,1	0,1	2,0	0,1	2,1	3,0
iteration_1925	-1,-1	0,2	0,2	3,5	1,1	1,3	0,6	0,6	2,0	0,6	4,0	3,1	3,1	0,4	0,6	0,3	0,6	0,4	1,1	0,4	2,1	2,1	2,1	3,2	0,4	0,1	0,4	4,0	0,5	0,3	3,5	1,2	1,0	1,4	1,0	0,7	2,0	1,0	1,0	2,0	2,0	1,0	1,0	1,0	5,0	5,4	1,0
iteration_1926	0,4	1,1	1,0	0,2	0,5	2,3	1,1	1,1	0,5	1,1	0,4	1,1	0,1	0,3	1,1	0,3	0,1	1,3	0,4	0,4	1,1	0,5	1,0	0,0	0,1	0,4	1,3	0,5	0,2	4,0	0,5	3,2	0,2	0,2	0,2	1,1	3,1	0,3	0,3	0,3	0,3	0,3	0,4	0,2	3,1	0,3	3,2
iteration_1927	5,0	2,0	5,0	0,2	5,0	3,0	1,1	1,1	3,0	4,1	2,0	1,1	4,1	1,4	-1,-1	1,1	1,1	3,1	0,1	1,0	4,0	1,0	3,0	5,0	5,0	5,0	5,0	0,3	0,4	-1,-1	0,4	0,3	0,3	1,1	0,5	3,3	0,2	0,2	0,5	0,1	0,4	1,2	0,5	0,3	0,3	0,1	0,3
iteration_1928	4,0	0,2	1,2	2,3	3,0	2,2	1,3	2,2	3,1	3,0	1,2	2,2	2,2	5,0	1,3	1,1	1,3	3,0	2,3	3,0	3,2	3,0	2,2	3,2	0,4	1,3	2,0	4,0	-1,-1	5,0	3,0	3,0	3,0	2,1	2,3	4,0	3,0	3,0	3,0	2,0	0,4	2,3	2,2	0,5	0,5	2,0	2,2
iteration_1929	1,2	0,4	0,4	3,0	0,4	4,0	1,2	2,2	3,2	1,2	2,2	-1,-1	1,2	1,3	2,2	1,2	2,2	3,0	3,0	2,2	3,2	0,4	4,0	2,0	0,4	0,4	1,2	2,0	3,0	3,1	4,0	1,1	1,0	0,5	2,0	5,0	0,1	2,0	2,0	1,1	0,5	0,5	0,5	0,0	1,3	1,5	0,1
iteration_1930	0,3	1,2	1,1	0,1	1,2	0,2	1,1	1,0	0,1	0,2	3,0	1,0	1,0	5,0	1,0	0,2	0,1	-1,-1	1,1	0,2	1,1	0,0	0,0	5,0	1,2	0,2	0,2	0,2	5,0	5,0	5,1	0,4	5,1	1,2	0,1	2,1	5,3	5,1	0,4	0,2	0,2	1,1	1,2	1,0	0,5	1,2	5,2
iteration_1931	0,3	3,0	1,1	0,3	1,1	0,4	0,3	0,2	1,4	0,2	5,0	1,1	1,1	3,0	0,3	3,2	0,2	0,4	0,4	0,4	0,5	4,1	5,0	3,1	0,3	3,1	0,3	0,3	0,4	4,0	0,4	1,1	-1,-1	1,3	0,3	4,2	0,3	1,2	0,3	0,3	1,2	0,5	1,3	0,5	0,4	1,0	-1,-1
iteration_1932	0,2	4,1	4,1	0,3	0,2	3,2	4,1	0,2	1,1	0,2	0,3	0,3	0,3	2,0	4,2	1,1	4,1	3,1	4,2	0,3	0,2	0,2	0,4	2,1	1,2	0,3	4,1	1,1	3,2	0,3	4,0	0,2	1,2	4,0	3,1	3,2	1,2	0,4	1,0	0,4	5,0	5,0	7,0	4,0	0,4	2,1	4,2
iteration_1933	2,2	4,0	2,2	2,1	2,2	4,0	2,2	2,2	5,0	4,0	0,2	2,1	4,0	1,1	0,3	1,1	2,2	5,0	1,2	3,0	5,2	0,2	2,1	2,1	0,2	1,1	1,2	2,1	3,0	1,3	4,0	0,3	3,0	5,0	2,1	2,3	1,0	1,3	1,3	1,3	4,1	4,1	8,0	4,1	1,1	4,1	5,0
iteration_1934	2,3	3,0	2,0	3,2	5,0	5,0	0,2	0,2	3,0	5,0	5,0	2,2	2,2	0,5	5,0	3,0	5,0	2,2	2,0	3,2	3,2	4,2	4,2	0,4	4,0	3,0	5,0	3,2	0,5	0,5	3,2	0,2	3,2	2,0	3,2	3,2	0,3	3,1	3,1	0,3	1,3	4,0	1,3	3,3	4,0	5,0	1,1
iteration_1935	0,2	0,5	0,4	1,3	0,2	2,0	1,2	0,5	0,5	0,5	3,0	1,2	1,2	4,0	0,5	4,0	1,2	3,0	1,0	2,2	0,5	4,0	4,0	3,2	1,2	1,2	1,3	0,4	1,0	0,4	0,1	0,5	0,3	2,0	0,3	0,3	0,1	0,4	0,4	0,1	0,5	0,3	0,8	0,0	4,0	5,0	0,4
iteration_1936	0,4	5,0	1,2	1,1	4,2	3,2	2,0	2,0	0,5	2,0	0,3	0,3	2,0	4,0	0,3	3,0	2,0	1,2	1,2	4,0	1,5	0,2	0,4	5,0	1,2	2,2	1,1	0,2	1,0	4,1	0,1	2,1	1,1	0,3	1,1	4,1	1,1	0,2	2,1	3,0	2,0	1,1	3,0	2,1	3,0	0,2	2,0
iteration_1937	2,0	4,0	4,0	4,0	4,0	0,5	3,0	5,0	0,2	7,0	0,4	3,0	5,0	4,0	1,0	4,1	1,0	3,3	3,3	3,2	1,1	3,0	0,4	3,0	0,1	4,0	0,1	3,1	2,0	5,0	1,1	0,5	4,0	3,1	4,0	1,0	1,5	1,0	1,0	3,5	0,1	4,0	3,1	3,0	3,1	3,1	0,6
iteration_1938	4,1	1,4	5,0	2,1	0,5	2,0	4,1	6,0	5,0	3,0	2,2	1,1	1,1	2,3	3,0	4,1	3,0	4,0	2,1	6,0	4,0	0,3	3,0	3,0	1,1	1,1	6,0	2,2	2,1	3,0	2,2	3,0	4,0	0,4	2,1	1,2	4,0	3,0	4,0	3,0	2,0	2,3	2,0	4,0	4,0	3,3	2,0
iteration_1939	0,4	0,5	0,2	3,0	0,2	4,0	2,2	2,2	0,2	1,2	3,0	2,0	2,0	0,4	1,2	0,4	1,2	4,0	4,0	2,2	2,1	2,0	2,0	0,1	1,2	1,2	0,4	2,0	5,0	0,2	-1,-1	1,2	4,0	2,0	3,0	1,0	3,2	3,2	-1,-1	3,2	4,1	2,0	5,0	1,1	0,4	1,2	4,0
iteration_1940	4,0	3,2	4,2	2,0	7,0	0,3	4,0	4,0	0,3	0,2	0,4	2,2	0,2	1,2	6,0	0,4	4,0	4,2	0,2	4,2	4,2	2,3	2,1	1,2	2,2	2,2	2,2	0,2	2,1	4,0	2,0	3,0	2,0	3,0	0,1	4,0	4,0	3,0	1,0	1,0	0,5	0,0	0,3	0,2	0,5	3,4	2,3
iteration_1941	1,3	2,0	0,3	1,0	0,3	4,0	0,0	1,3	3,2	1,3	0,4	0,3	0,0	0,1	1,3	0,1	1,3	2,0	2,0	2,0	3,3	0,5	0,2	0,0	1,1	0,4	1,0	0,5	4,0	5,0	3,5	0,2	3,0	2,2	1,0	1,5	0,2	0,2	3,0	0,2	1,4	2,0	2,4	2,4	2,0	2,2	0,6
iteration_1942	0,4	0,2	-1,-1	0,5	0,2	2,0	0,4	0,4	0,2	0,4	0,4	0,5	0,5	3,1	0,4	2,0	0,5	1,2	1,2	1,2	0,4	0,3	0,3	3,2	1,2	1,2	1,2	-1,-1	0,3	5,0	0,1	3,0	0,5	0,4	0,1	2,0	0,3	0,2	0,2	3,3	0,3	0,0	0,0	0,0	2,3	0,7	0,3
iteration_1943	0,3	1,0	0,0	0,6	0,3	5,0	0,2	0,4	3,0	0,4	3,2	0,2	0,4	5,0	0,2	5,0	0,4	1,2	4,2	4,0	1,4	3,2	3,0	4,4	3,2	2,0	2,2	0,4	3,2	5,0	0,2	4,1	0,6	3,2	3,0	0,0	0,3	0,5	4,2	0,3	1,4	0,2	0,6	0,6	3,0	0,2	0,6
iteration_1944	0,2	3,0	1,2	2,5	2,0	4,0	1,5	0,7	0,5	0,7	5,0	1,5	0,7	1,4	0,7	0,5	3,0	0,5	4,5	5,0	0,4	4,0	3,0	0,6	0,6	0,6	0,6	0,5	2,1	0,5	2,5	3,2	0,1	2,2	0,6	2,1	3,1	0,3	3,0	3,1	0,4	0,3	0,6	0,6	5,0	2,2	0,5
iteration_1945	0,1	5,0	2,0	4,1	3,0	1,2	0,1	2,1	1,4	6,0	0,5	2,1	2,1	0,5	2,1	2,2	4,0	0,2	1,0	1,1	1,1	2,5	2,5	2,0	4,0	2,1	4,0	4,0	0,3	0,3	0,1	5,0	0,2	5,0	0,2	0,4	1,0	4,2	4,2	1,0	0,3	1,0	1,2	1,1	3,0	7,0	1,0
[truncated: 248,055 more rows]
