# Supplementary material for: Partitioning of copy-number genotypes in pedigrees
Source: BMC Bioinformatics. 2010 May 3;11:226. doi: 10.1186/1471-2105-11-226 (PMC2874807; doi:10.1186/1471-2105-11-226)
Supplement: Additional file 1 — Archive containing the simulated data for 250 thousand runs (out of 3 million) on a pedigree containing 47 individuals (14 founders). The archive contains the simulated Fawkes' calls (file validation.fawkes_calls), the partitioned genotyped compute by CNGen and the corresponding log file (file cn_genotype_calls_validation and CNGen.log, respectively) and the pedfile corresponding to the complex pedigree used for simulation (file pedfile.txt). The file (18 Mb) has been uploaded with the present document, and is also available at http://www.statgen.org/main/index.php/Downloads/Downloads. [file 1471-2105-11-226-S1.BZ2 › 250_thousand_validations/readme.txt]

File description
================


validation.fawkes_calls
-----------------------
This file contains genotypes for 47 individuals at 3,000,000 markers, resulting
in a total of 141,000,000 genotypes. The frequencies used are calculated from a
real dataset of 300 genotyped samples from 42 pedigrees segregating a congenital
heart defect phenotype. The file is in Fawkes' format.

pedfile.txt
-----------
This file contains the pedigree information about the complex pedegree
structures used for the validation process. There is a total of 47 individuals
(14 founders).

CNGen.log
---------
This file contains statistics about the partitionning algorithm from CNGen.

cn_genotype_calls_validation
----------------------------
This file contains the partitioned genotype computed with CNGen on the simulated
dataset.
