# Supplementary material for: Partitioning of copy-number genotypes in pedigrees
Source: BMC Bioinformatics. 2010 May 3;11:226. doi: 10.1186/1471-2105-11-226 (PMC2874807; doi:10.1186/1471-2105-11-226)
Supplement: Additional file 2 — thousand validations with errors.tar.bz2. Archive containing the simulated data for 3 thousand runs with Mendelian errors. The archive contains the same file structure as the first additional file. The data has been splited into three files because of PedCheck's limitations. The file (2.2 Mb) has been uploaded with the present document, and is also available at http://www.statgen.org/main/index.php/Downloads/Downloads. [file 1471-2105-11-226-S2.BZ2]

Archive with 22 entries (18 files):
- 3_thousand_validations_with_errors
- 3_thousand_validations_with_errors/run_2
- 3_thousand_validations_with_errors/run_2/CNGen.log
- 3_thousand_validations_with_errors/run_2/md5sum
- 3_thousand_validations_with_errors/run_2/cn_genotype_calls_validation
- 3_thousand_validations_with_errors/run_2/pedfile.txt
- 3_thousand_validations_with_errors/run_2/validation.fawkes_calls
- 3_thousand_validations_with_errors/run_2/readme.txt
- 3_thousand_validations_with_errors/run_3
- 3_thousand_validations_with_errors/run_3/CNGen.log
- 3_thousand_validations_with_errors/run_3/md5sum
- 3_thousand_validations_with_errors/run_3/cn_genotype_calls_validation
- 3_thousand_validations_with_errors/run_3/pedfile.txt
- 3_thousand_validations_with_errors/run_3/validation.fawkes_calls
- 3_thousand_validations_with_errors/run_3/readme.txt
- 3_thousand_validations_with_errors/run_1
- 3_thousand_validations_with_errors/run_1/CNGen.log
- 3_thousand_validations_with_errors/run_1/md5sum
- 3_thousand_validations_with_errors/run_1/cn_genotype_calls_validation
- 3_thousand_validations_with_errors/run_1/pedfile.txt
- 3_thousand_validations_with_errors/run_1/validation.fawkes_calls
- 3_thousand_validations_with_errors/run_1/readme.txt
