# Supplementary material for: Partitioning of copy-number genotypes in pedigrees
Source: BMC Bioinformatics. 2010 May 3;11:226. doi: 10.1186/1471-2105-11-226 (PMC2874807; doi:10.1186/1471-2105-11-226)
Supplement: Additional file 2 — thousand validations with errors.tar.bz2. Archive containing the simulated data for 3 thousand runs with Mendelian errors. The archive contains the same file structure as the first additional file. The data has been splited into three files because of PedCheck's limitations. The file (2.2 Mb) has been uploaded with the present document, and is also available at http://www.statgen.org/main/index.php/Downloads/Downloads. [file 1471-2105-11-226-S2.BZ2 › 3_thousand_validations_with_errors/run_2/CNGen.log]

File to convert:
	fawkes/validation.fawkes_calls

Pedigree file:
	pedfile.txt

Converted file:
	fawkes/cn_genotype_calls_validation


#########


ERROR for individual 102 at marker iteration_22
	Child: {'A': ['4'], 'B': ['5']}
	Fawkes call for current_ID: 2,0

ERROR for individual 317 at marker iteration_30
	Parent: {'A': ['1'], 'B': ['4']}
	Fawkes call for current_ID: 0,2

ERROR for individual 207 at marker iteration_37
	Child: {'A': ['5'], 'B': ['3']}
	Fawkes call for current_ID: 4,0

ERROR for individual 401 at marker iteration_51
	Parent: {'A': ['5'], 'B': ['5']}
	Fawkes call for current_ID: 0,2

ERROR for individual 204 at marker iteration_52
	Child: {'A': ['3'], 'B': ['4']}
	Fawkes call for current_ID: 0,2

ERROR for individual 407 at marker iteration_55
	Parent 1 is: {'B': ['2'], 'N': [None]}
	Parent 2 is: A1,A4
	Fawkes call for current_ID: 9,0

ERROR for individual 411 at marker iteration_58
	Parent: {'A': ['2'], 'B': ['3']}
	Fawkes call for current_ID: 0,2

ERROR for individual 309 at marker iteration_63
	Child: {'A': ['2'], 'B': ['3']}
	Fawkes call for current_ID: 0,2

ERROR for individual 304 at marker iteration_70
	Parent 1 is: {'A': ['3'], 'N': [None]}
	Parent 2 is: B1,B3
	Fawkes call for current_ID: 0,4

ERROR for individual 302 at marker iteration_70
	Parent 1 is: {'A': ['3'], 'N': [None]}
	Parent 2 is: B1,B3
	Fawkes call for current_ID: 0,2

ERROR for individual 210 at marker iteration_72
	Parent: {'A': ['4'], 'B': ['4']}
	Fawkes call for current_ID: 2,0

ERROR for individual 201 at marker iteration_83
	Child: {'A': ['1'], 'B': ['3']}
	Fawkes call for current_ID: 0,2

ERROR for individual 102 at marker iteration_108
	Child: {'A': ['5'], 'B': ['2']}
	Fawkes call for current_ID: 3,0

ERROR for individual 101 at marker iteration_108
	Child: {'A': ['5'], 'B': ['2']}
	Fawkes call for current_ID: 2,0

ERROR for individual 306 at marker iteration_127
	Parent 1 is: {'B': ['1'], 'N': [None]}
	Parent 2 is: B1,B1
	Fawkes call for current_ID: 2,0

ERROR for individual 407 at marker iteration_143
	Parent: {'A': ['4'], 'B': ['5']}
	Fawkes call for current_ID: 3,0

ERROR for individual 202 at marker iteration_146
	Child: set(['A6', 'N'])
	Spouse: set(['N'])
	Fawkes call for current_ID: 4,0

ERROR for individual 210 at marker iteration_152
	Parent: {'A': ['4'], 'B': ['1']}
	Fawkes call for current_ID: 2,0

ERROR for individual 209 at marker iteration_184
	Parent: {'A': ['5'], 'B': ['1']}
	Fawkes call for current_ID: 2,0

ERROR for individual 317 at marker iteration_194
	Parent 1 is: {'B': ['1'], 'N': [None]}
	Parent 2 is: A2,N
	Fawkes call for current_ID: 3,0

ERROR for individual 312 at marker iteration_194
	Parent 1 is: {'B': ['1'], 'N': [None]}
	Parent 2 is: A2,N
	Fawkes call for current_ID: 3,0

ERROR for individual 312 at marker iteration_198
	Parent 1 is: {'A': ['1'], 'N': [None]}
	Parent 2 is: B5,B3
	Fawkes call for current_ID: 0,7

ERROR for individual 311 at marker iteration_204
	Child: {'A': ['2'], 'B': ['3']}
	Fawkes call for current_ID: 0,2

ERROR for individual 201 at marker iteration_211
	Child: set(['A1', 'A6'])
	Spouse: set(['A1', 'B3'])
	Fawkes call for current_ID: 2,0

ERROR for individual 401 at marker iteration_218
	Parent: {'A': ['5'], 'B': ['2']}
	Fawkes call for current_ID: 2,0

ERROR for individual 205 at marker iteration_220
	Child: set(['A1', 'A4'])
	Spouse: set(['A1'])
	Fawkes call for current_ID: 3,0

ERROR for individual 403 at marker iteration_221
	Parent: {'A': ['3'], 'B': ['5']}
	Fawkes call for current_ID: 0,2

ERROR for individual 314 at marker iteration_227
	Child: {'A': ['3'], 'B': ['5']}
	Fawkes call for current_ID: 0,4

ERROR for individual 315 at marker iteration_242
	Parents: {'A': ['3', '3']}
	Fawkes call for current_ID: 2,0

ERROR for individual 317 at marker iteration_242
	Parents: {'A': ['3', '3']}
	Fawkes call for current_ID: 2,0

ERROR for individual 101 at marker iteration_252
	Child: {'A': ['5'], 'B': ['3']}
	Fawkes call for current_ID: 2,0

ERROR for individual 405 at marker iteration_262
	Parent 1 is: {'A': ['2'], 'N': [None]}
	Parent 2 is: B2,N
	Fawkes call for current_ID: 0,6

ERROR for individual 409 at marker iteration_263
	Parent 1 is: {'A': ['1'], 'N': [None]}
	Parent 2 is: N,B5
	Fawkes call for current_ID: 0,2

ERROR for individual 413 at marker iteration_270
	Parent 1 is: {'A': ['1'], 'N': [None]}
	Parent 2 is: A4,N
	Fawkes call for current_ID: 0,4

ERROR for individual 101 at marker iteration_271
	Child: {'B': ['1'], 'N': [None]}
	Fawkes call: 0,3

ERROR for individual 202 at marker iteration_272
	Child: {'B': ['1', '6']}
	Fawkes call: 0,5

ERROR for individual 305 at marker iteration_294
	Parent: {'A': ['5'], 'B': ['1']}
	Fawkes call for current_ID: 3,0

ERROR for individual 208 at marker iteration_301
	Child: {'A': ['2'], 'B': ['5']}
	Fawkes call for current_ID: 0,2

ERROR for individual 305 at marker iteration_303
	Parent: {'A': ['2'], 'B': ['5']}
	Fawkes call for current_ID: 0,4

ERROR for individual 320 at marker iteration_319
	Parent: {'A': ['1'], 'B': ['4']}
	Fawkes call for current_ID: 0,2

ERROR for individual 204 at marker iteration_335
	Child: set(['A5', 'A4'])
	Spouse: set(['A1', 'A4'])
	Fawkes call for current_ID: 4,0

ERROR for individual 206 at marker iteration_345
	Child: {'A': ['3'], 'B': ['4']}
	Fawkes call for current_ID: 2,0

ERROR for individual 316 at marker iteration_352
	Child: {'A': ['4'], 'B': ['5']}
	Fawkes call for current_ID: 3,0

ERROR for individual 304 at marker iteration_366
	Parent: {'A': ['2'], 'B': ['5']}
	Fawkes call for current_ID: 0,4

ERROR for individual 320 at marker iteration_374
	Parent: {'A': ['3'], 'B': ['4']}
	Fawkes call for current_ID: 0,3

ERROR for individual 409 at marker iteration_379
	Parent: {'A': ['1'], 'B': ['5']}
	Fawkes call for current_ID: 0,3

ERROR for individual 313 at marker iteration_384
	Parent: {'A': ['4'], 'B': ['1']}
	Fawkes call for current_ID: 2,0

ERROR for individual 314 at marker iteration_390
	Child: {'A': ['5'], 'B': ['3']}
	Fawkes call for current_ID: 4,0

ERROR for individual 102 at marker iteration_402
	Child: {'A': ['5'], 'B': ['5']}
	Fawkes call for current_ID: 2,0

ERROR for individual 102 at marker iteration_407
	Child: {'A': ['4'], 'B': ['3']}
	Fawkes call for current_ID: 3,0

ERROR for individual 409 at marker iteration_415
	Parent 1 is: {'B': ['5'], 'N': [None]}
	Parent 2 is: A2,N
	Fawkes call for current_ID: 7,0

ERROR for individual 314 at marker iteration_424
	Child: {'B': ['3'], 'N': [None]}
	Fawkes call: 0,3

ERROR for individual 405 at marker iteration_426
	Parent: {'A': ['4'], 'B': ['3']}
	Fawkes call for current_ID: 3,0

ERROR for individual 408 at marker iteration_432
	Parent: {'A': ['5'], 'B': ['4']}
	Fawkes call for current_ID: 3,0

ERROR for individual 409 at marker iteration_432
	Parent: {'A': ['5'], 'B': ['4']}
	Fawkes call for current_ID: 3,0

ERROR for individual 308 at marker iteration_439
	Child: set(['A3', 'A2'])
	Spouse: set(['B5', 'A2'])
	Fawkes call for current_ID: 2,0

ERROR for individual 319 at marker iteration_460
	Child: set(['A1', 'A9'])
	Spouse: set(['A1', 'B2'])
	Fawkes call for current_ID: 4,0

ERROR for individual 301 at marker iteration_463
	Parent: {'A': ['2'], 'B': ['4']}
	Fawkes call for current_ID: 0,3

ERROR for individual 409 at marker iteration_468
	Parent: {'A': ['3'], 'B': ['1']}
	Fawkes call for current_ID: 2,0

ERROR for individual 301 at marker iteration_483
	Parent: {'A': ['4'], 'B': ['5']}
	Fawkes call for current_ID: 0,3

ERROR for individual 404 at marker iteration_484
	Parent: {'A': ['4'], 'B': ['1']}
	Fawkes call for current_ID: 3,0

ERROR for individual 315 at marker iteration_510
	Child: {'A': ['5'], 'B': ['2']}
	Fawkes call for current_ID: 2,0

ERROR for individual 205 at marker iteration_515
	Child: {'A': ['4'], 'B': ['3']}
	Fawkes call for current_ID: 2,0

ERROR for individual 311 at marker iteration_516
	Child: {'A': ['2'], 'B': ['4']}
	Fawkes call for current_ID: 0,3

ERROR for individual 315 at marker iteration_524
	Parent 1 is: {'A': ['3'], 'N': [None]}
	Parent 2 is: A2,N
	Fawkes call for current_ID: 0,2

ERROR for individual 317 at marker iteration_528
	Parent 1 is: {'B': ['2'], 'N': [None]}
	Parent 2 is: B1,B2
	Fawkes call for current_ID: 4,0

ERROR for individual 309 at marker iteration_538
	Child: {'A': ['5'], 'B': ['4']}
	Fawkes call for current_ID: 3,0

ERROR for individual 401 at marker iteration_539
	Parent 1 is: {'B': ['3'], 'N': [None]}
	Parent 2 is: A2,A3
	Fawkes call for current_ID: 4,0

ERROR for individual 104 at marker iteration_545
	Child: {'A': ['5'], 'B': ['4']}
	Fawkes call for current_ID: 0,3

ERROR for individual 315 at marker iteration_545
	Parent: {'A': ['5'], 'B': ['4']}
	Fawkes call for current_ID: 0,3

ERROR for individual 318 at marker iteration_545
	Parent: {'A': ['5'], 'B': ['4']}
	Fawkes call for current_ID: 0,3

ERROR for individual 308 at marker iteration_545
	Parent: {'A': ['5'], 'B': ['4']}
	Fawkes call for current_ID: 0,3

ERROR for individual 312 at marker iteration_545
	Parent: {'A': ['5'], 'B': ['4']}
	Fawkes call for current_ID: 0,3

ERROR for individual 101 at marker iteration_549
	Child: {'A': ['3'], 'B': ['5']}
	Fawkes call for current_ID: 0,2

ERROR for individual 310 at marker iteration_553
	Parent 1 is: {'A': ['1'], 'N': [None]}
	Parent 2 is: A1,A3
	Fawkes call for current_ID: 0,5

ERROR for individual 303 at marker iteration_557
	Parent: {'A': ['1'], 'B': ['4']}
	Fawkes call for current_ID: 0,3

ERROR for individual 410 at marker iteration_561
	Parent 1 is: {'A': ['3'], 'N': [None]}
	Parent 2 is: N,A2
	Fawkes call for current_ID: 0,3

ERROR for individual 202 at marker iteration_573
	Child: {'A': ['3'], 'B': ['3']}
	Fawkes call for current_ID: 2,0

ERROR for individual 407 at marker iteration_585
	Parent: {'A': ['4'], 'B': ['4']}
	Fawkes call for current_ID: 3,0

ERROR for individual 104 at marker iteration_598
	Child: {'A': ['3'], 'B': ['4']}
	Fawkes call for current_ID: 0,2

ERROR for individual 411 at marker iteration_605
	Parent: {'A': ['4'], 'B': ['5']}
	Fawkes call for current_ID: 0,3

ERROR for individual 311 at marker iteration_620
	Child: {'A': ['1'], 'B': ['3']}
	Fawkes call for current_ID: 0,2

ERROR for individual 103 at marker iteration_622
	Child: {'A': ['4'], 'B': ['2']}
	Fawkes call for current_ID: 2,0

ERROR for individual 401 at marker iteration_625
	Parent: {'A': ['5'], 'B': ['2']}
	Fawkes call for current_ID: 4,0

ERROR for individual 209 at marker iteration_628
	Child: {'A': ['3'], 'B': ['3']}
	Fawkes call for current_ID: 0,2

ERROR for individual 316 at marker iteration_629
	Child: set(['A2', 'A4'])
	Spouse: set(['A2', 'B3'])
	Fawkes call for current_ID: 2,0

ERROR for individual 409 at marker iteration_636
	Parent 1 is: {'B': ['5'], 'N': [None]}
	Parent 2 is: B2,B2
	Fawkes call for current_ID: 2,0

ERROR for individual 312 at marker iteration_637
	Parent: {'A': ['1'], 'B': ['5']}
	Fawkes call for current_ID: 0,4

ERROR for individual 310 at marker iteration_647
	Child: {'A': ['4'], 'B': ['5']}
	Fawkes call for current_ID: 3,0

ERROR for individual 204 at marker iteration_654
	Child: {'A': ['4'], 'B': ['5']}
	Fawkes call for current_ID: 0,3

ERROR for individual 308 at marker iteration_663
	Child: {'A': ['3'], 'B': ['2']}
	Fawkes call for current_ID: 2,0

ERROR for individual 301 at marker iteration_667
	Parent: {'A': ['2'], 'B': ['4']}
	Fawkes call for current_ID: 0,3

ERROR for individual 404 at marker iteration_672
	Parent: {'A': ['5'], 'B': ['3']}
	Fawkes call for current_ID: 0,2

ERROR for individual 306 at marker iteration_677
	Child: {'A': ['3'], 'B': ['5']}
	Fawkes call for current_ID: 0,3

ERROR for individual 405 at marker iteration_694
	Parent: {'A': ['2'], 'B': ['3']}
	Fawkes call for current_ID: 0,2

ERROR for individual 209 at marker iteration_709
	Child: {'A': ['4'], 'B': ['1']}
	Fawkes call for current_ID: 3,0

ERROR for individual 208 at marker iteration_709
	Child: {'A': ['4'], 'B': ['1']}
	Fawkes call for current_ID: 3,0

ERROR for individual 404 at marker iteration_709
	Parent: {'A': ['4'], 'B': ['1']}
	Fawkes call for current_ID: 2,0

ERROR for individual 209 at marker iteration_720
	Child: {'A': ['2'], 'B': ['5']}
	Fawkes call for current_ID: 0,4

ERROR for individual 208 at marker iteration_720
	Child: {'A': ['2'], 'B': ['5']}
	Fawkes call for current_ID: 0,3

ERROR for individual 405 at marker iteration_720
	Parent: {'A': ['2'], 'B': ['5']}
	Fawkes call for current_ID: 0,4

ERROR for individual 406 at marker iteration_720
	Parent: {'A': ['2'], 'B': ['5']}
	Fawkes call for current_ID: 0,4

ERROR for individual 407 at marker iteration_720
	Parent: {'A': ['2'], 'B': ['5']}
	Fawkes call for current_ID: 0,3

ERROR for individual 311 at marker iteration_722
	Child: {'A': ['3'], 'B': ['3']}
	Fawkes call for current_ID: 2,0

ERROR for individual 205 at marker iteration_735
	Child: {'A': ['2'], 'B': ['3']}
	Fawkes call for current_ID: 0,2

ERROR for individual 401 at marker iteration_737
	Parent 1 is: {'A': ['3'], 'N': [None]}
	Parent 2 is: A1,N
	Fawkes call for current_ID: 0,5

ERROR for individual 201 at marker iteration_738
	Child: {'B': ['2', '4']}
	Fawkes call: 0,3

ERROR for individual 302 at marker iteration_745
	Parent 1 is: {'B': ['2'], 'N': [None]}
	Parent 2 is: A4,N
	Fawkes call for current_ID: 8,0

ERROR for individual 410 at marker iteration_754
	Parent 1 is: {'A': ['1'], 'N': [None]}
	Parent 2 is: B1,B2
	Fawkes call for current_ID: 0,3

ERROR for individual 205 at marker iteration_755
	Child: set(['A2', 'A5'])
	Spouse: set(['B4', 'A2'])
	Fawkes call for current_ID: 4,0

ERROR for individual 403 at marker iteration_761
	Parent: {'A': ['3'], 'B': ['5']}
	Fawkes call for current_ID: 0,4

ERROR for individual 312 at marker iteration_764
	Parent 1 is: {'B': ['3'], 'N': [None]}
	Parent 2 is: A1,N
	Fawkes call for current_ID: 7,0

ERROR for individual 408 at marker iteration_770
	Parent: {'A': ['1'], 'B': ['4']}
	Fawkes call for current_ID: 0,2

ERROR for individual 207 at marker iteration_781
	Child: {'A': ['3'], 'B': ['5']}
	Fawkes call for current_ID: 2,0

ERROR for individual 206 at marker iteration_783
	Child: {'A': ['4'], 'B': ['1']}
	Fawkes call for current_ID: 2,0

ERROR for individual 314 at marker iteration_789
	Child: {'A': ['5'], 'B': ['4']}
	Fawkes call for current_ID: 2,0

ERROR for individual 313 at marker iteration_789
	Child: {'A': ['5'], 'B': ['4']}
	Fawkes call for current_ID: 3,0

ERROR for individual 316 at marker iteration_800
	Child: {'A': ['4'], 'B': ['2']}
	Fawkes call for current_ID: 3,0

ERROR for individual 304 at marker iteration_802
	Parent 1 is: {'B': ['2'], 'N': [None]}
	Parent 2 is: B3,N
	Fawkes call for current_ID: 5,0

ERROR for individual 303 at marker iteration_803
	Parent: {'A': ['3'], 'B': ['4']}
	Fawkes call for current_ID: 0,3

ERROR for individual 103 at marker iteration_805
	Child: {'A': ['3'], 'B': ['1']}
	Fawkes call for current_ID: 2,0

ERROR for individual 302 at marker iteration_808
	Parent 1 is: {'B': ['2'], 'N': [None]}
	Parent 2 is: N,B1
	Fawkes call for current_ID: 10,0

ERROR for individual 303 at marker iteration_812
	Parent: {'A': ['3'], 'B': ['1']}
	Fawkes call for current_ID: 2,0

ERROR for individual 209 at marker iteration_832
	Parent 1 is: {'A': ['3'], 'N': [None]}
	Parent 2 is: A3,A1
	Fawkes call for current_ID: 0,2

ERROR for individual 209 at marker iteration_846
	Child: {'A': ['3'], 'B': ['2']}
	Fawkes call: 0,2

ERROR for individual 314 at marker iteration_860
	Child: {'B': ['8'], 'N': [None]}
	Fawkes call: 0,5

ERROR for individual 103 at marker iteration_862
	Child: {'B': ['1', '5']}
	Fawkes call: 0,4

ERROR for individual 316 at marker iteration_883
	Child: set(['A3', 'A2'])
	Spouse: set(['B4', 'A2'])
	Fawkes call for current_ID: 2,0

ERROR for individual 104 at marker iteration_889
	Child: {'A': ['3'], 'B': ['4']}
	Fawkes call for current_ID: 0,2

ERROR for individual 304 at marker iteration_896
	Parent 1 is: {'A': ['1'], 'N': [None]}
	Parent 2 is: B3,N
	Fawkes call for current_ID: 0,4

ERROR for individual 303 at marker iteration_896
	Parent 1 is: {'A': ['1'], 'N': [None]}
	Parent 2 is: B3,N
	Fawkes call for current_ID: 0,4

ERROR for individual 209 at marker iteration_899
	Child: {'A': ['4'], 'B': ['4']}
	Fawkes call for current_ID: 3,0

ERROR for individual 413 at marker iteration_899
	Parent: {'A': ['4'], 'B': ['4']}
	Fawkes call for current_ID: 2,0

ERROR for individual 311 at marker iteration_900
	Child: {'A': ['1'], 'B': ['4']}
	Fawkes call for current_ID: 0,3

ERROR for individual 302 at marker iteration_902
	Parent 1 is: {'A': ['3'], 'N': [None]}
	Parent 2 is: B1,B2
	Fawkes call for current_ID: 0,4

ERROR for individual 303 at marker iteration_902
	Parent 1 is: {'A': ['3'], 'N': [None]}
	Parent 2 is: B1,B2
	Fawkes call for current_ID: 0,7

ERROR for individual 304 at marker iteration_902
	Parent 1 is: {'A': ['3'], 'N': [None]}
	Parent 2 is: B1,B2
	Fawkes call for current_ID: 0,4

ERROR for individual 308 at marker iteration_906
	Parent: {'A': ['4'], 'B': ['2']}
	Fawkes call for current_ID: 2,0

ERROR for individual 302 at marker iteration_907
	Parent 1 is: {'B': ['2'], 'N': [None]}
	Parent 2 is: N,B3
	Fawkes call for current_ID: 2,0

ERROR for individual 303 at marker iteration_907
	Parent 1 is: {'B': ['2'], 'N': [None]}
	Parent 2 is: N,B3
	Fawkes call for current_ID: 2,0

ERROR for individual 308 at marker iteration_918
	Parent: {'A': ['5'], 'B': ['4']}
	Fawkes call for current_ID: 0,3

ERROR for individual 403 at marker iteration_920
	Parent: {'A': ['4'], 'B': ['2']}
	Fawkes call for current_ID: 2,0

ERROR for individual 315 at marker iteration_925
	Parent 1 is: {'B': ['1'], 'N': [None]}
	Parent 2 is: N,B1
	Fawkes call for current_ID: 5,0

ERROR for individual 403 at marker iteration_936
	Parent 1 is: {'B': ['2'], 'N': [None]}
	Parent 2 is: B3,B2
	Fawkes call for current_ID: 2,0

ERROR for individual 412 at marker iteration_947
	Parent 1 is: {'B': ['1'], 'N': [None]}
	Parent 2 is: B2,N
	Fawkes call for current_ID: 2,0

ERROR for individual 102 at marker iteration_949
	Child: {'A': ['3'], 'B': ['5']}
	Fawkes call for current_ID: 2,0

ERROR for individual 304 at marker iteration_961
	Parent 1 is: {'B': ['2'], 'N': [None]}
	Parent 2 is: A1,N
	Fawkes call for current_ID: 2,0

ERROR for individual 303 at marker iteration_967
	Parent 1 is: {'A': ['3'], 'N': [None]}
	Parent 2 is: B2,B3
	Fawkes call for current_ID: 0,4

ERROR for individual 316 at marker iteration_969
	Child: set(['A4', 'N'])
	Spouse: set(['N'])
	Fawkes call for current_ID: 3,0

ERROR for individual 412 at marker iteration_975
	Parent: {'A': ['2'], 'B': ['3']}
	Fawkes call for current_ID: 0,2

ERROR for individual 204 at marker iteration_986
	Child: {'A': ['3'], 'B': ['5']}
	Fawkes call for current_ID: 0,2

ERROR for individual 208 at marker iteration_989
	Parent: {'A': ['3'], 'B': ['5']}
	Fawkes call for current_ID: 2,0

ERROR for individual 201 at marker iteration_989
	Parent: {'A': ['3'], 'B': ['5']}
	Fawkes call for current_ID: 2,0

ERROR for individual 203 at marker iteration_989
	Parent: {'A': ['3'], 'B': ['5']}
	Fawkes call for current_ID: 2,0

ERROR for individual 205 at marker iteration_989
	Parent: {'A': ['3'], 'B': ['5']}
	Fawkes call for current_ID: 2,0

ERROR for individual 103 at marker iteration_994
	Child: {'A': ['2'], 'B': ['4']}
	Fawkes call for current_ID: 0,3

ERROR for individual 316 at marker iteration_1002
	Child: {'A': ['2'], 'B': ['4']}
	Fawkes call for current_ID: 0,2

ERROR for individual 302 at marker iteration_1024
	Parent: {'A': ['4'], 'B': ['1']}
	Fawkes call for current_ID: 3,0

ERROR for individual 203 at marker iteration_1027
	Parent 1 is: {'A': ['5'], 'N': [None]}
	Parent 2 is: B2,B3
	Fawkes call for current_ID: 0,5

ERROR for individual 209 at marker iteration_1046
	Parent: {'A': ['5'], 'B': ['2']}
	Fawkes call for current_ID: 4,0

ERROR for individual 210 at marker iteration_1046
	Parent: {'A': ['5'], 'B': ['2']}
	Fawkes call for current_ID: 4,0

ERROR for individual 311 at marker iteration_1048
	Child: {'A': ['4'], 'B': ['2']}
	Fawkes call for current_ID: 3,0

ERROR for individual 409 at marker iteration_1049
	Parent: {'A': ['4'], 'B': ['1']}
	Fawkes call for current_ID: 3,0

ERROR for individual 305 at marker iteration_1056
	Child: {'A': ['5'], 'B': ['2']}
	Fawkes call for current_ID: 3,0

ERROR for individual 209 at marker iteration_1061
	Child: {'A': ['2'], 'B': ['5']}
	Fawkes call for current_ID: 0,2

ERROR for individual 410 at marker iteration_1062
	Parent 1 is: {'A': ['4'], 'N': [None]}
	Parent 2 is: B3,B1
	Fawkes call for current_ID: 0,4

ERROR for individual 413 at marker iteration_1081
	Parent: {'A': ['2'], 'B': ['5']}
	Fawkes call for current_ID: 0,3

ERROR for individual 306 at marker iteration_1083
	Parent 1 is: {'B': ['3'], 'N': [None]}
	Parent 2 is: B1,B3
	Fawkes call for current_ID: 5,0

ERROR for individual 320 at marker iteration_1095
	Parent 1 is: {'A': ['1'], 'N': [None]}
	Parent 2 is: B2,B1
	Fawkes call for current_ID: 0,5

ERROR for individual 202 at marker iteration_1103
	Child: {'A': ['1'], 'B': ['5']}
	Fawkes call for current_ID: 0,4

ERROR for individual 314 at marker iteration_1105
	Child: {'A': ['4'], 'B': ['1']}
	Fawkes call for current_ID: 3,0

ERROR for individual 101 at marker iteration_1109
	Child: set(['A1', 'A5'])
	Spouse: set(['A1', 'B1'])
	Fawkes call for current_ID: 4,0

ERROR for individual 206 at marker iteration_1113
	Child: {'A': ['1'], 'B': ['5']}
	Fawkes call for current_ID: 0,4

ERROR for individual 312 at marker iteration_1138
	Parent: {'A': ['3'], 'B': ['2']}
	Fawkes call for current_ID: 2,0

ERROR for individual 303 at marker iteration_1139
	Parent 1 is: {'B': ['1'], 'N': [None]}
	Parent 2 is: A4,N
	Fawkes call for current_ID: 3,0

ERROR for individual 408 at marker iteration_1147
	Parent 1 is: {'B': ['1'], 'N': [None]}
	Parent 2 is: A3,A5
	Fawkes call for current_ID: 8,0

ERROR for individual 409 at marker iteration_1147
	Parent 1 is: {'B': ['1'], 'N': [None]}
	Parent 2 is: A3,A5
	Fawkes call for current_ID: 6,0

ERROR for individual 410 at marker iteration_1147
	Parent 1 is: {'B': ['1'], 'N': [None]}
	Parent 2 is: A3,A5
	Fawkes call for current_ID: 8,0

ERROR for individual 303 at marker iteration_1153
	Parent 1 is: {'B': ['2'], 'N': [None]}
	Parent 2 is: B1,B2
	Fawkes call for current_ID: 3,0

ERROR for individual 403 at marker iteration_1159
	Parent 1 is: {'B': ['4'], 'N': [None]}
	Parent 2 is: B4,B1
	Fawkes call for current_ID: 2,0

ERROR for individual 301 at marker iteration_1161
	Parent: {'A': ['4'], 'B': ['2']}
	Fawkes call for current_ID: 2,0

ERROR for individual 103 at marker iteration_1166
	Child: set(['A6', 'N'])
	Spouse: set(['N'])
	Fawkes call for current_ID: 4,0

ERROR for individual 307 at marker iteration_1192
	Child: {'A': ['4'], 'B': ['4']}
	Fawkes call for current_ID: 0,3

ERROR for individual 306 at marker iteration_1192
	Child: {'A': ['4'], 'B': ['4']}
	Fawkes call for current_ID: 0,3

ERROR for individual 401 at marker iteration_1210
	Parent 1 is: {'B': ['4'], 'N': [None]}
	Parent 2 is: A1,N
	Fawkes call for current_ID: 3,0

ERROR for individual 315 at marker iteration_1231
	Child: {'A': ['2'], 'B': ['5']}
	Fawkes call for current_ID: 0,2

ERROR for individual 316 at marker iteration_1231
	Child: {'A': ['2'], 'B': ['5']}
	Fawkes call for current_ID: 0,4

ERROR for individual 305 at marker iteration_1232
	Child: {'A': ['4'], 'B': ['1']}
	Fawkes call for current_ID: 2,0

ERROR for individual 104 at marker iteration_1235
	Child: {'A': ['5'], 'B': ['5']}
	Fawkes call for current_ID: 0,2

ERROR for individual 317 at marker iteration_1235
	Parent: {'A': ['5'], 'B': ['5']}
	Fawkes call for current_ID: 2,0

ERROR for individual 318 at marker iteration_1235
	Parent: {'A': ['5'], 'B': ['5']}
	Fawkes call for current_ID: 2,0

ERROR for individual 308 at marker iteration_1235
	Parent: {'A': ['5'], 'B': ['5']}
	Fawkes call for current_ID: 2,0

ERROR for individual 412 at marker iteration_1246
	Parent: {'A': ['4'], 'B': ['1']}
	Fawkes call for current_ID: 3,0

ERROR for individual 408 at marker iteration_1249
	Parent 1 is: {'B': ['2'], 'N': [None]}
	Parent 2 is: B3,B5
	Fawkes call for current_ID: 4,0

ERROR for individual 102 at marker iteration_1260
	Child: {'A': ['4'], 'N': [None]}
	Fawkes call: 0,2

ERROR for individual 206 at marker iteration_1274
	Child: {'A': ['1'], 'B': ['5']}
	Fawkes call for current_ID: 0,4

ERROR for individual 210 at marker iteration_1278
	Parent: {'A': ['4'], 'B': ['5']}
	Fawkes call for current_ID: 2,0

ERROR for individual 311 at marker iteration_1286
	Child: {'A': ['5'], 'B': ['5']}
	Fawkes call for current_ID: 2,0

ERROR for individual 317 at marker iteration_1299
	Parent 1 is: {'A': ['2'], 'N': [None]}
	Parent 2 is: N,B1
	Fawkes call for current_ID: 0,2

ERROR for individual 205 at marker iteration_1321
	Parent 1 is: {'B': ['3'], 'N': [None]}
	Parent 2 is: A5,N
	Fawkes call for current_ID: 3,0

ERROR for individual 412 at marker iteration_1324
	Parent: {'A': ['3'], 'B': ['5']}
	Fawkes call for current_ID: 0,3

ERROR for individual 413 at marker iteration_1324
	Parent: {'A': ['3'], 'B': ['5']}
	Fawkes call for current_ID: 0,4

ERROR for individual 307 at marker iteration_1326
	Child: {'A': ['3'], 'B': ['3']}
	Fawkes call for current_ID: 0,2

ERROR for individual 317 at marker iteration_1331
	Parent: {'A': ['3'], 'B': ['1']}
	Fawkes call for current_ID: 2,0

ERROR for individual 402 at marker iteration_1340
	Parent 1 is: {'B': ['3'], 'N': [None]}
	Parent 2 is: A3,A1
	Fawkes call for current_ID: 8,0

ERROR for individual 307 at marker iteration_1345
	Child: set(['A8', 'N'])
	Spouse: set(['A3', 'N'])
	Fawkes call for current_ID: 4,0

ERROR for individual 305 at marker iteration_1354
	Parent 1 is: {'B': ['5'], 'N': [None]}
	Parent 2 is: A4,A1
	Fawkes call for current_ID: 2,0

ERROR for individual 103 at marker iteration_1358
	Child: {'A': ['5'], 'B': ['4']}
	Fawkes call for current_ID: 2,0

ERROR for individual 205 at marker iteration_1360
	Parent: {'A': ['2'], 'B': ['5']}
	Fawkes call for current_ID: 0,2

ERROR for individual 401 at marker iteration_1368
	Parent: {'B': ['3', '3']}
	Fawkes call for current_ID: 0,2

ERROR for individual 319 at marker iteration_1373
	Child: {'A': ['4'], 'B': ['5']}
	Fawkes call for current_ID: 3,0

ERROR for individual 318 at marker iteration_1373
	Child: {'A': ['4'], 'B': ['5']}
	Fawkes call for current_ID: 0,3

ERROR for individual 311 at marker iteration_1378
	Child: {'B': ['2'], 'N': [None]}
	Fawkes call: 0,2

ERROR for individual 404 at marker iteration_1387
	Parent: {'A': ['4'], 'B': ['5']}
	Fawkes call for current_ID: 2,0

ERROR for individual 405 at marker iteration_1388
	Parent 1 is: {'B': ['5'], 'N': [None]}
	Parent 2 is: B1,B1
	Fawkes call for current_ID: 4,0

ERROR for individual 304 at marker iteration_1403
	Parent: {'A': ['5'], 'B': ['3']}
	Fawkes call for current_ID: 4,0

ERROR for individual 305 at marker iteration_1403
	Parent: {'A': ['5'], 'B': ['3']}
	Fawkes call for current_ID: 4,0

ERROR for individual 101 at marker iteration_1403
	Child: {'A': ['5'], 'B': ['3']}
	Fawkes call for current_ID: 4,0

ERROR for individual 401 at marker iteration_1407
	Parent 1 is: {'A': ['3'], 'N': [None]}
	Parent 2 is: B2,B4
	Fawkes call for current_ID: 0,5

ERROR for individual 303 at marker iteration_1438
	Parent 1 is: {'B': ['4'], 'N': [None]}
	Parent 2 is: A1,A3
	Fawkes call for current_ID: 4,0

ERROR for individual 409 at marker iteration_1440
	Parent 1 is: {'B': ['1'], 'N': [None]}
	Parent 2 is: B1,B4
	Fawkes call for current_ID: 3,0

ERROR for individual 313 at marker iteration_1445
	Parent 1 is: {'A': ['5'], 'N': [None]}
	Parent 2 is: N,B2
	Fawkes call for current_ID: 0,5

ERROR for individual 318 at marker iteration_1445
	Parent 1 is: {'A': ['5'], 'N': [None]}
	Parent 2 is: N,B2
	Fawkes call for current_ID: 0,3

ERROR for individual 312 at marker iteration_1445
	Parent 1 is: {'A': ['5'], 'N': [None]}
	Parent 2 is: N,B2
	Fawkes call for current_ID: 0,5

ERROR for individual 202 at marker iteration_1447
	Child: {'A': ['3'], 'B': ['5']}
	Fawkes call for current_ID: 0,3

ERROR for individual 410 at marker iteration_1452
	Parent 1 is: {'B': ['4'], 'N': [None]}
	Parent 2 is: A2,A4
	Fawkes call for current_ID: 6,0

ERROR for individual 407 at marker iteration_1453
	Parent: {'A': ['5'], 'B': ['3']}
	Fawkes call for current_ID: 4,0

ERROR for individual 410 at marker iteration_1460
	Parent 1 is: {'B': ['4'], 'N': [None]}
	Parent 2 is: A1,A3
	Fawkes call for current_ID: 5,0

ERROR for individual 316 at marker iteration_1462
	Child: {'B': ['4'], 'N': [None]}
	Fawkes call: 0,2

ERROR for individual 104 at marker iteration_1463
	Child: {'B': ['4'], 'N': [None]}
	Fawkes call: 0,3

ERROR for individual 403 at marker iteration_1478
	Parent: {'A': ['4'], 'B': ['3']}
	Fawkes call for current_ID: 2,0

ERROR for individual 201 at marker iteration_1479
	Child: {'A': ['4'], 'B': ['5']}
	Fawkes call for current_ID: 0,4

ERROR for individual 311 at marker iteration_1484
	Child: {'A': ['4'], 'B': ['4']}
	Fawkes call for current_ID: 0,3

ERROR for individual 308 at marker iteration_1488
	Parent 1 is: {'A': ['1'], 'N': [None]}
	Parent 2 is: A2,A3
	Fawkes call for current_ID: 0,5

ERROR for individual 204 at marker iteration_1492
	Child: {'A': ['5'], 'B': ['4']}
	Fawkes call for current_ID: 4,0

ERROR for individual 206 at marker iteration_1495
	Child: {'A': ['3'], 'B': ['1']}
	Fawkes call for current_ID: 2,0

ERROR for individual 207 at marker iteration_1495
	Child: {'A': ['3'], 'B': ['1']}
	Fawkes call for current_ID: 2,0

ERROR for individual 301 at marker iteration_1511
	Parent: {'A': ['1'], 'B': ['5']}
	Fawkes call for current_ID: 0,4

ERROR for individual 206 at marker iteration_1524
	Child: set(['A1', 'A4'])
	Spouse: set(['A1', 'B3'])
	Fawkes call for current_ID: 2,0

ERROR for individual 208 at marker iteration_1528
	Parent: {'A': ['1'], 'B': ['3']}
	Fawkes call for current_ID: 0,2

ERROR for individual 205 at marker iteration_1545
	Parent: {'A': ['5'], 'B': ['2']}
	Fawkes call for current_ID: 2,0

ERROR for individual 208 at marker iteration_1545
	Parent: {'A': ['5'], 'B': ['2']}
	Fawkes call for current_ID: 2,0

ERROR for individual 201 at marker iteration_1545
	Parent: {'A': ['5'], 'B': ['2']}
	Fawkes call for current_ID: 3,0

ERROR for individual 302 at marker iteration_1550
	Parent: {'A': ['3'], 'B': ['3']}
	Fawkes call for current_ID: 0,2

ERROR for individual 208 at marker iteration_1551
	Parent 1 is: {'A': ['2'], 'N': [None]}
	Parent 2 is: B3,N
	Fawkes call for current_ID: 0,10

ERROR for individual 209 at marker iteration_1560
	Parent: {'A': ['5'], 'B': ['1']}
	Fawkes call for current_ID: 4,0

ERROR for individual 210 at marker iteration_1560
	Parent: {'A': ['5'], 'B': ['1']}
	Fawkes call for current_ID: 2,0

ERROR for individual 411 at marker iteration_1571
	Parent 1 is: {'B': ['1'], 'N': [None]}
	Parent 2 is: A1,N
	Fawkes call for current_ID: 3,0

ERROR for individual 412 at marker iteration_1581
	Parent 1 is: {'B': ['4'], 'N': [None]}
	Parent 2 is: B1,B1
	Fawkes call for current_ID: 3,0

ERROR for individual 315 at marker iteration_1585
	Parent 1 is: {'B': ['4'], 'N': [None]}
	Parent 2 is: A4,A3
	Fawkes call for current_ID: 8,0

ERROR for individual 317 at marker iteration_1585
	Parent 1 is: {'B': ['4'], 'N': [None]}
	Parent 2 is: A4,A3
	Fawkes call for current_ID: 7,0

ERROR for individual 407 at marker iteration_1637
	Parent 1 is: {'A': ['2'], 'N': [None]}
	Parent 2 is: B4,B1
	Fawkes call for current_ID: 0,5

ERROR for individual 208 at marker iteration_1641
	Parent: {'A': ['1'], 'B': ['4']}
	Fawkes call for current_ID: 0,3

ERROR for individual 206 at marker iteration_1667
	Child: {'A': ['5'], 'B': ['4']}
	Fawkes call for current_ID: 4,0

ERROR for individual 403 at marker iteration_1667
	Parent: {'A': ['5'], 'B': ['4']}
	Fawkes call for current_ID: 2,0

ERROR for individual 102 at marker iteration_1673
	Child: {'B': ['1'], 'N': [None]}
	Fawkes call: 0,5

ERROR for individual 208 at marker iteration_1675
	Child: {'A': ['2'], 'B': ['4']}
	Fawkes call for current_ID: 0,2

ERROR for individual 208 at marker iteration_1691
	Child: {'A': ['1'], 'B': ['4']}
	Fawkes call for current_ID: 0,2

ERROR for individual 103 at marker iteration_1710
	Child: {'A': ['1'], 'B': ['5']}
	Fawkes call for current_ID: 0,4

ERROR for individual 314 at marker iteration_1714
	Child: {'A': ['3'], 'B': ['5']}
	Fawkes call for current_ID: 0,2

ERROR for individual 302 at marker iteration_1718
	Parent 1 is: {'B': ['4'], 'N': [None]}
	Parent 2 is: A1,N
	Fawkes call for current_ID: 8,0

ERROR for individual 104 at marker iteration_1745
	Child: {'A': ['2'], 'B': ['5']}
	Fawkes call for current_ID: 0,4

ERROR for individual 104 at marker iteration_1749
	Child: {'A': ['5'], 'B': ['3']}
	Fawkes call for current_ID: 4,0

ERROR for individual 317 at marker iteration_1749
	Parent: {'A': ['5'], 'B': ['3']}
	Fawkes call for current_ID: 0,2

ERROR for individual 312 at marker iteration_1749
	Parent: {'A': ['5'], 'B': ['3']}
	Fawkes call for current_ID: 2,0

ERROR for individual 104 at marker iteration_1752
	Child: {'A': ['4'], 'B': ['2']}
	Fawkes call for current_ID: 3,0

ERROR for individual 306 at marker iteration_1762
	Parent: {'A': ['4'], 'B': ['5']}
	Fawkes call for current_ID: 0,3

ERROR for individual 203 at marker iteration_1763
	Child: {'A': ['5'], 'B': ['1']}
	Fawkes call for current_ID: 4,0

ERROR for individual 402 at marker iteration_1767
	Parent 1 is: {'A': ['1'], 'N': [None]}
	Parent 2 is: N,A5
	Fawkes call for current_ID: 0,2

ERROR for individual 301 at marker iteration_1769
	Parent: {'A': ['5'], 'B': ['1']}
	Fawkes call for current_ID: 2,0

ERROR for individual 402 at marker iteration_1772
	Parent: {'A': ['1'], 'B': ['4']}
	Fawkes call for current_ID: 0,3

ERROR for individual 304 at marker iteration_1773
	Parent 1 is: {'A': ['3'], 'N': [None]}
	Parent 2 is: A2,A2
	Fawkes call for current_ID: 0,2

ERROR for individual 303 at marker iteration_1787
	Parent: {'A': ['1'], 'B': ['4']}
	Fawkes call for current_ID: 0,2

ERROR for individual 315 at marker iteration_1790
	Parent: {'A': ['1'], 'B': ['3']}
	Fawkes call for current_ID: 0,2

ERROR for individual 306 at marker iteration_1793
	Parent 1 is: {'B': ['1'], 'N': [None]}
	Parent 2 is: A1,N
	Fawkes call for current_ID: 2,0

ERROR for individual 319 at marker iteration_1798
	Child: {'A': ['5'], 'B': ['3']}
	Fawkes call for current_ID: 0,2

ERROR for individual 203 at marker iteration_1800
	Parent 1 is: {'B': ['2'], 'N': [None]}
	Parent 2 is: N,A3
	Fawkes call for current_ID: 5,0

ERROR for individual 208 at marker iteration_1819
	Child: {'A': ['5'], 'B': ['4']}
	Fawkes call for current_ID: 2,0

ERROR for individual 412 at marker iteration_1820
	Parent 1 is: {'B': ['5'], 'N': [None]}
	Parent 2 is: N,A3
	Fawkes call for current_ID: 2,0

ERROR for individual 406 at marker iteration_1831
	Parent 1 is: {'A': ['1'], 'N': [None]}
	Parent 2 is: A1,A4
	Fawkes call for current_ID: 0,4

ERROR for individual 403 at marker iteration_1850
	Parent: {'A': ['5'], 'B': ['5']}
	Fawkes call for current_ID: 0,4

ERROR for individual 307 at marker iteration_1854
	Child: {'A': ['2'], 'B': ['5']}
	Fawkes call for current_ID: 0,3

ERROR for individual 301 at marker iteration_1871
	Parent: {'A': ['5'], 'B': ['4']}
	Fawkes call for current_ID: 0,3

ERROR for individual 206 at marker iteration_1874
	Child: {'A': ['1'], 'B': ['3']}
	Fawkes call for current_ID: 0,2

ERROR for individual 308 at marker iteration_1889
	Child: {'A': ['3'], 'B': ['2']}
	Fawkes call for current_ID: 2,0

ERROR for individual 203 at marker iteration_1891
	Parent: {'A': ['1'], 'B': ['3']}
	Fawkes call for current_ID: 0,2

ERROR for individual 201 at marker iteration_1891
	Parent: {'A': ['1'], 'B': ['3']}
	Fawkes call for current_ID: 0,2

ERROR for individual 103 at marker iteration_1892
	Child: {'A': ['4'], 'B': ['5']}
	Fawkes call for current_ID: 0,2

ERROR for individual 208 at marker iteration_1896
	Child: {'A': ['5'], 'B': ['3']}
	Fawkes call for current_ID: 4,0

ERROR for individual 320 at marker iteration_1899
	Parent: {'A': ['4'], 'B': ['5']}
	Fawkes call for current_ID: 2,0

ERROR for individual 210 at marker iteration_1900
	Parent: {'A': ['3'], 'B': ['2']}
	Fawkes call for current_ID: 2,0

ERROR for individual 311 at marker iteration_1910
	Child: {'A': ['5'], 'B': ['2']}
	Fawkes call for current_ID: 4,0

ERROR for individual 201 at marker iteration_1912
	Parent: {'A': ['1'], 'B': ['3']}
	Fawkes call for current_ID: 0,2

ERROR for individual 207 at marker iteration_1913
	Child: {'A': ['2'], 'B': ['4']}
	Fawkes call for current_ID: 0,3

ERROR for individual 411 at marker iteration_1919
	Parent: {'A': ['5'], 'B': ['2']}
	Fawkes call for current_ID: 3,0

ERROR for individual 303 at marker iteration_1926
	Parent: {'A': ['4'], 'B': ['3']}
	Fawkes call for current_ID: 3,0

ERROR for individual 204 at marker iteration_1929
	Child: {'A': ['5'], 'B': ['3']}
	Fawkes call for current_ID: 3,0

ERROR for individual 202 at marker iteration_1938
	Child: {'A': ['1'], 'B': ['5']}
	Fawkes call for current_ID: 0,2

ERROR for individual 210 at marker iteration_1943
	Parent 1 is: {'A': ['1'], 'N': [None]}
	Parent 2 is: B4,N
	Fawkes call for current_ID: 0,3

ERROR for individual 317 at marker iteration_1948
	Parent 1 is: {'B': ['1'], 'N': [None]}
	Parent 2 is: A5,A2
	Fawkes call for current_ID: 3,0

ERROR for individual 311 at marker iteration_1951
	Child: set(['A3', 'N'])
	Spouse: set(['N'])
	Fawkes call for current_ID: 2,0

ERROR for individual 210 at marker iteration_1952
	Parent 1 is: {'B': ['4'], 'N': [None]}
	Parent 2 is: B4,B1
	Fawkes call for current_ID: 9,0

ERROR for individual 403 at marker iteration_1954
	Parent: {'A': ['5'], 'B': ['4']}
	Fawkes call for current_ID: 4,0

ERROR for individual 314 at marker iteration_1956
	Child: {'A': ['5'], 'B': ['5']}
	Fawkes call for current_ID: 4,0

ERROR for individual 405 at marker iteration_1962
	Parent: {'A': ['1'], 'B': ['3']}
	Fawkes call for current_ID: 0,2

ERROR for individual 317 at marker iteration_1966
	Parent 1 is: {'B': ['5'], 'N': [None]}
	Parent 2 is: B1,B6
	Fawkes call for current_ID: 3,0

ERROR for individual 403 at marker iteration_1968
	Parent: {'A': ['1'], 'B': ['4']}
	Fawkes call for current_ID: 0,2

ERROR for individual 402 at marker iteration_1992
	Child: set(['A5', 'N'])
	Spouse: set(['N'])
	Fawkes call for current_ID: 4,0

ERROR for individual 202 at marker iteration_2002
	Child: {'A': ['2'], 'B': ['4']}
	Fawkes call for current_ID: 0,3

ERROR for individual 310 at marker iteration_2006
	Parent: {'A': ['3'], 'B': ['4']}
	Fawkes call for current_ID: 2,0

ERROR for individual 205 at marker iteration_2014
	Parent: {'A': ['1'], 'B': ['3']}
	Fawkes call for current_ID: 0,2

ERROR for individual 305 at marker iteration_2031
	Child: {'A': ['4'], 'B': ['2']}
	Fawkes call for current_ID: 3,0

ERROR for individual 301 at marker iteration_2037
	Parent: {'A': ['4'], 'B': ['4']}
	Fawkes call for current_ID: 0,3

ERROR for individual 206 at marker iteration_2041
	Child: {'A': ['4'], 'B': ['4']}
	Fawkes call for current_ID: 2,0

ERROR for individual 402 at marker iteration_2071
	Parent: {'A': ['2'], 'B': ['4']}
	Fawkes call for current_ID: 0,3

ERROR for individual 307 at marker iteration_2073
	Child: {'B': ['1', '2']}
	Fawkes call: 0,2

ERROR for individual 310 at marker iteration_2084
	Parent: {'A': ['3'], 'B': ['3']}
	Fawkes call for current_ID: 2,0

ERROR for individual 403 at marker iteration_2097
	Parent: {'A': ['1'], 'B': ['4']}
	Fawkes call for current_ID: 0,2

ERROR for individual 318 at marker iteration_2108
	Child: {'A': ['3'], 'B': ['5']}
	Fawkes call for current_ID: 0,4

ERROR for individual 305 at marker iteration_2110
	Parent: {'A': ['5'], 'B': ['2']}
	Fawkes call for current_ID: 3,0

ERROR for individual 208 at marker iteration_2113
	Child: {'A': ['3'], 'B': ['3']}
	Fawkes call for current_ID: 2,0

ERROR for individual 302 at marker iteration_2115
	Parent: {'A': ['4'], 'B': ['2']}
	Fawkes call for current_ID: 2,0

ERROR for individual 304 at marker iteration_2115
	Parent: {'A': ['4'], 'B': ['2']}
	Fawkes call for current_ID: 2,0

ERROR for individual 301 at marker iteration_2127
	Parent: {'A': ['1'], 'B': ['5']}
	Fawkes call for current_ID: 0,3

ERROR for individual 302 at marker iteration_2134
	Parent 1 is: {'B': ['1'], 'N': [None]}
	Parent 2 is: B3,B1
	Fawkes call for current_ID: 5,0

ERROR for individual 317 at marker iteration_2137
	Parent 1 is: {'A': ['1'], 'N': [None]}
	Parent 2 is: B3,N
	Fawkes call for current_ID: 0,5

ERROR for individual 308 at marker iteration_2137
	Parent 1 is: {'A': ['1'], 'N': [None]}
	Parent 2 is: B3,N
	Fawkes call for current_ID: 0,5

ERROR for individual 312 at marker iteration_2137
	Parent 1 is: {'A': ['1'], 'N': [None]}
	Parent 2 is: B3,N
	Fawkes call for current_ID: 0,2

ERROR for individual 305 at marker iteration_2142
	Child: {'A': ['4'], 'B': ['5']}
	Fawkes call for current_ID: 3,0

ERROR for individual 319 at marker iteration_2147
	Child: set(['A1', 'A4'])
	Spouse: set(['A1', 'B3'])
	Fawkes call for current_ID: 2,0

ERROR for individual 201 at marker iteration_2152
	Child: {'A': ['4'], 'B': ['4']}
	Fawkes call for current_ID: 0,3

ERROR for individual 306 at marker iteration_2164
	Parent: {'A': ['3'], 'B': ['3']}
	Fawkes call for current_ID: 0,2

ERROR for individual 401 at marker iteration_2176
	Parent 1 is: {'B': ['4'], 'N': [None]}
	Parent 2 is: N,B1
	Fawkes call for current_ID: 3,0

ERROR for individual 405 at marker iteration_2183
	Parent: {'A': ['4'], 'B': ['4']}
	Fawkes call for current_ID: 3,0

ERROR for individual 406 at marker iteration_2183
	Parent: {'A': ['4'], 'B': ['4']}
	Fawkes call for current_ID: 0,2

ERROR for individual 308 at marker iteration_2186
	Parent: {'A': ['5'], 'B': ['4']}
	Fawkes call for current_ID: 3,0

ERROR for individual 409 at marker iteration_2199
	Parent 1 is: {'A': ['2'], 'N': [None]}
	Parent 2 is: N,B1
	Fawkes call for current_ID: 0,3

ERROR for individual 203 at marker iteration_2200
	Child: {'A': ['2'], 'B': ['5']}
	Fawkes call for current_ID: 0,3

ERROR for individual 314 at marker iteration_2227
	Child: {'A': ['3'], 'B': ['4']}
	Fawkes call for current_ID: 0,3

ERROR for individual 206 at marker iteration_2256
	Child: {'A': ['2'], 'B': ['4']}
	Fawkes call for current_ID: 0,3

ERROR for individual 308 at marker iteration_2259
	Parent: {'A': ['2'], 'B': ['3']}
	Fawkes call for current_ID: 0,2

ERROR for individual 207 at marker iteration_2283
	Child: {'A': ['3'], 'B': ['2']}
	Fawkes call for current_ID: 2,0

ERROR for individual 316 at marker iteration_2286
	Child: {'A': ['3', '3']}
	Fawkes call for current_ID: 2,0

ERROR for individual 412 at marker iteration_2299
	Parent: {'A': ['5'], 'B': ['5']}
	Fawkes call for current_ID: 4,0

ERROR for individual 413 at marker iteration_2299
	Parent: {'A': ['5'], 'B': ['5']}
	Fawkes call for current_ID: 4,0

ERROR for individual 412 at marker iteration_2305
	Parent: {'A': ['4'], 'B': ['1']}
	Fawkes call for current_ID: 3,0

ERROR for individual 413 at marker iteration_2305
	Parent: {'A': ['4'], 'B': ['1']}
	Fawkes call for current_ID: 3,0

ERROR for individual 319 at marker iteration_2330
	Child: {'A': ['5'], 'B': ['3']}
	Fawkes call for current_ID: 0,2

ERROR for individual 313 at marker iteration_2334
	Parent: {'A': ['5'], 'B': ['5']}
	Fawkes call for current_ID: 0,2

ERROR for individual 315 at marker iteration_2334
	Parent: {'A': ['5'], 'B': ['5']}
	Fawkes call for current_ID: 0,2

ERROR for individual 318 at marker iteration_2334
	Parent: {'A': ['5'], 'B': ['5']}
	Fawkes call for current_ID: 0,2

ERROR for individual 308 at marker iteration_2334
	Parent: {'A': ['5'], 'B': ['5']}
	Fawkes call for current_ID: 0,4

ERROR for individual 310 at marker iteration_2334
	Parent: {'A': ['5'], 'B': ['5']}
	Fawkes call for current_ID: 0,3

ERROR for individual 102 at marker iteration_2334
	Child: {'A': ['5'], 'B': ['5']}
	Fawkes call for current_ID: 0,2

ERROR for individual 202 at marker iteration_2342
	Child: set(['A4', 'N'])
	Spouse: set(['N'])
	Fawkes call for current_ID: 2,0

ERROR for individual 208 at marker iteration_2355
	Child: set(['A5', 'N'])
	Spouse: set(['N'])
	Fawkes call for current_ID: 3,0

ERROR for individual 405 at marker iteration_2356
	Parent: {'A': ['3'], 'B': ['1']}
	Fawkes call for current_ID: 2,0

ERROR for individual 409 at marker iteration_2369
	Parent: {'A': ['1'], 'B': ['3']}
	Fawkes call for current_ID: 0,2

ERROR for individual 312 at marker iteration_2374
	Parent 1 is: {'A': ['4'], 'N': [None]}
	Parent 2 is: B3,B1
	Fawkes call for current_ID: 0,5

ERROR for individual 320 at marker iteration_2378
	Parent: {'A': ['2'], 'B': ['3']}
	Fawkes call for current_ID: 0,2

ERROR for individual 319 at marker iteration_2381
	Child: {'A': ['2'], 'B': ['5']}
	Fawkes call for current_ID: 0,3

ERROR for individual 101 at marker iteration_2393
	Child: {'B': ['1'], 'N': [None]}
	Fawkes call: 0,5

ERROR for individual 406 at marker iteration_2399
	Parent: {'A': ['1'], 'B': ['4']}
	Fawkes call for current_ID: 0,3

ERROR for individual 301 at marker iteration_2403
	Parent: {'A': ['5'], 'B': ['4']}
	Fawkes call for current_ID: 0,2

ERROR for individual 301 at marker iteration_2407
	Parent: {'A': ['5'], 'B': ['1']}
	Fawkes call for current_ID: 4,0

ERROR for individual 301 at marker iteration_2408
	Parent 1 is: {'B': ['1'], 'N': [None]}
	Parent 2 is: A1,N
	Fawkes call for current_ID: 3,0

ERROR for individual 203 at marker iteration_2410
	Parent: {'A': ['5'], 'B': ['5']}
	Fawkes call for current_ID: 4,0

ERROR for individual 205 at marker iteration_2410
	Parent: {'A': ['5'], 'B': ['5']}
	Fawkes call for current_ID: 4,0

ERROR for individual 401 at marker iteration_2420
	Parent: {'A': ['4'], 'B': ['4']}
	Fawkes call for current_ID: 0,2

ERROR for individual 104 at marker iteration_2421
	Child: {'A': ['3'], 'B': ['2']}
	Fawkes call for current_ID: 2,0

ERROR for individual 307 at marker iteration_2425
	Child: {'A': ['2'], 'B': ['5']}
	Fawkes call for current_ID: 0,3

ERROR for individual 315 at marker iteration_2434
	Parent: {'A': ['5'], 'B': ['4']}
	Fawkes call for current_ID: 4,0

ERROR for individual 308 at marker iteration_2437
	Parent 1 is: {'A': ['1'], 'N': [None]}
	Parent 2 is: B4,B3
	Fawkes call for current_ID: 0,5

ERROR for individual 404 at marker iteration_2440
	Parent 1 is: {'B': ['1'], 'N': [None]}
	Parent 2 is: A2,A3
	Fawkes call for current_ID: 4,0

ERROR for individual 306 at marker iteration_2443
	Parent 1 is: {'A': ['1'], 'N': [None]}
	Parent 2 is: A1,A1
	Fawkes call for current_ID: 0,3

ERROR for individual 314 at marker iteration_2450
	Child: {'A': ['5'], 'B': ['5']}
	Fawkes call for current_ID: 4,0

ERROR for individual 313 at marker iteration_2450
	Child: {'A': ['5'], 'B': ['5']}
	Fawkes call for current_ID: 0,3

ERROR for individual 102 at marker iteration_2459
	Child: {'A': ['4'], 'B': ['3']}
	Fawkes call for current_ID: 3,0

ERROR for individual 304 at marker iteration_2459
	Parent: {'A': ['4'], 'B': ['3']}
	Fawkes call for current_ID: 3,0

ERROR for individual 202 at marker iteration_2481
	Child: {'A': ['5'], 'B': ['5']}
	Fawkes call for current_ID: 4,0

ERROR for individual 319 at marker iteration_2490
	Child: {'A': ['4'], 'B': ['5']}
	Fawkes call for current_ID: 3,0

ERROR for individual 313 at marker iteration_2498
	Child: {'A': ['3'], 'B': ['3']}
	Fawkes call for current_ID: 2,0

ERROR for individual 403 at marker iteration_2501
	Parent 1 is: {'A': ['3'], 'N': [None]}
	Parent 2 is: B1,B2
	Fawkes call for current_ID: 0,4

ERROR for individual 103 at marker iteration_2520
	Child: {'A': ['1'], 'B': ['3']}
	Fawkes call for current_ID: 0,2

ERROR for individual 208 at marker iteration_2528
	Child: {'A': ['2'], 'B': ['4']}
	Fawkes call for current_ID: 0,2

ERROR for individual 402 at marker iteration_2537
	Child: set(['A1', 'A4'])
	Spouse: set(['A1', 'B1'])
	Fawkes call for current_ID: 2,0

ERROR for individual 208 at marker iteration_2539
	Parent: {'A': ['5'], 'B': ['5']}
	Fawkes call for current_ID: 0,3

ERROR for individual 307 at marker iteration_2585
	Child: {'B': ['7'], 'N': [None]}
	Fawkes call: 0,2

ERROR for individual 205 at marker iteration_2594
	Parent 1 is: {'A': ['3'], 'N': [None]}
	Parent 2 is: N,B2
	Fawkes call for current_ID: 0,3

ERROR for individual 305 at marker iteration_2595
	Child: {'A': ['5'], 'B': ['4']}
	Fawkes call for current_ID: 4,0

ERROR for individual 315 at marker iteration_2628
	Parent 1 is: {'A': ['2'], 'N': [None]}
	Parent 2 is: B3,B2
	Fawkes call for current_ID: 0,4

ERROR for individual 203 at marker iteration_2630
	Child: {'A': ['2'], 'B': ['4']}
	Fawkes call for current_ID: 0,3

ERROR for individual 309 at marker iteration_2631
	Child: {'A': ['4'], 'B': ['1']}
	Fawkes call for current_ID: 2,0

ERROR for individual 411 at marker iteration_2633
	Parent: {'A': ['5'], 'B': ['4']}
	Fawkes call for current_ID: 0,2

ERROR for individual 202 at marker iteration_2645
	Child: {'B': ['7'], 'N': [None]}
	Fawkes call: 0,2

ERROR for individual 318 at marker iteration_2669
	Parent: {'A': ['4'], 'B': ['1']}
	Fawkes call for current_ID: 2,0

ERROR for individual 408 at marker iteration_2678
	Parent: {'A': ['4'], 'B': ['4']}
	Fawkes call for current_ID: 0,2

ERROR for individual 201 at marker iteration_2699
	Parent 1 is: {'A': ['1'], 'N': [None]}
	Parent 2 is: A1,A4
	Fawkes call for current_ID: 0,3

ERROR for individual 307 at marker iteration_2703
	Child: {'A': ['5'], 'B': ['4']}
	Fawkes call for current_ID: 2,0

ERROR for individual 401 at marker iteration_2703
	Parent: {'A': ['5'], 'B': ['4']}
	Fawkes call for current_ID: 0,2

ERROR for individual 102 at marker iteration_2712
	Child: {'A': ['5'], 'B': ['3']}
	Fawkes call for current_ID: 4,0

ERROR for individual 101 at marker iteration_2712
	Child: {'A': ['5'], 'B': ['3']}
	Fawkes call for current_ID: 0,2

ERROR for individual 203 at marker iteration_2714
	Parent: {'A': ['2'], 'B': ['5']}
	Fawkes call for current_ID: 0,3

ERROR for individual 205 at marker iteration_2714
	Parent: {'A': ['2'], 'B': ['5']}
	Fawkes call for current_ID: 0,4

ERROR for individual 315 at marker iteration_2715
	Parent: {'A': ['3'], 'B': ['3']}
	Fawkes call for current_ID: 0,2

ERROR for individual 305 at marker iteration_2716
	Parent 1 is: {'A': ['5'], 'N': [None]}
	Parent 2 is: A1,A1
	Fawkes call for current_ID: 0,2

ERROR for individual 205 at marker iteration_2721
	Child: {'B': ['2', '4']}
	Fawkes call: 0,2

ERROR for individual 102 at marker iteration_2727
	Child: {'A': ['5'], 'B': ['2']}
	Fawkes call for current_ID: 2,0

ERROR for individual 302 at marker iteration_2727
	Parent: {'A': ['5'], 'B': ['2']}
	Fawkes call for current_ID: 3,0

ERROR for individual 304 at marker iteration_2727
	Parent: {'A': ['5'], 'B': ['2']}
	Fawkes call for current_ID: 3,0

ERROR for individual 319 at marker iteration_2757
	Child: {'B': ['6'], 'N': [None]}
	Fawkes call: 0,4

ERROR for individual 403 at marker iteration_2770
	Parent 1 is: {'A': ['1'], 'N': [None]}
	Parent 2 is: A1,A1
	Fawkes call for current_ID: 0,2

ERROR for individual 311 at marker iteration_2772
	Child: {'A': ['5'], 'B': ['3']}
	Fawkes call for current_ID: 3,0

ERROR for individual 409 at marker iteration_2775
	Parent: {'A': ['5'], 'B': ['4']}
	Fawkes call for current_ID: 4,0

ERROR for individual 410 at marker iteration_2775
	Parent: {'A': ['5'], 'B': ['4']}
	Fawkes call for current_ID: 4,0

ERROR for individual 208 at marker iteration_2781
	Parent: {'A': ['2'], 'B': ['3']}
	Fawkes call for current_ID: 0,2

ERROR for individual 205 at marker iteration_2781
	Parent: {'A': ['2'], 'B': ['3']}
	Fawkes call for current_ID: 0,2

ERROR for individual 406 at marker iteration_2796
	Parent 1 is: {'B': ['2'], 'N': [None]}
	Parent 2 is: A5,N
	Fawkes call for current_ID: 3,0

ERROR for individual 312 at marker iteration_2798
	Parent 1 is: {'A': ['2'], 'N': [None]}
	Parent 2 is: A2,A2
	Fawkes call for current_ID: 0,4

ERROR for individual 401 at marker iteration_2799
	Parent: {'A': ['5'], 'B': ['3']}
	Fawkes call for current_ID: 0,2

ERROR for individual 104 at marker iteration_2812
	Child: {'A': ['1'], 'B': ['3']}
	Fawkes call for current_ID: 0,2

ERROR for individual 208 at marker iteration_2816
	Parent: {'A': ['2'], 'B': ['5']}
	Fawkes call for current_ID: 0,4

ERROR for individual 201 at marker iteration_2816
	Parent: {'A': ['2'], 'B': ['5']}
	Fawkes call for current_ID: 0,4

ERROR for individual 205 at marker iteration_2816
	Parent: {'A': ['2'], 'B': ['5']}
	Fawkes call for current_ID: 0,4

ERROR for individual 319 at marker iteration_2819
	Child: set(['A4', 'N'])
	Spouse: set(['N'])
	Fawkes call for current_ID: 2,0

ERROR for individual 209 at marker iteration_2843
	Parent: {'A': ['2'], 'B': ['5']}
	Fawkes call for current_ID: 0,4

ERROR for individual 402 at marker iteration_2851
	Parent: {'A': ['3'], 'B': ['1']}
	Fawkes call for current_ID: 2,0

ERROR for individual 308 at marker iteration_2857
	Parent: {'A': ['4'], 'B': ['3']}
	Fawkes call for current_ID: 2,0

ERROR for individual 410 at marker iteration_2865
	Parent 1 is: {'B': ['4'], 'N': [None]}
	Parent 2 is: A1,A4
	Fawkes call for current_ID: 2,0

ERROR for individual 406 at marker iteration_2866
	Parent 1 is: {'B': ['1'], 'N': [None]}
	Parent 2 is: B2,B2
	Fawkes call for current_ID: 5,0

ERROR for individual 309 at marker iteration_2870
	Child: {'A': ['3'], 'B': ['4']}
	Fawkes call for current_ID: 0,3

ERROR for individual 319 at marker iteration_2871
	Child: {'A': ['4'], 'B': ['4']}
	Fawkes call for current_ID: 2,0

ERROR for individual 401 at marker iteration_2877
	Parent: {'A': ['2'], 'B': ['4']}
	Fawkes call for current_ID: 0,3

ERROR for individual 407 at marker iteration_2878
	Parent: {'A': ['4'], 'B': ['4']}
	Fawkes call for current_ID: 0,2

ERROR for individual 404 at marker iteration_2887
	Parent: {'A': ['3'], 'B': ['3']}
	Fawkes call for current_ID: 0,2

ERROR for individual 302 at marker iteration_2889
	Parent 1 is: {'A': ['3'], 'N': [None]}
	Parent 2 is: B4,N
	Fawkes call for current_ID: 0,6

ERROR for individual 205 at marker iteration_2892
	Child: {'A': ['3'], 'B': ['5']}
	Fawkes call for current_ID: 0,4

ERROR for individual 101 at marker iteration_2894
	Child: {'A': ['2'], 'B': ['5']}
	Fawkes call for current_ID: 0,2

ERROR for individual 306 at marker iteration_2894
	Parent: {'A': ['2'], 'B': ['5']}
	Fawkes call for current_ID: 0,2

ERROR for individual 206 at marker iteration_2911
	Child: {'A': ['3'], 'B': ['5']}
	Fawkes call for current_ID: 2,0

ERROR for individual 403 at marker iteration_2911
	Parent: {'A': ['3'], 'B': ['5']}
	Fawkes call for current_ID: 0,3

ERROR for individual 203 at marker iteration_2927
	Parent: {'A': ['2'], 'B': ['3']}
	Fawkes call for current_ID: 0,2

ERROR for individual 307 at marker iteration_2944
	Child: {'A': ['1'], 'N': [None]}
	Fawkes call: 0,4

ERROR for individual 305 at marker iteration_2948
	Parent: {'A': ['3'], 'B': ['1']}
	Fawkes call for current_ID: 2,0

ERROR for individual 313 at marker iteration_2949
	Parent: {'A': ['4'], 'B': ['1']}
	Fawkes call for current_ID: 3,0

ERROR for individual 317 at marker iteration_2949
	Parent: {'A': ['4'], 'B': ['1']}
	Fawkes call for current_ID: 3,0

ERROR for individual 308 at marker iteration_2949
	Parent: {'A': ['4'], 'B': ['1']}
	Fawkes call for current_ID: 3,0

ERROR for individual 310 at marker iteration_2949
	Parent: {'A': ['4'], 'B': ['1']}
	Fawkes call for current_ID: 3,0

ERROR for individual 208 at marker iteration_2952
	Child: {'A': ['1'], 'B': ['5']}
	Fawkes call for current_ID: 0,3

ERROR for individual 104 at marker iteration_2962
	Child: {'A': ['5'], 'B': ['4']}
	Fawkes call for current_ID: 3,0

ERROR for individual 317 at marker iteration_2965
	Parent: {'A': ['3'], 'B': ['4']}
	Fawkes call for current_ID: 0,3

ERROR for individual 208 at marker iteration_2972
	Parent: {'A': ['1'], 'B': ['3']}
	Fawkes call for current_ID: 0,2

ERROR for individual 101 at marker iteration_2975
	Child: {'A': ['2'], 'B': ['3']}
	Fawkes call for current_ID: 0,2

ERROR for individual 409 at marker iteration_2988
	Parent 1 is: {'B': ['1'], 'N': [None]}
	Parent 2 is: A2,N
	Fawkes call for current_ID: 3,0

ERROR for individual 311 at marker iteration_2990
	Child: {'B': ['2'], 'N': [None]}
	Fawkes call: 0,2

ERROR for individual 314 at marker iteration_2992
	Child: {'A': ['4'], 'B': ['4']}
	Fawkes call for current_ID: 0,3

ERROR for individual 102 at marker iteration_3001
	Child: {'A': ['2'], 'B': ['5']}
	Fawkes call for current_ID: 0,3

ERROR for individual 402 at marker iteration_3001
	Parent 1 is: {'A': ['5'], 'N': [None]}
	Parent 2 is: B5,N
	Fawkes call for current_ID: 0,2

ERROR for individual 403 at marker iteration_3015
	Parent 1 is: {'B': ['1'], 'N': [None]}
	Parent 2 is: A2,A4
	Fawkes call for current_ID: 3,0

ERROR for individual 317 at marker iteration_3025
	Parent 1 is: {'B': ['1'], 'N': [None]}
	Parent 2 is: A2,N
	Fawkes call for current_ID: 3,0

ERROR for individual 413 at marker iteration_3031
	Parent 1 is: {'A': ['4'], 'N': [None]}
	Parent 2 is: A3,N
	Fawkes call for current_ID: 0,4

ERROR for individual 209 at marker iteration_3034
	Child: {'A': ['5'], 'B': ['2']}
	Fawkes call for current_ID: 4,0

ERROR for individual 404 at marker iteration_3034
	Parent: {'A': ['5'], 'B': ['2']}
	Fawkes call for current_ID: 4,0

ERROR for individual 304 at marker iteration_3047
	Parent: {'A': ['5'], 'B': ['5']}
	Fawkes call for current_ID: 4,0

ERROR for individual 203 at marker iteration_3063
	Child: {'A': ['5'], 'B': ['5']}
	Fawkes call for current_ID: 0,4

ERROR for individual 311 at marker iteration_3066
	Child: {'A': ['2'], 'B': ['5']}
	Fawkes call for current_ID: 0,2

ERROR for individual 208 at marker iteration_3071
	Child: {'A': ['4'], 'B': ['5']}
	Fawkes call for current_ID: 0,2

ERROR for individual 204 at marker iteration_3085
	Child: {'A': ['3'], 'B': ['5']}
	Fawkes call for current_ID: 0,2

ERROR for individual 308 at marker iteration_3086
	Parent 1 is: {'B': ['4'], 'N': [None]}
	Parent 2 is: N,B3
	Fawkes call for current_ID: 5,0

ERROR for individual 202 at marker iteration_3108
	Child: {'A': ['3'], 'B': ['1']}
	Fawkes call for current_ID: 2,0

ERROR for individual 201 at marker iteration_3111
	Parent: {'A': ['4'], 'B': ['1']}
	Fawkes call for current_ID: 3,0

ERROR for individual 204 at marker iteration_3125
	Child: {'A': ['3'], 'B': ['4']}
	Fawkes call for current_ID: 2,0

ERROR for individual 312 at marker iteration_3126
	Parent 1 is: {'B': ['2'], 'N': [None]}
	Parent 2 is: A1,N
	Fawkes call for current_ID: 2,0

ERROR for individual 317 at marker iteration_3133
	Parent 1 is: {'B': ['2'], 'N': [None]}
	Parent 2 is: A1,N
	Fawkes call for current_ID: 3,0

ERROR for individual 308 at marker iteration_3133
	Parent 1 is: {'B': ['2'], 'N': [None]}
	Parent 2 is: A1,N
	Fawkes call for current_ID: 4,0

ERROR for individual 310 at marker iteration_3133
	Parent 1 is: {'B': ['2'], 'N': [None]}
	Parent 2 is: A1,N
	Fawkes call for current_ID: 3,0

ERROR for individual 312 at marker iteration_3134
	Parent 1 is: {'A': ['1'], 'N': [None]}
	Parent 2 is: A3,A1
	Fawkes call for current_ID: 0,3

ERROR for individual 315 at marker iteration_3152
	Parent 1 is: {'B': ['2'], 'N': [None]}
	Parent 2 is: B2,N
	Fawkes call for current_ID: 3,0

ERROR for individual 317 at marker iteration_3152
	Parent 1 is: {'B': ['2'], 'N': [None]}
	Parent 2 is: B2,N
	Fawkes call for current_ID: 2,0

ERROR for individual 310 at marker iteration_3152
	Parent 1 is: {'B': ['2'], 'N': [None]}
	Parent 2 is: B2,N
	Fawkes call for current_ID: 2,0

ERROR for individual 312 at marker iteration_3152
	Parent 1 is: {'B': ['2'], 'N': [None]}
	Parent 2 is: B2,N
	Fawkes call for current_ID: 2,0

ERROR for individual 209 at marker iteration_3159
	Parent: {'A': ['5'], 'B': ['4']}
	Fawkes call for current_ID: 2,0

ERROR for individual 318 at marker iteration_3163
	Parent: {'A': ['4'], 'B': ['1']}
	Fawkes call for current_ID: 2,0

ERROR for individual 310 at marker iteration_3163
	Parent: {'A': ['4'], 'B': ['1']}
	Fawkes call for current_ID: 2,0

ERROR for individual 320 at marker iteration_3175
	Parent: {'A': ['4'], 'B': ['1']}
	Fawkes call for current_ID: 3,0

ERROR for individual 401 at marker iteration_3181
	Parent: {'A': ['4'], 'B': ['3']}
	Fawkes call for current_ID: 0,2

ERROR for individual 306 at marker iteration_3195
	Child: {'A': ['4'], 'B': ['4']}
	Fawkes call for current_ID: 2,0

ERROR for individual 320 at marker iteration_3197
	Parent: {'A': ['4'], 'B': ['5']}
	Fawkes call for current_ID: 0,3

ERROR for individual 403 at marker iteration_3198
	Parent 1 is: {'A': ['4'], 'N': [None]}
	Parent 2 is: B1,B2
	Fawkes call for current_ID: 0,9

ERROR for individual 306 at marker iteration_3203
	Parent: {'A': ['5'], 'B': ['4']}
	Fawkes call for current_ID: 3,0

ERROR for individual 305 at marker iteration_3204
	Child: {'A': ['2'], 'B': ['5']}
	Fawkes call for current_ID: 0,2

ERROR for individual 402 at marker iteration_3204
	Child: {'A': ['2'], 'B': ['5']}
	Fawkes call for current_ID: 0,4

ERROR for individual 305 at marker iteration_3216
	Parent 1 is: {'A': ['2'], 'N': [None]}
	Parent 2 is: N,B2
	Fawkes call for current_ID: 0,3

ERROR for individual 304 at marker iteration_3216
	Parent 1 is: {'A': ['2'], 'N': [None]}
	Parent 2 is: N,B2
	Fawkes call for current_ID: 0,3

ERROR for individual 205 at marker iteration_3224
	Child: {'A': ['2'], 'B': ['5']}
	Fawkes call for current_ID: 0,2

ERROR for individual 410 at marker iteration_3225
	Parent: {'A': ['2'], 'B': ['3']}
	Fawkes call for current_ID: 0,2

ERROR for individual 411 at marker iteration_3233
	Parent: {'A': ['5'], 'B': ['4']}
	Fawkes call for current_ID: 3,0

ERROR for individual 303 at marker iteration_3239
	Parent 1 is: {'A': ['2'], 'N': [None]}
	Parent 2 is: N,A3
	Fawkes call for current_ID: 0,3

ERROR for individual 206 at marker iteration_3259
	Child: {'A': ['5'], 'B': ['2']}
	Fawkes call for current_ID: 4,0

ERROR for individual 401 at marker iteration_3264
	Parent 1 is: {'A': ['1'], 'N': [None]}
	Parent 2 is: N,B1
	Fawkes call for current_ID: 0,3

ERROR for individual 308 at marker iteration_3265
	Parent: {'A': ['3'], 'B': ['1']}
	Fawkes call for current_ID: 2,0

ERROR for individual 408 at marker iteration_3274
	Parent: {'A': ['4'], 'B': ['4']}
	Fawkes call for current_ID: 2,0

ERROR for individual 409 at marker iteration_3274
	Parent: {'A': ['4'], 'B': ['4']}
	Fawkes call for current_ID: 2,0

ERROR for individual 405 at marker iteration_3281
	Parent: {'A': ['4'], 'B': ['1']}
	Fawkes call for current_ID: 2,0

ERROR for individual 320 at marker iteration_3284
	Parent: {'A': ['4'], 'B': ['4']}
	Fawkes call for current_ID: 0,3

ERROR for individual 305 at marker iteration_3294
	Parent: {'A': ['1'], 'B': ['4']}
	Fawkes call for current_ID: 0,2

ERROR for individual 312 at marker iteration_3306
	Parent 1 is: {'B': ['2'], 'N': [None]}
	Parent 2 is: B3,B2
	Fawkes call for current_ID: 3,0

ERROR for individual 302 at marker iteration_3312
	Parent: {'A': ['2'], 'B': ['5']}
	Fawkes call for current_ID: 0,2

ERROR for individual 303 at marker iteration_3312
	Parent: {'A': ['2'], 'B': ['5']}
	Fawkes call for current_ID: 0,2

ERROR for individual 305 at marker iteration_3312
	Parent: {'A': ['2'], 'B': ['5']}
	Fawkes call for current_ID: 0,2

ERROR for individual 205 at marker iteration_3317
	Parent 1 is: {'B': ['2'], 'N': [None]}
	Parent 2 is: A4,A1
	Fawkes call for current_ID: 3,0

ERROR for individual 312 at marker iteration_3323
	Parent 1 is: {'A': ['2'], 'N': [None]}
	Parent 2 is: A1,N
	Fawkes call for current_ID: 0,3

ERROR for individual 202 at marker iteration_3329
	Child: {'A': ['4'], 'B': ['4']}
	Fawkes call for current_ID: 2,0

ERROR for individual 401 at marker iteration_3333
	Parent: {'A': ['3'], 'B': ['5']}
	Fawkes call for current_ID: 0,4

ERROR for individual 308 at marker iteration_3365
	Child: {'A': ['3'], 'B': ['5']}
	Fawkes call for current_ID: 0,3

ERROR for individual 314 at marker iteration_3366
	Child: {'A': ['3'], 'B': ['4']}
	Fawkes call for current_ID: 0,3

ERROR for individual 314 at marker iteration_3371
	Child: {'A': ['2'], 'B': ['3']}
	Fawkes call for current_ID: 0,2

ERROR for individual 313 at marker iteration_3371
	Child: {'A': ['2'], 'B': ['3']}
	Fawkes call for current_ID: 0,2

ERROR for individual 403 at marker iteration_3377
	Parent: {'A': ['5'], 'B': ['5']}
	Fawkes call for current_ID: 0,4

ERROR for individual 206 at marker iteration_3378
	Child: {'A': ['5'], 'B': ['1']}
	Fawkes call for current_ID: 3,0

ERROR for individual 315 at marker iteration_3379
	Parent 1 is: {'A': ['3'], 'N': [None]}
	Parent 2 is: N,B1
	Fawkes call for current_ID: 0,3

ERROR for individual 312 at marker iteration_3379
	Parent 1 is: {'A': ['3'], 'N': [None]}
	Parent 2 is: N,B1
	Fawkes call for current_ID: 0,2

ERROR for individual 305 at marker iteration_3387
	Parent: {'B': ['3', '3']}
	Fawkes call for current_ID: 0,2

ERROR for individual 302 at marker iteration_3387
	Parent: {'B': ['3', '3']}
	Fawkes call for current_ID: 0,2

ERROR for individual 319 at marker iteration_3388
	Child: {'A': ['3'], 'B': ['4']}
	Fawkes call for current_ID: 2,0

ERROR for individual 305 at marker iteration_3396
	Parent: {'A': ['2'], 'B': ['3']}
	Fawkes call for current_ID: 0,2

ERROR for individual 302 at marker iteration_3396
	Parent: {'A': ['2'], 'B': ['3']}
	Fawkes call for current_ID: 0,2

ERROR for individual 303 at marker iteration_3396
	Parent: {'A': ['2'], 'B': ['3']}
	Fawkes call for current_ID: 0,2

ERROR for individual 304 at marker iteration_3396
	Parent: {'A': ['2'], 'B': ['3']}
	Fawkes call for current_ID: 0,2

ERROR for individual 103 at marker iteration_3400
	Child: {'B': ['3', '5']}
	Fawkes call: 0,4

ERROR for individual 308 at marker iteration_3403
	Child: {'B': ['2', '5']}
	Fawkes call: 0,6

ERROR for individual 407 at marker iteration_3409
	Parent 1 is: {'B': ['2'], 'N': [None]}
	Parent 2 is: B2,B1
	Fawkes call for current_ID: 3,0

ERROR for individual 206 at marker iteration_3427
	Child: {'A': ['3'], 'B': ['4']}
	Fawkes call for current_ID: 0,3

ERROR for individual 201 at marker iteration_3429
	Parent: {'A': ['2'], 'B': ['4']}
	Fawkes call for current_ID: 0,2

ERROR for individual 104 at marker iteration_3435
	Child: {'A': ['5'], 'B': ['4']}
	Fawkes call for current_ID: 0,3

ERROR for individual 311 at marker iteration_3444
	Child: {'A': ['3'], 'B': ['5']}
	Fawkes call for current_ID: 0,4

ERROR for individual 103 at marker iteration_3450
	Child: {'A': ['4'], 'B': ['3']}
	Fawkes call for current_ID: 3,0

ERROR for individual 209 at marker iteration_3480
	Child: {'A': ['3'], 'B': ['5']}
	Fawkes call for current_ID: 2,0

ERROR for individual 402 at marker iteration_3483
	Child: {'A': ['3'], 'B': ['1']}
	Fawkes call for current_ID: 2,0

ERROR for individual 319 at marker iteration_3495
	Child: {'B': ['6'], 'N': [None]}
	Fawkes call: 0,4

ERROR for individual 206 at marker iteration_3533
	Child: set(['A1', 'A6'])
	Spouse: set(['A1', 'A4'])
	Fawkes call for current_ID: 2,0

ERROR for individual 313 at marker iteration_3552
	Child: {'A': ['4'], 'B': ['1']}
	Fawkes call for current_ID: 2,0

ERROR for individual 410 at marker iteration_3554
	Parent 1 is: {'B': ['1'], 'N': [None]}
	Parent 2 is: N,A5
	Fawkes call for current_ID: 3,0

ERROR for individual 306 at marker iteration_3558
	Parent: {'A': ['3'], 'B': ['5']}
	Fawkes call for current_ID: 0,3

ERROR for individual 205 at marker iteration_3561
	Parent 1 is: {'B': ['3'], 'N': [None]}
	Parent 2 is: A1,N
	Fawkes call for current_ID: 3,0

ERROR for individual 201 at marker iteration_3561
	Parent 1 is: {'B': ['3'], 'N': [None]}
	Parent 2 is: A1,N
	Fawkes call for current_ID: 3,0

ERROR for individual 301 at marker iteration_3573
	Parent: {'A': ['3'], 'B': ['3']}
	Fawkes call for current_ID: 0,2

ERROR for individual 209 at marker iteration_3576
	Child: {'A': ['5'], 'B': ['3']}
	Fawkes call for current_ID: 2,0

ERROR for individual 404 at marker iteration_3576
	Parent: {'A': ['5'], 'B': ['3']}
	Fawkes call for current_ID: 2,0

ERROR for individual 317 at marker iteration_3581
	Parent 1 is: {'B': ['1'], 'N': [None]}
	Parent 2 is: B1,B4
	Fawkes call for current_ID: 2,0

ERROR for individual 202 at marker iteration_3598
	Child: {'A': ['3'], 'B': ['1']}
	Fawkes call for current_ID: 2,0

ERROR for individual 208 at marker iteration_3603
	Child: {'A': ['3'], 'B': ['4']}
	Fawkes call for current_ID: 0,2

ERROR for individual 310 at marker iteration_3604
	Child: {'A': ['2'], 'B': ['5']}
	Fawkes call for current_ID: 0,4

ERROR for individual 318 at marker iteration_3606
	Parent 1 is: {'A': ['2'], 'N': [None]}
	Parent 2 is: B1,B2
	Fawkes call for current_ID: 0,4

ERROR for individual 202 at marker iteration_3615
	Child: set(['A2', 'A4'])
	Spouse: set(['B4', 'A2'])
	Fawkes call for current_ID: 3,0

ERROR for individual 209 at marker iteration_3615
	Child: set(['A2', 'A4'])
	Spouse: set(['A2', 'A5'])
	Fawkes call for current_ID: 3,0

ERROR for individual 410 at marker iteration_3625
	Parent: {'A': ['2'], 'B': ['4']}
	Fawkes call for current_ID: 0,3

ERROR for individual 411 at marker iteration_3631
	Parent 1 is: {'A': ['1'], 'N': [None]}
	Parent 2 is: A1,A3
	Fawkes call for current_ID: 0,5

ERROR for individual 306 at marker iteration_3632
	Parent: {'A': ['5'], 'B': ['4']}
	Fawkes call for current_ID: 0,3

ERROR for individual 402 at marker iteration_3647
	Child: {'B': ['1', '4']}
	Fawkes call: 0,2

ERROR for individual 408 at marker iteration_3673
	Parent 1 is: {'B': ['1'], 'N': [None]}
	Parent 2 is: A1,A2
	Fawkes call for current_ID: 4,0

ERROR for individual 307 at marker iteration_3686
	Child: {'A': ['4'], 'B': ['5']}
	Fawkes call for current_ID: 0,3

ERROR for individual 306 at marker iteration_3686
	Child: {'A': ['4'], 'B': ['5']}
	Fawkes call for current_ID: 2,0

ERROR for individual 317 at marker iteration_3692
	Parent 1 is: {'A': ['2'], 'N': [None]}
	Parent 2 is: N,B1
	Fawkes call for current_ID: 0,9

ERROR for individual 209 at marker iteration_3693
	Child: {'A': ['3'], 'B': ['5']}
	Fawkes call for current_ID: 2,0

ERROR for individual 412 at marker iteration_3693
	Parent: {'A': ['3'], 'B': ['5']}
	Fawkes call for current_ID: 0,3

ERROR for individual 303 at marker iteration_3698
	Parent 1 is: {'A': ['4'], 'N': [None]}
	Parent 2 is: A3,N
	Fawkes call for current_ID: 0,2

ERROR for individual 304 at marker iteration_3698
	Parent 1 is: {'A': ['4'], 'N': [None]}
	Parent 2 is: A3,N
	Fawkes call for current_ID: 0,2

ERROR for individual 305 at marker iteration_3704
	Child: {'A': ['4'], 'B': ['2']}
	Fawkes call for current_ID: 2,0

ERROR for individual 104 at marker iteration_3712
	Child: {'A': ['5'], 'B': ['1']}
	Fawkes call for current_ID: 4,0

ERROR for individual 309 at marker iteration_3718
	Child: {'A': ['4'], 'B': ['5']}
	Fawkes call for current_ID: 0,2

ERROR for individual 320 at marker iteration_3724
	Parent 1 is: {'B': ['5'], 'N': [None]}
	Parent 2 is: A1,N
	Fawkes call for current_ID: 4,0

ERROR for individual 405 at marker iteration_3733
	Parent: {'A': ['1'], 'B': ['5']}
	Fawkes call for current_ID: 0,3

ERROR for individual 204 at marker iteration_3737
	Child: {'A': ['5'], 'B': ['1']}
	Fawkes call for current_ID: 2,0

ERROR for individual 413 at marker iteration_3738
	Parent: {'A': ['3'], 'B': ['5']}
	Fawkes call for current_ID: 0,3

ERROR for individual 209 at marker iteration_3772
	Parent: {'A': ['5'], 'B': ['2']}
	Fawkes call for current_ID: 2,0

ERROR for individual 210 at marker iteration_3772
	Parent: {'A': ['5'], 'B': ['2']}
	Fawkes call for current_ID: 2,0

ERROR for individual 205 at marker iteration_3775
	Child: set(['A2', 'A6'])
	Spouse: set(['A2', 'B2'])
	Fawkes call for current_ID: 4,0

ERROR for individual 311 at marker iteration_3808
	Child: {'A': ['5'], 'B': ['4']}
	Fawkes call for current_ID: 4,0

ERROR for individual 402 at marker iteration_3813
	Parent: {'A': ['4'], 'B': ['3']}
	Fawkes call for current_ID: 3,0

ERROR for individual 403 at marker iteration_3813
	Parent: {'A': ['4'], 'B': ['3']}
	Fawkes call for current_ID: 3,0

ERROR for individual 313 at marker iteration_3851
	Parent: {'A': ['5'], 'B': ['2']}
	Fawkes call for current_ID: 3,0

ERROR for individual 308 at marker iteration_3851
	Parent: {'A': ['5'], 'B': ['2']}
	Fawkes call for current_ID: 3,0

ERROR for individual 312 at marker iteration_3851
	Parent: {'A': ['5'], 'B': ['2']}
	Fawkes call for current_ID: 3,0

ERROR for individual 301 at marker iteration_3869
	Parent: {'A': ['5'], 'B': ['3']}
	Fawkes call for current_ID: 4,0

ERROR for individual 315 at marker iteration_3875
	Child: {'A': ['4'], 'B': ['4']}
	Fawkes call for current_ID: 0,2

ERROR for individual 401 at marker iteration_3902
	Parent: {'A': ['1'], 'B': ['4']}
	Fawkes call for current_ID: 0,2

ERROR for individual 208 at marker iteration_3908
	Parent 1 is: {'B': ['3'], 'N': [None]}
	Parent 2 is: B3,B1
	Fawkes call for current_ID: 3,0

ERROR for individual 407 at marker iteration_3911
	Parent: {'A': ['4'], 'B': ['1']}
	Fawkes call for current_ID: 2,0

ERROR for individual 308 at marker iteration_3913
	Parent: {'A': ['2'], 'B': ['4']}
	Fawkes call for current_ID: 0,2

ERROR for individual 210 at marker iteration_3921
	Parent 1 is: {'A': ['2'], 'N': [None]}
	Parent 2 is: N,B3
	Fawkes call for current_ID: 0,5

ERROR for individual 204 at marker iteration_3924
	Child: {'A': ['5'], 'B': ['3']}
	Fawkes call for current_ID: 4,0

ERROR for individual 318 at marker iteration_3955
	Parent: {'A': ['2'], 'B': ['4']}
	Fawkes call for current_ID: 0,2

ERROR for individual 308 at marker iteration_3955
	Parent: {'A': ['2'], 'B': ['4']}
	Fawkes call for current_ID: 0,2

ERROR for individual 312 at marker iteration_3955
	Parent: {'A': ['2'], 'B': ['4']}
	Fawkes call for current_ID: 0,2

ERROR for individual 409 at marker iteration_3959
	Parent 1 is: {'B': ['1'], 'N': [None]}
	Parent 2 is: N,A3
	Fawkes call for current_ID: 2,0

ERROR for individual 310 at marker iteration_3965
	Parent: {'A': ['4'], 'B': ['4']}
	Fawkes call for current_ID: 3,0

ERROR for individual 315 at marker iteration_3980
	Parent 1 is: {'A': ['1'], 'N': [None]}
	Parent 2 is: N,B1
	Fawkes call for current_ID: 0,7

ERROR for individual 317 at marker iteration_3981
	Parent 1 is: {'B': ['3'], 'N': [None]}
	Parent 2 is: A1,N
	Fawkes call for current_ID: 8,0

ERROR for individual 206 at marker iteration_3987
	Child: set(['A1', 'A6'])
	Spouse: set(['A1', 'B4'])
	Fawkes call for current_ID: 5,0

ERROR for individual 301 at marker iteration_3988
	Parent: {'A': ['4'], 'B': ['1']}
	Fawkes call for current_ID: 3,0

ERROR for individual 413 at marker iteration_4037
	Parent 1 is: {'A': ['5'], 'N': [None]}
	Parent 2 is: N,B2
	Fawkes call for current_ID: 0,4

ERROR for individual 319 at marker iteration_4050
	Child: {'A': ['5'], 'B': ['2']}
	Fawkes call for current_ID: 3,0

ERROR for individual 404 at marker iteration_4059
	Parent: {'A': ['3'], 'B': ['2']}
	Fawkes call for current_ID: 2,0

ERROR for individual 103 at marker iteration_4063
	Child: {'A': ['5'], 'B': ['5']}
	Fawkes call for current_ID: 2,0

ERROR for individual 306 at marker iteration_4066
	Parent: {'A': ['1'], 'B': ['3']}
	Fawkes call for current_ID: 0,2

ERROR for individual 308 at marker iteration_4068
	Parent 1 is: {'A': ['2'], 'N': [None]}
	Parent 2 is: B2,B1
	Fawkes call for current_ID: 0,3

ERROR for individual 404 at marker iteration_4083
	Parent: {'A': ['5'], 'B': ['5']}
	Fawkes call for current_ID: 4,0

ERROR for individual 316 at marker iteration_4087
	Child: {'B': ['3'], 'N': [None]}
	Fawkes call: 0,2

ERROR for individual 401 at marker iteration_4090
	Parent: {'A': ['1'], 'B': ['4']}
	Fawkes call for current_ID: 0,2

ERROR for individual 301 at marker iteration_4104
	Parent: {'A': ['5'], 'B': ['1']}
	Fawkes call for current_ID: 4,0

ERROR for individual 204 at marker iteration_4115
	Child: {'A': ['4'], 'B': ['1']}
	Fawkes call for current_ID: 3,0

ERROR for individual 402 at marker iteration_4116
	Parent: {'A': ['3'], 'B': ['2']}
	Fawkes call for current_ID: 2,0

ERROR for individual 403 at marker iteration_4118
	Parent 1 is: {'B': ['1'], 'N': [None]}
	Parent 2 is: A2,A1
	Fawkes call for current_ID: 5,0

ERROR for individual 315 at marker iteration_4119
	Child: {'A': ['5'], 'B': ['3']}
	Fawkes call for current_ID: 0,2

ERROR for individual 316 at marker iteration_4119
	Child: {'A': ['5'], 'B': ['3']}
	Fawkes call for current_ID: 2,0

ERROR for individual 309 at marker iteration_4132
	Child: {'A': ['5'], 'B': ['5']}
	Fawkes call for current_ID: 2,0

ERROR for individual 204 at marker iteration_4140
	Child: {'A': ['4'], 'B': ['3']}
	Fawkes call for current_ID: 0,2

ERROR for individual 102 at marker iteration_4144
	Child: {'B': ['1', '4']}
	Fawkes call: 0,3

ERROR for individual 209 at marker iteration_4161
	Child: {'A': ['3'], 'B': ['1']}
	Fawkes call for current_ID: 2,0

ERROR for individual 204 at marker iteration_4166
	Child: set(['A2', 'A5'])
	Spouse: set(['A2'])
	Fawkes call for current_ID: 3,0

ERROR for individual 317 at marker iteration_4168
	Parent: {'A': ['3'], 'B': ['1']}
	Fawkes call for current_ID: 2,0

ERROR for individual 406 at marker iteration_4169
	Parent 1 is: {'A': ['2'], 'N': [None]}
	Parent 2 is: A1,A1
	Fawkes call for current_ID: 0,2

ERROR for individual 302 at marker iteration_4174
	Parent 1 is: {'A': ['3'], 'N': [None]}
	Parent 2 is: A3,A3
	Fawkes call for current_ID: 0,2

ERROR for individual 303 at marker iteration_4174
	Parent 1 is: {'A': ['3'], 'N': [None]}
	Parent 2 is: A3,A3
	Fawkes call for current_ID: 0,2

ERROR for individual 315 at marker iteration_4181
	Child: {'A': ['2'], 'B': ['5']}
	Fawkes call for current_ID: 0,2

ERROR for individual 307 at marker iteration_4184
	Child: {'B': ['1'], 'N': [None]}
	Fawkes call: 0,2

ERROR for individual 404 at marker iteration_4189
	Parent: {'A': ['5'], 'B': ['1']}
	Fawkes call for current_ID: 3,0

ERROR for individual 303 at marker iteration_4195
	Parent: {'A': ['3'], 'B': ['3']}
	Fawkes call for current_ID: 0,2

ERROR for individual 314 at marker iteration_4197
	Child: {'A': ['1'], 'B': ['3']}
	Fawkes call for current_ID: 0,2

ERROR for individual 306 at marker iteration_4207
	Parent 1 is: {'A': ['3'], 'N': [None]}
	Parent 2 is: B1,B4
	Fawkes call for current_ID: 0,2

ERROR for individual 409 at marker iteration_4209
	Parent 1 is: {'A': ['3'], 'N': [None]}
	Parent 2 is: N,B1
	Fawkes call for current_ID: 0,3

ERROR for individual 304 at marker iteration_4211
	Parent: {'A': ['2'], 'B': ['3']}
	Fawkes call for current_ID: 0,2

ERROR for individual 320 at marker iteration_4214
	Parent 1 is: {'A': ['5'], 'N': [None]}
	Parent 2 is: N,B1
	Fawkes call for current_ID: 0,2

ERROR for individual 203 at marker iteration_4226
	Child: {'A': ['5'], 'B': ['3']}
	Fawkes call for current_ID: 2,0

ERROR for individual 104 at marker iteration_4236
	Child: {'B': ['1', '2']}
	Fawkes call: 0,4

ERROR for individual 319 at marker iteration_4247
	Child: set(['A3', 'A2'])
	Spouse: set(['A2', 'B3'])
	Fawkes call for current_ID: 2,0

ERROR for individual 306 at marker iteration_4249
	Child: {'A': ['5'], 'B': ['5']}
	Fawkes call for current_ID: 2,0

ERROR for individual 408 at marker iteration_4275
	Parent: {'A': ['5'], 'B': ['3']}
	Fawkes call for current_ID: 3,0

ERROR for individual 315 at marker iteration_4311
	Parent: {'A': ['2'], 'B': ['5']}
	Fawkes call for current_ID: 0,3

ERROR for individual 205 at marker iteration_4317
	Parent 1 is: {'B': ['2'], 'N': [None]}
	Parent 2 is: A3,A1
	Fawkes call for current_ID: 5,0

ERROR for individual 309 at marker iteration_4323
	Child: {'A': ['3'], 'B': ['1']}
	Fawkes call for current_ID: 2,0

ERROR for individual 317 at marker iteration_4326
	Parent: {'A': ['3'], 'B': ['4']}
	Fawkes call for current_ID: 0,2

ERROR for individual 101 at marker iteration_4338
	Child: {'A': ['5'], 'B': ['3']}
	Fawkes call for current_ID: 4,0

ERROR for individual 206 at marker iteration_4342
	Child: set(['A6', 'N'])
	Spouse: set(['N'])
	Fawkes call for current_ID: 5,0

ERROR for individual 304 at marker iteration_4343
	Parent: {'A': ['3'], 'B': ['2']}
	Fawkes call for current_ID: 2,0

ERROR for individual 403 at marker iteration_4346
	Parent: {'A': ['1'], 'B': ['5']}
	Fawkes call for current_ID: 0,4

ERROR for individual 201 at marker iteration_4350
	Child: {'A': ['4'], 'B': ['3']}
	Fawkes call for current_ID: 2,0

ERROR for individual 320 at marker iteration_4356
	Parent: {'A': ['5'], 'B': ['3']}
	Fawkes call for current_ID: 3,0

ERROR for individual 309 at marker iteration_4406
	Child: {'A': ['3'], 'B': ['5']}
	Fawkes call for current_ID: 2,0

ERROR for individual 101 at marker iteration_4408
	Child: {'A': ['1'], 'B': ['5']}
	Fawkes call for current_ID: 0,3

ERROR for individual 412 at marker iteration_4410
	Parent: {'A': ['1'], 'B': ['5']}
	Fawkes call for current_ID: 0,2

ERROR for individual 413 at marker iteration_4410
	Parent: {'A': ['1'], 'B': ['5']}
	Fawkes call for current_ID: 0,2

ERROR for individual 301 at marker iteration_4425
	Parent: {'A': ['5'], 'B': ['2']}
	Fawkes call for current_ID: 3,0

ERROR for individual 317 at marker iteration_4426
	Parent: {'A': ['5'], 'B': ['3']}
	Fawkes call for current_ID: 0,2

ERROR for individual 402 at marker iteration_4434
	Parent: {'A': ['1'], 'B': ['3']}
	Fawkes call for current_ID: 0,2

ERROR for individual 305 at marker iteration_4441
	Parent 1 is: {'A': ['4'], 'N': [None]}
	Parent 2 is: A2,A2
	Fawkes call for current_ID: 0,2

ERROR for individual 320 at marker iteration_4451
	Parent: {'A': ['4'], 'B': ['5']}
	Fawkes call for current_ID: 3,0

ERROR for individual 320 at marker iteration_4455
	Parent: {'A': ['1'], 'B': ['3']}
	Fawkes call for current_ID: 0,2

ERROR for individual 102 at marker iteration_4461
	Child: {'A': ['4'], 'B': ['2']}
	Fawkes call for current_ID: 2,0

ERROR for individual 309 at marker iteration_4464
	Child: {'A': ['2'], 'B': ['4']}
	Fawkes call for current_ID: 0,3

ERROR for individual 208 at marker iteration_4490
	Parent: {'A': ['3'], 'B': ['1']}
	Fawkes call for current_ID: 2,0

ERROR for individual 313 at marker iteration_4496
	Parent: {'A': ['1'], 'B': ['4']}
	Fawkes call for current_ID: 0,3

ERROR for individual 209 at marker iteration_4504
	Child: set(['A3', 'N'])
	Spouse: set(['N'])
	Fawkes call for current_ID: 2,0

ERROR for individual 207 at marker iteration_4509
	Child: {'B': ['1', '6']}
	Fawkes call: 0,4

ERROR for individual 304 at marker iteration_4511
	Parent 1 is: {'A': ['3'], 'N': [None]}
	Parent 2 is: A2,A2
	Fawkes call for current_ID: 0,4

ERROR for individual 310 at marker iteration_4512
	Parent: {'A': ['3'], 'B': ['5']}
	Fawkes call for current_ID: 0,3

ERROR for individual 402 at marker iteration_4525
	Parent: {'A': ['5'], 'B': ['5']}
	Fawkes call for current_ID: 4,0

ERROR for individual 403 at marker iteration_4525
	Parent: {'A': ['5'], 'B': ['5']}
	Fawkes call for current_ID: 2,0

ERROR for individual 305 at marker iteration_4546
	Parent 1 is: {'A': ['4'], 'N': [None]}
	Parent 2 is: B3,N
	Fawkes call for current_ID: 0,7

ERROR for individual 104 at marker iteration_4553
	Child: {'A': ['5'], 'B': ['3']}
	Fawkes call for current_ID: 2,0

ERROR for individual 103 at marker iteration_4553
	Child: {'A': ['5'], 'B': ['3']}
	Fawkes call for current_ID: 0,2

ERROR for individual 313 at marker iteration_4553
	Parent: {'A': ['5'], 'B': ['3']}
	Fawkes call for current_ID: 3,0

ERROR for individual 315 at marker iteration_4553
	Parent: {'A': ['5'], 'B': ['3']}
	Fawkes call for current_ID: 2,0

ERROR for individual 317 at marker iteration_4553
	Parent: {'A': ['5'], 'B': ['3']}
	Fawkes call for current_ID: 3,0

ERROR for individual 318 at marker iteration_4553
	Parent: {'A': ['5'], 'B': ['3']}
	Fawkes call for current_ID: 3,0

ERROR for individual 308 at marker iteration_4553
	Parent: {'A': ['5'], 'B': ['3']}
	Fawkes call for current_ID: 3,0

ERROR for individual 310 at marker iteration_4553
	Parent: {'A': ['5'], 'B': ['3']}
	Fawkes call for current_ID: 2,0

ERROR for individual 312 at marker iteration_4553
	Parent: {'A': ['5'], 'B': ['3']}
	Fawkes call for current_ID: 4,0

ERROR for individual 410 at marker iteration_4554
	Parent 1 is: {'A': ['2'], 'N': [None]}
	Parent 2 is: A1,A1
	Fawkes call for current_ID: 0,9

ERROR for individual 314 at marker iteration_4564
	Child: {'A': ['1'], 'B': ['3']}
	Fawkes call for current_ID: 0,2

ERROR for individual 412 at marker iteration_4565
	Parent 1 is: {'B': ['5'], 'N': [None]}
	Parent 2 is: A1,N
	Fawkes call for current_ID: 5,0

ERROR for individual 402 at marker iteration_4578
	Child: {'A': ['5'], 'B': ['4']}
	Fawkes call for current_ID: 0,3

ERROR for individual 310 at marker iteration_4580
	Parent 1 is: {'A': ['2'], 'N': [None]}
	Parent 2 is: A2,A1
	Fawkes call for current_ID: 0,4

ERROR for individual 102 at marker iteration_4589
	Child: {'A': ['5'], 'B': ['5']}
	Fawkes call for current_ID: 0,4

ERROR for individual 104 at marker iteration_4607
	Child: {'A': ['5'], 'B': ['4']}
	Fawkes call for current_ID: 4,0

ERROR for individual 313 at marker iteration_4607
	Parent: {'A': ['5'], 'B': ['4']}
	Fawkes call for current_ID: 0,2

ERROR for individual 315 at marker iteration_4607
	Parent: {'A': ['5'], 'B': ['4']}
	Fawkes call for current_ID: 3,0

ERROR for individual 317 at marker iteration_4607
	Parent: {'A': ['5'], 'B': ['4']}
	Fawkes call for current_ID: 0,2

ERROR for individual 312 at marker iteration_4607
	Parent: {'A': ['5'], 'B': ['4']}
	Fawkes call for current_ID: 3,0

ERROR for individual 303 at marker iteration_4609
	Parent: {'A': ['2'], 'B': ['3']}
	Fawkes call for current_ID: 0,2

ERROR for individual 410 at marker iteration_4612
	Parent 1 is: {'B': ['1'], 'N': [None]}
	Parent 2 is: N,A2
	Fawkes call for current_ID: 6,0

ERROR for individual 207 at marker iteration_4617
	Child: set(['A4', 'N'])
	Spouse: set(['N'])
	Fawkes call for current_ID: 3,0

ERROR for individual 309 at marker iteration_4620
	Child: {'A': ['3'], 'B': ['5']}
	Fawkes call for current_ID: 2,0

ERROR for individual 308 at marker iteration_4626
	Parent 1 is: {'A': ['3'], 'N': [None]}
	Parent 2 is: B3,B1
	Fawkes call for current_ID: 0,6

ERROR for individual 302 at marker iteration_4648
	Parent 1 is: {'B': ['4'], 'N': [None]}
	Parent 2 is: B2,B2
	Fawkes call for current_ID: 7,0

ERROR for individual 207 at marker iteration_4649
	Child: {'B': ['2', '4']}
	Fawkes call: 0,2

ERROR for individual 104 at marker iteration_4679
	Child: {'A': ['3'], 'B': ['4']}
	Fawkes call for current_ID: 2,0

ERROR for individual 313 at marker iteration_4680
	Parent 1 is: {'A': ['1'], 'N': [None]}
	Parent 2 is: B1,B2
	Fawkes call for current_ID: 0,4

ERROR for individual 315 at marker iteration_4683
	Parent: {'A': ['4'], 'B': ['3']}
	Fawkes call for current_ID: 2,0

ERROR for individual 320 at marker iteration_4695
	Parent: {'A': ['3'], 'B': ['5']}
	Fawkes call for current_ID: 0,2

ERROR for individual 203 at marker iteration_4703
	Child: {'A': ['2'], 'B': ['5']}
	Fawkes call for current_ID: 0,3

ERROR for individual 303 at marker iteration_4708
	Child: {'A': ['4'], 'B': ['1']}
	Fawkes call for current_ID: 3,0

ERROR for individual 204 at marker iteration_4717
	Child: {'B': ['3'], 'N': [None]}
	Fawkes call: 0,4

ERROR for individual 408 at marker iteration_4752
	Parent 1 is: {'B': ['1'], 'N': [None]}
	Parent 2 is: B1,B5
	Fawkes call for current_ID: 2,0

ERROR for individual 409 at marker iteration_4752
	Parent 1 is: {'B': ['1'], 'N': [None]}
	Parent 2 is: B1,B5
	Fawkes call for current_ID: 2,0

ERROR for individual 314 at marker iteration_4758
	Child: {'A': ['2'], 'B': ['5']}
	Fawkes call for current_ID: 0,3

ERROR for individual 313 at marker iteration_4758
	Child: {'A': ['2'], 'B': ['5']}
	Fawkes call for current_ID: 0,2

ERROR for individual 316 at marker iteration_4759
	Child: {'A': ['4'], 'B': ['3']}
	Fawkes call for current_ID: 3,0

ERROR for individual 317 at marker iteration_4786
	Parent: {'A': ['3'], 'B': ['4']}
	Fawkes call for current_ID: 0,3

ERROR for individual 209 at marker iteration_4804
	Parent: {'A': ['5'], 'B': ['5']}
	Fawkes call for current_ID: 3,0

ERROR for individual 402 at marker iteration_4807
	Parent: {'A': ['3'], 'B': ['2']}
	Fawkes call for current_ID: 2,0

ERROR for individual 402 at marker iteration_4809
	Parent: {'A': ['4'], 'B': ['5']}
	Fawkes call for current_ID: 2,0

ERROR for individual 405 at marker iteration_4811
	Parent 1 is: {'A': ['1'], 'N': [None]}
	Parent 2 is: B3,N
	Fawkes call for current_ID: 0,5

ERROR for individual 407 at marker iteration_4811
	Parent 1 is: {'A': ['1'], 'N': [None]}
	Parent 2 is: B3,N
	Fawkes call for current_ID: 0,4

ERROR for individual 305 at marker iteration_4814
	Parent: {'A': ['2'], 'B': ['5']}
	Fawkes call for current_ID: 0,3

ERROR for individual 303 at marker iteration_4814
	Parent: {'A': ['2'], 'B': ['5']}
	Fawkes call for current_ID: 0,3

ERROR for individual 409 at marker iteration_4822
	Parent 1 is: {'B': ['1'], 'N': [None]}
	Parent 2 is: A2,A3
	Fawkes call for current_ID: 4,0

ERROR for individual 410 at marker iteration_4822
	Parent 1 is: {'B': ['1'], 'N': [None]}
	Parent 2 is: A2,A3
	Fawkes call for current_ID: 4,0

ERROR for individual 407 at marker iteration_4844
	Parent: {'A': ['3'], 'B': ['3']}
	Fawkes call for current_ID: 2,0

ERROR for individual 403 at marker iteration_4850
	Parent: {'A': ['3'], 'B': ['3']}
	Fawkes call for current_ID: 2,0

ERROR for individual 319 at marker iteration_4854
	Child: {'A': ['2'], 'B': ['5']}
	Fawkes call for current_ID: 0,3

ERROR for individual 318 at marker iteration_4854
	Child: {'A': ['2'], 'B': ['5']}
	Fawkes call for current_ID: 0,3

ERROR for individual 308 at marker iteration_4855
	Child: {'A': ['3'], 'B': ['5']}
	Fawkes call for current_ID: 0,3

ERROR for individual 207 at marker iteration_4857
	Child: set(['A9', 'N'])
	Spouse: set(['N'])
	Fawkes call for current_ID: 4,0

ERROR for individual 404 at marker iteration_4864
	Parent: {'A': ['2'], 'B': ['5']}
	Fawkes call for current_ID: 0,2

ERROR for individual 308 at marker iteration_4868
	Child: {'A': ['5'], 'B': ['1']}
	Fawkes call for current_ID: 3,0

ERROR for individual 205 at marker iteration_4869
	Parent 1 is: {'B': ['1'], 'N': [None]}
	Parent 2 is: A3,A1
	Fawkes call for current_ID: 4,0

ERROR for individual 102 at marker iteration_4878
	Child: {'A': ['3'], 'B': ['5']}
	Fawkes call for current_ID: 0,4

ERROR for individual 101 at marker iteration_4878
	Child: {'A': ['3'], 'B': ['5']}
	Fawkes call for current_ID: 2,0

ERROR for individual 203 at marker iteration_4879
	Parent 1 is: {'B': ['4'], 'N': [None]}
	Parent 2 is: A4,N
	Fawkes call for current_ID: 7,0

ERROR for individual 209 at marker iteration_4893
	Child: {'A': ['2'], 'B': ['3']}
	Fawkes call for current_ID: 0,2

ERROR for individual 411 at marker iteration_4914
	Parent 1 is: {'B': ['1'], 'N': [None]}
	Parent 2 is: A2,A1
	Fawkes call for current_ID: 4,0

ERROR for individual 103 at marker iteration_4916
	Child: {'A': ['3'], 'N': [None]}
	Fawkes call: 0,2

ERROR for individual 104 at marker iteration_4923
	Child: {'A': ['4'], 'B': ['1']}
	Fawkes call for current_ID: 3,0

ERROR for individual 103 at marker iteration_4923
	Child: {'A': ['4'], 'B': ['1']}
	Fawkes call for current_ID: 3,0

ERROR for individual 317 at marker iteration_4923
	Parent: {'A': ['4'], 'B': ['1']}
	Fawkes call for current_ID: 2,0

ERROR for individual 308 at marker iteration_4923
	Parent: {'A': ['4'], 'B': ['1']}
	Fawkes call for current_ID: 2,0

ERROR for individual 207 at marker iteration_4924
	Child: {'A': ['5'], 'B': ['3']}
	Fawkes call for current_ID: 4,0

ERROR for individual 317 at marker iteration_4933
	Child: {'A': ['4'], 'B': ['1']}
	Fawkes call for current_ID: 2,0

ERROR for individual 310 at marker iteration_4933
	Child: {'A': ['4'], 'B': ['1']}
	Fawkes call for current_ID: 2,0

ERROR for individual 303 at marker iteration_4948
	Parent: {'A': ['1'], 'B': ['4']}
	Fawkes call for current_ID: 0,3

ERROR for individual 210 at marker iteration_4964
	Parent 1 is: {'B': ['3'], 'N': [None]}
	Parent 2 is: A3,N
	Fawkes call for current_ID: 5,0

ERROR for individual 320 at marker iteration_4980
	Parent: {'A': ['4'], 'B': ['4']}
	Fawkes call for current_ID: 0,3

ERROR for individual 311 at marker iteration_4984
	Child: {'A': ['3'], 'B': ['3']}
	Fawkes call for current_ID: 0,2

ERROR for individual 208 at marker iteration_4991
	Child: {'A': ['1'], 'B': ['4']}
	Fawkes call for current_ID: 0,2

ERROR for individual 208 at marker iteration_4996
	Child: {'A': ['3'], 'B': ['3']}
	Fawkes call for current_ID: 0,2

ERROR for individual 103 at marker iteration_4999
	Child: {'A': ['2'], 'B': ['4']}
	Fawkes call for current_ID: 0,3

ERROR for individual 412 at marker iteration_5007
	Parent: {'A': ['3'], 'B': ['3']}
	Fawkes call for current_ID: 0,2

ERROR for individual 413 at marker iteration_5007
	Parent: {'A': ['3'], 'B': ['3']}
	Fawkes call for current_ID: 0,2

ERROR for individual 313 at marker iteration_5009
	Parent: {'A': ['4'], 'B': ['4']}
	Fawkes call for current_ID: 3,0

ERROR for individual 401 at marker iteration_5010
	Parent 1 is: {'B': ['5'], 'N': [None]}
	Parent 2 is: B5,B2
	Fawkes call for current_ID: 5,0

ERROR for individual 312 at marker iteration_5012
	Parent: {'A': ['3'], 'B': ['1']}
	Fawkes call for current_ID: 2,0

ERROR for individual 314 at marker iteration_5026
	Child: {'A': ['5'], 'B': ['5']}
	Fawkes call for current_ID: 0,3

ERROR for individual 103 at marker iteration_5029
	Child: {'A': ['2'], 'B': ['5']}
	Fawkes call for current_ID: 0,2

ERROR for individual 314 at marker iteration_5045
	Child: {'A': ['4'], 'B': ['2']}
	Fawkes call for current_ID: 2,0

ERROR for individual 409 at marker iteration_5053
	Parent 1 is: {'B': ['5'], 'N': [None]}
	Parent 2 is: B2,B4
	Fawkes call for current_ID: 3,0

ERROR for individual 306 at marker iteration_5087
	Parent: {'A': ['2'], 'B': ['3']}
	Fawkes call for current_ID: 0,2

ERROR for individual 403 at marker iteration_5110
	Parent: {'A': ['5'], 'B': ['5']}
	Fawkes call for current_ID: 0,2

ERROR for individual 314 at marker iteration_5113
	Child: {'A': ['5'], 'B': ['4']}
	Fawkes call for current_ID: 4,0

ERROR for individual 209 at marker iteration_5117
	Child: {'A': ['1'], 'B': ['5']}
	Fawkes call for current_ID: 0,3

ERROR for individual 210 at marker iteration_5126
	Parent 1 is: {'A': ['1'], 'N': [None]}
	Parent 2 is: B3,N
	Fawkes call for current_ID: 0,5

ERROR for individual 303 at marker iteration_5133
	Parent: {'A': ['3'], 'B': ['2']}
	Fawkes call for current_ID: 2,0

ERROR for individual 313 at marker iteration_5140
	Parent: {'A': ['4'], 'B': ['4']}
	Fawkes call for current_ID: 0,2

ERROR for individual 315 at marker iteration_5140
	Parent: {'A': ['4'], 'B': ['4']}
	Fawkes call for current_ID: 0,2

ERROR for individual 308 at marker iteration_5140
	Parent: {'A': ['4'], 'B': ['4']}
	Fawkes call for current_ID: 0,2

ERROR for individual 404 at marker iteration_5169
	Parent: {'A': ['3'], 'B': ['3']}
	Fawkes call for current_ID: 2,0

ERROR for individual 318 at marker iteration_5172
	Parent 1 is: {'A': ['1'], 'N': [None]}
	Parent 2 is: B4,B1
	Fawkes call for current_ID: 0,3

ERROR for individual 406 at marker iteration_5183
	Parent: {'A': ['3'], 'B': ['1']}
	Fawkes call for current_ID: 2,0

ERROR for individual 413 at marker iteration_5184
	Parent 1 is: {'A': ['1'], 'N': [None]}
	Parent 2 is: B4,B1
	Fawkes call for current_ID: 0,7

ERROR for individual 205 at marker iteration_5190
	Child: {'B': ['1', '2']}
	Fawkes call: 0,3

ERROR for individual 320 at marker iteration_5197
	Parent: {'A': ['4'], 'B': ['3']}
	Fawkes call for current_ID: 2,0

ERROR for individual 205 at marker iteration_5205
	Parent: {'A': ['4'], 'B': ['4']}
	Fawkes call for current_ID: 3,0

ERROR for individual 103 at marker iteration_5210
	Child: {'A': ['1'], 'B': ['5']}
	Fawkes call for current_ID: 0,3

ERROR for individual 401 at marker iteration_5220
	Parent 1 is: {'A': ['1'], 'N': [None]}
	Parent 2 is: A1,N
	Fawkes call for current_ID: 0,6

ERROR for individual 202 at marker iteration_5229
	Child: {'A': ['1'], 'B': ['3']}
	Fawkes call for current_ID: 0,2

ERROR for individual 310 at marker iteration_5234
	Parent: {'A': ['3'], 'B': ['4']}
	Fawkes call for current_ID: 2,0

ERROR for individual 209 at marker iteration_5236
	Child: {'A': ['5'], 'B': ['4']}
	Fawkes call for current_ID: 2,0

ERROR for individual 409 at marker iteration_5241
	Parent: {'A': ['4'], 'B': ['1']}
	Fawkes call for current_ID: 3,0

ERROR for individual 319 at marker iteration_5252
	Child: {'B': ['6'], 'N': [None]}
	Fawkes call: 0,5

ERROR for individual 318 at marker iteration_5254
	Child: {'A': ['3'], 'B': ['3']}
	Fawkes call for current_ID: 0,2

ERROR for individual 310 at marker iteration_5262
	Child: {'B': ['1'], 'N': [None]}
	Fawkes call: 0,4

ERROR for individual 309 at marker iteration_5270
	Child: set(['A3', 'A4'])
	Spouse: set(['B4', 'A3'])
	Fawkes call for current_ID: 2,0

ERROR for individual 208 at marker iteration_5273
	Child: {'A': ['4'], 'B': ['2']}
	Fawkes call for current_ID: 3,0

ERROR for individual 305 at marker iteration_5278
	Parent: {'A': ['2'], 'B': ['3']}
	Fawkes call for current_ID: 0,2

ERROR for individual 405 at marker iteration_5315
	Parent: {'A': ['5'], 'B': ['3']}
	Fawkes call for current_ID: 4,0

ERROR for individual 314 at marker iteration_5316
	Child: {'A': ['4'], 'B': ['2']}
	Fawkes call for current_ID: 3,0

ERROR for individual 407 at marker iteration_5332
	Parent 1 is: {'A': ['3'], 'N': [None]}
	Parent 2 is: N,B1
	Fawkes call for current_ID: 0,3

ERROR for individual 402 at marker iteration_5338
	Child: {'B': ['5', '5']}
	Fawkes call for current_ID: 0,3

ERROR for individual 408 at marker iteration_5344
	Parent: {'A': ['1'], 'B': ['5']}
	Fawkes call for current_ID: 0,3

ERROR for individual 410 at marker iteration_5344
	Parent: {'A': ['1'], 'B': ['5']}
	Fawkes call for current_ID: 0,3

ERROR for individual 307 at marker iteration_5348
	Child: set(['A3', 'A2'])
	Spouse: set(['B5', 'A2'])
	Fawkes call for current_ID: 2,0

ERROR for individual 210 at marker iteration_5383
	Parent 1 is: {'A': ['3'], 'N': [None]}
	Parent 2 is: A3,A5
	Fawkes call for current_ID: 0,2

ERROR for individual 320 at marker iteration_5384
	Parent: {'A': ['5'], 'B': ['4']}
	Fawkes call for current_ID: 0,3

ERROR for individual 411 at marker iteration_5385
	Parent: {'A': ['3'], 'B': ['4']}
	Fawkes call for current_ID: 0,2

ERROR for individual 101 at marker iteration_5391
	Child: {'A': ['5'], 'B': ['1']}
	Fawkes call for current_ID: 3,0

ERROR for individual 313 at marker iteration_5405
	Child: {'A': ['1'], 'B': ['4']}
	Fawkes call for current_ID: 0,2

ERROR for individual 303 at marker iteration_5411
	Parent: {'A': ['4'], 'B': ['1']}
	Fawkes call for current_ID: 3,0

ERROR for individual 410 at marker iteration_5418
	Parent 1 is: {'B': ['1'], 'N': [None]}
	Parent 2 is: A2,A1
	Fawkes call for current_ID: 4,0

ERROR for individual 405 at marker iteration_5422
	Parent: {'A': ['5'], 'B': ['1']}
	Fawkes call for current_ID: 2,0

ERROR for individual 407 at marker iteration_5422
	Parent: {'A': ['5'], 'B': ['1']}
	Fawkes call for current_ID: 2,0

ERROR for individual 405 at marker iteration_5425
	Parent: {'A': ['3'], 'B': ['1']}
	Fawkes call for current_ID: 2,0

ERROR for individual 407 at marker iteration_5425
	Parent: {'A': ['3'], 'B': ['1']}
	Fawkes call for current_ID: 2,0

ERROR for individual 311 at marker iteration_5434
	Child: {'A': ['2'], 'B': ['3']}
	Fawkes call for current_ID: 0,2

ERROR for individual 210 at marker iteration_5438
	Parent: {'A': ['2'], 'B': ['3']}
	Fawkes call for current_ID: 0,2

ERROR for individual 406 at marker iteration_5442
	Parent: {'A': ['3'], 'B': ['2']}
	Fawkes call for current_ID: 2,0

ERROR for individual 305 at marker iteration_5443
	Parent: {'A': ['4'], 'B': ['2']}
	Fawkes call for current_ID: 2,0

ERROR for individual 311 at marker iteration_5450
	Child: {'A': ['3'], 'B': ['3']}
	Fawkes call for current_ID: 2,0

ERROR for individual 101 at marker iteration_5467
	Child: {'A': ['2'], 'B': ['4']}
	Fawkes call for current_ID: 0,2

ERROR for individual 206 at marker iteration_5467
	Child: set(['A2', 'A4'])
	Spouse: set(['B4', 'A2'])
	Fawkes call for current_ID: 3,0

ERROR for individual 314 at marker iteration_5468
	Child: {'A': ['4'], 'B': ['2']}
	Fawkes call for current_ID: 2,0

ERROR for individual 205 at marker iteration_5469
	Parent 1 is: {'B': ['3'], 'N': [None]}
	Parent 2 is: A4,A1
	Fawkes call for current_ID: 3,0

ERROR for individual 203 at marker iteration_5474
	Parent 1 is: {'B': ['2'], 'N': [None]}
	Parent 2 is: A3,A1
	Fawkes call for current_ID: 5,0

ERROR for individual 301 at marker iteration_5475
	Parent: {'A': ['4'], 'B': ['2']}
	Fawkes call for current_ID: 2,0

ERROR for individual 104 at marker iteration_5480
	Child: {'A': ['5'], 'B': ['3']}
	Fawkes call for current_ID: 2,0

ERROR for individual 208 at marker iteration_5482
	Child: {'A': ['1'], 'B': ['3']}
	Fawkes call for current_ID: 0,2

ERROR for individual 314 at marker iteration_5484
	Child: {'A': ['1'], 'B': ['4']}
	Fawkes call for current_ID: 0,2

ERROR for individual 206 at marker iteration_5488
	Child: {'A': ['4'], 'B': ['5']}
	Fawkes call for current_ID: 3,0

ERROR for individual 402 at marker iteration_5488
	Parent: {'A': ['4'], 'B': ['5']}
	Fawkes call for current_ID: 2,0

ERROR for individual 403 at marker iteration_5488
	Parent: {'A': ['4'], 'B': ['5']}
	Fawkes call for current_ID: 2,0

ERROR for individual 201 at marker iteration_5501
	Parent 1 is: {'B': ['2'], 'N': [None]}
	Parent 2 is: A3,N
	Fawkes call for current_ID: 2,0

ERROR for individual 205 at marker iteration_5504
	Parent 1 is: {'B': ['3'], 'N': [None]}
	Parent 2 is: N,A5
	Fawkes call for current_ID: 2,0

ERROR for individual 314 at marker iteration_5510
	Child: {'A': ['5'], 'B': ['4']}
	Fawkes call for current_ID: 0,3

ERROR for individual 209 at marker iteration_5532
	Parent: {'A': ['2'], 'B': ['3']}
	Fawkes call for current_ID: 0,2

ERROR for individual 302 at marker iteration_5533
	Parent: {'A': ['3'], 'B': ['4']}
	Fawkes call for current_ID: 2,0

ERROR for individual 405 at marker iteration_5549
	Parent 1 is: {'B': ['1'], 'N': [None]}
	Parent 2 is: A5,N
	Fawkes call for current_ID: 3,0

ERROR for individual 101 at marker iteration_5561
	Child: {'A': ['3'], 'B': ['3']}
	Fawkes call for current_ID: 2,0

ERROR for individual 406 at marker iteration_5591
	Parent 1 is: {'B': ['2'], 'N': [None]}
	Parent 2 is: A2,A4
	Fawkes call for current_ID: 5,0

ERROR for individual 103 at marker iteration_5602
	Child: {'A': ['2'], 'B': ['3']}
	Fawkes call for current_ID: 0,2

ERROR for individual 318 at marker iteration_5604
	Parent: {'A': ['3'], 'B': ['1']}
	Fawkes call for current_ID: 2,0

ERROR for individual 206 at marker iteration_5612
	Child: {'A': ['5'], 'B': ['4']}
	Fawkes call for current_ID: 4,0

ERROR for individual 409 at marker iteration_5614
	Parent: {'A': ['5'], 'B': ['3']}
	Fawkes call for current_ID: 0,2

ERROR for individual 410 at marker iteration_5614
	Parent: {'A': ['5'], 'B': ['3']}
	Fawkes call for current_ID: 0,2

ERROR for individual 311 at marker iteration_5615
	Child: {'A': ['5'], 'B': ['3']}
	Fawkes call for current_ID: 3,0

ERROR for individual 304 at marker iteration_5624
	Parent 1 is: {'A': ['5'], 'N': [None]}
	Parent 2 is: B3,B1
	Fawkes call for current_ID: 0,6

ERROR for individual 308 at marker iteration_5644
	Parent 1 is: {'B': ['1'], 'N': [None]}
	Parent 2 is: N,B1
	Fawkes call for current_ID: 5,0

ERROR for individual 206 at marker iteration_5654
	Child: {'A': ['5'], 'B': ['4']}
	Fawkes call for current_ID: 0,2

ERROR for individual 207 at marker iteration_5654
	Child: {'A': ['5'], 'B': ['4']}
	Fawkes call for current_ID: 4,0

ERROR for individual 310 at marker iteration_5670
	Parent 1 is: {'B': ['1'], 'N': [None]}
	Parent 2 is: A3,N
	Fawkes call for current_ID: 4,0

ERROR for individual 317 at marker iteration_5681
	Parent 1 is: {'A': ['3'], 'N': [None]}
	Parent 2 is: N,B1
	Fawkes call for current_ID: 0,3

ERROR for individual 312 at marker iteration_5681
	Parent 1 is: {'A': ['3'], 'N': [None]}
	Parent 2 is: N,B1
	Fawkes call for current_ID: 0,3

ERROR for individual 317 at marker iteration_5695
	Parent 1 is: {'A': ['1'], 'N': [None]}
	Parent 2 is: B1,B2
	Fawkes call for current_ID: 0,5

ERROR for individual 306 at marker iteration_5701
	Parent: {'A': ['3'], 'B': ['5']}
	Fawkes call for current_ID: 2,0

ERROR for individual 205 at marker iteration_5705
	Parent 1 is: {'A': ['2'], 'N': [None]}
	Parent 2 is: B1,B4
	Fawkes call for current_ID: 0,2

ERROR for individual 304 at marker iteration_5714
	Parent: {'A': ['5'], 'B': ['1']}
	Fawkes call for current_ID: 2,0

ERROR for individual 319 at marker iteration_5715
	Child: set(['A1', 'A4'])
	Spouse: set(['A1', 'B4'])
	Fawkes call for current_ID: 2,0

ERROR for individual 305 at marker iteration_5720
	Parent: {'A': ['3'], 'B': ['5']}
	Fawkes call for current_ID: 0,4

ERROR for individual 310 at marker iteration_5726
	Parent: {'A': ['4'], 'B': ['2']}
	Fawkes call for current_ID: 3,0

ERROR for individual 320 at marker iteration_5735
	Parent: {'A': ['2'], 'B': ['4']}
	Fawkes call for current_ID: 0,3

ERROR for individual 206 at marker iteration_5739
	Child: {'B': ['3', '4']}
	Fawkes call: 0,2

ERROR for individual 102 at marker iteration_5741
	Child: {'A': ['5'], 'B': ['1']}
	Fawkes call for current_ID: 2,0

ERROR for individual 311 at marker iteration_5755
	Child: {'A': ['2'], 'B': ['3']}
	Fawkes call for current_ID: 0,2

ERROR for individual 408 at marker iteration_5759
	Parent 1 is: {'B': ['7'], 'N': [None]}
	Parent 2 is: A2,A4
	Fawkes call for current_ID: 6,0

ERROR for individual 101 at marker iteration_5760
	Child: {'A': ['5'], 'B': ['4']}
	Fawkes call for current_ID: 0,2

ERROR for individual 301 at marker iteration_5760
	Parent: {'A': ['5'], 'B': ['4']}
	Fawkes call for current_ID: 4,0

ERROR for individual 413 at marker iteration_5774
	Parent 1 is: {'A': ['1'], 'N': [None]}
	Parent 2 is: N,B3
	Fawkes call for current_ID: 0,2

ERROR for individual 403 at marker iteration_5776
	Parent 1 is: {'B': ['1'], 'N': [None]}
	Parent 2 is: B2,B1
	Fawkes call for current_ID: 6,0

ERROR for individual 208 at marker iteration_5789
	Child: {'A': ['2'], 'B': ['3']}
	Fawkes call for current_ID: 0,2

ERROR for individual 401 at marker iteration_5804
	Parent 1 is: {'A': ['1'], 'N': [None]}
	Parent 2 is: B2,B1
	Fawkes call for current_ID: 0,3

ERROR for individual 413 at marker iteration_5810
	Parent: {'A': ['5'], 'B': ['3']}
	Fawkes call for current_ID: 4,0

ERROR for individual 314 at marker iteration_5817
	Child: {'B': ['3'], 'N': [None]}
	Fawkes call: 0,4

ERROR for individual 210 at marker iteration_5821
	Parent 1 is: {'A': ['3'], 'N': [None]}
	Parent 2 is: N,B4
	Fawkes call for current_ID: 0,2

ERROR for individual 319 at marker iteration_5828
	Child: {'A': ['2'], 'B': ['3']}
	Fawkes call for current_ID: 0,2

ERROR for individual 314 at marker iteration_5829
	Child: set(['A3', 'A2'])
	Spouse: set(['A2'])
	Fawkes call for current_ID: 2,0

ERROR for individual 318 at marker iteration_5835
	Child: {'A': ['3'], 'B': ['5']}
	Fawkes call for current_ID: 0,3

ERROR for individual 204 at marker iteration_5839
	Child: {'A': ['4'], 'B': ['3']}
	Fawkes call for current_ID: 3,0

ERROR for individual 411 at marker iteration_5840
	Parent 1 is: {'B': ['1'], 'N': [None]}
	Parent 2 is: N,B1
	Fawkes call for current_ID: 2,0

ERROR for individual 207 at marker iteration_5869
	Child: {'A': ['2'], 'B': ['5']}
	Fawkes call for current_ID: 0,3

ERROR for individual 305 at marker iteration_5871
	Parent: {'A': ['1'], 'B': ['4']}
	Fawkes call for current_ID: 0,2

ERROR for individual 317 at marker iteration_5882
	Parent 1 is: {'B': ['1'], 'N': [None]}
	Parent 2 is: A5,A1
	Fawkes call for current_ID: 4,0

ERROR for individual 318 at marker iteration_5882
	Parent 1 is: {'B': ['1'], 'N': [None]}
	Parent 2 is: A5,A1
	Fawkes call for current_ID: 2,0

ERROR for individual 208 at marker iteration_5893
	Parent: {'A': ['5'], 'B': ['3']}
	Fawkes call for current_ID: 4,0

ERROR for individual 201 at marker iteration_5893
	Parent: {'A': ['5'], 'B': ['3']}
	Fawkes call for current_ID: 4,0

ERROR for individual 404 at marker iteration_5912
	Parent: {'A': ['3'], 'B': ['4']}
	Fawkes call for current_ID: 0,3

ERROR for individual 204 at marker iteration_5920
	Child: {'A': ['5'], 'B': ['1']}
	Fawkes call for current_ID: 3,0

ERROR for individual 104 at marker iteration_5933
	Child: {'A': ['4'], 'B': ['4']}
	Fawkes call for current_ID: 0,2

ERROR for individual 103 at marker iteration_5933
	Child: {'A': ['4'], 'B': ['4']}
	Fawkes call for current_ID: 3,0

ERROR for individual 315 at marker iteration_5933
	Parent: {'A': ['4'], 'B': ['4']}
	Fawkes call for current_ID: 0,2

ERROR for individual 317 at marker iteration_5933
	Parent: {'A': ['4'], 'B': ['4']}
	Fawkes call for current_ID: 0,2

ERROR for individual 312 at marker iteration_5933
	Parent: {'A': ['4'], 'B': ['4']}
	Fawkes call for current_ID: 0,2

ERROR for individual 409 at marker iteration_5942
	Parent: {'A': ['5'], 'B': ['1']}
	Fawkes call for current_ID: 4,0

ERROR for individual 316 at marker iteration_5943
	Child: {'A': ['5'], 'B': ['1']}
	Fawkes call for current_ID: 2,0

ERROR for individual 408 at marker iteration_5950
	Parent: {'A': ['5'], 'B': ['3']}
	Fawkes call for current_ID: 4,0

ERROR for individual 405 at marker iteration_5952
	Parent: {'A': ['4'], 'B': ['5']}
	Fawkes call for current_ID: 0,4

ERROR for individual 406 at marker iteration_5952
	Parent: {'A': ['4'], 'B': ['5']}
	Fawkes call for current_ID: 0,3

ERROR for individual 407 at marker iteration_5952
	Parent: {'A': ['4'], 'B': ['5']}
	Fawkes call for current_ID: 0,3

ERROR for individual 308 at marker iteration_5963
	Parent: {'A': ['1'], 'B': ['4']}
	Fawkes call for current_ID: 0,3

ERROR for individual 101 at marker iteration_5967
	Child: {'A': ['2'], 'B': ['4']}
	Fawkes call for current_ID: 0,3

ERROR for individual 303 at marker iteration_5967
	Parent: {'A': ['2'], 'B': ['4']}
	Fawkes call for current_ID: 0,3

ERROR for individual 101 at marker iteration_5969
	Child: {'A': ['4'], 'B': ['2']}
	Fawkes call for current_ID: 2,0

ERROR for individual 202 at marker iteration_5974
	Child: {'A': ['5'], 'B': ['3']}
	Fawkes call for current_ID: 3,0

ERROR for individual 209 at marker iteration_5977
	Child: {'A': ['5'], 'B': ['1']}
	Fawkes call for current_ID: 4,0

ERROR for individual 403 at marker iteration_5978
	Parent 1 is: {'A': ['2'], 'N': [None]}
	Parent 2 is: B3,B2
	Fawkes call for current_ID: 0,4

ERROR for individual 402 at marker iteration_5983
	Parent: {'A': ['3'], 'B': ['3']}
	Fawkes call for current_ID: 2,0

ERROR for individual 412 at marker iteration_5984
	Parent 1 is: {'A': ['2'], 'N': [None]}
	Parent 2 is: A2,A4
	Fawkes call for current_ID: 0,4

ERROR for individual 314 at marker iteration_5986
	Child: {'A': ['5'], 'B': ['5']}
	Fawkes call for current_ID: 0,3

ERROR for individual 401 at marker iteration_5988
	Parent: {'A': ['1'], 'B': ['4']}
	Fawkes call for current_ID: 0,2

ERROR for individual 318 at marker iteration_5989
	Child: {'A': ['2'], 'B': ['3']}
	Fawkes call for current_ID: 0,2

ERROR for individual 312 at marker iteration_6000
	Parent: {'A': ['2'], 'B': ['3']}
	Fawkes call for current_ID: 0,2

ERROR for individual 311 at marker iteration_6002
	Child: {'B': ['1'], 'N': [None]}
	Fawkes call: 0,5

ERROR for individual 305 at marker iteration_6009
	Parent 1 is: {'A': ['5'], 'N': [None]}
	Parent 2 is: N,B5
	Fawkes call for current_ID: 0,7

ERROR for individual 410 at marker iteration_6017
	Parent 1 is: {'A': ['3'], 'N': [None]}
	Parent 2 is: A2,A2
	Fawkes call for current_ID: 0,3

ERROR for individual 209 at marker iteration_6021
	Child: {'A': ['3'], 'B': ['4']}
	Fawkes call for current_ID: 0,2

ERROR for individual 311 at marker iteration_6022
	Child: {'A': ['3'], 'B': ['5']}
	Fawkes call for current_ID: 0,3

ERROR for individual 316 at marker iteration_6023
	Child: {'B': ['1', '6']}
	Fawkes call: 0,4

ERROR for individual 409 at marker iteration_6043
	Parent 1 is: {'A': ['2'], 'N': [None]}
	Parent 2 is: N,A5
	Fawkes call for current_ID: 0,3

ERROR for individual 308 at marker iteration_6048
	Parent 1 is: {'A': ['2'], 'N': [None]}
	Parent 2 is: B2,N
	Fawkes call for current_ID: 0,3

ERROR for individual 411 at marker iteration_6054
	Parent 1 is: {'B': ['1'], 'N': [None]}
	Parent 2 is: A1,N
	Fawkes call for current_ID: 2,0

ERROR for individual 314 at marker iteration_6057
	Child: {'A': ['4'], 'B': ['2']}
	Fawkes call for current_ID: 2,0

ERROR for individual 312 at marker iteration_6062
	Parent 1 is: {'B': ['2'], 'N': [None]}
	Parent 2 is: A1,A5
	Fawkes call for current_ID: 3,0

ERROR for individual 301 at marker iteration_6071
	Parent: {'A': ['3'], 'B': ['2']}
	Fawkes call for current_ID: 2,0

ERROR for individual 410 at marker iteration_6081
	Parent 1 is: {'A': ['4'], 'N': [None]}
	Parent 2 is: B1,B3
	Fawkes call for current_ID: 0,2

ERROR for individual 307 at marker iteration_6090
	Child: {'A': ['3'], 'B': ['5']}
	Fawkes call for current_ID: 2,0

ERROR for individual 412 at marker iteration_6095
	Parent: {'A': ['1'], 'B': ['3']}
	Fawkes call for current_ID: 0,2

ERROR for individual 312 at marker iteration_6109
	Parent: {'A': ['3'], 'B': ['2']}
	Fawkes call for current_ID: 2,0

ERROR for individual 309 at marker iteration_6118
	Child: {'A': ['5'], 'B': ['1']}
	Fawkes call for current_ID: 4,0

ERROR for individual 319 at marker iteration_6132
	Child: {'A': ['5'], 'B': ['1']}
	Fawkes call for current_ID: 4,0

ERROR for individual 311 at marker iteration_6140
	Child: {'A': ['2'], 'B': ['5']}
	Fawkes call for current_ID: 0,3

ERROR for individual 315 at marker iteration_6153
	Parent: {'A': ['3'], 'B': ['1']}
	Fawkes call for current_ID: 2,0

ERROR for individual 413 at marker iteration_6158
	Parent: {'A': ['1'], 'B': ['4']}
	Fawkes call for current_ID: 0,3

ERROR for individual 209 at marker iteration_6171
	Child: {'A': ['2'], 'B': ['5']}
	Fawkes call for current_ID: 0,2

ERROR for individual 406 at marker iteration_6173
	Parent 1 is: {'A': ['1'], 'N': [None]}
	Parent 2 is: B5,N
	Fawkes call for current_ID: 0,7

ERROR for individual 101 at marker iteration_6179
	Child: {'A': ['2'], 'B': ['5']}
	Fawkes call for current_ID: 0,2

ERROR for individual 318 at marker iteration_6180
	Parent 1 is: {'A': ['1'], 'N': [None]}
	Parent 2 is: B3,B2
	Fawkes call for current_ID: 0,7

ERROR for individual 312 at marker iteration_6180
	Parent 1 is: {'A': ['1'], 'N': [None]}
	Parent 2 is: B3,B2
	Fawkes call for current_ID: 0,6

ERROR for individual 301 at marker iteration_6192
	Parent: {'A': ['1'], 'B': ['3']}
	Fawkes call for current_ID: 0,2

ERROR for individual 104 at marker iteration_6222
	Child: {'A': ['1'], 'B': ['4']}
	Fawkes call for current_ID: 0,2

ERROR for individual 103 at marker iteration_6222
	Child: {'A': ['1'], 'B': ['4']}
	Fawkes call for current_ID: 0,3

ERROR for individual 313 at marker iteration_6222
	Parent: {'A': ['1'], 'B': ['4']}
	Fawkes call for current_ID: 0,3

ERROR for individual 318 at marker iteration_6222
	Parent: {'A': ['1'], 'B': ['4']}
	Fawkes call for current_ID: 0,3

ERROR for individual 310 at marker iteration_6222
	Parent: {'A': ['1'], 'B': ['4']}
	Fawkes call for current_ID: 0,3

ERROR for individual 312 at marker iteration_6222
	Parent: {'A': ['1'], 'B': ['4']}
	Fawkes call for current_ID: 0,3

ERROR for individual 402 at marker iteration_6226
	Child: {'A': ['1'], 'B': ['5']}
	Fawkes call for current_ID: 0,2

ERROR for individual 317 at marker iteration_6228
	Parent: {'A': ['1'], 'B': ['3']}
	Fawkes call for current_ID: 0,2

ERROR for individual 310 at marker iteration_6231
	Parent 1 is: {'A': ['3'], 'N': [None]}
	Parent 2 is: B2,B1
	Fawkes call for current_ID: 0,7

ERROR for individual 205 at marker iteration_6252
	Parent 1 is: {'B': ['1'], 'N': [None]}
	Parent 2 is: N,A5
	Fawkes call for current_ID: 4,0

ERROR for individual 206 at marker iteration_6257
	Child: {'A': ['1'], 'B': ['5']}
	Fawkes call for current_ID: 0,4

ERROR for individual 401 at marker iteration_6275
	Parent 1 is: {'A': ['1'], 'N': [None]}
	Parent 2 is: A3,A1
	Fawkes call for current_ID: 0,2

ERROR for individual 208 at marker iteration_6298
	Child: {'A': ['3'], 'B': ['1']}
	Fawkes call for current_ID: 2,0

ERROR for individual 308 at marker iteration_6301
	Parent 1 is: {'B': ['1'], 'N': [None]}
	Parent 2 is: A3,N
	Fawkes call for current_ID: 4,0

ERROR for individual 306 at marker iteration_6310
	Parent: {'A': ['2'], 'B': ['3']}
	Fawkes call for current_ID: 0,2

ERROR for individual 102 at marker iteration_6328
	Child: {'A': ['3'], 'B': ['4']}
	Fawkes call for current_ID: 0,3

ERROR for individual 210 at marker iteration_6356
	Parent 1 is: {'A': ['1'], 'N': [None]}
	Parent 2 is: A4,N
	Fawkes call for current_ID: 0,2

ERROR for individual 307 at marker iteration_6372
	Child: {'A': ['3'], 'B': ['5']}
	Fawkes call for current_ID: 0,3

ERROR for individual 315 at marker iteration_6386
	Parent 1 is: {'A': ['1'], 'N': [None]}
	Parent 2 is: A2,A1
	Fawkes call for current_ID: 0,2

ERROR for individual 413 at marker iteration_6394
	Parent 1 is: {'B': ['4'], 'N': [None]}
	Parent 2 is: N,A2
	Fawkes call for current_ID: 6,0

ERROR for individual 410 at marker iteration_6397
	Parent 1 is: {'A': ['1'], 'N': [None]}
	Parent 2 is: A1,A3
	Fawkes call for current_ID: 0,3

ERROR for individual 308 at marker iteration_6399
	Parent 1 is: {'A': ['2'], 'N': [None]}
	Parent 2 is: N,B2
	Fawkes call for current_ID: 0,5

ERROR for individual 208 at marker iteration_6419
	Child: {'A': ['2'], 'B': ['3']}
	Fawkes call for current_ID: 0,2

ERROR for individual 208 at marker iteration_6424
	Child: {'A': ['4'], 'B': ['1']}
	Fawkes call for current_ID: 3,0

ERROR for individual 318 at marker iteration_6425
	Child: {'A': ['2'], 'B': ['3']}
	Fawkes call: 0,3

ERROR for individual 310 at marker iteration_6426
	Parent: {'A': ['3'], 'B': ['1']}
	Fawkes call for current_ID: 2,0

ERROR for individual 203 at marker iteration_6440
	Child: {'A': ['5'], 'B': ['2']}
	Fawkes call for current_ID: 3,0

ERROR for individual 305 at marker iteration_6441
	Parent: {'A': ['1'], 'B': ['4']}
	Fawkes call for current_ID: 0,2

ERROR for individual 408 at marker iteration_6445
	Parent 1 is: {'A': ['4'], 'N': [None]}
	Parent 2 is: N,B2
	Fawkes call for current_ID: 0,6

ERROR for individual 413 at marker iteration_6456
	Parent: {'A': ['2'], 'B': ['3']}
	Fawkes call for current_ID: 0,2

ERROR for individual 317 at marker iteration_6465
	Parent 1 is: {'B': ['2'], 'N': [None]}
	Parent 2 is: A1,N
	Fawkes call for current_ID: 3,0

ERROR for individual 403 at marker iteration_6468
	Parent 1 is: {'B': ['2'], 'N': [None]}
	Parent 2 is: B4,B1
	Fawkes call for current_ID: 5,0

ERROR for individual 302 at marker iteration_6481
	Parent: {'A': ['5'], 'B': ['2']}
	Fawkes call for current_ID: 3,0

ERROR for individual 101 at marker iteration_6483
	Child: {'A': ['1'], 'B': ['4']}
	Fawkes call for current_ID: 0,2

ERROR for individual 304 at marker iteration_6483
	Parent: {'A': ['1'], 'B': ['4']}
	Fawkes call for current_ID: 0,3

ERROR for individual 317 at marker iteration_6486
	Parent 1 is: {'A': ['1'], 'N': [None]}
	Parent 2 is: N,A3
	Fawkes call for current_ID: 0,9

ERROR for individual 101 at marker iteration_6495
	Child: {'B': ['1', '2']}
	Fawkes call: 0,3

ERROR for individual 409 at marker iteration_6496
	Parent 1 is: {'B': ['2'], 'N': [None]}
	Parent 2 is: A3,N
	Fawkes call for current_ID: 8,0

ERROR for individual 204 at marker iteration_6498
	Child: {'A': ['5'], 'B': ['5']}
	Fawkes call for current_ID: 3,0

ERROR for individual 404 at marker iteration_6504
	Parent: {'A': ['4'], 'B': ['3']}
	Fawkes call for current_ID: 0,2

ERROR for individual 102 at marker iteration_6508
	Child: {'B': ['4', '4']}
	Fawkes call for current_ID: 0,3

ERROR for individual 204 at marker iteration_6536
	Child: {'A': ['3'], 'B': ['4']}
	Fawkes call for current_ID: 0,3

ERROR for individual 203 at marker iteration_6549
	Child: {'A': ['5'], 'B': ['1']}
	Fawkes call for current_ID: 4,0

ERROR for individual 405 at marker iteration_6551
	Parent: {'A': ['3'], 'B': ['3']}
	Fawkes call for current_ID: 0,2

ERROR for individual 201 at marker iteration_6552
	Child: {'B': ['3', '3']}
	Fawkes call: 0,3

ERROR for individual 409 at marker iteration_6564
	Parent: {'A': ['4'], 'B': ['2']}
	Fawkes call for current_ID: 3,0

ERROR for individual 319 at marker iteration_6566
	Child: {'A': ['5'], 'B': ['2']}
	Fawkes call for current_ID: 2,0

ERROR for individual 317 at marker iteration_6568
	Parent 1 is: {'B': ['1'], 'N': [None]}
	Parent 2 is: A4,N
	Fawkes call for current_ID: 6,0

ERROR for individual 204 at marker iteration_6579
	Child: {'A': ['2'], 'B': ['4']}
	Fawkes call for current_ID: 0,3

ERROR for individual 301 at marker iteration_6589
	Parent: {'A': ['3'], 'B': ['4']}
	Fawkes call for current_ID: 0,2

ERROR for individual 311 at marker iteration_6600
	Child: {'A': ['2'], 'B': ['4']}
	Fawkes call for current_ID: 0,3

ERROR for individual 413 at marker iteration_6601
	Parent 1 is: {'A': ['3'], 'N': [None]}
	Parent 2 is: N,B3
	Fawkes call for current_ID: 0,5

ERROR for individual 317 at marker iteration_6633
	Parent 1 is: {'B': ['2'], 'N': [None]}
	Parent 2 is: B2,B5
	Fawkes call for current_ID: 2,0

ERROR for individual 302 at marker iteration_6643
	Parent: {'B': ['5', '5']}
	Fawkes call for current_ID: 0,4

ERROR for individual 312 at marker iteration_6663
	Parent 1 is: {'B': ['5'], 'N': [None]}
	Parent 2 is: A1,N
	Fawkes call for current_ID: 2,0

ERROR for individual 413 at marker iteration_6664
	Parent: {'A': ['5'], 'B': ['1']}
	Fawkes call for current_ID: 2,0

ERROR for individual 202 at marker iteration_6669
	Child: {'B': ['4', '5']}
	Fawkes call: 0,3

ERROR for individual 309 at marker iteration_6670
	Child: {'B': ['1', '4']}
	Fawkes call: 0,2

ERROR for individual 413 at marker iteration_6681
	Parent 1 is: {'B': ['1'], 'N': [None]}
	Parent 2 is: B1,B3
	Fawkes call for current_ID: 2,0

ERROR for individual 202 at marker iteration_6683
	Child: {'B': ['2', '4']}
	Fawkes call: 0,3

ERROR for individual 402 at marker iteration_6699
	Child: {'A': ['4'], 'B': ['2']}
	Fawkes call for current_ID: 2,0

ERROR for individual 408 at marker iteration_6711
	Parent: {'A': ['4'], 'B': ['5']}
	Fawkes call for current_ID: 0,4

ERROR for individual 101 at marker iteration_6721
	Child: {'A': ['2'], 'B': ['5']}
	Fawkes call for current_ID: 0,3

ERROR for individual 303 at marker iteration_6721
	Parent: {'A': ['2'], 'B': ['5']}
	Fawkes call for current_ID: 0,2

ERROR for individual 210 at marker iteration_6733
	Parent 1 is: {'A': ['4'], 'N': [None]}
	Parent 2 is: N,B5
	Fawkes call for current_ID: 0,8

ERROR for individual 207 at marker iteration_6740
	Child: set(['A2', 'A4'])
	Spouse: set(['A2'])
	Fawkes call for current_ID: 3,0

ERROR for individual 204 at marker iteration_6741
	Child: {'A': ['5'], 'B': ['4']}
	Fawkes call for current_ID: 0,3

ERROR for individual 306 at marker iteration_6742
	Child: {'A': ['5'], 'B': ['4']}
	Fawkes call for current_ID: 0,2

ERROR for individual 204 at marker iteration_6752
	Child: {'A': ['4', '4']}
	Fawkes call for current_ID: 2,0

ERROR for individual 318 at marker iteration_6755
	Parent: {'A': ['4'], 'B': ['2']}
	Fawkes call for current_ID: 3,0

ERROR for individual 207 at marker iteration_6758
	Child: {'A': ['5'], 'B': ['5']}
	Fawkes call for current_ID: 0,3

ERROR for individual 405 at marker iteration_6759
	Parent: {'A': ['2'], 'B': ['5']}
	Fawkes call for current_ID: 0,2

ERROR for individual 406 at marker iteration_6759
	Parent: {'A': ['2'], 'B': ['5']}
	Fawkes call for current_ID: 0,2

ERROR for individual 407 at marker iteration_6759
	Parent: {'A': ['2'], 'B': ['5']}
	Fawkes call for current_ID: 0,2

ERROR for individual 312 at marker iteration_6774
	Parent: {'A': ['2'], 'B': ['3']}
	Fawkes call for current_ID: 0,2

ERROR for individual 203 at marker iteration_6777
	Child: {'A': ['5'], 'B': ['2']}
	Fawkes call for current_ID: 4,0

ERROR for individual 320 at marker iteration_6782
	Parent: {'A': ['1'], 'B': ['5']}
	Fawkes call for current_ID: 0,2

ERROR for individual 318 at marker iteration_6798
	Parent: {'A': ['5'], 'B': ['2']}
	Fawkes call for current_ID: 3,0

ERROR for individual 102 at marker iteration_6813
	Child: {'A': ['4'], 'B': ['4']}
	Fawkes call for current_ID: 2,0

ERROR for individual 404 at marker iteration_6821
	Parent: {'A': ['5'], 'B': ['4']}
	Fawkes call for current_ID: 2,0

ERROR for individual 406 at marker iteration_6828
	Parent: {'A': ['5'], 'B': ['1']}
	Fawkes call for current_ID: 3,0

ERROR for individual 315 at marker iteration_6837
	Child: {'A': ['4'], 'B': ['1']}
	Fawkes call for current_ID: 3,0

ERROR for individual 303 at marker iteration_6841
	Parent: {'A': ['4'], 'B': ['4']}
	Fawkes call for current_ID: 0,3

ERROR for individual 314 at marker iteration_6844
	Child: {'A': ['2'], 'B': ['5']}
	Fawkes call for current_ID: 0,3

ERROR for individual 406 at marker iteration_6859
	Parent 1 is: {'A': ['1'], 'N': [None]}
	Parent 2 is: A1,N
	Fawkes call for current_ID: 0,5

ERROR for individual 310 at marker iteration_6871
	Parent: {'A': ['5'], 'B': ['2']}
	Fawkes call for current_ID: 2,0

ERROR for individual 302 at marker iteration_6876
	Child: {'A': ['3'], 'B': ['1']}
	Fawkes call for current_ID: 2,0

ERROR for individual 204 at marker iteration_6895
	Child: {'A': ['1'], 'B': ['5']}
	Fawkes call for current_ID: 0,4

ERROR for individual 202 at marker iteration_6898
	Child: {'B': ['2', '6']}
	Fawkes call: 0,5

ERROR for individual 302 at marker iteration_6900
	Parent 1 is: {'A': ['1'], 'N': [None]}
	Parent 2 is: B2,B1
	Fawkes call for current_ID: 0,5

ERROR for individual 305 at marker iteration_6905
	Parent: {'A': ['2'], 'B': ['4']}
	Fawkes call for current_ID: 0,3

ERROR for individual 405 at marker iteration_6909
	Parent: {'A': ['5'], 'B': ['2']}
	Fawkes call for current_ID: 2,0

ERROR for individual 305 at marker iteration_6915
	Parent: {'A': ['5'], 'B': ['3']}
	Fawkes call for current_ID: 4,0

ERROR for individual 302 at marker iteration_6915
	Parent: {'A': ['5'], 'B': ['3']}
	Fawkes call for current_ID: 3,0

ERROR for individual 303 at marker iteration_6915
	Parent: {'A': ['5'], 'B': ['3']}
	Fawkes call for current_ID: 4,0

ERROR for individual 304 at marker iteration_6915
	Parent: {'A': ['5'], 'B': ['3']}
	Fawkes call for current_ID: 4,0

ERROR for individual 319 at marker iteration_6918
	Child: {'A': ['3'], 'B': ['1']}
	Fawkes call for current_ID: 2,0

ERROR for individual 316 at marker iteration_6920
	Child: {'B': ['3'], 'N': [None]}
	Fawkes call: 0,2

ERROR for individual 408 at marker iteration_6959
	Parent: {'A': ['4'], 'B': ['5']}
	Fawkes call for current_ID: 2,0

ERROR for individual 409 at marker iteration_6959
	Parent: {'A': ['4'], 'B': ['5']}
	Fawkes call for current_ID: 2,0

ERROR for individual 315 at marker iteration_6963
	Parent 1 is: {'A': ['1'], 'N': [None]}
	Parent 2 is: B2,N
	Fawkes call for current_ID: 0,6

ERROR for individual 315 at marker iteration_6965
	Child: {'A': ['5'], 'B': ['2']}
	Fawkes call for current_ID: 2,0

ERROR for individual 312 at marker iteration_6988
	Parent 1 is: {'A': ['1'], 'N': [None]}
	Parent 2 is: A1,A3
	Fawkes call for current_ID: 0,2

ERROR for individual 311 at marker iteration_6989
	Child: {'A': ['1'], 'B': ['3']}
	Fawkes call for current_ID: 0,2

ERROR for individual 408 at marker iteration_6991
	Parent 1 is: {'B': ['2'], 'N': [None]}
	Parent 2 is: B1,B4
	Fawkes call for current_ID: 7,0

ERROR for individual 319 at marker iteration_7023
	Child: {'A': ['3'], 'B': ['1']}
	Fawkes call for current_ID: 2,0

ERROR for individual 408 at marker iteration_7031
	Parent 1 is: {'B': ['2'], 'N': [None]}
	Parent 2 is: A4,N
	Fawkes call for current_ID: 9,0

ERROR for individual 102 at marker iteration_7041
	Child: {'A': ['1'], 'B': ['3']}
	Fawkes call for current_ID: 0,2

ERROR for individual 101 at marker iteration_7045
	Child: {'A': ['1'], 'B': ['5']}
	Fawkes call for current_ID: 0,4

ERROR for individual 206 at marker iteration_7052
	Child: {'A': ['5'], 'B': ['5']}
	Fawkes call for current_ID: 3,0

ERROR for individual 207 at marker iteration_7052
	Child: {'A': ['5'], 'B': ['5']}
	Fawkes call for current_ID: 0,4

ERROR for individual 302 at marker iteration_7060
	Parent 1 is: {'B': ['1'], 'N': [None]}
	Parent 2 is: B4,N
	Fawkes call for current_ID: 3,0

ERROR for individual 312 at marker iteration_7066
	Parent: {'A': ['4'], 'B': ['1']}
	Fawkes call for current_ID: 3,0

ERROR for individual 410 at marker iteration_7067
	Parent: {'A': ['3'], 'B': ['4']}
	Fawkes call for current_ID: 0,2

ERROR for individual 409 at marker iteration_7070
	Parent: {'A': ['1'], 'B': ['5']}
	Fawkes call for current_ID: 0,4

ERROR for individual 209 at marker iteration_7073
	Child: {'A': ['5'], 'B': ['2']}
	Fawkes call for current_ID: 3,0

ERROR for individual 412 at marker iteration_7073
	Parent: {'A': ['5'], 'B': ['2']}
	Fawkes call for current_ID: 2,0

ERROR for individual 413 at marker iteration_7073
	Parent: {'A': ['5'], 'B': ['2']}
	Fawkes call for current_ID: 2,0

ERROR for individual 209 at marker iteration_7081
	Parent: {'A': ['1'], 'B': ['4']}
	Fawkes call for current_ID: 0,2

ERROR for individual 318 at marker iteration_7089
	Child: {'A': ['1'], 'B': ['5']}
	Fawkes call for current_ID: 0,3

ERROR for individual 209 at marker iteration_7094
	Parent: {'A': ['4'], 'B': ['4']}
	Fawkes call for current_ID: 2,0

ERROR for individual 304 at marker iteration_7096
	Parent: {'A': ['4'], 'B': ['4']}
	Fawkes call for current_ID: 0,2

ERROR for individual 302 at marker iteration_7096
	Parent: {'A': ['4'], 'B': ['4']}
	Fawkes call for current_ID: 0,2

ERROR for individual 313 at marker iteration_7112
	Child: {'A': ['3'], 'B': ['3']}
	Fawkes call for current_ID: 0,2

ERROR for individual 412 at marker iteration_7113
	Parent: {'A': ['4'], 'B': ['5']}
	Fawkes call for current_ID: 0,2

ERROR for individual 413 at marker iteration_7113
	Parent: {'A': ['4'], 'B': ['5']}
	Fawkes call for current_ID: 0,2

ERROR for individual 208 at marker iteration_7118
	Parent: {'A': ['5'], 'B': ['1']}
	Fawkes call for current_ID: 4,0

ERROR for individual 205 at marker iteration_7118
	Parent: {'A': ['5'], 'B': ['1']}
	Fawkes call for current_ID: 4,0

ERROR for individual 412 at marker iteration_7137
	Parent: {'A': ['1'], 'B': ['4']}
	Fawkes call for current_ID: 0,3

ERROR for individual 308 at marker iteration_7139
	Parent: {'A': ['1'], 'B': ['4']}
	Fawkes call for current_ID: 0,2

ERROR for individual 411 at marker iteration_7158
	Parent: {'A': ['1'], 'B': ['4']}
	Fawkes call for current_ID: 0,3

ERROR for individual 311 at marker iteration_7162
	Child: {'A': ['1'], 'B': ['5']}
	Fawkes call for current_ID: 0,2

ERROR for individual 307 at marker iteration_7168
	Child: {'B': ['1', '3']}
	Fawkes call: 0,3

ERROR for individual 102 at marker iteration_7169
	Child: {'A': ['2'], 'B': ['5']}
	Fawkes call for current_ID: 0,3

ERROR for individual 404 at marker iteration_7183
	Parent 1 is: {'B': ['1'], 'N': [None]}
	Parent 2 is: N,A6
	Fawkes call for current_ID: 2,0

ERROR for individual 209 at marker iteration_7192
	Child: {'A': ['4'], 'B': ['4']}
	Fawkes call for current_ID: 0,2

ERROR for individual 303 at marker iteration_7200
	Parent 1 is: {'A': ['2'], 'N': [None]}
	Parent 2 is: A2,A3
	Fawkes call for current_ID: 0,4

ERROR for individual 406 at marker iteration_7216
	Parent 1 is: {'A': ['3'], 'N': [None]}
	Parent 2 is: B1,B3
	Fawkes call for current_ID: 0,5

ERROR for individual 411 at marker iteration_7218
	Parent: {'A': ['5'], 'B': ['5']}
	Fawkes call for current_ID: 0,2

ERROR for individual 102 at marker iteration_7222
	Child: {'A': ['1'], 'B': ['5']}
	Fawkes call for current_ID: 0,3

ERROR for individual 101 at marker iteration_7222
	Child: {'A': ['1'], 'B': ['5']}
	Fawkes call for current_ID: 0,4

ERROR for individual 402 at marker iteration_7224
	Parent: {'A': ['5'], 'B': ['1']}
	Fawkes call for current_ID: 3,0

ERROR for individual 103 at marker iteration_7238
	Child: {'A': ['3'], 'B': ['3']}
	Fawkes call for current_ID: 0,2

ERROR for individual 102 at marker iteration_7248
	Child: {'A': ['3'], 'B': ['1']}
	Fawkes call for current_ID: 2,0

ERROR for individual 409 at marker iteration_7254
	Parent: {'A': ['4'], 'B': ['1']}
	Fawkes call for current_ID: 2,0

ERROR for individual 319 at marker iteration_7259
	Child: {'A': ['5'], 'B': ['1']}
	Fawkes call for current_ID: 4,0

ERROR for individual 404 at marker iteration_7260
	Parent: {'A': ['3'], 'B': ['2']}
	Fawkes call for current_ID: 2,0

ERROR for individual 310 at marker iteration_7264
	Parent: {'A': ['3'], 'B': ['1']}
	Fawkes call for current_ID: 2,0

ERROR for individual 310 at marker iteration_7265
	Parent 1 is: {'A': ['2'], 'N': [None]}
	Parent 2 is: B1,B3
	Fawkes call for current_ID: 0,5

ERROR for individual 203 at marker iteration_7268
	Parent 1 is: {'A': ['2'], 'N': [None]}
	Parent 2 is: B3,N
	Fawkes call for current_ID: 0,8

ERROR for individual 204 at marker iteration_7279
	Child: {'A': ['1'], 'B': ['5']}
	Fawkes call for current_ID: 0,3

ERROR for individual 208 at marker iteration_7281
	Parent: {'A': ['5'], 'B': ['4']}
	Fawkes call for current_ID: 2,0

ERROR for individual 306 at marker iteration_7282
	Parent: {'A': ['5'], 'B': ['5']}
	Fawkes call for current_ID: 0,4

ERROR for individual 207 at marker iteration_7295
	Child: set(['A5', 'N'])
	Spouse: set(['N'])
	Fawkes call for current_ID: 4,0

ERROR for individual 306 at marker iteration_7306
	Parent: {'A': ['5'], 'B': ['1']}
	Fawkes call for current_ID: 4,0

ERROR for individual 305 at marker iteration_7308
	Parent: {'A': ['5'], 'B': ['2']}
	Fawkes call for current_ID: 2,0

ERROR for individual 316 at marker iteration_7311
	Child: {'A': ['5'], 'B': ['3']}
	Fawkes call for current_ID: 3,0

ERROR for individual 407 at marker iteration_7316
	Parent 1 is: {'A': ['1'], 'N': [None]}
	Parent 2 is: B4,N
	Fawkes call for current_ID: 0,5

ERROR for individual 306 at marker iteration_7335
	Parent: {'A': ['2'], 'B': ['4']}
	Fawkes call for current_ID: 0,3

ERROR for individual 209 at marker iteration_7341
	Child: {'B': ['2', '5']}
	Fawkes call: 0,3

ERROR for individual 206 at marker iteration_7348
	Child: {'A': ['2'], 'B': ['3']}
	Fawkes call for current_ID: 0,2

ERROR for individual 412 at marker iteration_7354
	Parent 1 is: {'B': ['2'], 'N': [None]}
	Parent 2 is: B1,B2
	Fawkes call for current_ID: 3,0

ERROR for individual 315 at marker iteration_7356
	Parent: {'A': ['4'], 'B': ['5']}
	Fawkes call for current_ID: 0,2

ERROR for individual 318 at marker iteration_7356
	Parent: {'A': ['4'], 'B': ['5']}
	Fawkes call for current_ID: 0,2

ERROR for individual 308 at marker iteration_7356
	Parent: {'A': ['4'], 'B': ['5']}
	Fawkes call for current_ID: 0,2

ERROR for individual 319 at marker iteration_7380
	Child: {'A': ['5'], 'B': ['5']}
	Fawkes call for current_ID: 0,2

ERROR for individual 406 at marker iteration_7391
	Parent 1 is: {'A': ['3'], 'N': [None]}
	Parent 2 is: A3,A2
	Fawkes call for current_ID: 0,5

ERROR for individual 207 at marker iteration_7409
	Child: {'A': ['3'], 'B': ['2']}
	Fawkes call for current_ID: 2,0

ERROR for individual 409 at marker iteration_7411
	Parent: {'A': ['4'], 'B': ['3']}
	Fawkes call for current_ID: 3,0

ERROR for individual 410 at marker iteration_7411
	Parent: {'A': ['4'], 'B': ['3']}
	Fawkes call for current_ID: 3,0

ERROR for individual 307 at marker iteration_7417
	Child: set(['A3', 'N'])
	Spouse: set(['N'])
	Fawkes call for current_ID: 2,0

ERROR for individual 206 at marker iteration_7426
	Child: {'A': ['4'], 'B': ['1']}
	Fawkes call for current_ID: 2,0

ERROR for individual 209 at marker iteration_7433
	Child: {'A': ['3'], 'B': ['4']}
	Fawkes call for current_ID: 0,3

ERROR for individual 205 at marker iteration_7438
	Child: {'A': ['5'], 'B': ['2']}
	Fawkes call for current_ID: 2,0

ERROR for individual 318 at marker iteration_7450
	Child: {'A': ['5'], 'B': ['4']}
	Fawkes call for current_ID: 0,2

ERROR for individual 404 at marker iteration_7454
	Parent 1 is: {'A': ['1'], 'N': [None]}
	Parent 2 is: B2,N
	Fawkes call for current_ID: 0,3

ERROR for individual 202 at marker iteration_7456
	Child: set(['A2', 'A4'])
	Spouse: set(['B4', 'A2'])
	Fawkes call for current_ID: 2,0

ERROR for individual 203 at marker iteration_7461
	Parent: {'A': ['1'], 'B': ['3']}
	Fawkes call for current_ID: 0,2

ERROR for individual 408 at marker iteration_7464
	Parent 1 is: {'A': ['3'], 'N': [None]}
	Parent 2 is: A3,N
	Fawkes call for current_ID: 0,4

ERROR for individual 201 at marker iteration_7468
	Parent: {'A': ['4'], 'B': ['2']}
	Fawkes call for current_ID: 3,0

ERROR for individual 306 at marker iteration_7471
	Child: set(['A8', 'N'])
	Spouse: set(['N'])
	Fawkes call for current_ID: 5,0

ERROR for individual 401 at marker iteration_7472
	Parent: {'A': ['1'], 'B': ['4']}
	Fawkes call for current_ID: 0,2

ERROR for individual 310 at marker iteration_7481
	Child: {'A': ['4'], 'B': ['3']}
	Fawkes call for current_ID: 2,0

ERROR for individual 104 at marker iteration_7498
	Child: {'A': ['4'], 'B': ['5']}
	Fawkes call for current_ID: 3,0

ERROR for individual 103 at marker iteration_7498
	Child: {'A': ['4'], 'B': ['5']}
	Fawkes call for current_ID: 0,2

ERROR for individual 101 at marker iteration_7503
	Child: {'A': ['4'], 'B': ['3']}
	Fawkes call for current_ID: 3,0

ERROR for individual 305 at marker iteration_7503
	Parent: {'A': ['4'], 'B': ['3']}
	Fawkes call for current_ID: 3,0

ERROR for individual 303 at marker iteration_7503
	Parent: {'A': ['4'], 'B': ['3']}
	Fawkes call for current_ID: 3,0

ERROR for individual 208 at marker iteration_7508
	Child: {'A': ['4'], 'B': ['3']}
	Fawkes call for current_ID: 0,2

ERROR for individual 401 at marker iteration_7512
	Parent: {'A': ['4'], 'B': ['2']}
	Fawkes call for current_ID: 3,0

ERROR for individual 311 at marker iteration_7516
	Child: {'A': ['1'], 'B': ['5']}
	Fawkes call for current_ID: 0,3

ERROR for individual 410 at marker iteration_7523
	Parent 1 is: {'B': ['4'], 'N': [None]}
	Parent 2 is: N,A2
	Fawkes call for current_ID: 5,0

ERROR for individual 408 at marker iteration_7539
	Parents: {'A': ['3', '3']}
	Fawkes call for current_ID: 2,0

ERROR for individual 402 at marker iteration_7543
	Parent: {'A': ['5'], 'B': ['4']}
	Fawkes call for current_ID: 0,2

ERROR for individual 303 at marker iteration_7545
	Parent 1 is: {'B': ['1'], 'N': [None]}
	Parent 2 is: B1,B4
	Fawkes call for current_ID: 4,0

ERROR for individual 102 at marker iteration_7546
	Child: {'A': ['5'], 'B': ['4']}
	Fawkes call for current_ID: 2,0

ERROR for individual 209 at marker iteration_7561
	Parent: {'A': ['4'], 'B': ['2']}
	Fawkes call for current_ID: 3,0

ERROR for individual 303 at marker iteration_7579
	Parent: {'A': ['1'], 'B': ['4']}
	Fawkes call for current_ID: 0,3

ERROR for individual 102 at marker iteration_7582
	Child: {'A': ['4'], 'B': ['3']}
	Fawkes call for current_ID: 2,0

ERROR for individual 210 at marker iteration_7584
	Parent: {'A': ['4'], 'B': ['1']}
	Fawkes call for current_ID: 3,0

ERROR for individual 307 at marker iteration_7589
	Child: {'A': ['2'], 'B': ['3']}
	Fawkes call for current_ID: 0,2

ERROR for individual 201 at marker iteration_7590
	Child: set(['A1', 'A5'])
	Spouse: set(['A1', 'B3'])
	Fawkes call for current_ID: 2,0

ERROR for individual 210 at marker iteration_7606
	Parent 1 is: {'B': ['3'], 'N': [None]}
	Parent 2 is: A1,A3
	Fawkes call for current_ID: 5,0

ERROR for individual 202 at marker iteration_7629
	Child: {'A': ['3'], 'B': ['3']}
	Fawkes call for current_ID: 2,0

ERROR for individual 403 at marker iteration_7633
	Parent 1 is: {'A': ['2'], 'N': [None]}
	Parent 2 is: B5,B1
	Fawkes call for current_ID: 0,4

ERROR for individual 308 at marker iteration_7639
	Parent: {'A': ['2'], 'B': ['4']}
	Fawkes call for current_ID: 0,2

ERROR for individual 410 at marker iteration_7647
	Parent 1 is: {'A': ['2'], 'N': [None]}
	Parent 2 is: N,B3
	Fawkes call for current_ID: 0,2

ERROR for individual 413 at marker iteration_7656
	Parent: {'A': ['2'], 'B': ['3']}
	Fawkes call for current_ID: 0,2

ERROR for individual 413 at marker iteration_7659
	Parent 1 is: {'A': ['1'], 'N': [None]}
	Parent 2 is: B3,B1
	Fawkes call for current_ID: 0,5

ERROR for individual 210 at marker iteration_7662
	Parent 1 is: {'A': ['1'], 'N': [None]}
	Parent 2 is: B2,N
	Fawkes call for current_ID: 0,4

ERROR for individual 203 at marker iteration_7671
	Parent: {'A': ['4'], 'B': ['4']}
	Fawkes call for current_ID: 3,0

ERROR for individual 205 at marker iteration_7671
	Parent: {'A': ['4'], 'B': ['4']}
	Fawkes call for current_ID: 3,0

ERROR for individual 103 at marker iteration_7676
	Child: {'B': ['6'], 'N': [None]}
	Fawkes call: 0,5

ERROR for individual 314 at marker iteration_7679
	Child: {'A': ['5'], 'B': ['4']}
	Fawkes call for current_ID: 4,0

ERROR for individual 207 at marker iteration_7692
	Child: {'B': ['6'], 'N': [None]}
	Fawkes call: 0,4

ERROR for individual 412 at marker iteration_7693
	Parent: {'A': ['2'], 'B': ['5']}
	Fawkes call for current_ID: 0,3

ERROR for individual 409 at marker iteration_7700
	Parent: {'A': ['4'], 'B': ['4']}
	Fawkes call for current_ID: 0,2

ERROR for individual 409 at marker iteration_7750
	Parent 1 is: {'B': ['5'], 'N': [None]}
	Parent 2 is: N,A3
	Fawkes call for current_ID: 2,0

ERROR for individual 411 at marker iteration_7754
	Parent: {'A': ['5'], 'B': ['2']}
	Fawkes call for current_ID: 3,0

ERROR for individual 209 at marker iteration_7764
	Child: set(['A4', 'N'])
	Spouse: set(['N'])
	Fawkes call for current_ID: 2,0

ERROR for individual 202 at marker iteration_7765
	Child: {'A': ['4'], 'B': ['5']}
	Fawkes call for current_ID: 0,4

ERROR for individual 205 at marker iteration_7786
	Parent: {'A': ['4'], 'B': ['1']}
	Fawkes call for current_ID: 3,0

ERROR for individual 405 at marker iteration_7787
	Parent: {'A': ['3'], 'B': ['4']}
	Fawkes call for current_ID: 0,2

ERROR for individual 406 at marker iteration_7787
	Parent: {'A': ['3'], 'B': ['4']}
	Fawkes call for current_ID: 0,2

ERROR for individual 407 at marker iteration_7787
	Parent: {'A': ['3'], 'B': ['4']}
	Fawkes call for current_ID: 0,2

ERROR for individual 101 at marker iteration_7791
	Child: {'A': ['3'], 'B': ['3']}
	Fawkes call for current_ID: 2,0

ERROR for individual 318 at marker iteration_7796
	Parent 1 is: {'B': ['1'], 'N': [None]}
	Parent 2 is: A4,N
	Fawkes call for current_ID: 2,0

ERROR for individual 205 at marker iteration_7801
	Parent 1 is: {'B': ['1'], 'N': [None]}
	Parent 2 is: A5,N
	Fawkes call for current_ID: 6,0

ERROR for individual 310 at marker iteration_7802
	Child: {'A': ['2'], 'B': ['5']}
	Fawkes call for current_ID: 0,4

ERROR for individual 316 at marker iteration_7803
	Child: set(['A1', 'A4'])
	Spouse: set(['A1', 'B1'])
	Fawkes call for current_ID: 2,0

ERROR for individual 317 at marker iteration_7811
	Parent: {'A': ['4'], 'B': ['2']}
	Fawkes call for current_ID: 2,0

ERROR for individual 413 at marker iteration_7820
	Parent: {'A': ['2'], 'B': ['4']}
	Fawkes call for current_ID: 0,3

ERROR for individual 101 at marker iteration_7822
	Child: {'A': ['4'], 'B': ['4']}
	Fawkes call for current_ID: 3,0

ERROR for individual 316 at marker iteration_7841
	Child: {'B': ['5'], 'N': [None]}
	Fawkes call: 0,4

ERROR for individual 402 at marker iteration_7843
	Parent: {'A': ['5'], 'B': ['2']}
	Fawkes call for current_ID: 2,0

ERROR for individual 306 at marker iteration_7845
	Child: {'A': ['4'], 'B': ['4']}
	Fawkes call for current_ID: 0,3

ERROR for individual 311 at marker iteration_7857
	Child: {'A': ['5'], 'B': ['2']}
	Fawkes call for current_ID: 3,0

ERROR for individual 403 at marker iteration_7866
	Parent 1 is: {'B': ['4'], 'N': [None]}
	Parent 2 is: B4,N
	Fawkes call for current_ID: 2,0

ERROR for individual 404 at marker iteration_7869
	Parent 1 is: {'B': ['2'], 'N': [None]}
	Parent 2 is: A1,N
	Fawkes call for current_ID: 6,0

ERROR for individual 310 at marker iteration_7876
	Parent 1 is: {'A': ['3'], 'N': [None]}
	Parent 2 is: N,B3
	Fawkes call for current_ID: 0,5

ERROR for individual 307 at marker iteration_7900
	Child: {'A': ['1', '4']}
	Fawkes call: 0,2

ERROR for individual 205 at marker iteration_7906
	Parent: {'A': ['4'], 'B': ['1']}
	Fawkes call for current_ID: 3,0

ERROR for individual 304 at marker iteration_7919
	Parent 1 is: {'B': ['1'], 'N': [None]}
	Parent 2 is: N,A4
	Fawkes call for current_ID: 2,0

ERROR for individual 308 at marker iteration_7937
	Parent 1 is: {'A': ['1'], 'N': [None]}
	Parent 2 is: N,B1
	Fawkes call for current_ID: 0,5

ERROR for individual 406 at marker iteration_7944
	Parent: {'A': ['3'], 'B': ['4']}
	Fawkes call for current_ID: 2,0

ERROR for individual 407 at marker iteration_7945
	Parent 1 is: {'A': ['5'], 'N': [None]}
	Parent 2 is: A1,A2
	Fawkes call for current_ID: 0,5

ERROR for individual 312 at marker iteration_7950
	Parent 1 is: {'B': ['1'], 'N': [None]}
	Parent 2 is: A2,A4
	Fawkes call for current_ID: 3,0

ERROR for individual 201 at marker iteration_7955
	Parent 1 is: {'A': ['3'], 'N': [None]}
	Parent 2 is: B4,N
	Fawkes call for current_ID: 0,5

ERROR for individual 313 at marker iteration_7956
	Child: {'A': ['4'], 'B': ['2']}
	Fawkes call for current_ID: 2,0

ERROR for individual 204 at marker iteration_7959
	Child: {'A': ['5'], 'B': ['1']}
	Fawkes call for current_ID: 4,0

ERROR for individual 204 at marker iteration_7965
	Child: {'A': ['5'], 'B': ['1']}
	Fawkes call for current_ID: 3,0

ERROR for individual 206 at marker iteration_7971
	Child: {'A': ['4'], 'B': ['4']}
	Fawkes call for current_ID: 2,0

ERROR for individual 319 at marker iteration_7977
	Child: {'A': ['1'], 'B': ['3']}
	Fawkes call for current_ID: 0,2

ERROR for individual 301 at marker iteration_7992
	Parent 1 is: {'B': ['1'], 'N': [None]}
	Parent 2 is: A1,N
	Fawkes call for current_ID: 3,0

ERROR for individual 202 at marker iteration_8005
	Child: {'A': ['1'], 'B': ['5']}
	Fawkes call for current_ID: 0,4

ERROR for individual 204 at marker iteration_8015
	Child: set(['A1', 'A6'])
	Spouse: set(['A1', 'B4'])
	Fawkes call for current_ID: 4,0

ERROR for individual 209 at marker iteration_8018
	Parent: {'A': ['5'], 'B': ['5']}
	Fawkes call for current_ID: 2,0

ERROR for individual 208 at marker iteration_8025
	Parent: {'A': ['4'], 'B': ['5']}
	Fawkes call for current_ID: 0,4

ERROR for individual 201 at marker iteration_8025
	Parent: {'A': ['4'], 'B': ['5']}
	Fawkes call for current_ID: 0,4

ERROR for individual 315 at marker iteration_8031
	Parent 1 is: {'B': ['1'], 'N': [None]}
	Parent 2 is: B2,B3
	Fawkes call for current_ID: 3,0

ERROR for individual 103 at marker iteration_8032
	Child: {'A': ['1'], 'B': ['5']}
	Fawkes call for current_ID: 0,4

ERROR for individual 317 at marker iteration_8032
	Parent: {'A': ['1'], 'B': ['5']}
	Fawkes call for current_ID: 0,4

ERROR for individual 310 at marker iteration_8032
	Parent: {'A': ['1'], 'B': ['5']}
	Fawkes call for current_ID: 0,4

ERROR for individual 319 at marker iteration_8040
	Child: {'A': ['2'], 'B': ['4']}
	Fawkes call for current_ID: 0,2

ERROR for individual 413 at marker iteration_8046
	Parent 1 is: {'B': ['8'], 'N': [None]}
	Parent 2 is: N,A2
	Fawkes call for current_ID: 3,0

ERROR for individual 103 at marker iteration_8065
	Child: set(['A3', 'N'])
	Spouse: set(['N'])
	Fawkes call for current_ID: 2,0

ERROR for individual 403 at marker iteration_8077
	Parent 1 is: {'A': ['3'], 'N': [None]}
	Parent 2 is: N,B1
	Fawkes call for current_ID: 0,6

ERROR for individual 412 at marker iteration_8087
	Parent: {'A': ['5'], 'B': ['4']}
	Fawkes call for current_ID: 4,0

ERROR for individual 306 at marker iteration_8107
	Parent: {'A': ['4'], 'B': ['3']}
	Fawkes call for current_ID: 0,2

ERROR for individual 205 at marker iteration_8115
	Parent: {'A': ['3'], 'B': ['2']}
	Fawkes call for current_ID: 2,0

ERROR for individual 412 at marker iteration_8126
	Parent: {'A': ['3'], 'B': ['4']}
	Fawkes call for current_ID: 2,0

ERROR for individual 203 at marker iteration_8127
	Child: {'A': ['5'], 'B': ['1']}
	Fawkes call for current_ID: 2,0

ERROR for individual 205 at marker iteration_8130
	Parent 1 is: {'A': ['4'], 'N': [None]}
	Parent 2 is: B2,B3
	Fawkes call for current_ID: 0,5

ERROR for individual 203 at marker iteration_8136
	Child: {'A': ['4'], 'B': ['3']}
	Fawkes call for current_ID: 2,0

ERROR for individual 411 at marker iteration_8154
	Parent: {'A': ['5'], 'B': ['5']}
	Fawkes call for current_ID: 0,4

ERROR for individual 313 at marker iteration_8168
	Parent: {'A': ['2'], 'B': ['3']}
	Fawkes call for current_ID: 0,2

ERROR for individual 315 at marker iteration_8168
	Parent: {'A': ['2'], 'B': ['3']}
	Fawkes call for current_ID: 0,2

ERROR for individual 318 at marker iteration_8168
	Parent: {'A': ['2'], 'B': ['3']}
	Fawkes call for current_ID: 0,2

ERROR for individual 310 at marker iteration_8168
	Parent: {'A': ['2'], 'B': ['3']}
	Fawkes call for current_ID: 0,2

ERROR for individual 312 at marker iteration_8168
	Parent: {'A': ['2'], 'B': ['3']}
	Fawkes call for current_ID: 0,2

ERROR for individual 210 at marker iteration_8186
	Parent: {'A': ['4'], 'B': ['3']}
	Fawkes call for current_ID: 3,0

ERROR for individual 207 at marker iteration_8195
	Child: {'A': ['5'], 'B': ['3']}
	Fawkes call for current_ID: 2,0

ERROR for individual 103 at marker iteration_8207
	Child: set(['A9', 'N'])
	Spouse: set(['N'])
	Fawkes call for current_ID: 5,0

ERROR for individual 319 at marker iteration_8236
	Child: {'A': ['5'], 'B': ['3']}
	Fawkes call for current_ID: 0,2

ERROR for individual 411 at marker iteration_8239
	Parent: {'A': ['2'], 'B': ['4']}
	Fawkes call for current_ID: 0,2

ERROR for individual 309 at marker iteration_8254
	Child: set(['A4', 'N'])
	Spouse: set(['N'])
	Fawkes call for current_ID: 2,0

ERROR for individual 302 at marker iteration_8260
	Parent: {'A': ['4'], 'B': ['5']}
	Fawkes call for current_ID: 2,0

ERROR for individual 208 at marker iteration_8262
	Parent: {'A': ['2'], 'B': ['3']}
	Fawkes call for current_ID: 0,2

ERROR for individual 310 at marker iteration_8268
	Parent: {'A': ['2'], 'B': ['3']}
	Fawkes call for current_ID: 0,2

ERROR for individual 408 at marker iteration_8286
	Parent: {'A': ['1'], 'B': ['4']}
	Fawkes call for current_ID: 0,2

ERROR for individual 208 at marker iteration_8301
	Parent: {'A': ['1'], 'B': ['5']}
	Fawkes call for current_ID: 0,3

ERROR for individual 406 at marker iteration_8312
	Parent: {'A': ['3'], 'B': ['2']}
	Fawkes call for current_ID: 2,0

ERROR for individual 101 at marker iteration_8314
	Child: {'A': ['4'], 'B': ['3']}
	Fawkes call for current_ID: 0,2

ERROR for individual 315 at marker iteration_8321
	Parent 1 is: {'A': ['1'], 'N': [None]}
	Parent 2 is: A1,N
	Fawkes call for current_ID: 0,5

ERROR for individual 409 at marker iteration_8324
	Parent 1 is: {'A': ['4'], 'N': [None]}
	Parent 2 is: B1,B5
	Fawkes call for current_ID: 0,2

ERROR for individual 410 at marker iteration_8324
	Parent 1 is: {'A': ['4'], 'N': [None]}
	Parent 2 is: B1,B5
	Fawkes call for current_ID: 0,2

ERROR for individual 204 at marker iteration_8325
	Child: {'A': ['4'], 'B': ['3']}
	Fawkes call for current_ID: 3,0

ERROR for individual 315 at marker iteration_8326
	Parent: {'A': ['4'], 'B': ['4']}
	Fawkes call for current_ID: 0,3

ERROR for individual 317 at marker iteration_8326
	Parent: {'A': ['4'], 'B': ['4']}
	Fawkes call for current_ID: 0,3

ERROR for individual 310 at marker iteration_8326
	Parent: {'A': ['4'], 'B': ['4']}
	Fawkes call for current_ID: 0,3

ERROR for individual 403 at marker iteration_8341
	Parent 1 is: {'B': ['1'], 'N': [None]}
	Parent 2 is: B1,B1
	Fawkes call for current_ID: 2,0

ERROR for individual 209 at marker iteration_8345
	Child: {'A': ['4'], 'B': ['4']}
	Fawkes call for current_ID: 2,0

ERROR for individual 209 at marker iteration_8353
	Child: {'A': ['5'], 'B': ['5']}
	Fawkes call for current_ID: 3,0

ERROR for individual 209 at marker iteration_8368
	Parent: {'A': ['4'], 'B': ['5']}
	Fawkes call for current_ID: 0,3

ERROR for individual 319 at marker iteration_8375
	Child: {'A': ['2'], 'B': ['4']}
	Fawkes call for current_ID: 0,3

ERROR for individual 406 at marker iteration_8376
	Parent 1 is: {'A': ['1'], 'N': [None]}
	Parent 2 is: B1,B4
	Fawkes call for current_ID: 0,7

ERROR for individual 312 at marker iteration_8407
	Parent: {'A': ['5'], 'B': ['3']}
	Fawkes call for current_ID: 3,0

ERROR for individual 313 at marker iteration_8412
	Child: {'A': ['4'], 'B': ['4']}
	Fawkes call for current_ID: 2,0

ERROR for individual 101 at marker iteration_8441
	Child: {'A': ['2'], 'B': ['3']}
	Fawkes call for current_ID: 0,2

ERROR for individual 404 at marker iteration_8448
	Parent: {'A': ['5'], 'B': ['5']}
	Fawkes call for current_ID: 0,2

ERROR for individual 405 at marker iteration_8473
	Parent 1 is: {'A': ['6'], 'N': [None]}
	Parent 2 is: B1,B2
	Fawkes call for current_ID: 0,6

ERROR for individual 404 at marker iteration_8490
	Parent: {'A': ['5'], 'B': ['4']}
	Fawkes call for current_ID: 3,0

ERROR for individual 201 at marker iteration_8491
	Parent 1 is: {'B': ['1'], 'N': [None]}
	Parent 2 is: B1,B1
	Fawkes call for current_ID: 2,0

ERROR for individual 316 at marker iteration_8504
	Child: {'B': ['5'], 'N': [None]}
	Fawkes call: 0,4

ERROR for individual 320 at marker iteration_8505
	Parent 1 is: {'A': ['1'], 'N': [None]}
	Parent 2 is: A4,A1
	Fawkes call for current_ID: 0,3

ERROR for individual 315 at marker iteration_8514
	Parent: {'A': ['4'], 'B': ['5']}
	Fawkes call for current_ID: 0,2

ERROR for individual 310 at marker iteration_8514
	Parent: {'A': ['4'], 'B': ['5']}
	Fawkes call for current_ID: 0,2

ERROR for individual 102 at marker iteration_8514
	Child: {'A': ['4'], 'B': ['5']}
	Fawkes call for current_ID: 0,4

ERROR for individual 313 at marker iteration_8519
	Child: {'A': ['1'], 'B': ['3']}
	Fawkes call for current_ID: 0,2

ERROR for individual 203 at marker iteration_8522
	Child: {'A': ['1'], 'B': ['4']}
	Fawkes call for current_ID: 0,2

ERROR for individual 304 at marker iteration_8537
	Parent 1 is: {'B': ['1'], 'N': [None]}
	Parent 2 is: B5,N
	Fawkes call for current_ID: 7,0

ERROR for individual 208 at marker iteration_8539
	Child: {'A': ['3'], 'B': ['2']}
	Fawkes call for current_ID: 2,0

ERROR for individual 409 at marker iteration_8542
	Parent 1 is: {'B': ['1'], 'N': [None]}
	Parent 2 is: A1,A3
	Fawkes call for current_ID: 5,0

ERROR for individual 309 at marker iteration_8547
	Child: {'A': ['3'], 'B': ['5']}
	Fawkes call for current_ID: 0,3

ERROR for individual 307 at marker iteration_8557
	Child: {'A': ['4'], 'B': ['5']}
	Fawkes call for current_ID: 2,0

ERROR for individual 306 at marker iteration_8571
	Child: {'A': ['2'], 'B': ['3']}
	Fawkes call for current_ID: 0,2

ERROR for individual 104 at marker iteration_8582
	Child: {'A': ['4'], 'B': ['2']}
	Fawkes call for current_ID: 3,0

ERROR for individual 104 at marker iteration_8584
	Child: {'B': ['3'], 'N': [None]}
	Fawkes call: 0,2

ERROR for individual 201 at marker iteration_8586
	Parent: {'A': ['4'], 'B': ['1']}
	Fawkes call for current_ID: 2,0

ERROR for individual 401 at marker iteration_8591
	Parent 1 is: {'B': ['3'], 'N': [None]}
	Parent 2 is: B2,B3
	Fawkes call for current_ID: 5,0

ERROR for individual 309 at marker iteration_8596
	Child: set(['A7', 'N'])
	Spouse: set(['N'])
	Fawkes call for current_ID: 2,0

ERROR for individual 319 at marker iteration_8612
	Child: {'B': ['3'], 'N': [None]}
	Fawkes call: 0,3

ERROR for individual 312 at marker iteration_8615
	Parent 1 is: {'A': ['3'], 'N': [None]}
	Parent 2 is: N,B2
	Fawkes call for current_ID: 0,3

ERROR for individual 302 at marker iteration_8623
	Parent: {'A': ['5'], 'B': ['5']}
	Fawkes call for current_ID: 4,0

ERROR for individual 201 at marker iteration_8628
	Parent 1 is: {'B': ['3'], 'N': [None]}
	Parent 2 is: A3,N
	Fawkes call for current_ID: 9,0

ERROR for individual 310 at marker iteration_8636
	Child: {'A': ['5'], 'B': ['5']}
	Fawkes call for current_ID: 2,0

ERROR for individual 311 at marker iteration_8636
	Child: {'A': ['5'], 'B': ['5']}
	Fawkes call for current_ID: 0,4

ERROR for individual 201 at marker iteration_8640
	Parent 1 is: {'A': ['3'], 'N': [None]}
	Parent 2 is: A3,A2
	Fawkes call for current_ID: 0,8

ERROR for individual 209 at marker iteration_8643
	Parent: {'A': ['4'], 'B': ['1']}
	Fawkes call for current_ID: 2,0

ERROR for individual 303 at marker iteration_8647
	Parent: {'A': ['5'], 'B': ['4']}
	Fawkes call for current_ID: 3,0

ERROR for individual 209 at marker iteration_8651
	Child: {'A': ['3'], 'B': ['5']}
	Fawkes call for current_ID: 0,3

ERROR for individual 402 at marker iteration_8697
	Parent: {'A': ['2'], 'B': ['4']}
	Fawkes call for current_ID: 0,3

ERROR for individual 101 at marker iteration_8704
	Child: {'A': ['3'], 'B': ['4']}
	Fawkes call for current_ID: 0,2

ERROR for individual 315 at marker iteration_8708
	Child: {'A': ['5'], 'B': ['2']}
	Fawkes call for current_ID: 2,0

ERROR for individual 401 at marker iteration_8709
	Parent 1 is: {'B': ['5'], 'N': [None]}
	Parent 2 is: A1,N
	Fawkes call for current_ID: 4,0

ERROR for individual 405 at marker iteration_8718
	Parent 1 is: {'A': ['1'], 'N': [None]}
	Parent 2 is: B1,B2
	Fawkes call for current_ID: 0,4

ERROR for individual 210 at marker iteration_8724
	Parent 1 is: {'B': ['3'], 'N': [None]}
	Parent 2 is: A4,N
	Fawkes call for current_ID: 9,0

ERROR for individual 316 at marker iteration_8737
	Child: {'B': ['3', '4']}
	Fawkes call: 0,3

ERROR for individual 314 at marker iteration_8750
	Child: {'A': ['2'], 'B': ['5']}
	Fawkes call for current_ID: 0,3

ERROR for individual 302 at marker iteration_8756
	Parent: {'A': ['1'], 'B': ['3']}
	Fawkes call for current_ID: 0,2

ERROR for individual 405 at marker iteration_8758
	Parent: {'A': ['3'], 'B': ['2']}
	Fawkes call for current_ID: 2,0

ERROR for individual 207 at marker iteration_8763
	Child: {'A': ['3'], 'B': ['3']}
	Fawkes call for current_ID: 2,0

ERROR for individual 319 at marker iteration_8769
	Child: {'B': ['4'], 'N': [None]}
	Fawkes call: 0,3

ERROR for individual 318 at marker iteration_8774
	Parent: {'A': ['3'], 'B': ['3']}
	Fawkes call for current_ID: 2,0

ERROR for individual 103 at marker iteration_8785
	Child: {'A': ['4'], 'B': ['5']}
	Fawkes call for current_ID: 2,0

ERROR for individual 407 at marker iteration_8786
	Parent: {'A': ['5'], 'B': ['1']}
	Fawkes call for current_ID: 4,0

ERROR for individual 402 at marker iteration_8803
	Child: {'A': ['1'], 'B': ['5']}
	Fawkes call for current_ID: 0,2

ERROR for individual 401 at marker iteration_8824
	Parent 1 is: {'B': ['2'], 'N': [None]}
	Parent 2 is: B3,B2
	Fawkes call for current_ID: 3,0

ERROR for individual 308 at marker iteration_8825
	Parent: {'A': ['2'], 'B': ['3']}
	Fawkes call for current_ID: 0,2

ERROR for individual 405 at marker iteration_8829
	Parent 1 is: {'B': ['1'], 'N': [None]}
	Parent 2 is: A3,N
	Fawkes call for current_ID: 5,0

ERROR for individual 205 at marker iteration_8843
	Child: set(['A1', 'A3'])
	Spouse: set(['A1', 'B3'])
	Fawkes call for current_ID: 2,0

ERROR for individual 203 at marker iteration_8859
	Parent 1 is: {'B': ['1'], 'N': [None]}
	Parent 2 is: A2,N
	Fawkes call for current_ID: 8,0

ERROR for individual 208 at marker iteration_8868
	Parent: {'A': ['1'], 'B': ['4']}
	Fawkes call for current_ID: 0,2

ERROR for individual 205 at marker iteration_8868
	Parent: {'A': ['1'], 'B': ['4']}
	Fawkes call for current_ID: 0,3

ERROR for individual 305 at marker iteration_8875
	Parent 1 is: {'A': ['2'], 'N': [None]}
	Parent 2 is: A3,A1
	Fawkes call for current_ID: 0,2

ERROR for individual 409 at marker iteration_8893
	Parent 1 is: {'A': ['1'], 'N': [None]}
	Parent 2 is: B1,B4
	Fawkes call for current_ID: 0,6

ERROR for individual 303 at marker iteration_8896
	Parent: {'A': ['4'], 'B': ['3']}
	Fawkes call for current_ID: 0,2

ERROR for individual 101 at marker iteration_8899
	Child: {'A': ['5'], 'B': ['5']}
	Fawkes call for current_ID: 0,4

ERROR for individual 208 at marker iteration_8902
	Parent: {'A': ['5'], 'B': ['5']}
	Fawkes call for current_ID: 4,0

ERROR for individual 201 at marker iteration_8902
	Parent: {'A': ['5'], 'B': ['5']}
	Fawkes call for current_ID: 4,0

ERROR for individual 203 at marker iteration_8902
	Parent: {'A': ['5'], 'B': ['5']}
	Fawkes call for current_ID: 3,0

ERROR for individual 320 at marker iteration_8908
	Parent: {'A': ['5'], 'B': ['5']}
	Fawkes call for current_ID: 2,0

ERROR for individual 318 at marker iteration_8935
	Parent 1 is: {'B': ['1'], 'N': [None]}
	Parent 2 is: A2,N
	Fawkes call for current_ID: 5,0

ERROR for individual 320 at marker iteration_8948
	Parent 1 is: {'B': ['1'], 'N': [None]}
	Parent 2 is: A1,A3
	Fawkes call for current_ID: 5,0

ERROR for individual 312 at marker iteration_8957
	Parent: {'A': ['5'], 'B': ['3']}
	Fawkes call for current_ID: 3,0

ERROR for individual 314 at marker iteration_8959
	Child: {'A': ['5'], 'B': ['4']}
	Fawkes call for current_ID: 3,0

ERROR for individual 310 at marker iteration_8960
	Child: {'A': ['1'], 'B': ['4']}
	Fawkes call for current_ID: 0,2

ERROR for individual 411 at marker iteration_8975
	Parent: {'A': ['5'], 'B': ['2']}
	Fawkes call for current_ID: 2,0

ERROR for individual 314 at marker iteration_8996
	Child: set(['A5', 'N'])
	Spouse: set(['N'])
	Fawkes call for current_ID: 3,0

ERROR for individual 313 at marker iteration_9002
	Parent: {'A': ['4'], 'B': ['4']}
	Fawkes call for current_ID: 2,0

ERROR for individual 304 at marker iteration_9004
	Parent 1 is: {'B': ['2'], 'N': [None]}
	Parent 2 is: B2,N
	Fawkes call for current_ID: 2,0

ERROR for individual 208 at marker iteration_9008
	Child: {'A': ['4'], 'B': ['3']}
	Fawkes call for current_ID: 3,0

ERROR for individual 404 at marker iteration_9008
	Parent: {'A': ['4'], 'B': ['3']}
	Fawkes call for current_ID: 3,0

ERROR for individual 301 at marker iteration_9009
	Parent: {'A': ['3'], 'B': ['4']}
	Fawkes call for current_ID: 0,2

ERROR for individual 204 at marker iteration_9010
	Child: {'A': ['4'], 'B': ['4']}
	Fawkes call for current_ID: 0,2

ERROR for individual 205 at marker iteration_9028
	Child: {'A': ['5'], 'B': ['2']}
	Fawkes call for current_ID: 2,0

ERROR for individual 305 at marker iteration_9038
	Child: {'A': ['4'], 'B': ['4']}
	Fawkes call for current_ID: 2,0

ERROR for individual 316 at marker iteration_9065
	Child: set(['A1', 'A5'])
	Spouse: set(['A1', 'B1'])
	Fawkes call for current_ID: 2,0

ERROR for individual 312 at marker iteration_9071
	Parent 1 is: {'A': ['3'], 'N': [None]}
	Parent 2 is: A1,A3
	Fawkes call for current_ID: 0,5

ERROR for individual 102 at marker iteration_9089
	Child: {'A': ['5'], 'B': ['4']}
	Fawkes call for current_ID: 0,3

ERROR for individual 314 at marker iteration_9107
	Child: {'A': ['5'], 'B': ['2']}
	Fawkes call for current_ID: 2,0

ERROR for individual 404 at marker iteration_9121
	Parent 1 is: {'B': ['1'], 'N': [None]}
	Parent 2 is: A1,N
	Fawkes call for current_ID: 5,0

ERROR for individual 317 at marker iteration_9147
	Child: {'A': ['2'], 'B': ['4']}
	Fawkes call for current_ID: 0,2

ERROR for individual 312 at marker iteration_9147
	Child: {'A': ['2'], 'B': ['4']}
	Fawkes call for current_ID: 0,2

ERROR for individual 102 at marker iteration_9148
	Child: {'A': ['3', '3']}
	Fawkes call for current_ID: 2,0

ERROR for individual 402 at marker iteration_9150
	Parent: {'A': ['3'], 'B': ['4']}
	Fawkes call for current_ID: 0,3

ERROR for individual 401 at marker iteration_9177
	Parent 1 is: {'B': ['1'], 'N': [None]}
	Parent 2 is: B2,B3
	Fawkes call for current_ID: 2,0

ERROR for individual 406 at marker iteration_9179
	Parent: {'A': ['1'], 'B': ['3']}
	Fawkes call for current_ID: 0,2

ERROR for individual 312 at marker iteration_9181
	Parent: {'A': ['3'], 'B': ['2']}
	Fawkes call for current_ID: 2,0

ERROR for individual 102 at marker iteration_9188
	Child: {'A': ['4'], 'B': ['4']}
	Fawkes call for current_ID: 0,2

ERROR for individual 314 at marker iteration_9197
	Child: {'A': ['5'], 'B': ['3']}
	Fawkes call for current_ID: 2,0

ERROR for individual 209 at marker iteration_9204
	Parent: {'A': ['4'], 'B': ['1']}
	Fawkes call for current_ID: 2,0

ERROR for individual 101 at marker iteration_9206
	Child: {'A': ['1'], 'B': ['4']}
	Fawkes call for current_ID: 0,3

ERROR for individual 209 at marker iteration_9219
	Child: {'A': ['3'], 'B': ['2']}
	Fawkes call for current_ID: 2,0

ERROR for individual 312 at marker iteration_9225
	Parent: {'B': ['4', '4']}
	Fawkes call for current_ID: 0,3

ERROR for individual 210 at marker iteration_9232
	Parent 1 is: {'A': ['2'], 'N': [None]}
	Parent 2 is: B4,N
	Fawkes call for current_ID: 0,6

ERROR for individual 102 at marker iteration_9245
	Child: {'B': ['4', '4']}
	Fawkes call for current_ID: 0,2

ERROR for individual 316 at marker iteration_9279
	Child: set(['A1', 'A5'])
	Spouse: set(['A1', 'B2'])
	Fawkes call for current_ID: 4,0

ERROR for individual 203 at marker iteration_9285
	Parent: {'A': ['4'], 'B': ['1']}
	Fawkes call for current_ID: 3,0

ERROR for individual 203 at marker iteration_9301
	Child: {'A': ['5'], 'B': ['1']}
	Fawkes call for current_ID: 2,0

ERROR for individual 316 at marker iteration_9341
	Child: set(['A6', 'N'])
	Spouse: set(['N'])
	Fawkes call for current_ID: 5,0

ERROR for individual 103 at marker iteration_9350
	Child: {'A': ['4'], 'B': ['4']}
	Fawkes call for current_ID: 0,2

ERROR for individual 312 at marker iteration_9350
	Parent: {'A': ['4'], 'B': ['4']}
	Fawkes call for current_ID: 0,2

ERROR for individual 408 at marker iteration_9362
	Parent 1 is: {'B': ['1'], 'N': [None]}
	Parent 2 is: A1,A3
	Fawkes call for current_ID: 2,0

ERROR for individual 410 at marker iteration_9362
	Parent 1 is: {'B': ['1'], 'N': [None]}
	Parent 2 is: A1,A3
	Fawkes call for current_ID: 5,0

ERROR for individual 102 at marker iteration_9369
	Child: {'A': ['2'], 'B': ['4']}
	Fawkes call for current_ID: 0,3

ERROR for individual 319 at marker iteration_9371
	Child: {'A': ['1'], 'B': ['5']}
	Fawkes call for current_ID: 0,4

ERROR for individual 312 at marker iteration_9392
	Parent 1 is: {'A': ['3'], 'N': [None]}
	Parent 2 is: B4,N
	Fawkes call for current_ID: 0,2

ERROR for individual 301 at marker iteration_9395
	Parent: {'A': ['3'], 'B': ['5']}
	Fawkes call for current_ID: 0,2

ERROR for individual 305 at marker iteration_9399
	Parent: {'A': ['5'], 'B': ['5']}
	Fawkes call for current_ID: 4,0

ERROR for individual 309 at marker iteration_9408
	Child: {'B': ['3', '4']}
	Fawkes call: 0,2

ERROR for individual 103 at marker iteration_9423
	Child: {'A': ['1'], 'B': ['5']}
	Fawkes call for current_ID: 0,4

ERROR for individual 309 at marker iteration_9430
	Child: {'A': ['4'], 'B': ['2']}
	Fawkes call for current_ID: 3,0

ERROR for individual 104 at marker iteration_9436
	Child: set(['A3', 'A2'])
	Spouse: set(['A2', 'B2'])
	Fawkes call for current_ID: 2,0

ERROR for individual 311 at marker iteration_9442
	Child: {'A': ['5'], 'B': ['4']}
	Fawkes call for current_ID: 3,0

ERROR for individual 302 at marker iteration_9446
	Parent: {'A': ['1'], 'B': ['3']}
	Fawkes call for current_ID: 0,2

ERROR for individual 316 at marker iteration_9447
	Child: {'A': ['3'], 'B': ['5']}
	Fawkes call for current_ID: 0,2

ERROR for individual 303 at marker iteration_9449
	Parent: {'A': ['5'], 'B': ['5']}
	Fawkes call for current_ID: 2,0

ERROR for individual 311 at marker iteration_9456
	Child: {'A': ['4'], 'B': ['3']}
	Fawkes call for current_ID: 0,2

ERROR for individual 405 at marker iteration_9466
	Parent 1 is: {'A': ['1'], 'N': [None]}
	Parent 2 is: N,B5
	Fawkes call for current_ID: 0,6

ERROR for individual 311 at marker iteration_9471
	Child: {'A': ['5'], 'B': ['5']}
	Fawkes call for current_ID: 0,4

ERROR for individual 302 at marker iteration_9497
	Parent 1 is: {'B': ['4'], 'N': [None]}
	Parent 2 is: B2,B3
	Fawkes call for current_ID: 5,0

ERROR for individual 101 at marker iteration_9519
	Child: {'A': ['5'], 'B': ['2']}
	Fawkes call for current_ID: 4,0

ERROR for individual 405 at marker iteration_9524
	Parent: {'A': ['4'], 'B': ['3']}
	Fawkes call for current_ID: 0,2

ERROR for individual 409 at marker iteration_9530
	Parent 1 is: {'A': ['1'], 'N': [None]}
	Parent 2 is: B3,N
	Fawkes call for current_ID: 0,4

ERROR for individual 314 at marker iteration_9539
	Child: {'A': ['2'], 'B': ['4']}
	Fawkes call for current_ID: 0,3

ERROR for individual 206 at marker iteration_9546
	Child: {'A': ['5'], 'B': ['5']}
	Fawkes call for current_ID: 4,0

ERROR for individual 408 at marker iteration_9557
	Parent: {'A': ['3'], 'B': ['4']}
	Fawkes call for current_ID: 0,3

ERROR for individual 409 at marker iteration_9557
	Parent: {'A': ['3'], 'B': ['4']}
	Fawkes call for current_ID: 0,3

ERROR for individual 316 at marker iteration_9574
	Child: {'A': ['4'], 'B': ['3']}
	Fawkes call for current_ID: 3,0

ERROR for individual 208 at marker iteration_9576
	Parent: {'A': ['4'], 'B': ['5']}
	Fawkes call for current_ID: 0,2

ERROR for individual 204 at marker iteration_9579
	Child: set(['A1', 'A5'])
	Spouse: set(['A1', 'B5'])
	Fawkes call for current_ID: 4,0

ERROR for individual 413 at marker iteration_9586
	Parent: {'A': ['3'], 'B': ['4']}
	Fawkes call for current_ID: 0,3

ERROR for individual 208 at marker iteration_9599
	Parent: {'A': ['5'], 'B': ['2']}
	Fawkes call for current_ID: 4,0

ERROR for individual 201 at marker iteration_9599
	Parent: {'A': ['5'], 'B': ['2']}
	Fawkes call for current_ID: 3,0

ERROR for individual 205 at marker iteration_9599
	Parent: {'A': ['5'], 'B': ['2']}
	Fawkes call for current_ID: 4,0

ERROR for individual 206 at marker iteration_9600
	Child: {'A': ['4'], 'B': ['5']}
	Fawkes call for current_ID: 0,4

ERROR for individual 207 at marker iteration_9600
	Child: {'A': ['4'], 'B': ['5']}
	Fawkes call for current_ID: 0,3

ERROR for individual 104 at marker iteration_9608
	Child: {'A': ['4'], 'B': ['5']}
	Fawkes call for current_ID: 0,3

ERROR for individual 102 at marker iteration_9619
	Child: {'A': ['3'], 'B': ['2']}
	Fawkes call for current_ID: 2,0

ERROR for individual 209 at marker iteration_9633
	Child: {'A': ['2'], 'B': ['4']}
	Fawkes call for current_ID: 0,3

ERROR for individual 208 at marker iteration_9633
	Child: {'A': ['2'], 'B': ['4']}
	Fawkes call for current_ID: 0,2

ERROR for individual 204 at marker iteration_9637
	Child: {'A': ['3'], 'B': ['4']}
	Fawkes call for current_ID: 0,3

ERROR for individual 203 at marker iteration_9637
	Child: {'A': ['3'], 'B': ['4']}
	Fawkes call for current_ID: 0,3

ERROR for individual 319 at marker iteration_9639
	Child: {'A': ['3'], 'B': ['5']}
	Fawkes call for current_ID: 0,3

ERROR for individual 302 at marker iteration_9644
	Parent 1 is: {'B': ['2'], 'N': [None]}
	Parent 2 is: B3,B2
	Fawkes call for current_ID: 2,0

ERROR for individual 209 at marker iteration_9652
	Child: {'A': ['4'], 'B': ['4']}
	Fawkes call for current_ID: 0,2

ERROR for individual 314 at marker iteration_9671
	Child: {'A': ['5'], 'B': ['1']}
	Fawkes call for current_ID: 4,0

ERROR for individual 317 at marker iteration_9677
	Parent 1 is: {'A': ['1'], 'N': [None]}
	Parent 2 is: N,B1
	Fawkes call for current_ID: 0,2

ERROR for individual 318 at marker iteration_9677
	Parent 1 is: {'B': ['1'], 'N': [None]}
	Parent 2 is: A1,N
	Fawkes call for current_ID: 2,0

ERROR for individual 312 at marker iteration_9677
	Parent 1 is: {'B': ['1'], 'N': [None]}
	Parent 2 is: A1,N
	Fawkes call for current_ID: 2,0

ERROR for individual 412 at marker iteration_9684
	Parent 1 is: {'A': ['1'], 'N': [None]}
	Parent 2 is: B1,B5
	Fawkes call for current_ID: 0,3

ERROR for individual 208 at marker iteration_9692
	Child: {'A': ['1'], 'B': ['5']}
	Fawkes call for current_ID: 0,3

ERROR for individual 311 at marker iteration_9696
	Child: {'A': ['5'], 'B': ['3']}
	Fawkes call for current_ID: 3,0

ERROR for individual 319 at marker iteration_9709
	Child: {'B': ['2'], 'N': [None]}
	Fawkes call: 0,3

ERROR for individual 411 at marker iteration_9728
	Parent: {'A': ['5'], 'B': ['2']}
	Fawkes call for current_ID: 2,0

ERROR for individual 409 at marker iteration_9736
	Parent 1 is: {'B': ['3'], 'N': [None]}
	Parent 2 is: A1,N
	Fawkes call for current_ID: 5,0

ERROR for individual 412 at marker iteration_9769
	Parent: {'A': ['4'], 'B': ['5']}
	Fawkes call for current_ID: 0,3

ERROR for individual 314 at marker iteration_9780
	Child: {'A': ['1'], 'B': ['4']}
	Fawkes call for current_ID: 0,2

ERROR for individual 203 at marker iteration_9784
	Child: {'A': ['5'], 'B': ['2']}
	Fawkes call for current_ID: 3,0

ERROR for individual 413 at marker iteration_9789
	Parent: {'A': ['2'], 'B': ['3']}
	Fawkes call for current_ID: 0,2

ERROR for individual 311 at marker iteration_9795
	Child: {'A': ['2'], 'B': ['4']}
	Fawkes call for current_ID: 0,3

ERROR for individual 318 at marker iteration_9796
	Child: {'A': ['1'], 'B': ['2']}
	Fawkes call: 0,3

ERROR for individual 201 at marker iteration_9799
	Parent: {'A': ['4'], 'B': ['1']}
	Fawkes call for current_ID: 3,0

ERROR for individual 406 at marker iteration_9803
	Parent 1 is: {'B': ['1'], 'N': [None]}
	Parent 2 is: N,B4
	Fawkes call for current_ID: 4,0

ERROR for individual 412 at marker iteration_9806
	Parent 1 is: {'A': ['3'], 'N': [None]}
	Parent 2 is: B1,B4
	Fawkes call for current_ID: 0,6

ERROR for individual 404 at marker iteration_9810
	Parent: {'A': ['4'], 'B': ['1']}
	Fawkes call for current_ID: 3,0

ERROR for individual 402 at marker iteration_9821
	Parent: {'A': ['3'], 'B': ['4']}
	Fawkes call for current_ID: 0,2

ERROR for individual 301 at marker iteration_9824
	Parent: {'A': ['4'], 'B': ['1']}
	Fawkes call for current_ID: 3,0

ERROR for individual 408 at marker iteration_9828
	Parent: {'A': ['4'], 'B': ['3']}
	Fawkes call for current_ID: 2,0

ERROR for individual 409 at marker iteration_9828
	Parent: {'A': ['4'], 'B': ['3']}
	Fawkes call for current_ID: 2,0

ERROR for individual 410 at marker iteration_9828
	Parent: {'A': ['4'], 'B': ['3']}
	Fawkes call for current_ID: 2,0

ERROR for individual 201 at marker iteration_9830
	Parent: {'A': ['3'], 'B': ['1']}
	Fawkes call for current_ID: 2,0

ERROR for individual 316 at marker iteration_9848
	Child: {'A': ['3'], 'B': ['5']}
	Fawkes call for current_ID: 2,0

ERROR for individual 315 at marker iteration_9855
	Parent 1 is: {'A': ['1'], 'N': [None]}
	Parent 2 is: B1,B2
	Fawkes call for current_ID: 0,3

ERROR for individual 201 at marker iteration_9866
	Parent 1 is: {'A': ['4'], 'N': [None]}
	Parent 2 is: A4,N
	Fawkes call for current_ID: 0,3

ERROR for individual 313 at marker iteration_9871
	Parent 1 is: {'A': ['8'], 'N': [None]}
	Parent 2 is: N,B1
	Fawkes call for current_ID: 0,2

ERROR for individual 315 at marker iteration_9871
	Parent 1 is: {'A': ['8'], 'N': [None]}
	Parent 2 is: N,B1
	Fawkes call for current_ID: 0,2

ERROR for individual 317 at marker iteration_9871
	Parent 1 is: {'A': ['8'], 'N': [None]}
	Parent 2 is: N,B1
	Fawkes call for current_ID: 0,3

ERROR for individual 312 at marker iteration_9871
	Parent 1 is: {'A': ['8'], 'N': [None]}
	Parent 2 is: N,B1
	Fawkes call for current_ID: 0,2

ERROR for individual 403 at marker iteration_9872
	Parent: {'A': ['4'], 'B': ['2']}
	Fawkes call for current_ID: 3,0

ERROR for individual 402 at marker iteration_9872
	Parent: {'A': ['4'], 'B': ['2']}
	Fawkes call for current_ID: 3,0

ERROR for individual 210 at marker iteration_9874
	Parent: {'A': ['4'], 'B': ['3']}
	Fawkes call for current_ID: 3,0

ERROR for individual 306 at marker iteration_9886
	Parent: {'A': ['2'], 'B': ['3']}
	Fawkes call for current_ID: 0,2

ERROR for individual 102 at marker iteration_9891
	Child: {'A': ['3'], 'B': ['3']}
	Fawkes call for current_ID: 0,2

ERROR for individual 305 at marker iteration_9920
	Parent 1 is: {'A': ['5'], 'N': [None]}
	Parent 2 is: N,A2
	Fawkes call for current_ID: 0,9

ERROR for individual 304 at marker iteration_9929
	Parent 1 is: {'B': ['5'], 'N': [None]}
	Parent 2 is: B5,B5
	Fawkes call for current_ID: 4,0

ERROR for individual 308 at marker iteration_9937
	Parent 1 is: {'B': ['2'], 'N': [None]}
	Parent 2 is: B1,B3
	Fawkes call for current_ID: 5,0

ERROR for individual 203 at marker iteration_9948
	Child: {'A': ['4'], 'B': ['4']}
	Fawkes call for current_ID: 2,0

ERROR for individual 208 at marker iteration_9967
	Parent: {'A': ['3'], 'B': ['1']}
	Fawkes call for current_ID: 2,0

ERROR for individual 313 at marker iteration_9972
	Child: {'A': ['1'], 'B': ['4']}
	Fawkes call for current_ID: 0,2

ERROR for individual 103 at marker iteration_9973
	Child: {'A': ['4'], 'B': ['4']}
	Fawkes call for current_ID: 2,0

ERROR for individual 309 at marker iteration_9984
	Child: set(['A1', 'A6'])
	Spouse: set(['A1', 'B1'])
	Fawkes call for current_ID: 5,0

ERROR for individual 315 at marker iteration_9993
	Parent 1 is: {'A': ['1'], 'N': [None]}
	Parent 2 is: A3,A1
	Fawkes call for current_ID: 0,3

Statistics for conversion: 470000 calls total
	9.80425531915 % of undefined calls prior to conversion (46080 calls)
	29.8885106383 % of heterozygous calls (140476 calls)
	1.66638297872 % of null calls (7832 calls)
	6.36361702128 % of single hemizygous calls (29909 calls)
	27.3865957447 % of homozygous type 1 calls (128717 calls)
	24.8906382979 % of homozygous type 2 calls (116986 calls)

	99.2534008717 % of homozygous type 1 calls converted (127756 out of 128717 calls)

	45.7191458807 % of homozygous type 2 calls converted (53485 out of 116986 calls)

	76.4804255319 % of calls converted (359458 calls)
	23.5195744681 % of undefined calls (110542 calls)

	1430 known errors (details in log file)
