# Supplementary material for: Partitioning of copy-number genotypes in pedigrees
Source: BMC Bioinformatics. 2010 May 3;11:226. doi: 10.1186/1471-2105-11-226 (PMC2874807; doi:10.1186/1471-2105-11-226)
Supplement: Additional file 2 — thousand validations with errors.tar.bz2. Archive containing the simulated data for 3 thousand runs with Mendelian errors. The archive contains the same file structure as the first additional file. The data has been splited into three files because of PedCheck's limitations. The file (2.2 Mb) has been uploaded with the present document, and is also available at http://www.statgen.org/main/index.php/Downloads/Downloads. [file 1471-2105-11-226-S2.BZ2 › 3_thousand_validations_with_errors/run_2/cn_genotype_calls_validation]

probeset_id	104	103	209	208	210	314	313	315	316	317	319	318	308	309	310	311	312	408	409	410	411	412	413	404	405	406	407	102	101	202	201	204	203	206	205	301	305	302	303	304	307	306	402	403	207	320	401
iteration_1	B4,B1	A1,B4	B4,B4	B2,N	B4,B1	A4,B1	B4,N	B4,N	A1,A3	B4,B2	A2,N	B4,B2	B4,N	A1,B3	B4,B2	-1,-1	B4,N	N,B1	N,B1	A4,B4	A1,N	-1,-1	A2,B4	-1,-1	A3,B4	B2,N	A3,B4	-2,-2	-2,-2	A5,N	-1,-1	B2,B1	-1,-1	A3,B2	N,B2	A5,B2	B2,B2	N,B1	N,B1	N,B1	A1,A2	A3,N	A3,A1	A1,N	B2,B2	B2,B2	A3,B2
iteration_2	-2,-2	-2,-2	-2,-2	-2,-2	-2,-2	-2,-2	N,B1	-2,-2	-1,-1	N,B1	-1,-1	-2,-2	N,B1	A3,B2	N,B1	N,B2	-2,-2	-2,-2	-2,-2	-2,-2	-2,-2	-2,-2	-2,-2	B2,N	B2,B1	N,B1	N,N	-2,-2	-2,-2	-1,-1	B4,B2	-2,-2	-2,-2	A1,A4	B1,B2	A4,B4	-2,-2	-2,-2	-2,-2	-2,-2	N,B3	A1,B1	-1,-1	A1,N	A1,B2	A1,A4	-2,-2
iteration_3	N,A2	-1,-1	A2,A2	N,N	N,N	A4,B1	N,A2	N,A2	-2,-2	N,A2	-2,-2	N,A2	-1,-1	-2,-2	N,A2	B1,B3	N,A2	N,B1	A4,A2	A4,N	-2,-2	A2,N	-2,-2	-2,-2	-1,-1	N,B1	-1,-1	N,B5	N,B1	-2,-2	N,B1	B1,B3	B5,N	N,B5	N,B1	-2,-2	B5,B3	-1,-1	N,B1	B5,B1	A1,A2	N,N	A1,N	N,A2	A1,A3	A1,N	B3,N
iteration_4	A4,B1	A2,B3	A2,B1	A1,N	B3,B1	-2,-2	A2,N	N,B1	A2,A3	-1,-1	-2,-2	N,B1	A2,A3	-1,-1	A2,A1	B1,B3	N,B1	-2,-2	-2,-2	-1,-1	A2,B1	N,B1	-2,-2	-2,-2	-1,-1	A1,B3	A1,B1	A1,N	A1,A4	-1,-1	A1,A1	A1,B4	A4,N	B3,N	A1,A1	-1,-1	A1,N	A1,A4	B4,N	A1,N	A1,N	A1,B3	B3,N	A1,A1	A2,N	A2,B3	N,N
iteration_5	-2,-2	-2,-2	A1,N	A2,A3	-2,-2	A1,B3	A2,N	N,A3	A1,N	N,A2	B2,N	A1,A3	A2,A1	B2,B2	-2,-2	-2,-2	-1,-1	B3,N	A1,A2	A2,B3	N,N	A3,N	A1,B2	A2,B2	-2,-2	-2,-2	-2,-2	-1,-1	-2,-2	-2,-2	-2,-2	B2,B2	A2,N	-1,-1	-2,-2	N,B1	A2,B2	A2,B2	A2,B2	A2,B2	N,A2	N,A2	A2,N	N,N	-1,-1	A2,B2	A2,B2
iteration_6	A4,A1	B4,B1	A4,B4	B4,N	A4,B4	A1,A1	B4,N	B4,N	A1,A2	A4,B4	A4,A1	-1,-1	B4,B4	B2,B2	A4,N	A1,B4	A4,N	-2,-2	A1,B4	A1,N	A1,N	-1,-1	A4,B4	B4,B2	A1,N	A4,B4	A1,A4	-2,-2	-2,-2	-2,-2	-2,-2	-2,-2	-1,-1	-2,-2	-2,-2	A1,N	A3,N	A1,N	-2,-2	A1,N	A2,B3	-1,-1	A3,B3	A3,B3	-2,-2	-2,-2	A3,B3
iteration_7	A3,B2	B4,N	A3,B4	A3,A4	A3,N	A2,B1	A3,A3	A3,B4	-1,-1	A3,A3	A2,B2	-1,-1	-1,-1	A3,A2	A3,A4	A2,A2	A3,A4	A2,A3	A2,A3	A2,A3	-1,-1	A3,B2	A2,A3	A3,B4	A2,A4	A2,A3	A2,B1	N,A4	N,A3	A2,A3	N,N	-2,-2	A4,A3	-1,-1	-1,-1	N,A2	-2,-2	-1,-1	-2,-2	-1,-1	A4,B1	N,B1	A4,N	A4,N	A1,A1	A1,B4	-2,-2
iteration_8	A1,B3	N,B1	A1,B1	N,B1	-1,-1	-2,-2	A1,N	N,B1	-2,-2	-1,-1	A1,B3	N,B1	A1,B1	-1,-1	A1,B1	A2,B2	N,B1	-2,-2	-2,-2	-2,-2	N,B1	-1,-1	A1,B1	A1,B1	A2,A1	A2,B1	N,B1	-2,-2	-1,-1	-1,-1	B4,N	A4,A1	B5,B4	A2,A2	B1,B5	A4,B4	A4,B5	A4,B5	A1,B5	A4,B4	B5,N	A2,B1	A2,B5	N,B1	A4,B1	A4,A2	A2,A4
iteration_9	B3,B1	-1,-1	A5,B3	N,B1	A5,B1	-2,-2	B3,B1	B3,N	A3,A1	B3,B1	A1,B4	A5,B1	B3,B1	-2,-2	A5,N	-1,-1	A5,B1	-2,-2	-2,-2	-1,-1	A3,B3	A1,B1	A1,A5	-2,-2	-1,-1	-2,-2	A1,N	B3,B1	A5,N	-2,-2	B3,N	A3,A2	N,B1	A3,B1	A5,B3	-2,-2	A3,B1	A3,B1	A2,B1	A2,B1	A1,A1	A5,A3	A1,A5	A1,A3	N,B5	N,B1	A1,B1
iteration_10	-2,-2	-2,-2	A2,A3	A4,B1	-2,-2	-2,-2	A4,A3	-1,-1	A2,A2	A2,B1	A3,N	-1,-1	A2,B1	-2,-2	A4,A2	B4,B1	A4,A2	-1,-1	-2,-2	-2,-2	A2,B1	N,B1	A3,B1	-1,-1	N,N	A4,B4	A4,B4	A4,A1	B1,B4	A3,B2	A4,B1	B3,N	A1,B1	B4,B1	A1,B1	B1,B2	A1,N	B1,B3	A1,N	A1,N	B5,N	A1,B4	B4,N	A1,B5	A1,B3	B3,B1	A1,N
iteration_11	A2,B3	N,B4	B3,N	B2,B3	B3,N	-1,-1	A2,N	N,B2	A2,B3	A2,B3	A1,B2	B2,B3	A2,B3	B1,B1	B2,N	A1,A3	A2,B3	-2,-2	A1,N	A1,N	-1,-1	-1,-1	A1,B2	A2,B1	A3,B2	A1,B2	A1,N	A3,B2	A2,A1	A1,B1	A3,A1	-2,-2	A3,A2	A2,B3	A2,B2	A3,B1	A3,A2	-2,-2	-2,-2	-2,-2	A3,B1	-1,-1	-1,-1	A2,B1	A1,A3	A2,A1	A3,B2
iteration_12	B3,B1	A2,B3	B3,B3	B1,B2	-1,-1	A4,A1	B1,B3	B3,B1	A2,A2	B3,B2	A3,N	B3,B2	B3,B1	-1,-1	-1,-1	-2,-2	B3,B1	-2,-2	A1,B1	A4,B1	A2,B3	B3,N	A3,B3	-2,-2	-2,-2	-2,-2	-2,-2	A2,B1	-1,-1	N,B4	A2,A1	A1,A3	A1,B1	A3,B1	A2,B2	A1,N	A1,B1	-1,-1	A1,B1	A3,B1	B5,N	B2,B1	B2,B5	B1,B5	B1,B1	B1,B1	A1,B2
iteration_13	B1,B3	A2,B1	A2,B1	A4,A1	A2,B1	-2,-2	A2,A1	A4,B1	A1,N	A2,A1	B3,N	-1,-1	A4,B1	N,A4	A2,A1	N,A5	A4,B1	-2,-2	-2,-2	-2,-2	A4,A1	A2,N	A4,B3	A4,N	A5,A2	A1,N	-1,-1	A4,B1	A1,B1	N,A2	B1,B1	N,A2	A4,B1	-1,-1	A1,B1	N,B1	A4,A2	B1,B6	A4,N	A4,N	A1,A2	B1,B1	A1,B1	A1,B1	-2,-2	-1,-1	A1,A2
iteration_14	-2,-2	-2,-2	N,B1	B3,B1	N,B1	N,B4	B1,B3	N,B1	-2,-2	-1,-1	A1,B3	B1,B1	B1,B3	-2,-2	-1,-1	A4,A1	N,B1	N,B1	N,B1	N,B1	N,B1	A1,B1	A1,B1	-1,-1	A1,B1	A4,B1	-2,-2	A1,B3	-1,-1	B4,B1	A1,B1	B3,B1	B3,B1	A1,A2	A1,A4	A1,B4	B3,B3	B1,B3	B1,B3	B1,B3	B4,B1	A1,A1	-1,-1	A1,B4	A2,B2	A2,A1	A1,B3
iteration_15	A3,B1	B1,B1	A3,B1	B2,N	B1,B1	N,A2	A3,N	A3,B2	A3,B1	B1,B2	-2,-2	N,B1	A3,N	B1,B1	A3,B2	B3,N	A3,N	N,N	N,N	N,N	B1,B2	N,B1	N,B1	A3,B1	A3,B3	B2,B3	A3,N	-2,-2	-2,-2	-2,-2	-2,-2	-2,-2	-2,-2	A1,A4	-1,-1	-2,-2	N,B5	-2,-2	-1,-1	-1,-1	A1,B1	A1,B5	A1,A1	A1,B1	B1,B3	A1,B1	A1,N
iteration_16	A1,A1	A1,A2	A1,A1	N,B1	A1,A2	A1,B4	A1,N	A1,N	-2,-2	A1,N	A1,B4	A1,N	A1,B1	A4,B1	A1,B1	B2,B3	A1,N	A1,N	A1,A1	B4,N	-2,-2	B4,N	A1,A1	A1,B1	A1,B2	A1,B2	-1,-1	-2,-2	-2,-2	-2,-2	N,B1	A4,B1	-1,-1	B1,B1	N,B1	-2,-2	B1,B1	N,B1	N,B1	-1,-1	B2,B2	B1,B1	B2,B1	-1,-1	A2,B1	B1,B1	B1,B2
iteration_17	A3,N	A1,B4	B4,N	B1,B2	A3,B4	N,B2	N,B2	-1,-1	-2,-2	N,B1	B5,N	-1,-1	N,B1	-2,-2	-1,-1	-1,-1	N,B1	B2,N	N,N	B2,B2	-2,-2	-2,-2	A4,B5	-2,-2	-2,-2	A1,B4	-2,-2	-2,-2	-2,-2	A2,B1	B2,B1	A1,B1	N,B1	A1,B3	B2,B3	B1,B2	N,B1	-1,-1	A1,B1	A1,N	B2,B2	A1,B2	B2,B2	A1,B2	A3,A2	A1,A3	B2,B1
iteration_18	B3,B2	A1,B4	B4,B2	A1,N	A1,B3	A3,B1	A3,B4	A3,B2	-1,-1	A3,B4	A3,N	A3,B4	A3,B4	A2,A2	A3,B2	B2,N	A3,B4	A3,B1	B4,B1	A3,B4	-1,-1	A3,B4	A3,B4	A2,B4	A3,B2	A3,N	A3,N	A3,B1	A3,B1	-2,-2	-1,-1	N,B4	B1,B1	B3,B1	A3,B1	-2,-2	N,B1	N,B1	B1,B4	N,B1	B1,B3	A3,B3	A3,B3	A3,B1	A3,B1	B1,B3	-1,-1
iteration_19	-2,-2	-1,-1	B1,B4	A1,B3	-2,-2	N,B3	B3,B1	A1,B4	A2,A2	A1,B4	A2,B2	B3,B4	A1,B1	A4,A1	-1,-1	-2,-2	B3,B1	B3,B3	B3,N	N,B1	A1,A2	A2,B3	-1,-1	A1,A4	-2,-2	-2,-2	-2,-2	A1,B3	-1,-1	-2,-2	-1,-1	B1,B1	A1,B3	B1,B2	B3,N	-2,-2	B3,B1	B3,B1	-1,-1	B3,B1	N,B1	N,B1	B1,B1	B1,B1	A1,B3	-1,-1	B1,B1
iteration_20	A1,B1	B3,N	-1,-1	A3,B3	A1,B3	A3,B1	B3,N	A3,B1	-1,-1	B3,N	-2,-2	B3,B1	A3,B1	A3,B2	A3,B1	A2,A3	B3,B1	A3,N	A3,N	A3,N	A3,B5	-2,-2	-2,-2	A3,B1	-1,-1	A1,B1	A2,B1	A3,A2	A1,B3	A2,B1	A3,B3	A2,B1	A3,B3	A1,B1	-1,-1	A2,B3	A3,A2	B3,B1	A2,B3	A2,B3	A1,B2	A2,B1	A2,A1	B1,B2	A2,A3	A2,B1	A1,A2
iteration_21	A1,A1	A1,A1	A1,A1	B3,N	A1,A1	B1,B1	A1,B3	A1,N	-2,-2	A1,N	B1,B2	A1,B3	A1,B3	B5,N	A1,B3	B1,B1	A1,N	A1,B1	B3,B1	A1,B1	-2,-2	A1,B1	-1,-1	B3,B5	A1,B1	A1,B1	B3,B1	N,B3	N,B4	A3,A1	B4,N	A2,B1	N,N	B4,N	N,N	A3,B4	N,B1	N,B1	A2,N	A2,N	A1,A1	N,B4	A1,N	A1,N	-2,-2	-2,-2	A1,N
iteration_22	-2,-2	-2,-2	A1,N	A4,B5	-2,-2	A3,B2	A4,N	A4,N	-2,-2	B5,N	A2,A1	-1,-1	B5,N	A2,B3	B5,N	N,B4	-1,-1	A3,N	A3,A4	A3,N	-2,-2	-1,-1	A2,B5	A2,B5	N,N	B4,N	B4,N	-2,-2	A4,A1	A2,B1	N,A4	B1,B1	A1,B5	A1,B2	A1,B5	N,B1	A1,B1	A1,B1	A1,B1	A1,B1	A2,B2	A1,A1	A1,B2	A1,B2	N,B5	A1,N	-1,-1
iteration_23	-1,-1	B3,N	A1,B3	A1,A2	A1,N	A1,A1	A1,B3	-1,-1	-2,-2	-1,-1	A1,A2	A1,B3	A1,A1	A3,N	A1,A1	A1,A1	A1,A2	A1,B3	-1,-1	A1,A1	-2,-2	A1,A2	A1,B3	A1,A3	A1,A1	A1,A1	-1,-1	A1,B2	A2,B2	B2,B1	A1,A2	B1,B3	A1,B2	N,A4	A2,B2	A1,B2	A1,B1	A1,B1	A1,B3	B2,B1	-1,-1	A2,A4	A4,B3	A2,N	A4,B1	A4,N	A4,A1
iteration_24	B3,B1	A2,A3	-1,-1	A1,B1	A2,B3	A1,B4	A1,A2	A1,A2	B2,B1	A1,B1	A1,B4	B1,B1	A1,A2	-1,-1	B1,B1	A3,B2	B1,B1	A1,B4	A1,A2	A1,A1	A1,B2	-1,-1	B4,B1	A2,B1	B2,B1	B2,B1	B2,B1	B1,B2	A1,B3	-2,-2	B3,B1	A1,B2	A1,B1	A3,B2	-1,-1	-2,-2	-1,-1	A1,B1	A1,A1	A1,B2	B1,B2	A3,B2	-1,-1	A3,B1	-2,-2	-1,-1	-1,-1
iteration_25	A3,A1	A4,B1	A3,B1	A1,B2	A3,B1	A1,A2	B1,B2	B1,B2	A1,B2	B1,B2	-1,-1	A3,A1	-1,-1	-1,-1	A3,B2	-1,-1	A3,B2	A2,B1	A1,B2	A1,B1	B2,B1	-1,-1	-2,-2	-1,-1	-1,-1	A3,A4	A1,B2	B2,N	A1,B4	A1,A3	B4,B2	A1,A3	A1,B2	-2,-2	B4,B2	A1,B2	A1,A1	A1,A1	A1,B2	A3,B2	-2,-2	-2,-2	-1,-1	-2,-2	-2,-2	-2,-2	A1,B4
iteration_26	B1,B2	B1,B1	B1,B1	A1,N	B1,B1	-1,-1	A1,B1	N,B1	-1,-1	-1,-1	A1,N	N,B1	N,B1	-2,-2	N,B1	-2,-2	N,B1	B1,B1	B1,B1	A4,B1	N,B1	A1,B1	N,N	-2,-2	-2,-2	-2,-2	-2,-2	-1,-1	A2,A1	-2,-2	-2,-2	-1,-1	A1,N	-1,-1	A2,A2	-1,-1	A2,N	-1,-1	-2,-2	-2,-2	A1,B1	A2,B2	-1,-1	A1,B2	A3,B1	B1,B3	A2,B1
iteration_27	A2,A2	A2,B2	A2,A2	A2,B1	A2,B2	A3,A2	A2,B1	B1,B3	A1,B2	A2,B1	-1,-1	A2,A2	A2,A2	A3,A1	A2,A2	A2,A2	A2,B1	A3,B1	-1,-1	A3,B1	A2,B2	A2,A4	A2,B1	A2,A3	A2,A2	A2,A2	A2,A2	A3,B1	A2,A2	A1,B1	-1,-1	-2,-2	A3,A2	A3,A1	A2,B1	A1,A2	A3,A2	-2,-2	-2,-2	-2,-2	A2,B3	A2,A1	A2,A2	A2,A1	A1,B2	A3,B2	A2,A3
iteration_28	A1,B4	A3,A2	A1,A3	B2,B2	A3,B4	A1,B4	A3,B2	A3,B2	N,A4	A3,B2	A2,B1	A3,B2	A1,B2	B2,B3	A3,B2	B5,N	A3,B2	B2,B4	A1,B2	A1,B2	B2,N	A2,B2	-1,-1	A1,B2	A3,N	B2,B5	A3,B5	B2,B2	B2,B2	-2,-2	B2,B2	A3,B1	B2,B2	N,B4	B2,B2	-1,-1	B1,B2	B1,B2	B1,B2	B1,B2	-1,-1	B2,N	B2,N	N,B1	-2,-2	B4,N	N,B2
iteration_29	B3,B1	A2,A2	A2,B3	A2,B1	A2,B3	A4,A1	A2,B3	A2,B1	B3,N	A2,B3	B1,B4	A2,B1	B3,B1	-2,-2	B3,B1	A1,B2	B3,B1	-1,-1	A4,B3	A4,B3	A2,B3	-1,-1	B1,B1	-1,-1	A1,B1	A1,B3	-1,-1	B1,B1	-1,-1	B4,N	A2,B1	N,B3	A2,B1	B2,B2	A2,B1	B1,B4	N,B1	N,B1	A2,N	B1,B3	A3,B2	A2,B2	A2,B2	A2,A4	A2,N	A2,B2	A2,N
iteration_30	N,A4	N,B4	B4,N	A1,B4	N,N	A2,B2	B4,N	B4,B4	B4,N	-2,-2	A2,B2	B4,B4	B4,B4	A3,B2	B4,B4	B1,B1	A1,N	B2,B4	A2,B4	A2,N	B4,B4	A2,B4	B2,B4	B2,B4	B4,B1	B4,B1	B4,B1	B4,N	-1,-1	B4,B1	A1,N	A4,B1	A1,B4	A2,B2	A1,N	A1,B4	B4,B1	A1,B1	B4,B1	-1,-1	A2,A2	A2,N	A2,A2	A2,N	N,B1	B2,N	A2,B1
iteration_31	N,B4	N,B4	N,N	A2,B2	B4,N	B1,B2	A2,N	A2,N	A1,B4	A2,N	-2,-2	A2,N	B2,N	-2,-2	A2,N	B2,B1	A2,N	A2,B2	B2,N	A2,B1	A1,N	A2,N	-2,-2	B2,N	N,B1	A2,B2	N,B1	A2,A2	B2,N	A1,B1	A2,N	A4,N	A2,B2	A3,A2	A2,B2	A1,A2	B2,N	A4,B2	B2,N	B2,N	-2,-2	A2,A3	-2,-2	-2,-2	-2,-2	-2,-2	-2,-2
iteration_32	N,A5	N,B3	N,N	A1,A1	B3,N	-2,-2	A1,N	A1,N	-2,-2	A1,N	-2,-2	A1,N	A1,N	N,A5	A1,N	N,N	A1,N	-2,-2	-2,-2	-2,-2	-2,-2	-2,-2	-2,-2	N,N	N,A3	N,A4	A1,B2	-1,-1	A1,A3	-2,-2	-2,-2	A2,B3	A1,A1	B2,B2	A1,A3	A1,N	A1,B3	A1,B3	-1,-1	A1,B3	B4,N	A1,B2	B2,B4	B2,B4	A3,N	A3,B2	A1,B4
iteration_33	B1,B3	A1,A2	A1,B1	-1,-1	A2,B3	A1,B1	A1,A2	B1,B1	B3,B1	B1,B1	-1,-1	A1,A2	B1,B1	A2,B3	B1,B1	-1,-1	A2,B1	-1,-1	A1,A1	A1,A1	B1,B3	A2,B2	-2,-2	A2,B1	A1,B1	B1,B3	B1,B3	A3,A2	B1,B3	A1,B2	A3,B1	A1,A1	A2,B3	N,B6	A2,B1	-1,-1	A1,B3	A2,A1	A2,A1	A1,B3	N,A5	A2,N	N,N	N,N	-2,-2	-2,-2	A1,N
iteration_34	A4,N	A3,B2	A4,B2	A2,B3	A3,N	N,B4	B2,B3	A4,A2	B1,B2	A2,B2	B1,B1	A4,B3	A4,B3	A1,B1	A4,B3	A1,B2	A4,A2	B2,N	B3,N	B2,N	A2,B1	B3,B1	A4,B1	B3,B1	B2,B3	A1,B3	A1,B3	A2,A2	A2,B3	A3,B1	A2,B3	N,B1	A2,A2	N,B3	A2,B3	-1,-1	A2,N	A2,N	A2,N	A2,B1	B3,B6	B3,N	-1,-1	A1,B3	A1,B4	A1,N	-2,-2
iteration_35	B1,B1	-1,-1	B1,B1	A1,A2	A2,B1	B3,N	A2,B1	A2,B1	A3,B2	A2,B1	A3,B1	A1,B1	A2,B1	A1,A3	A2,B1	A1,B3	A2,B1	A2,N	A2,B3	A2,N	A2,B2	B1,B1	B1,B1	A1,B1	A1,B1	B3,B1	A2,B3	A1,B3	A2,A1	-2,-2	A1,A2	A3,B2	A1,A1	A1,A4	A2,B3	-2,-2	A1,B2	A3,A1	A1,B2	A3,A1	A2,A1	A1,B3	A1,A2	-1,-1	-2,-2	-2,-2	-1,-1
iteration_36	A2,N	B2,B1	N,B1	A1,A2	A2,B2	-1,-1	A1,N	A1,N	-1,-1	A2,N	N,B2	A1,B1	A2,N	-1,-1	A2,B1	A1,B2	A1,N	A1,B5	B5,N	B5,N	A1,N	A1,N	B1,B2	B2,N	-1,-1	A1,B1	A1,B1	-2,-2	-2,-2	-1,-1	-2,-2	B2,B3	A4,A2	A3,B2	A1,A2	-2,-2	A4,B2	A4,B2	A2,B3	A2,B3	-2,-2	A3,A1	A3,A1	-2,-2	A3,A1	A3,B2	A3,B2
iteration_37	A4,A1	A1,B3	A1,A4	N,B1	-1,-1	-2,-2	A1,N	A1,B1	A5,N	A1,N	-2,-2	A1,N	A4,N	A1,A2	A1,B1	A1,B2	A1,B1	A1,N	-2,-2	-1,-1	A5,B1	-2,-2	-2,-2	A1,N	A1,B1	A1,B1	A1,A1	B2,B1	N,B1	-1,-1	N,B1	B1,B1	B1,B2	A5,N	-2,-2	-1,-1	B1,B1	B1,B1	B1,B1	B1,B1	A1,B1	-1,-1	A1,A5	N,B1	-2,-2	A5,B3	A1,B1
iteration_38	N,B1	-1,-1	-1,-1	B1,B5	A2,B1	-1,-1	-2,-2	-1,-1	A3,B2	A3,B5	A2,B4	N,B1	N,B1	-1,-1	N,B1	A3,A1	-1,-1	A1,N	-2,-2	-2,-2	B2,B1	N,B1	B4,B1	-2,-2	A1,B1	A3,B1	A3,B1	A3,B1	B5,N	A3,B2	N,B1	A1,B3	A3,B5	B3,B1	B1,B5	A3,B1	A3,A1	A3,A1	A1,B5	B5,B3	B1,B2	B1,B1	B1,B1	B1,B1	A4,A1	A4,B3	A3,B1
iteration_39	A2,B3	B3,B1	-1,-1	A1,N	A2,B3	-1,-1	A2,N	A2,N	-2,-2	A1,B3	N,A3	N,A2	B3,N	A2,B3	A2,N	B2,B1	B3,N	-2,-2	-2,-2	-2,-2	-1,-1	N,N	A3,N	A2,B3	N,B1	A2,B1	A2,B2	B2,N	A1,B1	-2,-2	B1,B2	B1,B1	-1,-1	-1,-1	A1,N	-2,-2	B1,B1	B1,B1	N,B1	B1,B1	A2,A2	N,B1	A2,N	A2,B1	A1,B2	N,B1	N,B1
iteration_40	A3,B1	B3,B2	B1,B3	A1,B2	A3,B3	A3,B2	A1,B1	B2,B3	-2,-2	B2,B1	B3,B4	-1,-1	A1,B1	A2,B2	A1,B3	A1,A1	A1,B3	-1,-1	A1,B2	A3,B1	-2,-2	A1,B3	A1,B3	B1,B2	A1,B3	A1,A1	A1,A1	A3,A1	B1,B2	-2,-2	A3,B1	A1,B1	A1,B1	A2,B1	A3,B2	-1,-1	A1,B1	A1,B1	A1,A1	-1,-1	A2,B2	A3,B1	B1,B2	A2,B1	A1,B1	A1,B1	B1,B1
iteration_41	-2,-2	-2,-2	-2,-2	-1,-1	-1,-1	A1,B2	B2,N	N,B2	N,A2	-2,-2	A1,B2	B3,B2	-1,-1	-2,-2	B2,N	-1,-1	-2,-2	B2,B2	B2,B2	B2,N	N,N	B2,B3	A1,B3	-1,-1	A2,B2	A2,B2	A1,B2	A2,B2	B2,N	A3,N	A2,B2	A1,B2	A2,N	A3,A2	B2,N	A2,A3	A1,A2	A2,B2	A2,B2	-1,-1	B4,B1	A3,B2	B2,B4	B2,B4	-2,-2	-2,-2	A2,B2
iteration_42	A2,A3	B4,B1	A2,B4	A3,B1	A3,B4	A1,B3	-1,-1	A2,A3	A2,B3	A2,B1	A4,N	B4,B1	A3,B4	B3,B2	A2,A3	B5,N	A2,B1	A2,B3	A1,A2	B3,B1	A2,A3	A4,B4	B4,N	A3,B3	A2,B5	A3,B5	A3,N	A2,A3	A2,B1	A1,B2	A2,B1	A4,B1	A2,B1	A4,B1	A2,A3	A2,A1	A2,A4	A2,A4	A2,A4	A2,B1	A1,N	A4,A2	A2,N	A2,A1	N,B5	N,B1	A2,N
iteration_43	A1,B1	A2,A2	-1,-1	A1,B1	A2,B1	N,A4	A1,A2	A1,A1	A2,B1	A1,A1	A1,B4	A1,A1	A2,B1	A3,B2	A1,A1	-1,-1	A1,A1	-1,-1	A2,N	A1,N	A1,B1	A1,A1	A1,A1	A3,B1	A1,A2	A1,N	-1,-1	A1,B1	A1,B3	-1,-1	A1,B3	B3,B1	A1,B3	-2,-2	-1,-1	A1,B3	A1,B1	A1,B3	A1,A2	B3,B1	A3,B1	N,B1	N,B1	A3,B1	-1,-1	-2,-2	A1,B1
iteration_44	A1,N	A1,A4	A1,A1	A2,B3	A1,A1	A2,B1	A2,A1	A2,A1	A3,B1	A1,B3	N,B3	A1,B3	-1,-1	-2,-2	A2,A1	B3,N	A1,B3	A2,A1	-1,-1	-1,-1	A1,B1	B3,N	A1,N	A1,N	N,B1	-1,-1	A1,B3	A2,A1	B3,B2	B2,N	A2,B3	A4,N	A1,B3	B3,B2	A2,B2	A2,B2	A4,B3	A1,N	A1,A4	A1,N	A1,N	B2,B3	B3,N	B3,N	N,B2	B2,N	A4,B3
iteration_45	N,A2	N,A5	N,N	A3,B2	A5,N	-2,-2	B2,N	A3,N	-2,-2	-1,-1	-2,-2	A3,N	B2,N	B1,B4	B2,N	-2,-2	A3,N	B2,N	B2,N	B2,N	-2,-2	A3,N	A3,N	N,B1	-2,-2	-2,-2	-2,-2	A3,B2	A1,B2	B3,B2	A3,B2	A3,B1	A3,B2	A2,B2	-1,-1	B2,B3	A3,B2	A3,B1	A3,B1	A3,B1	-1,-1	A1,B2	A1,N	A1,N	A2,A3	A2,B2	A1,B2
iteration_46	B5,N	A3,N	A3,N	A1,B1	A3,B5	B2,N	A3,B1	N,B1	-2,-2	-1,-1	-2,-2	A1,A3	N,B1	A1,A1	A1,N	B5,N	N,B1	A3,B2	B1,B2	N,B1	-2,-2	-2,-2	-2,-2	A1,N	-1,-1	A1,B5	-1,-1	-1,-1	B1,B1	A1,N	B3,B1	A3,B2	B1,B3	N,N	B1,B3	A1,B3	B2,B1	B2,B3	A3,B1	B2,B1	-2,-2	N,B3	-2,-2	B3,N	-1,-1	N,B2	-2,-2
iteration_47	B2,B3	A4,N	A4,B2	B2,N	B3,N	A1,B2	B2,N	-1,-1	-2,-2	B2,B2	A2,B2	A4,B2	B2,N	-2,-2	A4,N	-1,-1	A4,B2	A3,B2	A1,A2	A3,B2	-2,-2	B2,B2	A2,B2	-2,-2	N,B1	N,B1	-1,-1	-1,-1	-1,-1	A3,A2	B3,B1	-1,-1	B2,N	-2,-2	N,B1	A3,B3	N,A3	A3,B2	A1,N	A3,N	A4,B1	-1,-1	A4,B1	B1,B1	-2,-2	-2,-2	A4,N
iteration_48	-2,-2	-2,-2	B2,N	A3,B2	-2,-2	A2,B1	A3,B2	A3,B2	-1,-1	A3,B2	B3,B2	A3,B2	-1,-1	-2,-2	B2,B2	A3,B2	B2,N	A2,B2	A3,B1	A3,A2	A3,N	B2,B2	A3,B3	-2,-2	B2,B2	A3,B2	B2,B2	B2,N	A3,B1	-2,-2	A3,N	-2,-2	N,B1	A1,B2	A3,N	-2,-2	N,B1	-2,-2	-2,-2	-2,-2	A3,A1	A1,A3	-2,-2	A3,B3	A2,B2	A1,B2	-2,-2
iteration_49	A2,B1	A4,N	-1,-1	B1,B1	A2,A4	A1,B4	B1,B1	A4,B1	B1,B4	B1,B1	A3,A2	A4,B1	B1,B1	A2,B1	A4,B1	A1,B1	-1,-1	A1,B1	B4,B1	A1,B1	B1,B1	A4,A3	A4,A3	B1,B1	B1,B1	A1,A4	B1,B1	A2,B1	A3,B1	B3,N	A3,B1	A2,N	-1,-1	A2,A2	A2,B1	A3,B3	N,B1	-2,-2	A2,B1	-2,-2	-1,-1	A2,B1	B1,B1	A2,B1	A3,A2	A2,A3	A1,N
iteration_50	-2,-2	-2,-2	A1,A3	N,B1	-2,-2	N,B4	N,A3	A3,B1	A2,A2	A3,B1	N,B4	A1,B1	A1,B1	-1,-1	A3,N	B3,B2	A1,N	N,N	A3,N	-1,-1	A2,B1	N,B1	B1,B4	A1,B4	A3,B3	A3,B2	A3,B3	A4,N	N,B1	A1,B1	N,N	A3,A2	A4,B1	-2,-2	A4,N	N,B1	A4,A2	A3,B1	A3,B1	A4,A3	N,B1	-1,-1	A1,B3	A5,N	-2,-2	-1,-1	A1,A4
iteration_51	N,B5	N,A2	N,N	A3,B1	A2,N	-2,-2	-1,-1	N,B1	A2,B1	N,B1	-2,-2	-1,-1	A3,N	-2,-2	A3,N	A1,N	A3,N	-1,-1	-2,-2	N,B1	N,B1	-2,-2	-2,-2	-2,-2	A1,A3	A1,A3	A1,N	B1,B4	A3,N	A3,B2	A3,B1	-2,-2	B4,N	A2,A2	N,B1	A3,B1	-1,-1	B4,N	-2,-2	-1,-1	B3,B2	A2,B1	A5,B5	A2,B3	-2,-2	-1,-1	-2,-2
iteration_52	-2,-2	-2,-2	B5,B1	B5,N	-1,-1	A3,A1	N,B1	B5,B5	A1,B1	N,B1	N,B2	N,B5	-1,-1	A2,N	B5,B5	B1,B3	B1,B5	A3,N	A3,N	A3,B1	B1,B5	N,B5	N,N	A2,B1	B5,B3	B5,B3	B5,B1	-2,-2	-2,-2	-2,-2	-2,-2	-2,-2	B4,B1	A4,A1	N,A5	-1,-1	-2,-2	A3,B4	N,B1	-2,-2	A1,B1	A1,N	-1,-1	A1,B1	A3,B1	A4,B1	-2,-2
iteration_53	N,B1	A4,B1	A4,B1	A1,B2	A4,B1	B3,B2	A4,A1	B1,B2	A2,A2	A4,B2	-2,-2	A4,A1	B1,B2	A3,A1	A4,A1	B4,N	A4,A1	A4,B3	A4,B3	A4,B3	A2,B1	-2,-2	-2,-2	A3,B2	A1,N	A1,B4	A5,B4	A3,B2	-1,-1	-1,-1	A3,A2	B4,B1	A3,A2	A3,B1	A2,B2	A3,B1	A3,B1	A3,B4	A2,B4	A3,B4	A4,N	B2,B1	N,B2	A4,B2	A3,B2	A3,B2	N,B1
iteration_54	A1,B3	-1,-1	-1,-1	-1,-1	A3,B1	-2,-2	-2,-2	A1,A1	A2,B3	-2,-2	-1,-1	-2,-2	A1,A1	B4,N	A1,A1	B4,B1	-2,-2	-2,-2	-2,-2	-2,-2	A2,A1	-2,-2	-2,-2	A1,B4	A1,B4	A1,B1	A1,B4	-1,-1	-2,-2	A2,B3	-2,-2	-1,-1	-2,-2	-1,-1	-2,-2	-1,-1	A4,A3	-2,-2	-2,-2	-2,-2	B1,B1	A2,A3	A2,B1	A2,B1	-2,-2	-2,-2	A4,B1
iteration_55	-2,-2	-2,-2	N,A3	A1,B2	-1,-1	-2,-2	B2,N	A1,N	A2,B1	A1,N	N,A3	B2,N	A1,N	-2,-2	B2,N	A1,A4	A1,A3	B2,N	-2,-2	-2,-2	N,B1	N,N	B2,N	-2,-2	-1,-1	A1,N	-2,-2	B2,B1	A1,B1	-1,-1	A1,B2	A3,A1	A1,B2	A1,B2	A1,B1	A1,B2	A3,B2	A3,B2	A1,A3	A1,A3	A2,B1	B1,B2	A2,B2	A2,B2	N,B2	B2,N	A2,B2
iteration_56	B4,N	A3,N	A3,N	A2,B4	A3,B4	A3,A2	A3,B4	-1,-1	A1,B3	A3,B4	A1,A3	A3,B4	A2,N	A4,B1	-1,-1	A3,B2	A2,A3	A3,A2	A3,A3	A3,B4	B3,N	A3,A1	-1,-1	A2,B1	-1,-1	B2,B4	-1,-1	A2,B1	B4,B1	N,A4	A2,B4	A1,A6	A2,B4	B3,N	-1,-1	A2,N	A1,B4	A2,A4	A1,B4	A2,A4	A1,B2	N,B1	A1,N	B2,B1	A2,B2	B2,B3	A1,A1
iteration_57	B3,N	A2,A3	A2,N	A3,B4	A2,B3	N,A3	A2,B4	A3,A2	A2,B1	B4,N	B1,B2	B4,N	B4,N	-1,-1	A3,N	A1,B3	B4,N	N,N	A2,N	A2,N	A2,A2	B1,B4	N,B1	-2,-2	A1,A3	A3,B3	A3,B3	A3,B2	A1,B4	A1,A1	A1,B2	B4,N	A3,B4	B1,B3	B2,B4	A1,B2	A3,B4	A3,N	B4,B4	A3,N	A3,B1	B1,B2	B1,B1	-1,-1	-1,-1	-2,-2	B4,B1
iteration_58	B3,N	A2,N	A2,B3	-1,-1	A2,N	B2,B1	A3,B3	A3,B3	A2,B3	-1,-1	B2,B3	A3,B3	A2,B3	A1,B3	A3,B3	A1,B4	A3,B3	B3,B2	A3,B2	B3,B2	-2,-2	B3,B2	B3,B2	A1,B3	A1,B3	-1,-1	B4,B3	A3,A2	A3,A2	A1,B2	A3,A3	-2,-2	A2,A3	A1,B2	A2,A3	A3,B2	-2,-2	-2,-2	-2,-2	-2,-2	-2,-2	A1,A2	-2,-2	-2,-2	A3,A2	A3,B2	-2,-2
iteration_59	A2,A2	B1,B4	A2,B1	B2,B2	A2,B1	B1,B2	A2,B2	A2,B2	B1,B4	B1,B2	A1,N	B1,B2	A2,B2	B1,B3	B1,B2	A3,B1	A2,B2	B2,B1	B2,B1	A2,B1	A2,B1	B2,N	A1,B2	A2,B1	B1,B2	A3,B1	B1,B1	-1,-1	A1,B2	A2,A2	A1,B2	A1,B1	B2,B2	A2,B3	B2,B2	A1,A2	-1,-1	A1,B2	B1,B2	A1,B2	B4,N	A2,B2	A2,N	A2,B4	-1,-1	B3,B2	B7,N
iteration_60	N,B3	A1,B4	A1,N	A1,A1	B4,B3	A1,B1	A1,N	A1,N	-2,-2	A1,N	B2,B2	A1,N	A1,A1	A4,A1	A1,N	B2,B3	-1,-1	A1,B1	A1,A1	N,B1	-1,-1	-1,-1	A1,B2	A1,A4	B2,N	A1,B3	A1,B2	A1,B4	A1,B3	B1,B2	A1,A1	A1,A4	A1,B3	A1,A1	-1,-1	A1,B1	A1,B3	A1,A4	A1,A4	-1,-1	B2,B2	A1,B3	A1,B2	A1,B2	B1,B1	A1,B1	B2,B4
iteration_61	A2,B1	B1,B4	B1,B1	A3,B2	A2,B1	-2,-2	B2,B1	B2,B1	A2,A1	A3,B1	-1,-1	B2,B1	A3,B1	N,B1	A3,B1	A4,B1	B2,B1	-2,-2	-2,-2	-2,-2	A2,B2	-2,-2	A1,B1	A3,N	A4,A3	B1,B1	A3,B1	A3,A1	B2,B3	-1,-1	A3,B2	A1,B2	A1,B2	A1,B4	A1,B2	-1,-1	B2,B2	B2,B2	A1,B2	A1,B2	-2,-2	-1,-1	A1,N	A1,N	A1,B1	A1,N	B2,N
iteration_62	B5,N	A2,A2	A2,B5	B3,B2	-1,-1	B4,N	A2,B3	A2,B2	-2,-2	-1,-1	A1,B2	B5,B3	B5,B3	-2,-2	A2,B3	A1,B3	B5,B2	A2,N	B3,N	A2,B4	B2,B3	A1,B3	A1,B5	-2,-2	A2,B3	A2,B3	A1,B3	-2,-2	-2,-2	A2,N	-1,-1	A3,B1	B2,B1	B2,B3	-2,-2	A2,B2	B1,B2	B1,B2	B1,B2	A3,B2	A1,B2	B2,B3	A1,B3	A1,B2	A1,A2	A1,B2	-1,-1
iteration_63	A1,B4	A1,N	A1,A1	B2,N	A1,B4	B2,B2	A1,B2	A1,B2	A2,B1	A1,B2	B1,B4	A1,B2	A1,B2	-2,-2	A1,B2	N,B5	A1,N	A1,B2	A1,B2	-1,-1	-1,-1	A1,B1	B2,B1	A2,B3	-1,-1	B2,N	A1,N	-1,-1	-1,-1	A2,N	B2,N	N,B1	N,A3	A1,B4	N,A3	A2,B2	N,B1	A3,N	N,N	N,N	A2,B2	B4,N	A2,B4	A2,B4	A2,B2	A2,A1	A2,N
iteration_64	B1,B3	A1,A1	A1,B1	A1,B1	A1,B1	A3,N	A1,B1	A1,A1	A2,B3	A1,B1	A1,A4	B1,B1	B1,B1	B3,B1	A1,B1	A2,B1	B1,B1	A1,A3	A3,B1	-1,-1	A1,B3	A1,B1	A4,B1	B1,B3	A2,B1	A2,B1	B1,B1	A1,B1	A3,B1	A1,B1	B1,B1	B4,B1	A1,A3	B3,N	A1,B1	A1,B1	A3,B1	A3,B4	A1,B1	A3,B4	-2,-2	A1,N	-1,-1	-2,-2	A1,B4	B4,B3	A2,B1
iteration_65	A3,B1	N,B4	N,B1	-1,-1	-1,-1	B2,B2	A5,B1	A5,B1	N,B2	N,B1	A3,A5	N,B1	A5,B1	N,A2	N,B1	-1,-1	A5,B1	A5,B2	-1,-1	-1,-1	A5,N	-1,-1	A3,B1	N,B1	A1,N	A1,B1	A1,B1	N,B5	N,A5	-2,-2	A5,N	B2,B2	N,N	A2,A2	N,N	-2,-2	N,B2	N,B2	N,B2	N,B2	A1,B4	N,A2	A1,N	B4,N	A3,B1	A2,B1	A1,N
iteration_66	A4,B1	A2,B1	-1,-1	B4,N	A2,A4	-2,-2	A4,N	B1,B4	A2,A2	N,B1	A1,B4	A4,B4	N,B1	A3,B1	-1,-1	B2,B2	A4,B4	-2,-2	-2,-2	-2,-2	A2,B1	A1,B4	N,B1	A3,B1	A4,B2	B2,N	B2,N	-2,-2	-2,-2	-2,-2	-2,-2	-2,-2	-2,-2	B2,N	N,B1	-2,-2	-2,-2	-2,-2	-1,-1	-2,-2	A1,B3	N,B1	A1,N	B3,N	A3,B1	A3,B2	-2,-2
iteration_67	-2,-2	-2,-2	B5,B2	A1,B1	-2,-2	A2,N	B1,B5	B1,B2	A4,B1	B1,B5	A3,B1	A1,B5	A1,B5	-1,-1	N,N	A2,A3	B1,B5	N,B1	A2,B1	-1,-1	A4,B2	-1,-1	-1,-1	A1,N	N,A4	N,A3	A2,B2	A1,A2	B4,B1	B3,B2	A1,B4	A2,A3	A2,B4	-2,-2	A2,B1	B4,B3	A2,B4	A2,A2	A2,B4	A2,A2	-2,-2	-1,-1	A2,A1	A1,N	-2,-2	-2,-2	A2,B4
iteration_68	A4,N	B1,B2	A4,B1	A1,B4	N,B1	A3,B2	A1,B1	A1,B1	A3,B2	A4,A1	B2,B3	A1,B1	A4,A1	B2,B2	A4,A1	-2,-2	A1,B1	B1,B4	A3,B1	-1,-1	B2,B1	A1,B2	A1,B2	A1,B2	-2,-2	-2,-2	-2,-2	A1,B3	A1,B4	-1,-1	A1,B4	A2,A2	B3,B4	A1,B1	-1,-1	A4,B4	A2,B3	A2,B3	A2,B4	-1,-1	-1,-1	A1,A1	A1,A2	A1,A1	A5,N	A5,B1	A2,A2
iteration_69	-2,-2	-1,-1	A3,N	A2,B1	-2,-2	B2,B1	A2,N	A2,N	A4,B1	A2,A3	A1,B4	-1,-1	A2,A3	-2,-2	A2,N	N,A4	N,B1	A2,B1	A2,B2	B2,N	A4,N	B4,B1	B4,B1	-2,-2	A2,N	N,N	N,N	B1,B2	A2,A2	A1,B4	-1,-1	B2,B2	A2,B2	B1,B1	A2,B1	-1,-1	B2,B2	-1,-1	A2,B2	B2,B2	B1,B4	B1,B1	-1,-1	B1,B1	N,A3	N,B1	B2,B1
iteration_70	-1,-1	-2,-2	B1,B2	N,B1	-2,-2	-2,-2	N,B1	-2,-2	-2,-2	N,B1	N,A2	N,B1	N,B1	-2,-2	B1,B1	A3,A1	N,B1	-2,-2	-2,-2	-1,-1	-2,-2	N,N	N,N	-1,-1	A1,B1	A3,B1	-1,-1	A3,B1	N,A4	-2,-2	-1,-1	B1,B3	A3,N	A3,B1	-1,-1	-1,-1	B1,B1	-2,-2	-1,-1	-2,-2	N,A5	A3,B1	A3,A5	A3,N	A2,B1	B1,B1	A3,B1
iteration_71	A4,N	A2,B1	-1,-1	B3,B3	A2,A4	B2,B1	A2,B4	A2,B4	B1,B1	B3,N	A3,A1	B4,N	B3,N	-1,-1	A2,B4	-1,-1	A2,B4	B4,B2	B4,B2	A2,B2	B4,B1	A3,B4	A1,N	N,N	B4,N	A2,B4	B4,N	A2,B3	B4,B1	A2,B2	A2,B4	-1,-1	B3,B4	A2,N	B3,B4	B4,B2	-2,-2	B3,N	-1,-1	-1,-1	A4,B1	A2,B4	B4,B1	A4,B4	-2,-2	-2,-2	-2,-2
iteration_72	A1,A1	A4,B4	A4,A1	A1,B1	-2,-2	B2,B1	A1,A4	A1,B1	-1,-1	A4,B1	B1,B4	A1,A1	A1,B1	B2,B1	A1,B1	A1,B2	A1,A1	-1,-1	A4,B1	A1,B2	A2,B1	A1,B1	A1,B4	A1,B2	A1,B2	A1,B1	B2,B1	B1,B1	A1,B3	-2,-2	B3,B1	A5,N	B3,B1	A3,A1	A1,B1	-2,-2	A5,B3	A5,B1	B3,N	B3,N	B1,B1	A3,B1	B1,B1	-1,-1	B1,B4	A3,B1	A5,B1
iteration_73	A4,B1	B5,N	A4,B5	A1,B2	N,B1	A1,A2	B5,B2	A4,B2	-1,-1	B5,B2	B2,B3	A4,B2	A4,A1	-2,-2	A1,B5	B2,B2	A4,B2	A2,B5	-1,-1	A1,B2	B2,B1	B2,B2	-1,-1	-2,-2	B5,B2	A1,B2	A1,B2	-1,-1	-1,-1	-2,-2	-1,-1	A1,B1	A1,A2	A2,N	A1,B2	-2,-2	A1,A2	A1,A2	A1,A1	A1,B1	B2,B3	A2,B2	B2,B2	A2,B2	-2,-2	-2,-2	A1,B2
iteration_74	A2,A1	N,N	A2,B2	A1,N	A2,B2	B1,B4	-1,-1	B2,N	N,B2	A1,B2	A1,B4	B2,N	-1,-1	-2,-2	A2,A1	A2,B1	A1,B2	A2,B1	-1,-1	-1,-1	N,N	B4,B2	A1,N	-2,-2	A2,A2	A2,A1	A2,B1	A1,N	A1,B4	A1,A2	A1,B4	A2,B3	A1,A1	N,B4	A1,B4	A1,B4	A1,B3	A1,B3	A1,B3	A1,B3	B2,B1	A1,N	A1,B2	B2,N	-2,-2	-2,-2	A1,A1
iteration_75	A2,B3	B1,B1	A2,B1	A5,A2	A2,B1	-2,-2	A2,A5	A2,B1	A3,A1	A2,B1	A2,A3	A2,A2	A5,B1	A4,N	A2,A5	-2,-2	A5,B1	-2,-2	-2,-2	-2,-2	A2,A3	A2,A2	A2,A3	A4,B1	-2,-2	-2,-2	-2,-2	-2,-2	-2,-2	-2,-2	-2,-2	A1,B4	A2,A5	-1,-1	-2,-2	-2,-2	A1,A5	A1,A2	A1,A2	A1,A2	A2,B1	A2,A5	A2,B1	A2,B1	B5,N	A1,B5	A2,A1
iteration_76	A1,A1	A1,B1	A1,A1	B1,B2	-1,-1	B1,B3	A1,B2	A1,B1	A2,A3	A1,B1	B1,B1	A1,B2	A1,B2	B1,B4	-1,-1	A1,B1	A1,B1	B2,B3	B2,B3	B2,B1	A2,B1	B2,B1	-1,-1	A1,B1	-1,-1	B1,B2	A1,A1	A4,B1	B2,B3	A2,B2	-1,-1	B1,B2	A4,B2	N,B4	B1,B3	A4,B2	A4,B2	A4,B1	B2,B1	-1,-1	A2,N	N,B1	A2,B1	A2,N	-2,-2	-2,-2	A2,A4
iteration_77	B1,B1	A2,A2	-1,-1	-1,-1	A2,B1	N,B3	A1,A2	A1,A2	A1,A2	A1,A2	-2,-2	B1,B3	B1,B3	-2,-2	B1,B3	A1,B1	A1,B1	A1,N	A1,N	A2,N	A1,B2	-2,-2	-1,-1	-2,-2	-1,-1	A1,B1	A1,B1	A1,A1	B3,B1	-2,-2	-1,-1	A2,A3	A1,B3	-1,-1	-1,-1	-2,-2	-1,-1	A1,A3	-1,-1	A2,B3	B2,N	A1,A3	A1,B2	A3,N	A2,B3	A3,B3	A3,B2
iteration_78	N,B4	N,B1	N,N	A1,B2	-1,-1	A1,B3	A1,N	A1,N	-2,-2	A1,N	A4,B1	B2,N	A1,N	-2,-2	B2,N	-2,-2	B2,N	B3,N	B3,N	A1,B3	A1,N	A4,B2	N,B1	A1,N	B2,N	-2,-2	-2,-2	A1,A4	-1,-1	B2,B1	A1,B2	-2,-2	A1,N	A4,B1	A1,B2	A1,B2	-2,-2	-2,-2	-2,-2	-2,-2	N,B1	A1,A3	A1,N	-2,-2	A1,A1	A1,B1	A1,N
iteration_79	A1,B4	A2,B2	A2,B4	A4,B1	A2,B4	-2,-2	A2,A4	-1,-1	-2,-2	A2,A4	A3,B5	A2,A4	B4,B1	-1,-1	A4,B4	B4,B1	A4,B4	-2,-2	-2,-2	-2,-2	-2,-2	A3,A3	A3,A1	N,B1	B4,B1	A4,B4	B4,B1	A4,B1	A2,B1	N,B4	B1,B1	N,B2	B1,B1	A5,N	B1,B1	N,B1	-1,-1	B1,B2	B1,B2	N,B1	-1,-1	A5,B1	B1,B1	A5,B3	A1,B4	A1,N	B1,B1
iteration_80	A2,B3	-1,-1	A2,B3	A2,B1	A2,B3	A1,A2	A2,A1	A2,A2	-1,-1	A2,B1	A2,B1	A2,B3	A2,A2	B2,B1	A2,B3	B5,N	A2,A2	A2,B1	-1,-1	A1,B3	A2,A2	A2,B3	A2,B1	A2,B2	B3,N	A2,B5	B3,B5	A2,A2	B2,B1	A2,A1	A2,B2	A4,A1	A2,B2	B2,B1	A2,B2	A2,A2	A4,B2	A2,A1	A2,A4	A2,A4	B3,B1	A2,B2	-1,-1	A2,B3	A1,B2	B2,B2	B2,B3
iteration_81	A2,B1	A3,A1	A2,A1	A2,B1	A3,B1	B1,B4	A1,B1	A2,B1	B4,B1	A2,A1	A3,A1	B1,B1	B1,B1	B1,B1	-1,-1	B4,B1	B1,B1	A1,B4	B1,B1	A1,B1	B1,B4	A3,B1	A3,B1	B1,B1	A2,B1	-1,-1	A1,B4	B1,B1	A2,B3	A1,A1	A2,B1	A5,N	A2,B1	A2,A2	A2,B1	A1,B1	A5,B1	A2,N	N,B1	N,B1	A4,A1	A2,A2	A2,A1	A2,A4	N,B4	A2,N	-1,-1
iteration_82	A4,B1	-1,-1	A1,B1	-1,-1	A4,B1	B3,B1	A1,B1	B1,B1	A4,A1	A2,B1	B2,B1	A1,A2	A1,A2	A1,B3	B1,B1	A1,B4	A1,B1	A1,B1	A1,B3	B1,B1	A4,B1	A1,B2	-1,-1	A1,A1	A1,B1	A1,B1	B4,B1	B4,B1	A3,A2	-1,-1	A3,B4	A2,A3	A3,B1	A1,A5	A3,B1	B4,N	A3,B1	A2,B1	A3,A3	A2,B1	-2,-2	-1,-1	A1,A3	-2,-2	B1,B3	A1,B1	A3,A1
iteration_83	A1,A1	A1,B1	A1,B1	A1,A1	A1,A1	-1,-1	A1,A1	A1,A1	B1,B3	A1,A1	A2,B1	A1,B1	A1,B1	N,A5	A1,A1	B5,N	A1,B1	A1,A1	A1,A4	A1,A1	A1,B1	A2,A1	A2,A1	N,B1	A1,N	A1,B5	A1,B5	A1,A3	-1,-1	A1,B3	-2,-2	-2,-2	-2,-2	B5,N	A1,A3	A1,B3	A4,A3	-2,-2	-2,-2	-2,-2	B3,B2	A1,B5	A1,B3	B5,B3	-2,-2	B5,N	A4,B3
iteration_84	-1,-1	A1,B2	A1,A2	B4,N	B2,N	-2,-2	-1,-1	A1,N	-2,-2	A1,N	N,B2	N,A2	N,A2	N,B5	A1,B4	B2,N	A2,B4	-2,-2	-2,-2	-2,-2	-2,-2	A2,N	N,N	N,N	-1,-1	B4,B2	B4,B2	-1,-1	N,A5	A3,B1	N,B4	A1,A3	N,N	-1,-1	A5,N	A3,N	A1,N	A1,N	N,A3	N,A3	B1,B4	A5,B1	B1,B1	B1,B1	-2,-2	-2,-2	A1,B1
iteration_85	N,B5	A3,B2	B2,N	N,B3	B2,N	A2,A3	B3,N	N,B3	-2,-2	-1,-1	-2,-2	B2,B3	B2,B3	-1,-1	N,N	A1,B1	-1,-1	A3,B3	-1,-1	A2,B3	-2,-2	-2,-2	-2,-2	-2,-2	N,B1	N,B1	A1,N	B3,B1	A2,N	B2,B2	A2,B3	A1,A2	N,B1	A4,B1	A2,B3	B3,B2	A1,B1	A1,B1	A2,N	-2,-2	N,B5	B3,B1	N,B1	N,B1	B5,N	A4,B5	B1,B1
iteration_86	A4,B1	N,A3	A4,N	B2,N	A4,A3	A2,A2	A4,B2	A4,B2	A2,A2	N,N	B2,B3	A4,B2	A4,N	-2,-2	N,N	A2,B1	A4,N	A2,B2	A4,A2	A4,A2	A2,B2	A4,B2	B2,B2	-2,-2	A2,N	N,B1	N,B1	A1,B2	A5,N	A2,B1	A1,A5	-1,-1	B2,N	N,A2	B2,N	A5,B1	A4,N	A4,N	A4,N	A4,N	-2,-2	A2,N	-1,-1	-2,-2	N,A3	N,N	A4,N
iteration_87	-2,-2	-2,-2	N,B2	-1,-1	-2,-2	B1,B2	B2,N	N,N	B5,N	-1,-1	-2,-2	B2,N	N,N	A1,A3	-1,-1	-2,-2	N,N	N,B1	B2,B1	B2,B2	N,B5	B2,N	-2,-2	A1,N	-2,-2	-2,-2	-1,-1	N,B1	N,A3	N,A4	N,N	A3,B2	-1,-1	A2,A2	N,B1	N,N	-1,-1	B2,N	B2,N	B2,N	-2,-2	A2,N	A2,N	A2,N	B1,B3	A2,B1	A2,B2
iteration_88	A2,B2	A4,B1	A4,B2	A1,N	A4,B2	A1,A4	A1,B2	A1,B2	N,A4	B2,N	B2,B2	A1,B2	A1,B2	B3,N	-1,-1	-2,-2	B2,N	-1,-1	A1,A1	A1,A4	B2,N	B2,B2	A1,B2	B2,B3	-2,-2	-2,-2	-2,-2	-2,-2	-2,-2	B3,N	A1,N	-2,-2	-2,-2	-2,-2	-2,-2	A1,B3	-1,-1	-2,-2	-2,-2	-2,-2	A2,B2	A2,A7	A2,A2	-1,-1	-2,-2	-2,-2	A2,A4
iteration_89	A2,A1	B3,N	A2,B3	N,B1	A1,B3	A1,B2	B3,N	B3,N	A1,B2	A2,N	A2,B3	B3,N	A2,B1	A1,B2	B3,N	A1,A1	A2,B1	-1,-1	A1,B3	-1,-1	B2,N	B3,B3	A2,B3	A1,B1	A1,N	A1,N	A1,B3	A4,N	B1,B4	-2,-2	B4,N	N,A2	N,B4	A2,B1	A4,B1	-2,-2	N,N	B4,N	B4,N	-1,-1	N,B1	A2,B1	-1,-1	N,N	-1,-1	A2,A2	N,N
iteration_90	B2,B2	A1,B1	B1,B2	-1,-1	A1,B2	A1,A1	A1,B1	A1,B2	-2,-2	-2,-2	N,B1	A1,B2	B2,B1	A2,A3	A1,B2	B5,N	B1,B2	A1,A1	A1,B1	A1,B1	-1,-1	A3,B3	A1,N	A2,B2	A1,B5	B2,B5	B2,B5	N,B1	A1,B1	A1,B3	A1,B1	A1,B2	A1,N	A2,A2	B1,B1	A1,B3	A1,N	A1,B2	A1,N	A1,N	A1,B4	A2,B1	A2,B4	A1,B1	A3,B2	A2,B2	B4,N
iteration_91	A1,B1	A1,B1	A1,A1	B2,B3	B1,B1	N,A2	A1,B2	A1,B3	B3,N	A1,B2	B3,B2	A1,B2	A1,B2	A1,A1	A1,B2	N,B3	A1,B2	B2,N	B2,N	B2,N	A1,B3	B2,B2	A1,B3	A1,B2	N,N	A1,N	B2,B3	A3,B2	B3,B1	A1,B2	A3,B3	A2,A1	A3,B3	B3,N	A3,B3	A3,B2	A1,B3	A2,B3	A1,B3	A3,A2	A2,N	A3,B3	A2,B3	-1,-1	-2,-2	B3,N	A1,B3
iteration_92	A1,B1	A2,B3	A2,B1	A1,A1	-1,-1	A1,B2	A1,B1	A1,B1	A1,B4	A1,B1	B3,B1	A2,A1	A1,B1	-2,-2	A2,A1	B5,N	A2,A1	A1,B2	A1,A1	A1,A1	A1,B4	A1,B3	A2,B1	B1,B2	A1,N	A1,B5	A2,N	A1,A1	A1,B1	A4,B1	-1,-1	B5,N	-1,-1	A3,N	A1,B1	A1,B1	-1,-1	A1,N	A1,B5	A1,N	A2,B1	A3,B1	A3,A2	A3,B1	-2,-2	-2,-2	A3,B5
iteration_93	B1,B1	A5,N	A5,B1	B1,B5	-1,-1	A3,B1	A5,B5	A5,B5	B1,B2	A5,B1	A1,B4	A5,B5	A5,B1	N,B3	B1,B1	B1,B3	A5,B1	B5,B1	A3,B5	A5,A3	A5,B1	A5,B4	A5,B4	A5,N	B1,B1	B1,B3	B1,B1	-2,-2	-2,-2	A4,B2	B3,B5	-2,-2	N,B1	-2,-2	-2,-2	B2,B3	N,B1	N,B1	N,B1	-2,-2	-2,-2	-2,-2	-1,-1	-2,-2	-2,-2	-2,-2	A2,N
iteration_94	-2,-2	-1,-1	A5,A4	A3,B1	-2,-2	-2,-2	A3,A4	A4,B1	-1,-1	A5,B1	N,B1	A3,A5	-1,-1	A1,B4	A5,B1	A5,N	A5,B1	-2,-2	-2,-2	-2,-2	-1,-1	A3,B3	A5,B2	A1,A5	-1,-1	N,B1	A5,A5	B1,B2	A3,B1	A2,B2	A3,B1	-2,-2	-1,-1	A2,B1	B1,B2	B1,B2	A3,A4	-2,-2	-2,-2	-2,-2	-2,-2	B1,B2	B2,B1	-2,-2	B1,B1	A2,B1	A3,B2
iteration_95	A1,A4	-1,-1	A1,A1	A1,B3	-2,-2	B5,N	A1,B3	A3,B2	N,A4	A1,A1	B2,N	A1,A1	A1,A1	N,A5	A1,B3	N,B4	A1,B3	A1,B5	B3,N	A1,N	A3,N	A1,B2	A1,N	A1,N	-1,-1	A1,N	A1,N	A1,A4	A2,B3	B4,N	A2,A4	B1,B1	A2,A1	-1,-1	A1,B3	A2,B4	A1,B1	A1,B1	A1,B1	A1,B1	A2,N	A1,B1	A1,A2	A2,B1	A2,A2	A2,B3	A1,A2
iteration_96	-2,-2	-2,-2	N,B1	A1,A5	-2,-2	-1,-1	A1,B1	A5,B1	A1,N	A1,B1	B3,B1	A5,B1	A5,B1	A1,A1	A1,B1	-1,-1	A5,B1	B1,B4	B1,B4	A1,B4	N,B1	B1,B1	A5,B3	A1,B1	A1,B1	A1,B1	A1,B1	-1,-1	A1,B3	N,A2	A5,B3	B3,B1	B3,N	A1,A3	A1,A5	B3,N	B3,B3	B3,N	B3,N	B3,N	A3,B2	A3,A5	A3,A3	A3,A5	B4,N	A1,B4	A3,B3
iteration_97	A1,B2	B4,N	A1,N	B3,N	A1,B4	-2,-2	A1,N	A1,B3	A3,N	N,N	-2,-2	B3,N	N,N	A2,B1	A1,N	-1,-1	N,N	-2,-2	-2,-2	-1,-1	A1,A3	-2,-2	-2,-2	A2,N	A1,N	-2,-2	-2,-2	B3,N	A2,N	-2,-2	-1,-1	-1,-1	A2,B3	A1,B4	B3,N	-2,-2	A2,B4	A2,B4	B3,B4	B3,N	B3,B1	-1,-1	A1,B1	A1,B3	N,B5	A1,N	A1,A2
iteration_98	-2,-2	-2,-2	B3,B2	B2,B1	-1,-1	-2,-2	-2,-2	B3,B2	A1,B1	B2,B1	-1,-1	B3,B1	-2,-2	-2,-2	B3,B1	A2,N	-2,-2	-2,-2	-2,-2	-2,-2	-1,-1	A2,B3	A1,B1	-2,-2	A2,B1	A2,B3	A2,B3	-1,-1	B2,B2	-1,-1	A2,B2	A2,B3	A2,B2	B3,B4	A2,B2	B2,B3	A2,B3	-1,-1	A2,B2	A2,B2	B1,B2	B2,B3	B2,B1	-1,-1	A1,B1	B1,B3	A2,B2
iteration_99	A1,B2	A2,N	A2,B2	N,B1	A1,A2	A2,B2	A2,B1	A2,N	A4,B1	B2,N	-1,-1	A2,N	A2,A6	-2,-2	B2,N	N,A2	A2,N	A2,A2	B1,B2	A2,A2	A2,B1	B3,N	A2,N	-1,-1	B2,N	A2,N	N,N	B1,B3	A3,N	-2,-2	A3,B1	A4,B1	B3,N	A1,A3	A3,B1	-1,-1	A4,B3	B1,B3	N,B1	-1,-1	A2,A2	A3,A1	A1,A2	A2,A3	N,B3	A1,N	A1,B3
iteration_100	-2,-2	-2,-2	A3,A1	A2,B1	-2,-2	N,B4	A1,B1	A2,A1	A2,B3	A1,B1	A1,B4	A2,A3	A3,B1	A2,B2	A2,A3	-1,-1	A2,A3	N,N	B1,B4	B1,B4	A2,A2	A3,B4	A3,B4	B1,B2	A2,B5	-2,-2	-2,-2	A2,B2	B1,B4	A4,N	B2,B4	-2,-2	B2,B1	B1,B2	-1,-1	A4,B4	-2,-2	-2,-2	-2,-2	-2,-2	-2,-2	-2,-2	-2,-2	-2,-2	A4,A1	A4,B1	-2,-2
iteration_101	-2,-2	-2,-2	-2,-2	-1,-1	-2,-2	A1,B2	B2,N	-2,-2	-2,-2	-2,-2	-2,-2	-2,-2	B3,B2	A2,A2	-1,-1	-2,-2	-2,-2	B2,B2	B2,B2	B2,N	-2,-2	-2,-2	-2,-2	A2,B3	-2,-2	-2,-2	-2,-2	N,B3	N,A5	-2,-2	B3,N	N,B3	N,N	A3,A2	A5,N	-1,-1	N,N	N,B3	N,N	N,N	N,A3	A5,A2	A2,N	-2,-2	B4,N	A3,B4	N,A2
iteration_102	A4,B1	N,A2	A4,N	A1,B3	-1,-1	-1,-1	A4,B3	A1,A4	N,B5	A4,B3	-2,-2	A1,A4	B3,N	-2,-2	A1,N	A3,B1	B3,N	A4,A4	A4,A1	A1,B3	A1,N	-2,-2	-2,-2	-2,-2	A3,A1	N,B1	A3,A1	A1,A1	B3,B2	A2,B1	A1,B3	A4,B1	A1,B2	B1,B3	A1,B2	A1,B1	A4,B2	A1,A4	B2,B1	-1,-1	A1,B2	A1,B1	A1,B2	A1,B2	-2,-2	-1,-1	A1,A4
iteration_103	A2,B1	-1,-1	A2,B2	A1,N	-1,-1	N,B1	-1,-1	B2,N	A1,B3	A1,B2	B2,B2	A2,N	A2,N	A1,B3	A2,A1	B1,B3	A2,A1	-2,-2	-2,-2	-2,-2	B3,B2	A2,B2	A2,B2	B3,N	A2,B1	A1,B1	A2,B1	-2,-2	-2,-2	-2,-2	-2,-2	A1,B4	A1,N	A3,N	-2,-2	-2,-2	A1,A1	A1,A1	A1,A1	B4,N	A1,A1	A3,N	-1,-1	A1,N	A2,B2	A2,A3	A1,A1
iteration_104	A1,B4	A2,A3	A2,B4	A4,B2	A3,B4	A2,A3	A4,B4	A2,B3	-2,-2	A4,B4	B2,N	-1,-1	-1,-1	-2,-2	A4,B4	-1,-1	A4,B4	-1,-1	A2,B4	A4,A3	B3,B1	A2,B2	A2,B2	-2,-2	A4,A1	A4,B1	B4,B1	A4,A1	B2,B2	B2,B1	A4,B2	B1,B1	A1,B2	A3,A2	A4,B2	A4,B2	-1,-1	B2,B1	A1,B1	B2,B1	A2,A2	A3,B2	A3,A2	A3,A2	-1,-1	-2,-2	A2,B1
iteration_105	B2,N	B2,B2	B2,B2	-1,-1	-1,-1	A2,A3	A4,B2	B2,N	A2,B2	A4,B2	A3,N	A4,B2	A4,B2	A2,B1	A4,B2	A2,B2	B2,N	A4,A2	A2,B2	A4,A2	B2,N	A3,B2	B2,N	-1,-1	A4,B2	A4,B2	B2,B2	N,A4	N,A5	A3,B1	A4,A5	N,B1	A4,N	-1,-1	N,N	A4,B1	N,N	A4,B1	N,N	N,B1	B1,B2	N,A4	N,B1	N,B1	A2,A3	A2,B1	A4,B1
iteration_106	A2,A2	B1,B4	A2,B1	A1,A3	A2,B1	B1,B1	A1,B1	A3,B1	-2,-2	A1,B1	B1,B2	A2,A3	A2,A1	N,A3	A3,B1	B4,B1	A3,B1	B1,B1	-1,-1	B1,B1	-1,-1	A2,B1	A3,B1	A1,N	B1,B4	B1,B4	B1,B4	-1,-1	A1,A1	-1,-1	A1,A2	B4,N	A3,A1	A2,A2	A1,A1	-1,-1	A1,N	A3,B4	A1,B4	A3,N	-2,-2	A2,A1	-2,-2	-2,-2	B3,N	A2,B3	A1,N
iteration_107	A2,B2	-1,-1	A1,B2	B3,B1	A2,A3	A3,B2	-1,-1	A1,B1	-1,-1	B2,B1	B4,B1	A1,B1	A1,B3	B1,B1	B2,B1	A2,A2	B2,B1	A3,A1	A3,B3	B2,B3	N,B1	B1,B1	A1,B4	A1,B1	A2,B1	A2,B1	A2,B1	-2,-2	-1,-1	-2,-2	-2,-2	-2,-2	-2,-2	A1,B4	B3,B1	-1,-1	-2,-2	-2,-2	-2,-2	-2,-2	-2,-2	B4,B3	-2,-2	-2,-2	B3,B2	B4,B3	-2,-2
iteration_108	A2,B2	-1,-1	A2,B3	A5,B2	B2,B2	A2,B3	A2,N	-1,-1	A2,B1	A2,N	A1,B1	A2,A1	B3,N	A2,B3	A1,B3	A4,A1	A2,N	B3,N	B3,N	A2,B3	A2,A1	A1,B1	A2,B1	B3,N	A1,A4	A4,B3	A1,A4	-2,-2	-2,-2	B1,B1	A1,N	A2,B1	A1,N	-1,-1	-2,-2	A1,B1	N,B1	N,B1	N,B1	N,B1	-1,-1	-2,-2	-2,-2	-2,-2	-2,-2	-2,-2	N,B1
iteration_109	N,A4	A3,B2	A3,N	A2,A1	A3,N	A3,B2	A2,N	N,A2	-2,-2	N,A2	B4,N	-1,-1	N,A2	A2,B3	-1,-1	A3,B1	A1,N	A2,B2	A3,A2	A2,B2	-2,-2	A3,N	A2,B4	B3,N	A3,B1	A3,B1	A3,A1	-2,-2	-2,-2	A1,B4	-1,-1	-1,-1	A3,A2	A4,B1	-1,-1	A1,B4	-2,-2	A3,B2	-1,-1	-2,-2	-2,-2	A4,A1	-2,-2	-2,-2	A1,A1	A1,B1	-2,-2
iteration_110	A1,B1	A3,B2	B2,B1	-1,-1	A1,B2	A2,B3	B3,B2	-2,-2	-2,-2	-2,-2	-2,-2	-2,-2	B2,B2	A2,B3	B2,B1	A1,B2	-2,-2	A2,B3	B3,B3	B3,B3	-2,-2	-2,-2	-2,-2	B3,B2	B2,B2	B2,B2	-1,-1	B1,B3	A3,B2	-1,-1	B2,B1	B5,N	A3,B1	A2,A2	A3,B1	-2,-2	-1,-1	A3,B5	A3,B5	B1,B5	N,A3	A3,A2	A3,N	A3,A3	N,B3	A2,N	A3,B5
iteration_111	B4,B4	B4,B1	A4,B4	A2,B5	A4,B1	B1,B2	A4,B5	A4,A2	A3,B2	A4,B5	-2,-2	B4,B5	B4,B5	A2,B1	B4,B5	-2,-2	A4,B5	A4,B1	A4,B1	-1,-1	A2,B2	-2,-2	-2,-2	B1,B5	-2,-2	-1,-1	-2,-2	A2,A1	B5,N	A1,B2	N,A2	A3,A1	A2,N	-2,-2	A2,N	A1,N	N,A3	A2,A3	-1,-1	-2,-2	A3,B1	-1,-1	A1,B1	A3,A1	-2,-2	-2,-2	A1,N
iteration_112	A2,A1	A4,B1	A2,B1	A4,N	A4,A1	A3,B2	N,B1	N,B1	A2,B3	N,B1	B2,B3	A4,B1	A4,B1	A2,B2	A4,B1	A2,B2	A2,N	B2,B1	B2,B1	B2,N	A2,N	A4,B2	-1,-1	B1,B2	A2,B1	B2,B1	B2,B1	A4,N	B5,N	-2,-2	B5,N	-1,-1	N,N	A3,B1	A4,B5	-2,-2	N,N	N,B3	N,B3	N,B3	A3,B1	B5,B1	A3,B1	A3,B1	A1,B4	A3,B4	A3,B1
iteration_113	B2,B2	B2,B2	B2,B2	B1,B3	B2,B2	A2,B1	B1,B2	B2,B3	-2,-2	-1,-1	-2,-2	B2,B1	B2,B3	A4,B1	B2,B3	-2,-2	-1,-1	A2,B1	B1,B2	B1,B1	-2,-2	-2,-2	-2,-2	A4,B2	-2,-2	-2,-2	-2,-2	-1,-1	A4,B1	A2,B3	A4,B3	B1,B3	A1,B1	A2,N	B1,B3	-1,-1	B1,B1	-1,-1	A1,B1	A1,B1	A2,N	A2,B1	A2,B1	N,B1	-2,-2	-2,-2	A2,B1
iteration_114	A3,A1	B4,B1	A3,B4	A2,B3	A3,B4	-2,-2	B4,B3	A2,B4	A3,A1	-1,-1	-2,-2	B4,B3	B4,B3	A1,B1	A3,B3	B5,N	B4,B3	-2,-2	-2,-2	A1,N	A3,B4	-2,-2	-2,-2	B1,B3	A3,B5	A3,N	B3,B5	B3,N	A2,N	A1,B4	N,B3	N,B2	-1,-1	N,A4	-1,-1	B4,N	N,N	-2,-2	-1,-1	-2,-2	A2,A3	N,N	N,A2	-1,-1	-2,-2	-2,-2	N,A2
iteration_115	A2,B3	A1,A3	A1,B3	A1,B2	A2,A3	-1,-1	B3,B2	A1,A1	A1,N	A1,B3	A3,A2	A1,B2	B3,B2	-1,-1	A1,B3	B2,B1	B3,B2	A1,B3	A1,B3	A3,B3	A1,A1	A1,A3	A1,A3	A2,B3	B3,B1	B3,B1	B3,B2	A1,B2	A1,B1	-2,-2	-1,-1	A1,B1	A1,B1	A1,B2	-1,-1	-2,-2	B1,B1	A1,A1	A1,B1	A1,B1	N,B2	A1,A3	A1,N	-1,-1	A1,A3	A1,A1	A1,B1
iteration_116	A1,B4	A1,B4	B4,B4	-1,-1	-1,-1	A2,A2	A1,B4	A1,B4	A2,A2	A1,B4	A1,B3	B4,B4	A1,B4	A1,B3	B4,B4	A2,N	A1,B4	-1,-1	A2,B4	A2,B4	A2,B4	B3,B4	B3,B4	A1,N	B4,N	A2,B4	-1,-1	A1,B4	A4,A1	B1,B4	A1,A1	B1,B2	A4,B4	N,B1	A4,B4	A1,B1	A4,B1	A4,B1	B4,B1	B4,B2	-2,-2	-1,-1	B1,B4	-2,-2	-2,-2	-2,-2	A4,B1
iteration_117	-2,-2	-2,-2	B5,N	A3,B1	-2,-2	-1,-1	N,B1	A3,B5	A1,A2	N,B1	A1,B2	N,B1	N,B1	-2,-2	A3,N	N,A5	B1,B5	A5,B1	N,N	A5,B1	A3,A1	-1,-1	B2,N	-2,-2	N,N	A5,N	A5,A3	A3,N	B1,B1	-1,-1	A3,B1	B1,B4	-1,-1	A1,B3	A3,B1	A2,B1	A2,B1	-1,-1	A2,B1	-1,-1	A2,A1	A3,B3	A2,B3	A3,A1	B1,B1	B3,B1	A2,A2
iteration_118	-2,-2	-2,-2	A2,N	B2,B2	-2,-2	B1,B3	A2,B2	B2,N	A2,A2	A2,B2	N,B3	A2,B2	A2,B2	N,A5	A2,B2	B2,B2	B2,N	A2,B1	B2,B1	B2,B1	A2,B2	A2,N	B2,N	B2,N	A2,B2	A2,B2	A2,B2	B2,B1	B2,B2	A1,B4	B2,B1	A4,A1	B2,B2	A4,A1	-1,-1	A1,A3	A1,B2	A4,B2	A4,B2	A4,B2	A1,A2	A4,B1	A4,A1	A4,A1	A2,B1	A2,A4	A1,B2
iteration_119	B4,B1	A3,A1	A3,B4	N,B1	A1,B4	A1,B2	B4,B1	A3,N	B1,B4	B4,N	-2,-2	A3,N	A3,N	-2,-2	B4,N	-2,-2	B4,N	B2,B4	-1,-1	A1,B4	A3,B1	A3,N	-2,-2	N,B1	-2,-2	-2,-2	-2,-2	-2,-2	-1,-1	A3,B2	N,B3	-2,-2	N,B1	A5,N	B3,B1	B2,N	N,B1	-2,-2	N,B1	-2,-2	B1,B4	A5,B3	A5,B4	A5,B1	-2,-2	-2,-2	-1,-1
iteration_120	B2,B3	A3,A1	A3,B2	A1,B2	A3,B3	-1,-1	A1,B2	A1,B2	A2,A2	A3,B2	-1,-1	B2,B2	A1,B2	-1,-1	A3,A1	-2,-2	A3,A1	A1,A4	B2,N	A1,A4	A1,A2	-1,-1	B2,B3	A3,B2	-2,-2	-2,-2	-2,-2	A2,B2	A1,N	N,B2	A2,N	N,B1	B2,N	-2,-2	B2,N	N,N	-1,-1	B2,B1	B2,B1	N,N	-2,-2	-2,-2	-2,-2	-2,-2	-2,-2	N,B1	N,B1
iteration_121	-2,-2	-2,-2	A1,N	-1,-1	-2,-2	-2,-2	B4,N	B4,N	-2,-2	A1,B4	N,A2	A1,B4	A1,B4	-1,-1	A1,B4	A2,B2	A1,B4	-2,-2	-2,-2	B4,N	-2,-2	A1,N	A1,A2	B4,B1	B2,B4	-1,-1	A2,A1	B4,B1	A1,B4	A5,N	A1,B4	A3,N	A1,B4	N,B3	A1,B4	A5,B4	B4,N	B4,N	A1,A3	A3,B4	-1,-1	A1,N	-1,-1	-1,-1	-2,-2	-1,-1	B4,N
iteration_122	-2,-2	-2,-2	-1,-1	B1,B1	-2,-2	A1,N	B1,B1	B1,B1	A3,B2	B1,B1	B2,B3	B1,B1	B1,B1	B2,N	B1,B1	N,B4	B1,B1	N,B1	A1,B1	B1,B2	B2,B1	B1,B2	B1,B2	B1,B2	B1,B4	B1,B4	N,B1	B1,B1	-1,-1	B1,B3	B1,B1	-1,-1	A3,B1	A1,B1	B1,B1	B1,B1	-1,-1	A3,A2	-1,-1	N,B1	B1,B4	A1,B1	B1,B1	B1,B1	B3,B2	B1,B3	B1,B1
iteration_123	A1,B4	N,A5	B4,N	N,B4	-1,-1	B1,B4	N,N	B4,N	A1,A4	B4,N	-2,-2	B4,N	N,B4	A2,B2	N,N	N,B3	-2,-2	N,B4	N,B1	N,B4	A1,N	-2,-2	-2,-2	A2,N	N,B3	N,N	N,N	-2,-2	-2,-2	-2,-2	-2,-2	A2,A2	B4,N	B1,B4	-2,-2	A1,N	A2,B4	A2,B4	A2,N	A2,N	A4,N	B1,B4	A4,B1	B4,N	A3,B1	B1,B1	A4,B4
iteration_124	B3,N	A2,B2	A2,A2	A2,B1	B2,B3	B4,B1	A2,B3	A2,B1	B2,N	A2,B3	-1,-1	B1,B3	A2,B1	A1,A4	A2,B1	-1,-1	A2,B1	B3,B1	B3,B1	B3,B4	A2,B2	A1,B3	A1,B1	A2,A1	-1,-1	B1,B1	B1,B1	B1,B3	A2,B1	A2,A3	A2,B1	B1,B2	A2,B3	N,A3	B1,B1	A2,A2	B3,B2	B3,B2	A2,B1	A2,B2	A3,A1	N,B1	A3,B1	A1,N	A2,B3	A2,N	B1,B2
iteration_125	A3,N	B2,B2	A3,B2	-1,-1	B2,N	B5,N	-1,-1	A3,A3	-1,-1	A3,B1	A4,A1	A3,B1	B2,B1	-1,-1	A3,B1	-1,-1	A3,B2	N,B1	A3,B5	-1,-1	A3,A2	A4,B1	A3,N	-2,-2	A3,B1	A3,B1	A3,A2	A3,B1	B1,B1	N,B4	B1,B1	A2,B2	B1,B1	B4,N	-1,-1	N,B1	B2,B1	B2,B1	A2,B1	B2,B1	A1,B1	A3,B4	A1,B4	A3,B1	-2,-2	-2,-2	B4,B1
iteration_126	A1,A3	A1,B1	-1,-1	A4,A3	A1,A1	A2,B3	A3,A1	-2,-2	-2,-2	-2,-2	A2,B2	A3,A1	-2,-2	-2,-2	A1,A4	A2,B3	-1,-1	A2,B2	-1,-1	A3,B3	-2,-2	A2,A3	A3,B2	-2,-2	A1,B3	-1,-1	-1,-1	A3,N	A4,B1	-2,-2	N,B1	B5,N	A3,B1	-1,-1	N,B1	-2,-2	A3,B5	B1,B5	N,B1	N,B1	B3,B1	A1,B1	A1,B3	B1,B3	-2,-2	-2,-2	A1,B5
iteration_127	-1,-1	-2,-2	B2,N	A2,B1	-2,-2	A2,B3	A2,B2	B1,B2	-2,-2	B1,B2	A2,B3	B1,B2	N,B1	-2,-2	-1,-1	-2,-2	B1,B2	B2,B3	B2,B3	B2,B3	-2,-2	B3,B1	B3,B1	-2,-2	-2,-2	-2,-2	-1,-1	A2,A2	B1,B1	A1,B4	A2,B1	A2,A3	A2,B1	N,B1	B1,B1	B1,B4	A2,A3	A2,A2	A2,B1	A3,B1	-2,-2	-2,-2	-1,-1	A1,N	-1,-1	-2,-2	-2,-2
iteration_128	-2,-2	-2,-2	N,B1	A1,A2	-2,-2	N,A2	N,A2	A1,B1	-1,-1	A2,B1	B2,B3	A1,B1	A2,N	A3,B2	A1,B1	B2,B2	A1,B1	A2,A2	N,N	A2,N	B1,B1	A1,B2	-1,-1	A2,B2	B1,B2	A1,B2	A1,B2	-1,-1	-1,-1	A1,B2	A1,A2	-2,-2	-2,-2	-1,-1	-2,-2	A1,B2	-1,-1	-2,-2	-2,-2	-1,-1	-2,-2	-2,-2	-2,-2	-2,-2	N,B4	N,N	-2,-2
iteration_129	N,B5	A3,B1	A3,N	A2,B2	N,B1	A4,B1	A2,N	A2,A3	B5,N	A2,A3	A3,B1	A2,A3	B2,N	-2,-2	-1,-1	-2,-2	-1,-1	A4,N	A4,A2	N,B1	A3,B5	A3,A3	A3,A2	-2,-2	-2,-2	N,B1	-2,-2	A2,A3	B2,N	N,N	-1,-1	A1,B4	A2,B2	A3,B1	A2,N	N,A3	B2,B4	-1,-1	A1,B2	A2,B4	A3,B1	A3,A2	A3,A3	A3,A2	-2,-2	-1,-1	A3,B2
iteration_130	A1,A1	B5,N	A1,B5	-1,-1	A1,N	B1,B1	A4,B5	A1,B5	A2,B3	A4,B5	N,A5	A1,B5	A1,A4	B4,B1	A1,A4	B3,B1	A1,A4	B5,B1	B5,B1	-1,-1	A1,B3	A1,N	A1,A5	A1,B4	A4,B1	A1,B3	A4,B3	A1,A4	A1,B1	A3,A1	A1,A1	-2,-2	A1,A4	A2,B3	A1,A4	A1,A3	-1,-1	-2,-2	-2,-2	-1,-1	B1,B2	-1,-1	A4,B1	A4,B1	B2,B2	A2,B2	A1,B1
iteration_131	-2,-2	-2,-2	-2,-2	-2,-2	-2,-2	A2,A1	B2,B4	N,B7	N,B2	-1,-1	A5,N	B3,B4	-2,-2	-2,-2	-2,-2	-2,-2	-2,-2	-1,-1	A2,B4	A2,B2	N,N	A5,B3	B3,N	-2,-2	-2,-2	-2,-2	-2,-2	-2,-2	-2,-2	-1,-1	B2,N	-2,-2	-2,-2	-1,-1	B4,B2	A1,B2	B4,B2	-2,-2	-2,-2	-2,-2	A3,N	A4,B4	A4,A3	A4,A3	-2,-2	-1,-1	A4,B4
iteration_132	B5,N	A1,A4	A4,N	A2,B1	A1,B5	B1,B4	A2,N	A2,N	-2,-2	N,B1	N,A3	N,B1	B1,B1	-2,-2	N,B1	N,A2	A4,B1	-1,-1	A2,B1	N,B1	-2,-2	N,B1	N,N	-2,-2	N,B1	N,B1	N,N	A2,A1	B1,B4	B2,B3	A2,B1	A2,B2	A2,B1	A1,N	A2,B4	A2,B2	A2,A2	A2,B2	B1,B2	B1,B2	-1,-1	A2,A1	A1,A2	-2,-2	-2,-2	-2,-2	A2,A1
iteration_133	A1,A4	A1,B1	A1,B1	A1,A3	A1,A4	B2,N	-1,-1	A3,B1	A4,B1	A1,A1	B3,B2	A1,B1	A3,B1	B4,B1	-1,-1	-2,-2	A1,A1	A3,B2	A2,N	A1,N	A4,B1	A1,B3	A1,B2	A3,B4	-2,-2	-2,-2	-1,-1	A1,A3	A1,B4	A1,A1	A1,B4	A1,B4	A1,A3	A1,B2	A1,B4	A1,A1	A1,A1	A3,B4	A1,B4	A3,B4	B1,B1	A1,A1	A1,B1	A1,B1	A1,B2	-1,-1	-1,-1
iteration_134	B2,B1	A4,A1	A4,B2	B3,B1	-2,-2	A2,B1	B2,B1	A4,B3	B2,B1	A4,B1	A1,A4	B2,B1	B2,B1	A4,A1	A4,B3	A2,A2	-1,-1	B1,B2	B1,B2	A2,B2	B3,B2	A1,B2	A4,B2	A4,B1	A2,B3	A2,B3	-1,-1	B1,B1	A2,B3	-2,-2	B3,B1	B2,B1	A2,B1	A4,B1	A2,B1	-2,-2	B1,B2	B1,B1	A2,B2	B1,B1	A1,B1	B1,B1	A1,B1	A1,B1	A2,A2	A2,B1	B1,B2
iteration_135	A1,A8	B4,N	B4,B4	A3,N	A1,B4	A1,N	A3,B4	B4,N	A2,B3	B4,N	N,B5	B4,N	B4,N	A1,A3	A3,B4	B4,N	B4,N	A1,B4	A1,B4	A1,B4	A2,N	N,N	-1,-1	A1,B4	A3,N	B4,N	B4,B4	A3,A2	A1,N	-2,-2	-2,-2	B5,N	A3,A1	B2,B2	A2,A1	-2,-2	A3,N	A3,N	-1,-1	A3,B5	N,B1	A2,B2	B2,N	A2,N	B2,B2	B2,B2	A3,N
iteration_136	A1,B3	-1,-1	A1,N	B1,B1	A1,N	A1,B4	N,B1	N,B1	-2,-2	N,B1	-2,-2	N,B1	A1,B1	B3,B2	A1,B1	-1,-1	A1,B1	A1,B1	B4,B1	B4,B1	N,B1	-2,-2	-2,-2	B1,B3	A1,A1	A1,B1	A1,B1	B1,B4	A1,B1	-1,-1	B1,B4	A3,B1	B1,B1	A2,A3	A1,B1	-2,-2	B1,B1	B1,B1	A3,B1	B1,B1	A4,B1	A1,A2	A1,B1	A4,A2	-2,-2	-1,-1	A1,B1
iteration_137	-2,-2	-2,-2	-2,-2	-2,-2	-2,-2	B1,B1	A4,N	A1,N	-2,-2	-2,-2	A1,B3	A1,N	A1,N	B1,B4	-1,-1	B3,B2	-2,-2	A4,B1	A4,B1	A4,B1	A1,N	B3,N	B3,N	A1,B1	A4,B3	A4,B3	-2,-2	B2,B1	-1,-1	-1,-1	-1,-1	A2,B2	B2,B2	A2,A2	B2,B1	-2,-2	B2,B3	A1,B2	A1,B2	A1,B2	A2,B3	A2,B2	A2,A2	A2,A2	A3,B1	A3,A2	A2,B2
iteration_138	-1,-1	-2,-2	N,A2	A2,N	-2,-2	B1,B2	N,N	N,N	A2,A1	A2,N	A4,A1	A2,A2	A2,N	-1,-1	-1,-1	B2,B2	N,N	N,B1	N,B1	N,B1	N,A2	A2,A4	A2,A4	-2,-2	A2,B2	A2,B2	A2,B2	A2,B1	N,B5	-2,-2	A2,N	B3,B1	A2,N	-2,-2	N,B1	-2,-2	N,B1	A2,B3	A2,B1	A2,B3	-2,-2	-2,-2	-2,-2	N,B1	-2,-2	-1,-1	-2,-2
iteration_139	B2,B2	A2,A2	-1,-1	B1,B3	A2,B2	-2,-2	-2,-2	B1,B2	A1,B2	B2,B3	B1,B2	A2,B1	-2,-2	-2,-2	A2,B3	-1,-1	A2,B3	-2,-2	-2,-2	-2,-2	B2,B1	A2,B1	B1,B2	N,B1	B3,B1	B3,B1	B3,B1	A1,B1	A2,B3	A2,A1	A2,B1	A3,B2	B1,B3	A2,B1	A2,B1	A2,B1	-1,-1	B2,B1	B2,B1	-1,-1	B3,B1	A2,B1	B1,B1	A2,B3	-1,-1	A2,B1	B1,B2
iteration_140	-1,-1	B5,N	A5,B5	B4,B1	A5,B5	A2,A2	B5,B1	A5,B1	A1,B1	A5,B1	A3,B2	-1,-1	-1,-1	-1,-1	A5,B4	B2,B3	B5,B4	A2,B1	A2,B5	A2,B5	A5,B1	B2,B4	B2,B4	A2,B1	B4,B3	A5,B2	B4,B3	A1,B4	B1,B1	B4,B1	A1,B1	A2,A2	A1,B1	A4,N	B4,B1	B1,B4	-1,-1	A1,A2	A1,A2	A2,B1	A4,N	A4,B4	A4,A4	A4,A4	-2,-2	A4,N	A4,A1
iteration_141	A3,B2	B2,B2	B2,B2	A2,A1	B2,B2	-2,-2	-1,-1	A2,B2	A3,A2	A1,B2	A1,B1	A1,B2	A2,B2	B1,B1	A2,B2	A2,B2	A2,B2	-2,-2	A1,N	-2,-2	A3,B2	A1,B1	B1,B4	A2,B1	A2,B2	A2,B2	B2,B2	A1,A2	A1,A1	B3,B1	A1,A1	-1,-1	A1,A2	-1,-1	A1,A1	A1,B3	-2,-2	A1,B2	A1,B2	A1,B2	-1,-1	-1,-1	A4,B2	A1,N	-2,-2	-2,-2	-1,-1
iteration_142	A2,A3	A2,A3	A2,A2	A1,B4	-1,-1	B2,B2	A2,B4	-1,-1	A3,B2	A1,A2	B1,B4	A1,A2	A2,B4	A2,B3	A1,A2	B1,B1	A2,B4	B4,B2	A2,B2	B4,B2	-1,-1	A2,B1	A1,B1	B4,B3	A1,B1	A2,B1	A2,B1	A1,B4	A1,A4	-1,-1	A1,B4	-2,-2	-1,-1	-1,-1	A1,A1	-1,-1	-2,-2	-1,-1	-2,-2	-2,-2	-2,-2	A1,N	-2,-2	A1,N	A1,B2	A1,B3	-2,-2
iteration_143	-2,-2	-2,-2	A1,A3	A2,B3	A1,N	B3,N	A1,B3	A2,A1	B5,N	A3,B3	B4,N	A2,A1	A2,A1	-2,-2	A3,B3	A4,B5	A2,A1	A1,B3	B3,N	B3,N	A2,B5	A2,N	A2,B4	-1,-1	A2,B3	A2,B3	-2,-2	B3,N	A2,A2	-2,-2	A2,N	B3,N	A2,N	B2,B1	A2,B3	-2,-2	N,N	B3,N	B3,N	A2,B3	A1,B2	A2,B1	B1,B2	A1,B1	-1,-1	A1,B2	N,B1
iteration_144	-1,-1	A2,B2	A2,A1	B3,B3	A1,B2	A3,B1	-1,-1	A1,B3	A4,N	A1,B3	A1,A1	A1,B3	A1,B3	A1,A1	A1,B3	A3,N	A1,B3	B1,B3	A3,B3	-1,-1	A1,A4	A1,A1	A1,B3	A1,A1	B3,N	-1,-1	A1,A3	A2,B3	-1,-1	-2,-2	-1,-1	N,N	A2,N	-2,-2	A2,B3	-2,-2	A1,N	N,A6	N,A3	N,A3	N,B3	-1,-1	N,B3	N,N	-1,-1	-1,-1	N,N
iteration_145	-2,-2	-2,-2	-1,-1	A2,N	-2,-2	A4,B1	A2,A2	A2,N	-2,-2	-2,-2	A1,B2	A2,A2	-2,-2	-2,-2	-1,-1	-1,-1	A2,N	A2,B1	A4,A2	A4,A2	-2,-2	A2,B2	A2,B2	-2,-2	A2,B4	-2,-2	-2,-2	A2,A2	B3,N	A2,A1	A2,B3	A1,B3	A2,B3	-2,-2	A2,N	A2,A2	A2,A1	-1,-1	B3,B3	A1,B3	A2,B1	A2,N	A2,N	A2,A2	-2,-2	-1,-1	-1,-1
iteration_146	-2,-2	-2,-2	B4,B3	A2,A2	-2,-2	A3,B1	A2,B4	A2,B3	A2,A3	A2,B4	B1,B4	-1,-1	A2,B4	A3,B1	A2,B4	B4,B1	A2,B4	A2,B1	A3,B4	B4,B1	A2,B3	A2,B1	A2,B4	A2,B1	A2,B4	A2,B1	A2,B4	N,A2	N,A4	-2,-2	N,N	B3,N	A2,A2	N,A4	N,A2	N,A6	A2,B3	A2,B3	A2,N	A2,N	A1,A3	N,N	A1,N	N,A3	-2,-2	-2,-2	A1,B3
iteration_147	N,A5	A1,B4	A1,N	A3,B4	A1,A5	A1,A2	A3,N	B4,N	-1,-1	A3,N	-2,-2	B4,N	-1,-1	A3,A1	A1,B4	-1,-1	A1,B4	A3,A1	A1,N	A3,A2	-2,-2	-2,-2	-2,-2	A3,B4	A2,B4	A2,B4	A1,B3	A3,N	B4,N	N,A2	N,N	-1,-1	B4,N	N,A4	-1,-1	N,N	A1,B4	-2,-2	-2,-2	A1,N	B1,B2	N,N	N,B1	N,B2	A4,B1	N,B1	B4,B1
iteration_148	-1,-1	A2,B2	B2,B3	B1,B3	A2,A2	A1,A2	B2,B1	B3,B1	A2,B1	B2,B3	-2,-2	B2,B3	B2,B1	A1,B4	B1,B3	A3,B1	B2,B3	A2,B2	A2,B1	A1,B2	-1,-1	-2,-2	-2,-2	A1,B2	B1,B1	-1,-1	B1,B3	-2,-2	-1,-1	-1,-1	B3,B4	A1,A3	B4,B3	-1,-1	-2,-2	A1,B3	A3,B4	A1,B4	A3,B3	A1,B3	A2,B2	B2,B3	B2,B3	B2,B2	A1,A2	A1,B2	A3,B3
iteration_149	-2,-2	-2,-2	B3,B2	A2,N	-2,-2	A1,A1	A2,B3	B3,N	-2,-2	B3,N	A3,B2	B3,N	-1,-1	-2,-2	A2,B2	-1,-1	B3,N	A2,A1	-1,-1	A2,A1	-1,-1	B2,B3	-1,-1	-2,-2	A2,A3	A2,A3	A3,B2	N,B1	A2,A2	-2,-2	A2,B1	-1,-1	A2,B1	A1,B1	-1,-1	-1,-1	B1,B1	B1,B1	A2,A4	B1,B1	N,A3	A2,B1	N,B1	-1,-1	-1,-1	A1,A3	N,B1
iteration_150	-1,-1	A2,N	A2,B2	B2,N	B2,N	A1,A2	A2,N	A2,B2	N,A2	B2,N	-1,-1	-1,-1	A2,B2	A2,A1	A2,B2	A2,B1	B2,B2	A2,A1	A1,N	-1,-1	B2,N	A1,B2	-2,-2	A2,A2	-1,-1	A2,B1	B1,B2	A4,N	-1,-1	A3,B1	A4,B2	A2,B3	A4,B2	A3,B2	N,B1	A4,B1	B2,B3	B2,B3	A4,A2	B2,B3	-2,-2	A3,N	N,B4	-2,-2	-2,-2	-1,-1	B2,N
iteration_151	B1,B4	A1,A1	A1,B1	A4,N	A1,B4	B2,B1	A4,B1	A4,B1	A1,B4	A1,A4	A4,B1	A4,B1	N,B1	-1,-1	A1,N	-2,-2	A4,B1	A4,B2	B1,B1	B1,B2	B4,B1	-1,-1	A4,B1	N,N	-1,-1	-1,-1	-1,-1	A4,N	N,B1	A3,A1	A3,A1	A2,A2	N,B1	A1,B2	A4,B1	A3,B1	A2,N	A2,B1	A2,B1	A2,B1	-1,-1	A1,B1	A3,B1	N,B1	A3,A2	A3,B2	A3,N
iteration_152	A4,B1	N,A3	A4,N	A1,B5	-2,-2	B1,B3	A1,A4	A1,N	A3,B2	A1,A4	A3,N	A4,B5	B5,N	-2,-2	A1,N	N,B2	B5,N	A4,B3	A1,B1	-1,-1	B2,N	A3,B5	A4,N	-2,-2	N,N	-1,-1	N,N	A4,A1	B5,N	A1,B2	A4,B5	A2,B3	-1,-1	B3,B1	A4,B5	A4,A1	A1,B3	A2,N	B3,N	B3,N	A4,N	B5,B3	A4,B5	A4,B5	A1,N	A1,B3	A4,A1
iteration_153	N,B2	N,B2	N,N	B3,B2	B2,N	-2,-2	N,B2	B2,N	A1,A3	N,B2	A3,B2	N,B3	N,B3	-2,-2	B3,N	A1,A3	N,B2	B2,N	-2,-2	-2,-2	A1,B2	A3,N	B2,N	B3,N	-1,-1	A1,N	A1,B3	-1,-1	B3,B1	A1,B2	A3,B3	-2,-2	-2,-2	A3,N	B2,B3	B3,B2	-2,-2	-2,-2	-2,-2	-1,-1	A1,A3	B2,B2	-1,-1	A1,B2	A3,B1	A3,B1	-2,-2
iteration_154	-2,-2	-2,-2	-2,-2	-2,-2	-2,-2	A1,B4	A1,N	A1,N	-2,-2	-1,-1	A1,B1	-1,-1	A1,N	A4,B1	A1,N	-2,-2	A1,N	B4,N	A1,A7	A1,A1	A1,N	A1,B2	A1,A1	A4,N	-2,-2	-2,-2	-2,-2	-2,-2	-2,-2	A1,A4	B2,N	-2,-2	-2,-2	A5,N	-1,-1	A1,B2	-1,-1	-1,-1	-1,-1	-2,-2	B4,N	A5,B2	A5,B4	-1,-1	A1,B4	A1,N	-1,-1
iteration_155	N,B5	N,B3	B5,B3	A3,A1	N,N	-1,-1	A1,B5	A3,B3	N,B4	A1,B3	A1,B1	A1,B3	A3,B5	A2,A2	A3,B3	B1,B1	A3,B3	A1,A2	B5,B3	B5,B3	A3,N	A1,A1	A1,B3	A2,B5	B3,B1	A3,B1	B3,B1	A3,B2	A1,A2	-2,-2	A3,A2	A4,B1	A1,B2	A1,A3	A3,A1	-2,-2	A4,B2	A1,B1	-1,-1	A1,A4	A1,B4	B4,B2	A3,B4	A1,A3	A4,B1	A1,B1	A3,B2
iteration_156	-2,-2	-2,-2	A1,N	A3,B4	A1,N	A1,B1	A1,B4	A3,N	-2,-2	A3,N	A1,A2	A1,B4	B4,N	B1,B4	A1,B4	B1,B3	A1,B4	-1,-1	B4,B1	A1,A1	-1,-1	-1,-1	A1,B4	N,B1	B4,B3	-1,-1	A1,B1	A1,B4	-1,-1	B2,B1	A3,B4	A3,B2	A1,A1	A3,B1	A3,B4	A4,B2	A1,B2	A3,A1	A3,A1	A1,B2	-1,-1	A3,B1	A2,B1	A3,A1	B1,B1	B1,B1	A2,A1
iteration_157	-2,-2	-2,-2	-2,-2	-2,-2	-2,-2	A3,B1	B2,B1	B3,B1	A2,N	-1,-1	A1,B2	B1,B8	-2,-2	-2,-2	B2,B1	A5,N	-2,-2	B1,B1	A3,B1	A3,B2	A2,B3	B2,B3	A1,B1	-1,-1	B2,N	N,B1	A5,B2	-2,-2	-2,-2	A4,N	-1,-1	-1,-1	-2,-2	B2,B2	B2,B1	A4,B2	-2,-2	-2,-2	-2,-2	-2,-2	N,B5	B2,B2	B2,N	B2,N	A2,B1	A2,B2	-2,-2
iteration_158	B2,B1	A1,A1	-1,-1	A1,B1	A1,B2	A2,A1	B1,B2	A1,B2	A5,N	A1,B2	B1,B4	A1,B2	B1,B2	A1,B2	A1,B2	A1,A3	A1,A1	A1,B1	A2,B2	A2,B1	A1,A5	A1,B1	B2,B4	B2,B1	A1,A3	A1,B2	B2,B2	A1,A1	B1,B1	A3,B2	A1,B1	A2,B1	A1,B1	A2,B2	A1,B1	B1,B2	A2,B1	B1,B1	B1,B1	A1,B1	N,B1	B1,B2	N,B1	B2,B1	A1,A3	A1,B2	N,B1
iteration_159	-2,-2	-2,-2	N,B3	A2,B1	-2,-2	-1,-1	B1,B3	N,B1	-2,-2	B1,B3	-2,-2	A2,N	-1,-1	B3,B1	B1,B3	-2,-2	N,B1	A1,B3	-2,-2	A1,B3	-2,-2	-2,-2	-2,-2	A2,B3	-2,-2	-2,-2	-2,-2	A4,B1	A1,A2	N,B2	A1,B1	A1,A3	A1,B1	-1,-1	A4,A1	A1,N	A3,B1	A1,B1	A1,A3	A1,A1	A2,B2	A1,N	A2,A1	A2,A1	-2,-2	N,B1	A1,B1
iteration_160	-2,-2	-1,-1	N,B1	N,N	-2,-2	-2,-2	N,B1	N,N	A2,A1	-1,-1	-2,-2	N,B1	-1,-1	B1,B4	N,N	A1,B1	N,B1	N,B1	-2,-2	N,B1	N,A2	-2,-2	-2,-2	A1,B1	A1,N	A1,N	N,B1	B3,N	-1,-1	A2,A3	A3,B3	A2,A1	B3,N	-1,-1	A3,B3	A2,B3	-1,-1	A2,B3	A2,B3	-1,-1	B3,N	A4,B3	A4,N	A4,B3	B1,B3	A4,B1	B3,N
iteration_161	B1,B4	B1,B2	B1,B1	N,N	B1,B1	N,B2	N,B1	N,B1	N,B5	N,B1	A3,B1	N,B1	N,B1	-1,-1	N,B1	A1,A1	-1,-1	N,N	N,B1	B1,B2	N,N	A3,N	A3,N	-1,-1	A1,B1	A1,B1	A1,N	N,B3	N,A5	-1,-1	N,N	-2,-2	-1,-1	N,B5	N,N	A1,N	A5,A2	-2,-2	-2,-2	-2,-2	A1,B2	N,N	B2,N	A1,N	-2,-2	B5,N	A5,B2
iteration_162	-1,-1	A2,B2	A2,B2	-1,-1	A2,B2	B2,N	-1,-1	B2,B1	-2,-2	B2,B1	B2,B3	-1,-1	A2,A2	B2,B2	A2,B1	-1,-1	B2,B1	A2,B2	A2,B2	A2,N	-2,-2	A2,B2	A2,B3	A2,B2	A2,A2	A2,A2	A3,B1	A2,B1	A2,B1	B2,B3	B1,B1	A3,A1	A2,B1	A3,B2	B1,B1	B1,B2	-1,-1	A2,A3	-1,-1	A2,A3	B2,B3	B2,N	A3,B3	A3,B2	A1,B2	A3,B2	A3,A1
iteration_163	N,B2	A3,B2	A3,N	N,B1	B2,N	-1,-1	N,B1	N,N	A1,A1	A3,N	-2,-2	A3,N	A3,N	-2,-2	N,N	A1,B1	N,B1	-2,-2	N,B1	-2,-2	A1,N	-2,-2	-2,-2	-2,-2	A1,N	A1,A1	N,B1	A5,N	B1,B4	-2,-2	B4,N	A1,A1	A5,B1	A1,B3	N,B1	-2,-2	A5,A1	A1,B1	A1,B1	A1,B1	B3,N	A1,N	-1,-1	A1,B3	A2,A1	A2,B3	-2,-2
iteration_164	N,B5	N,B3	N,N	B2,N	-1,-1	A2,B2	N,N	-1,-1	-2,-2	N,N	-2,-2	N,B2	N,N	A4,B1	N,N	B3,B2	N,N	N,N	A2,N	A2,N	-2,-2	-2,-2	-2,-2	-1,-1	N,B3	N,B3	N,B3	A2,B2	A4,N	B4,B1	A2,A4	A1,A1	A2,N	A2,A2	B2,N	A2,B4	-1,-1	A1,A2	A1,N	A1,N	N,A2	A2,B2	A2,N	B2,N	A1,A1	A2,A1	-1,-1
iteration_165	-2,-2	B2,B2	B2,B2	B1,B1	B2,B2	-2,-2	-1,-1	B1,B2	-1,-1	B1,B2	-1,-1	B1,B2	B1,B2	-2,-2	B1,B2	N,A5	-1,-1	N,B1	N,B1	-2,-2	-2,-2	-2,-2	-2,-2	-2,-2	B2,N	N,B1	N,B1	B1,B1	-1,-1	N,B4	A1,B1	B2,B3	A1,B1	N,B5	A1,B1	N,B1	B1,B3	B1,B2	-1,-1	A1,B2	A3,B1	N,B1	-1,-1	-1,-1	-2,-2	-2,-2	-2,-2
iteration_166	A1,A1	A1,B3	A1,B3	B4,N	A1,B3	A2,B1	-1,-1	B3,N	-2,-2	B3,B3	A1,A2	B3,N	A1,N	-1,-1	A1,B4	B1,B3	-1,-1	-1,-1	-1,-1	N,B1	-1,-1	A1,B3	A1,B3	B2,N	A1,B3	-1,-1	A1,B1	-2,-2	-2,-2	A3,N	B4,N	A2,A1	B3,B4	-2,-2	-1,-1	A3,B4	A1,B3	A2,B3	A1,B3	A2,B4	B2,N	N,B1	B1,B2	N,B2	-2,-2	-2,-2	B3,B1
iteration_167	-1,-1	A1,A2	A1,B1	A2,A4	N,N	A1,A1	A2,B3	A4,B3	A2,B2	A2,B3	-2,-2	A1,A6	A1,A6	B3,B2	-1,-1	-2,-2	A1,A6	A1,B3	A2,A1	A2,A1	A2,A4	-2,-2	-2,-2	A3,B3	-2,-2	-2,-2	-2,-2	A1,A4	A2,B3	N,A5	A2,A1	A3,B2	A1,B3	A2,N	A2,A1	A1,N	B3,B2	A3,B3	B3,B2	A1,B2	-1,-1	A2,A1	A1,B2	A2,B2	A3,B1	A2,B1	B2,B3
iteration_168	B5,N	A2,B1	A2,B5	A4,A2	-1,-1	-1,-1	A2,A2	A2,A2	A1,B2	A2,A2	N,B4	A2,A2	A2,A4	B2,B2	-1,-1	A2,B5	A4,B5	-1,-1	A2,B4	A2,A1	A2,B2	A2,N	A2,N	A2,B2	A2,N	A5,B5	A2,A5	-2,-2	-2,-2	A1,B1	A1,A2	-2,-2	-2,-2	B1,B4	A1,A2	A1,B1	-2,-2	-2,-2	-2,-2	-2,-2	B4,N	A1,B1	A1,N	A1,B4	A1,B4	A1,B1	-2,-2
iteration_169	-1,-1	-1,-1	A2,N	N,B1	-2,-2	B3,B1	A2,N	A2,B1	A1,B4	N,B1	-2,-2	A2,N	A2,N	-2,-2	N,N	B2,B3	A2,B1	A2,B3	A2,B3	N,B1	A1,B1	-2,-2	-2,-2	-2,-2	N,B2	N,B2	N,B2	-1,-1	B1,B1	A2,B1	A1,B1	A5,N	-1,-1	A3,B1	N,B1	B1,B1	A1,N	A1,N	A1,N	A5,B1	A1,B3	A3,B1	A1,B1	A3,N	A2,N	A3,A2	A1,B1
iteration_170	A2,N	B3,N	N,A2	A1,B4	A2,B3	-2,-2	B4,N	A1,N	A2,B3	B4,N	A1,B4	B4,N	B4,N	A1,A1	A1,N	B3,N	B4,N	-1,-1	-2,-2	-2,-2	B3,N	B4,B4	A1,B4	A1,B4	A1,N	A1,B3	A1,N	A1,B4	B4,N	B1,B3	B4,B4	A2,A2	A1,N	B2,B2	A1,B4	B4,B1	N,A2	A2,N	A2,A1	A2,N	-1,-1	B4,B2	A2,B2	A2,B2	N,B3	B2,N	A2,N
iteration_171	A1,B3	A1,B1	A1,A1	A1,N	A1,A1	A1,B2	A1,A1	A1,N	-2,-2	A1,A1	-2,-2	A1,A2	A1,N	-2,-2	A1,N	B2,N	A1,A1	A1,B2	A1,A1	A1,B2	A1,N	-1,-1	-2,-2	-2,-2	A1,N	B2,N	A1,B2	-2,-2	-2,-2	-2,-2	-2,-2	A2,B2	A3,A2	A2,B2	A3,A1	-2,-2	A2,A3	-1,-1	A3,B2	A2,A3	A2,A1	A3,B2	A3,A2	A3,A2	A4,N	A4,B2	A2,A3
iteration_172	-1,-1	A1,B3	B3,B1	A2,B2	B3,B1	-2,-2	-1,-1	A2,B1	A1,B4	-1,-1	A1,A2	A2,B1	A2,B3	A1,A2	B2,B3	-2,-2	A2,B3	-2,-2	-2,-2	-2,-2	-1,-1	A1,B1	A2,A2	A1,B3	-1,-1	-2,-2	-2,-2	B2,B2	A2,N	A1,B1	B2,N	N,B2	B2,N	B3,N	A2,B2	B1,B2	B2,N	B2,B2	N,N	N,N	-2,-2	B2,N	-1,-1	B2,N	A4,A1	A4,B3	N,B1
iteration_173	B1,B3	A1,B4	B4,B1	A1,B1	B4,B3	A3,B2	A1,B4	A1,B1	A1,B1	B1,B4	A3,B2	A1,B4	A1,B4	A1,A2	B1,B4	A4,B3	A1,B4	A1,A3	A1,B2	A1,B2	-1,-1	A1,B2	A3,B4	A1,A1	B3,N	B3,B3	A1,B1	B1,B4	A1,B2	-1,-1	B2,B1	N,B3	B2,B4	-1,-1	A1,B1	-2,-2	N,B4	B2,N	B2,N	B4,N	-1,-1	A4,B1	B1,B1	B1,B1	A1,N	-2,-2	N,B1
iteration_174	-2,-2	-2,-2	A1,A2	B2,N	-1,-1	B1,B2	A1,N	-1,-1	B2,B2	A2,B2	A2,B1	A1,B2	A2,N	A2,B1	A1,N	N,A2	A1,N	N,B1	-1,-1	B2,N	A1,B2	A2,B2	A2,A1	A2,A2	A2,A1	A1,N	N,N	-1,-1	B2,N	-2,-2	-2,-2	A1,A1	B2,B2	B1,B3	-2,-2	-2,-2	A1,B2	A1,B2	A1,B2	-1,-1	-1,-1	-2,-2	B3,B2	-2,-2	A2,B2	A4,B1	A1,B3
iteration_175	-1,-1	B2,N	A4,B2	B2,N	A4,B2	A2,A2	A4,B2	B2,B2	B1,B1	A4,N	B1,B2	A4,N	A4,N	B2,N	B2,B2	-1,-1	A4,B2	A2,B2	A4,A2	A4,A2	B2,B1	A4,B1	-1,-1	A4,B2	A2,B2	B2,B3	B2,B3	B2,B2	A3,N	A1,B3	B2,N	-1,-1	A3,B2	A2,B2	B2,N	B3,N	B2,B4	A2,B2	-1,-1	A3,B1	-1,-1	A2,N	A2,B2	B2,N	A1,B2	-1,-1	A2,B4
iteration_176	A1,N	-1,-1	A1,B1	N,N	A1,B1	B3,N	A1,B4	B1,B4	A3,N	A1,B1	A2,N	B1,B1	A1,B1	A1,B1	B1,B1	N,B2	B1,B1	A1,N	A1,B3	-1,-1	A3,B1	A2,B1	-1,-1	A1,B1	N,B1	N,B1	N,B1	A2,B1	A1,B4	-1,-1	A2,B4	A1,B3	B1,B4	A1,B4	A2,A1	A2,B2	A1,B4	B3,B4	-1,-1	A1,B1	A4,B1	A1,B4	A4,B4	A1,B1	A2,B2	A1,B2	B4,B4
iteration_177	-2,-2	-2,-2	B3,B2	A1,A1	N,B1	A2,B1	A1,B3	A1,B3	A2,A2	A1,B3	A3,N	A1,B3	A1,B3	-1,-1	-1,-1	B1,B3	A1,B2	A1,A2	-1,-1	A1,B1	A1,A2	A3,B3	A3,B3	A1,A3	-2,-2	-1,-1	A1,B1	-1,-1	A4,A1	-1,-1	-2,-2	B3,B2	A4,B3	-1,-1	A1,A1	-2,-2	B3,B4	B3,B1	B3,B4	A2,B3	-1,-1	A1,B1	-1,-1	B1,B4	-2,-2	-2,-2	-2,-2
iteration_178	A3,N	B1,B1	A3,B1	A1,B1	N,B1	-1,-1	A1,B1	A3,A1	-2,-2	A1,B1	A1,B4	B1,B1	A1,B1	A2,A2	A1,B1	B4,N	A3,B1	A1,B3	A2,B1	A1,A2	-2,-2	A1,B1	A1,B1	A2,B1	B1,B2	A3,B4	B1,B2	-1,-1	A1,A1	B1,B4	A1,B1	-2,-2	-1,-1	A2,B1	-1,-1	A1,B1	A1,N	-2,-2	A1,N	-2,-2	-1,-1	A1,B1	A1,B2	B1,B2	N,A4	A2,N	A1,B2
iteration_179	-2,-2	-2,-2	A4,N	A1,A4	-2,-2	A4,B1	A4,A4	N,A4	-2,-2	A1,N	N,A4	-1,-1	A4,A1	-1,-1	A4,A1	-2,-2	A4,A1	A4,A4	A4,B1	A4,A4	-1,-1	-2,-2	N,N	A4,B1	-2,-2	-2,-2	-2,-2	A1,B2	A4,B1	B2,N	A4,B2	B5,N	A1,A4	A2,A2	A1,B1	A4,B2	A4,N	-1,-1	A1,B5	A1,B5	-2,-2	A1,A2	-2,-2	-1,-1	A1,B4	A2,B4	A4,N
iteration_180	-2,-2	-2,-2	A2,N	A2,A2	-2,-2	N,B1	A2,N	A2,N	B2,B1	A2,A2	B2,B2	A2,A2	A2,A2	A3,A1	A2,A2	A1,B2	A2,N	N,B1	N,B1	N,B1	A2,B2	A2,B2	A2,B2	A2,A3	A1,A2	A1,A2	A2,B2	A2,A2	A2,N	N,A3	A2,A2	-1,-1	N,A2	-1,-1	A2,N	A2,N	N,N	N,N	-2,-2	-1,-1	A2,N	A2,B3	A2,B3	-1,-1	-2,-2	A1,N	B3,N
iteration_181	A3,B2	B4,N	A3,B4	A2,B1	B2,N	A1,N	A3,B1	A3,A2	A1,B1	A3,A2	A5,N	-1,-1	A2,B4	B3,B2	A3,B1	B2,B1	A3,A2	B1,B4	B1,B4	A3,A1	A3,B1	A5,B1	N,B1	A2,B3	A3,B1	A3,B1	A3,B2	A2,A2	B4,B1	N,B3	A2,B4	A1,B4	-1,-1	A2,A2	A2,B1	B4,N	A1,B1	A1,A2	-1,-1	A2,B4	A5,N	A2,A2	A2,A5	A2,A5	-1,-1	-1,-1	A1,A2
iteration_182	A1,B2	B1,B3	B2,B1	A2,B1	B2,B1	A2,B2	A2,B2	-1,-1	-2,-2	-1,-1	A2,A2	-1,-1	B1,B2	A1,B4	A2,B2	-1,-1	-1,-1	A2,A2	A2,B2	A2,B2	N,B1	A2,B2	-1,-1	-1,-1	A2,B3	A2,B3	-1,-1	B1,B1	A2,B3	B1,B1	A2,B1	-1,-1	A2,B2	A2,A2	-1,-1	A2,B1	A2,A2	A2,N	A2,N	-1,-1	A1,B2	A2,B1	A2,A1	A2,B2	A1,A1	A2,A1	A2,A2
iteration_183	A2,A2	A2,A2	A2,A2	A2,B1	A2,A2	B2,B2	A2,B1	A2,A2	B2,B2	A2,B1	B3,N	-1,-1	A2,B1	-1,-1	A2,B1	B3,B1	A2,A2	B1,B2	B1,B2	B1,B2	A2,B2	A2,B3	-2,-2	A2,A1	A2,B3	B1,B3	-1,-1	A2,B2	A4,B1	A1,B3	-1,-1	A2,B1	A4,B2	A2,A1	-1,-1	A4,B3	A2,B2	B2,B1	A4,A2	A2,B2	-1,-1	A2,B2	A2,A3	B2,B1	B3,N	A2,B3	A3,B2
iteration_184	A1,A3	A5,B1	-2,-2	A4,B4	A5,A1	A1,B4	A4,N	A4,A2	-1,-1	A4,N	N,A4	A2,B4	-1,-1	N,B3	B4,N	-2,-2	A4,N	A4,B4	B4,N	A4,B4	-2,-2	B4,N	B4,N	N,N	-2,-2	-2,-2	B4,N	A4,A1	-1,-1	-1,-1	A4,B4	A1,B2	A4,B4	A2,B2	-2,-2	-1,-1	A1,B4	B4,B2	A4,A1	-1,-1	B3,N	-1,-1	A2,B3	A4,B3	A1,B4	B4,B2	A1,B3
iteration_185	A2,A2	B2,N	A2,B2	A2,N	A2,B2	B1,B3	A2,B2	A2,B2	N,B2	A2,B2	A1,A4	A2,A2	A2,B2	-2,-2	A2,A2	B2,B1	A2,N	B2,B1	A2,B1	B2,B1	B2,N	A2,A1	-1,-1	-1,-1	A2,N	A2,N	A2,B2	-2,-2	-2,-2	B2,B3	A3,A2	-2,-2	-2,-2	A1,B2	A2,N	A3,B2	-2,-2	-2,-2	-1,-1	-2,-2	-2,-2	A1,A2	-2,-2	-2,-2	N,B3	B2,N	-2,-2
iteration_186	A1,B2	N,B4	A1,N	A1,B2	B2,B4	A1,B4	B2,N	A1,A1	B2,B2	A1,B2	-1,-1	B2,N	B2,B1	-2,-2	A1,N	B1,B2	A1,N	-1,-1	A1,N	B4,N	A1,B2	A1,B2	A1,B2	-2,-2	N,B1	N,B1	N,B1	A1,B3	B2,B2	B2,B2	A1,B2	-1,-1	B3,B2	A2,B1	A1,B2	A1,B2	B2,B4	-2,-2	-2,-2	-2,-2	-1,-1	A2,B2	A2,N	B2,N	N,B4	N,B1	A2,B2
iteration_187	A1,B1	A2,A2	A1,A2	B1,B1	A2,B1	-1,-1	A1,B1	A1,B1	N,A4	A2,B1	A2,A2	A1,B1	A2,B1	-2,-2	A2,B1	B2,B2	A2,B1	A1,B2	-1,-1	A1,A2	N,B1	A1,A2	A1,A2	-1,-1	A2,B2	B1,B2	B1,B2	-1,-1	A3,B1	A3,B2	B1,B3	A4,B1	B1,B3	B1,B1	A3,B3	B2,B3	A4,B1	B1,B3	B1,B1	B1,B1	B1,B4	A3,B1	B1,B1	A1,B1	A1,B3	A1,B1	A4,B1
iteration_188	-1,-1	A2,A2	A2,B2	A3,A2	A2,B2	A1,A3	A5,B2	A2,A3	-1,-1	-1,-1	A1,N	A5,B2	A3,B2	A2,B2	A2,A5	B3,B2	A5,B2	A3,B2	A3,B2	A1,B2	-2,-2	-1,-1	A1,B2	A3,A2	A2,B2	A2,B3	-1,-1	A3,B2	A5,N	A1,B1	B2,N	A2,A2	A5,B2	N,A5	A5,B2	B1,B2	A5,A2	A5,A2	A5,A2	A2,B2	-2,-2	A5,N	-2,-2	-2,-2	-2,-2	-2,-2	-2,-2
iteration_189	-1,-1	B1,B1	B1,B1	A4,A1	B1,B1	-1,-1	A1,B1	A1,B1	A1,B1	A1,B1	N,A3	A1,B1	-1,-1	-2,-2	A4,B1	A5,N	-1,-1	-1,-1	-1,-1	A1,B2	A1,A1	N,B1	A1,A3	-2,-2	N,B1	A4,A5	A5,B1	A1,A1	A4,B1	B3,B1	A1,B1	A5,N	A4,A1	A4,B1	A4,A1	B1,B3	A5,A1	N,B1	A1,A5	-1,-1	-1,-1	A4,A4	A4,B2	A4,B2	A1,A1	A4,A1	A5,B2
iteration_190	B3,B2	A1,B4	A1,B3	A2,B2	-1,-1	B2,B2	A2,B3	A1,B2	N,B3	A1,B2	-1,-1	B3,B2	A1,A2	A3,B2	A1,A2	B3,N	A1,B2	A2,B2	A2,B2	A2,B2	B2,N	-2,-2	-2,-2	A3,A1	A1,B3	A2,B3	A1,N	-1,-1	A1,B3	-2,-2	-1,-1	A3,B2	A2,B2	B1,B2	A2,B2	-2,-2	A2,B2	B2,B2	B2,B2	B2,B2	B3,B2	B2,B1	B1,B3	B1,B2	A4,B1	A4,B1	B2,B1
iteration_191	-2,-2	-2,-2	A1,N	B3,N	-2,-2	A3,A2	B3,N	N,N	-1,-1	N,N	-2,-2	A1,N	A1,B3	A2,N	A1,B3	B2,B2	B3,N	A3,B3	A3,N	A2,N	N,A5	-2,-2	-1,-1	A2,B3	-1,-1	B3,B3	A1,B2	-1,-1	A2,N	A3,B2	A2,B3	-2,-2	-1,-1	B4,B1	A2,N	A2,B2	A2,N	-2,-2	-1,-1	-2,-2	A2,B2	A2,B1	A2,B2	A2,B1	A1,A2	A1,B4	A2,A2
iteration_192	-2,-2	-1,-1	-1,-1	A4,B3	-2,-2	-2,-2	B3,B2	A2,B3	-2,-2	A4,B2	A2,A1	A2,B3	A4,B2	A1,B3	A4,B2	A4,B1	A4,A2	-2,-2	-2,-2	-2,-2	-1,-1	A2,A2	A2,A2	A1,B2	A4,A4	A4,B1	-1,-1	A4,B1	B3,B2	-2,-2	-1,-1	A4,B1	B1,B3	B1,B2	A4,B3	N,B1	B1,B3	B1,B1	B1,B1	A4,B3	B2,B2	A4,B1	B1,B2	B1,B2	A2,A2	A2,B1	B1,B1
iteration_193	B4,N	A1,B2	B2,B4	A3,B2	B2,B4	A2,B3	B2,B4	A3,B2	A2,N	A3,B4	A1,N	B2,B4	A3,B4	A1,A1	A3,B2	-1,-1	B2,B2	A2,B4	B3,B2	B3,B4	A3,A2	A1,B4	A1,B4	A3,A1	-1,-1	B2,B3	A3,B3	B2,B1	A3,B1	A1,B3	B1,B2	-2,-2	-1,-1	A3,A1	B1,B1	-1,-1	-2,-2	-2,-2	-2,-2	-2,-2	N,B1	A3,B1	A3,N	A3,N	-2,-2	-2,-2	-1,-1
iteration_194	N,B3	A2,B2	A2,N	N,B1	A2,N	A1,B4	A1,A2	A2,B1	N,A3	-2,-2	-1,-1	N,B1	-1,-1	-2,-2	N,B1	-2,-2	-2,-2	A1,A1	A2,B4	A1,B4	N,B1	-1,-1	A2,B1	-2,-2	-2,-2	-1,-1	N,B1	-1,-1	A2,B1	A1,B3	A2,A1	B5,N	A4,B1	B2,B1	A1,B1	A2,B3	N,B1	A4,B5	A4,N	A4,N	B4,N	A1,B2	B2,B4	A1,B4	-2,-2	-2,-2	B4,N
iteration_195	A2,A1	B5,N	A2,B5	A2,B3	-1,-1	-2,-2	B5,B3	A2,B5	A4,B1	A2,B5	A4,N	A2,A2	A2,A2	-1,-1	A2,B3	A3,N	B5,B3	-2,-2	-2,-2	-2,-2	B1,B5	A2,A4	A2,A4	A2,N	B3,N	A3,B3	A2,N	B3,N	A2,B1	-2,-2	A2,N	B3,B2	B1,B3	-1,-1	B1,B3	-2,-2	B3,B3	-1,-1	B1,B3	B3,B3	A2,A2	A4,B3	A2,B3	A4,A2	A1,B2	B2,N	A2,B3
iteration_196	-2,-2	-2,-2	-2,-2	-2,-2	-2,-2	-2,-2	-2,-2	-2,-2	-2,-2	-2,-2	N,A5	N,B2	-1,-1	-2,-2	N,B1	-2,-2	-2,-2	-1,-1	-2,-2	-2,-2	-2,-2	N,N	-1,-1	-2,-2	N,B1	N,B1	N,B1	-1,-1	-2,-2	-2,-2	-2,-2	A1,A3	B3,B1	-1,-1	-2,-2	-2,-2	A3,B1	A1,B3	A3,B1	A1,B1	-2,-2	-1,-1	B3,B1	N,B1	B2,B2	A1,B2	B1,B3
iteration_197	A1,A1	B1,B1	A1,B1	A1,B1	A1,B1	A4,B5	A1,A1	B1,B1	A2,B3	A1,A1	B1,B2	B1,B1	A1,B1	N,A2	-1,-1	-2,-2	B1,B1	A1,B2	A1,B2	A1,B2	B3,B1	B1,B1	B1,B1	N,B1	-2,-2	-2,-2	-2,-2	B1,B2	-1,-1	N,A3	A1,B1	B2,B1	-1,-1	-1,-1	A1,B1	A1,N	B1,B1	A1,B2	A1,B2	A1,B1	N,B1	A2,B1	A2,B1	A2,N	-2,-2	-2,-2	B1,B1
iteration_198	-2,-2	-2,-2	B5,B3	A1,N	-2,-2	B3,B2	A1,B5	B3,N	A5,N	B5,N	-2,-2	-1,-1	B5,N	-2,-2	N,B5	N,B4	-2,-2	B5,B2	B5,B3	B5,B3	A5,B3	-2,-2	-2,-2	B5,N	N,N	N,B5	B4,N	A1,A2	-1,-1	B2,B1	A1,A1	N,B1	A1,A1	A4,A1	-1,-1	A1,B2	A1,B1	A1,B1	A1,N	-1,-1	A1,B2	A1,A1	A1,B2	A1,B2	B4,N	A4,B4	B2,B1
iteration_199	-2,-2	-1,-1	-1,-1	A1,A1	-2,-2	A1,A3	A1,A1	A1,A3	A2,B3	A1,A3	A1,B4	A1,A1	A1,A3	-1,-1	A1,A3	-2,-2	-1,-1	A1,A1	A1,A1	A1,A1	A2,A3	A1,B4	A1,B4	-2,-2	-2,-2	-2,-2	-2,-2	A1,A3	A1,B1	-1,-1	A1,A1	B2,N	A1,A1	A1,A2	A1,A3	A1,B3	A1,B2	A1,A1	A1,B2	A1,B2	N,A4	A3,A2	A3,N	A3,N	A2,B2	A1,B2	A1,A3
iteration_200	B3,B2	A1,A4	B2,B3	A2,N	A1,B3	N,B2	N,B2	-1,-1	-2,-2	A1,N	-2,-2	-1,-1	A2,A1	A2,B1	A2,A1	B1,B3	-2,-2	B2,B2	N,N	B2,N	-2,-2	-2,-2	-2,-2	A2,B1	A1,B3	A2,B1	A2,B1	A2,A2	B4,N	-1,-1	A2,B4	A2,B1	A2,B4	B1,B4	A2,B4	A2,B3	A2,B4	A2,B4	A2,A2	-1,-1	N,B2	A2,B1	B1,B2	N,B1	-2,-2	-2,-2	B4,B1
iteration_201	-2,-2	-2,-2	N,A3	A1,A1	-2,-2	N,A5	A1,N	A1,N	A1,B4	A1,N	A1,B2	A1,N	A1,A3	-2,-2	A3,A1	B1,B1	A1,N	N,A5	N,N	A1,N	A1,B4	A1,A1	A1,N	-1,-1	A3,B1	A3,B1	B1,B1	A1,B2	-1,-1	-1,-1	A1,A1	A1,A3	B2,B4	A4,B1	B2,B4	A1,A2	A1,B2	-1,-1	A1,B4	A1,B4	B1,B2	A4,B4	A4,B1	B4,B2	-1,-1	A2,B1	B1,B2
iteration_202	A4,N	-1,-1	-1,-1	A2,N	A4,B3	A1,A2	A2,N	A1,A2	B1,B3	A1,N	A2,B1	A1,N	A1,N	B1,B1	A1,N	B4,B1	A1,N	A2,A1	A1,N	-1,-1	A1,B1	N,B1	A1,B1	N,B1	-1,-1	B4,N	A1,B4	A2,A1	B2,N	A1,A3	A2,B2	-1,-1	A2,N	-2,-2	A2,N	A1,B2	A1,N	A1,N	-2,-2	-2,-2	-2,-2	-2,-2	A1,N	-2,-2	-2,-2	-2,-2	A1,N
iteration_203	N,B5	A3,B2	-1,-1	A1,B5	B2,N	-2,-2	B5,N	A1,A3	B1,B1	A1,A3	B1,B4	A1,A3	A1,A3	A2,B3	A1,A3	B2,B3	A3,B5	-1,-1	B5,N	-2,-2	A3,B1	A3,B1	A3,B4	A1,B3	A3,B3	A3,B2	A1,B2	B5,N	A1,A1	A3,B2	-1,-1	A2,A2	A1,N	A2,B3	A1,B5	B2,N	N,A2	A2,A1	A2,N	A2,N	B1,B3	A1,A2	A2,B1	A1,B1	B2,B1	A2,B2	N,B1
iteration_204	A1,B2	A3,B1	A1,B1	A2,B1	B1,B2	A3,B2	B1,B1	A2,B1	B1,B2	-1,-1	A2,B3	A2,B1	A2,B1	A1,B2	A2,B1	-2,-2	A2,B1	A3,B1	A3,B1	A3,B1	B1,B1	A2,B3	A2,A2	B1,B2	N,B1	A2,B3	A2,N	A3,B1	-1,-1	-1,-1	A2,B1	B3,B1	A3,A2	N,B3	A3,A2	A2,A1	A3,B1	A2,B3	A3,B1	-1,-1	B1,B1	A3,N	N,B1	A3,B1	-1,-1	-1,-1	B1,B1
iteration_205	A1,B2	A1,A3	-1,-1	-1,-1	A1,B2	-2,-2	-2,-2	-2,-2	-2,-2	-2,-2	-2,-2	-2,-2	A1,A4	-1,-1	-1,-1	-2,-2	-2,-2	-2,-2	-2,-2	-2,-2	-2,-2	-2,-2	-1,-1	A1,B5	-2,-2	-1,-1	-2,-2	N,A5	N,A4	N,B1	N,N	-2,-2	-2,-2	A2,B2	A4,A2	A2,B1	-2,-2	-2,-2	-2,-2	-2,-2	N,B1	A4,B2	B2,B1	A4,N	N,A2	A2,N	-1,-1
iteration_206	-2,-2	-2,-2	-1,-1	A3,N	N,B1	A5,N	A3,B1	B3,N	-2,-2	A3,B1	-1,-1	N,B1	A3,A2	A3,B1	-1,-1	-2,-2	-1,-1	A5,B1	A3,N	-1,-1	N,B1	A4,B1	A4,B1	A3,A3	-2,-2	-1,-1	-2,-2	-2,-2	-2,-2	A4,B1	N,A3	-2,-2	-2,-2	B4,N	A1,N	A4,N	A3,A2	-2,-2	-2,-2	-2,-2	A2,A1	A1,B4	A2,B4	A1,A1	-2,-2	-2,-2	A3,B4
iteration_207	A1,B4	A1,B3	-1,-1	B1,B1	A1,B4	A2,B2	B3,B1	B4,B1	A3,A2	B1,B3	A1,B3	B4,B1	B1,B4	A2,A2	B1,B3	-1,-1	B1,B4	B2,B3	A2,B3	B2,B1	A3,B4	-1,-1	A1,B4	A2,B1	-2,-2	-2,-2	-1,-1	B3,B1	A3,B1	A1,A4	A3,B3	A1,A2	B1,B3	A2,N	-1,-1	A3,A1	A1,B3	A1,B3	A2,B3	A1,B3	A4,A1	N,B1	A4,B1	-1,-1	A2,B3	A2,B3	-1,-1
iteration_208	-2,-2	-2,-2	A2,A3	B2,B3	-2,-2	-2,-2	-2,-2	B3,N	A3,A1	A2,B3	A1,A1	A2,B3	-2,-2	-2,-2	B2,N	A5,N	-2,-2	N,B1	-2,-2	-2,-2	A3,B3	A2,A1	-1,-1	-2,-2	A5,B2	A5,B2	A5,N	A3,B2	-1,-1	-1,-1	-1,-1	-1,-1	-1,-1	A2,A1	-1,-1	-2,-2	-1,-1	A3,B1	A2,A3	A2,B2	B1,B3	A2,B2	A2,B1	B2,B3	-2,-2	-1,-1	-1,-1
iteration_209	-2,-2	-2,-2	B4,B1	A2,B1	N,B1	A1,B1	-1,-1	A2,B4	N,B1	-1,-1	N,B1	B1,B1	A2,B4	B2,N	A2,B4	B1,B4	-1,-1	B1,B1	A1,B1	A2,B1	A2,N	B1,B1	A4,B1	A2,B2	A2,B1	-1,-1	B4,B1	A2,A2	B2,B1	A2,B2	A2,B2	A2,N	A2,B2	A2,B2	A2,B1	A2,B2	A2,B2	A2,A2	A2,A2	A2,N	B2,B3	A2,B1	A2,B2	A2,B2	A1,N	A1,B2	A2,A2
iteration_210	B3,B2	B3,N	B3,B3	B2,B1	B3,B2	A4,N	B1,B3	B1,B3	A1,B1	-1,-1	A2,A2	-1,-1	B3,B1	-1,-1	B3,B1	-2,-2	B3,B1	A4,B1	A4,B1	N,B1	B1,B1	A2,B1	-1,-1	A2,B3	-1,-1	-2,-2	-2,-2	B3,B1	A1,B2	-2,-2	B2,B3	B1,B2	B2,B3	B4,N	B2,B1	-2,-2	B2,B1	B2,B1	-2,-2	B3,B2	-1,-1	B1,B4	A2,B1	A1,N	-2,-2	-2,-2	B1,B2
iteration_211	A4,N	B3,N	A4,B3	A2,N	A4,N	B1,B2	A2,B3	A2,B3	A5,N	-1,-1	A3,B1	A4,A2	A2,B3	-2,-2	-1,-1	A3,B2	B3,N	A2,B1	B3,B1	B3,B1	A2,A5	A3,A4	A3,A4	-1,-1	A2,B2	A3,A4	A3,A2	A2,A2	A2,N	A1,B3	-2,-2	B2,B3	A2,A2	A5,N	A2,N	A1,A6	A2,B3	A2,B2	A2,B2	A2,B3	B2,B1	-1,-1	-1,-1	A2,B2	A4,B1	A5,B1	A5,B3
iteration_212	-1,-1	A1,B3	-1,-1	A2,B2	-1,-1	A2,B1	B2,B2	B2,B2	A1,N	A2,B3	-2,-2	B2,B3	A2,B3	N,A5	A2,B3	B2,B3	B2,B3	B1,B2	B1,B2	B1,B2	B2,N	-2,-2	-2,-2	N,N	A2,B2	-1,-1	-1,-1	A2,A2	-1,-1	A1,A1	A2,B2	A3,A2	-1,-1	A1,A1	A2,B2	A2,A1	-1,-1	A3,B2	A3,B2	A3,B2	B5,N	A2,A1	A2,B5	A1,N	A4,A1	A1,A4	A3,B5
iteration_213	A3,A2	A1,B1	A3,B1	A4,B3	A1,A2	N,B3	A4,B1	A3,B3	-1,-1	A4,B1	A1,B4	A4,B1	A3,B3	A4,B1	-1,-1	-2,-2	-1,-1	B1,B3	A4,N	-1,-1	-1,-1	A4,B4	A1,A4	B3,B1	-1,-1	-2,-2	-2,-2	A4,A1	A1,B3	A4,B1	A1,A4	B1,B4	A4,B3	-2,-2	A1,A4	A4,A1	B3,B4	B3,B1	B3,B1	B3,B4	A3,B2	A4,A1	A1,B2	A4,B2	-1,-1	-2,-2	A1,B4
iteration_214	-2,-2	-2,-2	B5,N	A3,B1	-1,-1	-2,-2	N,B1	N,B1	-2,-2	A3,B5	-1,-1	N,B1	A3,N	-2,-2	B1,B5	-2,-2	-1,-1	-2,-2	-2,-2	-2,-2	-1,-1	A2,B1	A2,B1	-2,-2	-2,-2	-2,-2	-2,-2	A4,B1	-1,-1	A1,B3	A3,B1	B4,N	A4,A3	N,A3	N,B1	A1,B1	A3,B4	A3,N	A3,N	A3,B4	B1,B3	N,N	N,B1	N,B1	A5,B3	A5,N	A3,B1
iteration_215	A3,B1	A1,A4	A3,A4	B3,N	A1,B1	A2,B3	N,A3	N,B1	A4,B1	A4,N	A1,A4	A4,N	A4,B3	-1,-1	A4,B3	B2,B2	A4,N	B3,N	A2,N	A2,N	-1,-1	A1,N	A1,A4	A4,A3	-1,-1	B3,B2	-1,-1	-2,-2	-2,-2	A3,B2	B1,B5	B4,B1	N,B1	A1,A1	B3,B5	A3,B1	B4,B1	B1,B4	B1,B4	B1,B4	A1,A1	A1,B3	A1,A1	A1,B3	B1,B3	A1,B1	A1,B4
iteration_216	-1,-1	A1,B2	A1,A3	A1,B2	A1,B1	B2,N	A1,A3	A3,B2	B1,B1	-1,-1	A2,B2	A1,A3	A1,B2	B2,B2	A1,A1	B4,B1	A1,A3	A1,N	A1,B2	A3,N	B2,B1	A3,B2	A1,B2	A1,B2	A1,B4	A1,B4	A1,B4	-1,-1	B2,B2	-1,-1	A2,B2	A1,B3	A1,B2	A2,B3	-1,-1	-1,-1	A1,A1	A1,B3	B2,B3	A1,B2	-1,-1	B3,B2	-1,-1	A1,B2	-2,-2	-1,-1	-1,-1
iteration_217	B1,B1	A1,A1	A1,B1	B2,N	A1,B1	A2,B1	A1,N	A1,N	A3,B2	A1,B2	A3,N	B1,B2	-1,-1	-2,-2	N,B1	A3,A2	B1,B2	A2,N	A2,A1	-1,-1	-1,-1	N,B1	A3,B2	-2,-2	A3,B1	-1,-1	A3,N	-1,-1	-2,-2	A2,B1	N,B3	-2,-2	-2,-2	-2,-2	-2,-2	N,B1	-2,-2	-2,-2	-2,-2	-2,-2	-2,-2	-2,-2	-2,-2	-2,-2	-1,-1	-2,-2	N,B1
iteration_218	-2,-2	-2,-2	N,B3	B1,B4	-2,-2	-2,-2	N,B1	N,B1	-2,-2	-2,-2	-2,-2	-1,-1	-2,-2	-2,-2	B3,B4	A2,A3	B3,B4	-2,-2	-2,-2	-2,-2	-2,-2	-2,-2	-1,-1	N,B1	-1,-1	A3,B4	A2,B3	A3,B1	B4,N	N,A5	A3,B4	N,A4	B1,B4	A2,B3	-1,-1	B4,N	B4,N	N,B1	N,B1	B4,N	B3,N	A2,A3	A5,B2	A2,B3	A1,B3	A1,A2	-2,-2
iteration_219	B1,B1	B1,B3	B1,B1	A2,A1	B1,B3	A1,B3	A2,B1	A2,B1	A1,B4	A1,B1	N,A3	A2,B1	A2,B1	-1,-1	A2,B1	A2,B1	A2,B1	A2,A1	A1,B1	A1,B1	A2,B4	A2,N	N,B1	A1,B1	A2,B1	B1,B2	A2,B1	A2,B2	A1,B4	N,B5	A2,A1	A1,B4	B2,B4	A1,A4	-1,-1	A1,N	A1,B2	A1,B2	A1,B4	A1,B2	B4,B1	A1,A1	A1,B4	A1,B4	-2,-2	-1,-1	A1,B2
iteration_220	A4,A1	B5,N	A1,N	A4,B1	A4,B5	B5,N	A1,B1	A4,A1	A1,B3	N,B1	A3,B2	A4,A1	A4,N	-2,-2	-1,-1	A3,B1	A1,B1	A1,N	A1,B5	A1,N	A4,B3	-1,-1	A3,A1	-2,-2	B1,B1	A3,A1	A1,B1	B1,B1	A4,A1	B2,B2	A4,B1	A1,A1	A1,B1	A1,A1	-2,-2	A4,B2	A1,A1	A1,B1	A1,A1	A1,B1	A2,A3	A1,A4	A4,A2	A4,A2	-1,-1	A1,B3	A1,A4
iteration_221	A1,B1	A2,A3	A2,B1	N,N	A1,A3	N,A5	A2,N	-1,-1	B1,B4	A2,N	-1,-1	A2,N	N,B1	-2,-2	N,B1	-1,-1	A2,N	N,N	N,A5	-1,-1	A2,B1	A2,N	A2,N	-2,-2	N,N	-1,-1	-1,-1	N,A2	A1,N	A3,A1	N,N	-2,-2	A2,N	-1,-1	-1,-1	N,A3	A2,N	-2,-2	-2,-2	-2,-2	B2,N	A3,B5	A2,B2	-2,-2	-2,-2	-2,-2	A2,B2
iteration_222	-2,-2	-2,-2	A3,A4	A3,B1	-2,-2	A2,B1	A3,B1	A3,A4	-2,-2	-1,-1	A1,B1	A3,A4	A3,A4	-2,-2	A3,A3	A2,N	A3,A3	B1,B1	B1,B1	A2,B1	-2,-2	A3,B1	A1,A4	-1,-1	A3,A2	A3,N	A3,A2	B1,B1	A3,N	N,B1	A3,B1	A2,A2	N,B1	A1,A4	-1,-1	N,B1	A2,B1	A2,N	A2,B1	A2,B1	A1,A1	A1,B1	A1,A7	A1,A1	A1,N	A1,N	A1,B1
iteration_223	A3,N	A2,B2	A3,B2	A1,B2	A3,B2	B2,N	B2,B2	A3,A1	N,A5	B2,B2	A1,A3	B2,B2	A3,A1	A1,B1	A1,B2	B5,N	A3,A1	B2,B1	B2,B1	B2,B2	A1,N	A1,B2	A3,B2	A1,B1	A1,B5	B2,B5	A1,N	A1,A1	B2,B3	N,B2	A1,B2	B2,B2	A1,B2	B4,B1	A1,B3	B2,N	B2,B2	B2,B2	B2,B2	B2,B2	-1,-1	B3,B4	B3,B3	B3,N	A1,B4	B4,B4	B2,B3
iteration_224	B4,N	A1,A1	A1,B4	-1,-1	A1,B4	-1,-1	A1,A4	A1,A4	-2,-2	A1,B1	-2,-2	-1,-1	A1,B1	B2,B2	A4,B4	A2,B3	A1,B1	A1,B3	-2,-2	-2,-2	-2,-2	-2,-2	-2,-2	A1,B2	A2,A4	A1,B1	B3,B4	A4,A1	-1,-1	A3,N	A4,B1	B3,B1	A1,A4	B3,B1	-1,-1	A3,B1	A4,B1	A1,B3	A4,B3	A4,B3	N,B1	A1,B3	B3,B1	A1,N	A1,B3	-1,-1	B1,B3
iteration_225	A2,A3	B2,B2	A2,B2	B4,N	A3,B2	A2,A1	-1,-1	-1,-1	-1,-1	A2,N	-1,-1	-1,-1	A2,B4	B4,B1	B2,N	A1,B2	A2,N	A1,B2	A1,B2	A2,B2	-2,-2	A4,B2	-2,-2	A2,B4	A1,N	B2,B2	B2,N	-2,-2	-2,-2	A3,B1	N,B1	A1,B1	N,B1	-2,-2	-2,-2	-1,-1	B1,B1	A1,B1	B1,B1	B1,B1	-2,-2	-2,-2	N,B1	N,B1	-2,-2	A1,N	B1,B1
iteration_226	-2,-2	-2,-2	A3,N	B1,B2	A1,N	N,B3	N,B1	A3,B2	N,B3	A3,B2	N,B4	A3,B1	A3,B1	A2,B2	A3,B2	B5,N	A3,B2	N,N	N,B1	B1,B3	B2,N	N,B1	A3,N	B1,B2	A3,N	A3,B5	B2,B5	-2,-2	-2,-2	A2,N	B2,B1	B1,B1	-1,-1	N,B2	B1,B2	A2,B2	B1,B1	B1,B2	B1,B2	B1,B2	A2,B1	B2,B1	B1,B1	A2,B2	N,A2	N,N	B1,B1
iteration_227	N,B5	-1,-1	N,N	N,A5	-1,-1	-2,-2	N,N	N,A5	-2,-2	N,N	-2,-2	N,A5	N,A5	-2,-2	N,A5	-1,-1	N,N	A3,B5	N,B4	N,N	-2,-2	-2,-2	-2,-2	-2,-2	B3,N	-2,-2	-2,-2	N,A5	N,A2	A2,B3	-1,-1	A2,A3	N,N	-1,-1	N,A2	A5,B3	A2,N	N,A3	-1,-1	N,A3	A5,N	N,B1	A5,B1	A5,B1	-2,-2	-2,-2	A2,B1
iteration_228	B1,B2	A1,B1	B1,B2	A3,B3	A1,B1	A1,A2	B3,B2	A3,B2	A2,A7	A3,B2	A4,B1	A3,B1	A3,B2	B5,N	A3,B2	A2,A2	B3,B1	A2,B2	A2,B3	A1,B3	A2,B2	B1,B1	A4,B1	A3,B5	A2,B2	A2,B2	-1,-1	A3,A1	B1,B3	A1,B2	A3,B1	B4,N	A3,B1	N,A3	A1,B1	A3,A1	A3,B4	A3,B4	N,B1	-1,-1	A3,B1	A1,A3	A3,A3	A3,B1	A3,B1	N,B1	-1,-1
iteration_229	B5,N	A4,B1	A4,B5	-1,-1	-1,-1	-2,-2	B5,B1	B5,B1	-2,-2	-1,-1	B2,B1	A4,B3	A4,B1	N,B4	A4,B1	A2,N	B5,B1	-2,-2	-2,-2	-2,-2	-1,-1	A4,B2	A4,B1	N,B1	A4,A2	N,B1	A2,B1	B1,B1	B1,B3	-2,-2	B1,B3	A2,B2	-1,-1	A2,A1	B1,B1	-2,-2	A3,B4	B2,B1	B2,B1	B2,B1	A1,B3	A2,B1	B1,B3	A2,B3	-2,-2	-2,-2	A2,B1
iteration_230	A1,A4	-1,-1	A1,A1	B4,B3	-2,-2	B2,N	A1,B4	A1,B3	A2,N	A1,B3	A2,B1	A1,B3	A1,B4	A5,N	-1,-1	-2,-2	A1,B3	A1,N	B4,B2	A1,B2	A2,B3	B1,B3	B1,B3	A5,B4	A1,N	-2,-2	A1,N	B3,B1	A1,B4	A1,B1	A1,B3	A2,B3	B4,B1	N,B5	B4,B1	A1,B1	A2,B1	A2,B4	A1,N	A2,B4	N,B3	N,B1	N,N	N,B1	A1,B2	A1,N	A2,N
iteration_231	A2,B3	B2,B2	A2,B2	A3,A1	A2,B2	-2,-2	A2,A3	A3,B2	A4,A1	A3,B2	B2,B1	A2,A1	-1,-1	B4,N	A2,A1	A3,B2	A3,B2	-2,-2	-2,-2	-2,-2	A3,A4	A1,B2	A2,B2	A2,B4	-1,-1	A2,B2	A3,A2	A3,B2	A1,A4	-2,-2	A3,A1	N,B3	A3,A1	-2,-2	A3,A4	-2,-2	A1,N	A1,N	-1,-1	A1,N	-2,-2	-2,-2	-2,-2	-1,-1	-2,-2	N,B1	-2,-2
iteration_232	B5,N	A4,B1	B1,B5	A2,B4	A4,B5	A1,A4	B4,B5	B4,B1	N,B3	A2,B1	N,B1	A2,B5	A2,B5	-1,-1	B4,B1	A3,B2	-1,-1	-2,-2	A1,B5	-2,-2	N,B1	A2,B1	B5,B1	A2,N	B2,B4	A3,B1	-1,-1	A2,A2	B4,B1	A3,B1	A2,B4	B2,N	A2,B4	-1,-1	A2,B1	B4,B1	B4,B2	A2,B2	B4,B2	A2,N	B4,N	-1,-1	N,B1	A1,B4	-1,-1	-2,-2	N,B4
iteration_233	-2,-2	-2,-2	B2,B3	A1,B4	-2,-2	A3,B2	B4,B2	B4,B3	A2,N	B4,B3	A2,B2	A1,B2	A1,B2	-2,-2	B4,B3	A4,B1	B4,B2	A3,B2	A3,B4	-1,-1	A2,B4	A2,B2	A1,B2	-1,-1	B1,B3	B1,B4	A4,B4	B1,B4	A3,B3	A2,A2	A1,B1	A1,B1	-1,-1	A1,A1	A3,B4	A2,B1	B1,B4	A1,B4	A1,B4	A1,B4	-2,-2	A1,B4	-1,-1	-1,-1	B3,B2	A1,B3	A1,B1
iteration_234	-2,-2	-2,-2	N,B2	B2,N	-2,-2	B2,B2	B2,B2	B2,N	A1,A4	B2,N	A2,A2	N,N	B2,B2	B1,B3	B2,N	-2,-2	B2,N	-1,-1	-1,-1	B2,B2	A1,B2	N,A2	N,A2	B2,B1	-1,-1	B2,N	-1,-1	A1,B2	A2,N	-2,-2	A2,B2	-2,-2	B2,N	-2,-2	B2,N	-1,-1	-2,-2	-1,-1	-2,-2	-2,-2	-1,-1	-2,-2	-2,-2	-2,-2	-2,-2	-1,-1	-2,-2
iteration_235	A1,B4	A1,A4	A1,B4	N,N	A1,A1	B1,B3	-1,-1	A2,B4	B2,N	A1,A1	B2,B2	A1,A1	A1,B4	-1,-1	A1,A1	A4,B1	A2,B4	A2,B1	-1,-1	A2,B1	B4,B2	A1,B2	A1,B2	A1,A1	A1,B1	A1,B1	A1,B1	A1,A2	A1,B1	A1,A3	A1,A1	A2,A3	A1,B1	A2,A3	A1,B1	A1,A1	-1,-1	A2,B1	A1,A3	-1,-1	A1,N	A2,B1	A2,N	A1,B1	A1,B1	A1,A3	-2,-2
iteration_236	A3,A1	A1,B2	A3,B2	A1,B2	A1,A1	A4,B1	A1,B2	B2,B2	A4,N	A3,B2	A2,B3	A3,A1	A3,B2	B1,B4	A1,B2	B1,B1	A3,A1	A4,B2	A4,B2	A4,B2	A4,B2	A2,A3	A1,B3	B2,B1	-1,-1	B2,B1	A1,B1	B2,B2	A1,B1	N,A3	A1,B2	A2,A1	A1,B2	A1,B4	A1,B2	B2,N	A1,B2	A2,B2	A1,B2	-1,-1	A2,B3	A1,B2	B2,B2	B2,B3	A2,B1	B1,B4	B2,B3
iteration_237	-2,-2	-2,-2	A1,A4	A1,B2	-2,-2	A1,B2	A4,B2	A1,A4	B1,B4	A1,A1	B2,B2	A1,B2	A1,B2	B1,B3	A4,B2	B2,B3	A1,A4	A4,A1	A4,A1	B2,B2	A4,B1	B2,B2	A1,B2	A1,B1	B2,B1	A5,B2	B2,B1	B2,B2	A2,A1	A1,B4	A2,B2	A3,B2	A2,B2	A1,A1	A2,B2	A2,A1	A2,B2	A2,B2	B2,B2	A3,B2	B1,B3	A1,B2	B2,B3	B2,B1	A2,B2	A1,B2	-1,-1
iteration_238	A4,B1	A4,B1	A4,B1	A2,N	A4,A4	A2,A2	A2,B1	A2,B1	A1,B1	A2,B1	-1,-1	A4,N	A4,A2	B2,B3	A4,A2	N,A3	A2,B1	A2,A2	A2,B1	-1,-1	B1,B1	-2,-2	A4,B2	A4,B2	A3,A4	A3,A4	A2,N	-1,-1	B2,N	-2,-2	A2,B2	N,A5	A2,B2	B1,B4	A2,N	-1,-1	A2,A1	A2,N	B2,N	A2,A5	A4,A1	A2,B1	A4,B1	A4,B1	N,B4	N,B1	N,B1
iteration_239	-2,-2	-2,-2	A4,A1	N,B1	-2,-2	-2,-2	A4,N	A1,N	-2,-2	A4,N	-2,-2	A4,N	A4,B1	A3,N	A4,N	A1,A3	A4,B1	A4,N	A4,N	A4,N	-2,-2	A4,N	-2,-2	A3,B1	-1,-1	A1,N	-1,-1	-1,-1	A1,B1	A1,A1	B1,B3	A1,A4	A1,A8	B1,B1	N,B1	A1,B3	A4,A1	A1,B3	A4,B3	A4,B3	A3,B1	-1,-1	N,B1	A3,B1	A2,N	A2,B1	A4,B1
iteration_240	-1,-1	-2,-2	A1,A2	A5,B3	-1,-1	A2,B1	A2,B1	A2,B3	-2,-2	A1,B3	A4,B1	A1,B1	-1,-1	B2,B3	A1,B1	B1,B4	A1,B1	A2,A2	A2,A2	A2,A2	-1,-1	A1,B1	B1,B1	A1,B2	A1,B4	A1,B1	B1,B1	A1,B3	B4,B1	-2,-2	A1,B4	B4,N	A1,B1	-2,-2	B3,B1	-1,-1	A1,B4	-1,-1	B1,B4	A1,B4	-2,-2	-2,-2	B2,B3	-2,-2	-2,-2	-2,-2	A1,B2
iteration_241	-1,-1	A1,B3	A1,A2	B2,B1	B3,N	A3,B2	A2,B2	A1,B1	A1,A4	A1,B2	A3,A1	A1,B1	A2,B2	A1,B4	A1,B2	A2,B2	A1,B2	-1,-1	A3,B2	A2,B2	A1,B1	A1,A1	A3,B1	-1,-1	A2,A1	A1,B2	A2,A1	A1,B2	A1,B1	-2,-2	B2,B1	A1,A1	B2,B1	B1,B1	A1,B2	-1,-1	A1,B2	A1,B1	A1,B2	A1,B1	A2,A2	-1,-1	A2,B1	A2,B1	A1,B1	A1,B1	A1,B1
iteration_242	A3,N	-1,-1	A3,A3	A4,N	-2,-2	-2,-2	A3,A5	-2,-2	-1,-1	-2,-2	-2,-2	A3,A1	A3,A5	A3,B1	A3,B2	B2,B3	A3,A1	-2,-2	-2,-2	-2,-2	-2,-2	-2,-2	-2,-2	-1,-1	B2,B1	A4,B2	A4,B2	A5,N	A4,B1	-2,-2	A4,A5	A3,A2	N,B1	A1,A1	A4,N	-2,-2	A2,B1	A3,B1	A3,N	A2,N	B5,N	A4,A1	N,A4	A4,B5	N,B2	A1,N	A2,N
iteration_243	B4,N	A3,B1	B1,B4	A2,B5	A3,N	N,A5	B5,B1	A2,B1	-1,-1	B5,B1	A3,B1	-1,-1	B5,B1	A2,B3	B5,B4	A3,A2	B5,B1	N,B1	B5,N	B5,N	A3,B1	-1,-1	A2,B1	A2,B5	A2,B4	A2,B4	A3,B4	B5,N	A2,A2	B1,B1	A2,N	A1,B2	A2,B5	A2,A2	A2,B5	A2,B1	A2,A1	B5,B2	B5,B2	A1,B5	A5,N	A2,B5	A5,B5	B5,N	B4,B1	A2,B4	A1,B5
iteration_244	A1,B1	B3,B1	-1,-1	A3,A3	B1,B3	A1,B2	A3,B3	A3,A1	N,B2	A3,B3	A3,N	A3,B3	A3,A1	B2,B3	A3,B3	A1,N	A3,A1	A1,B3	B3,B2	B3,B2	A1,N	A3,A3	A3,A3	A3,B2	A1,B3	A3,N	A3,A1	A3,B2	A3,N	-2,-2	A3,A2	-1,-1	A3,B2	N,B1	A3,A3	-2,-2	A2,B2	A3,B2	A3,B2	A3,A3	A3,B2	A3,B1	A3,B1	A3,B1	A2,A1	A2,B1	B1,B2
iteration_245	-2,-2	-2,-2	B1,B3	A2,A4	N,B1	A1,A4	A4,B3	A4,B1	B2,B3	-1,-1	A1,B3	-1,-1	A2,B1	A3,A2	A4,B1	-1,-1	A4,B3	A1,B3	-1,-1	A4,A1	A4,B2	A1,A2	A1,A2	A3,B1	A3,B1	A3,B1	A4,A3	A4,N	A2,B3	B2,B2	A4,B3	N,A5	-1,-1	N,A4	A4,B3	B3,B2	A5,N	A5,N	-2,-2	N,N	-2,-2	-1,-1	-2,-2	-2,-2	N,B4	N,N	-2,-2
iteration_246	N,B3	N,A3	N,N	B2,B3	B3,N	A2,B1	B2,N	N,B2	A2,B2	-1,-1	A1,A4	N,B2	B2,N	A2,A2	N,B3	B1,B1	-1,-1	B1,B2	A2,B2	A2,B2	A2,N	A1,N	-1,-1	A2,B2	N,B1	N,B1	B1,B3	-2,-2	-2,-2	-2,-2	-1,-1	-2,-2	-2,-2	B1,B3	N,B2	-1,-1	N,B1	-2,-2	-2,-2	-1,-1	-2,-2	N,B1	A1,A2	-2,-2	A2,A2	A2,B1	A1,B1
iteration_247	A1,A1	B3,B1	A1,B3	B3,B1	A1,B3	A1,A1	A1,B2	-1,-1	-2,-2	B3,B2	N,B4	B3,B2	B3,B2	A1,B3	B3,B2	N,B5	A1,B2	A1,B2	A1,B2	A1,B2	-2,-2	B2,N	B2,N	A1,B2	N,B3	-1,-1	B2,N	A5,B3	B1,B2	-2,-2	A1,B1	B3,N	A1,B1	N,N	B3,B1	-1,-1	N,B1	B1,B3	A1,B3	A1,N	N,B4	-1,-1	-2,-2	N,N	B2,B3	N,B2	-2,-2
iteration_248	B2,B2	A2,B1	-1,-1	B2,B2	A2,B2	N,B5	B2,B2	A2,B2	N,B3	A2,B2	B2,B2	B2,B2	B2,B2	A1,B4	B2,B2	N,B3	B2,B2	B2,N	B2,B5	B2,N	B2,N	B2,B2	B2,B2	B4,B2	B2,N	B2,B3	B2,N	B2,B2	B2,B3	B3,B1	B2,B2	-2,-2	B2,B3	A3,B2	B2,B3	B2,B3	-2,-2	-2,-2	-2,-2	-2,-2	A3,B1	-1,-1	B1,B2	A3,B2	B1,B4	A3,B1	-2,-2
iteration_249	A3,B2	A3,B1	A3,B2	A5,B1	B1,B2	N,B5	A3,B1	A1,B3	A2,A3	A5,B2	-1,-1	A3,B1	A5,B2	N,A5	A3,B1	-1,-1	A3,A5	-1,-1	B1,B5	N,B1	A2,B2	A1,B1	-1,-1	A5,N	A3,A2	A3,A2	A3,B1	B1,B1	A5,N	A1,B4	A5,B1	B3,B1	N,B1	-1,-1	A5,B1	B1,B4	B1,B3	B1,B3	N,B1	N,B3	A3,A2	B1,B1	-1,-1	A3,B1	-2,-2	N,B1	A2,B1
iteration_250	A1,B3	A1,A4	A1,B3	N,B1	A4,B3	B3,B2	A1,B1	A1,B1	B2,B3	A1,B1	B2,N	A1,N	B3,B1	A1,B2	A1,B1	A1,A1	A1,N	A1,B2	A1,B3	B1,B3	A1,B2	A1,B2	-1,-1	B2,B3	A1,A1	A1,B1	A1,A1	N,B1	A5,N	B1,B4	N,N	-2,-2	-1,-1	A4,B1	A5,B1	N,B1	B3,N	N,B1	-2,-2	N,B1	A1,B1	B1,B1	A1,B1	B1,B1	B1,B1	B1,B1	A1,B3
iteration_251	-2,-2	-2,-2	A1,A2	A3,B1	-2,-2	A1,B1	-1,-1	A3,A1	-2,-2	A2,B1	-2,-2	A3,A2	A1,B1	-2,-2	A3,A1	-2,-2	A3,A1	A1,A3	A1,A3	A3,B1	-2,-2	-2,-2	-2,-2	-1,-1	-2,-2	-2,-2	-2,-2	A3,B2	A1,B1	N,A4	A1,B2	B1,B1	A3,B1	B3,B1	A1,B2	B2,N	B1,B1	A3,B1	A3,B1	B1,B1	B2,B3	B2,B3	B2,B3	A3,B2	-1,-1	-2,-2	B1,B3
iteration_252	N,B3	N,A3	N,N	-1,-1	N,N	B1,B1	N,B3	N,A5	-1,-1	N,A5	A2,B1	N,B3	N,B3	-2,-2	A5,N	B2,B3	N,B3	N,B1	N,B1	B1,B3	A1,N	B1,B3	-1,-1	B3,N	A5,B3	B2,N	A5,B2	B3,B1	-2,-2	A1,A1	-1,-1	B2,N	A5,B3	B3,B2	-1,-1	A1,B1	A5,B2	A5,N	B3,B2	A5,B2	A4,B1	B1,B2	B1,B1	B1,B2	A1,B2	B2,B3	B2,B1
iteration_253	-2,-2	-2,-2	-2,-2	-2,-2	-2,-2	A1,A1	B2,N	-2,-2	-2,-2	-2,-2	-2,-2	-1,-1	B2,B4	A2,N	N,B1	A1,B2	-2,-2	A1,B2	A1,N	A1,B2	-1,-1	-1,-1	-2,-2	A2,B2	A1,B1	-1,-1	B2,N	-2,-2	-2,-2	A4,N	B2,B1	A3,B1	B2,B3	A1,A2	A2,A1	A4,B2	-1,-1	A3,B2	-1,-1	B1,B3	N,B5	A2,B2	A2,N	-1,-1	B1,B1	A1,B1	N,B1
iteration_254	A1,N	A2,N	A2,B2	A1,B2	-2,-2	A3,B1	A1,B2	A2,A1	B2,B2	A2,A1	N,A4	B2,B2	A2,B2	N,B5	B2,B2	A3,A1	A1,B2	B2,B1	B2,B1	A1,B1	A1,B2	B2,N	B2,N	B2,N	A3,B2	A1,B2	A3,B2	B2,N	A1,A1	-2,-2	A1,N	A1,A2	A1,B2	-1,-1	A1,N	-2,-2	A1,A2	A1,B2	A1,A1	A2,B2	-2,-2	-2,-2	-1,-1	-2,-2	-2,-2	-2,-2	-2,-2
iteration_255	-2,-2	-2,-2	A5,A4	B3,B1	-2,-2	A4,N	A4,B3	A5,B1	B2,N	A4,B1	-1,-1	A5,B1	A5,B3	-2,-2	A4,B1	-1,-1	-1,-1	A4,N	A4,A4	B3,N	A5,B2	A5,A4	N,B1	-1,-1	-1,-1	A4,A3	A4,A3	-1,-1	A2,B3	-2,-2	B3,B1	B2,N	A2,A2	B2,N	A2,A2	-2,-2	A2,N	A2,B2	A2,B2	A2,N	A1,B1	A2,B2	A2,A1	B2,B1	-2,-2	B2,N	A2,A2
iteration_256	A1,A4	A2,B3	A2,A1	B1,B2	-1,-1	N,A5	A2,B1	A1,B2	A1,A2	A1,B2	-1,-1	A1,B2	A1,B2	-1,-1	A2,B1	B3,B1	A2,B2	N,B1	A2,N	-1,-1	A1,B2	A1,A1	A1,A1	A1,N	B1,B3	A2,B3	B1,B1	B1,B2	A4,B1	-2,-2	A4,A1	N,B4	A4,B1	A1,B2	B1,B1	-2,-2	B1,B4	N,B1	B1,B4	-1,-1	A2,B3	-1,-1	A1,B3	B3,B1	A3,B1	A3,B2	B3,B1
iteration_257	-1,-1	-2,-2	-1,-1	B1,B1	-2,-2	-1,-1	A2,B1	A2,B1	-2,-2	B1,B2	-2,-2	B1,B2	A2,B1	-2,-2	A2,B1	A1,B4	B1,B2	A2,A3	B1,B2	A3,B1	-1,-1	-2,-2	-1,-1	-1,-1	-1,-1	A1,B1	B4,B1	B1,B4	B1,B2	A1,B4	B4,B1	-1,-1	B4,B2	A1,A1	B2,B1	B4,B4	B4,B1	-2,-2	-2,-2	-2,-2	A3,N	A1,B2	A1,A3	A1,A3	B5,N	A1,B5	A1,B4
iteration_258	A5,N	B2,B2	B2,N	B3,B2	A5,B2	A2,A3	B2,N	B3,N	A2,B1	N,B3	B1,B1	B2,B2	N,B3	-2,-2	-1,-1	A3,B3	N,B3	-1,-1	A2,B2	A2,B2	A2,B3	B2,B1	B2,B1	B3,N	B3,B2	B3,B2	A1,B2	-1,-1	-2,-2	-1,-1	-1,-1	N,B5	N,B2	B1,B4	B2,B3	A2,B2	N,N	N,N	B2,N	N,B5	A3,N	B1,B2	N,B1	A3,B1	A2,B1	A2,B1	N,N
iteration_259	A4,B1	N,B4	A4,N	-1,-1	A4,N	-2,-2	A1,N	A1,N	B3,N	A4,A1	B2,N	A1,A4	A1,A4	B3,B1	A4,A1	-2,-2	A4,B2	A1,N	-2,-2	A1,N	A1,B3	A1,B2	A1,B2	A1,B3	-2,-2	-2,-2	-2,-2	A1,B2	A1,A1	-2,-2	A1,A1	N,B4	A1,B2	B2,B5	A1,A1	-1,-1	B2,N	-1,-1	B2,N	B2,B4	A1,A2	A1,B2	A1,A1	A1,A1	N,A4	B2,N	A1,N
iteration_260	A3,B1	A4,N	A3,A4	A1,A2	A3,N	B3,B2	A3,A1	A1,A4	A3,B2	-2,-2	A2,B2	A2,A4	A3,A1	A1,B2	A3,A1	-2,-2	-1,-1	N,N	A1,B3	A3,B3	A3,A1	A2,B2	A2,B2	A1,A3	-2,-2	-2,-2	-2,-2	A1,B3	A2,B1	-2,-2	A1,A2	N,B5	A1,B1	-1,-1	A1,A2	-2,-2	A1,N	N,B1	B1,B5	B1,B5	-2,-2	-2,-2	-2,-2	-2,-2	-2,-2	-1,-1	-2,-2
iteration_261	A1,B4	N,B4	A1,N	A2,B1	A1,N	-2,-2	N,B1	A2,A1	B2,N	-1,-1	B3,B2	A2,A1	A2,A1	A3,B1	A2,N	-2,-2	A3,B2	-1,-1	-2,-2	-2,-2	A1,B2	A2,B3	A2,B3	A3,A1	-2,-2	-2,-2	-2,-2	A2,N	B1,B4	A1,B1	A2,B1	A3,N	B4,N	B1,B1	B4,N	A2,B1	-1,-1	A3,B4	A3,N	A3,B4	-2,-2	N,B1	N,B1	N,B1	A1,N	-1,-1	-2,-2
iteration_262	N,A3	N,B5	N,N	N,B2	B5,N	A2,B1	B2,N	-1,-1	N,A2	N,B2	A1,A1	B2,N	N,N	A2,A1	B2,N	A2,N	N,B2	-1,-1	A2,B2	N,B1	N,N	A1,B2	A1,N	N,A2	-2,-2	B2,N	A2,B2	-2,-2	-2,-2	A3,B1	N,B2	A1,A3	B2,N	A3,B2	B2,N	N,B1	A3,B2	A3,N	A1,B2	A3,B2	A2,A2	B2,B2	A2,B2	A2,B2	-2,-2	-1,-1	A2,B2
iteration_263	A2,N	B1,B1	N,B1	A1,N	A2,B1	N,B5	A1,N	N,N	B3,B2	N,N	-1,-1	N,B1	A1,N	B1,B1	N,N	A2,A3	A1,B1	N,N	-2,-2	A1,N	N,B3	A3,B1	A2,B1	A1,B1	N,A3	N,A3	N,A2	-2,-2	-2,-2	-2,-2	-1,-1	B3,B1	A5,A1	-2,-2	-2,-2	-2,-2	A1,B3	A5,B3	A1,B3	A5,B3	-2,-2	-1,-1	N,A5	-2,-2	-2,-2	-2,-2	B3,N
iteration_264	-2,-2	-2,-2	A1,N	N,A4	A1,N	B1,B2	A1,N	N,A4	-2,-2	N,A4	-1,-1	N,N	A1,A4	-2,-2	B3,B1	B3,B2	A1,A4	A1,B1	N,B1	N,B1	-2,-2	-1,-1	N,B2	-2,-2	B2,B1	A1,B2	A1,B3	A4,N	N,B1	A4,B1	N,N	B2,B2	A4,B1	-1,-1	N,B1	A4,N	B1,B2	B1,B2	B1,B2	A4,B2	B1,B4	A4,N	N,B1	A4,B1	A1,B3	B3,B1	N,B1
iteration_265	-2,-2	-2,-2	B2,B1	A1,A4	-2,-2	A1,B2	-1,-1	A1,B1	B3,B2	A1,B1	A1,A2	A1,B2	-1,-1	-2,-2	A1,B2	A5,N	A1,B2	A1,A1	A1,A1	A1,B1	B1,B3	A1,A1	A1,A1	A1,N	B2,N	B2,N	A1,A5	-2,-2	-2,-2	-2,-2	-2,-2	-2,-2	-2,-2	A3,N	A1,A4	-2,-2	-1,-1	-2,-2	-1,-1	A1,N	N,A4	A1,N	N,A4	N,N	A1,B4	A1,A3	-2,-2
iteration_266	A2,B3	-1,-1	A2,B3	A2,A5	A2,B3	A2,B1	-1,-1	A2,A2	A3,A2	A2,B3	A3,A1	A2,A2	-1,-1	-2,-2	A5,B3	A3,N	A2,B3	B1,B3	A2,A3	B1,B3	A2,A3	A2,A3	-1,-1	-2,-2	-1,-1	A3,B3	B3,N	-1,-1	A5,N	A1,B2	A5,A2	-1,-1	A5,B3	A2,B3	A5,B3	A1,A5	B3,B3	-1,-1	A5,B3	A5,N	B5,N	A5,A2	A5,B5	A5,B5	N,B3	B3,N	-1,-1
iteration_267	N,B1	N,B4	N,N	N,B1	B4,B1	A1,A3	N,B1	N,N	A3,B2	N,B1	A1,B2	N,N	N,N	A3,B5	N,N	N,B4	N,N	A3,B1	A3,N	A1,B1	A3,N	-1,-1	-1,-1	N,N	N,B4	N,N	N,B4	B2,N	B2,B1	A4,B1	B2,B2	N,B3	B2,B1	A1,A2	N,B1	A4,B2	N,B1	B2,B3	B1,B3	-1,-1	A1,B1	A1,N	A1,A1	A1,A1	N,B2	A1,N	A1,N
iteration_268	A1,A4	B3,N	A1,N	A2,B1	A1,B3	-2,-2	A2,N	A2,A1	B3,N	A2,N	A2,B2	A2,A1	-1,-1	-1,-1	A2,A1	B2,N	A2,N	-2,-2	-2,-2	A2,N	A2,B3	A1,B2	A2,A1	A2,B3	A1,B2	A1,N	A1,N	A2,B1	A2,B2	-2,-2	B1,B2	A1,B3	-1,-1	A2,B2	A2,B1	-2,-2	A1,A2	A2,B3	B3,B3	A2,B3	B4,B1	A2,B2	B2,B4	A2,B4	A1,A4	A1,B2	A2,B4
iteration_269	B3,N	-1,-1	A2,N	A2,B1	A2,B3	A2,A2	A2,B1	N,B1	A2,N	A2,N	-2,-2	N,B1	A2,A2	N,B2	A2,N	-1,-1	A2,B1	A2,B1	A2,A2	A2,A2	A2,B1	-2,-2	-2,-2	A2,N	-2,-2	A1,N	A1,N	A2,A2	B1,B4	B1,B1	A2,B1	A5,N	A2,B1	A4,N	A2,B1	B1,B1	A5,B1	N,B1	A2,A5	N,B1	-2,-2	N,B1	N,B1	-1,-1	B1,B2	A4,B1	A5,N
iteration_270	-2,-2	-2,-2	A1,N	A4,B4	-2,-2	B1,B4	B4,N	A4,A1	B1,B2	A4,N	A1,N	A4,N	A1,B4	A3,N	A1,B4	N,A5	A4,N	B4,B4	N,B1	N,B1	A4,B1	N,A4	-2,-2	A1,A3	B4,N	-1,-1	B4,N	A4,N	B4,B1	A2,B3	N,B1	-1,-1	B4,N	A4,B1	A4,B1	-1,-1	B4,B1	-1,-1	B4,N	-2,-2	N,B1	B1,B1	B1,B1	N,B1	A3,B2	A4,B2	B1,B4
iteration_271	-2,-2	-2,-2	N,B2	N,B1	-1,-1	A1,B3	N,N	B2,N	A1,A2	B2,N	A2,B3	B2,B1	N,N	A3,B2	B1,B2	A1,A3	-1,-1	A1,N	B3,N	A1,N	A1,N	-1,-1	A2,B2	B2,N	-1,-1	-1,-1	A1,B1	N,B1	-2,-2	A3,A2	B4,B1	A4,A1	N,B1	-1,-1	N,B1	A3,B4	N,A4	A4,B1	A4,B1	A4,B1	A2,A1	N,N	N,A2	N,A2	N,B2	N,N	N,N
iteration_272	B5,N	A2,A3	A3,N	A1,B3	A2,B5	-2,-2	B3,N	A3,B3	A3,B1	A3,B3	A2,B2	A1,A3	A1,A3	A1,B3	-1,-1	-1,-1	B3,N	-1,-1	-2,-2	-1,-1	B1,B3	-1,-1	-1,-1	A1,A1	-2,-2	A3,B3	-2,-2	-1,-1	A1,B1	-2,-2	A1,B1	-2,-2	-1,-1	-2,-2	-1,-1	B1,B6	-2,-2	-2,-2	-2,-2	-2,-2	A2,B3	A1,N	A2,N	-1,-1	-2,-2	N,B1	-2,-2
iteration_273	A1,B2	B2,B2	B2,B2	-1,-1	B2,B2	A4,B1	B2,N	B2,N	-2,-2	-2,-2	-2,-2	-1,-1	A2,B2	-2,-2	A2,B2	B2,B1	B2,N	A4,B2	A4,B2	N,B1	B2,N	-1,-1	-2,-2	-1,-1	B2,B1	B2,B1	B2,B2	N,A2	N,A2	B3,N	N,N	-1,-1	A2,A2	-1,-1	N,A2	N,B3	A2,B1	A2,A3	A2,B1	A2,A3	N,A5	N,N	N,N	N,N	A2,B3	B3,B5	N,B1
iteration_274	-1,-1	-1,-1	A1,B3	A1,B4	A1,N	A1,B2	A1,B3	A1,B4	A4,A1	A1,B4	A5,N	B3,B4	A1,A1	A3,A1	A1,A1	A2,B2	-1,-1	A1,A1	A1,A1	A1,B3	A1,A4	A5,B3	A5,B4	A1,A3	-1,-1	A1,B2	A2,A1	A1,B4	B3,N	A3,B2	A1,B3	-1,-1	A1,B3	B3,N	A1,B3	A1,A3	B3,B4	-1,-1	-1,-1	-1,-1	A1,B2	A1,B3	A1,A1	-1,-1	-2,-2	B3,N	A1,B3
iteration_275	A2,A1	A2,B2	A2,B2	A3,A1	-1,-1	A2,A1	A3,B2	A3,B2	N,B4	A2,A3	A2,B3	A3,B2	A2,A1	B5,N	-1,-1	A2,B3	A2,A1	A3,A2	A1,B2	A2,B2	B2,N	A2,B2	A3,B3	A2,B5	A2,A1	A2,A1	A2,A1	A1,A1	A3,B1	-1,-1	A1,B1	N,B1	A3,A1	N,B5	A3,A1	B1,B2	A1,B1	A1,B1	A1,N	A3,B1	A3,B1	A1,N	B1,B8	N,B1	-2,-2	-2,-2	A1,A1
iteration_276	B2,B2	-1,-1	B2,B2	A1,B1	B2,B2	-2,-2	B1,B2	B1,B2	N,A3	A1,B2	A1,B3	A1,B2	A1,B2	-1,-1	B1,B2	A3,N	B1,B2	-2,-2	-2,-2	-2,-2	N,B1	B3,B2	B3,B2	A2,B2	A3,B1	N,B1	-1,-1	B3,B1	A4,A1	N,A4	A4,B3	B1,B3	A4,B1	-1,-1	A1,B3	A4,N	B1,B4	A4,N	B1,B1	B1,B4	B4,B1	A1,A4	A4,B1	A1,B4	-1,-1	A4,B3	A4,B1
iteration_277	A1,A1	A2,B1	A1,B1	A2,A2	A1,B1	N,B4	A1,A2	A1,A2	N,A5	-1,-1	B3,B2	A1,A2	A1,A2	A1,B3	A1,A2	-2,-2	-1,-1	A2,N	A1,N	A1,N	A1,N	A2,B3	A1,B2	A1,B3	-2,-2	-2,-2	-2,-2	A2,B2	A2,B1	A1,B3	A2,A2	B4,B1	B2,B1	A3,B2	A2,B2	-1,-1	B4,B1	B2,B1	B2,B1	B1,B4	A1,B2	B2,B2	-1,-1	-1,-1	A1,B4	B4,B2	A1,B4
iteration_278	A1,B1	A1,B4	-1,-1	A1,A5	A1,B4	A3,A2	A5,B1	A5,B1	-1,-1	A5,B1	N,A2	A1,B1	A1,A1	A1,B2	A1,B1	B2,B2	A1,A5	A3,B1	A5,A3	A3,B1	A3,B1	N,B1	A1,A2	A1,A1	B1,B2	B1,B2	B1,B2	-2,-2	-2,-2	-2,-2	-1,-1	-2,-2	-2,-2	-1,-1	A1,N	A1,N	A1,N	-2,-2	-2,-2	-2,-2	-2,-2	-2,-2	-2,-2	-2,-2	N,N	A1,N	-2,-2
iteration_279	-2,-2	-2,-2	A1,A2	B2,B1	-2,-2	B2,B2	A2,B1	A1,B2	B4,B1	A1,B2	A1,A1	A2,B2	A1,B2	-1,-1	A1,B2	A2,A1	A1,B1	A2,B2	A2,B2	B1,B2	A1,B4	A2,A1	A2,A1	A1,B4	A2,B2	A1,A1	A1,A2	A2,B2	A3,B1	B2,B2	A2,B1	A3,N	A3,B2	A1,A3	A2,A3	B1,B2	B2,N	A3,B2	A3,A3	A3,B2	-1,-1	A3,A1	A3,A3	-2,-2	-2,-2	-2,-2	A3,B2
iteration_280	A2,B2	B2,B2	B2,B2	A3,N	A2,B2	B1,B2	A3,B2	A3,B2	A3,B1	-1,-1	A1,B2	-1,-1	B2,N	-2,-2	B2,N	-2,-2	B2,N	-1,-1	A3,B1	A3,B1	-1,-1	B2,B2	B2,N	-1,-1	-2,-2	B2,N	B2,N	A2,N	A3,B1	A3,B2	A3,A2	-2,-2	-1,-1	B3,N	-1,-1	A3,A2	-2,-2	-2,-2	-2,-2	-2,-2	A1,A2	A2,B3	A2,A1	A1,B3	B1,B4	N,B1	-2,-2
iteration_281	A3,N	B4,N	A3,N	A3,N	A3,B4	A4,B1	A3,B1	A3,B1	A1,A3	N,B1	N,B5	N,A3	-1,-1	-2,-2	N,N	A2,B1	N,B1	-1,-1	A3,A4	A3,B1	A1,B1	N,N	N,N	-2,-2	A2,N	N,B1	N,B1	-2,-2	-2,-2	-2,-2	-2,-2	A4,B1	B2,N	-2,-2	-2,-2	-2,-2	N,B1	A4,B2	A4,B2	N,B1	-1,-1	-2,-2	-2,-2	-2,-2	-2,-2	-2,-2	-2,-2
iteration_282	A2,A2	B5,N	A2,N	N,B1	A2,B5	A2,B1	N,B1	N,N	-2,-2	A2,B1	A2,A3	N,N	N,N	A5,N	N,B1	A1,B3	-1,-1	A2,N	N,B1	A2,B1	-1,-1	N,A2	N,A3	N,A5	A1,N	B3,N	B3,N	B1,B3	A1,N	B4,B1	A1,B1	A3,A1	B3,N	B1,B3	A1,B3	A1,B4	A1,N	A1,N	A3,B3	A3,N	A3,B2	B3,B1	A3,B1	A3,B1	A2,B2	A2,B1	A3,A1
iteration_283	B5,N	-1,-1	-1,-1	A1,B3	A1,B5	A2,A3	B3,B5	A1,A3	-2,-2	A1,B5	-1,-1	-1,-1	A1,A3	A1,B3	B3,B5	-2,-2	A1,A3	A2,B5	A3,B3	A2,B3	-2,-2	A3,B2	-2,-2	A3,B3	-2,-2	-2,-2	-2,-2	A1,A1	B3,N	B1,B2	A1,N	A3,B1	-1,-1	-2,-2	-1,-1	N,B1	A3,A1	A3,N	A1,B1	N,B1	B4,N	A2,A1	A1,N	A2,B4	-2,-2	-2,-2	A1,A1
iteration_284	-1,-1	-2,-2	-1,-1	-1,-1	-1,-1	-2,-2	-2,-2	A2,B3	B2,B1	-1,-1	B4,B1	A4,B3	-2,-2	-2,-2	A2,B3	A3,B2	-2,-2	-1,-1	-2,-2	-2,-2	B3,B2	A4,B4	-1,-1	-2,-2	-1,-1	B2,B3	A3,A2	A2,B3	A4,B1	-1,-1	B3,B1	-2,-2	A2,A4	B2,B2	A2,B1	A2,B1	-2,-2	-2,-2	-1,-1	-1,-1	N,A5	A2,B2	B2,N	B2,N	B1,B3	B2,B1	B2,N
iteration_285	A2,A2	A2,A2	A2,A2	B2,B3	A2,A2	B2,N	A2,B3	A2,B3	A2,B3	A2,B3	A5,N	A2,B3	A2,B2	B2,N	A2,B2	B2,B1	A2,B3	B3,B2	A2,B2	B3,B2	-1,-1	A2,A5	B3,N	B2,B2	A2,B2	B2,B2	B2,B2	-2,-2	-2,-2	N,A3	N,B1	A3,B1	N,B1	-2,-2	-2,-2	N,N	-1,-1	A3,B1	A3,N	-1,-1	-2,-2	-1,-1	-2,-2	-2,-2	-2,-2	-1,-1	-2,-2
iteration_286	N,A2	N,A4	N,N	N,B1	N,N	A1,B4	N,B2	N,B1	-2,-2	N,B1	N,A5	N,B1	N,N	B5,N	N,B1	A4,A1	N,N	B4,N	A1,N	A1,N	N,B1	A5,N	N,N	N,B5	-1,-1	A4,B1	A4,N	-2,-2	-2,-2	-2,-2	N,B1	A2,B1	B3,B1	A3,N	B3,B1	-2,-2	A2,B1	A2,B3	A2,B3	A2,B3	B5,N	A3,B3	A3,B5	A3,B5	A1,A4	A1,N	A3,B1
iteration_287	A4,B1	A3,B1	-1,-1	N,B1	A3,B1	N,A3	N,A4	A4,N	B1,B4	A2,B4	A1,B3	N,B1	-1,-1	-2,-2	A4,N	B2,B2	-2,-2	N,N	A4,A3	N,N	N,B1	A1,B1	-1,-1	-2,-2	B2,N	B2,N	A4,B2	-2,-2	-1,-1	A1,B2	N,B1	-2,-2	N,B1	A1,B2	B2,N	B2,N	N,B1	-1,-1	-2,-2	-2,-2	A3,B1	A1,B2	A1,A3	A3,B2	-2,-2	-1,-1	A3,B1
iteration_288	A4,B5	-1,-1	A1,B3	B4,B2	A1,B3	-2,-2	B3,B2	B3,B4	-2,-2	B3,B2	-1,-1	-1,-1	A1,B4	A3,A2	A1,B2	N,A3	-1,-1	-2,-2	-2,-2	-1,-1	-2,-2	A1,B2	A2,B2	A1,A3	-1,-1	A1,N	A1,N	A1,B4	-1,-1	-1,-1	-1,-1	B3,B2	A1,N	B1,B3	B4,N	-2,-2	A1,B2	A1,B3	A1,B2	A1,B3	N,B2	B4,B1	B4,N	B1,B2	A1,B3	B3,B1	B2,B4
iteration_289	N,B2	N,A4	N,N	A3,B3	N,N	-2,-2	B3,N	N,B1	-2,-2	A3,N	-2,-2	A3,N	A3,N	-2,-2	A3,N	-2,-2	A3,N	-2,-2	B3,N	-2,-2	-2,-2	-2,-2	-1,-1	-2,-2	-2,-2	-2,-2	A3,N	A3,B1	B3,N	-1,-1	B1,B3	A1,A3	A3,B3	B2,B3	N,B1	A5,B3	A1,B3	A3,A1	-1,-1	A1,B3	B2,B1	B2,N	B2,B2	B2,B2	-2,-2	-2,-2	A1,B2
iteration_290	A1,A1	A2,B1	A1,B1	N,B1	-1,-1	-1,-1	B1,B1	A1,N	-2,-2	A1,B1	B3,B2	A1,B1	A1,B1	A4,B1	A1,B1	N,B1	B1,B8	A2,B1	A2,B1	-1,-1	-2,-2	B1,B3	A1,B3	A1,A4	B1,B1	B1,B1	N,B1	-1,-1	-1,-1	B3,N	N,N	A2,N	B3,N	B3,B1	N,B1	N,B3	N,N	A2,B3	N,N	A2,N	B2,B1	N,B1	B2,N	B1,B2	A4,A1	A4,B3	N,B2
iteration_291	B2,N	A1,B2	-1,-1	A4,A4	A1,B2	B4,N	A4,A1	A4,A1	-2,-2	A4,A1	B1,B2	A4,N	A4,A1	-2,-2	A4,N	A1,B4	A4,A1	A1,N	A4,N	A4,B4	-2,-2	N,B1	A4,B1	-2,-2	A4,B4	A4,B4	A1,N	A4,B1	-1,-1	A2,B2	A4,N	-1,-1	-1,-1	B2,B1	A4,N	A2,N	A1,N	A1,N	A1,N	-2,-2	A1,A1	N,B1	A1,B1	A1,B1	A1,B4	B4,B2	B1,B3
iteration_292	-2,-2	-2,-2	-2,-2	-1,-1	N,B1	-2,-2	-2,-2	-1,-1	-2,-2	-2,-2	-1,-1	-2,-2	-2,-2	-1,-1	B4,N	A3,B2	-1,-1	-2,-2	-2,-2	-2,-2	N,B1	-2,-2	-2,-2	-2,-2	A3,B4	B2,B4	A3,B4	B2,B1	A2,N	-2,-2	B2,N	B3,N	A2,B2	B3,B2	B2,N	-2,-2	A2,N	B2,N	B2,B3	A2,B3	A1,A2	B3,B2	A2,B3	A1,B3	A4,A1	A4,B3	A2,B3
iteration_293	-2,-2	-2,-2	B2,B3	A1,B2	-2,-2	-1,-1	A1,B3	B2,B2	A3,B1	A1,B3	A4,B1	B2,B3	A1,B2	N,B3	-1,-1	B2,B1	B2,B3	B3,N	B3,N	A1,B2	A3,B2	B1,B3	A4,B2	A1,N	-2,-2	A1,B1	A1,B2	B1,B2	A5,B3	A2,B2	A4,B1	A3,A1	-1,-1	A1,B2	A1,B1	-1,-1	A4,A1	A3,B2	A4,A3	A4,A3	A1,B1	B1,B2	A1,B2	B1,B1	B3,B1	A1,B3	A1,A4
iteration_294	A3,B2	A1,A1	A3,A1	N,B1	A1,B2	-2,-2	A3,N	A3,B1	A1,B1	A3,B1	-2,-2	A3,N	A3,B1	B4,B1	A3,B1	-1,-1	A3,B1	-2,-2	-2,-2	A3,N	B1,B1	-2,-2	-2,-2	A3,B4	-1,-1	A3,A2	A2,B1	A3,B1	-1,-1	B2,B2	A3,A5	A3,B2	A5,B1	N,A4	A5,B1	A3,B2	-2,-2	A5,B2	A5,A3	-1,-1	A1,B4	N,B1	-1,-1	A1,B1	A2,B3	B3,N	-2,-2
iteration_295	-1,-1	B5,N	A2,N	-1,-1	A2,B5	B2,B3	A2,A3	A2,N	A1,B3	-2,-2	A2,B1	A3,A2	-2,-2	-2,-2	A2,N	-2,-2	A2,N	A3,B2	A3,B2	A2,B2	A2,B3	-1,-1	A3,B1	N,B1	A2,N	A2,N	-2,-2	A3,B1	-1,-1	A4,B1	A3,A2	A2,A3	A3,B1	-1,-1	A3,A2	A4,A3	A2,B1	A3,A3	A2,B1	-1,-1	A2,A3	A2,B2	A2,B4	-1,-1	A2,A2	A2,B2	N,B1
iteration_296	-2,-2	-2,-2	A1,A2	-1,-1	-2,-2	-2,-2	-2,-2	-2,-2	-1,-1	-2,-2	A2,B1	A1,N	-2,-2	-2,-2	A1,A1	-1,-1	-2,-2	-2,-2	-2,-2	-2,-2	-2,-2	-1,-1	A1,B1	-1,-1	A1,B3	A5,B1	A1,B1	-1,-1	-2,-2	A2,B1	A1,N	B2,B2	A1,N	A4,B1	A3,A1	A2,N	A1,B2	B2,N	A1,B2	B2,N	A1,B4	A3,B1	A1,B1	B1,B4	A3,A1	A3,B1	A1,A1
iteration_297	A3,N	B2,N	B2,N	A3,B2	A3,B2	N,B5	B2,B2	B2,B2	N,A4	B2,B2	A2,A3	B2,N	-1,-1	-2,-2	A3,N	A1,B1	A3,B2	B2,N	B2,B5	B2,N	B2,N	A2,B2	A3,B2	-2,-2	N,B1	A3,B1	A1,A3	A3,N	B2,B2	A2,B1	A3,B2	A2,B3	A3,B2	-2,-2	B2,N	-1,-1	A2,B2	A2,B2	A3,B3	-1,-1	-2,-2	-2,-2	N,B1	-2,-2	-2,-2	-2,-2	B2,B1
iteration_298	-1,-1	-1,-1	A4,B1	A3,N	A4,B4	B1,B2	A4,N	N,B1	A1,A3	N,B1	-2,-2	A4,A3	A4,N	A2,B1	A4,A3	B2,B2	-1,-1	A4,B1	N,B1	N,B1	A1,N	-2,-2	-2,-2	N,B1	A3,B2	A4,B2	B2,N	A3,B1	A5,N	A1,B3	A5,B1	A3,B2	A5,B1	B2,B1	A3,A5	A1,B1	A3,B1	A3,B1	A5,A3	A5,A3	A2,A3	A3,B2	A2,B2	-1,-1	A1,B2	B2,B1	A2,A3
iteration_299	-1,-1	N,A2	N,A2	A1,A4	N,N	B2,N	A2,A4	A4,N	-1,-1	N,A4	A1,B3	A4,N	N,A4	-1,-1	A1,N	N,A5	N,A4	A4,N	A2,N	A2,B2	A4,B1	A1,A4	A4,B3	N,B1	N,N	N,N	A5,A1	N,A4	A1,B1	-2,-2	N,B1	N,B2	A1,N	B1,B3	A1,N	-2,-2	B2,N	B2,N	N,N	A1,N	A3,B2	B3,B1	B2,N	A3,B3	A3,A2	A3,B1	B2,N
iteration_300	N,B5	N,A4	N,N	A1,B1	-1,-1	-2,-2	-1,-1	A1,N	-2,-2	N,B1	-2,-2	A1,N	A1,N	-2,-2	N,B1	A1,B2	A1,N	-2,-2	-1,-1	-2,-2	-1,-1	-2,-2	-2,-2	-2,-2	B2,N	A1,B1	A1,N	B1,B4	A1,B2	A3,A2	B2,B4	B1,B1	A1,B1	B2,B3	B2,B4	A3,B4	B1,B1	B1,B1	-1,-1	B1,B1	A1,B4	B3,B4	A1,B4	A1,B3	A1,B3	B3,B2	B4,B1
iteration_301	A2,A1	A2,A3	A2,A2	-2,-2	-2,-2	A3,A1	A2,B5	A1,N	A1,B3	A2,A1	-2,-2	-1,-1	A3,N	B2,B3	A3,B2	N,B1	A2,A1	A2,N	-1,-1	A2,A3	A1,A1	-2,-2	-2,-2	A3,B2	B2,B1	A3,B1	B2,N	-1,-1	N,B2	B5,N	N,N	B1,B4	A4,N	A2,A3	-1,-1	N,B5	A4,B4	N,B1	A4,B1	-1,-1	-1,-1	A2,B2	A2,B1	A2,A1	N,A3	A2,N	A2,B4
iteration_302	A2,A2	B4,N	A2,B4	A3,B1	A2,B4	-2,-2	A2,A3	B4,B1	-2,-2	A2,B1	A3,A2	B4,B1	-1,-1	A3,B1	A2,A3	B5,N	A3,B4	-2,-2	-2,-2	-2,-2	-2,-2	A3,B1	A2,B4	A2,B1	A2,N	A3,B5	A2,N	A2,B1	-1,-1	A2,B2	A2,A2	N,B1	-1,-1	N,A3	A2,A3	-1,-1	N,B1	-1,-1	A9,N	A3,B1	-1,-1	A2,N	A2,B3	N,N	-2,-2	A3,N	B3,B1
iteration_303	-2,-2	A1,N	-1,-1	A1,N	-1,-1	-1,-1	A1,N	-2,-2	-2,-2	A1,N	-1,-1	A1,N	N,N	-1,-1	-1,-1	A1,B2	N,N	A1,N	-2,-2	-2,-2	-2,-2	A1,B1	A1,B1	N,A4	A1,N	-1,-1	B2,N	-1,-1	A1,A2	A3,B2	A1,B5	-1,-1	A2,B5	A1,B3	A2,N	A3,B5	-2,-2	A2,B5	B5,B3	A2,B3	A1,B2	A1,A2	A1,A1	-1,-1	A4,B1	B1,B3	-1,-1
iteration_304	A2,A3	A3,B1	A3,A3	B1,B2	A2,B5	A3,B1	A3,B2	A3,B2	A1,B2	A3,B2	A1,B1	A3,B2	A3,B1	-1,-1	A3,B1	B1,B2	A3,B1	A3,A3	B2,B1	A3,B2	A1,B2	A1,B2	A1,B2	A3,B4	B1,B2	B1,B1	B1,B2	B2,N	A4,B1	A2,B1	A4,B2	A1,B4	A4,B2	A2,A2	A4,B2	A4,A2	B2,B4	A4,A1	A4,B4	A4,B4	A1,A1	A2,B2	A1,B2	A1,B2	-1,-1	A2,B2	A1,B2
iteration_305	A2,A1	B1,B3	A2,B1	B2,N	A1,B3	A1,A4	B1,B2	B1,B2	-1,-1	B1,B4	-1,-1	A2,N	A2,N	-2,-2	-1,-1	A1,B2	A2,B2	A4,B2	A1,B2	A1,B1	-2,-2	A2,N	-1,-1	-2,-2	A2,B2	A1,A2	A1,N	-2,-2	-2,-2	A1,B2	N,B2	A1,A2	B2,B3	A2,A2	B2,N	B2,N	A1,B2	A1,B2	A2,B2	A2,B3	-1,-1	A2,B2	A2,N	B2,B1	-2,-2	-1,-1	B2,N
iteration_306	-2,-2	-2,-2	A2,N	A2,B3	-2,-2	B3,B6	-1,-1	A2,A2	A1,A4	A2,B3	A3,B2	B3,N	A2,A2	A1,N	A2,A2	B1,B1	A2,A2	B3,N	A2,B3	-2,-2	A2,A1	B2,B3	A3,B3	A2,A1	A2,B1	A2,B1	A2,B1	B3,B1	A2,B2	N,A5	B2,B1	A2,N	A2,B3	A4,B1	-1,-1	N,B1	A2,A2	A2,B3	-1,-1	A2,B3	-1,-1	B1,B2	N,B2	-1,-1	A3,B1	A4,B1	A2,N
iteration_307	A3,A1	A3,B1	A3,A3	B2,N	A3,A3	A2,B3	A3,N	A3,B2	-2,-2	A3,B2	N,A2	A3,N	A3,B2	A1,B3	-1,-1	-1,-1	A3,B2	A2,A3	A3,B3	A3,B3	-1,-1	N,A3	N,N	A3,N	-2,-2	-2,-2	-2,-2	A1,B2	N,B3	A3,B1	A1,N	-2,-2	B2,B3	A1,B3	A1,N	N,B1	-2,-2	-2,-2	-2,-2	-2,-2	-1,-1	B3,N	B3,N	A2,B3	A1,A1	A1,A1	B3,N
iteration_308	A4,N	B1,B4	A4,B1	A1,B1	B4,N	A2,A2	A4,B1	-1,-1	-2,-2	A4,A1	N,N	B1,B1	B1,B1	A2,A3	A1,B1	B2,B2	A4,A1	A4,A2	A2,B1	A2,B1	-1,-1	N,B1	N,B1	A2,B1	N,B1	A1,N	B1,B2	A1,A4	B1,B3	A4,B1	A1,B1	A1,B2	A4,B3	B1,B2	A4,B3	A4,B1	-1,-1	A1,B3	A4,A1	A4,A1	A1,A3	B3,B1	A3,B1	A1,B1	-2,-2	-1,-1	A3,A1
iteration_309	A2,B3	B2,N	B3,B2	A2,B3	B3,B2	A4,N	B3,B2	A2,B3	B1,B3	B3,B3	-2,-2	B3,B2	B3,B2	-2,-2	A2,B2	A5,N	-1,-1	B3,N	A4,B3	B3,N	A2,B1	-2,-2	-2,-2	-2,-2	A5,B2	B2,N	A2,A5	B1,B3	A2,A1	A2,B2	A2,B1	B1,B2	A1,B1	A5,N	A1,B1	A2,B2	B1,B1	-1,-1	A1,B1	A1,B1	-1,-1	A1,A5	A5,B2	-1,-1	A3,B1	-1,-1	B2,B1
iteration_310	B5,N	A1,B3	B3,B5	B1,B2	-1,-1	-2,-2	B3,B1	B2,B5	A4,A1	B5,B2	A4,N	B3,B2	B2,B5	A2,A3	B5,B2	A1,B3	B5,B2	-2,-2	-2,-2	-1,-1	A4,B2	A4,B3	-1,-1	A2,B2	-1,-1	B3,B2	B3,B5	A2,B1	A3,B2	A1,B2	A3,B1	-1,-1	B1,B2	B1,B3	A3,B1	A1,B1	A1,B1	-1,-1	A2,B1	A1,B1	B3,B2	A3,B1	A3,B3	B1,B2	-2,-2	-2,-2	A1,B3
iteration_311	-2,-2	-2,-2	-2,-2	-1,-1	N,B1	N,A2	N,A3	A4,A3	A2,B1	-2,-2	-1,-1	A5,N	-2,-2	-2,-2	-2,-2	-2,-2	-2,-2	N,N	N,A2	A3,N	A4,B1	B2,N	A5,B2	-2,-2	-2,-2	-2,-2	-2,-2	A4,N	A4,A1	B1,B1	A4,A4	-2,-2	A1,N	-2,-2	N,A4	A4,B1	-2,-2	A1,N	-2,-2	A1,N	-2,-2	-2,-2	N,B1	-1,-1	-2,-2	-2,-2	-1,-1
iteration_312	B1,B2	A1,B2	A1,B1	A2,A2	B2,B2	B2,N	-1,-1	-1,-1	B3,N	A2,B1	B2,N	A2,B1	A1,A2	N,A2	A1,A2	B1,B1	A1,A2	B1,B2	A2,B2	N,B1	A2,B3	B1,B2	-1,-1	N,N	A1,B1	A2,B1	A2,B1	A2,B2	A2,A2	-1,-1	A2,A2	-1,-1	A2,B2	B3,B2	A2,B2	A2,B1	A2,B1	B2,B1	B2,B1	B2,B1	A4,B1	B2,B3	A4,B2	B1,B3	A2,B1	B1,B3	-1,-1
iteration_313	A1,B2	N,B1	A1,B1	A2,B1	B2,B4	A3,B2	A1,A2	A1,A2	A2,B1	A1,A2	N,A2	A1,A2	A1,A2	-2,-2	-1,-1	B1,B3	A1,B1	-1,-1	A2,B2	A2,B2	-1,-1	A1,N	A2,A1	-2,-2	A2,B3	A1,B1	-1,-1	A2,A1	B1,B2	-1,-1	A2,B1	B4,N	A1,B2	A3,B2	A2,B2	A2,B2	-1,-1	B2,B4	B2,N	B2,B4	-1,-1	A2,B2	B2,B5	B2,N	-2,-2	-1,-1	-2,-2
iteration_314	-1,-1	-2,-2	A2,A3	A2,N	-2,-2	A1,B1	A2,A2	-1,-1	-2,-2	A2,N	B1,B4	-1,-1	A3,A2	-2,-2	A3,A2	B3,B1	A3,A2	A2,B1	A1,A2	A1,A2	-1,-1	A3,B1	-2,-2	-2,-2	A3,B3	-1,-1	A3,B3	B4,N	A2,A3	A4,B1	A2,B4	B1,B1	B1,B1	A2,B3	A2,A1	-1,-1	A2,B1	-1,-1	N,B1	N,B1	B4,N	B3,N	N,B4	-1,-1	A2,B2	A2,B2	A2,N
iteration_315	-2,-2	-2,-2	N,B1	N,N	N,B1	-2,-2	N,B1	N,N	A3,B1	N,B1	A1,B4	N,B1	N,N	A1,A1	N,B1	-2,-2	N,B1	-2,-2	-2,-2	-2,-2	A3,N	B4,N	B4,B1	A1,N	-2,-2	-2,-2	-2,-2	N,B4	N,B5	B1,B2	N,N	-2,-2	B4,N	A3,B1	N,N	N,B1	-2,-2	-2,-2	-2,-2	-2,-2	A1,B2	N,B1	B2,N	B2,B1	A4,B1	-1,-1	-2,-2
iteration_316	A1,B3	A3,A1	A1,A3	B4,B1	B3,N	A4,A1	A4,B1	A4,B1	-1,-1	A4,B1	A4,B1	A4,B1	A4,B4	A2,B3	A4,B4	A1,B2	-2,-2	A4,B1	A4,A4	-1,-1	B1,B1	A4,A4	A4,A4	B4,B3	A4,B2	A4,B2	A1,B4	B1,B1	B1,B4	B3,B1	B1,B1	B1,B1	B1,B1	A1,A4	B1,B1	B1,B3	B1,B1	B1,B1	B1,B1	-1,-1	B1,B2	A1,B1	B1,B2	A1,B1	-2,-2	-2,-2	-1,-1
iteration_317	-2,-2	-2,-2	-1,-1	B2,B1	-2,-2	-2,-2	-2,-2	B2,B2	A1,A1	-2,-2	A1,A1	B1,B2	B2,B2	A2,B3	B2,B2	-1,-1	-2,-2	-2,-2	-1,-1	-2,-2	A1,B2	-1,-1	A1,B1	B3,B2	B2,N	B2,N	A3,B2	B1,B1	A3,B2	A1,A1	B2,B1	-2,-2	B2,B1	B2,N	N,B1	A1,B2	-2,-2	-2,-2	-2,-2	-2,-2	-2,-2	N,B1	N,B1	-2,-2	A1,A2	A1,B2	-1,-1
iteration_318	-1,-1	A2,B2	A1,B2	A4,A2	A2,A1	B1,B3	A4,B2	A1,A4	-1,-1	A2,B2	A3,B2	A2,B2	A4,B2	-1,-1	A4,B2	A3,B2	A1,A4	B2,B6	-1,-1	B2,B1	A1,B3	B2,B2	A3,B2	A4,B2	A3,B2	-1,-1	A3,A4	-2,-2	-2,-2	A2,B3	A2,A4	A2,B3	A2,N	-1,-1	-2,-2	A2,A2	A2,N	A2,A2	A2,A2	-1,-1	A4,N	-1,-1	A4,N	A4,B5	-2,-2	-2,-2	A4,A2
iteration_319	A4,B1	N,B4	N,B1	A3,A1	A4,N	A1,A1	-1,-1	A1,B1	-1,-1	A3,B1	A1,B2	A1,N	A3,B1	B1,B2	A3,B1	A1,A1	A1,B1	A1,A1	A1,B1	A1,A1	-1,-1	A1,B2	A1,N	B1,B1	A1,B1	A3,A1	A1,B1	A3,B2	A1,A1	B2,B1	A3,A1	A3,A1	A1,B2	A1,B4	-1,-1	A1,B2	A1,A1	A1,A3	A3,B2	A1,A3	A2,A1	B4,N	A2,B2	-1,-1	-2,-2	-2,-2	A1,B2
iteration_320	-2,-2	-2,-2	A1,N	A2,B2	-2,-2	-2,-2	A2,N	-1,-1	B1,B2	A2,A1	A1,A1	B2,N	B2,N	A2,B2	B2,N	A1,A2	A2,A1	-2,-2	A2,N	-2,-2	A1,B1	A1,B2	A1,B2	-1,-1	A2,N	A1,B2	A1,B2	A2,N	A1,B2	-2,-2	A1,A2	B2,N	A2,B2	A4,A1	A1,N	-1,-1	A2,N	A2,B2	A2,A1	A2,N	B2,N	A1,A1	A1,B2	A1,N	B3,B1	A4,B3	A1,A2
iteration_321	B2,B3	A1,A2	A1,B2	A2,B3	A1,B2	A1,B2	A1,A2	B2,B3	-2,-2	A1,B3	B3,B4	B2,B3	B2,B3	A2,A3	-1,-1	A1,B2	A2,B2	A1,A1	A1,A1	A1,A1	-2,-2	A2,B3	A2,B2	A2,B2	A1,A2	A2,B2	A1,A2	-1,-1	A2,A2	A1,B2	A2,B1	B4,N	A2,B3	A4,A1	A2,B1	B1,B2	B3,B4	A2,N	A2,B4	-1,-1	-2,-2	A2,A4	A2,A4	-2,-2	-2,-2	-2,-2	A2,B3
iteration_322	-1,-1	-2,-2	B2,B4	A1,A4	-1,-1	A2,A3	A4,B2	A1,B4	A3,B2	-1,-1	-1,-1	A1,B2	A1,B2	B2,B1	A1,B2	A2,N	A4,B2	A4,A3	B2,B4	A2,B2	A1,B2	A1,B2	A1,B2	A1,B2	A2,B2	B2,N	A2,B2	-2,-2	-2,-2	-2,-2	-1,-1	B2,B1	A1,A4	-1,-1	-2,-2	A1,N	A1,B1	A1,B2	A4,B2	A4,B1	-1,-1	A1,N	-1,-1	A1,B1	A1,B3	A1,B2	B1,B2
iteration_323	A1,A2	A1,A2	A1,A1	A5,B1	A1,A1	A2,A1	A1,B1	A5,A1	-1,-1	A1,B1	A1,B1	A1,B1	A1,B1	-2,-2	-1,-1	-2,-2	A5,A1	-1,-1	A2,B1	A1,A2	-2,-2	-1,-1	A1,B1	-1,-1	-2,-2	-2,-2	-2,-2	-1,-1	A5,N	-2,-2	-2,-2	B3,N	A5,A3	-2,-2	-1,-1	-2,-2	A5,N	A5,N	A5,B3	A3,B3	-2,-2	-2,-2	-2,-2	-2,-2	-2,-2	A1,N	-2,-2
iteration_324	B1,B1	A3,A2	A3,B1	A1,B3	A3,B1	-1,-1	A1,B1	B1,B3	A2,A1	A3,B3	A1,B3	A1,B1	A1,B1	A1,A4	A3,B3	A1,B2	A3,B3	A3,B1	A3,B1	A1,B2	A2,B1	A1,B1	A1,B3	A1,A1	A1,B3	A3,B2	A3,B2	A3,A1	-1,-1	-2,-2	A3,B3	A2,B1	A1,B3	-1,-1	A3,B1	-1,-1	A1,A2	B3,B1	A1,A2	A1,A2	N,B3	A2,B1	A2,N	A2,N	-2,-2	-1,-1	A2,A2
iteration_325	A3,B1	A3,B2	A3,A2	B3,B1	A2,B2	A2,B1	A3,B1	A3,B1	N,B5	A3,B3	A1,A2	A2,B1	A2,B1	A2,B2	A3,B1	N,A2	A2,B3	A3,B1	-1,-1	-1,-1	N,B1	A1,B1	A2,A2	A2,B1	N,B1	N,B1	A3,N	B3,B1	A2,B3	A2,A2	-1,-1	A4,B1	A2,B3	A2,B1	-1,-1	A2,B1	-1,-1	B3,B1	B3,B1	A4,B3	A1,B4	B1,B3	A1,B1	B4,B3	A4,B1	B1,B1	A4,B1
iteration_326	-2,-2	-2,-2	A1,N	A5,B1	-2,-2	-2,-2	N,B1	N,B1	A3,A1	A1,B1	-2,-2	N,B1	N,B1	-2,-2	A5,A1	-2,-2	N,B1	-2,-2	-2,-2	-2,-2	A3,B1	-1,-1	N,B1	-2,-2	-2,-2	-2,-2	-2,-2	A5,N	B1,B1	B2,N	A5,B1	A2,B1	N,B1	B3,B2	A5,B1	A5,B2	N,B1	N,B1	B1,B1	A2,B1	-1,-1	B1,B3	N,B1	A3,B1	-1,-1	-2,-2	N,B1
iteration_327	A2,B1	B2,B3	B1,B2	A1,N	A2,B2	A1,B3	-1,-1	N,B1	A3,A2	A1,B2	-2,-2	N,B1	B2,N	A1,B3	A1,B1	A2,B3	A1,B2	B3,B1	B3,B1	A1,A1	A3,B1	-2,-2	-2,-2	B3,B2	A2,B1	A2,B1	A2,B1	B4,N	A1,B4	B2,B2	B4,B4	A2,B3	B4,N	N,B3	B4,B4	B4,B2	-1,-1	A2,N	B3,N	B3,N	A2,A2	B4,N	A2,N	A2,B4	-2,-2	-2,-2	A2,B3
iteration_328	A2,B2	A1,B2	-1,-1	A2,B4	A1,B2	A4,A1	A1,B4	A2,A2	A2,B1	A2,A1	A2,B2	A2,A1	A1,B4	-1,-1	A2,B4	A1,B4	A2,A2	-1,-1	A4,B4	A1,A1	A2,B1	A2,A1	A1,B2	A1,B2	A1,B4	B4,B4	B4,B4	A2,B1	B4,B1	A1,B1	A2,B4	A1,B2	B1,B1	N,B1	-1,-1	B4,B1	A1,B1	A1,B1	B2,B1	B2,B1	-2,-2	N,B1	-2,-2	-2,-2	A3,B1	N,B1	-1,-1
iteration_329	A4,B1	B3,N	B1,B3	A3,B2	B1,B3	A4,N	A3,B3	B2,B4	-2,-2	-1,-1	-2,-2	B2,B1	B2,B3	-2,-2	B2,B1	A4,A1	A3,B3	A4,B3	A4,B3	-1,-1	-2,-2	-2,-2	-2,-2	-2,-2	A1,B2	A4,B2	-1,-1	B2,B3	-1,-1	A1,A1	-1,-1	B2,B2	A1,B3	-2,-2	A1,B3	A1,B2	B3,B2	A1,B2	B3,B2	A1,B2	-2,-2	-1,-1	-2,-2	A1,N	-2,-2	-2,-2	-1,-1
iteration_330	-2,-2	-2,-2	B2,B3	N,B3	-2,-2	A1,B1	B3,B2	B3,B3	N,B5	B3,B3	-2,-2	B2,B3	B3,B3	B3,B1	B3,N	B1,B3	B3,N	-1,-1	A1,B2	A1,B3	B3,N	-1,-1	-2,-2	B3,B3	B3,N	N,B1	B1,B3	N,B4	N,B3	-2,-2	N,B3	A2,A3	N,N	N,A4	-1,-1	B3,N	N,A5	N,A5	N,N	A2,B3	A1,A3	N,N	A1,N	N,A3	-2,-2	A4,N	N,A5
iteration_331	B3,N	A2,A2	A2,B3	A2,N	A2,B3	N,A5	B3,N	B3,N	-2,-2	A2,B3	A2,A2	A2,B3	A2,N	A1,A4	B3,N	A3,B1	A2,B3	A5,N	-1,-1	N,N	-1,-1	A2,B3	A2,A2	A1,N	B1,B3	A3,N	A3,N	-1,-1	-2,-2	A2,B1	-2,-2	-1,-1	B3,N	-1,-1	-2,-2	-1,-1	A1,N	-2,-2	-2,-2	A1,B3	A2,B3	A2,A4	A2,B4	A2,B4	A2,A1	A2,B1	A1,B4
iteration_332	B2,B2	-1,-1	B2,B2	A1,A1	B2,B2	A3,A2	A1,B2	A1,B2	B1,B3	A1,B2	B4,B1	A1,B2	A1,B2	N,A2	A1,B2	A4,N	A1,B2	A1,A3	A1,A2	A3,B2	B2,B1	A1,B4	A1,B4	B2,N	A1,N	A1,A4	A1,A4	A1,A4	A1,A3	-2,-2	-1,-1	A3,B1	A1,A3	-2,-2	A1,A3	-2,-2	B1,B2	A3,A3	A1,B1	A3,A1	-1,-1	-2,-2	-2,-2	-2,-2	-2,-2	-2,-2	-2,-2
iteration_333	A4,N	B3,B2	A4,B3	A3,N	B2,N	B3,B1	A3,B3	B3,N	-2,-2	A3,B3	B1,B2	A3,B3	A4,A3	B2,N	A3,B3	N,B5	A4,A3	B3,B3	B3,B1	B3,B1	-2,-2	B3,B1	B3,B1	A3,B2	A3,N	A3,N	A3,N	A3,A1	B2,N	B2,B2	A3,B2	B4,B1	A1,B2	B3,B1	A3,B2	B2,B2	A1,B4	B2,B1	A1,B4	A1,B1	A1,N	A3,B3	A2,B3	A2,B3	A4,A1	A4,B3	B3,B4
iteration_334	-1,-1	-2,-2	N,B1	A3,N	-2,-2	A1,A2	N,B1	N,B1	-2,-2	N,N	A1,A1	A3,N	A3,B1	B4,N	A3,N	A1,B3	-1,-1	-1,-1	A1,B1	A1,N	-2,-2	A1,N	A1,N	A3,B4	B3,N	B3,N	A1,A3	-2,-2	-2,-2	-2,-2	-2,-2	A1,B3	-1,-1	N,B1	A2,A3	-2,-2	A3,B3	A2,B3	A3,B3	A1,A3	A2,B1	A2,N	A2,A2	N,B1	-2,-2	-2,-2	-1,-1
iteration_335	A2,N	B1,B1	A2,B1	A4,B5	N,B1	A1,A4	N,B1	N,B1	N,A3	A5,B1	-2,-2	-1,-1	N,B1	N,B1	A5,B1	A1,B4	N,B1	A4,N	A1,N	A4,N	N,N	-1,-1	N,B1	N,B1	A5,B4	-1,-1	A5,B4	A4,A1	A4,A1	-2,-2	A1,A4	-2,-2	A1,A4	-2,-2	-1,-1	-2,-2	A5,A4	-2,-2	-2,-2	-2,-2	A1,B3	B2,N	A1,B2	A1,B2	-2,-2	-2,-2	A5,B2
iteration_336	A3,N	B1,B4	A3,B1	A3,B1	B4,N	B1,B1	A3,B1	A3,B1	B3,B1	A3,B1	N,B2	A3,B1	A3,B1	B1,B1	A3,A3	B2,B2	-1,-1	B1,B1	A3,B1	A3,B1	A3,B3	N,B1	-1,-1	B1,B1	-1,-1	A3,B2	-1,-1	-1,-1	A3,A1	A1,B4	A1,A3	-2,-2	-2,-2	A3,B2	-2,-2	A1,B4	-2,-2	-2,-2	-2,-2	-2,-2	-2,-2	-1,-1	-2,-2	-1,-1	A2,B1	A2,A3	-2,-2
iteration_337	A4,A1	-1,-1	A4,B1	A2,A5	-2,-2	-1,-1	A5,B1	A4,A5	A2,B3	A2,B1	A1,B2	A2,B1	A4,A5	-2,-2	A4,A2	A1,B3	B1,B3	A5,N	A5,B2	A5,B2	-1,-1	-1,-1	A1,B1	-2,-2	A4,B3	A4,B3	A1,A2	N,A5	A2,B1	-2,-2	N,B1	-1,-1	A2,N	N,B2	-1,-1	-1,-1	N,N	B5,N	A2,N	B5,N	B1,B2	A5,N	N,B2	A5,B1	A3,B2	A3,N	N,N
iteration_338	N,A3	N,B3	A3,N	B2,B3	N,N	A1,A3	B3,N	A3,B2	A1,B4	B2,N	B1,B1	B3,N	A3,B2	A2,A2	A3,B2	B1,B2	B3,N	A3,N	A1,N	A3,N	A3,B4	N,B1	B1,B3	A3,A2	A3,B1	B2,B1	B2,B1	A1,B2	A2,B3	A3,B1	A1,A2	A1,A3	A2,B2	-1,-1	A1,B3	-1,-1	A2,A1	A1,B2	A3,B2	A2,A1	B3,B1	A2,B3	A2,B1	A2,B3	-2,-2	-2,-2	A2,B1
iteration_339	B1,B3	B1,B1	B1,B1	A1,B4	B1,B3	A2,B1	B4,B1	-1,-1	-2,-2	A1,B1	-2,-2	B4,B1	-1,-1	-2,-2	B4,B1	-2,-2	B4,B1	B1,B1	B1,B4	A2,B4	-2,-2	-2,-2	-2,-2	-1,-1	-2,-2	-2,-2	-2,-2	B4,N	A1,B2	A2,B2	B2,N	-2,-2	-1,-1	A3,B2	A1,B4	B2,B2	A1,N	-2,-2	-2,-2	A1,N	-1,-1	A1,B2	-1,-1	-1,-1	A3,B2	B2,B2	-2,-2
iteration_340	-2,-2	-2,-2	N,A3	A1,N	-2,-2	-2,-2	A3,A1	N,N	A1,A1	A3,N	B2,B2	A3,A1	A3,A1	-1,-1	A3,A1	-2,-2	A3,A1	-2,-2	-2,-2	-2,-2	A1,N	A3,B2	-1,-1	-2,-2	-2,-2	-1,-1	-2,-2	-2,-2	-2,-2	-2,-2	-2,-2	A1,B4	A1,N	B3,N	-2,-2	-2,-2	A1,N	A1,B4	A1,A1	A1,N	-2,-2	-2,-2	-2,-2	-2,-2	A2,A2	A2,B3	-2,-2
iteration_341	-1,-1	-1,-1	A2,B1	-1,-1	-2,-2	A2,A2	A2,B2	B1,B2	N,A3	B1,B2	A1,B4	B1,B2	A2,B2	B4,B1	A2,B2	-1,-1	A2,B2	A2,B2	A2,A2	A2,B2	N,B1	B4,B1	A1,B1	B2,B4	A3,B2	A2,B2	A3,B2	B2,B2	A2,B2	A1,A1	B2,B2	-1,-1	A2,B2	-1,-1	B2,B2	A1,B2	A2,A1	A1,B2	A2,A1	A1,B2	B1,B1	A3,B2	A3,B1	B2,B1	B2,B3	A1,B2	A2,B1
iteration_342	-2,-2	-2,-2	B3,B4	B4,B1	-2,-2	A2,A3	B3,B1	-1,-1	-2,-2	B3,B4	-2,-2	-1,-1	B4,B1	A1,A2	B3,B4	N,B5	B4,B4	A2,B3	A2,B3	-1,-1	-2,-2	-2,-2	-2,-2	A1,B4	B3,N	B5,B3	B5,B4	A1,B4	B1,B1	A1,B1	N,N	A2,N	A1,B1	A1,A3	-1,-1	A1,B1	A2,B1	A1,N	A2,B1	A1,A2	A1,B3	A3,B4	A1,B4	A3,A1	B3,N	A1,B3	A1,B1
iteration_343	B2,N	A1,B3	B3,B2	A1,A3	A1,N	A2,A1	A3,B2	-1,-1	-2,-2	-2,-2	-1,-1	A1,B2	A1,B2	-2,-2	A1,B2	A2,B3	A1,B2	A3,A1	A3,A2	A3,A2	-2,-2	-1,-1	A1,B4	-1,-1	B3,B2	A2,A1	A2,B2	-1,-1	-2,-2	-2,-2	-2,-2	A1,B2	A1,A3	A4,B1	-2,-2	-2,-2	A1,B2	A1,A3	-1,-1	A1,A1	A2,B1	-1,-1	A2,A4	A2,A1	A1,A2	A4,A1	A2,B2
iteration_344	N,B2	N,B2	N,N	A4,A3	B2,N	A1,B1	A4,N	N,A3	-2,-2	N,A3	-2,-2	N,A4	N,A3	A4,B1	A3,N	A2,B1	-1,-1	A1,N	A4,B1	A4,B1	A3,N	-2,-2	-2,-2	N,B1	N,B1	N,B1	A3,B1	-1,-1	-1,-1	-2,-2	B2,B1	N,A3	A4,A3	A4,A1	A4,B2	-2,-2	A4,A3	A3,A3	A4,N	A3,N	N,B5	A4,B2	B2,N	B2,N	-2,-2	-2,-2	A4,B2
iteration_345	A4,B1	N,B1	A4,N	A1,B1	N,B1	-2,-2	A1,A4	A4,B1	-2,-2	A1,A4	A1,A4	N,B1	A1,A4	B1,B1	A1,N	N,A3	A1,N	-1,-1	-2,-2	-2,-2	-1,-1	A1,B1	A1,B1	A1,B1	A3,N	A3,A1	N,N	A2,B1	A1,A1	-2,-2	A2,A1	B2,N	A2,A1	-2,-2	-1,-1	-2,-2	A1,B2	A1,N	A2,N	A1,N	A3,N	A1,N	A3,N	N,A3	A3,A1	A3,B4	A1,A3
iteration_346	A1,B4	A2,B1	A1,N	A1,B2	A1,N	-1,-1	A1,B2	A1,B2	B3,B2	A1,N	B2,B2	A1,A1	A1,B2	A3,N	A1,N	B1,B4	A1,B2	A4,B2	A1,A4	B2,B1	B2,B3	A1,B2	A1,B2	A3,B2	-1,-1	B4,N	A1,B1	A1,B1	B2,B2	N,A4	B1,B2	A2,A3	B1,B2	A3,B1	A1,B2	N,B1	A3,B2	A2,B1	A2,B1	A2,B2	-1,-1	A3,B2	B2,B2	B2,B2	A1,A3	A1,B1	-1,-1
iteration_347	B2,B2	A3,B1	B1,B2	A3,B1	B1,B2	A3,B2	B1,B1	B1,B2	A2,B3	B1,B2	B3,N	A3,B2	A3,B1	B2,B2	A3,B1	A3,B2	A3,B2	B2,B1	B2,B1	A3,B1	A2,B1	B2,B3	B2,N	A3,B2	A3,B2	A3,B2	A3,B1	A3,B2	A3,B1	-1,-1	A3,B2	N,B3	B2,B1	-1,-1	A3,B2	A3,N	B2,N	B1,B3	B1,B3	B2,B3	A2,A1	B2,B2	A2,B2	A2,B2	-2,-2	-1,-1	B2,B2
iteration_348	-2,-2	-2,-2	-1,-1	A3,A3	-2,-2	B3,N	-1,-1	A3,B2	A1,A1	A3,B3	-1,-1	A3,B3	A3,B3	A2,B3	A3,B2	A1,A1	A3,B3	-2,-2	A3,B3	A3,N	A3,A1	A3,B4	N,N	A2,B3	A3,A1	A3,A1	-1,-1	A3,B2	-1,-1	A4,B1	A3,N	B3,N	A3,N	-2,-2	A3,N	A4,N	A3,B3	A3,B3	A3,N	B3,N	B5,N	A3,N	N,N	A3,B5	-1,-1	-2,-2	A3,N
iteration_349	B2,B1	A2,N	A2,B2	-1,-1	B2,N	A3,B1	A2,B1	B2,B1	-2,-2	A1,B2	N,B5	B2,B1	B2,B1	-2,-2	A2,A1	A1,B1	A1,B2	A2,A3	-1,-1	A2,A3	-1,-1	-1,-1	N,B1	-2,-2	A1,A1	A2,B1	A1,B1	A2,B1	A2,N	A1,B4	A2,B1	A1,B1	A1,B1	-1,-1	A2,A1	A2,N	A1,B1	A1,B1	-1,-1	A1,B1	-1,-1	A2,A1	A2,A2	-1,-1	B2,B1	A1,B2	A1,A2
iteration_350	A4,B1	A4,B1	A4,A4	A3,N	A4,A4	-2,-2	-1,-1	A4,N	B1,B1	A4,N	B3,N	A4,N	A4,A3	-1,-1	A3,A4	A3,B2	A4,A3	-2,-2	-2,-2	-2,-2	N,B1	A4,B3	B3,N	A4,B2	A3,A4	A3,B2	A3,A4	-2,-2	-2,-2	-2,-2	A1,N	-1,-1	-2,-2	-2,-2	-2,-2	-2,-2	-2,-2	-1,-1	-2,-2	-2,-2	A1,B3	A1,A2	A1,A1	A1,B3	-2,-2	-1,-1	A1,A2
iteration_351	B1,B1	A2,N	A2,B1	A2,A5	A2,B1	A2,B3	A5,B1	A5,B1	N,B2	A2,B1	A3,B2	-1,-1	A5,B1	N,B5	A2,A2	-1,-1	A2,A5	A2,B1	B1,B3	A5,B3	A5,N	A3,B1	A3,A5	N,B1	A2,A3	A2,B1	A2,B1	A2,B1	A5,B2	-2,-2	N,B1	B5,N	-1,-1	B4,B1	-1,-1	-2,-2	A5,B5	A2,B5	-1,-1	A5,B5	A1,N	A5,B4	B4,N	A5,A1	-2,-2	-1,-1	B5,N
iteration_352	A3,N	-1,-1	A3,B1	A5,A3	-2,-2	A4,B1	A3,A5	A3,B1	-2,-2	-1,-1	B4,N	A5,B1	-1,-1	-2,-2	A3,A5	A1,B2	A3,B1	-1,-1	A4,A3	A4,A5	A4,B5	B1,B4	N,B1	-2,-2	A3,B2	A1,A3	A1,A5	-2,-2	-2,-2	B4,B1	A5,A1	B2,B2	A1,A5	B2,B2	-1,-1	A5,B4	A1,B2	A1,B2	A5,B2	A5,B2	A2,B3	A3,B2	-1,-1	A3,A2	N,B5	B2,N	A1,A2
iteration_353	A2,A3	B2,B2	A2,B2	A5,B2	A2,B2	A2,N	-1,-1	A2,B2	N,A2	A2,A5	N,B4	B2,B2	-1,-1	A2,A3	B2,B2	A1,A1	A2,A5	A2,B2	-1,-1	B2,N	B2,N	B2,N	B2,B4	A2,B2	A1,B2	A1,B2	A1,B2	B3,B2	A5,N	B2,B2	A5,B3	A2,B1	A5,B3	-2,-2	B2,N	A5,B2	A5,A2	A2,B3	A5,B1	B3,B1	A1,A4	A1,A2	A1,B2	A1,B2	-2,-2	A1,N	A2,B2
iteration_354	A1,A1	B5,N	A1,N	B2,B3	A1,B5	A3,B2	A1,B3	B2,N	A1,B1	A1,B2	A2,B1	A1,B3	A1,B2	-1,-1	A1,B2	-1,-1	B3,N	A1,B2	A1,B1	B3,B2	A1,B2	-1,-1	A2,A1	A1,B2	A1,A1	-1,-1	A1,A4	-1,-1	-2,-2	A2,B1	-1,-1	-2,-2	-2,-2	-1,-1	-2,-2	A2,B2	N,B4	-2,-2	-2,-2	-2,-2	A2,B2	-1,-1	A2,B2	A2,B2	-2,-2	-2,-2	B2,N
iteration_355	A2,A3	B2,B2	A2,B2	A2,B1	A2,B2	A3,B2	A2,B2	A2,B2	N,N	A2,B2	A2,A1	A2,B2	B2,B1	-2,-2	B2,B1	A5,N	B2,B1	A2,B2	A2,A3	B2,B2	A4,B2	A2,B2	A2,A1	-2,-2	B2,N	N,B1	A5,B1	-1,-1	A2,N	-1,-1	A2,N	-2,-2	-1,-1	-2,-2	A2,N	A1,N	-2,-2	A1,N	A1,N	-2,-2	A2,B3	-1,-1	A2,N	A2,N	-2,-2	-2,-2	A2,N
iteration_356	A3,B1	A3,A1	A3,B1	A2,B4	A3,A3	A2,A3	A2,B1	-1,-1	A1,A1	A2,B1	-1,-1	-1,-1	A2,B1	A1,B3	A2,B1	A4,A1	-1,-1	A2,A3	A2,B1	A2,B1	A1,B1	A3,B3	A2,B3	A1,B1	A4,B1	A4,B1	A2,A1	A2,A1	A2,A1	B3,B2	A1,A1	-1,-1	A1,A1	A3,A1	A2,A2	A1,B3	A1,A3	A1,A1	A1,A3	-1,-1	B1,B1	A1,A2	A2,B1	A1,B1	B1,B4	A3,B1	A1,B1
iteration_357	B3,N	A3,B2	B2,B3	-1,-1	B2,N	A1,A1	B3,B5	A2,B3	B5,N	A2,B3	-2,-2	-2,-2	A2,B3	-1,-1	B5,B3	A1,A1	-2,-2	A1,B3	A1,A1	-1,-1	A2,B5	-1,-1	-2,-2	A1,B3	-1,-1	A1,B5	A1,B5	B5,N	A3,A2	-1,-1	A3,B5	B4,N	A2,N	A1,A4	-1,-1	B5,B4	B4,N	A2,N	A2,B4	A2,B4	-1,-1	-2,-2	-2,-2	-2,-2	A1,B3	A1,A1	-2,-2
iteration_358	A2,B3	B1,B1	A2,B1	A1,N	-1,-1	A1,N	A1,B1	A2,N	A1,A1	A2,N	-2,-2	A2,A1	N,B1	N,B5	N,B1	-2,-2	A1,B1	A1,A1	A1,B1	A1,A1	A1,N	-2,-2	-2,-2	N,N	-2,-2	-1,-1	-1,-1	A3,N	A1,B1	A2,A3	A3,B1	-1,-1	A1,A3	A4,A1	A3,B1	A2,B1	A1,N	A1,N	-2,-2	A1,B5	B4,B1	A3,A4	A4,B1	A4,B4	-2,-2	-2,-2	A4,N
iteration_359	N,B3	A1,B4	B4,N	A1,B3	B4,N	A1,B2	A1,N	A1,N	-2,-2	B3,B4	A1,B3	B3,B4	B3,N	A2,B2	A1,B4	A4,N	B3,B4	A1,N	A1,N	B2,N	-2,-2	B3,B4	A1,B4	B2,B3	A1,A4	A4,B4	A1,A4	A1,A3	B3,N	-2,-2	-2,-2	A2,A1	B3,B3	A3,N	B3,B3	-2,-2	A2,B3	A2,B3	A1,B3	A2,B3	B2,B1	A3,B3	B3,B1	B3,B2	-2,-2	-2,-2	-1,-1
iteration_360	A1,B3	A1,B2	A1,A1	B4,N	A1,A1	-1,-1	A1,B4	A1,N	B1,B1	A1,B4	B4,N	A1,N	A1,B4	B5,N	A1,B4	A3,B2	-1,-1	A1,A3	A1,A3	A3,B4	A1,B1	A1,N	A1,B4	B4,B5	A3,A1	-1,-1	A3,B4	A1,B4	A2,N	A3,B1	A2,B4	A2,B2	A2,B4	A1,B3	A1,A2	A2,A3	A2,A2	A2,A1	B4,B2	A2,B2	N,A2	A1,B3	A1,N	A1,N	-1,-1	A1,B3	A2,N
iteration_361	A3,B2	A1,B4	A1,B2	B2,B5	A1,A3	A2,B1	B2,B2	A1,B2	A2,A3	B2,B5	A4,N	A1,B5	B2,B2	A1,B4	A1,B2	-1,-1	A1,B5	-1,-1	B1,B2	A2,B2	A1,A2	-1,-1	A4,B5	N,N	B2,B4	B2,B1	A1,B4	N,B5	A1,B2	N,B3	B2,N	A3,N	B2,B5	-2,-2	-1,-1	N,N	N,B5	B5,N	B2,N	A3,B2	A3,A1	B3,N	A1,B3	A3,B3	-2,-2	-2,-2	B3,N
iteration_362	-1,-1	-1,-1	B1,B4	-1,-1	A3,B4	B2,B2	A1,B4	A3,B4	A1,N	A3,B4	A1,B2	A1,B4	A1,B1	A3,B1	A1,B4	A2,B3	A3,B1	B4,B2	B4,B2	A1,B2	B4,N	A1,B4	B2,B4	B1,B1	A2,B4	A1,B3	A2,A1	A1,B4	A1,A3	A3,B1	A1,B4	A1,A1	A1,A1	A3,N	A1,A1	B4,B1	A1,A1	A1,A1	A1,A1	A1,A1	B1,B1	A3,A1	A3,B1	A3,B1	-2,-2	-2,-2	A3,A1
iteration_363	A3,B2	B3,N	B2,B3	A3,A4	B2,B3	-1,-1	A3,B3	A3,B2	-1,-1	A4,B3	B1,B4	A4,B3	A3,B2	A1,B4	-1,-1	A1,B4	A3,B3	A3,B1	A3,B3	A3,A3	B2,B1	B3,B1	B3,B1	A3,B4	B4,B3	-1,-1	A1,B3	A3,B2	A4,A1	N,A4	A4,B2	B2,N	-1,-1	B2,B1	A3,A4	N,N	A4,B2	A3,N	A4,B2	A4,N	B2,B3	A3,B2	A3,B2	B2,B3	-2,-2	-2,-2	A4,B2
iteration_364	A4,B3	N,A4	A4,N	A4,B1	A4,A1	A4,B1	A1,B1	A4,A3	B2,B1	A4,A3	A3,B2	A4,A3	A4,A3	A3,B1	-1,-1	B2,B2	A1,B1	A1,B1	B1,B1	-1,-1	A4,B2	A3,B2	A3,B2	A4,B1	-1,-1	A4,B2	A4,B2	A4,B1	B1,B1	B5,N	A4,B1	B2,B1	A4,B1	A1,N	B1,B1	B1,B5	-1,-1	A4,B2	B1,B2	B1,B1	A1,B3	-1,-1	B3,B1	B3,N	-2,-2	-1,-1	-2,-2
iteration_365	B1,B1	A5,N	A5,B1	A4,A1	N,B1	-2,-2	-1,-1	A1,B1	A3,B2	A4,B1	A4,B1	A1,B1	A4,B1	A2,B3	A5,A4	B1,B1	A1,B1	-2,-2	-2,-2	-2,-2	A3,A1	A4,A1	A1,B1	B1,B3	A4,B1	A4,B1	A4,B1	A4,B1	A1,A1	N,A4	A1,B1	-1,-1	-1,-1	A4,B1	A1,B1	N,N	-1,-1	A1,B1	A1,B1	-2,-2	A3,B2	A4,B1	A3,B1	A3,B1	A3,B1	A3,B1	A3,A1
iteration_366	N,A4	A2,B2	A2,N	A2,A2	A2,N	A1,B3	A2,N	-1,-1	B3,B1	A2,N	B3,B1	A2,N	-1,-1	-2,-2	A2,N	A1,A2	A2,N	A1,N	A2,B3	A2,B3	A2,B3	B3,N	A2,B3	-2,-2	A2,A2	A1,N	A1,A2	A2,B2	A3,A2	B2,N	A3,B2	B2,B2	A2,B5	-1,-1	A2,A2	A3,B2	-1,-1	A2,B2	A2,B2	-2,-2	A2,B1	A2,B1	A2,A2	A2,B1	A1,B1	A1,A2	-1,-1
iteration_367	A2,B2	B2,B1	-1,-1	A1,B2	A2,B2	A3,B1	A1,A2	A1,A2	-2,-2	A2,B2	B2,B1	A2,B2	A1,B2	B1,B2	A2,B2	B2,B2	B2,B2	A3,A1	A3,A1	A3,A2	-2,-2	B2,B2	-1,-1	B2,B1	A2,B2	-1,-1	B2,B2	A2,B2	A1,A1	B4,B1	A1,B2	-1,-1	A1,B2	A4,B1	A1,B2	A1,B4	A1,N	A1,N	B2,N	B2,B3	N,A3	A4,B2	A4,A3	A4,N	A2,A2	A4,A2	-2,-2
iteration_368	B5,N	A1,B3	A1,N	A4,B2	A1,B5	A1,B3	A4,N	A4,N	N,B1	B2,N	-2,-2	A4,A1	A4,N	B2,B2	A1,B2	-1,-1	A1,B2	A4,B3	A4,B3	A4,B3	A4,N	-1,-1	-2,-2	A4,B2	A1,A2	A2,B2	A2,B2	A4,A3	A4,B1	A2,A2	B1,B1	A3,N	B1,B1	N,B3	B1,B1	A2,B1	N,B1	N,B1	A3,B1	N,B1	-2,-2	N,B1	-2,-2	N,B1	-1,-1	A1,N	-2,-2
iteration_369	A2,B3	A5,N	-1,-1	B3,B1	A5,B3	A1,B3	B3,N	B1,B3	A3,A1	N,B1	A1,B3	B3,N	B3,N	-1,-1	-2,-2	-2,-2	-2,-2	-1,-1	A1,B3	A1,B3	A3,B1	A1,N	B3,B3	A2,B3	-2,-2	-2,-2	-2,-2	B4,B1	A2,B3	-1,-1	A2,B4	-1,-1	A2,B1	B4,N	B3,B4	A2,A4	A2,B4	A2,A1	A2,B4	A1,B1	-2,-2	-1,-1	B2,B4	-2,-2	A1,B2	A1,B4	A2,B2
iteration_370	A3,B1	A3,A1	A3,A3	A5,B3	A3,A1	B2,B1	A3,B3	-1,-1	-2,-2	A3,B3	A4,A1	A5,A3	A3,B3	A1,B3	A3,B3	B1,B1	A5,A3	B3,B1	A3,B1	A3,B2	-2,-2	A4,B3	-2,-2	-1,-1	A3,B1	A3,B1	B3,B1	A5,N	B3,B2	B1,B1	A5,B3	-1,-1	B3,N	A5,N	B2,N	B3,B1	N,A3	A3,N	A1,B3	A3,N	-2,-2	-1,-1	N,B2	N,B1	B2,B2	A5,B2	N,N
iteration_371	A4,B1	-1,-1	B1,B2	B1,B2	A4,B3	N,B4	B1,B1	B2,B2	A5,N	B2,B2	A2,A2	B2,B2	B1,B2	-2,-2	B2,B1	A3,B2	-1,-1	N,B1	-1,-1	-1,-1	A5,B2	A2,B2	A2,B2	-2,-2	B2,B1	B2,B1	A3,B2	A3,B1	B2,N	A1,A2	B1,B2	-2,-2	B1,B2	B2,B1	N,B1	A1,B1	B2,B1	-2,-2	-2,-2	-2,-2	N,N	B2,B1	A5,B2	N,B2	A2,B3	-1,-1	A5,B2
iteration_372	A1,B3	A1,B3	-1,-1	A1,B2	B3,B3	A3,B1	B2,B3	B2,B3	-2,-2	-1,-1	N,A2	A1,B3	A1,B3	A3,N	A1,B3	A1,A1	-1,-1	A3,B3	B1,B3	B1,B2	-2,-2	A1,N	A1,N	A1,A3	A1,B3	A1,A1	A1,A1	-1,-1	A1,B2	B1,B1	A1,B4	A3,N	-1,-1	N,B2	A1,A1	A1,B1	N,A4	A3,B4	A1,N	B4,N	A3,N	A1,N	N,A3	N,A3	-2,-2	-2,-2	N,N
iteration_373	-2,-2	-2,-2	A3,N	B3,N	-2,-2	-1,-1	N,N	B3,N	-2,-2	A3,B3	N,A4	A3,B3	N,N	-2,-2	N,N	A3,B1	N,N	N,B1	N,B1	N,A4	-2,-2	A3,N	B3,N	N,A2	N,B1	A3,N	A3,N	-2,-2	-2,-2	A1,B2	B3,B5	-1,-1	-2,-2	B2,B3	B2,B5	A1,B3	-1,-1	-1,-1	-2,-2	-2,-2	A3,B2	B2,B2	B2,B2	B2,B2	A3,A2	A3,B2	B2,B5
iteration_374	B4,N	A1,A4	A1,B4	A1,A4	A4,N	B1,B2	A1,A1	A1,A1	N,A3	A1,A4	N,A3	A1,A1	A1,A1	-2,-2	A4,B4	B1,B2	A1,B4	A1,B1	A1,B2	A1,B1	A1,N	A1,N	A1,A3	-1,-1	A4,B2	A4,B1	B4,B1	A4,A1	A1,B1	A2,B1	A1,A4	A1,B1	A1,A4	A3,B4	A4,B1	A1,B1	-1,-1	A1,B1	A1,B1	A1,A1	N,B3	N,B1	N,N	N,N	-2,-2	-2,-2	A1,N
iteration_375	-2,-2	-2,-2	-2,-2	-2,-2	-1,-1	B3,B2	A5,A2	-2,-2	-2,-2	-2,-2	B3,B1	A2,A5	A5,A2	B1,B1	A4,A1	B2,B3	-2,-2	A2,B2	A5,B2	A5,B3	-2,-2	A2,B3	-1,-1	A5,B1	A1,B2	A4,B2	A4,B2	-2,-2	-2,-2	A2,B3	A1,N	A3,N	B3,N	-2,-2	-2,-2	B3,N	B3,N	-1,-1	A3,B3	A3,B3	-2,-2	-2,-2	-2,-2	-2,-2	-1,-1	-1,-1	-2,-2
iteration_376	B3,B1	A3,B2	A3,B3	A4,N	A3,B1	A1,B2	B3,N	A3,A4	A4,B3	A3,A4	-2,-2	A3,N	A3,A4	B4,N	A4,B3	B1,B1	A3,N	A1,N	A1,N	A1,B3	-1,-1	-2,-2	-1,-1	A3,B4	B3,B1	B3,B1	A4,B1	A4,B1	A4,N	B4,B1	A4,N	N,A5	A4,B1	B4,N	-1,-1	A4,B4	-1,-1	N,B1	N,B1	-1,-1	-1,-1	A4,B4	B4,B2	B4,B2	A2,B1	B1,B4	-2,-2
iteration_377	A1,B4	A1,B2	A1,B2	-1,-1	B2,B4	N,A3	A1,A2	A1,A2	B2,B2	A1,B1	-2,-2	A1,B1	-1,-1	A4,B1	A2,B2	A1,A4	A1,A2	A1,A3	A1,N	A1,A3	A1,B2	A1,A2	A1,A2	A4,B1	A1,B2	A2,A1	A2,A4	A2,A2	B1,B1	A2,N	A2,B1	A5,N	A2,B1	A1,A1	A2,B1	A2,B1	A5,B1	-1,-1	A2,A5	N,B1	B2,N	A1,B1	A1,N	A1,B2	N,B4	A1,N	A1,B1
iteration_378	A2,N	B2,B1	A2,B2	A1,B3	A2,B1	A2,A2	B2,B3	A1,B2	B2,N	B2,B3	N,B5	A2,B3	A2,A1	B4,N	A2,B3	A2,B2	B2,B3	A2,B2	A2,B3	A2,B3	A1,B2	B3,N	B3,B5	A2,B4	A2,B2	A2,A6	B2,B3	A4,A1	B2,B3	A2,A3	A4,B2	A4,N	A4,B3	A3,B1	A1,B3	A4,A2	A4,A4	A4,N	A4,A4	B3,N	B3,N	A3,B3	A3,B3	B3,N	-1,-1	A3,N	A3,A4
iteration_379	N,A5	A1,B1	A1,N	A3,B5	A1,A5	B2,B2	A1,B5	A3,A1	N,B4	A3,A1	-2,-2	B5,N	A3,N	-2,-2	A1,B5	A1,B3	A1,B5	A1,B2	-2,-2	A1,B2	A1,N	-2,-2	-2,-2	-2,-2	A1,B3	B3,B5	A1,B3	-1,-1	B5,N	-1,-1	A2,N	A1,A4	A2,B5	B4,N	A3,B5	A2,B3	-1,-1	A1,B5	A4,B5	A2,A4	A1,B4	-1,-1	-1,-1	A3,B4	A2,A3	A2,B4	A1,B4
iteration_380	A1,B4	B1,B2	B4,B1	B1,B2	B4,B2	A1,A4	B2,B4	B4,B2	A3,A1	B4,B2	-2,-2	B4,B2	B1,B1	A2,N	N,B5	N,B3	-1,-1	A1,B2	A1,B2	A1,B2	A3,B4	-1,-1	-2,-2	A2,B1	N,N	-1,-1	-2,-2	B1,B2	A4,B1	A3,B1	B1,B2	A2,B2	B1,B2	A1,B3	A4,B1	A3,B2	A2,B1	B2,B1	B2,B1	B2,B1	B3,N	A4,A1	N,A4	A1,B3	-2,-2	-1,-1	N,B1
iteration_381	B4,B1	A3,B2	A3,B4	A1,N	B2,B1	B2,N	A3,A1	A1,B4	A2,B3	B4,N	A2,B1	A3,N	A1,B4	A2,N	A3,N	-1,-1	B4,N	A3,B2	A3,N	A1,N	B3,B4	N,B1	A2,A3	A2,B4	N,B1	A3,B2	A3,B1	-2,-2	-2,-2	-1,-1	A1,N	-2,-2	-2,-2	A3,N	-2,-2	B4,N	-2,-2	-2,-2	-2,-2	-2,-2	-2,-2	-2,-2	-2,-2	-2,-2	B2,B2	A3,B2	-2,-2
iteration_382	A1,B4	A1,A4	A1,A1	B4,N	A1,B4	B4,N	A1,B4	A1,B4	-2,-2	A1,N	N,A5	A1,N	A1,N	A2,B3	A1,B4	B3,N	A1,N	B4,N	B4,B4	B4,B4	-1,-1	N,N	A5,A1	A2,N	B4,N	B4,B3	A1,B3	-2,-2	-2,-2	A1,B3	N,B4	A2,B1	N,B1	N,B5	-2,-2	A1,N	A2,N	A2,N	A1,N	N,B1	-2,-2	-2,-2	-2,-2	-2,-2	N,A4	N,N	-1,-1
iteration_383	-2,-2	-2,-2	-1,-1	A1,B2	-1,-1	N,A4	A1,A3	A3,B2	A1,A2	A1,B2	A5,N	A1,B2	A3,B2	A2,B1	A1,B2	A1,A1	A1,A1	A1,N	A1,A4	A3,N	A3,A1	A5,B2	A1,N	A3,B1	A1,B2	-1,-1	A1,A1	B2,B2	A2,A1	A3,B2	A2,B2	-1,-1	A1,B2	B2,B3	A1,B2	B2,B2	-1,-1	B2,N	A1,B5	B2,N	A4,B1	A1,B2	N,N	A1,A4	-2,-2	-2,-2	A1,B5
iteration_384	A4,A1	A1,B1	A4,B1	A2,N	A1,A4	A2,B2	-2,-2	N,B1	A1,B2	A2,B1	-1,-1	A4,N	A4,A2	B2,B3	N,B1	-2,-2	A4,A2	B2,B1	A2,B2	A2,B2	B2,N	-2,-2	-1,-1	A2,B2	-2,-2	N,B1	N,B1	-2,-2	-2,-2	-2,-2	-2,-2	-1,-1	A3,N	A2,A3	-2,-2	-2,-2	N,B4	B4,N	A3,B4	N,N	A4,B1	A2,A3	A2,B1	A2,B1	B2,N	A2,B2	N,B1
iteration_385	A2,B1	A2,B1	A2,A2	A1,B3	A3,B1	N,A3	A1,A2	-1,-1	A2,B1	A1,A2	-2,-2	A1,A2	A2,B3	N,A4	A2,B3	A3,A1	A1,A2	A1,N	A1,N	-1,-1	A2,A2	-2,-2	-2,-2	B3,N	A2,A1	A2,A3	A3,B3	B2,B3	A1,A1	A3,B2	A1,B2	A2,B3	A1,B3	A2,N	A1,B3	B2,B2	B3,B3	A2,B3	A1,B3	A1,B3	A3,B2	A2,B3	A3,B3	B3,B2	-2,-2	A2,N	A3,B3
iteration_386	B2,B3	A2,A2	A2,B2	B4,B2	A2,B3	B1,B1	A2,B4	-1,-1	-2,-2	-1,-1	-2,-2	-1,-1	B2,B2	B1,B3	-1,-1	-2,-2	A2,B2	A2,B1	B4,B1	B4,B1	-2,-2	-2,-2	-2,-2	B2,B1	-1,-1	-2,-2	-2,-2	B2,B3	A1,B4	-1,-1	B4,B2	A1,B1	-1,-1	A3,N	A1,B2	-2,-2	A1,B4	B1,B2	B1,B2	A1,B4	A5,N	A1,A3	A3,A5	A3,N	A1,B4	A1,A3	A3,B4
iteration_387	A1,B2	A2,A1	A2,B2	A2,A2	B2,B2	A1,B3	A2,B2	-1,-1	A3,N	A2,A2	B2,B2	A2,A2	A2,B2	B3,B2	A2,B2	B5,N	A2,B2	A2,B3	A1,B2	A1,B2	A3,B2	-1,-1	A2,B2	A2,B3	A2,B5	-1,-1	A2,B5	A2,A2	A2,A2	A2,A2	A2,A2	-1,-1	A2,A2	A2,N	-1,-1	A2,A2	A2,A1	A2,A4	A2,A1	A2,A4	-2,-2	A2,N	-1,-1	-2,-2	A2,B1	A2,B1	-1,-1
iteration_388	A1,B5	A5,N	A5,B5	A1,A1	B5,N	B4,B1	-1,-1	A1,B5	N,B2	A5,A1	B4,B1	A5,A1	A1,B5	-2,-2	A1,B5	N,B4	A1,B5	A5,B1	A1,B4	-1,-1	A1,N	A5,B4	A1,B4	-1,-1	A1,N	B5,B4	B5,N	A1,A1	A1,A3	N,B5	A1,A3	B5,N	A1,A1	N,A5	A1,A1	A1,N	A1,N	A1,B5	A1,B5	A1,B5	-2,-2	A1,N	-2,-2	A1,N	-2,-2	-2,-2	-2,-2
iteration_389	A1,N	-1,-1	N,B1	A4,B2	-2,-2	-1,-1	B2,B1	B2,N	A1,B2	A4,N	A1,B4	B2,B1	A4,N	B4,N	A4,N	-1,-1	A4,N	A5,B1	-2,-2	N,B1	A1,A4	A1,B2	A1,B2	A4,B4	-2,-2	-2,-2	A1,N	A4,N	A3,B2	N,B4	A4,B2	A2,A3	A4,B2	A2,B1	A3,A4	A4,N	A4,A3	A4,A3	A4,A2	A2,B2	-2,-2	-1,-1	-2,-2	-2,-2	-1,-1	N,B1	-2,-2
iteration_390	A2,A1	B1,B4	A2,B1	B2,N	A2,B4	-2,-2	-1,-1	A2,N	B4,B1	A2,B2	A2,B1	A2,B2	N,B1	-1,-1	A2,B2	N,B2	N,B1	-2,-2	-2,-2	A5,B3	A2,B4	-1,-1	A2,A2	N,B1	B2,N	-1,-1	B2,N	-1,-1	-2,-2	-2,-2	-2,-2	A2,B3	B2,B3	A2,B3	N,B2	-2,-2	A2,B2	B3,B2	B3,B2	B3,B3	N,A3	B3,N	N,N	N,N	B3,B2	B3,B3	A2,N
iteration_391	A2,A2	A1,B2	-1,-1	A1,N	A2,B2	A1,B1	A1,A2	A1,B2	A4,A1	A1,B2	-2,-2	-2,-2	A1,B2	A1,B1	-1,-1	A4,B1	-2,-2	A1,A1	-1,-1	A1,A2	A1,A4	-1,-1	-2,-2	A1,B1	A4,A2	-1,-1	A2,B1	A4,N	A1,B1	-2,-2	A1,A4	A4,A1	N,B1	A1,A3	A4,B1	-2,-2	A4,N	A1,N	A4,N	A4,B1	B2,B3	A4,A1	A4,B3	A4,B2	-2,-2	-2,-2	A4,A4
iteration_392	-2,-2	-2,-2	A1,N	A1,B1	-2,-2	N,A3	A1,B1	N,B1	-1,-1	-1,-1	A1,B1	N,B1	A1,N	A1,B3	N,B1	A1,B1	B1,B3	N,B1	N,B1	N,B1	A4,N	N,B1	A1,N	B3,N	A1,B1	A1,B1	A1,N	A1,B3	B2,B1	B2,B2	A1,B2	A1,B4	B3,B2	A1,B4	A1,B1	A1,B2	B4,B2	B4,B2	B4,B2	A1,B2	A1,A2	-1,-1	A2,B4	A1,B4	A1,A2	A1,B4	-1,-1
iteration_393	-2,-2	-2,-2	B3,B1	A2,N	-2,-2	N,B1	-1,-1	-1,-1	B2,N	A2,B1	N,B2	A2,B3	A2,B3	N,B2	A2,B1	A4,N	N,B1	-2,-2	N,N	N,N	A2,B2	B3,N	B3,N	B3,N	N,B1	A4,B4	A2,A4	B4,N	A2,A2	-2,-2	-1,-1	A3,B1	A2,B4	B4,B1	A2,B4	-1,-1	A2,A3	A3,B4	A2,B1	A3,B4	A3,B1	A2,B4	B4,B1	B4,B1	A2,A1	A2,B4	A2,B1
iteration_394	A1,A1	A1,A2	A1,A1	A1,N	A1,A2	N,A4	A1,A1	A1,N	A1,B2	-1,-1	-2,-2	A1,N	A1,A1	B5,N	A1,A1	A3,A2	-1,-1	A1,N	-1,-1	A1,N	A1,B2	-2,-2	-1,-1	A1,B5	A1,A3	A1,A3	A1,A3	-2,-2	-2,-2	B1,B1	A1,N	A5,N	A1,N	A3,N	A1,N	A1,B1	A1,A4	-1,-1	-2,-2	A5,B4	B2,B1	A3,A1	A1,B1	A3,B2	-2,-2	-1,-1	A1,A1
iteration_395	B2,N	A1,A3	A1,B2	A3,B1	-1,-1	B4,B1	A1,A3	A1,B1	A2,A2	A1,B1	A3,A2	B2,B1	A1,A3	N,B4	A1,B1	-1,-1	B2,B1	A1,B1	A1,B1	A3,B4	A2,B1	A3,B2	A2,B2	A1,N	A1,A3	A1,A1	A3,B1	-1,-1	B1,B3	-2,-2	A3,B1	-2,-2	-1,-1	A2,B2	A1,B1	-1,-1	-2,-2	-1,-1	-2,-2	-2,-2	A1,B2	A2,B1	A2,B2	A2,A1	N,A4	B2,N	-1,-1
iteration_396	B3,N	-1,-1	A5,B3	B2,B2	A5,N	B2,B7	A5,B2	A5,B2	B4,B1	-1,-1	-2,-2	B3,B2	B3,B2	A1,B4	A5,B2	A4,A1	B3,B2	B2,B2	-1,-1	A5,B2	A5,B4	-2,-2	-2,-2	B4,B3	A1,B2	A4,B2	A5,A4	B2,N	B2,B1	-2,-2	N,B1	A1,B4	B2,B2	N,B3	B2,B1	-2,-2	A1,B2	B4,B2	A1,B2	A1,B2	A2,B2	N,B1	B2,B1	A2,B1	-2,-2	-1,-1	B2,B2
iteration_397	B3,B1	-1,-1	A1,B3	B5,B5	A1,B3	A5,N	A1,B5	A1,B5	-1,-1	B3,B5	A1,A2	B3,B5	-1,-1	B2,N	-1,-1	-2,-2	B3,B5	A1,N	-1,-1	A5,B5	A1,N	A1,B3	A1,B3	A1,B2	-2,-2	-2,-2	-2,-2	B5,N	B5,N	-2,-2	B5,N	A1,A1	N,N	A4,N	B5,B5	B5,N	A1,N	A1,N	N,A4	A1,N	B3,B2	A4,B5	B5,B3	B5,B3	B1,B1	N,B1	A1,B5
iteration_398	-2,-2	-2,-2	-1,-1	A4,A5	-2,-2	-1,-1	-2,-2	A4,N	-2,-2	A4,N	B1,B4	B1,B7	-2,-2	-2,-2	-1,-1	A1,B3	-2,-2	-2,-2	-2,-2	-2,-2	-2,-2	A4,B1	A4,B1	-1,-1	-1,-1	A1,A4	A1,N	A4,B1	A5,N	-2,-2	-1,-1	N,B5	-1,-1	B3,B2	A4,A5	-2,-2	N,N	A4,N	A4,N	B5,N	A1,A3	A5,B3	A1,B3	A1,B3	-2,-2	-2,-2	A1,N
iteration_399	A4,N	B2,B2	A4,B2	A2,A3	B2,N	B2,B2	A4,A2	A4,A3	-2,-2	-1,-1	A2,B2	A3,B2	A2,B2	A1,B2	A3,B2	-1,-1	A3,B2	A4,B2	A2,B2	-1,-1	-2,-2	A2,A3	A2,A3	A1,B2	A3,B4	B2,N	-1,-1	A2,A3	A2,B2	-2,-2	-1,-1	A5,N	A2,A2	A2,B3	A2,A2	-1,-1	A2,A5	A2,A5	A2,A5	A2,N	B3,N	A2,B3	A2,N	B3,B3	-1,-1	-1,-1	A2,N
iteration_400	B2,B2	A3,A1	-1,-1	A1,B1	A3,B2	A1,B4	B1,B2	A1,B1	A1,A3	A1,A4	-2,-2	B1,B2	A1,B1	B1,B3	A1,B2	A4,N	A1,B1	A1,B2	A1,B1	A1,B2	A1,B1	-1,-1	-2,-2	B1,B1	B2,N	A4,B2	A1,N	A1,A2	-1,-1	A2,A2	A1,B4	B3,B2	A1,B4	-1,-1	A2,B1	A2,B4	A1,B3	B4,B2	B4,B3	A1,B3	B1,B4	N,B1	B1,B1	N,B4	A4,B1	N,B1	B3,B1
iteration_401	-2,-2	-2,-2	-1,-1	A2,B1	-1,-1	A4,A1	A2,B3	A2,B1	B3,B2	A2,B3	A1,A1	A2,B1	-1,-1	-2,-2	A2,A2	A1,A4	A2,B3	A2,A1	A2,A1	A4,B3	A2,B3	A1,B1	A2,A1	-1,-1	A2,A1	A2,A4	A2,A1	-1,-1	A2,A1	A2,A1	A2,B1	A2,B3	A1,B1	A3,A2	A1,B1	A2,A2	B1,B3	A1,B3	B1,B7	A1,B3	B3,N	A1,A3	A3,B3	A3,N	-2,-2	-2,-2	A3,B3
iteration_402	B4,N	A1,B2	A1,B4	A5,B5	A1,B4	A1,B1	A5,B4	A1,B4	A2,A2	A5,B4	N,A4	A1,B4	A5,B4	A2,N	A1,B4	A2,B1	A1,B4	-1,-1	B4,B1	A5,A1	A1,A2	B4,N	B4,N	A2,B4	A2,B4	A2,B4	-1,-1	-2,-2	A5,N	A3,B2	A5,A1	B5,N	A1,A5	-2,-2	-1,-1	A5,B2	A1,B5	A1,N	A5,N	A5,N	-2,-2	-2,-2	N,B1	-2,-2	-1,-1	-1,-1	-1,-1
iteration_403	-2,-2	-2,-2	A5,N	A2,B1	-2,-2	B2,B1	A5,B1	A5,B1	B1,B4	A5,B1	N,B4	A2,N	A2,A5	A2,B1	-1,-1	-1,-1	A2,N	-1,-1	A5,B2	A5,B2	A5,B1	N,N	B4,N	A2,A5	N,N	A5,B2	A2,B2	B1,B3	A2,B2	-2,-2	B2,B3	A1,B4	B2,B3	A3,B2	A2,B1	-2,-2	A1,B2	A1,B2	A1,B2	A1,B3	A3,A1	A2,B2	A2,A1	A3,B2	B5,N	B2,B5	A1,B2
iteration_404	A2,B1	N,B1	N,B1	A1,B1	A2,N	B1,B3	A1,B1	-1,-1	A4,B1	B1,B1	-2,-2	A1,N	A1,B1	A1,B2	-1,-1	A4,B1	A1,B1	A1,B3	A1,B1	A1,B1	A1,B1	-2,-2	-1,-1	A1,A1	B1,B1	-1,-1	A4,N	A1,B2	A1,A2	-2,-2	B2,N	N,A3	A1,B1	B5,N	A1,B1	-1,-1	A1,A3	A1,N	-1,-1	A1,A3	A4,N	A1,B5	A1,A4	A1,A4	A2,B3	-1,-1	A4,A3
iteration_405	-2,-2	-2,-2	N,A3	A3,A1	-2,-2	-1,-1	A3,A3	A1,N	-1,-1	A1,N	-2,-2	N,A3	A1,A3	A4,B1	-1,-1	B5,N	-1,-1	A3,A1	A3,A1	-1,-1	-2,-2	-2,-2	-2,-2	A1,B1	A1,B5	A1,B5	A1,N	A3,B1	A1,B2	B1,B2	A3,B2	A3,N	A3,B2	-1,-1	A3,A1	A3,B1	B2,N	B2,N	A3,B2	A3,B2	B2,B3	A3,B3	B3,B2	A3,B2	-1,-1	A2,B3	B2,B2
iteration_406	A1,B4	A1,B3	A1,B3	B4,N	B3,B4	A1,B3	B3,B4	A1,B4	A1,A4	B3,N	-2,-2	A1,N	B3,B4	-2,-2	B3,N	-1,-1	A1,B4	A1,B4	B3,B4	A1,B3	A1,A1	-2,-2	-2,-2	-2,-2	-2,-2	-2,-2	A1,N	B2,N	A1,B4	A1,N	A1,B2	A3,N	A1,B2	A1,A2	A1,B2	-1,-1	A1,N	A1,A3	N,N	A3,B2	B3,B1	A1,A1	A1,B3	A1,B3	A1,B3	A1,B3	B3,N
iteration_407	A3,A1	B1,B1	A3,B1	A2,B3	A1,B1	B2,B1	A2,B1	A3,A2	N,B4	A3,B3	N,A2	A2,B1	A2,B1	A1,A2	A3,A2	A2,B3	A3,B3	A2,B2	A2,B2	B1,B1	A2,N	A2,N	A2,N	A1,B1	A3,B3	A3,B3	-1,-1	-2,-2	B3,B2	A3,N	A4,B3	B4,B1	A2,B2	A2,N	A2,B3	A3,B2	A2,B1	B2,B4	A2,B4	A2,B4	B1,B1	A2,B3	B3,B1	A2,B1	-2,-2	A2,N	B1,B3
iteration_408	-2,-2	-2,-2	-2,-2	-2,-2	-2,-2	-2,-2	-2,-2	B4,B1	A1,A1	-2,-2	-2,-2	-2,-2	-1,-1	A2,A2	B2,B4	A2,B2	-1,-1	A1,N	A1,N	A1,N	A1,B4	-2,-2	-2,-2	A2,B2	B2,B2	B2,B4	B2,B4	-2,-2	-2,-2	A3,B1	N,B4	A2,B3	B2,B4	-2,-2	-2,-2	N,B1	A2,B2	A2,B2	B3,B4	B3,B2	A2,A1	B1,B4	A2,B4	A2,B1	-2,-2	-2,-2	A2,B4
iteration_409	B3,N	A2,N	A2,B3	A2,A1	N,N	A1,A3	A2,A2	A2,B3	A1,B4	A2,A1	-2,-2	-1,-1	A2,A1	-2,-2	A2,A1	-1,-1	A1,B3	A2,A1	-1,-1	A2,A1	A2,B4	-2,-2	-1,-1	-2,-2	A2,B2	A1,B2	-2,-2	A2,B1	A1,A1	B2,B3	A2,A1	-1,-1	A2,A1	B4,N	A2,A1	A2,B2	A1,B3	A1,A2	A1,A2	A2,B3	B4,B1	A1,B4	A1,B1	A1,B4	A2,B2	A2,N	-1,-1
iteration_410	B1,B2	A3,A1	A3,B1	N,N	A3,B1	B1,B3	A3,N	A3,N	A2,B3	A3,N	-2,-2	A3,N	A3,N	-2,-2	-1,-1	A3,B2	-1,-1	A3,B3	N,B1	A3,B1	A2,N	-2,-2	-2,-2	-2,-2	A3,A3	A3,B2	B2,N	N,A4	A1,N	-2,-2	A1,N	N,A2	A4,A1	N,B1	N,N	A1,N	A4,N	A4,A2	A1,N	-1,-1	-1,-1	N,B3	N,B1	-2,-2	A2,A2	A2,B1	A4,N
iteration_411	-2,-2	-2,-2	A1,A3	A2,A2	-1,-1	A2,B1	A2,A1	-2,-2	-2,-2	A2,A1	-2,-2	A2,A1	A2,A1	A2,B3	-1,-1	B1,B4	A2,A1	A2,A2	A2,B1	A2,B1	-2,-2	-2,-2	-1,-1	A2,B3	A2,B1	A2,B4	A1,B1	A2,B2	A2,A2	B3,B2	A2,A2	A2,B2	-1,-1	A3,B1	A2,A2	A2,B3	A2,B2	A2,A2	A2,B2	A2,B2	N,A5	A2,B1	N,B1	N,B1	B2,N	B1,B2	B2,B1
iteration_412	A1,B2	A4,N	A4,B2	-1,-1	A1,A4	A3,N	A4,B1	A4,B2	B1,B1	-1,-1	A1,B3	A4,B1	-1,-1	-2,-2	A4,B2	A1,B2	A4,B2	A3,B1	-1,-1	A4,N	B2,B1	B3,B1	B3,B1	-2,-2	A1,A4	A1,A4	A1,A4	A2,B1	B2,B2	-2,-2	B1,B3	A2,A3	A2,B2	N,A4	A2,B2	-2,-2	A3,B2	A2,B2	A2,A3	-1,-1	A3,A2	B2,N	A3,N	A2,N	-2,-2	-2,-2	A3,A3
iteration_413	B1,B1	-1,-1	A2,B1	A1,N	A2,B1	A5,N	A1,B1	A1,B1	-2,-2	A2,A1	-1,-1	A2,A1	A2,A1	A4,B1	A2,A1	A3,B1	A2,A1	N,B1	A5,B1	A1,N	-1,-1	A2,B2	-1,-1	A4,N	A1,B1	A1,B1	A3,A1	A4,N	A1,B3	-2,-2	A1,N	B3,B2	A1,A4	B2,B2	A4,B3	-2,-2	A1,B3	A4,B3	A1,B2	A1,B2	N,A4	A4,B2	B2,N	A4,N	A1,A1	A1,B2	A1,B2
iteration_414	B3,B2	A1,B1	A1,B3	A3,B3	A1,B2	N,B5	A1,B3	A3,B3	B1,B4	A3,B3	A1,A4	A3,B3	-1,-1	B3,B1	A3,B3	A1,A3	-1,-1	B3,N	B3,B5	B3,N	A3,B1	A3,A4	A1,B3	A3,B3	A3,A1	A1,B3	B3,B4	A3,B2	B1,B3	B5,N	A3,B1	B1,B2	A3,B3	B2,N	B2,B3	B1,B5	A3,B1	B3,B2	B3,B1	A3,B1	-1,-1	B2,B2	A3,B2	B2,N	A3,B2	B2,B2	A3,B1
iteration_415	A1,N	A2,B3	B3,N	A2,A1	-1,-1	B5,N	A2,N	-1,-1	A2,B1	-1,-1	A1,B1	A1,N	A1,B3	A3,B2	A2,B3	B2,B3	A2,B3	A2,N	-2,-2	A2,B5	A2,B1	A1,A1	A1,N	A1,A3	B3,B3	A2,B2	B3,B2	A2,B3	-1,-1	A3,N	B3,B2	A1,B3	A2,B2	-1,-1	A2,A1	A3,B2	A2,B3	A2,B3	A2,A1	B2,B3	-1,-1	-2,-2	A1,N	-2,-2	B4,N	A1,B4	A2,N
iteration_416	A2,A1	A3,B2	A3,A2	A4,A2	A3,A1	B3,N	A4,A2	A2,A2	N,B5	A3,A2	B1,B3	-1,-1	A2,A2	N,A5	-1,-1	-2,-2	A3,A2	-1,-1	A4,B3	A2,N	A2,N	A2,B1	A2,B3	A2,N	-2,-2	-2,-2	-2,-2	A4,B1	A2,A2	-2,-2	A4,A2	N,A4	A4,A2	-2,-2	A4,A2	-2,-2	A2,N	A2,N	-1,-1	A2,A4	A1,B1	A2,A2	-1,-1	A2,B1	-2,-2	-2,-2	-2,-2
iteration_417	A1,N	-1,-1	-1,-1	A1,B1	-1,-1	A4,N	B1,B2	-1,-1	A2,B1	-1,-1	-2,-2	-1,-1	N,B1	A3,B1	N,B1	A3,B1	A1,B2	B2,N	A4,B2	N,B1	A2,N	-2,-2	-2,-2	B1,B1	N,B1	A3,B1	B1,B1	B1,B3	-1,-1	-2,-2	-2,-2	-1,-1	-2,-2	N,A4	A1,B1	-2,-2	-1,-1	-2,-2	-2,-2	-2,-2	B3,B1	A1,N	A1,B3	N,B1	-2,-2	A4,N	A3,B3
iteration_418	-2,-2	-2,-2	-2,-2	A4,N	-1,-1	-2,-2	-2,-2	-2,-2	-2,-2	-2,-2	-2,-2	N,B1	-1,-1	-2,-2	-2,-2	-2,-2	-2,-2	-2,-2	-2,-2	-1,-1	-2,-2	-2,-2	-2,-2	N,B1	-1,-1	-2,-2	-1,-1	A4,B1	N,B4	A1,B1	N,B1	A3,A1	N,B1	B1,B1	B1,B4	N,B1	A3,B1	A3,B1	A1,N	A1,N	B3,N	B1,B1	-1,-1	B1,B3	A2,N	A2,B1	N,B1
iteration_419	A1,A3	B1,B1	A1,B1	A3,B2	A3,B1	-1,-1	A1,A3	A1,A3	B2,B2	-1,-1	A4,N	B1,B2	B1,B2	A1,A1	A1,A3	A1,B1	A1,A3	A1,N	A4,B2	A1,B4	A3,B2	A4,B1	-1,-1	A1,B2	A1,B1	A1,A1	A3,B1	B2,N	A3,A2	-2,-2	A2,N	A3,A2	A2,B2	A5,N	A2,B2	-1,-1	A2,A2	A3,B2	A2,B2	A2,B2	A2,A2	A5,B2	A5,A2	A2,B2	A1,A1	A1,N	A2,A2
iteration_420	A1,A2	A1,B4	A1,A4	A2,N	A1,B1	A4,B1	A2,A2	N,A3	A2,B2	-2,-2	B5,N	A2,N	A4,N	-2,-2	A2,A2	B5,N	-2,-2	-1,-1	-1,-1	A2,B1	A2,N	B5,N	A2,B5	-2,-2	A2,B5	A2,B5	A2,N	A1,N	A2,A2	-2,-2	A2,N	B1,B4	A2,A1	A1,A4	-1,-1	-2,-2	A1,B1	-1,-1	A2,B1	A2,B4	B4,N	A1,A2	A2,B4	A1,B4	B1,B4	A1,B1	A2,B1
iteration_421	B1,B2	A3,N	A3,B1	A4,B2	A3,B2	A1,A3	A4,B1	A3,B2	-1,-1	A3,B2	A1,A3	A4,B1	A4,B1	-2,-2	A3,A4	B2,B2	B1,B2	A1,B1	-1,-1	A4,A1	B2,B2	A4,A3	A1,B1	-1,-1	A3,B2	A3,B2	A3,B2	A4,A1	B3,B2	-1,-1	A4,B3	B2,B3	A4,B2	B1,B1	A1,B3	B3,B4	B2,B3	A4,B2	B2,B3	A4,B2	A1,B2	B3,B1	B2,B3	-1,-1	A2,A3	A2,B1	B3,B3
iteration_422	A1,B1	A3,B1	B1,B1	A2,A1	A3,A1	-1,-1	A1,B1	A1,B1	A3,B2	A1,B1	A4,N	A2,B1	A1,B1	B1,B1	A2,B1	A2,N	A2,B1	B1,B4	A1,A1	B1,B4	A1,B2	A4,B1	A2,N	A1,B1	A2,B1	-1,-1	A2,A2	A2,B1	A2,A1	A1,B3	A2,B1	N,N	-1,-1	A2,N	A2,A2	A2,B3	A2,B1	A2,B1	-1,-1	-1,-1	N,A5	A2,N	A2,A5	N,N	A1,B4	A2,B4	A2,A2
iteration_423	-1,-1	-1,-1	A3,B1	N,B5	A3,B1	-2,-2	B1,B5	-1,-1	A1,B1	A3,N	N,B3	B1,B5	N,B1	A3,A1	N,B1	-2,-2	N,B1	-2,-2	-2,-2	-2,-2	B1,B1	N,B1	B3,B1	A3,B1	-2,-2	-2,-2	-2,-2	-1,-1	-2,-2	A1,B2	B5,N	N,B5	N,B5	B1,B1	-1,-1	B2,B5	B5,N	B5,N	N,N	N,N	A2,B1	N,B1	A2,B1	B1,B1	A3,N	A3,B1	B1,B5
iteration_424	-2,-2	-1,-1	N,B1	N,N	-2,-2	-2,-2	N,N	N,B1	A1,B3	N,B1	A2,A2	N,B1	N,N	A1,B4	N,B1	A2,B3	N,B1	N,B3	N,B3	N,B7	B3,B1	A2,B1	-1,-1	B4,N	B3,B1	B3,N	A2,B1	-1,-1	N,B2	-1,-1	-2,-2	A3,B1	-1,-1	N,A4	N,B2	-1,-1	N,B1	N,B1	N,B1	A3,N	N,A3	N,N	N,N	N,A3	-1,-1	A4,N	N,N
iteration_425	-2,-2	-2,-2	B3,N	A1,N	-2,-2	-2,-2	-1,-1	N,N	A2,N	A1,N	B5,N	A1,B3	A1,B3	A2,A2	N,A2	-1,-1	A1,B3	-2,-2	-2,-2	-1,-1	N,A2	A1,N	A1,B5	A1,A2	B6,N	B6,N	N,N	A1,N	-1,-1	A2,B2	A1,B2	N,B1	A1,N	A3,B2	A1,A1	A1,A2	N,N	A1,N	A1,N	A1,N	A3,B2	A1,B2	A3,B2	A3,B2	N,A2	B2,N	B2,N
iteration_426	-2,-2	-1,-1	B4,B3	A4,N	-1,-1	-1,-1	B4,N	A4,B3	A1,B4	A4,B3	A1,B3	A4,B4	A4,B4	-1,-1	A4,B3	B2,B2	B3,N	-2,-2	-1,-1	-2,-2	A4,B4	A1,A4	A1,B4	A1,B4	-2,-2	B3,B2	B3,B2	-2,-2	-1,-1	A3,B2	A5,N	B2,B2	A5,N	-1,-1	-2,-2	A5,B2	B2,N	-1,-1	A5,B2	B2,N	B1,B3	A2,N	A2,B1	A2,B1	A2,B2	A2,A2	B1,B2
iteration_427	A2,A3	B3,N	A2,B3	-1,-1	A3,N	B1,B1	A2,B3	B3,B3	N,A5	A2,A2	-2,-2	-1,-1	A2,A2	A2,B1	A2,B3	B3,B2	B3,B3	A2,B1	B3,N	B3,B1	B3,N	-2,-2	-2,-2	A2,A2	B3,B3	A2,B3	A2,B3	A3,A2	-1,-1	A1,A1	A3,B3	N,A4	N,A2	A3,B2	-1,-1	A3,A1	N,N	A2,A4	-1,-1	A2,N	N,B3	-1,-1	N,N	-2,-2	A3,B1	A3,B2	N,N
iteration_428	-2,-2	-2,-2	B2,N	A3,B3	-1,-1	A2,B1	A3,B2	B3,N	A1,B4	B3,B2	A4,B1	B3,N	B3,B2	A1,B2	B3,N	A2,A3	B3,B2	B2,B4	A3,A2	A2,B2	B4,N	N,B1	B1,B3	B2,B2	A2,B3	-1,-1	A2,B3	B3,B2	A3,N	A2,A2	-1,-1	A3,A2	A3,B3	N,A5	A3,B3	A2,B2	A3,B3	A3,A2	A3,A3	A3,A2	B1,B3	A3,A5	A5,B1	A5,B1	A2,B1	A2,N	A5,B3
iteration_429	-2,-2	-2,-2	A2,A1	A3,B1	-2,-2	N,A5	A3,A2	-1,-1	-2,-2	A3,A2	A3,B1	A2,B1	A2,B1	A4,B1	A3,A1	A4,B1	A2,B1	A3,A5	A2,N	A2,N	-2,-2	-1,-1	A2,B1	A4,B1	A1,B1	A4,A4	A4,A1	A3,A2	A2,B1	A2,B3	A3,B1	A2,B3	-1,-1	-2,-2	-1,-1	A3,A2	A2,B1	A2,B3	A2,A2	A2,B3	-2,-2	-2,-2	A2,A3	-2,-2	-2,-2	-2,-2	A2,B1
iteration_430	A3,N	A3,A1	A3,A3	A4,B2	A1,A3	B1,B1	A3,B2	-1,-1	B4,B1	A3,B2	A1,A1	A3,B2	A3,B2	A1,B3	A3,B2	A2,B2	A3,B2	B2,B1	B2,B1	-1,-1	A3,B4	-1,-1	A1,B2	A1,B2	A2,B2	-1,-1	A2,B2	B2,B2	N,N	A2,B3	A4,B2	A1,B4	A4,B2	N,A2	A4,B2	A4,A2	B2,B4	-1,-1	A1,B2	-1,-1	A2,A1	A4,N	A2,N	A4,A1	-2,-2	-1,-1	A2,B2
iteration_431	A5,N	B2,B3	A5,B2	B3,B3	B2,N	N,A5	B2,B3	B2,B3	A2,B3	A5,B3	-2,-2	B2,B3	A5,B3	A1,A1	A5,B3	N,A5	B2,B3	B3,N	B2,N	B2,N	B3,B3	-2,-2	-2,-2	A1,B3	B3,N	B3,N	A5,N	B3,B2	B3,B2	-2,-2	B2,B3	A1,B3	B3,B3	A1,B3	B2,B1	-2,-2	B3,B3	-1,-1	A1,B3	A1,B3	N,A5	B3,B2	B2,N	B2,N	N,A3	A1,N	B3,B2
iteration_432	A1,A3	B1,B3	A1,B1	B2,N	A3,B1	A5,B4	A1,N	B1,B2	-2,-2	N,B1	A2,A2	B1,B2	B1,B2	A2,N	N,B1	A1,A2	B1,B2	-2,-2	-2,-2	-1,-1	-2,-2	A2,B1	-1,-1	A2,B1	A1,N	A1,B1	A2,N	-2,-2	-2,-2	A1,A4	B2,B3	A2,A2	B2,B3	B2,B2	B1,B3	A1,B2	A2,B2	A2,B2	A2,B3	A2,B2	-2,-2	B2,B1	B2,B1	-1,-1	A2,A2	A2,B2	A2,B2
iteration_433	B3,B1	-1,-1	-2,-2	-2,-2	A5,B3	-2,-2	-2,-2	A2,A3	A1,B4	-2,-2	B1,B1	A2,A3	-2,-2	-2,-2	A3,A2	B3,N	-2,-2	-2,-2	-2,-2	-2,-2	A2,B4	A2,B1	-1,-1	-2,-2	A2,N	A2,N	A3,B3	-2,-2	-2,-2	-1,-1	-1,-1	-2,-2	-2,-2	-2,-2	-2,-2	A3,B5	A3,A1	A1,N	-2,-2	-2,-2	B2,B2	-1,-1	A2,B2	-1,-1	-2,-2	N,B1	A2,A3
iteration_434	A5,N	A1,B4	A1,A5	B1,B2	A1,A5	A1,B1	A1,B2	-1,-1	B5,N	A1,B2	B1,B1	A1,B2	A1,B1	B1,B4	A5,B2	A2,A2	A5,B2	A1,A1	B2,B1	-1,-1	A5,B5	B2,B1	B2,B1	A4,B1	A5,A2	A2,B2	A5,A2	A3,B1	B2,B1	A1,A4	A3,B2	A1,B4	A3,B2	A2,A3	A3,B1	A3,A1	A3,A1	-1,-1	A3,A1	A1,B2	N,B3	A2,B1	N,B1	A2,N	A3,B1	A3,A2	A3,B1
iteration_435	-1,-1	-2,-2	B1,B2	A1,B3	-2,-2	-1,-1	B3,B1	A1,B2	A4,A1	B3,B2	-2,-2	-1,-1	B3,B1	A3,B1	A1,B2	A2,B3	A1,B1	-2,-2	-2,-2	-2,-2	A4,B2	-2,-2	-2,-2	A4,B4	A2,A1	A2,B2	A1,B3	-1,-1	B3,N	-1,-1	A1,N	N,B5	N,B4	B5,N	B4,B3	-2,-2	N,B4	N,N	B4,B5	B4,B5	A1,N	B5,B3	N,B5	B5,N	A1,B2	A1,B5	N,N
iteration_436	N,B1	B1,B2	B1,B1	B1,B3	N,B1	N,B4	B1,B1	B1,B1	-1,-1	B1,B1	A2,B1	B1,B1	B1,B3	A2,B3	B1,B1	A4,A1	B1,B3	N,B1	N,B1	B1,B4	B1,B2	B1,B1	A2,B1	B3,B1	A4,B1	A4,B1	-1,-1	-1,-1	-2,-2	-2,-2	-2,-2	-1,-1	-2,-2	B1,B3	-2,-2	-2,-2	-1,-1	-2,-2	-2,-2	-2,-2	A3,N	B3,B4	A3,B4	A3,B3	A1,B3	B3,B1	A1,B4
iteration_437	-1,-1	A1,B2	A1,N	-1,-1	A1,N	A1,B4	N,B2	B2,N	-2,-2	A1,B2	A2,A2	A1,B1	A1,B2	N,B5	N,B1	A1,A2	B2,N	B4,B2	-1,-1	B4,N	-2,-2	A1,A2	A2,B1	B2,N	A1,B1	A2,N	-1,-1	-1,-1	A4,B1	-2,-2	B1,B2	B4,B2	B1,B2	A1,A3	A4,B2	-2,-2	B1,B4	B1,B4	-2,-2	B1,B4	A2,B3	A4,A1	A1,B3	A2,A4	-2,-2	-1,-1	A1,B1
iteration_438	-2,-2	-2,-2	-1,-1	A5,N	-2,-2	A2,B3	B3,N	B3,N	-2,-2	A5,N	B4,B1	A5,A5	A5,B3	A1,A2	A5,N	B2,B3	-1,-1	B3,B3	B3,B3	B3,N	-2,-2	A5,B4	A5,B4	A5,A1	B3,N	B3,N	A5,B2	A1,N	-1,-1	B2,N	N,N	-1,-1	A5,A1	-2,-2	-2,-2	N,B2	A1,N	-2,-2	A5,B5	A1,B5	A2,B3	A1,N	A2,B5	A1,B3	-2,-2	-1,-1	A1,B5
iteration_439	A2,B1	A1,B4	A1,A2	-1,-1	A1,B1	-2,-2	-2,-2	A1,A5	A1,B3	-2,-2	B3,N	-1,-1	-2,-2	A2,B5	-2,-2	-2,-2	-1,-1	-2,-2	A1,N	A1,N	A1,B3	A1,B3	A1,B3	A2,A3	-2,-2	-2,-2	-2,-2	-2,-2	-2,-2	A2,B3	A5,A4	A1,B3	A4,N	A2,B3	A1,N	A2,A5	B3,N	A1,N	A4,B3	A4,B3	A1,B2	A2,N	A2,B2	A1,N	N,B2	A2,N	B2,N
iteration_440	A3,B2	A2,B3	A2,A3	A2,B4	A2,B2	-2,-2	A2,A3	A3,B4	N,B2	A3,B4	A1,B1	A2,A2	A3,B4	A1,B4	-1,-1	A2,B2	A2,A2	-2,-2	-2,-2	-2,-2	B4,N	A2,B1	B1,B6	A3,A1	A2,B4	A2,B4	A2,B4	A2,B1	A1,B4	N,A5	A2,B4	A3,N	A1,B1	-1,-1	A2,B4	A2,N	A1,N	A3,B1	A1,N	N,B1	A4,B1	A2,A2	A4,A2	A4,A2	A1,N	-2,-2	A4,A1
iteration_441	A2,B2	A2,A2	A2,A2	B2,N	-1,-1	B4,B1	A2,B2	A2,B2	-1,-1	A2,B2	B1,B3	A2,N	A2,N	-2,-2	A2,B2	B4,N	A2,A1	A2,B4	B2,B4	B2,B4	A2,N	N,B1	B3,N	A2,N	A2,N	-1,-1	B2,B4	B2,B2	-1,-1	-2,-2	-1,-1	-1,-1	A4,B2	N,A3	A4,B2	-2,-2	B2,N	-1,-1	B2,B5	B2,B5	A1,B3	A4,A3	A1,A4	A1,A3	A1,B1	N,B1	A1,B2
iteration_442	A2,B3	A2,B1	B1,B3	A3,A3	B1,B3	-2,-2	-1,-1	A3,B1	-2,-2	-1,-1	A4,B1	A3,B3	A3,B1	N,B3	A3,B1	A4,A1	A3,B1	-2,-2	-2,-2	-2,-2	-1,-1	B1,B3	A4,A3	N,B1	A3,A1	A1,B1	A4,B1	A1,A3	A3,B2	B2,B2	A1,B2	B3,B2	A1,B2	A4,B1	A3,A1	B2,B2	-1,-1	A1,B3	-1,-1	A1,B2	A3,B1	A4,A3	A3,B1	A3,A3	A3,A2	A4,A3	-1,-1
iteration_443	-2,-2	-2,-2	B3,B4	N,B1	-2,-2	-2,-2	B3,N	-2,-2	-2,-2	B4,B1	A2,B2	B3,N	B3,N	-2,-2	N,B4	A2,B2	-2,-2	-2,-2	-2,-2	-2,-2	-2,-2	B2,B3	B2,N	-2,-2	-1,-1	B2,N	B2,N	-2,-2	-2,-2	A5,N	-1,-1	B2,N	B2,B4	-2,-2	N,B1	A5,B1	B4,B2	A4,B2	B4,B2	B4,B2	-2,-2	N,B1	-2,-2	-2,-2	-2,-2	-1,-1	-1,-1
iteration_444	-2,-2	-2,-2	B2,N	A4,A4	-2,-2	B1,B4	-1,-1	N,N	B1,B3	A4,N	B4,N	A4,B2	A4,B2	-1,-1	A4,N	N,A5	A4,B2	A4,B1	-2,-2	-2,-2	A4,B1	B2,B4	B2,N	A4,B2	N,A4	N,N	N,N	A4,A1	A4,A1	A3,B1	A4,A4	-1,-1	A4,A4	A3,B2	A4,A4	A3,A4	A4,A1	A4,A1	A4,A1	A4,A1	N,A5	A3,A4	A3,N	A4,N	A3,B2	-1,-1	-2,-2
iteration_445	-2,-2	-2,-2	A3,A4	N,B1	-2,-2	B5,N	A4,N	A3,B1	B2,B3	A3,B1	-2,-2	A4,N	A4,N	-2,-2	A3,N	-1,-1	A3,B1	A4,N	A4,B5	A4,N	B1,B2	-2,-2	-2,-2	-2,-2	A3,N	A3,N	-2,-2	-2,-2	-1,-1	B5,N	-1,-1	A2,B3	A3,N	B2,B2	A3,N	A3,B5	A2,A3	A3,B3	B3,N	B3,N	-1,-1	A3,B2	A3,A2	B2,N	N,B1	B2,B4	A2,A3
iteration_446	A2,N	B2,B2	B2,N	A4,B4	A2,B2	A2,A3	B4,B2	A4,N	-1,-1	B4,N	-2,-2	B4,N	A4,B2	-1,-1	B4,B2	A3,A1	A4,B2	A2,B2	-1,-1	-1,-1	A1,N	B4,N	-2,-2	A4,B2	A1,B2	A3,B2	A3,B4	B4,B1	A4,N	N,N	N,B1	A4,B1	B4,N	N,A2	A4,B4	A4,B1	A4,B4	A4,N	N,B1	B1,B4	A1,A1	A4,N	A1,N	A1,N	A1,B4	A1,N	A1,B4
iteration_447	B1,B4	-1,-1	B1,B1	B1,B1	-2,-2	N,B5	B1,B1	B1,B1	B2,N	B1,B1	A4,B1	-1,-1	B1,B1	A3,N	B1,B1	A4,N	B1,B1	B1,B5	N,B1	N,B1	B1,B2	B1,B1	B1,B1	A3,B1	A4,B1	N,B1	A4,B1	N,B1	B1,B3	-2,-2	B1,B3	A2,B3	B1,B1	N,A5	B1,B1	-2,-2	B3,B1	-1,-1	A2,B1	B3,B1	A1,B2	N,B1	A1,N	B2,B1	N,A4	N,N	N,B1
iteration_448	B3,B2	A3,B2	A3,B3	-1,-1	B2,B2	B2,B1	A3,B2	A3,A4	N,A3	-1,-1	A3,N	B3,B2	A4,B3	A1,A1	A4,B3	A2,B2	A4,B3	B2,B1	A3,B1	A3,B2	A3,N	A3,B2	B3,N	A1,B3	B2,B3	B2,B3	A4,B2	A4,N	B2,B2	A1,B2	B2,N	A4,A1	B2,N	-1,-1	A4,B2	B2,N	A4,N	A4,B2	N,N	A4,B2	-2,-2	-1,-1	-2,-2	-2,-2	A4,A1	A4,B1	-2,-2
iteration_449	A3,B1	A4,B1	A3,B1	A1,N	B1,B1	-1,-1	N,B1	A3,N	A2,B1	A3,N	-2,-2	A3,A1	N,B1	A1,B1	A1,B1	B3,B2	A3,A1	A2,B1	A2,B1	A1,N	-1,-1	-2,-2	-2,-2	A1,N	B1,B3	B1,B3	B1,B3	A1,A3	B5,N	A4,B1	A1,B5	A2,B1	A3,B5	B2,B2	A3,B5	A1,B1	A3,A2	A2,B5	-1,-1	A3,A2	-2,-2	-1,-1	B2,B2	-2,-2	A4,A1	A4,B2	A2,B2
iteration_450	A2,B2	N,B3	B2,N	A1,B2	B2,N	N,B3	B2,B2	A1,B2	A2,A1	A1,B2	A3,B2	-1,-1	B2,B2	-2,-2	B2,B2	N,B3	B2,N	B2,N	-1,-1	B2,N	A2,B2	A3,N	A3,N	-1,-1	B2,B3	B2,N	-1,-1	B2,B1	A1,B1	A3,B2	B1,B1	A3,B2	A1,B2	A4,B1	A1,B2	A3,B1	-1,-1	-1,-1	A1,B2	A1,B2	A1,B1	A4,B2	A4,A1	-1,-1	A1,A1	A1,B1	-2,-2
iteration_451	B1,B3	A2,B3	A2,B1	A3,B1	A2,B3	N,B3	A2,A3	A3,B1	A3,B1	B1,B1	A1,B1	A3,B1	-1,-1	B3,B1	A3,B1	A4,B1	A2,B1	A3,N	A3,N	A2,N	B1,B1	A3,B1	B1,B1	A3,B3	A4,B1	B1,B1	-1,-1	B4,B1	-1,-1	B2,B1	A3,B4	-2,-2	-2,-2	A1,B3	N,B1	A3,B2	-2,-2	-2,-2	-2,-2	N,B1	-2,-2	B3,B1	-2,-2	-2,-2	A2,B3	A1,B3	-2,-2
iteration_452	A1,B3	A2,B1	B1,B3	N,B1	A2,A1	-2,-2	B3,B1	B1,B1	A3,B1	B3,B1	A1,B1	B3,N	-1,-1	A1,B1	N,B1	-2,-2	N,B1	-2,-2	-2,-2	-1,-1	B1,B1	A1,N	A1,B3	A1,B3	N,B1	-2,-2	N,B1	-1,-1	-2,-2	A2,A3	N,B1	A1,B1	N,B1	A5,N	N,B1	A2,B1	A1,N	N,B1	N,B1	B1,B1	-1,-1	N,B1	-2,-2	-2,-2	B3,N	A5,B3	-2,-2
iteration_453	A4,N	B4,B1	A4,B4	A1,A1	N,B1	A2,B3	A1,B4	A4,A1	N,N	A4,A1	-2,-2	-1,-1	-1,-1	A2,A2	A4,A1	B1,B3	A1,B4	A1,A2	B4,B3	A2,B4	-1,-1	A1,N	A1,N	A2,B4	-1,-1	-1,-1	A1,B1	A1,A1	A1,B1	A3,A2	A1,A1	A2,N	A1,B1	B1,B1	A1,A1	A1,A3	A2,B1	A1,A2	A2,B1	N,B1	-1,-1	A1,B1	A4,B1	A1,A1	B1,B2	B1,B1	A4,B1
iteration_454	A1,B2	-1,-1	A1,B1	B4,B1	A1,B1	A1,A1	B1,B1	A1,B1	A3,A2	A1,B1	-1,-1	A1,B1	A1,B4	A2,A1	A1,B4	A1,B3	A1,B1	A1,B1	A1,B1	A1,B1	A3,B1	A1,B3	A1,B3	A2,B4	-1,-1	A1,B4	A1,B3	-2,-2	-2,-2	-1,-1	-2,-2	-2,-2	-2,-2	A1,A1	B2,B1	-2,-2	-2,-2	-2,-2	-2,-2	-2,-2	N,A4	A1,B2	B2,N	B2,N	A2,A2	A1,A2	-2,-2
iteration_455	A3,B1	N,B3	A3,N	-1,-1	N,B1	A1,B4	A1,N	-2,-2	-2,-2	-2,-2	A1,B3	A3,A4	-2,-2	-2,-2	A3,A4	-2,-2	-1,-1	A1,A1	A1,B4	A1,B4	-2,-2	A1,A3	A1,A4	-2,-2	-2,-2	-2,-2	-2,-2	A1,B2	A1,A4	-2,-2	A1,A1	N,B1	A1,A1	B1,B3	A1,B2	-1,-1	A1,A1	A1,A2	A1,A1	A1,A2	B1,B2	B2,B3	B2,B1	B2,B1	A1,N	A1,B1	A1,B2
iteration_456	-1,-1	-2,-2	N,B1	A1,B4	-2,-2	-1,-1	A1,B1	A1,N	-2,-2	A1,N	-1,-1	A1,N	B4,N	-1,-1	A1,N	-2,-2	B4,N	B1,B1	B1,B1	A1,B1	-2,-2	A1,B4	B4,N	A5,B4	-2,-2	A1,N	-2,-2	B4,N	A1,A3	A2,B3	A1,N	A1,A2	A1,B4	B1,B3	A3,B4	A1,B3	A1,A1	A1,A4	A1,B4	A1,B4	A1,B3	B4,B1	B3,B4	A1,B4	-2,-2	-2,-2	A1,B3
iteration_457	A1,B1	A2,A2	A2,B1	A1,B5	A2,B1	A1,B1	A2,A1	-1,-1	-2,-2	B1,B5	B3,N	A2,B5	A2,A1	-2,-2	B1,B5	-1,-1	B1,B5	A2,B1	A1,A1	-1,-1	-2,-2	B5,B3	B5,B3	-2,-2	-2,-2	-1,-1	-2,-2	A1,B2	B5,N	A3,N	A1,B5	-2,-2	B2,B5	B2,B2	A1,N	A3,B5	-2,-2	-2,-2	-2,-2	-2,-2	B1,B2	B1,B1	B1,B2	A1,B1	A3,B1	A3,B2	-2,-2
iteration_458	-2,-2	-2,-2	B1,B2	A1,B2	-2,-2	B3,N	A1,B2	B2,B1	-2,-2	A1,B1	A3,N	B2,B2	A1,B1	-1,-1	B2,B2	B2,B2	A1,B1	A1,N	A1,N	A1,B3	-2,-2	B2,N	A3,B2	B1,B1	B2,B2	-1,-1	B2,B2	B2,B2	A1,A1	-2,-2	-1,-1	B2,B1	A1,B2	B2,N	B2,B6	-2,-2	A1,B2	B2,B1	B2,B2	B2,B1	A2,B1	A1,N	A2,N	A1,B1	A2,B1	A2,B2	B2,N
iteration_459	A1,B2	B2,B1	A1,A1	-1,-1	A1,B2	B3,N	-1,-1	A1,A3	A2,B1	A1,A3	B2,B1	A3,A1	A1,A3	A3,B2	A1,A3	-2,-2	A1,A3	A1,N	A3,B3	A3,N	-1,-1	A3,B2	A1,B2	A1,B2	-2,-2	-2,-2	-1,-1	A3,A2	B2,N	A2,B1	A2,N	B5,N	A3,B2	B1,B2	A2,B2	A2,B1	A3,B5	B2,B5	A3,B5	A3,N	A1,B4	A2,B1	A2,B4	B1,B4	-1,-1	-2,-2	A2,B5
iteration_460	A3,B1	B3,B2	B1,B2	A1,B3	A3,B3	A2,B1	A1,B2	A1,B1	A2,B2	-1,-1	-2,-2	A1,B2	B3,B2	-1,-1	-1,-1	A2,B1	-1,-1	A1,A2	B2,B1	B2,B1	A2,B1	A1,A9	A1,A2	-1,-1	A2,A1	A2,B1	B1,B1	B3,B1	A1,B3	B3,N	B3,B3	B1,B2	B3,B1	A4,B1	A1,B3	B3,B3	B1,B1	B1,B2	B1,B2	B1,B1	A1,A3	A1,A4	A1,A1	A1,A1	A1,B2	A4,B2	A1,B1
iteration_461	A2,B3	A1,B3	A1,A2	A1,N	A2,B3	-2,-2	A1,N	A1,A1	-1,-1	-2,-2	N,A4	A2,A1	A1,N	-2,-2	A1,A1	A1,A4	-1,-1	-1,-1	-2,-2	-2,-2	A1,B1	A4,A2	A1,N	-2,-2	A1,B1	-1,-1	A1,B1	-2,-2	-2,-2	A1,B2	N,A3	-1,-1	A2,A1	A1,B3	-1,-1	B2,N	A2,B2	A2,B2	-1,-1	A1,B2	A3,A1	A1,A3	A3,A3	A1,A3	N,A3	A1,N	A2,A3
iteration_462	A2,B3	A5,N	A5,B3	A2,B2	A5,B3	-2,-2	-1,-1	B3,B2	-2,-2	A5,B2	B1,B2	A2,B3	A5,A2	-2,-2	B3,B2	A4,B1	A5,A2	-2,-2	-2,-2	-1,-1	-2,-2	A2,B1	A2,B1	-2,-2	B1,B2	B1,B3	A4,B3	A2,A2	B2,N	-2,-2	-1,-1	B1,B4	A2,N	-1,-1	A2,B2	-2,-2	A2,B4	N,B1	A2,B1	B1,B4	A2,A2	A2,B2	A2,B2	A2,B2	-2,-2	-2,-2	A2,B4
iteration_463	A5,N	A2,B3	A5,B3	A2,B4	A2,A5	B1,B1	A2,B3	A5,B4	N,A2	A5,A2	-1,-1	A2,B3	A2,B3	A2,A2	B3,B4	A3,A2	B3,B4	A2,B1	B3,B1	A2,B1	A5,N	B3,B3	A2,B3	A2,A2	A3,B4	A3,B4	A3,B4	B4,N	-1,-1	-2,-2	A2,B4	B2,N	A2,B4	N,B2	N,A2	-2,-2	B4,N	A2,B2	B4,B2	B4,N	A4,N	N,N	N,A4	N,A4	-1,-1	-2,-2	A4,N
iteration_464	A4,B1	A1,B1	A4,B1	A2,B1	A1,A4	N,A5	A4,B1	A2,B1	B3,B1	B1,B1	-1,-1	A4,A2	A4,B1	-1,-1	B1,B1	A1,B1	A4,A2	A4,N	-1,-1	A4,N	B1,B3	-2,-2	-2,-2	A4,A1	B1,B6	A1,B1	-1,-1	A2,B1	A2,B2	B3,B1	A2,A2	A1,A3	B1,B2	A3,B2	A2,B2	A2,B3	-1,-1	A1,B1	A3,B2	A1,B1	A1,B3	A3,B2	B2,B3	A3,B3	A3,B1	A3,B2	-2,-2
iteration_465	-1,-1	-2,-2	A1,A1	A1,A3	N,B1	A5,N	A1,B1	A3,B4	B2,B3	A3,B4	N,B2	A1,B4	A1,B1	-1,-1	A3,B4	A4,A1	A1,B4	N,B1	A1,N	A5,B1	A3,B2	A1,N	B4,B2	-1,-1	A4,B4	A3,A1	A3,A1	N,A3	A1,B2	A1,B1	A1,N	A5,N	B2,N	B5,N	B2,N	-1,-1	N,N	A5,B2	B2,N	B2,N	A2,A3	B5,N	A2,B5	A3,N	A1,B2	A1,B5	A2,N
iteration_466	A2,A2	B1,B1	A2,B1	A1,A8	A2,B1	A1,B1	A2,B2	A2,B2	A1,B1	A2,A1	A1,B1	A2,A1	A1,B1	A1,A3	A1,B1	-1,-1	A2,B2	-1,-1	A2,A1	A1,B2	-1,-1	A2,B1	A1,B1	A1,A1	A1,A1	-1,-1	A1,B1	B2,B2	A1,B3	A2,A2	B3,B2	A1,B1	A1,B2	A1,B1	A1,B2	A2,B2	-1,-1	B2,B1	A1,B2	B2,B1	B1,B2	A1,B2	-1,-1	A1,B1	A4,N	A1,A4	A1,B2
iteration_467	B1,B2	B1,B2	B1,B1	B2,N	B1,B2	A2,A2	B1,B2	B1,B2	-2,-2	B1,B2	-2,-2	B1,B2	B1,B2	-2,-2	N,B1	A3,B1	B1,B2	-2,-2	A2,B1	A2,B1	-1,-1	-1,-1	-2,-2	-2,-2	A3,N	A3,B1	-1,-1	B2,B2	A3,N	B1,B3	B2,N	N,B2	B2,N	A3,B2	A3,B2	N,B1	N,N	B2,N	B2,N	B2,B2	A4,B1	-1,-1	B1,B2	A4,B2	A2,B1	A2,A3	N,B1
iteration_468	A3,B2	B1,B4	A3,B1	A2,N	A3,B1	A3,B1	A3,A2	-1,-1	-1,-1	A3,A2	-1,-1	A3,A2	A3,A2	B1,B1	N,B1	-2,-2	A3,N	-1,-1	-2,-2	A2,B5	-2,-2	-1,-1	-2,-2	A3,B1	-2,-2	-2,-2	-2,-2	A1,N	A2,B2	-1,-1	-1,-1	-1,-1	A2,N	A1,B2	A2,A1	A1,B1	-1,-1	B2,N	B2,N	A2,B1	B2,N	-1,-1	A2,B2	A2,N	B1,B3	B2,B1	A2,B1
iteration_469	A3,A2	B5,N	A3,N	B2,B5	A3,B5	A1,B2	A3,B2	A3,B2	A2,B2	N,N	A3,B2	B2,N	A3,B2	-2,-2	N,B5	N,B3	-1,-1	A3,B2	A1,B2	B2,B2	A2,B2	A3,B2	B2,B2	-1,-1	N,B5	N,N	-1,-1	N,B5	A2,B2	-2,-2	A2,N	-2,-2	-1,-1	A2,B3	A2,N	-2,-2	-2,-2	-2,-2	-2,-2	-2,-2	-2,-2	B3,N	-2,-2	-2,-2	B4,B1	A2,B4	-2,-2
iteration_470	N,B1	-2,-2	-1,-1	B4,B1	-2,-2	A3,B1	B1,B1	-2,-2	-2,-2	-2,-2	A2,B1	B1,B1	-2,-2	-2,-2	-2,-2	-2,-2	-2,-2	B1,B1	A3,B1	A3,B1	-2,-2	B1,B1	-1,-1	-1,-1	N,B1	N,B1	N,B1	A1,B4	B1,B1	N,A3	A1,B1	A2,A3	A1,B1	B3,B2	A4,B4	N,B1	-1,-1	A2,B1	A1,A2	A1,A2	N,A4	A1,B3	A1,N	A1,N	-2,-2	-2,-2	A1,N
iteration_471	A1,A4	A1,B4	A1,B4	A4,B4	A1,A1	B1,B4	A1,A4	N,N	A2,B3	A1,B4	A2,B1	A1,B4	B4,B4	-1,-1	B4,B4	A2,A2	B4,B4	A1,B1	A1,B1	A4,B1	A4,B3	A1,B1	B1,B4	-1,-1	A2,B4	A2,B4	A2,B4	B4,B1	A4,A1	-1,-1	A4,B4	A2,N	A1,B4	-1,-1	A4,B4	A4,A2	A1,N	A1,A2	A1,A2	B4,N	A2,A1	A3,B4	A2,B4	-1,-1	-1,-1	A1,B1	A1,B4
iteration_472	A2,A1	A2,B2	A2,A1	B2,B3	A2,B2	B2,B2	A1,B2	A1,B3	B2,B2	A2,B3	N,A3	A1,B2	A2,B2	A1,A2	-1,-1	-1,-1	A2,B2	A1,B2	A1,B2	A1,B2	B3,B2	N,N	A1,A2	A2,A1	-2,-2	A1,B4	-2,-2	A1,B2	A1,B3	A1,B3	A1,A1	A3,B2	B2,B3	N,A4	A1,B2	A1,A1	B2,B2	A3,B3	B2,B2	-1,-1	-2,-2	A1,N	A1,N	-2,-2	N,A4	N,N	B2,N
iteration_473	B2,B1	B2,N	B2,B2	A1,B3	N,B2	A3,A2	A1,B2	B3,B2	N,B2	-1,-1	-2,-2	B3,B2	B3,B2	A1,B3	B3,B2	-2,-2	B3,B2	A3,B2	A3,B2	A1,A6	B2,N	-2,-2	-2,-2	A1,B3	-2,-2	-2,-2	-2,-2	A1,A1	B1,B3	A3,A2	A1,B1	A5,N	A1,B3	B1,B3	A1,B1	A3,B1	A1,A5	A1,N	B3,N	A5,B3	-1,-1	A1,B1	A1,A1	-1,-1	A1,A4	A1,B1	A1,A5
iteration_474	-1,-1	-2,-2	A2,N	B3,B2	-1,-1	N,B4	A2,B2	A2,B3	-1,-1	A2,B2	-2,-2	B2,N	B2,N	-2,-2	B2,N	A4,B1	A2,B3	B2,N	B2,N	-1,-1	A2,A3	-2,-2	-2,-2	-2,-2	A4,N	A4,B2	-1,-1	A3,B3	A1,B3	-2,-2	A1,N	B2,B2	A1,B2	A3,B2	-1,-1	-2,-2	B2,B2	-1,-1	B2,B2	B2,B2	B3,B1	-1,-1	A3,B3	-2,-2	A2,B2	A2,B2	B3,B2
iteration_475	B2,N	A3,A2	A3,N	A1,B1	A3,B2	-1,-1	A1,A3	A1,N	-2,-2	N,B1	A1,B1	N,B1	A3,B1	A1,B4	A3,B1	A1,B4	A3,B1	-2,-2	-1,-1	-2,-2	-1,-1	N,B1	-1,-1	A3,A1	A1,A3	A1,B1	B4,B1	-1,-1	A3,B1	A1,B3	A4,B1	A2,B1	-1,-1	-2,-2	A3,A4	B1,B3	A3,B1	A2,A3	A2,A1	-1,-1	-2,-2	-2,-2	-2,-2	-2,-2	-2,-2	-2,-2	-1,-1
iteration_476	-2,-2	-2,-2	A4,A3	B3,B4	-2,-2	B1,B3	A3,B3	A4,B4	A3,B1	A3,B4	-1,-1	-1,-1	A4,B4	B1,B3	A3,B4	A2,B1	A4,B4	A3,B1	A3,B1	B3,B3	A3,A4	-2,-2	-2,-2	B4,B1	A2,B4	A2,B4	A3,B1	A1,B3	B4,N	A2,B1	B3,B4	A2,N	A1,B4	N,B4	A1,B4	A2,N	A2,B4	A2,B4	A1,A2	A1,A2	-2,-2	A1,N	-1,-1	A1,N	-2,-2	-2,-2	A2,A1
iteration_477	A2,A2	B1,B3	A2,B1	N,B1	A2,B3	A2,N	B1,B1	A2,N	-2,-2	A2,N	A1,B3	A2,N	A2,B1	N,A5	A2,N	-1,-1	B1,B1	A2,B1	N,B1	A2,B1	-2,-2	B3,N	-1,-1	A2,N	A2,B1	B2,N	B2,N	-2,-2	-2,-2	-2,-2	-2,-2	-2,-2	-2,-2	A3,B2	N,B1	-2,-2	-2,-2	-2,-2	-2,-2	-2,-2	-1,-1	B2,B1	N,N	N,B1	A1,B3	A3,B3	-1,-1
iteration_478	A3,B2	A1,A1	A3,A1	-1,-1	-1,-1	B3,B1	A1,B5	A2,A1	A1,B3	A3,B4	A1,N	-2,-2	A3,A2	A2,B1	-1,-1	B2,N	-2,-2	B5,N	A1,B3	A1,B3	A1,A2	-2,-2	-2,-2	A3,B1	-2,-2	-2,-2	A1,B2	A2,A2	B4,N	A2,B3	A2,B4	A3,A1	A2,B4	-1,-1	A2,N	A2,A2	A1,B4	A3,B4	A1,B4	A2,A3	-2,-2	-2,-2	-2,-2	-2,-2	-2,-2	-2,-2	-1,-1
iteration_479	A1,B4	N,A4	-1,-1	A4,B1	B4,N	-1,-1	A4,N	A4,N	-2,-2	A4,B4	-2,-2	A4,N	A4,N	A2,B1	B1,B4	A2,B3	N,B1	-1,-1	-2,-2	-2,-2	-2,-2	-1,-1	-2,-2	A2,N	B3,B1	A2,B4	A2,B4	B1,B1	A4,A1	A2,N	-1,-1	A5,N	A1,B1	A3,B2	A4,B1	A2,B1	-1,-1	N,B1	A5,B1	A1,A5	B1,B3	A3,B1	B1,B1	B1,B1	B1,B1	B2,B1	A1,B1
iteration_480	A2,A1	A2,N	A2,A2	A2,A3	A2,A2	B3,B2	A3,A2	A3,A2	-1,-1	A2,A3	-2,-2	A2,A3	A2,A2	A1,B3	A2,A3	N,A2	A2,A2	-1,-1	A2,B3	A3,B3	A3,B2	-2,-2	-2,-2	A1,A2	A2,N	A2,A3	A2,A3	A2,B1	A3,A1	A3,B1	A2,N	A2,N	A3,B1	N,B1	A2,A1	A1,B1	N,B1	A2,B1	A3,N	A3,A2	B1,B4	A2,N	A2,B1	N,B1	-2,-2	-2,-2	-1,-1
iteration_481	-1,-1	-2,-2	B4,N	A1,B1	-2,-2	A1,A4	A1,B4	A1,N	-2,-2	B1,B4	-2,-2	N,B1	A1,B4	B4,N	N,B1	A2,B2	A1,B4	A1,B4	A4,B4	A1,B4	-2,-2	N,B1	N,B1	B4,B4	B2,B1	B2,B1	-1,-1	A3,B1	A1,A3	A1,B3	A1,B1	N,B1	A3,B1	A3,A2	A3,B1	A1,B1	N,B1	N,B1	A3,B1	B1,B1	A1,B4	A2,B1	B1,B4	B1,B1	B1,B1	A3,B1	B1,B1
iteration_482	N,A5	N,A4	N,N	-1,-1	N,A5	A4,B1	-1,-1	A2,N	B4,N	N,A2	-2,-2	N,A2	N,A2	A2,B1	N,A2	-1,-1	N,A3	A4,A2	A2,B1	A5,B1	A2,B4	-2,-2	-2,-2	A2,N	-2,-2	N,N	A2,N	A2,B1	-1,-1	A4,B1	A3,B1	A1,A3	N,B1	A1,B3	N,B1	A3,B1	A3,N	A1,B1	A1,N	-1,-1	B4,B1	B3,B1	B4,B3	B1,B1	A3,A2	A3,B3	A3,B4
iteration_483	A1,B4	-1,-1	-1,-1	N,B1	A1,B2	N,A5	N,A2	A2,N	-2,-2	-1,-1	-2,-2	A1,N	-1,-1	-2,-2	A1,N	N,A4	A2,N	N,A5	N,N	A2,A5	-2,-2	A1,N	-2,-2	A1,N	N,N	A1,N	A4,N	N,A5	A1,B1	A4,B5	A1,N	A2,B3	A1,N	A3,N	N,B1	-2,-2	A2,A1	B3,N	A2,A1	A2,A1	-2,-2	A3,B1	-1,-1	-1,-1	A1,A3	A1,N	-2,-2
iteration_484	-1,-1	A1,B3	A4,B3	A1,N	A1,A4	A1,A3	A1,B3	A4,A1	A1,B1	-1,-1	-2,-2	B3,N	A4,N	A4,B1	-1,-1	A2,B1	A4,A1	A1,A1	A1,B3	A1,A1	A1,B1	-2,-2	-2,-2	-2,-2	-1,-1	N,B1	A2,N	B3,N	-1,-1	A4,B1	A1,B3	A2,N	B3,N	A2,B3	A1,N	A4,B3	N,N	A2,B3	N,N	B3,N	A1,B1	B3,N	N,B1	A1,N	N,A4	A2,N	N,N
iteration_485	B1,B3	A1,A1	A1,B1	A2,B3	A1,B1	-2,-2	A1,A2	A1,A2	-2,-2	A1,A2	A2,B3	A1,B3	A2,B1	A1,N	A1,B3	A1,B1	A2,B1	-2,-2	-2,-2	-2,-2	-2,-2	A1,B3	A2,A1	A2,A1	B1,B3	B1,B3	A1,B1	A2,B3	B3,B1	A2,A3	A2,B3	N,A4	A2,B3	-1,-1	B3,B1	A2,B3	A2,N	B3,N	B3,B2	-1,-1	-2,-2	-2,-2	N,B3	-1,-1	-2,-2	-2,-2	N,N
iteration_486	-1,-1	-2,-2	N,B1	A3,N	-1,-1	-2,-2	N,B1	N,B1	-2,-2	-1,-1	A2,A2	A3,B1	A3,B1	A5,N	N,B1	A2,B2	A3,N	N,B1	N,B1	N,B1	-1,-1	A2,B1	A3,A2	A3,A5	B2,B1	B2,N	A2,N	N,B5	A3,B1	-2,-2	-1,-1	A4,N	A3,N	A1,B3	B1,B5	N,B1	A4,B3	N,N	A3,A4	A3,A4	-1,-1	B3,B5	N,B3	A2,B5	N,A2	B3,N	A4,N
iteration_487	A3,A1	A1,B1	A3,B1	B2,N	A1,B1	-1,-1	N,B1	A3,B2	A2,A2	A3,N	A5,N	B1,B2	B1,B2	A5,N	A3,B2	B2,N	N,B1	A4,B1	N,N	A1,N	A2,B2	B2,N	A5,B2	A5,B1	B2,N	B2,N	A3,B2	A2,N	B2,B1	A1,A3	N,B1	-2,-2	B2,N	A3,B2	A2,B2	A1,N	B2,N	-1,-1	-2,-2	B2,N	N,B2	B2,B2	B2,N	B2,N	B1,B3	B2,B1	B2,B2
iteration_488	A4,N	N,N	N,N	A1,B1	A4,B5	B2,B2	-1,-1	A1,N	-2,-2	N,B1	B2,B2	-1,-1	N,B1	-2,-2	N,B1	A1,A1	-1,-1	B2,N	A1,B2	-1,-1	-2,-2	B2,N	A1,B2	-2,-2	A1,B1	A1,N	A1,B1	A1,A1	A3,B1	A1,B1	A3,A1	A1,B4	A3,A1	A2,B2	A1,B1	-1,-1	A1,A3	A1,B4	A1,A3	-1,-1	A2,B3	A2,B1	A2,B1	B1,B3	A2,A2	A2,B2	A1,B1
iteration_489	-2,-2	-2,-2	A1,N	A2,A2	-2,-2	A2,B3	A2,N	A1,A2	B4,N	A2,N	B3,B1	A1,A2	A2,A1	-2,-2	-1,-1	B2,B2	A2,A1	-1,-1	A2,A2	A2,A2	A1,B4	A1,B3	A1,B3	-2,-2	A2,B2	-1,-1	B2,N	N,B1	A2,N	-2,-2	A2,N	N,A3	N,A2	N,A4	N,A2	A2,N	N,N	A2,A3	N,A3	N,N	B2,B2	N,N	-1,-1	N,B2	-2,-2	-1,-1	N,N
iteration_490	-2,-2	-2,-2	N,B1	B2,B1	N,B1	-2,-2	-2,-2	B2,B3	A1,A3	-2,-2	A4,N	B2,N	-2,-2	-2,-2	B2,N	A2,B2	-2,-2	-2,-2	-2,-2	-2,-2	A1,B2	A4,B2	-1,-1	-2,-2	B2,N	-1,-1	B2,B2	-2,-2	-2,-2	-1,-1	N,B3	A3,A2	B3,B2	A2,A3	B3,N	N,N	A2,B3	-1,-1	A3,B3	A3,B3	A1,A2	A2,B3	A1,B3	A1,B3	A3,B1	A3,A2	B3,B3
iteration_491	A4,B1	A2,A1	A4,A2	A2,B2	A4,A1	A1,B3	A2,B2	A2,B2	B4,B1	A2,A4	A2,B1	A4,B2	A2,B2	A2,A1	A2,A2	B2,B2	A2,A4	A2,A1	B2,B3	A2,B3	B2,B4	B1,B2	B1,B2	A2,A2	A2,B2	A2,B2	-1,-1	B2,B1	A2,N	A2,B1	N,B1	-1,-1	A2,B1	-1,-1	N,B1	N,B1	N,B1	N,B1	A2,B4	A2,B4	-2,-2	-2,-2	-2,-2	-2,-2	-1,-1	A5,B5	-2,-2
iteration_492	A2,B3	-1,-1	A3,B3	A1,A2	A2,B3	-1,-1	A1,B3	A4,B1	A1,A4	A2,B3	-2,-2	A3,A1	A3,A1	-2,-2	A2,B3	B1,B3	A2,B3	A1,B2	B3,B2	A1,B2	A4,A1	-1,-1	-2,-2	-2,-2	B3,B1	B3,B1	B3,B1	A1,A2	-1,-1	N,B3	A1,B4	-1,-1	A2,B4	B1,B4	A2,B4	B4,N	B4,B4	A2,B4	B4,N	A2,B4	B4,N	B4,B4	-1,-1	B4,B4	A1,B1	A1,B1	B4,B4
iteration_493	-1,-1	-2,-2	A3,A1	A2,A1	-2,-2	B2,B2	A3,A2	A1,A1	-2,-2	A3,A2	A3,B1	-1,-1	A3,A2	B1,B2	A1,A1	-2,-2	A1,A1	-1,-1	A3,B2	A3,B2	-2,-2	A3,A2	A3,A2	A3,B1	-2,-2	-2,-2	-2,-2	A2,A3	A2,A2	-1,-1	A2,N	A3,B2	A2,N	-1,-1	A2,B3	A2,B3	B2,N	A2,B2	A3,N	B2,N	A2,B1	A2,A3	A2,A4	A1,B1	B1,B2	A3,B1	A2,B2
iteration_494	-2,-2	-2,-2	B2,B4	B2,N	-2,-2	N,N	B4,N	B2,N	A4,N	-2,-2	A1,B2	B2,B2	B2,N	-2,-2	B2,B2	A1,A1	B2,N	N,B4	N,B2	N,B4	A4,B2	A1,B2	B2,B2	-2,-2	A1,B2	A1,B2	A1,B2	N,B2	A3,B2	A1,A1	B2,N	A2,A2	-1,-1	-1,-1	A3,N	A1,B2	A2,B2	A2,N	-1,-1	A2,B2	-2,-2	-2,-2	A2,A1	-2,-2	-1,-1	A2,B1	A2,A2
iteration_495	N,A5	N,B5	N,N	A1,A3	N,N	B1,B2	A3,N	A1,N	B1,B2	A1,N	A1,A1	N,A3	A1,N	-2,-2	A1,N	A3,B2	N,A3	A3,B1	N,B1	N,B1	A1,B1	A1,N	A1,N	-2,-2	A3,N	-1,-1	A3,N	A1,A3	A1,B2	-2,-2	N,B1	B3,B1	A1,B2	B1,B4	-1,-1	-2,-2	-1,-1	B2,B3	B2,B1	B2,B1	A1,A1	A1,B1	A1,B1	A1,B1	-2,-2	-2,-2	A1,B1
iteration_496	B1,B3	A2,A1	A2,B1	B4,N	-2,-2	A3,B2	N,B1	A2,N	-2,-2	N,B1	A1,B4	B1,B4	A2,B4	B2,N	N,B1	-1,-1	A2,N	B2,B1	B2,N	A3,B1	-1,-1	B4,B4	A1,B1	B4,B2	N,B1	N,B1	-2,-2	A1,B4	N,A2	-1,-1	A1,N	B1,B1	-1,-1	B1,B2	A1,N	A1,B4	A2,B1	A1,B1	A1,B1	A2,B1	A3,N	A1,B1	A1,A3	A3,B1	-2,-2	-2,-2	A2,A1
iteration_497	-1,-1	-2,-2	N,A2	A1,A4	-2,-2	-2,-2	A2,A4	-1,-1	-2,-2	-1,-1	N,N	A4,A2	A1,N	-1,-1	A4,N	B1,B4	-1,-1	-1,-1	-2,-2	-2,-2	-2,-2	-1,-1	A4,B2	A1,B2	B4,N	A4,B1	B4,N	A4,N	A1,B3	B1,B2	A4,B3	-1,-1	A1,N	A2,A2	A1,N	A4,B1	A1,A1	-2,-2	-2,-2	-1,-1	B2,B1	A2,N	A2,B2	N,B1	B3,B1	A2,B3	A1,B2
iteration_498	-2,-2	-2,-2	-2,-2	-2,-2	-2,-2	-2,-2	-2,-2	-2,-2	-2,-2	-2,-2	A2,B2	-1,-1	-2,-2	-2,-2	B2,B1	A1,B4	-2,-2	-2,-2	N,B1	N,B1	-2,-2	B2,B2	B2,N	-2,-2	A1,B2	B4,B1	B4,B1	-2,-2	-2,-2	-2,-2	-2,-2	-2,-2	N,B1	A3,N	B3,N	-1,-1	-2,-2	N,B1	-2,-2	N,B1	N,B2	A3,B3	A3,N	A3,N	B4,N	A3,B4	A3,N
iteration_499	B2,B1	A1,B4	B4,B2	A4,B1	-1,-1	-2,-2	B1,B2	A4,B4	A3,B1	A4,B2	A2,A2	A4,B2	A4,B4	N,B5	A4,B2	A3,B1	B1,B4	-2,-2	-2,-2	-2,-2	A3,A4	A2,B2	A4,A2	B4,N	A4,B1	A4,B1	B1,B2	A4,B1	B1,B1	B5,N	A4,B1	A3,A1	-1,-1	A4,N	B1,B1	A5,B5	A3,B1	A3,B1	A3,B1	A1,B1	A1,B3	A4,B1	A4,B3	A4,B3	-2,-2	A4,N	B3,B1
iteration_500	A3,B2	N,A2	A3,N	B2,N	A3,N	N,B2	N,N	B2,N	-2,-2	N,N	B3,N	A3,N	B2,N	-2,-2	-1,-1	-2,-2	A3,B2	N,N	N,N	N,N	-2,-2	A3,B3	B3,N	-2,-2	-2,-2	A1,N	-2,-2	A4,N	A1,B2	B2,N	A4,B2	A3,B2	A4,B2	A2,B3	A4,B2	B2,B2	A3,B2	A3,B2	A4,A3	A3,B2	B2,B1	A4,B3	B3,B2	B3,B2	A1,B1	A2,B1	B2,B2
iteration_501	B2,N	A2,A2	A2,B2	A1,A1	A2,B2	B1,B4	A2,A1	-1,-1	A4,B1	-1,-1	B2,B2	A1,B2	A1,B2	A1,A1	A1,B2	A4,B1	A1,B2	A1,B4	A1,B1	A1,B1	B1,B2	A1,B2	A1,B2	A1,A1	-1,-1	B1,B2	A4,B1	A1,A1	A1,B4	A3,B2	A1,A1	-2,-2	-1,-1	B2,N	A1,A1	A1,B2	-1,-1	-1,-1	-2,-2	-2,-2	B1,B4	A1,B2	A1,B4	A1,B1	-2,-2	-2,-2	-1,-1
iteration_502	A3,B2	A3,A1	A3,B2	A3,N	-1,-1	A1,A1	A3,B2	A3,A3	A3,N	A3,A3	A4,B1	A3,N	B2,N	-1,-1	B2,N	A5,N	A3,A3	A3,A1	A1,B2	A3,A1	A3,A3	N,B1	A3,B1	A2,N	A5,B2	-1,-1	A5,N	A2,N	A3,B2	A3,A1	B2,N	B3,B2	A2,B2	A1,B4	B2,N	A3,B2	B2,B2	A2,B3	B2,B2	B2,B3	B4,N	B4,N	B2,B4	A3,B4	-2,-2	-1,-1	B2,B2
iteration_503	A1,A4	A1,A2	A1,A1	B4,N	A1,B2	A2,B3	A1,N	A1,N	-2,-2	A1,N	-2,-2	A1,N	A1,B4	A1,A2	A1,B4	A3,N	A1,B4	A1,B3	B3,N	A2,N	-2,-2	-2,-2	-2,-2	A1,A1	A3,B4	A3,B4	A1,N	A1,B4	A3,N	N,B2	A3,B4	B2,N	A3,B4	A1,B4	A3,B4	A3,N	B4,N	B4,B2	A3,N	B4,N	-1,-1	A3,A1	A1,N	-2,-2	A3,B2	A1,B2	A1,N
iteration_504	A2,A1	B2,B1	A2,B2	A1,B3	A1,B1	-1,-1	A2,A1	A1,B2	B2,N	A2,B3	A1,B4	A1,B2	A1,B2	A4,N	A2,B3	B1,B4	B2,B3	A1,B3	-2,-2	-2,-2	B2,B2	A1,B2	A1,B4	A4,B2	A2,B1	-1,-1	-1,-1	A1,A2	A2,B3	-1,-1	A2,A2	N,A2	A2,A2	B2,B3	A2,A2	A2,B1	A2,A2	-1,-1	N,N	A2,N	A2,A2	A2,B2	A2,A2	A2,A2	A1,B4	B4,B2	A2,A2
iteration_505	N,B4	A1,B2	A1,N	-1,-1	B2,B4	A4,B1	N,N	A3,N	A1,B3	-2,-2	-2,-2	-2,-2	N,N	-1,-1	N,A3	N,B3	-2,-2	N,B1	N,B1	N,B1	A3,B3	-1,-1	-2,-2	N,A2	A3,N	N,N	N,N	-2,-2	-2,-2	A4,B1	A2,N	-2,-2	-2,-2	N,B3	N,A2	A4,A2	-1,-1	-2,-2	-2,-2	-2,-2	N,A3	N,N	N,N	N,A3	N,B1	N,B3	N,A3
iteration_506	-1,-1	A2,B1	A2,B1	-1,-1	B1,B2	-2,-2	N,B1	B1,B3	-2,-2	N,B1	-1,-1	A2,B3	A2,N	-1,-1	B1,B3	A2,B2	B1,B3	-2,-2	-2,-2	-2,-2	-2,-2	-1,-1	A2,A2	-2,-2	A2,B1	A2,B1	A2,B1	B3,B1	-1,-1	A1,B3	N,B3	A3,N	B3,N	B2,B2	A3,B3	A1,N	A3,B3	N,N	N,N	N,N	N,B1	A3,B2	B2,B1	A1,B4	A5,N	A5,B2	A3,B2
iteration_507	A2,A2	B3,B1	A2,B3	A4,N	A2,B1	N,A5	A4,B3	A2,A4	B2,B1	A4,B3	N,A2	-1,-1	A2,N	B4,N	A2,A4	B1,B1	B3,N	A4,A3	A4,A3	N,N	A2,B2	-1,-1	N,N	A2,B4	-1,-1	A2,B1	A4,B1	A1,A4	B4,N	-2,-2	A1,N	A2,B3	A1,B4	A2,B2	A1,B4	-2,-2	A1,B3	B4,B3	-1,-1	A1,A2	A2,B3	A1,A2	A1,B3	A2,B3	N,B5	A2,N	B3,B3
iteration_508	N,N	A2,B2	A2,A1	A1,B2	A2,A3	B4,N	A2,B2	A1,B2	A2,A1	A1,A1	B2,B1	A1,A1	A1,B2	A1,A1	A1,A1	B1,B2	A1,A2	B2,N	A2,B4	A2,N	A1,A2	A1,B2	A1,B2	A1,B2	A1,B1	A1,B1	A1,B1	A1,A3	B2,B3	A3,B2	A1,B2	A1,B4	A3,B2	A4,B1	A3,B2	A1,A3	A1,B2	A1,B2	A3,B4	B2,B4	B4,B1	A3,A4	-1,-1	A4,B4	A2,B1	A2,B1	B2,B1
iteration_509	-2,-2	-2,-2	A5,A2	A1,N	-2,-2	-2,-2	A2,N	A5,A1	-2,-2	A2,N	A1,B1	A2,A1	A5,A1	B2,B2	A2,N	-2,-2	A2,N	-2,-2	A2,N	-2,-2	-2,-2	N,N	A2,B1	A5,B2	-1,-1	A2,N	-2,-2	A2,A1	A1,N	B2,B3	A1,A2	-1,-1	A1,A2	B1,B1	A2,N	A1,B2	A1,B2	-1,-1	A1,B2	A1,B2	B2,N	A2,B1	A2,B2	A2,B2	-1,-1	N,B1	-1,-1
iteration_510	-2,-2	-1,-1	A5,A2	B2,N	-2,-2	B1,B2	A5,B2	-2,-2	-2,-2	A5,N	N,B5	N,A2	A5,B2	N,B3	B2,B3	A3,B2	A2,B2	B2,B2	A5,B1	B2,B2	-2,-2	B5,N	N,N	B2,N	B2,B2	-1,-1	A2,B2	A3,B2	A3,N	-2,-2	-1,-1	A1,B4	A3,B2	A5,N	A3,A3	-2,-2	B2,B4	A1,B2	A1,B2	A3,B4	A1,B2	A5,A3	A3,B2	A5,B2	-1,-1	A5,B1	A3,B2
iteration_511	A3,B1	A2,B1	A2,B1	A3,B2	A2,B1	-2,-2	B1,B2	A3,B1	A1,A1	A3,B1	B2,N	A2,B2	B1,B2	A4,B1	A2,A3	A1,B2	A2,B2	-2,-2	-2,-2	-2,-2	A1,B1	A2,B2	B2,B2	A4,B2	A1,A2	A2,B2	A1,A2	-1,-1	B2,B2	-2,-2	B2,B1	-2,-2	B2,B1	A3,B2	B2,B1	-2,-2	A1,A1	-2,-2	-2,-2	-2,-2	A1,B3	B2,B1	A1,B1	A1,B2	N,B4	A3,N	A1,B4
iteration_512	-2,-2	-2,-2	-1,-1	N,B1	-2,-2	A1,B2	A2,B1	A2,B1	A2,N	A2,N	N,B5	A2,B1	A2,B1	A2,A2	A2,N	A2,B3	-1,-1	A3,B2	A2,B2	A1,B1	A2,B1	N,B1	N,B1	A2,B1	A2,B3	A2,A2	A2,A2	-1,-1	A2,B1	B2,N	A2,B2	B4,B1	A2,B2	A1,A1	A2,B2	A2,B2	B2,B4	A2,B4	B2,B4	A2,B4	A4,B1	A2,A1	A2,B1	A1,B1	A2,B1	A2,A1	B1,B2
iteration_513	-1,-1	-2,-2	N,B1	N,B1	-2,-2	A2,A2	N,N	-1,-1	-1,-1	N,N	A2,B3	N,N	N,B1	A2,B3	N,N	-1,-1	N,B1	N,A2	N,A2	N,A2	-1,-1	B3,N	B3,N	B3,N	N,N	-1,-1	N,B5	-2,-2	-2,-2	A1,B3	N,B1	-1,-1	N,B1	A2,B3	-2,-2	A1,N	-1,-1	A2,N	-1,-1	A3,B1	-2,-2	A2,A5	-2,-2	-2,-2	-2,-2	-1,-1	-2,-2
iteration_514	A3,A2	A3,A1	A3,A3	B1,B1	A1,A2	A3,N	A3,B1	A3,B1	A3,A1	A3,B1	B2,B2	A3,B1	A3,B1	-2,-2	A3,B1	B2,B1	A3,B1	A3,A3	A3,N	-1,-1	A3,B2	A3,B2	A3,B2	-1,-1	B1,B1	B1,B1	A3,B2	B1,B4	B1,B2	-2,-2	B1,B2	-2,-2	B4,B1	A2,B2	B1,B1	-2,-2	-2,-2	-1,-1	-2,-2	-2,-2	A2,A2	B2,B1	A2,B1	A2,B1	-2,-2	-1,-1	-1,-1
iteration_515	A1,B3	-1,-1	A4,B3	A3,B1	A1,N	A3,B2	B3,B1	A4,A3	A1,B1	A4,A3	-2,-2	A4,A3	A4,B1	-2,-2	B3,B1	A5,N	A4,B1	A3,B1	A3,B1	A3,B3	-1,-1	-2,-2	-2,-2	-1,-1	A5,B3	A5,B3	A5,B3	A3,N	B1,B3	A1,B1	A3,B1	A1,N	N,B1	-1,-1	-2,-2	B1,B1	N,B1	A1,N	N,B1	A1,B1	B1,B1	A4,B3	A4,B1	B3,B1	-2,-2	-2,-2	N,B1
iteration_516	-1,-1	A1,B3	B3,B2	A3,A3	A1,A2	-1,-1	A3,B3	A3,B2	B1,B4	A3,B3	B1,B2	A3,B3	A3,B3	B3,N	A3,B2	-2,-2	A3,B3	A3,N	A3,B2	B3,B2	B2,B1	B3,B1	A3,B1	B3,B3	B2,N	A2,B4	A3,N	A3,A1	A3,N	A1,B4	N,A3	B1,B2	A3,A3	-1,-1	A1,N	A1,N	A3,B2	-1,-1	A3,B1	A3,B2	-1,-1	A4,N	A2,N	A4,B1	B3,N	A1,B3	A3,A2
iteration_517	A4,B1	B4,N	A4,B4	B1,B1	A4,N	A2,A3	A4,B1	B4,B1	A3,N	A4,B1	A1,A2	B4,B1	B4,B1	N,A5	A4,B1	A4,B1	A4,B1	A2,B1	A2,B1	-1,-1	A3,B1	A1,B4	A1,B4	N,B1	A4,B1	A4,B1	A4,B1	B1,B4	B1,B1	A3,B1	-1,-1	-1,-1	B1,B4	A2,B1	B1,B1	A3,B1	-1,-1	-2,-2	-2,-2	-2,-2	-1,-1	B1,B1	A1,B1	N,N	A3,B2	A3,A2	B1,B4
iteration_518	A2,A3	B2,N	A2,B2	A3,N	A3,B2	-2,-2	A2,A3	A3,B2	A3,A1	B2,N	-2,-2	B2,N	A2,A3	A1,N	B2,N	-2,-2	B2,N	-2,-2	-2,-2	-2,-2	A3,B3	-2,-2	-2,-2	A2,N	B2,N	-2,-2	-2,-2	A3,B2	-1,-1	-2,-2	-1,-1	-1,-1	B2,N	A2,A3	B2,B5	-2,-2	B2,B1	-2,-2	-2,-2	-2,-2	B4,N	A2,B2	A2,B4	A2,N	-2,-2	-2,-2	B4,B2
iteration_519	-2,-2	-2,-2	-1,-1	B1,B2	-2,-2	B2,B1	A1,B1	-1,-1	A2,B2	A2,B2	B2,B2	A2,B1	-1,-1	A3,B1	A2,B2	-1,-1	A2,B2	A1,B1	A1,B2	B1,B2	A2,A2	A2,B2	B1,B2	A1,B1	-1,-1	B2,B2	B2,B2	B2,N	N,B1	-2,-2	-1,-1	A2,N	B2,B1	-1,-1	B1,B2	-2,-2	B2,N	A2,B2	A1,N	B2,N	A3,B1	B1,B1	A3,B1	A3,B1	-2,-2	N,B1	A3,B2
iteration_520	-2,-2	-2,-2	N,B2	N,B2	-2,-2	B1,B1	B2,N	B2,N	A1,B2	B2,N	N,B1	N,N	N,N	A1,B3	B2,N	-2,-2	N,N	B1,B2	N,B1	B1,B2	-1,-1	N,B1	N,B1	B3,N	-2,-2	B2,N	-2,-2	-2,-2	-2,-2	N,B1	N,B1	A3,B2	N,B1	-2,-2	-1,-1	N,B1	B2,B1	B2,N	A3,N	B2,B1	A2,N	N,B1	N,N	A2,B1	N,B1	-2,-2	N,B2
iteration_521	A3,B1	A1,B3	A3,B3	A1,N	A1,B1	-2,-2	B3,N	B3,N	-2,-2	B3,N	-2,-2	-1,-1	A1,B3	-1,-1	B3,N	-1,-1	B3,N	-2,-2	B3,N	-2,-2	-2,-2	-2,-2	A1,N	A1,B2	-2,-2	-2,-2	-1,-1	-2,-2	-2,-2	-2,-2	-1,-1	N,B1	-1,-1	A1,B4	A1,A4	-2,-2	-1,-1	A1,B1	A1,B1	A3,B2	B1,B2	A1,A1	A1,B1	A1,B1	N,B2	A1,N	N,B1
iteration_522	N,B5	A1,B4	-1,-1	A5,A3	A1,N	-2,-2	-1,-1	A5,B5	A1,A4	A3,B5	A4,N	A3,B5	A5,B5	A1,A4	-2,-2	-1,-1	-2,-2	-2,-2	-2,-2	-2,-2	A1,B5	A4,B5	-1,-1	A5,A1	-2,-2	-2,-2	-2,-2	-2,-2	-1,-1	-1,-1	N,B1	-2,-2	-2,-2	-2,-2	-2,-2	N,N	-2,-2	-2,-2	-2,-2	-2,-2	-2,-2	N,B1	-2,-2	-2,-2	-2,-2	-2,-2	A1,N
iteration_523	B1,B2	A3,B1	A3,B1	A1,N	B1,B2	A4,A1	A1,B1	-1,-1	N,N	A3,N	A3,B1	-1,-1	A1,B1	B3,N	A3,A1	-2,-2	N,B1	A1,A4	A1,A4	A1,A4	A3,B2	-1,-1	-1,-1	B1,B3	-2,-2	-2,-2	-2,-2	A1,B4	A5,N	-1,-1	A1,N	A1,B4	A1,A5	A5,N	A5,B4	-2,-2	A1,B4	A1,A5	A1,B4	A1,A5	A1,A3	A5,N	A1,A5	A5,A3	B1,B2	A5,B1	A1,B4
iteration_524	-2,-2	-2,-2	N,A3	A2,N	-2,-2	B2,B1	A2,N	-2,-2	-2,-2	-1,-1	N,B5	N,N	-1,-1	-2,-2	N,N	N,B2	N,N	N,B1	A2,B2	B2,N	-2,-2	N,N	N,N	-2,-2	N,B2	N,B2	N,N	A2,A2	B3,N	-2,-2	A2,N	-2,-2	A2,N	A1,B3	A2,B3	-2,-2	-1,-1	-1,-1	-2,-2	-1,-1	A2,N	A2,B3	A2,A2	-1,-1	A1,N	B3,N	A2,N
iteration_525	-2,-2	-2,-2	A5,A3	A1,A1	-2,-2	-2,-2	A1,A5	-1,-1	B5,N	A1,A5	-2,-2	A1,A3	A1,A5	-2,-2	-1,-1	A2,B2	A1,A3	-2,-2	-2,-2	-2,-2	A3,B5	-2,-2	-1,-1	-2,-2	-1,-1	A2,A1	A2,A3	A1,A2	A1,A3	A3,B1	A3,A1	N,A2	A2,A3	A3,B1	A1,A1	A3,A3	N,A3	A2,N	A3,N	A3,A2	B2,B2	A3,A1	A1,B2	A1,B2	A4,B1	A4,B1	B2,N
iteration_526	A1,N	-2,-2	A1,N	A2,N	-2,-2	A1,B1	A2,A1	N,A2	A1,N	A1,A2	N,A5	A1,N	N,A2	-2,-2	A1,A2	-2,-2	A1,N	A1,B4	A1,B4	A2,B4	A1,A2	N,N	A5,N	-2,-2	-2,-2	-2,-2	-1,-1	-2,-2	-2,-2	-2,-2	-2,-2	-2,-2	-2,-2	B2,B2	A2,A5	-1,-1	-2,-2	-1,-1	-1,-1	-2,-2	B1,B1	A2,B2	B2,B1	B2,B1	B1,B1	B2,B1	-2,-2
iteration_527	A1,A1	B4,N	-1,-1	-1,-1	A1,B4	B3,N	A2,B4	A1,A1	B1,B1	-2,-2	-2,-2	-2,-2	A2,B4	A3,A1	A2,A1	B1,B1	A3,B2	A2,N	B4,B3	A2,B3	A1,B1	-2,-2	-2,-2	A2,A3	-1,-1	-1,-1	A2,B1	A1,B2	-1,-1	N,B1	A3,B2	A1,A3	A2,B2	-1,-1	A1,A2	B2,B1	A2,A3	A1,B2	A2,A3	A2,A1	A3,B1	A2,B3	-1,-1	A2,B1	-2,-2	-2,-2	-2,-2
iteration_528	-2,-2	-2,-2	N,B2	B1,B2	-2,-2	A1,B1	B2,N	-1,-1	A2,A2	-2,-2	-2,-2	N,B2	B2,B2	N,A2	N,B1	-2,-2	N,B1	B1,B2	A1,B2	N,B1	A2,B2	B2,N	-1,-1	B2,N	-2,-2	-2,-2	-1,-1	B1,B1	B1,B2	A4,N	B1,B1	N,B5	B1,B1	A4,N	B1,B1	A4,B1	B1,B5	N,B1	N,B1	B1,B5	A3,A2	N,B1	N,A3	A2,N	B4,N	A4,B4	N,B1
iteration_529	A2,B1	-1,-1	N,B1	A3,B3	A2,N	A3,B1	A3,B1	A3,B1	A4,B1	B3,N	A2,A2	B3,B1	B3,N	A2,B1	A3,N	-2,-2	A3,B1	A3,B1	A3,A3	B1,B1	A4,A3	A2,B1	A2,B1	A2,N	-2,-2	A3,N	-1,-1	A3,N	A2,B3	B1,B4	A2,A3	A5,N	A3,B3	A1,A3	B3,N	A3,B1	A5,B3	A3,A5	A3,N	A5,B3	-1,-1	A1,B3	A1,A4	A1,A4	-2,-2	-2,-2	A5,A1
iteration_530	-2,-2	-2,-2	-2,-2	-2,-2	-2,-2	-2,-2	-2,-2	-2,-2	-2,-2	-2,-2	-2,-2	-2,-2	-2,-2	-2,-2	A5,A2	A3,B1	-2,-2	-2,-2	-2,-2	-2,-2	-1,-1	-2,-2	-2,-2	-2,-2	A3,A2	A5,B1	-1,-1	-2,-2	A1,N	-2,-2	-2,-2	-2,-2	-1,-1	A1,B1	A2,A4	-2,-2	A4,A1	-2,-2	-2,-2	-2,-2	A3,B1	A1,A2	A1,B1	A3,A1	B2,B1	A1,B2	A4,B1
iteration_531	A2,A3	B3,N	A2,B3	A2,B4	-1,-1	B4,N	A2,A2	A2,B3	N,B4	A2,B4	A2,B2	A2,A2	-1,-1	-1,-1	B3,B4	A2,A1	B3,B4	A2,B4	A2,B4	A2,B4	B3,N	A2,A2	-1,-1	-2,-2	A1,B4	A2,B4	A2,B4	B4,B1	A2,N	N,N	B4,N	B2,N	A2,B1	A2,A2	B4,N	-1,-1	A2,N	B1,B2	A2,N	A2,B2	A2,A3	A2,B4	A2,B4	A2,A3	N,A5	A2,N	B4,N
iteration_532	-1,-1	-1,-1	A3,B3	A1,B1	A1,B1	A1,A4	A3,B1	A3,B1	A1,B1	A3,B1	-2,-2	A3,A1	A3,A1	-2,-2	B3,B1	N,B4	A1,B3	A1,B1	A1,B1	A3,A1	A3,B1	-2,-2	-2,-2	-2,-2	N,B1	B4,B3	N,B1	A2,B1	A1,B3	A1,A4	B1,B3	-2,-2	B1,B3	A3,B2	A5,B1	A1,B3	-2,-2	-2,-2	-2,-2	-2,-2	-2,-2	B1,B4	-2,-2	-2,-2	B3,N	A3,B3	N,B1
iteration_533	A1,B1	N,B2	A1,N	N,B1	B1,B2	A3,B1	A1,B1	N,N	A2,N	N,B1	-2,-2	A1,N	A1,B1	B1,B4	N,B1	-1,-1	N,N	B1,B1	-1,-1	A1,B1	N,A2	A1,N	-2,-2	A1,B1	A1,N	N,B1	A5,B2	A3,N	-1,-1	N,A2	A3,B3	A4,A1	A3,B3	A1,B3	A3,B3	B3,N	A3,A4	-1,-1	A4,B3	A3,A4	N,A4	A3,B3	A3,N	B3,N	A1,A1	A1,A1	A3,A4
iteration_534	-2,-2	-2,-2	B1,B2	A2,B1	-2,-2	A3,N	B1,B1	A2,B1	A3,B2	B1,B1	A2,B2	B1,B1	-1,-1	-2,-2	B1,B2	A3,B2	-1,-1	A3,B1	N,B1	-1,-1	A3,B1	B2,B1	B2,B1	-2,-2	B2,B2	A3,B2	-1,-1	A2,A3	N,B1	A2,B2	N,A3	B1,B2	A3,N	N,A4	A3,B1	B2,N	N,B1	B2,N	A3,B1	B2,N	A5,N	N,B1	A5,B1	N,N	-2,-2	-2,-2	A5,N
iteration_535	-2,-2	-2,-2	N,A2	A1,N	-1,-1	N,A2	N,N	A1,N	N,B2	A2,N	B3,B2	A2,N	A1,N	N,A3	A1,N	-2,-2	A2,N	N,A2	N,N	N,N	N,N	B2,N	A2,B3	N,N	-2,-2	-2,-2	-2,-2	A1,A2	B5,N	-1,-1	A1,B5	B5,N	A1,B5	A2,B3	-2,-2	A2,B5	B5,B5	A1,N	-1,-1	A1,N	A4,A1	A2,A1	A1,A4	A2,A1	N,A5	B3,N	A1,B5
iteration_536	-2,-2	-1,-1	B3,B1	N,B1	-1,-1	A2,B3	N,B1	B1,B1	-1,-1	B1,B1	A2,A2	B3,N	N,A5	N,A5	B3,B1	N,B5	B3,B1	A2,N	A2,N	B3,B1	-1,-1	A2,B3	A2,B3	N,N	N,B1	N,B1	B5,B1	-2,-2	-2,-2	A3,B1	N,B1	A1,B2	N,B1	B1,B4	B1,B2	B1,B1	A1,N	B2,N	-1,-1	B2,B1	A1,A1	B1,B1	A1,B1	A1,B1	-2,-2	-2,-2	A1,B1
iteration_537	A2,B3	A4,B1	A4,B3	A1,A2	B1,B3	A3,N	A2,B3	A4,A2	B2,N	-1,-1	-2,-2	A4,A2	A1,B3	N,B1	A1,B3	A1,A3	A4,A2	B3,N	A3,B3	A2,N	A4,B2	-2,-2	-2,-2	B3,B1	A3,B3	A1,B3	B3,B1	A1,B3	A2,B3	A3,B2	B3,B3	A2,B3	B3,B3	-1,-1	A1,B3	A3,B3	B3,B3	-1,-1	A2,B3	A2,B3	A4,B1	A1,B3	A1,A4	B3,B1	-2,-2	-1,-1	A4,B3
iteration_538	-2,-2	-2,-2	A1,A5	A2,A1	-1,-1	A1,B1	A1,A1	-1,-1	A2,B2	A1,A2	-2,-2	A5,A1	A5,A1	-2,-2	A5,A2	N,A2	A1,A1	A1,A1	A1,A1	A1,B1	A5,B2	-2,-2	-2,-2	A5,B4	A2,N	A2,A2	A2,A5	A2,B3	-1,-1	-1,-1	A2,A1	-1,-1	A2,N	A3,B2	A2,A1	-2,-2	N,B1	N,B1	B4,N	A2,B4	A2,B2	A3,A2	A2,A3	-1,-1	B2,B1	A3,B2	A2,B1
iteration_539	A1,B1	B1,B2	A1,B1	-1,-1	A1,B1	A1,A1	A1,B1	-1,-1	-2,-2	A2,B1	B4,N	B1,B1	A1,B1	N,A4	A2,B1	A2,A1	-1,-1	A1,A1	A1,B1	A1,A1	-2,-2	B1,B4	B1,B4	N,B1	A1,B1	A2,B1	A2,A1	A3,B1	-1,-1	-1,-1	A3,A2	A2,A3	A2,B1	N,A3	A3,B1	A2,B1	A2,A3	A2,B1	A2,A2	A2,A3	A2,B3	N,B1	B3,N	B3,B1	B1,B4	N,B1	-2,-2
iteration_540	A5,N	B1,B4	N,B1	A4,A1	A5,B1	-2,-2	A1,N	A4,B1	N,B1	A4,B1	B1,B1	-1,-1	A1,N	-2,-2	A1,B1	A4,B1	A1,N	A1,N	A1,N	-2,-2	N,B1	B1,B1	A4,B1	A1,N	A4,A1	A4,A1	A1,B1	-1,-1	A4,B1	A4,B3	A1,B1	B2,N	A4,A1	A3,B2	A4,A1	A2,B1	A1,B2	A1,B2	A1,N	A4,B2	N,A5	A4,B2	A4,A5	B2,N	A1,B1	A1,B2	A1,A4
iteration_541	-2,-2	-2,-2	A1,A5	-1,-1	-1,-1	B5,N	A5,A2	A5,B5	-1,-1	-1,-1	A2,B1	A2,A5	A1,B5	-2,-2	A5,B5	A3,A1	A1,A2	A2,N	A2,B5	A5,B5	A5,B1	A2,A2	N,N	-1,-1	A5,A1	A5,A3	A5,A3	B5,N	A2,A2	A1,B3	A2,B5	-1,-1	A2,N	A2,B1	A2,N	A2,A1	-2,-2	A1,N	-2,-2	-2,-2	B1,B3	A2,N	N,B1	B3,N	A3,B2	A2,B2	-2,-2
iteration_542	A2,B2	A1,A1	A2,A1	A2,B4	-1,-1	B1,B4	A2,A1	A1,B4	A3,B2	A2,A2	-2,-2	A2,A1	-1,-1	-2,-2	A1,B4	A2,A3	-1,-1	A1,B1	-1,-1	-1,-1	B2,B4	-2,-2	-1,-1	-1,-1	A2,B4	A1,A3	A2,B4	B4,N	A1,A2	B3,N	A1,B4	B2,B2	A1,N	A2,B1	A2,N	B4,B3	A1,B2	B2,N	B2,N	A1,B2	B2,B2	A2,B1	A2,B2	B1,B4	N,B4	N,B1	B2,B2
iteration_543	B1,B1	A2,B1	A2,A3	A1,B1	A2,B1	A2,A2	A1,B1	B1,B1	B4,B1	B1,B1	N,B1	A1,B1	B1,B1	A4,A1	B1,B1	B2,B3	A1,B1	A1,A2	-1,-1	A2,B1	B1,B4	A1,B1	N,B1	A4,B1	-1,-1	B1,B2	B1,B2	B1,B1	A1,A1	A5,N	A1,B1	A3,A2	-1,-1	-1,-1	A1,B1	A5,B1	-2,-2	A3,B1	-2,-2	A3,B1	A3,B1	A1,A1	A3,A1	A3,A1	B1,B3	A2,B1	-2,-2
iteration_544	A1,A3	A1,B1	A1,A1	A2,B1	A1,A3	N,B4	A1,B1	A1,B1	-1,-1	-1,-1	B2,N	A2,A1	A1,B1	A3,B2	A1,B1	B3,B2	A2,A1	B1,B4	B1,B4	A1,N	A1,A1	A1,N	A2,B2	A1,B2	A1,B3	B1,B2	B1,B2	-1,-1	B1,B4	B3,B1	A2,B1	A2,A1	A2,B1	A1,N	-2,-2	A2,B3	A2,A1	A2,B1	A1,B1	A2,A2	-2,-2	-2,-2	A1,N	-2,-2	A1,N	N,N	-2,-2
iteration_545	-2,-2	A2,B3	A5,B4	A3,N	B3,B3	A2,B3	A3,B3	-2,-2	A3,B1	A3,B3	A2,A2	-2,-2	-2,-2	-2,-2	-1,-1	A1,B3	-2,-2	A2,B3	B3,B3	A2,B3	B1,B3	A2,B3	A2,N	-2,-2	A3,B3	B3,B3	A3,B3	N,A5	N,A3	A1,B4	-1,-1	A1,B1	N,A3	-1,-1	N,N	B4,N	-1,-1	N,B1	A1,A3	N,B1	-2,-2	-1,-1	-1,-1	A1,N	A3,A2	A3,B2	-2,-2
iteration_546	A2,B1	-1,-1	B1,B4	-1,-1	B1,B4	-2,-2	-2,-2	-1,-1	-2,-2	-2,-2	-2,-2	-2,-2	-2,-2	-2,-2	B2,B1	A2,B1	-2,-2	-2,-2	-2,-2	-1,-1	-1,-1	-2,-2	-2,-2	-1,-1	A2,B2	-1,-1	B1,B2	B2,B2	B2,B2	A2,B2	B2,B2	B1,B2	-1,-1	A1,A1	B2,B2	A2,B2	N,B2	-2,-2	-2,-2	A1,B1	B3,B1	A1,B2	A1,B3	-1,-1	B2,B3	A1,B2	B3,N
iteration_547	N,B1	-2,-2	-2,-2	-1,-1	-1,-1	A1,A1	B1,B5	-2,-2	-2,-2	-2,-2	A2,B2	B1,B5	B4,B3	A1,A2	B3,B1	A2,B2	-2,-2	A1,B1	A1,B5	A1,B1	-2,-2	B2,B5	A2,B1	A1,B4	B2,B3	B2,B3	-1,-1	-2,-2	-2,-2	-2,-2	-2,-2	N,A2	N,B2	A1,A1	B5,B3	-2,-2	N,N	-1,-1	N,N	B2,N	B3,N	A1,B5	A1,B3	B5,B3	A1,A2	A1,A1	A1,N
iteration_548	A1,B2	A2,B1	A2,A1	-1,-1	B1,B2	-2,-2	-2,-2	A1,N	A2,B1	-2,-2	N,B5	N,A2	A2,A1	A2,B2	B1,B4	A1,B1	A1,N	-2,-2	-2,-2	-2,-2	A2,A1	N,N	A2,N	A2,A2	A1,A2	A1,A2	A2,B1	A3,N	A2,B3	-2,-2	B3,N	B1,B1	A2,N	N,A2	A3,B3	-2,-2	N,B1	N,B1	A2,B1	N,B1	A1,A2	B3,N	A2,N	A1,B3	A1,A1	A1,N	A2,B1
iteration_549	-2,-2	-2,-2	N,B1	-1,-1	-1,-1	N,A4	-1,-1	-2,-2	-2,-2	-2,-2	-2,-2	-2,-2	-1,-1	A5,N	N,B1	A4,B1	N,B1	N,N	N,B1	-1,-1	-2,-2	-2,-2	-1,-1	A5,B5	A4,N	B1,B1	A4,N	B5,N	-2,-2	-2,-2	B5,N	A4,N	B5,B2	N,B4	A3,B5	-2,-2	B5,N	B5,N	B2,N	A4,B5	B1,B4	N,N	N,B1	N,B1	-2,-2	-1,-1	N,B1
iteration_550	A3,A1	-1,-1	A3,B3	A2,A1	A3,B1	B3,N	A3,A1	A1,B3	N,B5	A3,A2	B3,N	A2,B3	A2,B3	N,B2	A3,A1	B2,N	A1,B3	A1,B3	A3,B3	A1,N	B3,N	A2,N	B3,B3	A2,N	-1,-1	A1,B2	A3,B2	-1,-1	-1,-1	B2,B1	A3,B1	B1,B1	A3,B1	-1,-1	-2,-2	A3,B2	B1,B1	B1,B1	B1,B1	B1,B1	B2,B2	A1,A4	A4,B2	A1,B2	N,N	A4,B2	A4,B1
iteration_551	-2,-2	-2,-2	B2,B1	A1,N	-2,-2	B1,B1	A1,B2	A1,B2	A3,B1	A1,B2	A4,N	A1,B1	A1,B2	N,A3	A1,B1	A3,A1	B2,N	B2,B1	B2,B1	B2,B1	A1,B1	N,B1	A4,B1	A1,N	A1,A3	A1,A3	A1,A3	N,N	A5,N	A2,A3	A5,B4	A3,A1	A5,B4	A4,N	N,B4	A2,B4	A3,B4	A3,B4	-1,-1	-1,-1	-2,-2	-1,-1	-1,-1	-1,-1	A4,B1	A4,B1	A3,N
iteration_552	-2,-2	-2,-2	A4,A2	-1,-1	-2,-2	A2,B1	A2,A4	-2,-2	-1,-1	-2,-2	-2,-2	-2,-2	-2,-2	-2,-2	A4,A4	A3,B1	-1,-1	A4,B1	A4,B1	A2,B1	-1,-1	-2,-2	-2,-2	-2,-2	A4,B1	A4,B1	A3,A4	-1,-1	-1,-1	-1,-1	A4,B1	A4,N	A4,B1	A2,N	A4,B1	B1,B1	A4,A4	A4,A4	A4,N	N,B1	A3,A1	A2,B1	A1,B1	A3,B1	B1,B3	A2,B1	A1,A4
iteration_553	-2,-2	-2,-2	A1,A3	A1,N	-2,-2	-2,-2	A1,N	A1,A3	B3,N	A1,N	A1,B4	A1,A1	A1,A1	A2,B1	-2,-2	-2,-2	A1,A1	-2,-2	-2,-2	-2,-2	A1,B3	A1,A1	A1,B4	A1,B1	-1,-1	-1,-1	A1,N	N,A4	A1,B4	-2,-2	-1,-1	A2,B1	A1,N	A1,B3	A1,A4	-2,-2	N,B1	A2,A1	A2,A1	A1,B1	N,A4	A1,B3	A1,N	A1,N	B1,B1	A1,B1	N,B1
iteration_554	-1,-1	B2,B2	B2,B2	A1,A1	B2,B2	B1,B1	A1,B2	A1,B2	N,A5	A1,B2	A1,A2	A1,B2	A1,B2	N,B3	A1,B2	A2,B2	A1,B2	A1,B1	B2,B1	-1,-1	A1,N	A1,A2	A1,B2	A1,N	A1,B2	A2,B2	A1,B2	-1,-1	A1,B3	B1,B1	A1,B3	A3,A2	B3,B3	A2,B2	A1,A1	A1,B1	A3,B3	A3,B3	A3,B3	A3,B3	B1,B2	A2,A1	B3,B3	A2,B1	N,B4	B2,N	A2,B3
iteration_555	B1,B3	B1,B5	B1,B1	A3,B2	B1,B1	N,B3	B2,B1	A3,B1	N,B4	B2,B1	A3,B1	B2,B1	B2,B1	-1,-1	-1,-1	A1,A3	B2,B1	N,B1	-1,-1	B1,B3	N,B1	-1,-1	A3,B2	-1,-1	A3,B1	A1,B1	-1,-1	B3,B2	A3,A1	B3,B2	A3,B3	A3,A1	A3,B3	B2,N	A3,B2	A3,B3	-1,-1	A3,A3	A3,B3	A3,A1	B4,B1	B2,B2	-1,-1	B2,B4	A1,B1	A1,N	A3,B4
iteration_556	A5,N	A2,B2	A2,N	A3,B2	A5,B2	A1,B1	A3,A2	-1,-1	-1,-1	A3,A2	B1,B4	-1,-1	B2,N	-2,-2	B2,N	A3,B2	A3,N	A3,B1	A1,A3	B1,B5	-2,-2	N,B1	A3,B1	B2,N	B2,B2	-1,-1	B2,N	-1,-1	-1,-1	A2,B2	A3,B1	-1,-1	B1,B1	-2,-2	-2,-2	A2,B1	B1,B1	B1,B3	B1,B3	B1,B1	A3,B1	N,B1	A3,N	B1,B1	-1,-1	-1,-1	N,B1
iteration_557	B1,B2	-1,-1	B1,B1	A2,N	-2,-2	A1,B3	-1,-1	N,B1	-2,-2	N,B1	A3,B1	N,B1	A2,B1	A1,A1	A2,B1	B4,N	N,B1	B3,B1	B3,B1	A1,N	-2,-2	N,B1	N,B1	A2,A1	A2,B4	A2,B4	B1,B4	A1,A2	B4,N	B1,B4	A2,N	A2,A1	A1,B4	B1,B4	A1,N	N,B1	A1,A1	A1,A1	-2,-2	A2,B4	A1,B2	-1,-1	A1,B1	B2,N	A2,A3	A2,B1	A1,B1
iteration_558	A3,B2	B5,N	A3,B5	N,B1	B2,B5	A2,B2	A3,N	B5,B1	N,A2	A3,B1	A2,A3	B5,B1	-1,-1	-2,-2	A3,N	A1,B3	A3,N	A2,N	A2,A3	B2,B1	N,B1	A2,B1	A2,B5	-2,-2	B3,N	A1,A3	B3,N	A5,N	B1,B1	A2,N	-1,-1	N,B5	A5,B1	A2,B2	A5,B1	A2,B1	A5,N	A5,N	N,B1	B1,B5	B4,N	A5,B2	A5,B4	-1,-1	-2,-2	-1,-1	A5,B4
iteration_559	A1,A1	-1,-1	A1,B3	A4,B4	A1,B3	A3,B2	A1,A4	A1,A4	B1,B3	A1,A4	A2,A3	A1,B4	B3,B4	-2,-2	A1,B4	N,A4	-1,-1	-1,-1	A3,A4	-1,-1	A1,B1	A1,A2	A1,A3	-2,-2	A1,A4	B4,N	B4,N	A4,N	A1,B4	-2,-2	A1,N	A3,N	B4,N	A3,A2	A1,A4	-2,-2	A3,N	B4,N	A3,B4	A3,B4	N,B1	A4,A3	B1,B2	A4,B1	-2,-2	-2,-2	A3,B1
iteration_560	A4,B1	B2,B1	A4,B2	A1,B2	A4,B1	-1,-1	B2,B2	A4,A1	N,A4	A1,B2	N,A3	A4,B2	A1,B2	A2,B3	A4,A1	A3,B2	A1,B2	B2,B1	B2,B1	-1,-1	A1,N	A4,N	B2,N	A1,A1	A4,B2	A1,B2	A4,B2	A1,B1	A1,B2	B3,B2	-1,-1	A1,A3	A1,B1	A2,B3	-1,-1	A1,B3	A3,B1	A1,B1	-1,-1	A1,A3	A1,A2	A1,B3	A1,B3	A1,A2	B3,B1	A2,B3	A1,A3
iteration_561	-2,-2	-2,-2	A2,A3	B4,N	-2,-2	N,A2	N,A3	A3,B4	B2,B2	-1,-1	B2,B2	A3,N	N,A3	A1,B3	A2,B4	N,B4	A3,N	N,A2	N,N	-2,-2	A3,B2	A3,B2	B2,N	B3,N	A2,N	A2,N	A2,N	A4,N	B1,B4	N,B3	A4,B1	A2,N	-1,-1	B3,B2	B4,N	N,B1	N,N	A2,N	A2,B1	N,B1	B2,N	N,B3	B2,N	-1,-1	A4,A1	A4,B3	N,B2
iteration_562	A1,B4	A4,B1	B1,B4	A1,A2	A1,B1	B3,B1	A2,B4	A2,B4	N,A4	A2,B4	A2,A2	-1,-1	A2,B4	A4,B1	-1,-1	A2,N	-1,-1	B4,B3	B4,B1	A4,B3	A2,N	A2,A1	A2,B4	B4,B1	A2,B4	A2,B4	B4,N	A1,B4	A2,B3	A5,N	B4,B3	-1,-1	A2,B4	-2,-2	A1,B3	A5,B3	A3,B4	A2,N	A2,N	A3,B4	A1,B3	-1,-1	A1,A4	A4,B3	-1,-1	-2,-2	A1,B4
iteration_563	A1,A1	B4,N	A1,B4	A3,N	A1,N	B1,B1	-1,-1	A3,B4	A3,B1	A1,N	A3,N	B4,N	-1,-1	A2,A1	A1,A3	A1,N	B4,N	N,B1	A1,B1	A1,B1	A3,B1	N,N	A3,B4	A2,B4	A1,A1	A1,A1	-1,-1	N,A5	A3,B1	-1,-1	N,B1	A3,B1	A3,A5	A3,B1	A3,N	-2,-2	A3,B1	A5,B1	A3,A5	-1,-1	A2,B1	A3,A4	A4,B1	A2,A3	A3,B2	A4,B2	B1,B1
iteration_564	-2,-2	-2,-2	N,B1	A2,B4	-2,-2	B1,B2	A2,B1	A2,N	-2,-2	B4,B1	A4,B1	A2,N	-1,-1	A1,B3	A2,B1	B1,B3	A2,B1	A2,B2	A2,B2	A2,B1	-2,-2	A4,N	A2,B1	A2,B3	B1,B1	B1,B1	-1,-1	A2,N	A1,B4	-2,-2	B4,B1	B2,B2	A1,A2	A2,B1	A1,A2	-2,-2	A2,B2	A1,B2	A2,B2	-1,-1	A4,A1	A2,A2	-1,-1	A2,A4	A2,A2	A2,B1	-1,-1
iteration_565	A1,A3	B3,B1	-1,-1	A3,B2	A1,B3	-2,-2	-1,-1	A1,B2	A2,B3	A1,B2	A3,N	A1,B2	-1,-1	-2,-2	A1,B2	A2,A2	B2,B1	-1,-1	-2,-2	-2,-2	A2,A1	A1,A3	A1,N	-2,-2	A2,B2	A1,A2	A2,B2	B2,B2	A4,B2	-2,-2	B2,N	A1,B2	B2,N	A1,B1	A3,B2	-2,-2	B2,B2	-1,-1	B2,N	B2,B2	B3,N	A3,A1	A3,B3	A3,B3	-1,-1	-1,-1	A3,B2
iteration_566	A2,B2	B3,N	B2,B3	A1,N	A2,B3	A3,A2	B2,N	A1,B2	A3,B2	A1,B3	A5,N	A1,B2	A1,B3	N,B1	B3,N	A2,B1	A1,B3	A2,N	A2,N	A3,B2	A3,B2	A5,B2	A5,B2	-1,-1	A2,N	B1,B3	A2,B3	N,A2	A1,B3	B1,B1	B3,N	B1,B1	A1,A2	B2,B3	A1,N	N,B1	A2,B1	A2,B1	A2,B1	A1,B1	B2,B2	A1,B2	B2,B2	A1,B2	A4,N	A4,B2	A2,B2
iteration_567	A4,B1	B3,B2	B1,B3	A3,B1	B1,B3	A1,N	B1,B3	-1,-1	-2,-2	-1,-1	B3,B2	A3,B3	B1,B3	-2,-2	A3,B1	A3,B2	A3,B1	A1,B1	A1,B1	A1,B1	-1,-1	B3,B2	B3,B3	-2,-2	-1,-1	A3,A3	B2,B1	A3,N	B1,B3	A2,B2	-1,-1	-1,-1	A3,B1	-1,-1	N,B1	B2,B1	A3,N	B1,B2	N,B1	N,B1	A5,N	B1,B1	-1,-1	A5,B1	A3,B2	A3,B1	-2,-2
iteration_568	A3,B1	A1,A1	A1,B1	A1,A2	A3,A1	A2,N	A1,A1	A2,B1	-2,-2	A2,B1	B2,B2	A1,A2	A1,A1	-1,-1	A1,B1	B1,B1	A2,B1	A1,A2	A1,A2	A1,A2	-1,-1	A1,B2	A1,B2	A1,N	B1,B1	B1,B1	A1,B1	A1,A2	A1,B3	-1,-1	A1,B3	-1,-1	A2,B3	A1,B1	A1,A1	A1,B3	A2,A2	A2,A2	B3,B2	A2,B3	B3,B1	A1,B1	B1,B3	B1,B3	B2,B2	A1,B2	-1,-1
iteration_569	A2,B3	A4,B1	A2,B1	-1,-1	A2,B1	A5,N	A2,B3	B1,B3	N,N	A2,B3	B1,B4	A2,A2	A2,B1	-2,-2	A2,A2	A1,B2	-1,-1	-1,-1	A5,B3	B3,N	-1,-1	A2,B1	A2,B4	-1,-1	A2,B2	A2,B2	A1,A2	B1,B3	A2,B1	B2,B2	A2,B1	A2,B1	A2,B3	-1,-1	A2,B3	A2,B2	B3,B1	B3,B1	A2,B1	A2,B1	A3,B1	-1,-1	B1,B3	A3,A2	-2,-2	-1,-1	B1,B1
iteration_570	B1,B4	N,B1	B1,B1	A3,B4	N,B1	-2,-2	B4,B1	B4,B1	A3,A2	A3,B1	-2,-2	A1,N	B4,B1	-2,-2	A3,B1	-1,-1	A3,B1	-2,-2	-2,-2	-2,-2	A3,B4	-2,-2	-2,-2	-1,-1	A3,B1	A3,B1	B1,B1	A3,A1	-1,-1	A2,B1	A3,B1	A1,B3	A1,B1	-1,-1	A3,B4	A3,A2	A1,A1	-1,-1	A1,A1	A1,B1	B2,B1	B4,B3	B3,B2	-2,-2	-2,-2	-1,-1	A1,B3
iteration_571	-1,-1	B4,N	A3,B4	A4,B2	B4,N	A1,A1	A3,B2	A3,A4	B1,B3	B4,B2	A1,A4	A4,B4	A3,B2	B4,N	A4,B4	-1,-1	-1,-1	A1,B2	A3,A1	-1,-1	A4,B1	A1,B4	A4,A1	B2,B4	B4,B4	A4,B1	B4,B1	B2,B3	A4,B1	A3,B2	A4,B2	A3,B2	A4,B2	N,A3	A4,B3	A3,B2	A4,A3	A4,B2	A4,A3	A3,B2	A1,B4	B3,N	B4,N	B4,B3	-1,-1	B3,N	A4,N
iteration_572	B2,N	A2,A3	A2,B2	B1,B4	A3,B2	B5,N	A2,B4	-1,-1	A1,A1	A2,B1	A4,N	A2,B4	B2,B1	-1,-1	B2,B2	B2,B2	-1,-1	A2,N	A2,B5	A2,N	A1,B2	A2,N	A4,B4	-2,-2	B2,B4	B2,B4	B2,B2	A4,B1	N,B4	A2,B1	N,B1	A2,A1	N,B1	A1,N	N,B1	A2,B1	A2,B1	A2,B1	A1,B1	A2,B1	A2,A3	A1,B1	A3,B1	A2,B1	B2,B3	A1,B2	B1,B1
iteration_573	B1,B1	B1,B3	B1,B1	A2,B5	-1,-1	A2,A2	B5,B1	A2,B1	B1,B1	B5,B1	A1,A1	A2,B1	A2,B1	B2,B2	B5,B1	A4,N	A2,B1	A2,B1	A2,B5	A2,B5	A2,B1	A2,A1	A2,A1	B1,B2	A4,B5	-1,-1	-1,-1	B5,N	A2,A1	-2,-2	A2,B5	-2,-2	A1,N	-2,-2	A1,N	A3,B3	-1,-1	-2,-2	-2,-2	A1,N	B4,B1	A1,N	B4,N	A1,B4	-2,-2	-2,-2	A1,B4
iteration_574	B1,B3	A1,B2	-1,-1	A3,B3	A1,B1	A1,N	B3,B3	A3,B3	A3,A1	B3,B3	N,A2	B3,B3	A3,B2	B4,B1	A3,B2	A1,A4	B3,B3	A1,B3	B3,N	A1,B3	A3,B1	B3,N	B3,N	A3,B4	A4,B2	A1,B2	A3,A4	B1,B3	A1,A3	N,B3	A1,B1	N,A5	A3,B3	A1,A4	-1,-1	A1,N	B3,N	B3,N	B3,N	B3,N	A2,A2	A4,B1	A4,A2	-1,-1	B1,B4	A1,B1	A4,N
iteration_575	A1,A1	B1,B3	A1,B1	A1,N	A1,B3	-1,-1	A1,N	A1,A1	N,A5	N,B1	A2,B2	A1,N	-1,-1	-2,-2	A1,A1	A4,N	A1,N	-1,-1	N,N	A1,B5	A1,N	A1,B2	A1,B2	-1,-1	A1,A4	A1,A4	A1,A4	N,N	A1,A4	B4,N	-1,-1	A2,B3	A1,N	A1,B3	N,B2	A1,B4	A1,B3	A1,B3	B3,N	A2,A1	B4,N	-1,-1	A1,B4	B4,N	A3,A1	A3,B3	B4,B3
iteration_576	-2,-2	-2,-2	A5,A2	B3,B2	-2,-2	-1,-1	A2,B2	A5,B2	A5,B5	A5,B2	N,A3	A2,B3	A5,B3	B4,N	A2,B2	-1,-1	A2,B2	A2,B1	B2,B1	A2,A1	B5,N	B3,N	A2,A3	A5,B4	A1,B2	-1,-1	-1,-1	-2,-2	-2,-2	-2,-2	-2,-2	-2,-2	-2,-2	-2,-2	-2,-2	-2,-2	B3,N	-2,-2	-2,-2	-1,-1	A2,B1	-1,-1	A2,B3	A2,N	-2,-2	A1,N	B3,B3
iteration_577	-2,-2	-2,-2	B1,B4	B2,B1	-2,-2	B1,B2	B1,B1	-1,-1	A2,B3	B4,B2	A1,A4	B2,B4	B1,B1	A1,B1	B1,B1	A3,B1	B1,B2	B1,B1	B1,B1	B1,B2	A2,B1	A1,B2	A1,B2	A1,B1	-1,-1	A3,B1	B1,B1	B1,B1	A1,B2	A1,B3	A1,B1	A5,N	A1,B1	B2,N	A1,B1	A1,B3	A1,N	A1,A5	A1,N	N,B1	B2,B2	B1,B3	B2,B2	B2,B2	A1,B1	B1,B2	A1,B2
iteration_578	A2,N	B1,B1	A2,B1	A2,B2	B1,B1	-1,-1	A2,B2	A2,A2	-1,-1	B1,B2	A2,B3	A2,A2	-1,-1	A1,A1	A2,B1	B1,B3	A2,B2	B2,B2	A2,B2	B2,B2	-1,-1	A2,A2	A2,B3	A1,B2	A2,B3	A2,B1	A2,B1	A2,B2	A3,B2	B2,B1	A3,B2	-1,-1	A3,B2	-1,-1	B2,B2	B2,B2	A1,B2	A1,B2	B2,B1	-1,-1	N,A4	A1,B2	A1,N	A1,N	B1,B4	A3,B1	B2,N
iteration_579	A3,B1	A1,B1	A1,A3	B1,B3	A3,B1	A2,A3	A1,B1	A1,B3	A1,A1	-2,-2	A1,B2	-1,-1	A1,B1	A3,B2	A3,B3	-1,-1	A1,B3	A3,B1	A2,B1	A2,B1	A1,B3	A3,B2	A1,B3	A1,A3	A3,B3	A3,N	-1,-1	B3,B1	-1,-1	A1,A2	A2,B3	A1,A3	B3,B1	N,A2	A2,B1	A2,A1	A1,B3	A1,B3	A1,B3	A1,B3	A2,B1	N,B1	N,B1	B1,B1	B1,B2	N,B1	A1,N
iteration_580	-2,-2	-2,-2	B2,B3	A1,B1	-2,-2	A3,N	B1,B2	-1,-1	A2,B1	A1,B3	A2,B1	A1,B2	N,N	A3,A2	-1,-1	A3,N	B1,B2	N,B1	B2,N	A3,B1	-1,-1	A1,B1	B1,B2	A3,B1	A3,B2	B2,N	B2,N	A4,A1	B1,B1	A5,N	A4,B1	A2,A2	A1,B1	A2,A2	A4,B1	A5,B1	A1,A2	A1,A2	A1,A2	A1,A2	A2,A2	A2,B1	A2,A2	A2,B1	-1,-1	A2,B3	A2,A1
iteration_581	N,B2	A3,B1	A3,N	B3,N	-1,-1	-2,-2	B3,N	A3,B3	A2,A2	B3,N	A1,B3	A3,B3	N,N	A2,B1	N,N	N,B4	A3,N	N,B1	-2,-2	-1,-1	A2,B3	B3,B3	A1,A3	N,B1	N,N	N,N	-1,-1	-2,-2	-2,-2	-2,-2	-2,-2	N,B1	-2,-2	A1,B2	B5,N	-2,-2	-2,-2	-2,-2	-2,-2	-2,-2	B1,B4	A1,B5	-1,-1	B5,B1	B2,N	A1,B2	-2,-2
iteration_582	-2,-2	-1,-1	B2,N	B1,B3	-2,-2	-2,-2	B2,B3	N,B3	-1,-1	N,B1	-2,-2	-2,-2	B2,B2	A2,A1	-2,-2	-1,-1	-2,-2	-2,-2	-2,-2	-2,-2	N,N	-2,-2	-2,-2	A2,B2	-1,-1	-2,-2	-2,-2	A3,B1	B2,B3	-2,-2	B1,B3	A2,A1	A3,B2	-1,-1	-1,-1	-2,-2	-1,-1	A2,B2	A2,B2	A2,B2	A2,B2	B3,B1	A2,B3	B2,B3	-2,-2	-2,-2	A2,A2
iteration_583	N,A5	N,A3	N,N	A1,B1	-1,-1	N,B3	N,B1	-1,-1	N,B3	N,B1	A2,B1	-1,-1	N,B1	A2,B1	N,B1	N,B4	A1,N	B1,B3	N,N	-1,-1	N,N	A2,B1	A2,B1	A2,B1	N,N	B4,B1	N,N	A1,B3	B1,B4	-2,-2	A1,A3	-2,-2	B3,B1	A1,B2	A1,A3	-2,-2	B3,B1	-2,-2	-2,-2	-2,-2	A4,N	A3,B2	A3,A4	A3,A4	-2,-2	-1,-1	A4,B3
iteration_584	-1,-1	-2,-2	B2,B3	A3,N	-1,-1	A1,A3	B2,N	B3,N	A2,B3	A3,B2	B1,B4	B2,N	A3,B2	N,A4	B3,N	A4,A1	B2,N	A5,B4	A1,B2	A3,N	A2,B3	N,B1	B4,B2	A3,N	A4,B3	A1,N	A1,N	-2,-2	-2,-2	-1,-1	-2,-2	A1,B3	A3,N	-1,-1	-2,-2	-2,-2	A3,B3	B3,N	A1,N	A1,N	A1,B4	A3,N	A3,B4	B4,N	-2,-2	-2,-2	B4,B3
iteration_585	-2,-2	-1,-1	B3,N	B3,B2	-2,-2	-1,-1	B3,B2	N,B3	A2,B1	N,B3	A3,N	B3,B2	B3,B3	A1,B4	N,B2	A4,B4	B3,B2	A4,B2	A4,B2	A1,B3	-1,-1	B2,N	A3,B3	A1,B3	-1,-1	A1,N	-2,-2	-2,-2	-2,-2	A1,B3	B3,B2	A4,N	B3,B2	-2,-2	-2,-2	B3,B3	-1,-1	B2,N	A4,B3	A4,B3	A5,N	N,B1	N,A5	N,B1	-2,-2	-2,-2	N,N
iteration_586	-2,-2	-2,-2	B1,B2	A1,B2	-2,-2	A2,B1	A1,B2	B2,B1	-1,-1	B2,B2	B2,B2	A1,B1	-1,-1	-1,-1	A1,B2	A2,A2	B2,B1	A1,B1	B2,B1	A1,B1	-2,-2	B1,B2	-1,-1	A2,B2	A1,A2	A2,B2	A1,A2	B2,B1	A1,B4	A1,A1	A1,B2	B3,B1	A1,B1	A3,B2	A1,A5	A1,A1	A1,B3	B1,B3	B1,B3	B1,B3	B1,B3	A3,B4	A3,B1	B4,B1	-1,-1	A3,B3	A3,A1
iteration_587	-2,-2	-2,-2	N,B2	-1,-1	-2,-2	A2,A3	N,B1	-2,-2	-2,-2	N,B1	A3,B2	N,B1	B2,B1	A1,B2	N,N	A2,N	-2,-2	A3,N	A2,B1	A2,B1	-2,-2	A3,N	B2,N	A1,B2	N,A2	A2,B3	N,B3	A2,B3	B1,B3	B2,N	B3,B3	A4,N	A2,B1	A2,A2	B3,B3	B3,B2	A4,B1	A4,B1	N,B1	A2,N	A3,A2	A2,B3	A3,B3	A3,B3	B2,N	A2,B2	A3,B1
iteration_588	-2,-2	-2,-2	A1,A2	B2,N	-2,-2	B1,B1	A2,B2	A1,N	-2,-2	A1,B2	A1,B3	A1,N	A1,B2	A1,A4	A2,B2	N,N	A2,N	B2,B1	-1,-1	B2,B1	-1,-1	-1,-1	A1,N	A1,B2	-1,-1	A2,B2	-1,-1	-2,-2	-2,-2	A1,B4	B2,N	-2,-2	-2,-2	B2,B2	N,B2	A1,B2	-1,-1	-2,-2	-2,-2	-2,-2	A3,N	B2,N	-1,-1	A3,B2	A2,B1	B1,B2	-2,-2
iteration_589	-2,-2	-2,-2	N,A2	N,N	-2,-2	N,A2	N,N	-1,-1	B2,B3	N,N	A1,A4	N,N	N,A2	-2,-2	N,N	-1,-1	N,A2	-1,-1	N,N	N,A2	A2,B2	N,A4	A1,N	-2,-2	N,B1	N,B1	N,B1	N,A4	N,A4	B1,B3	N,N	B2,N	A4,N	A3,A2	A4,N	N,B1	A4,N	A4,B2	B2,N	A4,N	-2,-2	-1,-1	A1,N	-2,-2	A1,B1	A3,B1	-2,-2
iteration_590	A4,N	B1,B1	A4,B1	A1,B1	N,B1	-1,-1	A4,B1	A1,B1	A3,B2	B1,B1	-1,-1	A4,A1	A1,B1	A1,A2	A4,A1	A1,B2	A4,A1	A4,B3	A4,B3	B1,B3	A1,B2	-1,-1	A1,B4	A1,A1	A1,B1	B2,B1	A1,B1	B1,B2	A1,A1	A1,A3	A1,B1	A2,A2	A1,B1	B3,B1	A1,B1	A1,A1	A2,B1	A1,A2	A1,A2	-1,-1	A3,B2	A1,B1	A3,B1	B1,B2	A3,B2	A3,B3	B1,B1
iteration_591	-2,-2	-2,-2	-2,-2	-2,-2	-1,-1	-2,-2	-2,-2	A2,A3	A2,A2	-2,-2	B3,B1	A4,A2	-2,-2	-2,-2	A2,A3	B2,B2	-2,-2	-2,-2	-2,-2	-2,-2	A2,B2	-1,-1	A4,B3	-1,-1	A3,B2	A3,B2	A2,B2	-2,-2	-2,-2	N,A5	N,A3	A1,B2	N,A3	B2,B2	A4,A3	N,N	-1,-1	B2,N	B2,N	A1,A3	A1,B3	A4,B2	A4,A1	A4,A1	A2,A2	A2,B2	-2,-2
iteration_592	N,A4	A1,B3	A1,N	B3,B1	A1,A4	-2,-2	N,B1	A1,B1	N,A3	B1,B3	N,B1	A1,B3	A1,B1	A2,B3	A1,B3	B4,N	N,B1	-2,-2	-1,-1	-1,-1	A1,N	B3,B1	A1,B1	A2,B1	A1,N	B3,B4	A1,B4	A1,B3	B1,B1	A4,A1	A1,B1	N,B1	A1,B1	-2,-2	B3,B1	A4,B1	B1,B1	A1,B1	A1,B1	B1,B1	B1,B4	B1,B3	B1,B1	-1,-1	-2,-2	-2,-2	B1,B1
iteration_593	B4,B1	A3,A2	A3,B4	A3,N	A2,B1	A4,N	A3,B4	A3,N	N,B4	B4,N	-1,-1	B4,N	A3,A3	B2,B3	A3,A3	A2,N	A3,B4	A3,A4	A3,N	A3,A4	N,N	-2,-2	N,B1	A3,B2	A3,A2	A3,N	A3,A2	N,A3	N,B3	B3,B1	N,N	-1,-1	N,N	A4,A1	B3,N	N,B3	B2,N	N,B2	N,B2	N,B2	-1,-1	A4,B3	A4,A3	A4,A3	N,A4	A1,N	A3,B2
iteration_594	A3,A1	A3,B2	-1,-1	A4,A5	A3,A3	B2,N	A4,A3	-1,-1	-2,-2	-2,-2	-2,-2	-2,-2	A4,A3	B2,B2	A3,A5	A1,B4	-1,-1	A4,N	A4,B2	A4,N	-2,-2	-2,-2	-1,-1	A4,B2	A1,A5	A3,B4	A1,A3	A4,B1	A5,N	-2,-2	-1,-1	N,B1	N,B1	N,A3	A5,B1	-2,-2	N,N	B1,B1	-1,-1	B1,B1	B2,B1	N,N	N,B2	N,B2	N,B2	N,N	N,B2
iteration_595	A1,B1	B1,B2	A1,B1	A1,A1	B1,B2	-1,-1	A1,A1	A1,A1	B2,B1	-1,-1	A1,A2	A1,A1	A1,B1	B3,B1	A1,A1	A1,A3	A1,A1	A1,B2	-1,-1	-1,-1	A1,B2	A1,A1	A1,A1	B1,B3	A1,A1	A1,A1	A1,A3	-1,-1	A1,A4	N,B1	A1,A4	B1,B2	A1,A1	A1,A3	A1,A1	A1,B1	A1,B2	A1,B1	-1,-1	A1,B1	B2,B2	A1,A1	A1,B2	A1,B2	B5,N	A1,B5	-1,-1
iteration_596	-2,-2	-2,-2	B2,N	-1,-1	-2,-2	N,A5	N,N	N,N	B2,B1	A2,N	-2,-2	A3,N	A2,B2	B3,B1	B2,N	A3,B2	A2,N	N,N	N,A5	N,A5	N,B2	-2,-2	-1,-1	A2,B3	B2,B2	A3,B2	B2,N	-2,-2	-2,-2	B2,B1	-1,-1	-1,-1	A3,A4	-1,-1	-2,-2	A2,B2	A3,B2	A3,B2	A4,B2	A3,B2	N,B5	N,A3	N,N	N,N	A1,B1	A2,B1	B2,N
iteration_597	B1,B1	A1,B2	A1,B1	A3,B1	-1,-1	A1,B3	A1,A3	A1,B1	A5,N	A3,B1	A4,N	-1,-1	A1,A3	A2,B2	B1,B1	A2,B2	A1,B1	A1,B3	A1,A1	A3,B3	A5,B1	A4,B1	A4,B1	A2,A3	B2,B1	A2,B1	A2,B3	B1,B1	A3,N	-2,-2	-1,-1	B2,B2	A3,B1	B2,B1	A3,B1	-2,-2	B1,B2	A3,B2	B1,B2	B1,B2	A1,B2	A3,B2	A3,B2	A3,A1	A1,A2	A1,B2	A3,B2
iteration_598	-2,-2	B4,N	A3,B4	A2,A1	-2,-2	B1,B1	A1,B2	A2,B3	-2,-2	A1,B3	A1,B2	A1,B2	-1,-1	-2,-2	A2,B3	A1,A1	A2,B3	B2,B1	B2,B1	B2,B1	-1,-1	B2,B2	A1,B2	-2,-2	A2,A1	A2,A1	A2,A1	A2,B2	A1,A1	A1,A2	A1,B2	A5,N	A1,B2	A3,B2	-1,-1	A1,B2	A1,A5	B2,N	A1,A5	A5,B2	A3,B1	A3,B2	A3,B1	A3,A3	A1,B4	A1,B2	A3,A5
iteration_599	-2,-2	-2,-2	-1,-1	A2,B3	N,B1	A4,N	B3,N	B3,N	-2,-2	-1,-1	A1,A1	A2,B1	A2,B1	B2,B2	B3,N	-1,-1	B3,N	A4,B3	A4,B3	B3,N	-1,-1	A2,A1	A2,A1	B1,B2	A4,N	A1,B3	A4,N	A2,N	B3,N	N,B4	N,N	A2,A2	B3,N	A1,A4	A2,B3	N,N	-1,-1	A2,B3	A2,N	A2,B3	B1,B2	A2,A1	A2,B1	A2,B1	-2,-2	-2,-2	A2,A2
iteration_600	A4,B1	A1,A1	A4,A1	B2,B2	A4,A1	A2,A2	A5,B1	A1,B2	N,A3	A1,B2	N,A2	A4,B2	A1,B2	N,A4	A4,B2	A1,A4	A1,B2	A2,B2	A5,A1	A2,B2	A1,N	A4,N	A4,A2	B2,N	A4,A1	A4,A4	A1,B2	B2,B2	B2,B2	A2,B3	B2,B2	B4,B1	B2,B2	A1,B1	B2,B2	B3,B2	B2,B4	-1,-1	B2,B4	B2,B1	A1,B1	B1,B2	A1,B1	B1,B1	A2,A1	A1,A2	B1,B2
iteration_601	A2,B2	A1,B1	A1,A2	A4,B2	A1,B2	-1,-1	A1,B2	A2,B2	B5,N	A4,A1	N,B5	A2,B2	A4,A1	-1,-1	A4,A2	-1,-1	A1,B2	A1,A1	-1,-1	A1,B2	A2,B5	B2,N	A2,N	-2,-2	A2,B2	-2,-2	A4,B2	B2,N	A4,A1	A3,A1	A4,B2	A3,B2	A1,B2	A2,N	A1,B2	A3,B5	A1,A3	B2,B2	-1,-1	A1,B2	-2,-2	A1,A2	-1,-1	-2,-2	B1,B3	A2,B1	-1,-1
iteration_602	-1,-1	-2,-2	B1,B2	B2,B1	-2,-2	A2,N	B1,B1	B1,B2	A2,B2	B1,B2	N,B4	B1,B2	-1,-1	-2,-2	-1,-1	-2,-2	B1,B2	A2,B1	N,B1	A2,B1	A2,A2	-1,-1	N,B1	-2,-2	-2,-2	-2,-2	-1,-1	A1,B2	B1,B1	-1,-1	A1,B1	-2,-2	B2,B1	B2,N	A1,B1	A3,B1	B1,B2	-1,-1	-2,-2	-2,-2	A1,B3	A1,B2	A1,B3	A1,B3	-2,-2	-2,-2	B3,B1
iteration_603	B3,N	A4,N	N,B3	N,B1	A4,B3	A1,B1	B3,N	B3,B1	-2,-2	N,B1	A1,B2	N,B1	N,N	N,A5	B3,N	-2,-2	N,N	A1,B3	-1,-1	A1,A6	-2,-2	B2,B1	B2,B1	N,N	B3,N	B3,N	B3,N	-2,-2	-2,-2	A2,N	N,B1	-2,-2	N,B1	-1,-1	B1,B4	A2,B1	N,B1	-2,-2	N,B1	N,B1	A2,A2	A1,B1	A1,A2	A2,B1	-2,-2	A1,N	A2,B1
iteration_604	A2,B3	B3,B2	B3,B2	A2,N	A2,B3	A1,B4	B2,N	B2,N	-1,-1	A2,B2	B4,B1	A2,B2	A2,B3	A4,N	B2,N	-1,-1	B2,N	B4,N	A1,B2	A1,B2	N,B1	B2,B1	A2,B4	A2,A4	A2,B2	B1,B2	N,B1	-2,-2	-2,-2	A1,B1	A2,A3	A2,B3	A2,A3	-2,-2	-2,-2	A2,B1	A2,A3	A2,A2	A2,B3	A2,A3	A3,B2	-1,-1	A3,A3	A3,B2	-1,-1	-2,-2	-1,-1
iteration_605	A2,N	B3,N	N,N	A2,B3	A2,B3	A1,B3	-1,-1	A4,B5	-1,-1	A2,N	-1,-1	A2,N	A2,N	A2,B2	A2,N	A3,B1	A2,N	A1,N	A1,B3	A1,N	-2,-2	-2,-2	A2,N	A2,A2	A3,A2	A2,B1	A3,N	A2,A2	B3,N	A1,N	A2,B3	A2,A3	A2,B3	B1,B4	A2,N	B3,N	A2,A3	A2,A2	A2,A2	A2,B3	B4,N	A2,B1	A2,N	A2,B4	A1,B4	-1,-1	A2,A3
iteration_606	A2,B3	A3,B1	A2,B1	B2,B1	A3,A2	-1,-1	B1,B1	B1,B2	A3,B2	B1,B2	-2,-2	B1,B2	A2,B2	A2,A3	-1,-1	A3,N	B1,B2	B1,B3	B1,B3	A1,B1	B2,B2	-2,-2	-1,-1	A2,B2	-2,-2	A3,B2	-1,-1	-2,-2	-2,-2	A5,N	B2,B1	-1,-1	-1,-1	-1,-1	-2,-2	A5,B2	-2,-2	-2,-2	-2,-2	-2,-2	A2,N	N,B1	N,B1	A2,B1	-2,-2	-2,-2	-2,-2
iteration_607	B2,B1	A1,A3	A1,A4	A3,A1	A1,B2	B1,B2	A1,B2	A1,A1	-1,-1	A1,A1	N,A3	A1,A3	A1,A3	-1,-1	A1,B2	B3,B2	-1,-1	A1,B1	A1,B1	A1,B1	-1,-1	N,A3	A1,N	-2,-2	B2,B3	-1,-1	B2,B3	A3,B1	A2,A1	N,A4	A2,B1	N,A5	A1,B1	A3,B1	A1,B1	N,B1	A1,N	N,B1	A1,N	N,B1	A1,A3	A3,B1	A3,A3	A1,B1	B2,B1	A3,B2	A3,A1
iteration_608	A1,A1	A1,B4	A1,A1	B4,B2	A1,B4	B4,B1	A1,B2	A1,B4	A4,A1	-1,-1	N,A2	A1,B2	A1,B4	A1,B3	A1,B2	B2,B2	A1,B2	A1,B1	B2,B1	A1,B4	A1,A4	A1,N	A1,N	A1,B3	B2,B2	B2,B2	B2,B2	B3,B2	A1,B4	A3,A2	B4,B3	A2,B1	A1,B3	B5,N	A1,B2	A3,B3	A2,B3	A2,B3	A1,A2	B3,B1	-2,-2	B2,B5	-1,-1	-2,-2	A1,B2	-1,-1	A1,B2
iteration_609	A1,B3	A2,N	A2,B3	N,B1	A2,B3	A4,N	B3,N	A2,B1	A4,N	B3,N	A1,B4	B3,B1	-1,-1	A3,B2	B3,N	-1,-1	-1,-1	A4,N	-1,-1	A4,B3	A2,A4	-1,-1	-1,-1	A2,B2	A10,N	A1,B3	A1,B3	N,B2	A4,B1	A2,B1	-1,-1	N,A3	A4,N	N,B4	A4,N	B1,B1	N,N	A4,A3	A4,N	N,N	-2,-2	B4,N	B4,N	-2,-2	N,B5	N,N	N,B4
iteration_610	-1,-1	A3,A1	A1,N	A2,B5	A3,B4	-1,-1	A2,N	A2,N	-2,-2	A1,B5	-2,-2	A2,A1	A2,A1	-1,-1	A2,N	N,A5	A2,A1	-2,-2	-2,-2	-2,-2	A2,N	-2,-2	-2,-2	A2,B3	A5,A2	N,N	A5,N	-1,-1	B5,N	-2,-2	-1,-1	N,B1	A2,B5	B3,N	A3,B5	-1,-1	A2,N	A2,N	A2,N	A2,B1	A1,A2	B5,N	-1,-1	A1,N	A3,A5	A3,B3	B5,N
iteration_611	A2,B2	A3,A2	A3,B2	A2,B2	A3,B2	A2,B3	A2,B2	A3,A2	-1,-1	B2,B2	A3,B1	A3,A2	B2,B2	A1,A1	B2,B2	B4,B1	A2,B2	A2,B2	A2,A2	A2,A2	-2,-2	A3,A2	A3,B1	A1,B2	B2,B1	B2,B1	B2,B4	A2,B1	A1,B2	B5,N	-1,-1	A2,B1	A2,A1	A4,B1	B1,B2	A2,B5	A2,A1	A2,A1	A1,B1	A2,A2	-2,-2	B1,B2	-1,-1	-2,-2	A2,B1	-1,-1	A1,B3
iteration_612	-2,-2	-2,-2	A2,A3	A1,B2	-2,-2	A1,A2	A3,B2	A2,B2	A2,N	A1,A3	N,B1	A1,A3	A2,B2	A3,N	A1,A3	B4,B1	A1,A3	A2,B2	A3,A1	A1,B2	A2,B2	A3,B1	A3,B1	A2,A3	-1,-1	A1,B4	A1,B4	-1,-1	A1,B4	A4,A1	A1,B2	N,B1	B4,B2	-2,-2	A1,B2	A1,A4	B1,B2	-1,-1	-1,-1	B4,B1	A2,B3	-1,-1	N,N	A2,A4	-1,-1	-2,-2	A4,B1
iteration_613	B2,B1	B2,B2	B2,B2	A1,A4	B2,B1	B3,B1	A1,B2	-1,-1	A2,N	A4,B2	A1,A4	A4,B2	A1,B2	A3,B2	A1,B2	B1,B1	A4,B2	A1,B3	B2,B1	-1,-1	A2,B2	A4,A1	-1,-1	B2,B2	B2,B1	B2,B1	B2,B1	-1,-1	-2,-2	-1,-1	A1,N	-1,-1	A4,A1	-1,-1	N,B4	A1,B5	A1,N	A4,B4	-2,-2	A1,B4	N,B3	N,N	B3,N	N,N	-2,-2	-1,-1	A1,B3
iteration_614	A3,A2	-1,-1	A3,B1	A1,N	-2,-2	A1,A2	A1,B1	A1,B1	A2,B3	A1,B1	-2,-2	N,B1	N,B1	-2,-2	A1,B1	A1,B4	N,B1	A1,B1	A1,A2	A1,A1	A1,B3	-2,-2	-1,-1	-2,-2	B4,B1	B4,B1	A1,B4	A1,A1	-1,-1	B5,N	A1,B2	B1,B1	A1,B2	N,A3	A1,B2	B2,B5	A1,B1	B2,B1	A1,B1	A1,B1	-2,-2	B2,N	-1,-1	-2,-2	A1,A3	A1,N	A1,A3
iteration_615	N,A5	A3,B2	A3,N	A1,A2	-1,-1	N,B2	N,A2	N,A2	A1,B1	A3,A1	-2,-2	-1,-1	A3,A2	-2,-2	N,A2	A4,B1	N,A2	N,N	B2,N	N,N	N,B1	A1,N	A1,N	-1,-1	N,B1	A4,A2	A4,N	A1,B1	A1,A2	A2,A2	A1,B1	A3,B2	A2,B1	N,B3	A1,B1	A1,A2	A2,B2	B1,B2	A3,B1	A3,B1	N,B1	N,B1	N,N	B1,B1	-2,-2	-2,-2	A2,N
iteration_616	B4,B1	A3,B1	A3,B4	A2,B2	A3,B1	B1,B3	A2,B4	A3,A1	-2,-2	B4,B2	B3,B1	A3,B2	A3,A2	B1,B1	A3,A2	B4,B1	A3,A2	B4,B1	B4,B3	B4,B1	-2,-2	A3,B3	B2,B3	A2,B1	A2,B4	A2,B4	A3,B4	A1,B2	A2,A2	-2,-2	A1,A2	B1,B1	A2,B2	B1,B1	A1,A2	-2,-2	B2,B1	A2,B1	B2,B1	B2,B1	A3,A1	A1,B1	A3,B1	A1,A3	N,A4	N,B1	A3,B2
iteration_617	A3,A1	A2,B1	A3,B1	B2,B1	A1,B1	A2,B2	A3,B1	-1,-1	A2,A2	A3,B1	A1,A1	B1,B2	A3,B2	A3,B2	B1,B1	N,N	A3,B1	A3,A2	A3,B2	A3,B2	A2,B2	A1,B1	A1,B2	-1,-1	N,B5	-1,-1	N,B2	A3,B2	B1,B3	-2,-2	A3,B1	B5,N	A3,B3	A1,B2	B2,B3	-1,-1	B3,N	B3,B5	-1,-1	B3,N	N,A5	B2,B2	B2,N	B2,N	B4,B1	A1,B4	N,N
iteration_618	A1,B4	-1,-1	A1,B2	B1,B1	A1,A1	A1,A1	B2,B1	A1,B1	-1,-1	B2,B1	A3,B2	A1,B1	B2,B1	A3,B1	A1,B1	B1,B1	B2,B1	A1,B2	A1,B1	A1,B1	A1,B1	B2,B1	B2,B1	-1,-1	B1,B1	-1,-1	A1,B1	-2,-2	B1,B1	A1,B3	B1,B1	B2,B2	B1,B1	A3,A2	B1,B1	A1,B1	B1,B2	-1,-1	B1,B2	B1,B2	N,B3	A3,B1	B1,B3	A3,N	-2,-2	-2,-2	B1,B2
iteration_619	-2,-2	-2,-2	B4,B2	B4,B1	-2,-2	-1,-1	N,B4	B4,B4	A3,B2	-2,-2	-2,-2	-2,-2	-2,-2	-1,-1	N,B2	N,B4	B4,B4	N,N	B4,N	-2,-2	A3,B4	-2,-2	-2,-2	-1,-1	-1,-1	N,N	B4,N	-1,-1	A1,B4	-1,-1	A1,N	A2,B3	A1,B3	A2,B2	B4,N	A1,B2	A2,B3	B3,B3	A2,B3	A1,A2	A3,B1	B2,N	-1,-1	-1,-1	-1,-1	A2,B2	A2,B2
iteration_620	A2,A2	-1,-1	A2,B2	A1,B1	A2,B2	B4,N	A2,A1	A1,B2	B3,N	A2,A1	A1,B4	B2,B1	A2,A1	B2,B1	A2,A1	-2,-2	-1,-1	-1,-1	A2,B4	A1,B4	A1,B3	B4,B2	A1,B2	A1,B2	A2,B1	A2,B3	A1,B3	A1,A1	B1,B4	A1,B2	A1,B1	-1,-1	A1,B4	A1,A1	A1,B1	A1,A1	A1,B4	A1,B4	A1,B4	B4,B1	B2,B1	A1,A1	A1,B2	-1,-1	B3,B2	A1,B3	B2,B4
iteration_621	A2,A2	B4,N	A2,B4	A1,A1	-1,-1	-1,-1	A1,B4	A2,A1	-2,-2	A1,B4	N,A3	A2,A1	A2,A1	-2,-2	A1,B4	A2,B1	A2,A1	A1,A5	A1,N	A1,A5	-1,-1	A1,N	N,A2	-2,-2	B1,B4	A2,B4	B1,B4	-1,-1	A1,B3	N,B2	A1,A1	-1,-1	A1,A1	A1,B3	-1,-1	A1,N	-1,-1	A1,B2	A1,B2	A1,B2	-2,-2	A1,A2	-1,-1	-2,-2	B1,B3	A1,B1	A1,B2
iteration_622	A4,N	-2,-2	N,B2	B3,N	A4,B2	B1,B3	B3,N	B2,N	A1,B4	N,N	A1,A3	B3,N	N,B2	A2,B2	B2,N	-2,-2	B2,B3	N,B1	-1,-1	-1,-1	B4,B2	A1,B3	-1,-1	B2,N	-1,-1	B2,N	-2,-2	A2,B3	N,A5	A2,B1	B3,N	A2,A2	A2,A5	A5,N	A2,A5	A2,N	A2,A2	-1,-1	A2,A5	-1,-1	N,B1	A5,A5	A5,B1	A5,B1	-1,-1	-2,-2	A5,A2
iteration_623	-2,-2	-2,-2	N,B1	A1,B1	-2,-2	N,B5	A1,B1	A1,B1	A3,A2	A1,B1	A4,B1	A1,B1	A1,B1	-1,-1	A1,B1	A3,B1	A1,N	B1,B5	B1,B5	N,B1	A3,B1	-1,-1	B1,B1	A2,B1	B1,B1	A1,B1	A3,B1	A2,A1	A2,B1	N,B4	A2,B1	B2,B1	B1,B2	B2,B2	A2,B1	A2,N	A2,B1	-1,-1	A2,B2	A2,B2	A1,B2	-1,-1	A1,B1	B2,B1	A1,A2	A1,B2	B1,B1
iteration_624	-2,-2	-1,-1	A5,A4	A3,B4	-2,-2	B1,B2	A4,B4	A3,A5	-2,-2	A3,A5	N,A4	A3,A4	A5,B4	N,B2	A3,A5	-1,-1	-1,-1	B4,B1	A4,B2	A4,B1	-2,-2	A4,A4	A3,N	A5,N	A3,B1	-2,-2	-2,-2	A3,B1	B4,B1	-2,-2	-1,-1	B1,B1	A3,B4	A4,A1	B1,B4	-1,-1	-1,-1	B4,B1	B4,B1	B4,B1	A1,A1	A4,B1	A4,A1	A4,A1	B4,B1	A4,B4	A4,B1
iteration_625	-2,-2	-2,-2	B2,B1	A2,B1	-1,-1	A1,B4	A2,B2	B1,B2	A1,B3	A2,B2	A4,N	A2,B1	A2,B2	A1,B4	-1,-1	B1,B1	B1,B2	B2,B4	B2,B4	-1,-1	A1,B1	A2,A4	A2,A4	A2,B4	B1,B2	A2,B1	B1,B2	N,B1	A2,A2	-1,-1	A2,N	A5,N	-1,-1	-1,-1	A2,N	-1,-1	A5,B2	A5,N	-2,-2	-2,-2	A1,B4	A2,A2	A1,A2	A2,B4	A2,B3	A2,B3	-2,-2
iteration_626	-2,-2	-2,-2	A1,N	A1,B1	A1,N	-2,-2	N,B1	A1,A1	A1,B4	A1,B1	B3,B2	A1,B1	A1,A1	A3,N	A1,N	-1,-1	N,B1	N,B1	-2,-2	-2,-2	A1,A1	A1,B3	B1,B3	A1,A3	-2,-2	-2,-2	-2,-2	A3,A1	B1,B1	B1,B1	A3,B1	A1,A3	A1,N	B2,B2	A1,B1	A3,B1	A1,A3	A1,A3	A1,B1	A1,B1	-1,-1	A1,B2	A1,A1	A3,B2	B2,B3	B2,B2	A1,A3
iteration_627	-2,-2	-2,-2	A3,A2	B4,B4	-2,-2	A2,A1	A2,B4	A2,B4	A2,A3	A3,B4	B2,B2	A3,B4	A3,B4	N,B3	A3,B4	A4,A1	A3,B4	A2,A2	A2,B4	A2,A2	A2,B4	A3,B2	B4,B2	B4,N	A3,A1	A4,B4	A4,B4	B4,N	B4,N	-2,-2	B4,N	A1,A2	B4,B4	-2,-2	N,N	-2,-2	A2,B4	A1,B4	-1,-1	A1,B4	A2,B3	B3,B5	A4,B3	A2,N	-2,-2	-1,-1	A2,B3
iteration_628	-2,-2	-2,-2	-2,-2	A1,B1	-2,-2	A3,A2	B1,B2	A1,B2	B1,B1	A3,B3	N,B2	N,B1	A1,N	-2,-2	B1,B2	A2,A2	B1,B2	-1,-1	A3,B2	-1,-1	B2,B1	N,N	B2,N	-2,-2	A2,B1	A2,B1	A2,B1	B2,B1	A2,A1	-1,-1	A2,B2	A1,A3	A1,B1	A3,B1	A1,B2	B2,N	A1,A3	A1,B1	A3,B1	-1,-1	B1,B4	A1,B1	-1,-1	A1,B1	A2,B3	B3,B1	A3,B4
iteration_629	B3,N	A2,B3	A2,B3	A4,A2	A2,B3	A3,B2	A2,A4	A2,B3	-2,-2	A2,A2	B2,B2	A2,A4	A4,B3	B3,N	-1,-1	N,B1	A2,A4	-1,-1	A4,B2	A4,B2	A2,A4	A2,B2	A2,B2	B3,B3	A2,B1	A2,B1	A2,B1	-1,-1	A2,A2	-2,-2	A2,A4	A2,A3	A2,B1	-2,-2	-1,-1	-2,-2	A3,B1	A2,A2	-1,-1	A2,B1	-2,-2	-2,-2	-2,-2	-2,-2	-2,-2	A1,N	-1,-1
iteration_630	-2,-2	-2,-2	A1,N	B2,N	-2,-2	A2,A2	N,N	N,N	A3,A1	A1,B2	-1,-1	-1,-1	A1,B2	N,A4	A1,B2	A2,A2	B2,N	N,A2	N,A2	N,A2	N,A3	A1,B2	-2,-2	B2,N	A2,B3	A1,A4	A1,N	N,A2	N,B2	A1,N	N,N	-2,-2	-1,-1	A2,B1	N,N	N,N	A1,N	-2,-2	A1,N	-2,-2	A4,B1	A2,N	A2,B1	-1,-1	-1,-1	B1,B5	N,B1
iteration_631	A4,B1	N,B2	B1,B2	A1,A1	N,N	A1,B3	-1,-1	-1,-1	A3,B2	A1,B2	A2,B1	A1,B2	A1,B1	B4,N	A1,B2	B3,B2	A1,B1	A1,B1	A1,B1	A1,A1	A3,B1	A2,A1	A2,A1	B1,B4	A1,B3	A1,B3	B2,B2	A2,A1	A1,B2	B2,B2	A2,B2	N,A4	A1,A1	N,B3	A1,A1	A2,B2	A1,N	A1,A4	A1,A4	A1,N	B4,N	A1,N	A1,B4	A1,B4	A3,B1	A3,N	A1,B4
iteration_632	A2,A2	B3,N	A2,B3	A1,B2	A2,B3	A1,A1	A2,B2	A1,B3	B1,B4	A2,B2	B2,B1	A2,A1	B3,B2	A4,N	B3,B2	-2,-2	B3,B2	A2,A1	A1,B2	A2,A1	A1,B1	A1,B2	A2,B2	A4,B2	-2,-2	N,B1	-2,-2	B2,N	A1,A1	-2,-2	A1,N	N,A4	A1,N	-2,-2	-1,-1	-2,-2	A4,N	A1,A4	A1,N	N,N	A1,B4	N,B1	B4,B1	A1,N	-2,-2	N,B1	A4,B4
iteration_633	B1,B1	-1,-1	A2,B1	A1,B1	A2,B1	B1,B4	B1,B1	A2,A1	A1,B1	B1,B1	-2,-2	A2,A1	A1,B1	A1,B4	A2,A1	-2,-2	B1,B1	A2,B1	-1,-1	B1,B3	A1,A1	-2,-2	-2,-2	A1,B1	-2,-2	-2,-2	-2,-2	A2,B1	A1,A1	-2,-2	A2,A1	B1,B4	-1,-1	A2,A1	A1,B1	-2,-2	A1,B1	-2,-2	-2,-2	-2,-2	A1,A2	A2,B1	A2,A2	A1,B1	-2,-2	-1,-1	A1,A2
iteration_634	-2,-2	-2,-2	A2,N	-1,-1	-2,-2	A3,B2	A2,N	A2,B1	-2,-2	N,N	-1,-1	N,B1	N,N	A1,B2	N,N	A4,B1	N,N	B2,N	A2,B2	-1,-1	-1,-1	-2,-2	N,B1	B2,N	A4,N	A4,N	N,B1	-2,-2	-2,-2	-2,-2	-2,-2	N,B3	N,B1	B5,N	-2,-2	-2,-2	B1,B3	N,N	-1,-1	N,B3	-2,-2	-2,-2	-2,-2	-1,-1	-1,-1	A4,B5	-2,-2
iteration_635	A1,B3	B1,B2	A1,B1	-1,-1	A1,B2	B2,B2	A1,A4	A4,B1	B1,B1	A1,B2	B1,B1	A4,B1	A1,A4	-2,-2	B1,B2	A5,N	A1,B2	A4,B2	A4,B2	A4,B2	A4,B1	A4,B1	A1,B1	-2,-2	N,B1	A5,B1	N,B1	B2,B2	A4,N	A2,N	A4,B2	A3,B2	-1,-1	A3,B1	A4,B2	A4,A2	B2,B2	A4,B2	A3,A4	A3,A4	A4,A1	B2,B1	A4,B1	A4,B1	A2,A1	A3,A2	B1,B2
iteration_636	-1,-1	-1,-1	-1,-1	B2,B2	-2,-2	B5,N	B2,B2	B2,B2	A4,N	B2,B2	-2,-2	B2,B4	B2,B2	N,B4	-1,-1	-2,-2	B2,B4	B2,B5	-2,-2	B2,B5	A4,B2	-2,-2	-2,-2	B2,N	-2,-2	-2,-2	-2,-2	B2,N	-1,-1	-2,-2	-1,-1	A2,N	B2,B2	A2,A2	B2,B2	-2,-2	A2,B2	A2,B2	B2,N	B2,N	A2,A3	A2,B2	A2,A2	A2,B2	N,B3	A2,N	-1,-1
iteration_637	-1,-1	B5,N	A1,B5	B1,B2	A2,B5	-2,-2	B5,B1	B5,B1	-1,-1	B5,B2	A1,A2	B5,B2	B5,B1	-2,-2	A1,B1	A2,B2	-2,-2	-2,-2	-2,-2	-2,-2	-2,-2	A1,B2	-1,-1	-2,-2	A2,A1	A1,B2	B2,B1	B2,B2	B2,B1	B3,B2	B2,B2	A2,N	B2,B2	-2,-2	B2,B1	B2,B3	A2,B2	A2,B2	B2,N	A2,B2	-2,-2	-2,-2	B1,B5	-2,-2	-2,-2	-2,-2	B2,B1
iteration_638	A2,A1	B1,B1	A2,B1	N,N	A1,B1	A1,B2	N,B1	A2,N	-2,-2	A2,A1	N,B2	A2,N	-1,-1	-2,-2	A2,A1	-2,-2	A2,N	A1,N	A1,B1	A1,N	-2,-2	A2,N	N,N	-1,-1	-2,-2	-2,-2	-2,-2	-1,-1	A1,A2	-2,-2	-1,-1	-1,-1	A1,N	B2,B3	A1,B3	-2,-2	-2,-2	-2,-2	N,B1	-2,-2	N,A4	A1,B2	A1,A4	B2,N	A1,B1	B1,B2	-1,-1
iteration_639	-2,-2	-2,-2	B2,B1	A3,A5	-2,-2	A2,A3	A3,B1	A2,B3	A1,A1	A3,B1	B2,N	A3,B1	A3,B2	A3,A1	A3,B2	A2,A2	A3,B2	A3,B1	A2,B1	A3,A2	A1,B1	A3,B2	N,B1	A3,B2	A3,A2	A2,B2	A2,B2	-2,-2	-2,-2	-2,-2	-2,-2	N,A3	N,A3	N,A5	-2,-2	-2,-2	A3,A3	A3,N	A3,A3	N,N	B1,B3	A5,N	A5,B1	N,B1	A1,B4	B4,N	A5,A3
iteration_640	A2,B1	A1,B3	A2,B3	B2,B2	B3,B1	A2,B2	B3,B2	B3,B2	-1,-1	A2,B2	A1,A3	B3,B2	B3,B2	A2,N	A2,B2	A1,B1	B3,B2	A2,B3	B2,B3	B2,B2	-2,-2	-1,-1	A1,B3	A2,B3	B1,B2	A1,A2	A1,B2	B2,B2	A1,B2	A2,B2	B2,B2	B2,B2	A1,B2	A1,B4	A1,B2	B2,B2	B2,B2	A1,B2	A1,B2	B2,B2	B3,B2	A1,B2	N,B1	B2,B3	A3,A2	A1,A3	B2,B3
iteration_641	A2,B3	A1,B4	A1,A2	A3,B3	A1,A2	-2,-2	A3,A2	A1,B3	-2,-2	A2,B3	-2,-2	A3,A2	A1,B3	A2,N	-1,-1	-2,-2	A2,B3	-1,-1	-2,-2	-2,-2	-1,-1	-2,-2	-2,-2	A1,A2	-2,-2	-2,-2	-2,-2	A3,B2	A2,B3	A1,B4	B2,B3	A3,A1	A2,B2	B3,N	A3,B3	A1,B2	A3,B2	A2,A3	A2,A1	A2,A3	A4,A1	A3,B3	A4,B3	-1,-1	-2,-2	-2,-2	A4,A3
iteration_642	A2,B3	-1,-1	-1,-1	A2,B4	A2,B3	A2,B2	A2,B4	A2,A2	N,A3	A2,B3	-2,-2	B4,B3	B4,B3	-2,-2	A2,A2	-1,-1	A2,A2	-1,-1	A2,B4	B4,B2	A2,N	-2,-2	A1,N	-2,-2	A2,N	A2,A3	A2,A3	B4,N	-1,-1	A4,B1	N,A2	B1,B4	A2,N	A4,N	A3,B4	A4,N	A2,B4	A2,B1	-1,-1	A2,B4	A2,A2	A4,B4	A2,B4	A4,A2	A3,B1	A3,A4	A2,B4
iteration_643	B2,B2	B2,B2	B2,B2	B1,B1	B2,B2	-2,-2	B1,B2	B1,B2	-2,-2	B1,B2	A1,A4	B2,B1	B1,B2	A3,B1	B2,B1	A2,A2	B1,B2	-2,-2	-2,-2	-2,-2	-2,-2	-1,-1	A1,B2	-1,-1	A2,B2	A2,B1	A2,B2	A1,B1	A4,B1	-2,-2	-1,-1	A4,A1	B1,B1	-1,-1	A1,B1	-1,-1	A1,B1	A4,B1	A1,B1	A4,B1	B1,B1	B1,B1	B1,B1	B1,B1	A1,A3	A1,B3	A1,B1
iteration_644	A1,A3	A1,B1	A1,A1	B2,B2	-1,-1	B3,B1	A1,B2	A1,B2	A3,B1	A1,B2	B2,B1	A1,B2	A1,B2	-1,-1	-1,-1	-2,-2	A1,B2	B2,B3	A1,B1	A1,B3	A3,A1	B2,B1	B2,B2	A1,A3	-2,-2	-2,-2	-2,-2	-1,-1	B2,N	A4,B1	A4,N	-2,-2	-2,-2	B1,B1	B2,N	B1,B2	-2,-2	-1,-1	-2,-2	-2,-2	-2,-2	B1,B2	-1,-1	-1,-1	A1,B4	A1,B1	-2,-2
iteration_645	A3,B1	B2,B3	B1,B2	-1,-1	A3,B2	A2,A2	A5,B1	A5,B2	B2,B1	A5,B2	A1,B2	B4,B2	B1,B4	-2,-2	B1,B4	A3,A1	A5,B1	A2,B1	A2,B1	A2,B1	B2,B2	B2,B4	A1,B4	-2,-2	A1,B1	A1,B4	A3,B1	A1,B4	N,B2	A1,B1	A1,N	A3,B1	A1,N	A4,B1	-1,-1	A1,B1	A1,B1	N,B1	A1,B1	A3,A1	A2,B1	N,B1	A2,B1	B1,B1	A1,A4	A4,A1	A1,B1
iteration_646	N,N	A1,A1	A1,B1	A2,A4	A1,B1	A4,B1	-1,-1	A1,A4	A1,B3	A4,B1	-1,-1	A1,A4	A1,A2	-2,-2	A2,B1	A1,B1	A1,A2	A2,B1	A4,A1	A4,A1	A1,A4	-1,-1	-1,-1	-1,-1	A1,A2	A2,B1	A1,A2	A2,B2	A4,B1	A2,B2	B2,B1	A1,B2	-1,-1	-1,-1	-1,-1	B2,B2	A1,A2	B2,B1	B2,B1	A2,B2	B2,B3	A4,A2	A4,B3	A4,B2	A1,N	N,B1	A4,A2
iteration_647	-2,-2	-2,-2	A3,A2	N,B1	-2,-2	A1,A4	A3,N	A3,B1	A2,B3	A3,B1	A1,A2	A2,N	A3,B1	N,B2	-2,-2	B5,N	A3,N	A3,A4	A1,N	-2,-2	B3,B1	A1,A2	A1,N	A3,N	A3,B4	A3,B4	A4,B5	B5,N	N,B1	A1,A4	N,B1	B2,B3	N,B1	A1,B1	B5,N	A1,N	N,B2	N,B2	N,B2	B1,B3	B1,B1	A1,B5	A1,B1	A1,B1	-2,-2	-1,-1	N,B1
iteration_648	A3,B1	A2,B1	A2,B1	A2,B1	B1,B1	B3,B2	B1,B1	A2,A2	B2,B3	A2,B1	B5,N	A2,A2	B1,B1	B1,B4	B1,B1	A1,A2	A2,B1	B1,B3	B1,B2	B1,B3	A2,B2	A2,N	A2,B5	A3,B1	A1,B1	A2,B1	A1,B1	A2,B1	B1,B1	-2,-2	B1,B1	N,A4	B1,B1	A3,B1	A2,B1	-1,-1	N,B1	-1,-1	-1,-1	N,B1	A3,B2	A2,B1	-1,-1	A2,A3	A2,B3	B3,B1	-2,-2
iteration_649	A3,B2	-2,-2	-1,-1	-1,-1	-1,-1	-1,-1	B1,B4	B4,B1	A3,B1	A1,B4	A1,N	A3,B1	B1,B4	-1,-1	A1,B4	A4,B1	B1,B4	-2,-2	-1,-1	-2,-2	A3,B4	-1,-1	A3,N	-2,-2	B1,B4	A4,A1	B1,B4	B3,B1	-1,-1	-1,-1	A1,B3	-1,-1	B3,B2	A5,N	A1,B1	B3,B4	A1,B3	A3,B3	A1,B2	B2,B3	-1,-1	A1,A5	-1,-1	-2,-2	-2,-2	-2,-2	A1,B2
iteration_650	A2,B3	A3,B1	A3,B3	A2,B3	B1,B3	-1,-1	A3,A2	A3,A2	B2,B2	A3,B3	A2,A1	A2,B3	-1,-1	-2,-2	A3,B3	A3,B2	B3,B3	A2,N	A2,N	-1,-1	A2,B2	A2,B3	A2,A1	-2,-2	A3,B3	B2,B3	A3,A3	A2,B3	B3,B2	-2,-2	B3,B2	A4,B1	A2,B3	A3,B1	A2,B2	-2,-2	A4,B3	A1,N	A2,A4	-1,-1	B3,N	A2,A3	A2,B3	A2,B3	N,A2	A3,N	-1,-1
iteration_651	-2,-2	-2,-2	B3,B2	A2,B2	-2,-2	-1,-1	A2,B3	A2,B2	B1,B3	A2,B3	-1,-1	A2,B2	A2,B3	A3,A1	B2,B2	A2,B3	B2,B3	A3,B3	A2,A3	B3,B1	A2,B1	A2,A3	B2,N	A3,B2	B3,B2	A2,B2	A2,B2	A1,B2	A2,A1	-2,-2	A1,A2	-2,-2	-1,-1	A1,B1	-1,-1	-2,-2	-2,-2	-2,-2	-2,-2	-2,-2	-2,-2	A1,A2	-2,-2	-2,-2	A3,B2	-1,-1	-2,-2
iteration_652	-2,-2	-2,-2	B4,B2	A3,N	-2,-2	-2,-2	B2,N	B4,N	A2,B2	B4,N	A3,B2	N,B4	B2,N	-2,-2	A3,B4	A1,A4	A3,B4	-1,-1	B2,N	B2,N	B2,B4	A3,N	B2,N	B2,N	A3,A1	A1,B4	A3,A1	-2,-2	-2,-2	N,B1	-2,-2	-1,-1	-2,-2	-2,-2	-2,-2	-2,-2	N,A3	-2,-2	-2,-2	-2,-2	-1,-1	N,A5	N,N	B5,N	-2,-2	-2,-2	N,N
iteration_653	A2,B2	A4,B1	A4,B2	B1,B1	B1,B2	-2,-2	B2,B1	A4,B1	A2,B1	A4,B1	A3,A1	B2,B1	B2,B1	-2,-2	N,N	A1,B3	-1,-1	-2,-2	-2,-2	-2,-2	A2,B1	-1,-1	A3,B1	-2,-2	A4,B3	A4,B3	A1,B1	-1,-1	B1,B1	A5,N	B1,B1	B1,B1	B1,B1	A2,B2	B1,B1	A5,B1	B1,B1	B1,B1	B1,B1	B1,B1	A2,A2	B2,B1	A2,B1	A2,B2	-2,-2	-1,-1	B1,B1
iteration_654	N,B3	A2,B3	A2,N	A1,A4	B3,N	B1,B1	A1,A2	A1,A2	B1,B1	N,A4	N,A3	N,A4	A1,N	-2,-2	A4,A2	B4,N	A2,A4	A2,B1	A2,B1	A1,B1	A1,B1	A3,N	N,N	-1,-1	A2,B4	-1,-1	A4,B4	A1,B2	A4,N	A1,B3	A1,A4	-2,-2	A4,B2	B2,B1	A1,A4	A1,A4	B2,N	A4,B5	B2,B5	B2,N	A1,A1	A1,B2	A1,A1	A1,A1	A1,B4	B4,B1	A1,N
iteration_655	B1,B1	A2,A1	A2,B1	A1,B1	A2,B1	B2,B3	B1,B1	A2,B1	-1,-1	B1,B1	A1,B1	A1,B1	B1,B1	N,N	-1,-1	-1,-1	A2,A1	B1,B2	-1,-1	B1,B2	A2,B2	A1,B1	A1,A1	N,B1	-1,-1	A3,B1	A3,B1	-1,-1	A2,A1	A3,B1	A2,B1	B2,B2	A2,B1	A1,A2	A1,A3	A3,B1	A2,B2	A2,B2	B1,B2	A2,B2	A1,A1	A1,A1	A1,A1	A1,A1	B2,B2	A1,B2	A2,A1
iteration_656	A3,B1	-1,-1	B1,B5	N,B1	N,B1	-2,-2	N,B1	B5,N	-2,-2	B1,B1	A1,A2	B1,B1	B5,N	-2,-2	-1,-1	A1,B2	B5,B1	-2,-2	N,B1	N,B1	-2,-2	A1,B1	-1,-1	-2,-2	A1,B1	A1,N	A1,N	A1,A1	A1,B1	-2,-2	N,B1	A4,A1	A1,A1	-2,-2	-1,-1	N,B1	A1,A3	A4,B1	A1,A3	A4,B1	-1,-1	-2,-2	A1,N	-2,-2	-2,-2	N,B1	-2,-2
iteration_657	B1,B1	A4,B1	B1,B1	N,N	-1,-1	-1,-1	N,B1	N,B1	A1,A1	N,B1	A2,B3	N,B1	N,B1	A2,B1	-1,-1	A1,B3	N,B1	-1,-1	A3,N	-1,-1	A1,B1	A2,B1	A2,B1	A2,B1	B3,N	B3,B1	A1,N	N,B3	-1,-1	A4,N	N,N	N,A5	N,N	A1,B2	B5,B3	N,A4	N,N	-1,-1	N,A5	N,N	B1,B4	B2,B5	B5,B1	-2,-2	N,B4	A1,N	N,B5
iteration_658	A3,B2	B2,B3	B2,B2	A3,B3	-1,-1	B3,B1	A3,B2	B3,B2	N,A3	A3,B2	N,B5	A3,B2	B3,B2	-2,-2	-1,-1	B2,B2	B3,B2	B2,B3	B2,B1	A3,B3	B2,N	-1,-1	A3,N	-2,-2	A3,B2	B2,B2	-1,-1	A2,B3	A3,A1	-2,-2	A2,A6	N,A5	A2,A3	N,B1	A3,B3	-2,-2	-1,-1	A2,A5	A2,N	A3,N	-1,-1	B3,N	N,A3	A1,B3	A4,B1	N,B1	N,N
iteration_659	-2,-2	-2,-2	A3,N	A2,N	A1,N	-2,-2	A3,N	A1,A4	A4,B4	A3,A2	-2,-2	-1,-1	A3,N	-2,-2	N,A3	N,B2	A2,N	-2,-2	-2,-2	-2,-2	A4,A1	-2,-2	-1,-1	-2,-2	B2,N	N,N	A3,N	B4,N	A2,B2	A1,B2	A2,B4	B3,N	A2,N	-2,-2	B2,N	A2,B2	N,A2	A2,N	B3,N	A2,B3	A4,N	B2,N	N,A4	A4,N	A2,B1	-1,-1	N,N
iteration_660	N,B3	N,B2	N,N	B1,B1	N,B3	-2,-2	N,B1	N,B1	A4,A1	N,B1	A2,A2	N,B1	-1,-1	-2,-2	N,B1	-1,-1	N,B1	-2,-2	-2,-2	-1,-1	A4,B1	A2,N	A2,B1	-1,-1	A4,N	A1,N	A4,B1	B1,B3	B1,B1	-2,-2	B1,B3	A2,B2	B1,B1	-1,-1	B1,B3	-1,-1	B2,B1	A2,B1	B2,B1	-1,-1	-2,-2	-2,-2	-2,-2	-2,-2	A1,B4	B4,B1	-2,-2
iteration_661	-1,-1	A3,A1	A3,B1	A1,B2	A3,B1	A4,B1	A3,B2	A1,B1	A1,A2	B1,B2	B2,B2	A3,A1	B1,B2	-2,-2	B1,B2	A1,B1	A3,A1	A4,B2	A4,B2	A3,A4	A1,A1	A3,B2	A1,B2	-2,-2	A1,A8	A1,B1	A1,B2	A1,B2	B2,B2	A2,B1	B2,B2	A3,A1	A1,B2	B2,B1	A1,B2	A2,B2	A1,A1	A3,B2	-1,-1	-1,-1	A2,N	A1,B2	-1,-1	A1,A2	-2,-2	-2,-2	A1,B2
iteration_662	A2,B2	B1,B4	A2,B1	N,B1	A2,B4	-2,-2	A2,N	A2,B1	A1,A3	N,N	A3,B1	B1,B1	B1,B1	A2,B2	B1,B1	B2,B2	A2,N	-1,-1	-2,-2	-2,-2	A1,B1	B1,B1	B1,B1	B2,B1	B1,B2	B1,B2	B1,B2	-2,-2	-1,-1	-1,-1	N,B3	-2,-2	-2,-2	-1,-1	-1,-1	N,N	-2,-2	-2,-2	-2,-2	-2,-2	-2,-2	-2,-2	-2,-2	-2,-2	-2,-2	-2,-2	-2,-2
iteration_663	-2,-2	-1,-1	A1,A2	N,N	-2,-2	A2,B1	A1,N	N,A2	-2,-2	A1,N	A2,B3	A1,N	-2,-2	A3,N	A1,N	-2,-2	A1,N	N,B1	A2,A1	N,B1	-1,-1	A2,A1	A2,A1	A3,B2	-2,-2	A1,N	-2,-2	A5,N	B3,N	A1,A3	A5,N	B5,N	A5,B3	N,B3	B3,N	A1,N	B3,N	A5,N	A5,N	A5,B5	A3,B2	N,B3	A3,N	-1,-1	A4,B1	A4,N	N,N
iteration_664	-2,-2	-2,-2	B2,B3	A1,A1	-2,-2	A2,A1	A1,B2	A2,B4	-2,-2	A1,B2	B1,B4	A1,B2	A1,B2	-1,-1	A1,B2	B2,B2	A1,B2	A2,B2	A1,A1	A2,B2	-1,-1	A1,B1	B2,B4	A1,N	-1,-1	A1,B2	B2,B2	A1,A1	A1,A2	A5,N	A1,A1	N,A3	A1,A2	-1,-1	A1,A2	A1,A5	A1,N	A2,A3	A2,A3	-1,-1	-1,-1	-2,-2	-2,-2	-2,-2	B2,B2	A3,B2	-2,-2
iteration_665	A2,B2	A3,B1	A3,B2	A1,N	A3,A2	-1,-1	B2,N	A1,B2	N,B5	A3,A1	N,A2	A3,A1	-1,-1	-2,-2	-1,-1	-1,-1	B2,N	B2,N	N,N	N,N	A1,N	A1,N	A2,A3	A1,N	-2,-2	-2,-2	-2,-2	-2,-2	-2,-2	-2,-2	-2,-2	B1,B4	A4,A3	A1,B1	A3,N	-2,-2	A4,B4	A4,B1	A3,B1	A4,B1	B2,N	A1,A3	A3,B2	A1,N	B2,B2	A1,B2	A4,B2
iteration_666	A1,B4	A3,A2	A3,B4	A1,B1	-1,-1	A5,N	B4,B1	A3,A1	B3,B2	A3,A1	-2,-2	-1,-1	A3,B1	A3,A1	A3,A1	N,N	B4,B1	A5,B4	B4,N	A5,B4	A3,B3	-2,-2	-2,-2	A3,A3	A1,B1	A3,B1	A3,B1	A4,A1	B1,B3	A3,A1	A4,B1	A1,N	A1,B3	B2,B2	A1,B3	A3,B1	A1,N	A1,A1	A1,B3	A1,N	A3,A2	B3,B2	A3,B2	A3,B3	-1,-1	B2,B3	A3,N
iteration_667	B2,B2	B2,B1	B2,B2	A2,B4	B2,B2	A3,B1	B4,B2	B4,B2	A5,N	A2,B2	N,B4	A2,B2	B4,B2	-2,-2	-1,-1	-2,-2	-1,-1	-1,-1	A3,B2	A3,B4	A5,B2	B2,N	A2,N	-2,-2	-2,-2	-2,-2	-2,-2	-1,-1	B4,N	-2,-2	A2,B4	A5,N	A2,N	B5,N	A2,N	-2,-2	A5,N	A2,N	N,A5	N,A5	N,A5	N,B5	N,N	B5,N	-2,-2	-2,-2	N,A5
iteration_668	-1,-1	-1,-1	A4,B1	A2,B1	N,B1	A4,N	B1,B1	-1,-1	A1,A3	A4,B1	B2,B2	A4,A2	A2,B1	B2,N	A4,B1	A2,B1	B1,B1	N,B1	A4,B1	N,B1	A1,B1	A2,B2	A2,B2	A2,B2	B1,B1	A2,A4	B1,B1	A2,A3	B1,B2	A1,B4	-1,-1	A3,B2	A3,B2	A1,B1	A3,B2	A3,B4	-1,-1	A3,A3	A3,A3	A3,A3	-1,-1	A3,B1	N,B1	A3,N	B2,N	B1,B2	A3,B1
iteration_669	A1,B2	B2,B3	B2,B3	A3,N	A1,B2	A4,A1	B3,N	A3,B2	B2,B2	A3,B2	N,B4	-1,-1	A3,B2	-1,-1	B2,N	A1,B2	B3,N	A1,N	A1,B3	A4,B3	B2,B2	-2,-2	N,N	A3,B1	A1,N	B2,B2	B2,B2	A3,A1	B5,N	-1,-1	A3,B5	A2,B3	A1,A5	A2,B2	A1,B5	-1,-1	A2,A1	A2,A1	A2,N	A2,N	A1,A4	-1,-1	A1,B5	A1,B2	A3,B1	B1,B2	A1,B5
iteration_670	-2,-2	-2,-2	B4,B2	A4,B1	-2,-2	-2,-2	B1,B4	B1,B2	A2,B1	-1,-1	-2,-2	B1,B2	A4,B4	N,B3	B1,B2	-2,-2	B1,B4	-2,-2	-2,-2	-2,-2	B1,B2	-2,-2	-2,-2	B4,N	-2,-2	-2,-2	-2,-2	A4,B1	A4,N	-1,-1	A4,A4	B1,B4	A4,B1	A5,N	A4,B1	A4,N	B1,B4	B1,B1	B1,B1	A4,B1	-2,-2	A4,N	-1,-1	A4,N	A4,B1	A5,B1	N,B1
iteration_671	B4,N	A3,B2	A3,B4	-1,-1	B2,N	A1,B4	B4,B1	A1,B4	B2,N	A3,B1	B2,B2	A3,B1	B4,B1	A4,B1	A3,B1	B3,B2	A3,B1	A1,A3	B4,B4	A1,B1	B4,B2	B1,B2	A3,B2	A4,B4	A3,B2	A3,B3	B1,B2	-1,-1	A1,A1	A5,N	A1,A1	B2,B1	-1,-1	A3,B1	A1,B1	A1,A5	A1,B1	A1,B2	-1,-1	A1,B2	A1,B2	B1,B1	B2,B1	A1,B1	B5,N	B1,B5	-1,-1
iteration_672	A1,B2	A3,B2	B2,B2	N,B1	A1,B2	-2,-2	B2,B1	B2,N	A1,B3	B2,N	A2,B2	B1,B2	B2,N	A5,B3	B2,N	N,A3	B2,B1	-1,-1	-2,-2	-2,-2	A1,B2	A2,B1	A2,B1	-2,-2	A3,N	A3,N	N,N	-2,-2	-2,-2	-2,-2	N,B1	A1,B3	N,B1	-1,-1	-2,-2	-2,-2	B3,B1	B3,N	B3,N	B3,B1	-2,-2	A1,N	-2,-2	-1,-1	A3,A2	A3,B3	-1,-1
iteration_673	-2,-2	-1,-1	A4,N	A2,N	N,B1	B2,B3	A2,N	A2,N	-2,-2	A4,N	A1,B3	A2,A4	A2,N	B4,N	A2,N	A1,A1	-1,-1	B2,N	A2,B1	A2,B2	-2,-2	A2,B3	A2,B3	A2,B4	A1,N	A1,A2	A1,N	A3,A2	B3,N	-1,-1	A3,B3	A3,B2	-1,-1	A1,A1	A3,B3	B3,N	A3,A3	A3,A3	A3,N	A3,A3	B1,B1	A1,B3	A1,B1	A1,B1	A3,B2	A1,B2	A3,B1
iteration_674	A4,B1	B2,N	A2,B2	A4,N	A2,B2	B5,N	A4,B2	A2,A4	B3,B2	B2,N	-2,-2	A2,N	A4,B2	A2,A3	A2,A4	B2,B3	A2,A4	A4,B5	A4,N	-1,-1	A4,B3	A2,N	-2,-2	A2,B2	A2,B3	A4,B2	A4,B2	B2,N	A4,N	-1,-1	A4,B2	A1,B4	A4,B2	A5,N	-1,-1	A4,A1	A4,B4	A4,B4	A1,B2	A4,A1	-1,-1	A5,N	A5,B1	A5,B3	A1,B1	A5,B1	B1,B4
iteration_675	-1,-1	A2,B1	A4,B1	A1,B4	A4,B1	-2,-2	B1,B4	A4,A1	A1,B1	B1,B4	B3,B1	A4,A1	A4,A1	B5,N	-1,-1	-2,-2	A4,A1	-2,-2	-1,-1	-2,-2	A1,A1	A1,B3	A1,B4	A1,B5	-2,-2	A1,N	-2,-2	A1,A1	A1,B4	A1,B1	A1,A1	A3,A1	A1,B4	N,B2	A1,B4	A1,A1	A1,A1	A3,B4	A1,A3	A1,A3	A2,A2	B4,B2	A2,B2	A2,B4	N,A3	N,N	-1,-1
iteration_676	-2,-2	-2,-2	-2,-2	-1,-1	-2,-2	-2,-2	A1,N	-2,-2	-2,-2	-2,-2	B4,N	A1,A2	-2,-2	-2,-2	A1,N	-2,-2	-2,-2	-2,-2	-2,-2	-2,-2	-2,-2	A1,N	A1,B4	-2,-2	A1,N	-1,-1	-2,-2	-2,-2	-2,-2	-1,-1	-2,-2	A4,B1	A1,N	A1,B3	A4,N	-2,-2	A4,N	A4,N	A1,B1	-1,-1	-2,-2	A1,A4	-2,-2	-1,-1	A2,A2	A2,B3	-2,-2
iteration_677	A3,B2	N,A3	B2,N	-1,-1	-1,-1	A1,B1	A1,N	N,N	A2,A1	N,N	A5,N	A1,B2	A1,B2	A1,B4	A1,N	A1,B4	N,N	N,B1	A1,N	N,B1	N,A2	A1,A5	-1,-1	A1,A1	A1,N	A1,A1	A1,N	-2,-2	-2,-2	-2,-2	-2,-2	A1,B1	A4,A2	B3,B2	A1,N	-2,-2	A4,B1	A4,B1	A2,B1	-1,-1	A1,B2	-2,-2	B2,B3	A3,B5	A2,B1	B1,B3	B1,B3
iteration_678	A1,B1	A2,B2	A2,A1	A1,B1	B2,N	A4,N	-1,-1	A1,A1	A1,A4	A1,A2	B1,B2	A2,B1	A1,A2	-2,-2	A1,A2	-1,-1	A2,B1	-2,-2	A4,B1	-1,-1	A1,A1	B1,B2	A2,B1	-2,-2	A1,B2	A1,B2	A2,B2	N,B1	A1,A3	A2,B2	A1,B1	A4,B1	A1,B1	N,B3	A1,B1	A2,B1	B1,B1	B1,B1	-1,-1	B1,B1	-1,-1	B1,B3	A2,B1	A2,B3	A4,B1	A4,N	A2,B1
iteration_679	-1,-1	B2,B3	A5,B2	N,B2	A5,B3	N,B5	B2,N	-1,-1	N,N	-1,-1	A2,B2	B2,N	B2,N	-1,-1	B2,N	A2,B1	A5,N	B2,B5	N,N	N,B5	N,B3	A2,B2	B2,N	A3,N	N,B1	A2,B2	-1,-1	-1,-1	-1,-1	-2,-2	-2,-2	N,A2	N,B2	-1,-1	-2,-2	-1,-1	B2,N	B2,N	N,N	B2,N	-2,-2	-2,-2	-2,-2	-2,-2	B3,N	A2,B3	-2,-2
iteration_680	A2,B3	B3,N	A2,B3	A3,B3	-1,-1	B2,B3	-1,-1	A3,B3	B1,B1	A3,B3	N,A2	A3,B3	A2,A3	-2,-2	-1,-1	B5,N	A2,A3	A2,B2	-2,-2	-2,-2	B3,B1	B3,N	A3,A2	-1,-1	-2,-2	A3,B5	-2,-2	B3,B2	A3,B2	A5,N	B2,B2	B3,B1	A3,B2	B1,B1	A3,B3	A5,B2	A3,B3	A3,B3	A3,B3	B2,B1	B3,B2	A3,B1	B1,B2	A3,B3	A3,B1	A3,B1	A3,B1
iteration_681	-2,-2	-2,-2	N,B2	N,B3	-2,-2	A4,A1	B3,N	-1,-1	-2,-2	B2,B3	A1,A2	N,N	B3,N	A1,A1	N,N	A1,A1	B2,N	A4,B3	A4,B3	A4,B3	A1,N	A1,N	A1,N	A1,B3	-1,-1	A1,N	A1,N	B3,B1	B3,N	A2,B3	B3,N	A3,N	B3,B3	N,B1	B3,N	A2,B3	A3,B3	A3,B3	B3,N	A3,B3	A2,B3	-1,-1	A2,B1	A2,B1	-2,-2	N,B1	B1,B3
iteration_682	A2,B2	-1,-1	A2,B3	-1,-1	B2,B2	B3,B1	A1,B3	-1,-1	-2,-2	A2,A1	A2,A1	A1,B3	B3,B1	-2,-2	A2,A1	B1,B1	-1,-1	A1,B3	A1,B3	B3,B3	-2,-2	A2,B3	A1,A2	-2,-2	A2,B1	N,N	A2,B1	B4,B1	A4,A1	B1,B1	A4,B4	A3,N	A4,B4	A2,B3	-1,-1	B4,B1	A3,B4	-1,-1	A3,B4	A4,N	A2,A1	A4,B3	A4,A2	A2,B3	-2,-2	-1,-1	A4,B4
iteration_683	A1,A4	N,B1	A1,N	B4,N	-1,-1	A2,A2	-1,-1	A1,B4	N,A5	A1,B4	-1,-1	A1,N	N,N	A3,N	N,N	-1,-1	B4,N	A2,A1	-1,-1	A2,B4	B4,N	-2,-2	-2,-2	N,A3	N,A2	N,A2	N,A2	-2,-2	-2,-2	-2,-2	-2,-2	-2,-2	-2,-2	A1,N	B4,B3	A1,N	B2,B3	-2,-2	-2,-2	-2,-2	-1,-1	B4,N	A1,B4	A1,B4	-2,-2	A1,N	B4,B2
iteration_684	A4,A1	A1,B2	A4,B2	A1,B2	A1,A4	B2,B2	B2,B2	B2,B2	A2,B2	B2,B2	B1,B3	A4,A1	A1,B2	-1,-1	-1,-1	A3,B2	A4,A1	B2,B2	B2,B2	B2,B2	B2,B2	A4,B1	-1,-1	B2,B4	A3,B2	A3,B2	A4,B2	A1,B2	A1,A1	-1,-1	A1,A1	A3,B1	A1,B2	B3,B2	A1,A1	A1,A2	B2,B1	A4,B2	A1,B1	A1,A3	A1,A3	A1,B3	A1,A3	A1,A1	-2,-2	-2,-2	A3,B1
iteration_685	-2,-2	-2,-2	B1,B3	A1,B2	-2,-2	-2,-2	B2,B1	-1,-1	-2,-2	A1,B1	A1,A3	B2,B1	B2,B1	A1,B3	A1,B1	-1,-1	B2,B3	-1,-1	-2,-2	-2,-2	-2,-2	A1,B2	A3,B2	A1,B2	A1,B4	B1,B4	A1,N	-1,-1	A1,A1	N,B3	A1,B2	A2,N	A1,B3	A1,A1	A1,B3	B2,N	A2,B3	A2,B3	-1,-1	A1,N	B1,B4	A1,A1	A1,B4	A1,B1	-2,-2	-1,-1	B4,B3
iteration_686	B1,B4	A4,N	A4,B1	A2,B1	N,B1	A2,N	A4,B1	A4,A2	A1,B2	A4,A2	A1,A4	B1,B1	B1,B1	B1,B1	B1,B1	A2,A2	B1,B1	A4,A3	A2,B1	A4,A2	A4,B2	A1,B1	A4,B1	B1,B1	A2,B1	-1,-1	A2,B1	A2,B1	N,B1	A3,B2	B1,B1	B4,N	A2,N	B5,N	N,B1	B2,B1	-1,-1	N,N	A2,N	A2,B4	A1,A3	B5,N	A3,B5	A1,B5	A1,A1	A1,B5	A3,B4
iteration_687	B1,B3	A4,B1	A4,B1	A3,B2	A4,B3	A4,B1	A3,B1	A4,B2	A1,A2	A4,B2	-2,-2	B1,B2	A4,B2	A2,B3	B1,B2	A3,B2	B1,B2	A4,B1	A4,B1	-1,-1	A1,B2	-2,-2	-1,-1	B2,B3	A3,B1	B2,B2	B2,B4	A1,A3	B2,B2	B2,B3	A1,B2	-1,-1	A1,B2	A1,A3	A1,B2	B2,B2	A2,B2	A1,A2	A2,B2	A1,B2	A1,A3	A1,B2	-1,-1	A1,A1	-2,-2	-2,-2	A2,A1
iteration_688	A2,B1	A1,B2	A1,A2	B4,N	A2,B2	A1,A3	A2,N	A1,N	-1,-1	A2,N	N,A2	A2,B4	-1,-1	A1,B3	A1,B4	A1,A3	A2,N	-2,-2	-2,-2	A1,N	N,B1	B4,N	A2,N	A1,B4	A2,B4	A1,B1	B4,B1	A1,B4	B2,N	-2,-2	B4,B2	A3,B2	A1,N	A3,N	A1,N	-2,-2	A1,B2	A3,A1	B2,N	B2,N	B2,B3	A1,N	B2,N	A1,B2	A2,B1	A3,B1	B2,B2
iteration_689	A1,B2	A2,A1	A2,B2	A2,N	A1,A1	A1,A1	A2,A2	A2,N	B3,B1	A2,B2	B3,N	A2,A2	A2,A2	B2,N	A2,N	N,B4	B2,N	A2,A1	A2,A1	A2,A1	A2,B3	-1,-1	A2,B3	A2,B2	N,N	N,N	-1,-1	B5,N	A1,A2	A2,B3	A1,B5	-1,-1	A1,B5	N,B2	N,A2	-1,-1	A2,B5	A2,B5	N,B1	A1,A2	A2,B1	N,N	A2,N	A2,N	A1,A3	A1,N	-1,-1
iteration_690	B2,B2	A5,N	A5,B2	A2,A4	B2,N	B2,N	A2,B2	-1,-1	N,B1	-1,-1	B4,B1	A2,B2	A2,B2	-2,-2	A5,A4	N,A5	A2,B2	B2,B2	B2,N	B2,B2	-2,-2	B2,B4	A2,B4	B2,B3	N,A5	N,A5	A4,N	A2,B1	A4,B1	B4,B1	A2,A4	N,B2	B1,B1	A3,A2	A2,B1	A2,B4	N,B1	B1,B2	-1,-1	-1,-1	-2,-2	A3,B1	-1,-1	-1,-1	-2,-2	-2,-2	-1,-1
iteration_691	B1,B1	A2,B2	A2,B1	A3,N	-1,-1	B1,B2	A2,A3	A3,B1	A3,B2	A2,N	-2,-2	A2,A3	A2,A3	-2,-2	A2,A3	-2,-2	A2,A3	A3,B1	A3,B1	A3,B1	A3,A3	-2,-2	-1,-1	-1,-1	-2,-2	-2,-2	-2,-2	A3,B1	-1,-1	-2,-2	A2,B1	A2,B2	N,B1	N,A5	A3,A2	-1,-1	A2,N	-1,-1	A2,B1	-1,-1	A1,B1	A2,N	A1,A2	B1,B8	-2,-2	-2,-2	A1,A2
iteration_692	B1,B3	A1,B4	A1,B1	B4,N	B4,B3	A1,A4	B1,B4	B1,B4	-2,-2	B1,B4	-2,-2	-1,-1	A1,N	-2,-2	B1,B4	A4,A1	A1,B4	A1,B1	A4,B1	A1,B1	-2,-2	A1,N	-2,-2	-2,-2	-2,-2	A4,B1	-1,-1	A1,B4	N,B3	A2,B2	A1,N	B2,N	A1,N	A3,B2	-1,-1	B2,N	B2,N	B2,N	A1,B2	A1,B2	-2,-2	A3,N	-2,-2	-2,-2	A1,B1	B1,B2	B2,N
iteration_693	A1,A4	A3,B1	A1,B1	A3,B2	A3,B3	A3,B1	A1,A3	B1,B2	-2,-2	A3,B1	-1,-1	B1,B2	B1,B2	-2,-2	-1,-1	A3,B2	A3,B1	A3,A3	A3,B1	A3,A1	-1,-1	-2,-2	N,B1	-1,-1	A3,B2	A3,A1	A3,A1	A1,B2	A3,B2	A1,B4	B2,B2	A3,A1	A3,B2	B1,B1	A1,B2	B4,B2	A3,A1	A3,A1	A3,B2	A3,B2	B2,N	A1,B1	A1,B2	-1,-1	A2,B1	B1,B1	A1,A3
iteration_694	-2,-2	-2,-2	B3,B1	A2,N	-2,-2	A3,B1	A2,B1	A2,B1	B1,B3	A2,B3	B1,B1	A2,B3	N,B3	A2,B1	A2,B3	A3,N	-1,-1	A3,B1	A2,B1	A2,A3	A2,B1	B3,B1	B3,B1	A2,N	-2,-2	A3,B3	A3,B3	A2,B1	N,A4	-2,-2	N,B1	A1,B3	-1,-1	-1,-1	A2,N	-2,-2	A1,B1	A1,A4	A1,B1	A1,A4	A1,A1	B2,N	A1,N	A1,B2	-2,-2	-1,-1	A1,B1
iteration_695	-1,-1	A2,B3	A2,A1	A3,A2	A1,B3	-2,-2	-2,-2	A3,A2	A3,B1	-2,-2	-2,-2	-2,-2	A1,A2	-2,-2	A2,A3	N,A2	A1,A2	-2,-2	-1,-1	-2,-2	A3,A3	-2,-2	-2,-2	-2,-2	A2,N	A2,N	A2,A2	-2,-2	-2,-2	A1,B1	A2,A1	A3,B1	A3,A2	A1,B4	A1,A2	A1,A2	-1,-1	A3,B1	A3,A2	A3,B1	A1,B2	A1,A1	A1,B2	A1,A1	-1,-1	A1,N	A3,B2
iteration_696	-1,-1	B4,N	A5,N	A4,A3	A5,B4	A2,B3	A4,N	A4,A5	B4,N	N,A3	-1,-1	N,A4	N,A3	-2,-2	A5,A4	N,A3	-1,-1	A2,A4	A2,N	A2,A4	A4,B4	-2,-2	-2,-2	-1,-1	A4,N	A3,A5	N,A5	A1,A4	-1,-1	N,N	A1,B2	A1,A2	A1,B2	B1,B3	A4,B2	A1,B3	A1,A2	A1,B2	-1,-1	A2,B2	A2,B1	B2,B1	A2,B2	B1,B2	-2,-2	-2,-2	A2,A1
iteration_697	N,A5	A2,B3	B3,N	A1,B2	B3,N	A1,B1	-1,-1	A1,B3	B2,N	A1,N	-2,-2	B2,B3	B2,B3	N,A4	B2,N	-1,-1	B2,B3	A1,B2	N,B1	N,B1	A1,B2	-1,-1	-1,-1	B2,N	A1,B2	-1,-1	A1,N	A2,B2	-1,-1	-1,-1	A2,A3	B4,N	A1,B2	-2,-2	A2,A3	A3,B4	A1,N	A1,N	B2,B4	A1,B4	A3,B2	A2,A3	A2,B2	A3,A3	-2,-2	-1,-1	A2,A1
iteration_698	A1,A2	A3,B2	A1,B2	N,B1	A1,B2	B1,B3	A1,B1	A1,N	B4,N	A1,B1	B1,B1	A1,N	A1,N	-2,-2	B2,N	A3,A1	B2,B1	A1,B1	A1,B1	-1,-1	A1,B4	N,B1	N,B1	-2,-2	A1,B2	A3,N	A3,B2	A3,B1	N,A5	-1,-1	A3,N	-2,-2	N,B1	A1,A2	A3,A5	A3,B4	-2,-2	-2,-2	-2,-2	-2,-2	-2,-2	A5,A2	-2,-2	-1,-1	B1,B1	A1,B1	-2,-2
iteration_699	A1,B3	A2,A3	A2,B3	B3,B5	A3,B3	A1,B4	B3,B3	B3,B3	N,B4	B3,B5	N,A2	-1,-1	B3,B5	A5,N	A2,B3	N,B2	-1,-1	A1,B3	B4,B3	B4,B3	B3,N	-1,-1	N,N	A5,B5	A2,N	B3,N	B3,N	-2,-2	-2,-2	A3,B1	-2,-2	A2,A3	B5,B1	N,B1	N,B1	-1,-1	A3,B1	A2,B5	A2,B5	A2,B5	B3,B1	N,B1	N,B3	B1,B1	A1,A1	A1,N	N,B1
iteration_700	A1,B3	B1,B3	B3,B1	B2,B2	B3,B1	-2,-2	B2,B3	B2,B3	-2,-2	B2,B1	A3,N	B2,B3	B2,B3	-2,-2	B2,B1	A1,A2	B2,B1	-2,-2	-1,-1	-2,-2	-2,-2	A3,B2	A3,B2	-1,-1	A1,B2	A1,B2	A1,B2	A1,B2	B2,B3	A1,B3	B2,B2	-2,-2	B2,B3	A1,B3	B2,B3	A1,B2	-2,-2	-2,-2	-2,-2	-2,-2	A3,B2	B3,B3	B2,B3	B2,B3	N,A5	B3,N	-2,-2
iteration_701	-2,-2	-2,-2	A5,A2	A5,B2	-2,-2	A3,B1	A5,A2	A5,B2	-2,-2	A5,A2	A2,N	A5,B2	A5,B2	B1,B1	A2,B2	B4,B1	-1,-1	A5,B1	A2,B1	A3,A2	B2,B1	A5,A2	A5,N	A5,B1	A2,B1	A2,B4	A2,B4	A5,N	B3,B2	A2,A1	A5,B3	B3,B2	A5,B3	-2,-2	-1,-1	A5,A2	A5,B3	-1,-1	A5,B3	A5,B2	A3,N	B4,B3	N,B4	A3,B4	-2,-2	-2,-2	B3,N
iteration_702	-2,-2	-2,-2	N,B5	N,B1	-2,-2	A1,A2	N,B1	B5,N	-1,-1	B5,B1	A1,A3	-1,-1	N,N	B1,B4	-1,-1	A2,B2	-1,-1	A1,N	A1,N	A1,B1	A1,N	A1,N	A1,B1	N,B1	A2,N	A2,B1	A2,N	B3,N	A3,B1	-1,-1	A3,B3	-2,-2	B1,B3	A4,N	B1,B3	-1,-1	-2,-2	-2,-2	-2,-2	-2,-2	A2,B2	A4,B3	B3,N	B3,N	B1,B2	N,B1	-2,-2
iteration_703	B1,B1	A2,A2	A2,B1	A1,A2	A2,B1	A4,B3	A1,B1	A2,B1	N,B3	-1,-1	A3,N	A2,B1	A2,B1	A1,A2	A1,B1	A4,B1	A2,B1	N,B1	N,B1	N,B1	N,B1	A2,A3	-1,-1	A2,A1	B1,B1	A4,A1	A4,A1	A1,B4	A1,A2	B3,B2	A1,A1	N,A4	A1,A2	B1,B2	A1,B4	A1,B3	-1,-1	A1,N	A2,A4	A2,N	A1,B4	B4,B1	A1,B1	A1,B1	A3,B2	-1,-1	A4,B1
iteration_704	N,A4	A1,B1	-1,-1	A3,N	N,B1	A2,B3	A4,N	-2,-2	-2,-2	-2,-2	A1,B1	A1,N	A1,N	B4,B1	-2,-2	-2,-2	-2,-2	A4,B3	A2,A4	-1,-1	A1,N	A1,N	A1,N	A1,B4	-2,-2	-1,-1	A1,N	N,B3	N,A3	A1,A1	B3,N	A2,B3	N,A3	A2,B1	N,N	A1,B3	B3,N	B3,N	A2,N	A2,A3	A3,B4	A2,N	N,B1	A2,B3	A5,N	A5,B1	N,N
iteration_705	A2,A2	B1,B3	A2,B1	B2,N	N,N	N,A3	A2,B2	N,B1	-2,-2	N,B1	-2,-2	N,B1	N,B1	-2,-2	B1,B2	N,B4	A2,B2	B2,N	A2,N	B2,N	-2,-2	-2,-2	-1,-1	-2,-2	N,B2	N,B1	B4,B1	A1,B2	-1,-1	A2,A2	B2,N	B1,B4	B2,B2	A2,A2	A1,B2	A2,B2	B2,B1	B2,B1	B2,B1	B2,B4	A4,B1	A2,B2	B2,B1	A2,A4	-2,-2	-1,-1	B1,B2
iteration_706	N,A4	A1,B1	N,B1	A1,B3	N,B1	B1,B4	A4,B3	A4,B3	-1,-1	A4,B3	N,A4	A1,B3	A1,B3	-1,-1	A1,A4	A1,B1	A1,B3	-1,-1	-1,-1	A4,B1	A4,A3	A1,N	A1,N	A1,B3	A4,B1	A1,A1	A4,B1	-1,-1	A1,B2	A3,N	B2,B3	A5,N	A1,B3	B3,B1	B2,B3	A3,B2	A5,B3	A1,N	A1,A5	A5,B3	A3,B1	B3,B3	B1,B3	B1,B3	-2,-2	-2,-2	B3,B1
iteration_707	A3,N	B2,B2	-1,-1	A1,A3	A3,B2	B1,B2	A1,B2	A1,N	A4,B1	A1,B2	A1,A2	A1,B2	A1,N	N,B4	A1,B2	A1,B4	A3,B2	N,N	A1,B1	B2,B1	A4,A1	A1,B2	A1,A2	N,N	A1,B2	A1,B2	A1,B4	A1,B2	A3,A2	A2,N	A3,B2	A1,N	A1,A3	B2,B1	A3,B2	A2,B2	A3,N	A3,A1	A3,A1	A1,N	A1,A3	A3,B2	A3,A1	A1,B2	A2,A2	A2,B2	A3,A3
iteration_708	-1,-1	-2,-2	A2,A3	A2,A3	-2,-2	B4,N	A3,B1	A2,B3	B3,B1	A2,B3	B5,N	A2,B3	A2,B3	A3,B2	A3,B3	A1,N	-1,-1	N,B1	A3,B4	B1,B4	A2,B3	-1,-1	B3,B5	A3,B3	A1,B3	A1,B3	A3,N	-2,-2	-2,-2	A5,N	-1,-1	A2,B3	-1,-1	A4,N	N,B1	A5,B3	B3,B3	B3,B3	B3,B1	A2,B3	A2,B1	N,B1	B1,B1	N,B1	B1,B1	A4,B1	B1,B3
iteration_709	-2,-2	-2,-2	-2,-2	-2,-2	-2,-2	B5,N	A3,A1	N,A2	A2,B2	-2,-2	-1,-1	-2,-2	A4,B1	-2,-2	A3,A1	B3,N	-1,-1	A3,N	A1,B5	A3,B5	A2,N	-2,-2	-2,-2	-2,-2	A1,N	-1,-1	A3,B3	A1,A1	A1,A2	A2,B3	A1,A1	-2,-2	A1,A2	A2,B1	A1,A2	A1,B3	-2,-2	-2,-2	-1,-1	-2,-2	-1,-1	-1,-1	-2,-2	-2,-2	A2,A3	A2,B1	-1,-1
iteration_710	-2,-2	-2,-2	-2,-2	-1,-1	-1,-1	-2,-2	N,B1	-2,-2	-2,-2	N,B1	-1,-1	N,B1	B2,B1	A1,A1	B1,B2	A3,N	N,B1	-2,-2	-2,-2	-2,-2	-2,-2	A2,N	A2,B1	A1,B2	-1,-1	A3,B1	A3,B1	-2,-2	-1,-1	-2,-2	-2,-2	-2,-2	-2,-2	-2,-2	-2,-2	N,B1	B1,B2	-2,-2	-2,-2	-2,-2	-1,-1	B1,B5	A2,B5	A3,B1	-2,-2	-2,-2	A2,B1
iteration_711	A2,N	-1,-1	A2,A2	A1,N	-2,-2	N,A5	N,A2	A1,A2	B1,B1	A2,A1	-2,-2	A2,N	A2,N	-1,-1	A2,A1	N,B3	A2,N	A2,A5	-1,-1	N,N	A1,B1	-2,-2	-2,-2	-1,-1	A1,N	-1,-1	A2,N	-1,-1	A1,B1	-2,-2	N,B1	A2,A2	N,B1	N,B5	A1,N	-2,-2	A2,B1	A2,B1	A2,B1	A2,B1	B1,B4	B5,N	N,B1	B5,B4	N,A4	N,N	A2,N
iteration_712	-2,-2	-2,-2	B4,B2	A4,A1	-2,-2	A3,N	A4,B4	A4,B4	B4,B1	A1,B1	A2,B2	A4,B1	A4,B4	A1,B1	A1,B1	A2,B2	A4,B1	A4,N	A3,B4	A4,A3	B4,B4	A4,B2	B2,B1	A1,B4	A2,B1	A2,B1	B2,B1	-2,-2	-1,-1	A4,B1	N,B3	N,B3	N,B3	B1,B2	A1,N	A4,N	B3,B3	B3,N	B3,B3	N,N	A1,N	N,B1	A1,B1	A1,B1	-2,-2	-2,-2	-1,-1
iteration_713	A2,A2	A3,B1	A2,B1	-1,-1	N,B1	A5,N	A2,B1	A2,B1	A3,B1	B1,B1	-1,-1	A1,B1	A1,B1	A3,A1	A2,A1	B3,B2	A2,B1	A5,B1	N,B1	A5,B1	A2,B1	A2,B1	N,B1	A1,A3	A2,B3	A2,B2	A1,B3	A1,B1	A1,B4	A2,A3	A1,B4	B4,N	A1,B1	A2,B1	A1,A1	A2,B4	B1,B4	A1,B4	A1,N	B1,B4	A1,B3	A2,A1	A2,B3	A1,A1	-2,-2	-1,-1	B3,B4
iteration_714	B3,B2	A2,B2	B2,B3	A1,N	-1,-1	A1,B4	B3,N	A1,B2	A4,A1	A1,B2	A2,B1	A1,B3	A1,B2	N,B5	B3,N	A2,A3	B3,N	B4,N	B4,B3	A1,A5	A4,B2	A2,A1	A2,A1	B2,N	A2,B3	A2,B3	A2,B3	A1,B2	A4,N	-1,-1	A1,N	A3,B1	A1,A4	A3,A1	A4,B2	-2,-2	A4,B1	A3,A1	A3,A4	-1,-1	B4,N	A4,A1	N,A4	A1,B4	A1,B4	A3,B4	A4,N
iteration_715	N,A5	A1,B1	A1,N	B1,B4	A1,A5	A3,B2	A1,N	N,N	A4,N	N,B1	N,B3	N,B1	A1,N	-1,-1	-1,-1	N,B2	N,B1	A3,A1	A1,B2	A1,B2	N,A4	N,N	B3,N	B2,N	N,N	N,B1	-1,-1	A1,B1	A3,N	A2,B3	A3,B1	A1,B1	-1,-1	A2,A2	A3,B1	A3,B3	N,B1	A1,B1	-1,-1	-1,-1	A2,B3	A3,A2	A2,A3	A2,B3	B4,N	A2,B4	A2,N
iteration_716	A1,B1	A2,B2	B2,B1	N,N	A2,B1	N,B2	N,B2	N,B1	A2,N	N,B1	B3,N	A3,B2	A3,B2	A1,B3	B2,N	A2,N	N,B1	B2,N	N,N	B2,B2	A2,B1	B2,B3	-1,-1	B2,B3	A2,B2	B2,N	A2,N	N,A3	N,A4	A1,A2	N,N	-2,-2	A3,A4	A2,B1	N,A3	A1,N	-2,-2	-2,-2	-2,-2	-1,-1	A4,A1	N,B1	A1,N	A4,B1	-1,-1	-1,-1	-2,-2
iteration_717	-2,-2	-2,-2	B2,B1	A1,N	-2,-2	A2,A2	A1,B2	N,B1	-2,-2	A1,B1	-1,-1	A1,B2	B2,N	A2,A3	A1,B2	B1,B1	B2,N	A2,B2	A1,A2	A1,A2	-2,-2	-1,-1	A1,B1	A2,B2	B2,B1	B2,B1	A1,B1	-2,-2	-2,-2	-2,-2	-2,-2	A2,B2	A1,N	A3,N	A1,N	-2,-2	A2,A1	B2,N	A2,N	-1,-1	B2,B2	A1,A3	A1,B2	A1,B2	A3,N	A3,B1	A1,B2
iteration_718	N,N	A2,B3	A3,B3	B2,N	A2,B1	A3,A1	A3,B2	B3,N	-2,-2	A3,B2	-1,-1	A3,N	A3,N	-2,-2	A3,N	A4,B1	-1,-1	-1,-1	A3,A3	A3,A3	-2,-2	-2,-2	A3,B1	A3,N	N,B1	A4,N	A4,A3	A5,N	B2,B3	-1,-1	B3,N	B3,N	A5,B2	-2,-2	-1,-1	A3,B3	B2,B3	A5,B3	A5,N	A5,N	-1,-1	-2,-2	N,B1	A1,N	A1,N	-2,-2	N,B2
iteration_719	-1,-1	-1,-1	B3,B2	A1,N	-2,-2	B5,N	A1,B3	A1,B2	B2,B1	B3,N	A2,B2	A1,B3	B3,N	-2,-2	A1,B2	A1,A4	B2,N	A1,B5	B3,B5	A1,N	A1,B2	A1,B2	N,B1	-2,-2	A1,A1	-1,-1	A1,A1	-2,-2	-2,-2	-1,-1	A1,N	A1,B1	A1,N	A2,A2	A1,N	B4,N	A1,N	A1,B1	A1,A1	A1,A1	-2,-2	A2,N	-1,-1	A2,N	B3,B2	A2,B3	-1,-1
iteration_720	-2,-2	-1,-1	-2,-2	-2,-2	-2,-2	A2,N	B1,B1	-2,-2	-2,-2	-2,-2	A1,B1	B1,B3	-2,-2	-2,-2	A2,B5	-2,-2	-2,-2	A2,B1	A2,B1	N,B1	-2,-2	B1,B3	A1,B1	-2,-2	-2,-2	-2,-2	-2,-2	-1,-1	B2,N	A1,B3	N,A4	A3,B1	A4,N	A3,N	A4,B2	A1,N	A4,B1	A3,N	A3,N	A4,B1	B2,B2	A4,N	N,B2	B2,N	B2,N	A3,B2	A4,N
iteration_721	B2,B2	A2,B3	B3,B2	-1,-1	B3,B2	-2,-2	-2,-2	B2,B2	A1,B2	-1,-1	-2,-2	-2,-2	-2,-2	-2,-2	-1,-1	B3,B1	-2,-2	-1,-1	-1,-1	-2,-2	B2,B2	-2,-2	-1,-1	-2,-2	-2,-2	A2,B3	-2,-2	-2,-2	-2,-2	-2,-2	-2,-2	-2,-2	-1,-1	B4,B1	-2,-2	-2,-2	-2,-2	-2,-2	-2,-2	-2,-2	-2,-2	-2,-2	-2,-2	-2,-2	A4,A1	A4,B4	-2,-2
iteration_722	N,B4	A2,B1	N,B1	B1,B2	N,B1	-2,-2	N,B1	B1,B1	A1,A1	-1,-1	A2,B2	N,B2	-2,-2	-1,-1	B3,N	-2,-2	-2,-2	-2,-2	-1,-1	-2,-2	A1,B1	B2,N	A2,N	-2,-2	A3,B3	N,B1	-1,-1	-2,-2	-2,-2	-2,-2	-2,-2	-2,-2	-1,-1	-2,-2	-2,-2	-2,-2	B2,B1	-2,-2	-2,-2	-2,-2	-1,-1	B4,B3	A1,B4	B3,N	-2,-2	-2,-2	A1,B2
iteration_723	A1,B1	N,A5	A1,N	A5,B2	A1,N	N,B5	A1,B2	A5,A1	A1,B3	A5,A1	A2,N	B2,N	A5,N	A2,B1	A5,N	B5,N	B2,N	B2,B5	B2,B5	B2,N	A1,B3	A2,B2	N,N	A2,N	B5,N	N,N	A5,B5	B2,B2	A5,N	-1,-1	B2,N	-1,-1	N,A9	A1,B3	B2,N	-2,-2	B2,N	B2,N	B2,N	N,N	A2,A2	-1,-1	A2,N	A2,B3	N,A2	B3,N	A2,N
iteration_724	A2,B1	B3,B2	A2,B3	N,N	A2,B2	A3,B1	A2,B2	A2,B2	B2,B1	A2,A3	A4,N	A2,B2	A2,B2	A4,A1	A2,A3	-2,-2	A3,B3	A2,A3	A2,A3	B2,B1	B2,B2	A4,B2	-1,-1	A4,B2	-2,-2	-2,-2	-2,-2	A1,B2	A3,A2	A3,A1	A3,B2	A2,B1	A1,A2	A2,A1	A1,A2	A3,A3	A2,A2	A2,A1	A2,A1	A2,A1	B3,B1	A2,A2	A2,B3	A2,B3	A2,B1	A2,A1	A2,B3
iteration_725	-2,-2	-2,-2	-1,-1	A4,B3	-2,-2	B3,B2	A4,A1	A1,B3	A2,N	A1,B3	A3,B2	A4,A1	A4,A1	-2,-2	A1,B3	B4,N	A1,B3	A4,B2	A1,B3	-1,-1	A2,B3	A3,A1	A3,A4	-2,-2	B3,B4	A5,B3	A1,B4	A1,A4	B3,B1	A2,B3	A1,B3	A3,A1	A4,B1	A2,N	A1,B3	-1,-1	-1,-1	A4,A3	A3,B1	A1,B1	-2,-2	A1,A2	-1,-1	-2,-2	B1,B1	N,B1	-2,-2
iteration_726	-1,-1	-2,-2	N,A3	A1,N	-2,-2	B5,N	A1,A3	A1,A3	A1,B4	A3,N	B4,N	A3,N	A3,N	-2,-2	N,N	A1,A1	A1,N	A1,B5	A1,B5	A3,N	A1,A1	A3,B4	A3,B4	-2,-2	A1,N	A1,N	A1,N	A1,B2	N,B2	-2,-2	B2,N	N,A2	A1,N	A2,B1	A1,N	B2,N	N,N	A1,A2	N,N	N,A2	A1,B3	A2,N	A1,A2	A2,B3	A3,A2	A3,B1	A1,N
iteration_727	B2,N	A1,B3	B3,B2	A2,B4	A1,N	A1,A1	B4,B3	B4,B3	A3,A1	B4,B2	-2,-2	B4,B2	A2,B3	A1,A2	-1,-1	A2,A3	B4,B3	A1,B3	A1,B3	A1,B4	A3,B4	-2,-2	-2,-2	A2,A1	A3,B4	A2,B2	A2,B4	A2,A1	A1,B4	B2,B2	A1,A1	A3,A1	A1,B4	-1,-1	A1,B4	A1,B2	A1,A1	A3,B4	-1,-1	A1,A1	-2,-2	B4,N	-2,-2	-1,-1	A2,B3	A2,N	A1,A1
iteration_728	A1,B4	A1,B1	A1,A1	B1,B2	A1,A1	A4,N	A1,B1	-1,-1	-2,-2	A1,B1	A2,B3	-1,-1	-1,-1	-2,-2	A1,B1	A2,B1	A1,B1	A4,B1	A4,B1	A4,B1	-2,-2	A2,A1	B3,B1	-2,-2	A2,B1	B1,B1	A2,A1	A3,B1	B1,B2	B1,B3	B1,B1	N,B5	B1,B1	B1,B1	B1,B1	B1,B1	B1,B5	N,B1	N,B1	N,B1	B1,B2	B1,B1	B1,B1	B1,B1	A4,N	A4,B1	B1,B5
iteration_729	B2,B1	A2,N	A2,B2	A3,B4	-1,-1	-2,-2	A2,A3	A2,B4	-1,-1	A2,A3	B1,B2	A2,A3	A2,B4	-1,-1	A2,A3	A1,B4	B2,B4	-2,-2	-2,-2	-2,-2	B4,N	-1,-1	A2,B1	B4,B2	A1,A3	A1,A2	A2,B4	A1,A3	-1,-1	A2,A2	A1,B1	B2,B3	A3,B4	A1,A3	A1,B4	A2,B1	B4,B3	A3,B2	-1,-1	B4,B3	A4,B1	A1,A1	A4,A1	A1,B1	A4,B1	A4,A3	A4,B3
iteration_730	A2,B2	A1,A2	A2,A2	A1,B2	A1,B2	B4,N	A2,B2	A2,B2	N,B3	A2,B2	A3,A1	A2,B2	A2,B2	-1,-1	A2,B2	B1,B4	-1,-1	B2,B4	A2,B4	B2,B4	B2,N	A2,A3	N,B1	A1,B2	B2,B4	B2,B1	B2,B1	A1,B2	A2,B2	N,A3	A1,B2	N,A5	A1,A2	B1,B3	A1,A2	A1,N	A5,A1	-1,-1	A2,N	A1,N	A1,B1	A1,B1	A1,B1	A1,B1	-2,-2	-2,-2	A1,A5
iteration_731	B2,N	A1,B2	A1,B2	N,B1	B2,N	A2,A2	B2,B1	A1,B1	-1,-1	B2,B1	-2,-2	A1,N	A1,B1	N,A5	A1,B1	A1,B1	B2,B1	A2,B1	A2,B2	A2,B1	-1,-1	-2,-2	-2,-2	A1,N	-1,-1	A1,B1	A1,A1	-2,-2	-2,-2	A5,B1	B4,N	-2,-2	-2,-2	-2,-2	-2,-2	A2,B4	-2,-2	-2,-2	-1,-1	-2,-2	-2,-2	-1,-1	-2,-2	-2,-2	-1,-1	-2,-2	-2,-2
iteration_732	A2,B2	A3,N	A3,B2	A2,N	A3,B2	-2,-2	A3,A2	B2,N	-2,-2	A3,N	A2,A2	A2,B2	A2,B2	A2,B2	A3,A2	B2,N	B2,N	-1,-1	-2,-2	-2,-2	-2,-2	A2,B2	A2,A2	A2,B2	A3,B2	-1,-1	A3,N	-2,-2	-1,-1	-2,-2	-2,-2	N,A2	N,A2	B4,N	A5,A2	-2,-2	N,N	N,N	A2,N	A2,N	B3,B2	A5,B4	B4,B2	B4,B3	A2,B1	A2,B4	N,B4
iteration_733	A1,A3	A4,B1	A4,A1	A2,B4	A4,A3	A1,B2	A1,B4	A2,A4	-2,-2	A1,B4	B1,B1	A1,B4	A2,A4	N,B4	A4,B4	A4,B1	A2,A1	A1,B2	A1,B4	B4,B2	-2,-2	A1,B1	A1,B1	A2,N	A4,B1	A4,B1	A4,B1	B4,B1	A2,B3	A1,A2	-1,-1	N,A5	A2,B1	-1,-1	B3,B1	A1,B4	N,B1	B1,B1	B1,B1	B1,B1	A2,N	B2,B3	A2,B2	B2,N	A3,B1	B1,B2	B2,N
iteration_734	A1,B1	A2,A2	A2,B1	A1,B3	A1,A2	A2,A2	A1,B1	B1,B3	-1,-1	A2,B3	A2,A3	A2,B3	A1,B1	N,B4	B1,B3	A1,B2	B1,B3	A2,B1	A2,B1	A1,A2	A2,B3	A2,A2	A2,A2	A1,N	A1,B3	B2,B1	A1,B3	B3,B2	A1,A2	A1,B1	A1,N	-1,-1	A2,N	A2,A1	A1,B3	A1,A1	A2,A2	A2,N	A2,N	-2,-2	B2,B2	A2,B3	-1,-1	A2,B2	B2,B1	A2,B2	A2,B2
iteration_735	A2,B2	N,A2	B2,N	-1,-1	A2,N	A3,B2	N,B1	B2,N	A4,B1	N,N	A2,N	B2,N	N,N	N,B5	N,N	B2,B2	-2,-2	A3,B1	B2,B1	A3,N	B1,B2	A2,B2	B2,N	N,N	-1,-1	N,B2	N,B2	-2,-2	-2,-2	A1,B2	N,B1	-2,-2	-2,-2	A2,A2	-2,-2	A1,N	B2,B1	-2,-2	-1,-1	-2,-2	A1,B4	A2,B3	A2,B4	A1,B3	N,A3	A2,N	B4,B2
iteration_736	-2,-2	A1,N	-2,-2	-2,-2	-2,-2	B1,B1	A1,N	-1,-1	-2,-2	A1,N	A2,B3	N,A2	-2,-2	-1,-1	A2,A1	B5,N	-2,-2	N,B1	A1,B1	A1,B1	-2,-2	B3,N	-1,-1	-2,-2	A2,B5	A2,N	A2,N	-2,-2	-2,-2	-2,-2	-2,-2	-2,-2	-2,-2	A2,N	-2,-2	-2,-2	-2,-2	-2,-2	-2,-2	-2,-2	-1,-1	A2,N	-2,-2	-2,-2	A2,B1	A2,B1	-2,-2
iteration_737	-2,-2	-2,-2	B4,N	A3,N	-2,-2	A1,A1	N,N	A3,B4	A2,B2	B4,N	B2,N	A3,N	A3,N	-2,-2	A3,N	-1,-1	-1,-1	A1,N	A1,N	A1,N	B2,B4	B2,N	A3,B2	-2,-2	B3,N	B2,N	A3,B2	B3,N	A3,N	-2,-2	-1,-1	A1,B4	N,B3	A2,B2	A3,B3	-2,-2	A1,N	B4,N	A1,N	B4,B3	N,B3	A3,A2	A3,N	A2,N	A3,A1	A2,A3	-2,-2
iteration_738	A1,N	B1,B1	N,B1	B1,B2	N,B1	-1,-1	B1,B1	-1,-1	-2,-2	N,B1	A3,A2	B2,N	B2,N	A1,B1	N,B1	-2,-2	-2,-2	A1,B1	A2,B1	A1,B1	-2,-2	A3,B2	A3,B2	A1,B2	-2,-2	-2,-2	N,B1	-2,-2	-2,-2	A2,B1	-2,-2	A4,B1	B2,B4	A5,N	B2,B4	B1,B4	B1,B4	-1,-1	-1,-1	B1,B2	A1,A2	A5,B2	-1,-1	A1,B2	-2,-2	-2,-2	A1,B4
iteration_739	-1,-1	A3,B1	A3,B1	B1,B2	A3,A4	B5,N	A3,B1	A3,B1	B5,N	B1,B1	A1,A2	A3,B2	A3,B1	B3,B2	A3,B1	A4,N	B1,B2	B1,B5	A3,N	B1,B5	B1,B5	-1,-1	A3,A1	A3,B3	A4,B1	A3,N	A3,A4	-2,-2	-2,-2	-2,-2	-2,-2	-2,-2	-2,-2	A3,B1	-1,-1	N,B1	N,B2	-2,-2	-2,-2	N,B1	B3,N	-1,-1	N,A3	A3,B3	-2,-2	-1,-1	N,N
iteration_740	B5,N	A1,A4	A1,B5	N,B1	-1,-1	A1,A2	B5,B1	A1,N	B1,B1	B5,N	-2,-2	B5,N	A1,N	A3,B2	A1,B1	A1,N	A1,N	A1,B1	A1,B1	A1,B1	N,B1	-1,-1	-2,-2	-1,-1	N,B1	A1,B1	A1,B1	-2,-2	-2,-2	A1,A1	B3,N	A2,A3	B3,N	A1,B3	B1,B3	A1,B3	A3,B3	A3,N	A2,B3	A4,B4	A1,B2	B3,B1	A1,B3	B2,B1	B3,B2	A1,B3	A1,B3
iteration_741	A3,B1	A3,B1	A3,B1	A3,A1	A3,B1	A1,B3	A3,A1	A1,B1	N,A2	A1,B1	A4,B1	A3,B1	A1,B1	A4,A1	A3,A3	-2,-2	-1,-1	-1,-1	A1,B3	A1,B3	A1,N	B1,B1	A3,B1	A4,B1	A3,A2	-1,-1	A3,A2	A1,A2	A3,B2	B3,B1	A3,A1	N,B1	-1,-1	A1,B3	A3,A1	A3,B3	A3,B1	A3,B1	A2,B1	A3,B1	A1,B1	A1,B3	A1,B1	A1,B3	-1,-1	-1,-1	A1,A3
iteration_742	-2,-2	-2,-2	A1,A2	B2,B3	-2,-2	A3,A1	A1,B3	-1,-1	-2,-2	A2,B2	A3,B2	-1,-1	A1,B2	B1,B1	A2,B2	A5,N	A1,B3	A1,A3	A3,B3	-1,-1	-2,-2	-1,-1	B2,B3	B2,B1	A5,B2	A5,B2	B2,N	A1,B2	A5,B5	A1,B4	A1,A2	N,B2	B2,B3	N,A3	B2,B3	A1,B4	-1,-1	B3,N	B2,N	-1,-1	A5,N	B2,N	A5,B2	-1,-1	A1,B1	A1,N	A5,B2
iteration_743	-2,-2	-1,-1	-1,-1	A3,N	-1,-1	-1,-1	A3,B1	-1,-1	A2,A1	N,B1	B2,N	A3,B1	N,B1	-2,-2	N,B1	A2,N	A3,B1	A3,A4	A3,N	N,B1	A2,B1	-1,-1	A3,B2	N,B1	N,N	A2,N	A2,B1	-2,-2	-1,-1	-2,-2	-2,-2	A2,A2	A2,N	-2,-2	-2,-2	-2,-2	A2,A3	A2,B3	A2,A1	A2,A3	-2,-2	-2,-2	-2,-2	-2,-2	-2,-2	-2,-2	-2,-2
iteration_744	A2,B3	B1,B1	B3,B1	A5,A2	B3,B1	B2,B2	A5,B1	A5,B1	A2,A1	-2,-2	A1,A1	B1,B3	A5,B3	A1,A2	A5,B1	A5,N	-2,-2	B1,B2	B1,B2	B1,B2	A2,B1	A1,B1	A1,B1	A1,B3	A5,B1	A5,N	A5,B1	-2,-2	-2,-2	A2,A2	N,B1	A3,A1	-1,-1	A3,B2	-1,-1	A2,B1	A3,B3	A3,B3	A3,B3	A1,B3	N,B2	A5,B2	B2,N	B2,N	B2,N	A3,B2	B3,B2
iteration_745	A2,B1	A2,A2	A2,B1	-1,-1	A2,A2	-1,-1	A3,B1	A2,A3	-2,-2	A2,A3	B1,B1	A2,B4	-1,-1	-2,-2	A3,B1	A2,B1	A3,B1	A3,B1	A3,A1	A1,B1	-1,-1	B4,B1	A2,B1	-2,-2	A2,A3	A2,A3	-1,-1	N,B4	A3,B2	-2,-2	A3,N	A4,N	B2,N	B2,N	B2,N	-2,-2	A4,B2	-2,-2	A4,B2	N,N	-1,-1	N,N	N,N	N,B5	A2,N	A2,B2	A4,N
iteration_746	-1,-1	A2,B1	B1,B2	B1,B2	A2,B2	N,A3	B1,B1	B1,B1	A3,B1	B2,B2	-1,-1	B1,B1	B1,B1	B3,N	N,N	A4,B1	B1,B1	N,B1	N,B1	N,B1	B1,B1	B1,B2	N,B1	B1,B3	A4,B2	A4,B1	A4,B2	B2,B2	A4,B1	B4,N	A4,B2	A4,B1	B1,B2	A5,N	A4,B2	B2,B4	A4,B2	A4,B1	B1,B1	B1,B1	-2,-2	-1,-1	N,B4	-2,-2	A3,B2	A3,A5	B2,N
iteration_747	A1,A3	A2,B1	-1,-1	A1,A2	A2,A1	A1,N	A3,A2	A1,B1	B1,B4	A1,B1	B5,N	A3,A2	A2,B1	A3,B2	A2,A3	A4,B1	A1,B1	-2,-2	A2,N	A3,A1	A1,B1	A3,B5	A2,N	A2,A3	A2,B1	A3,B1	A2,B1	A1,B3	A2,B2	A2,B2	-1,-1	A3,A2	N,N	N,B3	B3,B2	B2,B3	A2,B3	A3,B3	N,A4	A3,B3	-1,-1	B2,N	A3,N	A2,N	-2,-2	-1,-1	A2,A3
iteration_748	B3,N	A2,A1	A2,B3	A1,B2	A1,B3	N,B5	A2,A1	A1,B3	B1,B3	A1,B3	A3,B1	A2,A1	A2,B2	A3,N	B3,B2	A1,B3	A2,B2	A2,N	A2,N	A1,N	A1,B1	A3,A2	A1,B1	A2,A3	A1,B2	A1,B3	A1,B3	B2,B3	A1,A1	A4,N	A1,B2	B3,B2	A1,B2	B2,B2	A1,B2	A1,A4	A1,B2	N,N	B2,B2	A1,B3	-1,-1	B2,B2	B2,B2	B2,N	A2,A2	A2,B2	A1,B2
iteration_749	-2,-2	-2,-2	-2,-2	-2,-2	-2,-2	A3,B1	A5,A3	A5,A3	-1,-1	A1,N	-2,-2	-2,-2	A3,N	B1,B1	-2,-2	-2,-2	A1,N	A5,B1	A3,A5	A5,B1	A5,B2	-2,-2	-2,-2	A3,B1	-2,-2	-2,-2	-2,-2	-2,-2	-2,-2	B1,B4	A4,N	-2,-2	-2,-2	B1,B4	A4,A3	A4,B1	-2,-2	A1,N	-2,-2	-2,-2	B4,N	A4,B1	A4,N	A4,B4	N,B2	N,B1	-1,-1
iteration_750	A3,N	A3,B2	A3,B2	B4,N	A3,N	-2,-2	B2,N	B2,N	-1,-1	A3,N	N,B3	B2,N	B2,B4	A2,A1	-1,-1	A2,B3	B2,B4	B2,N	-2,-2	B2,N	A2,B2	B3,N	N,N	A2,B2	B3,B4	A2,B4	A3,B3	A4,N	B4,N	-2,-2	B4,N	A3,A1	A4,B4	A1,B3	A4,N	B4,N	A1,B4	A4,A1	A3,B4	A3,B4	A3,A1	A4,B3	A3,B3	A4,A3	-1,-1	A1,B4	A3,A1
iteration_751	A1,B1	A1,B1	A1,B1	A3,A2	A1,B1	A1,B3	A3,B1	A1,A3	-2,-2	A2,B1	B1,B3	A3,B1	A1,A3	A1,B4	A1,A3	-2,-2	A1,A3	B1,B3	A1,B1	A3,B3	-2,-2	A3,B1	-1,-1	A1,B4	-2,-2	-2,-2	-1,-1	A3,B1	A2,B3	A1,B2	A3,A2	-2,-2	-1,-1	N,A3	A3,A2	A3,B2	-2,-2	-2,-2	-2,-2	-1,-1	A1,B4	A2,N	A1,A2	A1,A2	-1,-1	B2,N	-1,-1
iteration_752	A1,A1	A1,B2	A1,B2	A1,B2	A1,A1	-2,-2	-1,-1	-1,-1	A2,A3	B2,B2	A1,N	A1,A1	A1,B2	A1,B2	A1,B2	A1,A4	B2,B2	-2,-2	-2,-2	-2,-2	A2,B2	A1,N	A1,A1	A1,A1	A1,A4	A1,A4	A1,A1	B2,B4	A1,B2	A3,A1	A1,B2	B2,N	A1,B2	A3,A1	A1,B2	A1,A3	B2,B2	B2,B2	A1,N	B2,B2	N,A2	A1,A3	A3,N	-2,-2	-2,-2	-2,-2	A3,B2
iteration_753	N,A5	A1,B2	A1,N	A1,N	B2,N	B3,B2	A1,N	A1,N	A1,B1	N,N	A3,B1	N,B1	-1,-1	N,B1	A1,N	A1,B3	A1,B1	A1,B3	B3,N	A1,B3	N,B1	B1,B1	A3,B1	-2,-2	A1,B3	A1,N	A1,B3	B2,N	A4,B1	-2,-2	N,B1	B2,N	A4,B2	A3,A1	N,B1	-2,-2	-1,-1	B2,N	B2,N	A4,B2	B2,B1	A3,N	A3,B2	B2,N	-2,-2	-2,-2	-1,-1
iteration_754	A5,N	A3,B1	A5,B1	A3,B1	A3,N	B1,B2	A1,N	B1,B1	N,A5	A3,B1	A2,A3	A5,B1	A3,B1	N,A5	A5,A3	-2,-2	-1,-1	A5,B1	B2,N	-2,-2	N,B1	A5,A2	A5,A3	A3,N	-2,-2	-2,-2	-2,-2	A2,B1	A3,A2	A2,B2	-1,-1	A1,B3	A3,B1	B2,N	A2,A2	-1,-1	A3,B3	A3,B3	B1,B3	A3,A1	B1,B2	A2,B2	B2,B1	-1,-1	-2,-2	-2,-2	A3,B1
iteration_755	-2,-2	-2,-2	-1,-1	A1,N	A1,N	-2,-2	-2,-2	-2,-2	-2,-2	-1,-1	N,A2	A1,N	N,N	N,B5	-1,-1	A3,B1	A1,N	A1,N	-2,-2	A1,N	A1,N	N,N	A2,A1	N,N	A3,A1	N,B1	A1,B1	-2,-2	-2,-2	-2,-2	A1,N	A1,B1	A1,A2	A2,B4	-2,-2	-2,-2	A1,A1	A1,B1	A1,B1	A1,A1	-1,-1	A2,A5	N,A4	-2,-2	A1,A4	A2,A1	A1,N
iteration_756	B2,N	A4,N	A4,B2	-1,-1	A4,B2	-2,-2	A4,N	A4,N	B1,B1	A4,A3	A1,B4	A4,A3	B2,N	N,A4	B2,N	A2,A2	B2,N	-2,-2	-2,-2	-2,-2	N,B1	A1,A4	A1,A3	N,N	A2,B2	-2,-2	A2,B2	-2,-2	-2,-2	-2,-2	-2,-2	A2,B3	A2,N	A2,B3	-2,-2	-2,-2	-1,-1	A2,B3	A2,N	-1,-1	A2,B1	-1,-1	A2,A2	A2,A2	A1,B2	A1,A2	A2,N
iteration_757	-2,-2	-2,-2	-1,-1	-1,-1	-2,-2	A1,A1	B4,B2	B1,B4	A2,A2	-2,-2	A3,A1	B4,B4	-2,-2	A2,B1	B1,B2	A1,A3	-2,-2	A1,B2	A1,B4	A1,B4	A2,B1	A3,B4	-1,-1	A2,A1	A3,B2	A3,B1	A1,B1	B1,B1	A1,B4	A4,B1	A1,B1	A5,N	B4,B1	-1,-1	B4,B1	A1,B1	N,B1	B4,N	A5,B1	A5,B1	-2,-2	N,B1	-2,-2	-2,-2	A1,N	B2,N	-2,-2
iteration_758	A2,B1	A3,B2	A3,A2	B2,B2	A3,B1	N,B5	A3,B2	A2,B2	-1,-1	-2,-2	A1,B3	-1,-1	A2,B2	B2,B2	A3,B2	N,B5	A2,B2	A3,N	A3,N	B2,N	B2,B2	A1,B2	A3,B3	A2,B2	B2,N	B2,N	A3,N	B2,B2	B2,B2	-2,-2	B2,B2	A2,N	B2,B2	B1,B1	B2,B2	-1,-1	B2,N	B2,N	-1,-1	A2,B2	A2,B2	-1,-1	-1,-1	A2,B2	-1,-1	A4,B1	-2,-2
iteration_759	A1,B1	-1,-1	A1,B2	A1,B1	A1,B2	A3,A2	A1,B2	-1,-1	-2,-2	A1,B1	-2,-2	-1,-1	B2,B1	A4,B1	-1,-1	B4,B1	-1,-1	A1,A2	A1,A2	A3,B2	-2,-2	-2,-2	-2,-2	A4,B2	A1,B4	A1,B1	A1,B4	B1,B3	A1,B3	A1,B3	A1,A1	N,A5	A1,A1	A1,B1	A1,B3	A1,B3	A5,A1	A1,N	A1,N	A1,N	B1,B3	A1,B1	B1,B1	A1,B1	A2,N	A1,A2	A5,B1
iteration_760	-2,-2	-2,-2	A2,A1	A2,A1	-2,-2	B2,B1	A1,A2	A2,A2	B4,B1	A2,A2	B3,B2	A1,A2	A1,A2	B2,B2	A1,A1	-1,-1	A1,A2	A2,B2	A1,B2	-1,-1	A2,B4	A1,B3	A1,B2	A1,B2	A1,N	A1,A5	A1,N	-2,-2	-2,-2	-1,-1	-2,-2	N,B3	N,A2	-2,-2	-2,-2	-2,-2	B3,N	B3,N	B3,N	N,N	A2,B2	-1,-1	A2,A1	-1,-1	-2,-2	-1,-1	A2,B3
iteration_761	N,B1	A1,A1	A1,N	B2,N	A1,B1	A3,B2	A1,B2	-1,-1	-1,-1	N,N	-2,-2	-1,-1	-1,-1	A2,B3	B2,N	-1,-1	A1,B2	A3,B2	B2,B2	A3,B2	A1,N	-2,-2	-2,-2	A2,N	A1,B2	A1,N	A1,N	A5,N	A2,B2	A1,B2	B2,N	B1,B4	A2,A5	-1,-1	A5,B2	A1,B2	A2,B1	A5,B1	-1,-1	A5,B1	A3,B5	B2,B2	A3,B2	-2,-2	-1,-1	-2,-2	B2,B1
iteration_762	A4,B1	A2,A3	A4,A2	A3,B3	A4,A2	A3,N	A3,A4	A3,A4	N,A2	A4,B3	A2,B2	A2,B3	A3,A4	A3,B1	A2,B3	B2,B1	A2,B3	A3,A3	A3,B5	-2,-2	A3,N	B2,B3	A2,B2	A3,B1	-1,-1	A2,B2	B3,B2	A3,B2	B3,B2	-2,-2	-1,-1	A1,A4	B2,B2	A3,B1	A3,B2	-2,-2	A4,B2	A1,B2	A4,B2	A1,B2	N,B3	A3,B2	B2,N	B2,N	A4,N	A3,A4	-1,-1
iteration_763	N,B2	A1,B3	A1,N	A1,B3	A1,N	B3,B1	A1,B3	-1,-1	N,B1	A1,A1	-2,-2	A1,N	A1,N	A3,B2	A1,A1	B5,N	-1,-1	B3,N	A1,A5	A5,B3	A1,B1	-2,-2	-2,-2	B2,N	A1,N	A1,N	A1,B5	B3,B1	A1,B3	A5,N	A1,B3	A2,A2	A1,B3	A5,N	B3,B1	A1,A5	A1,A2	A1,A2	A1,A2	A1,A2	-1,-1	A5,B3	A4,B3	B3,N	A1,B2	A1,A5	A4,A2
iteration_764	A1,B4	N,A5	A1,N	B3,N	-1,-1	N,B5	N,B3	B3,N	A1,A4	A1,B3	-2,-2	B3,N	A1,B3	B1,B1	N,N	N,B2	-2,-2	B3,B5	N,N	B3,B5	A1,B3	-2,-2	-1,-1	A1,B1	-1,-1	N,B2	N,N	A2,N	B3,N	A3,B1	A2,B3	B2,B2	A2,B3	B2,B3	A2,N	A3,B3	B3,B2	B3,B2	B3,B2	A2,B2	A2,A2	B2,N	A2,B2	A2,N	-2,-2	-2,-2	B2,B2
iteration_765	B2,N	A3,A1	A3,B2	N,B1	A1,N	A4,B1	-1,-1	B2,N	A1,A1	A3,N	A1,B3	-1,-1	B2,N	A1,B3	A3,N	A4,B1	A1,B3	B1,B2	B1,B2	A4,B2	A1,B2	A1,B2	B3,B2	B3,B2	A4,A3	A3,B1	A3,B1	A4,B1	A3,N	-1,-1	A4,A3	A5,N	N,B1	A3,N	A3,B1	-1,-1	N,B1	A5,N	N,N	A5,B1	B1,B3	A3,A3	A3,B1	A3,B1	B5,N	A3,B5	A3,B1
iteration_766	-2,-2	-2,-2	B2,B5	A2,A3	-2,-2	A1,B4	A3,B2	B1,B8	A3,B1	A2,B5	A3,N	A3,B2	A3,B2	A1,A2	A3,B2	A1,B1	A2,B2	A3,B4	A3,B4	A3,A1	A3,B1	A3,A3	A3,N	A3,A1	A1,B2	B1,B2	B1,B2	A2,B3	A3,B1	B2,B2	A2,A3	A1,B1	-1,-1	A2,B3	A3,B3	A2,B2	B1,B1	A1,B1	B1,B1	A1,B1	B4,B1	A3,B3	A3,B4	B3,B4	A3,N	A2,A3	B4,B1
iteration_767	A2,B1	B2,B2	-1,-1	B1,B2	A2,B2	A4,B1	-1,-1	B1,B1	A2,B2	-2,-2	-2,-2	-2,-2	B1,B1	A1,B1	B1,B1	A2,N	-2,-2	A4,B1	B1,B1	B1,B2	B2,B1	-1,-1	-2,-2	A1,B1	A2,B1	A2,B1	N,B1	-1,-1	A2,B1	B2,B2	A2,B2	A3,B1	A2,B2	A3,B2	B1,B2	B2,B2	-1,-1	A2,A3	A3,B2	A2,A3	B2,B3	B2,B2	B2,B3	B2,B2	A1,B3	A3,B3	-2,-2
iteration_768	A1,B4	B1,B2	B4,B2	A1,B2	A1,B1	A2,N	B2,B2	A1,B4	A1,B3	A1,B4	A1,N	B2,B4	B2,B2	B1,B2	B2,B2	-1,-1	-1,-1	B2,N	A2,B2	A2,B2	B3,B4	A1,B4	A1,B4	B2,B1	B2,B2	B2,B2	A3,B2	B2,B2	A1,A1	A2,A3	A1,B2	A2,B1	-1,-1	B2,B2	A1,B2	A2,B2	B1,B2	A2,A1	A1,B1	A2,B2	B2,B2	B2,B2	B2,B2	B2,B2	B3,B2	B2,B3	-1,-1
iteration_769	-2,-2	-2,-2	A2,N	A2,B2	-2,-2	A1,B4	A2,N	A2,B2	B3,N	A2,A2	-2,-2	A2,N	A2,B2	A3,N	A2,A2	A4,N	-1,-1	-1,-1	B4,N	A1,N	A2,B3	A2,N	-2,-2	A2,A3	A2,N	A2,N	A2,A4	A2,B3	B2,B2	-2,-2	-1,-1	B2,B3	A2,B2	A1,A1	A2,B2	-2,-2	A2,B2	B2,B2	-1,-1	B2,B3	A3,B2	A2,A1	-1,-1	A3,A1	A1,A1	A1,A1	B2,B2
iteration_770	B4,N	-1,-1	A2,B4	A1,B3	A2,N	A1,A1	A1,B4	B4,B3	-2,-2	A2,B3	B3,B2	-1,-1	B4,B3	A1,B2	A2,B3	A3,B1	A1,B4	-2,-2	A1,B4	A1,A1	-2,-2	-1,-1	A1,B3	A1,B4	-1,-1	A2,B1	A3,B3	B3,B1	A1,A1	N,B3	A1,B3	A1,A1	A1,B1	-1,-1	A1,B1	A1,N	A1,A1	A1,B1	A1,B1	A1,A1	N,A2	B1,B1	N,B1	-1,-1	-2,-2	-2,-2	A1,N
iteration_771	-1,-1	-1,-1	N,B4	N,N	N,N	-1,-1	N,N	B4,N	-1,-1	N,B4	A3,A1	B3,B1	N,N	A3,B1	N,N	B1,B2	-1,-1	N,B2	-1,-1	N,A3	A2,B4	A3,B3	A4,B4	N,B1	N,B1	-1,-1	N,B1	A3,N	B3,N	-2,-2	B3,N	A1,B1	A3,B3	A3,B1	B3,N	-2,-2	A1,B3	A3,A1	A3,A1	A3,B1	A1,B1	B1,B3	B1,B3	A1,B3	N,B3	A3,N	B3,B3
iteration_772	A2,N	N,N	A2,B1	A2,A3	A2,B1	B4,B1	-1,-1	A3,B1	B2,B2	A2,A2	B2,B1	A2,B1	-1,-1	-1,-1	A2,A2	A4,B1	A3,B1	-2,-2	-2,-2	A2,B4	B1,B2	A2,B2	A2,B2	A3,B2	A4,A2	A4,A2	A2,B1	-1,-1	A2,A2	A4,B1	A2,B2	B1,B1	A2,A3	-1,-1	A2,B2	B2,B1	A3,B1	A2,B1	A3,B1	A3,B1	A1,A3	A2,A2	A2,A1	A2,A1	-2,-2	-2,-2	A3,A1
iteration_773	-2,-2	-2,-2	B2,B5	B2,B4	-2,-2	A2,B3	B2,B2	B2,B4	-2,-2	B5,B2	-2,-2	B5,B4	B2,B4	A1,B3	-1,-1	A3,N	B5,B4	A2,B2	A2,B2	A2,B2	-2,-2	-2,-2	-2,-2	A1,B2	A3,B5	B4,N	A3,B4	-2,-2	-2,-2	-2,-2	-2,-2	A4,B1	B2,N	A3,B2	N,B2	-2,-2	B1,B2	B1,B2	A4,B2	-1,-1	A1,B2	A3,N	N,N	A1,A3	A1,N	A1,B2	N,B3
iteration_774	B1,B2	A1,B4	A1,B1	A4,B1	B4,B1	A3,B1	A4,B1	-1,-1	A4,B1	B1,B1	-1,-1	A4,B1	A1,B1	N,A4	B1,B1	A5,N	-1,-1	-1,-1	A4,A3	A3,B1	-1,-1	A4,A2	A4,B1	A1,N	A5,B1	A5,B1	N,B1	A1,B1	B1,B3	A4,B1	-1,-1	A3,B2	A4,B1	N,B2	A1,B1	B1,B1	B1,B2	-1,-1	-1,-1	A4,B2	A1,A1	N,B1	A1,N	A1,B1	N,B1	B1,B2	N,B1
iteration_775	-2,-2	-2,-2	-2,-2	-2,-2	-2,-2	N,B4	N,B1	B5,N	A2,B3	N,B1	-1,-1	N,B1	N,B5	N,A3	-2,-2	-2,-2	-1,-1	-1,-1	N,B1	N,N	B3,B5	A3,B1	A3,N	N,N	-2,-2	-2,-2	-2,-2	-2,-2	-2,-2	A2,A2	B4,B3	A1,A3	B2,B5	-2,-2	N,B1	A2,B4	A2,B4	A1,B2	A2,B4	A2,B3	-2,-2	-2,-2	-1,-1	N,B1	-2,-2	-2,-2	B4,B3
iteration_776	-1,-1	-2,-2	A2,A1	A3,B1	-1,-1	N,A5	A3,A2	B1,B2	-2,-2	A3,B2	-2,-2	A3,A2	A3,A2	B2,B2	A3,A2	-2,-2	A2,B1	A3,N	A2,N	A2,N	-2,-2	-2,-2	-2,-2	A2,B2	-2,-2	-2,-2	-2,-2	B2,B1	-1,-1	B1,B4	A3,B2	B2,N	A2,B1	B3,B2	-1,-1	B2,B1	B1,B2	B1,B2	A2,B2	B1,B2	B1,B3	A2,B2	B2,B1	-1,-1	-1,-1	A1,B3	B1,B2
iteration_777	B4,B1	N,B1	N,B4	N,B2	B1,B1	A1,A4	B4,N	N,N	N,B4	B4,N	B1,B1	B4,N	B4,B2	-2,-2	B4,B2	-2,-2	B4,B2	A1,B4	A1,B4	A1,N	N,N	N,B1	B1,B4	-2,-2	-2,-2	-2,-2	-2,-2	B2,N	-1,-1	N,B5	N,B2	A1,B4	B2,B2	B1,B2	B2,N	N,N	A1,B2	-1,-1	B4,B2	A1,B2	B4,B1	B2,B1	B1,B4	-1,-1	A1,N	N,B1	B2,B1
iteration_778	-1,-1	A3,A2	A3,A2	A3,B2	A3,B2	B1,B1	-1,-1	A3,A3	A2,A3	A3,A2	A1,B3	A3,B2	A3,A3	B5,N	A3,A3	A3,N	A2,B2	A3,B1	A3,B1	A3,B1	A3,A2	A1,A3	A3,B3	A3,B5	-1,-1	A3,N	A3,A3	A3,B2	A3,B2	A3,B1	-1,-1	-1,-1	-1,-1	B2,N	A3,A3	A3,B2	A2,B2	A2,B2	-2,-2	A2,B2	N,N	A3,B2	A3,B2	A3,B2	A1,A2	A1,N	-1,-1
iteration_779	A1,B1	A3,B2	A3,B1	A1,B2	A3,B1	B2,B2	A3,A1	A1,B1	B1,B4	A1,B1	-1,-1	A1,B1	B1,B2	A4,B1	A3,N	A1,A3	A3,B2	A3,B2	A3,B2	A3,B2	A1,B1	A3,B1	A3,B1	A4,B1	A1,B1	A1,B1	-2,-2	B2,B2	A1,A1	A1,A3	A1,B2	A1,A4	A1,B2	B3,N	A1,B2	A1,B2	A1,A1	A1,A1	A1,A1	A1,A4	A2,N	B2,B3	A2,B2	-1,-1	-2,-2	-2,-2	-1,-1
iteration_780	-1,-1	A3,B1	B1,B3	A2,B2	A3,B3	A2,B1	A2,B1	A2,B3	-2,-2	-1,-1	A5,N	B2,B1	A2,B3	A2,B2	B2,B3	A2,A2	A2,B3	A2,A2	B1,B1	A2,A2	-1,-1	A5,B1	-1,-1	A2,B3	A2,B2	A2,B2	A2,B2	A2,N	A3,B2	-2,-2	A3,N	-1,-1	N,B1	B1,B4	A3,N	-2,-2	N,A4	-1,-1	N,N	N,N	-1,-1	A3,B4	A3,B2	A3,B2	A3,B2	A3,B1	A3,N
iteration_781	A1,N	N,A4	N,N	A1,A3	A4,A1	B5,N	A1,N	A1,N	-2,-2	N,A3	-2,-2	A1,N	-1,-1	-2,-2	-1,-1	A1,B1	N,A3	A1,N	A1,B5	B5,N	-1,-1	-2,-2	-2,-2	-2,-2	N,B1	N,B1	A1,B1	-2,-2	-2,-2	-2,-2	-2,-2	B2,B1	A1,A3	A3,N	-2,-2	-2,-2	A3,B2	-1,-1	-1,-1	A1,B2	B2,B3	-1,-1	A3,B2	A3,B2	-2,-2	A3,B5	B2,B2
iteration_782	-2,-2	-2,-2	B4,B3	A1,B1	-2,-2	-2,-2	A1,A4	B1,B3	-2,-2	B1,B4	N,A2	B1,B4	A1,B4	N,B1	A1,B3	A3,N	B1,B3	-2,-2	-2,-2	-2,-2	-2,-2	B4,N	N,B1	A1,N	B3,N	A3,B3	B3,N	A1,A4	B4,B1	-1,-1	A1,B4	B2,B2	A4,B4	A5,N	A1,B4	A1,A1	B4,B2	B4,B2	A4,B2	A4,B2	A2,A1	-1,-1	A2,A5	A2,B4	B2,B2	A5,B2	A2,B4
iteration_783	B1,B1	A4,N	N,B1	N,N	A4,B1	A1,A2	N,N	N,N	-1,-1	N,B1	-2,-2	N,B1	N,B1	-2,-2	N,B1	-2,-2	N,N	A1,N	N,A2	A1,N	-1,-1	-2,-2	-2,-2	-1,-1	-2,-2	-2,-2	-2,-2	N,A4	N,B4	A1,A3	N,N	-1,-1	N,N	-2,-2	-1,-1	A1,N	A2,N	N,A2	N,A2	N,A2	-2,-2	A1,N	-1,-1	-2,-2	B1,B2	A4,B1	A2,B1
iteration_784	B3,B1	A1,B1	A1,B3	A1,A4	A1,B3	A1,A1	A4,B3	A4,B3	B1,B2	A1,B3	-2,-2	-1,-1	A1,B3	N,A3	A1,A4	B4,N	A1,A1	A1,B3	A4,A1	A1,B3	B3,B1	-1,-1	A1,N	B3,N	A1,B4	A1,N	A4,B4	A1,B2	A4,A1	A1,A4	A4,B2	A2,B3	A1,B2	B1,B3	B2,B2	A4,A1	A1,A2	A1,B3	B2,B3	A1,A2	A2,A3	A1,B1	-1,-1	A2,B1	-2,-2	-2,-2	-2,-2
iteration_785	-2,-2	-2,-2	A2,N	-1,-1	-2,-2	-1,-1	A2,B3	N,N	A3,N	-1,-1	B4,N	N,N	A2,B3	A2,B2	B3,N	A2,N	B3,N	B3,N	A2,A2	A2,B3	N,A3	N,B4	N,B4	A2,A2	A2,B3	A2,N	A2,N	N,B3	N,A5	-2,-2	A5,N	N,B2	N,N	N,A2	N,N	-1,-1	N,B2	N,B5	N,N	N,N	A1,B2	N,N	B2,N	B2,N	A3,B2	A3,A2	N,N
iteration_786	A1,B1	N,A5	-1,-1	B3,N	N,B1	A2,A1	A5,B3	-1,-1	-2,-2	A1,N	A1,B4	A1,B3	A1,N	-2,-2	A5,N	A1,B3	A1,N	A5,A1	A5,A2	A5,A2	-2,-2	B4,B3	B4,B3	-2,-2	A1,N	A1,N	A1,A5	-2,-2	-2,-2	N,B4	N,B1	A1,B3	B4,B1	-2,-2	N,B1	N,N	A1,B4	B3,B1	B3,B4	B3,B4	-2,-2	-2,-2	-2,-2	-2,-2	-2,-2	-2,-2	A1,A2
iteration_787	-2,-2	-2,-2	N,B3	N,B1	N,B1	B1,B3	N,N	N,B1	A4,A1	N,B1	A1,B4	N,B3	N,N	B2,B2	N,N	B3,B1	N,B1	-1,-1	N,B3	N,B1	A4,B1	-1,-1	A1,N	A5,B2	N,B3	-1,-1	-1,-1	A1,B1	-1,-1	A2,A2	A1,B5	-1,-1	B1,B5	A4,N	A1,B5	A2,B5	-1,-1	-2,-2	-2,-2	N,B1	B4,B1	A1,A4	A4,B1	A1,B4	-2,-2	-2,-2	A4,N
iteration_788	B1,B2	A3,A1	A3,B1	A1,B1	A3,B2	A1,A2	-1,-1	B1,B1	-1,-1	B1,B1	A2,A1	B1,B1	A3,A1	-2,-2	B1,B1	B1,B2	A3,B1	A1,B1	A2,B1	A1,B1	A3,B1	A2,B1	A1,B5	-2,-2	B1,B1	B1,B2	B1,B1	-1,-1	A1,A2	-1,-1	-2,-2	-2,-2	-2,-2	A1,B4	A1,B1	-2,-2	A2,A1	-2,-2	-2,-2	-2,-2	B2,B2	A1,B4	A1,B2	-1,-1	B4,B1	B4,B4	A2,B2
iteration_789	N,B4	-1,-1	A2,N	A4,A1	N,N	-2,-2	-2,-2	-1,-1	A4,B1	-1,-1	B4,N	A1,A2	A2,A4	A3,B1	A1,N	-2,-2	N,A4	-2,-2	-2,-2	A5,B4	A4,A1	A1,B4	A1,B4	A2,B1	-2,-2	-2,-2	-2,-2	A2,A1	A4,B1	A1,B4	A2,B1	A3,B1	A4,A2	-1,-1	A4,A1	A1,B1	A4,B1	A3,A4	A2,B1	-1,-1	B5,N	A1,A4	N,A4	A1,B5	-1,-1	-2,-2	A4,N
iteration_790	-1,-1	-1,-1	-1,-1	A3,N	A1,B2	B1,B2	A1,N	A1,N	-2,-2	A1,N	B1,B2	B2,N	A1,N	A2,B1	B2,B2	A2,B1	B2,N	N,B1	B2,N	N,B1	-2,-2	B1,B2	N,B1	A1,B1	A2,B2	A2,B2	-1,-1	B5,N	A3,B2	-2,-2	-1,-1	A2,B2	A3,B5	A3,B2	A3,N	-2,-2	-1,-1	-1,-1	A3,A2	B5,B2	-1,-1	A3,A3	A3,A1	A3,A1	A3,B2	A3,B2	A3,B2
iteration_791	N,B3	N,B5	B3,N	A1,B3	N,N	A1,B4	-1,-1	B3,N	-1,-1	B3,N	-2,-2	-1,-1	A1,B3	A2,B1	B3,B3	A2,B2	-1,-1	B4,B3	B4,B3	A1,B3	A1,N	-2,-2	-2,-2	A1,B1	B2,N	A2,B3	B2,B3	A2,B3	A1,B1	B2,B2	A2,A1	-2,-2	A2,A1	N,A3	B3,B1	A1,B2	A1,A2	-2,-2	-2,-2	-2,-2	A2,B3	B3,N	A2,B3	B3,B3	N,A3	N,N	A1,B3
iteration_792	A1,B4	-1,-1	A1,N	B3,B5	B4,N	N,B3	-1,-1	A1,B3	A2,B3	B3,N	B3,B1	A1,B3	B5,N	-2,-2	A1,B5	A3,A2	A1,B5	-2,-2	N,N	-2,-2	A1,B3	A1,B3	B3,B1	-2,-2	A3,B5	A1,A2	A1,A2	-1,-1	-2,-2	-2,-2	N,B1	A2,B1	B5,B3	B1,B1	N,B3	-2,-2	-1,-1	A2,B5	A2,B3	B1,B5	-2,-2	N,B1	-2,-2	-1,-1	A3,B2	A3,B1	-2,-2
iteration_793	A1,B3	B1,B1	B3,B1	A5,B2	A1,B1	-1,-1	B2,B1	A5,B1	N,A5	B2,B3	B4,N	-1,-1	A5,B1	N,A2	B2,B3	-2,-2	B2,B3	A5,B2	-2,-2	-2,-2	A5,N	-2,-2	A5,B4	N,B1	-2,-2	-2,-2	-2,-2	B2,N	A5,N	-2,-2	A5,N	A1,A2	N,N	-1,-1	B2,N	-2,-2	A1,N	-1,-1	N,A2	A1,N	-2,-2	-2,-2	-1,-1	-2,-2	-2,-2	-2,-2	-1,-1
iteration_794	N,A3	A2,B2	A2,N	A1,B1	A2,N	B3,N	A1,A2	A2,B1	A1,A3	A1,A2	B2,B1	A2,B1	-1,-1	-1,-1	N,B1	N,A5	N,B1	A1,N	A2,B3	-1,-1	A2,A1	B1,B1	A2,B2	-2,-2	A5,N	N,N	N,B1	A3,B1	A1,A3	B5,N	A3,A3	N,A3	A3,A1	A3,A2	A3,B1	A3,B5	A1,N	A3,A3	A3,N	A1,N	B2,N	A3,B1	A3,B2	A3,B2	N,N	N,A4	A3,N
iteration_795	A2,A2	N,B1	A2,B1	A2,B2	-1,-1	A3,N	A2,B1	A2,B1	N,A3	A2,A2	A1,B3	A2,B1	-1,-1	A1,B4	A2,B2	A4,A1	A2,B2	A3,B1	A3,B1	A2,N	A2,N	A2,B3	A2,B3	B4,B2	A4,B2	A2,A1	A4,B2	A2,B2	B2,B3	-2,-2	B2,B3	B1,B2	B2,B3	A1,A3	A2,B2	-2,-2	B1,B2	B2,B1	-2,-2	-2,-2	B3,N	-1,-1	A3,N	A3,B3	A3,B2	A1,B2	N,B1
iteration_796	A4,N	A4,B1	A4,A4	-1,-1	N,B1	B5,N	-1,-1	A2,A4	B3,B2	A4,A1	B5,N	A4,A1	A4,A2	-2,-2	A4,A1	-2,-2	A4,A2	A2,B5	A4,B5	A4,N	A2,B3	A4,B5	A4,B5	-2,-2	-2,-2	-1,-1	-2,-2	-2,-2	-1,-1	-2,-2	-2,-2	A3,B2	A1,A2	A1,N	A2,A1	-2,-2	A2,B2	A3,A1	A1,B2	A2,B2	B1,B1	A2,N	A2,B1	A2,B1	-2,-2	A1,N	A2,B1
iteration_797	A2,B2	A1,B3	A1,B2	-1,-1	A1,A4	B2,N	A3,B2	A1,A3	-2,-2	A1,A3	B2,B3	A1,A3	A1,A3	-2,-2	A5,B2	A3,N	A1,A3	B2,B2	A3,B2	A3,N	-2,-2	A3,B2	A1,B3	-2,-2	A5,A3	A3,B2	A3,B2	-1,-1	-2,-2	-2,-2	-2,-2	B1,B1	A3,A5	B2,N	A3,N	-2,-2	A3,B1	A3,B1	-1,-1	A3,B1	A4,B1	A3,B2	B2,B1	A4,B2	-2,-2	B2,N	A3,B2
iteration_798	B1,B1	A1,A2	A1,B1	A2,B1	A2,B1	N,N	B1,B1	A1,A2	-2,-2	A1,A2	-1,-1	-1,-1	A1,A2	-2,-2	B1,B1	-1,-1	A1,B1	N,B1	A4,B1	A4,B1	-2,-2	-2,-2	-2,-2	-2,-2	B1,B2	B1,B2	B1,B2	A2,N	B2,B1	A3,B2	A2,B2	A3,B1	A2,B1	A3,N	A2,B1	A2,B2	A3,B1	A2,B1	A3,B1	A3,B1	N,B5	A3,B1	N,B1	A3,N	A2,B2	A2,N	N,B1
iteration_799	A4,B1	A1,A1	A1,B1	A1,A2	B1,B7	B1,B2	A1,A2	A1,B1	A2,B2	A1,A2	-2,-2	A1,A2	-1,-1	A3,B2	A1,A2	A3,B1	A1,B1	A2,B2	A1,B2	A2,B1	-1,-1	-2,-2	-2,-2	B2,B1	A1,B1	A2,B1	A3,A1	-2,-2	-2,-2	-2,-2	-2,-2	A3,B1	A1,A2	A2,A3	A1,N	-2,-2	A3,A1	A3,A2	A3,A2	A1,B1	A1,B3	N,A3	-1,-1	A1,N	-1,-1	A2,B4	-2,-2
iteration_800	-1,-1	B2,N	A1,B2	A3,B4	A1,B2	-1,-1	B2,B4	A3,B2	-2,-2	A1,B4	-1,-1	B2,B4	B2,B4	A1,B2	A1,B4	B1,B1	B2,B4	-2,-2	-2,-2	-2,-2	A4,B2	A5,B4	B2,N	B2,B2	A1,B1	A1,B1	A1,B1	B4,B1	A1,A3	A3,B1	A1,B4	A1,B3	A1,B1	A1,B2	A1,B1	B4,B1	B1,B3	A1,B3	A1,A1	A1,B1	A2,A1	A1,B2	A1,B2	A2,B2	B2,B1	A1,B2	A1,B1
iteration_801	A1,A2	A1,A2	A1,A1	N,B1	A1,A1	A4,N	A1,B1	A1,N	-2,-2	A1,B1	B1,B3	A1,N	A1,B1	B3,N	A1,N	-2,-2	A1,B1	A1,N	-1,-1	A4,B1	A1,N	-1,-1	A1,B1	B1,B3	-2,-2	-2,-2	-2,-2	-2,-2	-2,-2	-1,-1	N,B1	A4,A1	B4,B5	A2,B3	B5,B1	-2,-2	A1,B4	A4,B4	-1,-1	A1,B4	A3,N	B3,B5	-1,-1	A3,B3	A1,B4	A1,A2	A1,A3
iteration_802	-2,-2	-2,-2	N,B3	B2,N	-2,-2	-2,-2	B2,N	N,N	B5,N	N,N	A2,B3	N,N	B2,N	-2,-2	B3,N	A1,A2	N,N	B2,N	-2,-2	-2,-2	N,B5	B3,N	B3,N	-2,-2	A1,N	A2,N	A1,B3	A2,B2	A5,N	-1,-1	A2,A5	B3,N	B2,N	A3,B1	A2,A5	-2,-2	N,B3	N,B3	B2,B3	-2,-2	N,B5	A3,A5	N,A5	-1,-1	A3,N	A3,A3	N,N
iteration_803	N,B1	-2,-2	N,B1	B2,N	N,B1	A2,A1	B1,B2	N,B2	-1,-1	N,N	-2,-2	N,B2	N,B1	-2,-2	B1,B2	A2,N	N,B1	A2,B1	A2,B1	-1,-1	A2,N	-1,-1	-2,-2	-2,-2	A2,B1	B2,N	B2,N	A3,B2	B4,N	A5,N	A3,B4	N,B5	A3,B4	A2,A2	A3,N	A5,B4	A3,N	A3,N	-2,-2	A3,N	B2,B2	A2,N	A2,B2	B2,N	A2,A2	A2,A2	B2,N
iteration_804	A1,B2	B1,B2	B2,B1	N,B1	A1,B1	A4,A1	B2,B1	B2,B1	N,B1	-1,-1	A1,B1	B1,B1	-1,-1	-2,-2	B2,N	A1,A1	-2,-2	A1,B2	A4,B2	A4,B2	-2,-2	B1,B1	A1,B1	-2,-2	-1,-1	A1,B2	A1,N	A3,N	A3,A2	A1,B3	N,B1	A4,N	A3,B3	A3,B1	A3,B3	A1,N	A4,B3	A3,N	A3,A4	A3,A4	-1,-1	A3,B1	A1,B1	B1,B2	A1,A4	A1,B1	A1,B3
iteration_805	A2,B1	-2,-2	B1,B2	A3,N	A3,B1	B2,N	A3,B1	N,B2	A4,B1	N,B1	-2,-2	B2,N	B2,N	A2,A2	A3,B1	N,A4	B2,N	A3,N	-1,-1	A3,B2	A4,N	-2,-2	-2,-2	A2,B2	A3,A4	A3,N	A3,N	A3,N	B5,N	-2,-2	A3,N	B2,B2	N,N	B2,B2	A3,B5	A3,N	N,B2	N,B2	-1,-1	N,B2	-2,-2	B5,B2	-2,-2	-2,-2	A5,N	A5,B2	-2,-2
iteration_806	A3,A1	B2,B2	A3,B2	-1,-1	A1,B2	B5,N	A3,N	A3,N	-1,-1	A3,N	B1,B3	B2,N	B2,N	A1,B3	A3,N	A1,B4	A3,N	A3,B5	-1,-1	A3,N	A3,B2	N,B1	-2,-2	B3,N	B4,N	A3,B4	A3,B4	-1,-1	A4,N	A1,B4	A4,A4	A1,B3	A4,N	N,B1	-1,-1	A1,A4	A4,B3	A1,A4	A4,B3	A1,N	-1,-1	N,N	N,A4	N,A4	A2,B1	A2,N	A4,A4
iteration_807	B1,B3	-1,-1	A2,B1	A1,N	A2,B1	-2,-2	A2,N	A1,B1	A1,B3	N,B1	-1,-1	A2,A2	N,B1	A5,N	A2,A1	-1,-1	-1,-1	-2,-2	-2,-2	-2,-2	A1,A1	A2,A1	-1,-1	A5,B1	-2,-2	A1,N	-2,-2	A1,B1	N,B5	A3,N	-1,-1	N,B3	N,B1	A4,A1	A1,N	A3,B1	N,B3	N,N	B1,B3	B1,B3	N,A2	A1,N	N,N	-1,-1	A2,B1	A4,B1	N,N
iteration_808	A2,N	B1,B4	B4,N	B1,B2	A2,B1	-2,-2	-1,-1	N,B1	-1,-1	N,B2	-2,-2	-1,-1	N,B1	-2,-2	B2,N	A1,A1	N,B1	-2,-2	-2,-2	-2,-2	N,N	-2,-2	N,B1	N,B1	-1,-1	A1,N	A1,B2	N,B1	B2,B2	-2,-2	B2,N	N,B1	B2,N	N,B2	B1,B2	-2,-2	N,B1	-2,-2	N,B1	B2,N	A2,B1	B1,B2	-1,-1	B1,B1	N,B3	N,N	-2,-2
iteration_809	A2,A3	A3,B1	A2,B1	-1,-1	A2,B1	-1,-1	A1,B1	A2,A2	A3,N	A2,A1	A3,B1	A2,B4	-1,-1	A3,B1	A2,A1	B1,B1	-1,-1	B1,B1	B1,B1	A1,B1	A3,B4	A3,B4	A3,A2	B1,B4	A2,B1	A2,B1	A2,B1	B1,B4	A1,A1	N,A5	A1,B1	A1,B1	A1,B1	B1,B2	A1,B4	N,B1	A1,A1	A1,B1	A1,A1	B1,B1	A2,B1	A1,B1	B1,B1	A1,B1	A1,B4	B4,B1	A1,B1
iteration_810	-2,-2	-2,-2	-1,-1	A2,N	-2,-2	B3,B2	A2,A3	B4,N	A2,B2	A2,B4	-2,-2	A3,A2	A2,B4	A1,A3	A3,A2	-2,-2	A3,A2	A2,B2	A2,B3	-1,-1	A2,N	-2,-2	-2,-2	A2,A1	-2,-2	-2,-2	-2,-2	N,A2	A1,N	-2,-2	A2,A1	-1,-1	N,N	A3,B2	-1,-1	-1,-1	B2,N	N,A4	-1,-1	N,A3	A1,B4	A3,A1	-1,-1	A3,B4	-1,-1	A1,B2	A1,B2
iteration_811	B5,N	A1,B4	B4,B5	A2,B2	A1,N	-1,-1	-1,-1	B2,B5	-2,-2	B2,B5	A4,N	B2,B4	B2,B4	-2,-2	A2,A7	-2,-2	B2,B5	-1,-1	A4,B2	-2,-2	-2,-2	A4,B4	A4,B4	-2,-2	-2,-2	-2,-2	-2,-2	B2,B3	A2,A1	B2,B3	A2,B2	A3,B1	A2,B2	A4,N	A1,B3	B2,B2	A2,A3	B2,B1	A2,B1	B2,B1	A1,B1	A1,A4	A1,A1	A1,A4	-1,-1	N,B1	A1,A3
iteration_812	A3,B2	B4,N	A3,B4	-1,-1	A3,N	A4,B1	A3,B1	A3,B1	A4,A1	A3,A3	A3,B1	A3,A3	A3,A3	A3,A2	B4,B1	A1,A2	A3,B1	B1,B1	B1,B1	-1,-1	A4,B1	A3,B1	A3,B1	A3,A3	A1,B1	A1,B4	A1,B4	-1,-1	A1,A3	-1,-1	A1,B1	A1,A4	A3,B1	A4,B1	A1,B1	A3,B1	A1,B1	A3,A1	-2,-2	A3,A1	B1,B4	A1,A4	A4,B1	A1,B1	-1,-1	A1,B1	A1,B1
iteration_813	B4,N	A5,N	A5,N	A1,A3	A5,B4	B2,N	-1,-1	A1,N	A4,B1	-1,-1	-2,-2	A5,A3	A1,N	A2,B1	-1,-1	A2,B1	A5,A1	-1,-1	A3,B2	B2,N	A1,B1	-1,-1	N,B1	N,B1	A5,B1	A2,A3	A2,A5	-2,-2	-2,-2	A3,B1	A3,A1	A1,B3	A1,A3	B4,N	-2,-2	A3,A3	A3,B3	A1,B3	-1,-1	A3,B3	-2,-2	-1,-1	N,B4	-2,-2	A4,B1	B1,B4	A3,N
iteration_814	A1,B2	A1,B2	A1,B2	A1,B2	A1,A1	B1,B3	B2,B2	A1,A1	A1,N	A1,B2	A3,N	A1,B2	B2,B2	A1,B4	A1,B2	A2,A2	B2,B2	B2,B1	B2,B1	-2,-2	A1,N	A3,B2	B2,N	A1,B2	A2,B2	-1,-1	A1,A2	A1,B3	B2,B1	-2,-2	B3,B2	N,B4	B3,B1	A1,A4	B3,B1	-2,-2	-1,-1	B1,B4	N,B1	B3,N	A1,A1	A1,B1	A1,A1	A1,B1	N,A4	A1,N	A1,N
iteration_815	-2,-2	-1,-1	B2,B1	B3,B4	-2,-2	-2,-2	B2,B4	B1,B3	-1,-1	B2,B4	A1,B4	B4,B2	B2,B4	-2,-2	B1,B3	A2,A3	-2,-2	-2,-2	-2,-2	-2,-2	-2,-2	A1,B4	B4,B2	-2,-2	A2,B3	B1,B3	A2,B1	-1,-1	A2,B3	-2,-2	B3,B1	A2,N	B3,B4	A2,A1	B3,B1	-1,-1	B3,N	B4,N	B4,N	A2,B3	-1,-1	A2,B1	A2,A1	A4,B1	A4,B1	A4,A1	A1,B3
iteration_816	A1,B4	A2,B3	A2,A1	A2,A4	A2,B4	-1,-1	A1,A2	A2,A4	-2,-2	A1,A2	-1,-1	A1,A2	-1,-1	-1,-1	A2,A4	A3,B5	A2,A4	-2,-2	-2,-2	-2,-2	-2,-2	A1,N	A1,B4	-2,-2	A3,A3	A3,A1	A2,B2	N,A4	A2,B3	-2,-2	B3,N	B2,B1	-1,-1	A2,B1	A2,A4	-2,-2	-1,-1	-1,-1	A4,B2	A4,B2	-1,-1	A2,A2	A2,A1	A2,A4	A4,B1	A2,B1	-1,-1
iteration_817	A2,A2	A2,A2	A2,A2	A2,N	A2,A2	B1,B2	A2,A2	A2,N	-2,-2	A2,N	-1,-1	A2,A2	A2,N	B1,B1	N,A2	N,B3	A2,N	A2,B1	A2,B1	A2,B1	-1,-1	A2,B1	-1,-1	A2,B1	N,N	B3,N	-1,-1	-2,-2	-2,-2	-2,-2	-2,-2	-2,-2	-2,-2	-2,-2	-2,-2	-2,-2	-2,-2	-2,-2	-2,-2	-2,-2	A1,B2	A3,A2	A1,A3	A3,B2	-2,-2	-1,-1	-2,-2
iteration_818	A3,A1	B4,B1	A3,B4	A1,A1	A3,B1	B2,B1	-1,-1	A1,B4	-1,-1	A1,B4	B2,B2	A3,A1	A3,A1	-2,-2	A1,B4	B2,B2	A3,A1	-2,-2	A1,B1	A1,B2	-1,-1	A3,B2	A1,B2	-2,-2	B4,B2	B4,B2	A1,B2	A1,A3	A1,A2	B2,B2	A3,A1	N,A4	A1,A1	A1,B4	A1,A1	A3,B2	A1,N	A1,N	A1,A4	A1,N	A2,B1	A1,A1	A1,B1	A2,A1	B4,B1	B4,B4	A1,N
iteration_819	-2,-2	-2,-2	B3,B1	-1,-1	-2,-2	A1,B4	-1,-1	A3,B3	A4,B1	B3,B2	A1,N	B1,B2	-2,-2	-2,-2	B3,B2	A2,B1	A3,B3	A1,B2	B4,B1	B4,B2	A4,B3	-1,-1	N,B1	N,B1	B1,B2	A2,B3	B1,B2	A3,N	-1,-1	-2,-2	A3,B2	-2,-2	B2,N	N,B5	B2,N	-1,-1	-1,-1	B2,N	-1,-1	B2,N	N,A2	N,B2	N,N	A2,N	A1,B3	B3,N	-1,-1
iteration_820	A3,B1	N,A2	N,B1	N,B1	A3,A2	-2,-2	N,B1	N,B1	-2,-2	N,N	A2,A2	N,N	N,N	A1,A4	N,B1	A3,A2	N,N	-2,-2	N,B1	-2,-2	-2,-2	-1,-1	N,A2	A1,N	A3,N	A3,N	A3,B1	A2,B1	B5,N	-2,-2	A2,N	B4,B1	A2,N	A2,N	A2,B5	A2,N	B4,N	A2,B4	N,B1	N,B1	A3,A1	A2,B5	A2,A1	A3,B5	A2,B2	A2,A2	A1,B4
iteration_821	N,N	A2,B1	A2,A1	A2,B4	A2,A1	-2,-2	A2,A1	A2,A2	A1,B4	A2,A2	A2,A2	A1,B4	A1,B4	N,A4	A2,A1	-2,-2	A1,B4	-2,-2	-2,-2	-2,-2	A2,B4	A1,A2	A2,B4	A1,N	-2,-2	-2,-2	-2,-2	B4,B1	A2,A2	A3,B2	-1,-1	A2,A3	A2,B1	A4,N	A2,B4	A3,A2	A3,B1	A2,A2	A2,A2	A2,B1	A2,N	A4,B4	A4,A2	A4,A2	-2,-2	A4,N	A3,A2
iteration_822	-1,-1	A2,B2	N,N	A3,B2	B2,B1	A4,A1	B2,B2	B2,B1	A4,A1	B2,B2	A1,B3	A3,B2	B2,B1	-2,-2	B2,B1	A2,B1	B2,B1	A4,B2	A1,B2	A4,B2	A4,B2	A1,B2	B3,B2	-1,-1	A2,B1	B1,B2	B1,B1	A3,A2	A3,B2	A1,A1	A3,B2	-2,-2	A3,A2	A1,A1	A2,B2	A3,A1	A3,A2	-2,-2	-2,-2	-2,-2	N,A3	A1,B2	B2,N	A1,N	B2,B2	A1,B2	A3,B2
iteration_823	A1,B1	B1,B1	B1,B1	N,B1	A1,B1	A3,A1	N,B1	N,B1	-2,-2	B1,B1	-2,-2	N,B1	B1,B1	A3,B1	B1,B1	A1,A3	B1,B1	A3,N	A3,N	A3,B1	-1,-1	-2,-2	-2,-2	A3,B1	A3,B1	A1,B1	-1,-1	B1,B1	A3,N	-2,-2	N,B1	-1,-1	A3,B1	A2,B2	N,B1	A1,N	N,B1	N,B1	A4,B1	A3,N	N,B3	A2,N	B3,N	N,N	A2,A1	A2,B2	-1,-1
iteration_824	-2,-2	-2,-2	B3,B2	-1,-1	-2,-2	N,A3	A1,B3	A5,B2	A2,A3	A1,B2	B1,B4	A5,B3	A1,B3	A4,B1	A5,B3	B2,N	A5,B2	A1,A3	B3,N	B3,N	A2,B2	B3,B1	B3,B1	A1,A4	B3,B2	B3,N	A5,B2	-2,-2	-2,-2	-2,-2	-2,-2	-2,-2	-2,-2	A3,B1	A1,A5	-2,-2	A5,N	-2,-2	-2,-2	-2,-2	-1,-1	A1,B1	N,B1	A2,B1	A2,B3	A3,B3	A5,B1
iteration_825	A2,B1	A1,B2	A1,A2	B2,B2	B2,B1	N,B1	A1,B2	A2,B2	-1,-1	A2,B2	B1,B1	A2,B2	-1,-1	A1,A1	A1,B2	A4,B1	A1,B2	B2,N	A1,N	B2,B1	B2,B3	B2,B1	B2,B1	A1,B2	A4,A1	A4,A1	B1,B2	-1,-1	B2,B2	A1,A4	B2,N	-2,-2	-1,-1	A3,A2	B1,B3	A1,B2	-2,-2	-2,-2	-2,-2	-2,-2	B3,N	A1,B1	A1,A1	A2,B3	B1,B1	A3,B1	-2,-2
iteration_826	A3,B2	A3,N	A3,A3	B2,N	-1,-1	-2,-2	A3,N	A3,B2	-2,-2	A3,N	A1,B2	A3,N	A3,B2	A2,B3	A3,N	-1,-1	-1,-1	-2,-2	-2,-2	A3,N	-1,-1	A1,N	-1,-1	A3,B3	-1,-1	-2,-2	-2,-2	A5,N	B2,B3	-2,-2	B3,N	A1,B2	A5,B2	B1,B4	B2,N	-2,-2	B2,B2	A5,N	A5,A1	A1,B2	A1,B1	N,B1	N,B1	B1,B1	-2,-2	-1,-1	B2,N
iteration_827	A2,N	A1,B4	A2,B4	A2,N	A1,A2	A1,B4	A2,A2	A2,N	-2,-2	B4,N	A2,A1	-1,-1	A2,A2	N,B4	A2,N	A2,B2	-1,-1	A2,B4	A1,A2	A2,B4	-2,-2	A2,B4	-2,-2	A2,N	A2,B2	A2,B2	A2,B2	A2,N	A2,N	B1,B2	A2,A2	A1,A4	N,N	A1,A3	N,A2	A2,B1	A1,N	N,A4	A1,N	-1,-1	-2,-2	A1,N	A1,N	-2,-2	-1,-1	A1,B4	A1,A1
iteration_828	A1,N	-1,-1	A1,B2	B1,B1	A1,B2	A2,B1	A1,B1	B2,B1	-1,-1	A5,B1	-2,-2	B2,B1	B2,B1	-2,-2	B2,B1	-2,-2	B2,B1	A1,B1	A1,B1	A2,B1	A2,B1	-2,-2	-1,-1	-2,-2	-2,-2	-2,-2	-2,-2	A4,B1	-1,-1	A1,B1	B1,B2	B4,N	A4,B1	A2,A2	A4,B1	B1,B1	A4,N	N,B1	A4,B4	B1,B4	B3,B2	A2,B1	A2,B3	B1,B2	N,A5	A2,N	A2,A4
iteration_829	A2,B2	B2,B1	A2,B2	-1,-1	A2,B1	B1,B4	A2,B4	A2,B4	B5,N	A2,B4	N,B2	A2,B4	B2,B4	A1,A2	A2,A3	B1,B3	A2,A3	B4,B1	-1,-1	A2,B1	A2,B5	B4,N	-1,-1	A1,B2	A3,B3	A2,B3	A2,B1	B1,B4	A3,B1	-2,-2	B1,B1	A1,B4	A3,B1	A1,A1	A3,B4	-1,-1	A1,B1	A1,B1	A1,B1	A3,B4	B3,N	A1,B4	A1,B3	B4,B3	A1,A1	A1,A1	A1,A1
iteration_830	A3,N	B3,B1	N,B1	A2,B2	A3,B3	-1,-1	A2,N	B2,B1	-2,-2	A2,N	A1,A2	A2,B1	B2,B1	-1,-1	A2,B1	A3,B2	A2,N	N,N	A2,N	N,N	-1,-1	A2,A2	A1,B1	A2,B2	A3,A2	A2,B2	B2,B1	A2,A1	B2,N	A1,B1	A2,B2	B1,B1	A1,N	-1,-1	A2,N	A2,B1	A1,B1	N,B1	-1,-1	-1,-1	A2,B1	N,A5	-1,-1	N,B1	-2,-2	-2,-2	-1,-1
iteration_831	-2,-2	-2,-2	-2,-2	-1,-1	-2,-2	-2,-2	A1,N	-2,-2	-2,-2	A1,N	-1,-1	A4,N	A1,N	A1,B3	-1,-1	-2,-2	-2,-2	A1,N	A1,N	A1,N	-2,-2	A4,B1	N,B1	A1,B3	-2,-2	-2,-2	-2,-2	N,A5	N,A3	-2,-2	N,N	A2,A3	N,N	B2,B3	A3,N	-1,-1	N,A2	N,A2	-1,-1	N,A2	B1,B2	A3,B2	A3,B1	B2,B2	A4,B1	A4,B2	A3,A2
iteration_832	A3,A1	A3,N	-2,-2	-2,-2	A3,B2	-2,-2	-1,-1	-2,-2	-2,-2	-1,-1	A3,A1	B2,B4	B2,N	A3,A2	B4,N	A1,A1	-2,-2	-2,-2	-2,-2	-2,-2	-2,-2	-1,-1	A3,B2	A3,B2	-1,-1	A1,B4	A1,B4	-2,-2	-2,-2	A1,B1	B2,B4	-1,-1	B1,B2	B3,B2	-2,-2	A1,B2	A2,B1	A2,B1	A2,B1	A2,B2	-2,-2	-2,-2	-2,-2	-2,-2	A2,A1	A2,B3	-1,-1
iteration_833	A2,A1	B2,N	A2,B2	A1,B3	A2,B2	A3,A1	A1,B2	B2,B3	-2,-2	B2,B3	A4,B1	A2,A1	A2,A1	-2,-2	A2,A1	A1,B2	A1,B2	B2,B2	A3,B2	A1,A3	-2,-2	A1,B1	A2,B1	-2,-2	A1,B2	A1,B2	A1,A1	B3,N	A1,B1	A3,B2	A1,N	A3,B1	-1,-1	N,B3	N,B1	-1,-1	A1,B1	A1,B1	A1,B1	A3,A1	A1,A2	N,B3	A1,N	A1,N	A2,B1	A2,N	A1,N
iteration_834	A1,B3	A1,A4	A1,A1	A2,B3	A1,A4	A2,B1	A2,N	A1,B3	A3,A2	A2,A1	-2,-2	A2,A1	-1,-1	-2,-2	A1,B3	A1,A1	A2,A1	A2,A1	B1,B3	A1,B1	A1,A3	-2,-2	-2,-2	-2,-2	A1,B3	A1,B3	A1,B3	-1,-1	B3,N	A1,N	A2,N	A3,B2	A3,N	N,B4	A2,N	A2,N	B2,N	A3,B2	A3,B2	A3,A3	A2,B3	N,A2	A2,N	-1,-1	A2,B1	N,B1	A2,B2
iteration_835	A1,B1	A1,A1	A1,A1	B2,B2	A1,A1	B2,B2	A1,B2	A1,B2	N,B1	A1,B2	A1,B1	A1,B2	-1,-1	N,B5	-1,-1	-2,-2	A1,B2	B2,B2	B2,B2	A1,B2	-1,-1	-1,-1	A1,A1	N,N	A1,N	-2,-2	A1,N	-1,-1	B2,B2	B1,B1	B2,B2	A2,B2	B2,B2	-1,-1	-1,-1	B2,B1	A2,B2	B2,B2	A2,B2	B2,B2	B2,B1	A1,B2	A1,B1	A1,B2	-1,-1	-2,-2	A1,B2
iteration_836	B4,N	A2,A7	A2,B4	N,B1	-1,-1	A3,B2	A2,N	A2,N	-2,-2	B4,B1	A1,A2	-1,-1	A2,B1	B5,N	A2,N	A2,B1	B4,N	A2,B2	A2,B2	A2,B2	-1,-1	A1,B1	-1,-1	A2,B5	A2,B1	A2,A2	N,B1	A3,B1	A2,N	-2,-2	N,B1	A3,B1	A2,B1	B2,B2	A2,B1	-1,-1	A2,A3	A3,B1	-1,-1	A2,B1	A1,A1	B1,B2	A1,B1	A1,B2	B2,N	B2,B2	A1,A2
iteration_837	-2,-2	-2,-2	B1,B2	A4,B1	-2,-2	A1,B1	A4,B2	B1,B2	A4,B1	-1,-1	A1,B4	A4,B1	B1,B2	A2,B1	B1,B2	-2,-2	-1,-1	A4,B1	A4,B1	B2,B1	A4,B2	A1,A4	A1,B1	-1,-1	-1,-1	-2,-2	-2,-2	A2,B1	A4,B1	B1,B2	B1,B1	B2,B1	-1,-1	N,B1	A2,A4	B1,B1	A4,B1	-2,-2	A4,B2	-2,-2	A3,A2	A4,N	A3,N	N,A3	-2,-2	A1,N	A4,A3
iteration_838	-1,-1	-2,-2	-1,-1	-2,-2	-2,-2	A2,B1	B2,N	-2,-2	-2,-2	-2,-2	A2,A2	B4,B2	-1,-1	A1,B4	-2,-2	-2,-2	-1,-1	B1,B2	A2,N	B1,B2	-2,-2	A2,B4	-1,-1	B4,B2	N,B1	-2,-2	-1,-1	-2,-2	-2,-2	-1,-1	B4,B3	B2,B3	N,B1	A1,N	B3,B1	A2,B4	A3,B2	-1,-1	-2,-2	-2,-2	N,B5	N,B3	N,N	B3,N	-2,-2	-1,-1	B2,B1
iteration_839	A2,A2	A1,B2	A2,B2	A1,B2	A1,A2	A2,B3	-1,-1	A1,B2	N,B2	A2,A1	A3,B2	-1,-1	B2,B2	A2,B3	A1,B2	B2,B2	A2,A1	A2,B2	A2,B2	A2,B2	B2,N	A3,B2	B2,B2	A2,B2	A1,B2	A1,B2	A1,B2	A3,B2	A1,A4	-2,-2	A3,A1	B2,N	-1,-1	A1,A3	A3,A1	-2,-2	B2,B2	-1,-1	A1,N	A1,N	B2,B2	A3,A1	A3,B2	A3,B2	B1,B2	A1,B1	A3,B2
iteration_840	B1,B1	A4,N	N,B1	B2,B2	A4,B1	A3,B1	B2,N	B2,N	-2,-2	-1,-1	A1,B2	N,B2	B2,B1	-2,-2	N,B2	A4,B1	-1,-1	N,B1	B1,B2	-1,-1	-2,-2	A1,N	B2,N	-2,-2	A4,N	A4,N	N,B1	B2,N	B2,B1	-1,-1	-1,-1	N,A2	-1,-1	A4,A1	B2,B2	-2,-2	B8,N	N,B1	N,N	-1,-1	A1,B2	A4,B2	A1,B2	A4,A1	A1,B1	A1,A1	-1,-1
iteration_841	-2,-2	-2,-2	A4,N	N,B1	-2,-2	A3,B2	A4,B1	A4,B1	-2,-2	A4,B1	N,B4	N,B1	N,N	A1,A1	N,N	A2,A2	A4,N	A4,A3	B1,B2	B1,B2	-1,-1	N,N	B4,B1	A1,N	N,A2	N,A5	N,A2	-1,-1	B4,N	A4,B1	A3,B4	A1,A1	A3,B4	B1,B2	B1,B4	A3,B1	A1,B4	A1,B4	A3,A1	A3,A1	N,B4	B1,B2	N,B2	B1,B4	A4,A1	A4,B1	B4,N
iteration_842	-2,-2	-2,-2	-1,-1	A4,B2	-2,-2	A4,B1	A2,B1	N,B1	-2,-2	N,B1	-2,-2	B2,B1	-1,-1	-2,-2	B2,B1	N,B4	A2,B1	B1,B1	A2,A4	A4,B1	N,B1	-2,-2	-1,-1	-2,-2	B4,B2	N,B1	N,B1	-1,-1	B1,B1	A1,B4	A1,B1	-2,-2	B1,B3	A2,B3	A1,B1	A1,B4	-2,-2	-2,-2	-2,-2	-2,-2	-2,-2	-1,-1	-2,-2	-2,-2	A2,B2	A2,B3	-2,-2
iteration_843	A1,A3	A4,B4	A4,N	B3,N	A1,B2	B3,N	A3,B3	A3,B3	A5,N	A1,N	-2,-2	-1,-1	A3,B3	A2,A1	N,A3	N,A2	A3,B3	B3,B3	B3,N	A3,B3	A5,B3	-2,-2	-2,-2	A3,A2	N,N	A2,A3	N,N	A1,B3	B4,N	A1,B2	A1,B4	A1,A4	B3,B4	A3,B1	A1,N	A1,B2	A4,B3	-1,-1	A1,B3	A1,B3	B1,B2	A3,A1	A1,B2	A1,B1	N,B2	N,B1	A1,B3
iteration_844	A2,B2	B4,N	-1,-1	A5,N	A2,B4	-2,-2	-1,-1	A5,B2	B2,N	A5,N	-1,-1	A5,N	A5,B2	A1,A4	A5,N	A1,B1	A5,B1	-2,-2	-1,-1	-1,-1	A5,B2	N,B1	N,B1	A1,B2	A1,A5	N,B1	A5,B1	N,A5	N,A3	A1,A1	N,N	A2,B2	N,A5	A1,A2	N,N	A1,N	A2,N	A2,N	B2,N	B2,N	-2,-2	N,A2	-2,-2	-2,-2	A2,B3	A1,B3	-2,-2
iteration_845	A4,B1	A1,N	N,B1	N,B5	A4,N	A1,B2	N,B1	N,N	A3,A2	N,B1	N,B3	B1,B5	N,B5	-2,-2	N,B1	-2,-2	B1,B5	B2,B1	A1,B1	A1,N	N,A3	B3,B1	N,B1	-2,-2	-2,-2	-2,-2	N,B1	-2,-2	-2,-2	-2,-2	-2,-2	A1,A2	B2,B5	-2,-2	-2,-2	N,B1	-1,-1	-1,-1	A1,B2	A1,B5	-1,-1	-2,-2	-1,-1	-1,-1	-2,-2	-2,-2	-2,-2
iteration_846	-1,-1	A3,N	-2,-2	B4,B1	A3,B2	A4,B1	B1,B5	N,B1	N,A5	-2,-2	-2,-2	-2,-2	-1,-1	-2,-2	-2,-2	-2,-2	-2,-2	A4,B2	A4,B2	A4,B1	N,N	N,B1	-1,-1	-2,-2	-2,-2	-2,-2	-2,-2	A1,B4	B1,B1	N,B3	B4,B1	N,B2	A1,B1	N,B2	B4,B1	N,B1	A1,N	A1,N	A1,N	N,B1	A2,B2	B1,B2	B2,B1	A2,B1	A4,B1	N,B1	A1,B1
iteration_847	-2,-2	-2,-2	B3,B1	A4,A1	N,B1	-2,-2	-2,-2	A1,B3	A2,B3	A4,B1	B1,B1	A1,B3	A1,B3	A1,A4	A4,B3	A4,N	A1,B3	-2,-2	-2,-2	-2,-2	A2,B3	B3,B1	A1,B1	A1,A1	A4,A4	B3,N	B3,N	A1,A1	A4,B1	A1,B4	A4,A1	B2,B2	-1,-1	A2,A2	A1,B1	A1,B4	A4,B2	A1,B2	A1,B2	A4,B2	A2,B1	A2,B1	B1,B1	A2,A2	A3,B1	A3,A2	B2,B1
iteration_848	A3,B2	N,B5	A3,N	A5,A3	B2,B5	-2,-2	N,A5	N,A3	N,B5	N,A5	-2,-2	A3,N	A3,N	B1,B1	A5,N	A1,B3	A3,A5	A5,N	-2,-2	A5,N	N,N	-2,-2	A3,N	A3,B1	A1,N	A1,A5	A5,B3	-2,-2	-2,-2	B4,B1	-1,-1	A1,A3	A1,A2	A1,A4	A1,N	A3,B4	A1,B5	A1,A1	A1,A1	A1,A1	A1,A4	A1,A1	A1,A1	-1,-1	-2,-2	-1,-1	A1,A1
iteration_849	A2,A3	-1,-1	A2,N	B2,B2	A2,B3	A3,A2	B2,N	A2,B2	A2,B2	A2,B2	A3,A1	A2,B2	A2,B2	A2,A2	-1,-1	N,A5	B2,N	A3,N	A3,B2	A3,B2	A2,B2	-1,-1	A2,A3	A2,B2	-2,-2	N,N	-2,-2	B2,B2	-1,-1	A2,A2	B2,B2	A2,B1	B2,B2	A2,A1	B2,B2	A2,B2	B1,B2	B1,B2	A2,B2	B1,B2	B4,N	A2,B2	-1,-1	A2,B4	-2,-2	-2,-2	-2,-2
iteration_850	A1,B3	B2,N	A1,B2	A2,A1	B3,B2	-1,-1	A1,B2	A1,A1	B3,B1	A2,B2	B2,N	A1,A2	A1,B2	A3,B1	A1,A1	B1,B3	A1,A1	A2,B2	A1,A2	A2,B2	A1,B3	A2,B2	A2,B2	A1,A3	A1,B1	A1,B3	A1,B1	A2,B1	A1,A4	-1,-1	A2,A4	A3,B1	A2,A4	A4,B2	A1,B1	A4,B1	A3,A2	A3,A2	A3,A2	A3,A2	B3,B1	A3,B1	B1,B3	A3,B3	A4,A1	A4,A4	A3,B1
iteration_851	-2,-2	-2,-2	-2,-2	-2,-2	-1,-1	N,A3	N,B1	-1,-1	A1,B1	-2,-2	A4,A1	B2,B4	N,B4	A3,B1	N,B1	A1,A2	N,B1	A3,N	A3,N	N,N	A1,B1	A4,B2	A4,B2	A3,N	A2,B1	A1,N	A1,B1	-2,-2	-2,-2	A2,B1	N,B1	A3,B2	B4,B1	A2,A2	B1,B4	A2,N	B2,B1	-1,-1	A3,B4	A3,B4	A1,B2	A2,B1	B1,B3	-1,-1	A3,B1	A3,A2	B3,B1
iteration_852	A2,B2	B3,B1	B2,B3	A3,B2	A2,B3	A5,N	B2,B2	B2,B2	A2,B2	-1,-1	A4,A1	B2,B2	A3,B3	A1,A1	B2,B3	-2,-2	A3,B2	-1,-1	A5,B2	B2,N	A2,B2	A4,B2	A4,B2	A1,B3	-2,-2	-2,-2	-2,-2	-1,-1	A3,B3	A1,A4	A3,B2	A3,B1	B3,B1	A1,A4	A3,B3	A3,A1	B1,B3	B1,B3	B1,B1	-1,-1	-1,-1	A3,A4	A3,A2	-2,-2	A2,B1	A2,A1	A3,B3
iteration_853	B2,B1	A1,B4	A1,B2	-1,-1	A1,B2	A2,A2	B2,B2	B2,B2	N,B2	A3,B2	A1,A1	B2,B2	A1,A3	-1,-1	A1,B2	-1,-1	A1,B2	A2,B2	A2,B2	A2,B2	N,N	A1,B2	A1,B2	-2,-2	B2,N	A1,B2	A1,N	A3,N	A3,B2	A1,A3	A3,N	-2,-2	-1,-1	B4,B1	A3,A3	A1,N	N,A3	-2,-2	-1,-1	-2,-2	A2,N	A3,B4	A3,N	A2,B4	N,A2	N,B1	N,N
iteration_854	A2,A1	A2,B2	A2,B2	B2,N	A2,B2	B4,B1	-1,-1	-1,-1	-1,-1	A2,B2	-1,-1	-1,-1	B2,B2	-1,-1	B2,N	A1,B2	A2,B2	A2,B4	A2,B1	A2,B4	-2,-2	-2,-2	-2,-2	B2,N	-1,-1	A1,B2	B2,N	B2,B2	A4,N	A3,B2	A4,B2	N,B4	B2,N	B2,N	B2,N	A4,A3	N,N	B2,B4	N,N	B2,N	-2,-2	B2,N	-2,-2	-2,-2	A1,B4	B4,B2	N,B4
iteration_855	A1,A3	A1,B2	A1,A1	A4,B2	-1,-1	B3,B1	-1,-1	-1,-1	B1,B3	A4,A1	A4,B1	A1,B2	A4,A1	-2,-2	A1,B2	A2,N	A4,A1	A1,B3	A1,B1	A1,B3	A1,B1	A4,B2	A4,A1	-2,-2	A1,N	A1,A2	-1,-1	B2,B2	A4,N	-1,-1	B2,N	A2,A2	A4,B2	B1,B1	A4,B2	A1,B2	A2,B2	A4,A2	A2,B2	B2,B6	B2,N	A4,B1	A4,N	A4,B2	-1,-1	B1,B1	A2,A4
iteration_856	-2,-2	-1,-1	A1,N	B3,B1	-1,-1	A1,A4	B3,N	N,B1	A1,B3	N,B1	A4,B1	A1,B1	A1,B3	-1,-1	A1,B1	A5,N	A1,B1	A4,N	A1,B3	A1,N	B3,N	A4,A1	N,N	A1,N	A5,B1	A1,N	-1,-1	-2,-2	-2,-2	-2,-2	-2,-2	A4,N	B2,B1	A4,A1	B3,B2	-2,-2	B2,N	A4,B2	A4,B2	A4,B1	A1,A1	A4,B3	A1,B3	A4,A1	A2,B2	A4,B2	B3,B2
iteration_857	-1,-1	A1,B2	A2,B2	B2,B5	A1,A2	A2,A2	-1,-1	B2,B5	-1,-1	A2,B2	A2,B3	B2,B5	B2,B2	N,B5	B2,B2	A1,N	A2,B5	A2,A2	A2,B2	A2,B2	A2,B5	-1,-1	A2,B2	B2,N	A2,B5	A1,B2	A1,B2	N,B5	A1,B2	-2,-2	B2,N	A1,B4	B2,N	A2,B3	B2,B5	-2,-2	A1,N	A1,N	B4,N	A1,B2	A2,B2	B3,B2	B2,B2	B2,B3	-1,-1	A2,B1	B2,N
iteration_858	A5,N	B1,B2	A5,B1	A1,A2	A5,B1	N,A5	A5,A2	A5,A1	-2,-2	A2,B1	-1,-1	A2,B1	A5,A2	A2,B2	A1,B1	B3,B1	A5,A2	A2,N	A2,A5	A5,A5	-2,-2	A2,B1	B1,B1	A2,A2	-1,-1	A1,B3	B1,B1	-1,-1	A1,B4	A2,B1	A1,A2	B2,B1	A2,B4	A1,B1	A1,A2	A2,N	-1,-1	B4,B2	B4,B2	B4,B1	A1,N	A1,A1	A1,A1	A1,N	A4,A1	A4,B1	A1,A2
iteration_859	-2,-2	-2,-2	A3,N	B3,B2	-2,-2	-2,-2	-2,-2	A3,B3	B3,B2	B2,N	B2,B3	A3,B3	N,B2	N,A4	B3,N	-2,-2	A3,B3	N,B1	N,B1	-2,-2	A3,B3	A3,B2	B3,B2	N,N	-2,-2	-2,-2	-1,-1	B2,B2	B2,B3	A1,A4	B2,B2	B2,B2	B2,B3	A2,B3	B2,B2	A1,B2	B2,B2	-1,-1	B2,B3	B2,B2	N,A4	A2,B2	A2,N	B2,N	A3,B1	A3,A2	A2,B2
iteration_860	B5,N	A3,B2	A3,B5	N,A3	B2,N	-2,-2	N,N	A3,A3	A1,B4	A3,A3	A3,B1	B5,N	A3,N	B2,B2	A3,N	B2,B2	A3,A3	N,B8	N,B7	-1,-1	A3,B4	A3,N	B1,B5	A3,B2	A3,B2	B2,N	B2,N	A1,A3	N,B1	-1,-1	-1,-1	B1,B3	A1,N	A2,B2	A1,B1	-1,-1	A1,B3	A1,B1	B3,N	N,B1	N,A3	A1,B2	A1,N	A1,N	-2,-2	-1,-1	A1,N
iteration_861	A1,B3	B1,B1	-1,-1	A2,B4	A1,B1	A1,B3	A2,B1	A2,B1	A3,A2	-1,-1	A2,A1	-1,-1	A2,B1	A1,A2	B4,B3	N,N	-1,-1	A1,B1	A2,A1	A2,B3	A2,A3	A2,B1	-1,-1	A2,A1	A1,B4	A2,B3	A1,B3	A1,B4	A1,A2	A2,B2	A1,B4	A1,B2	-1,-1	-2,-2	A1,A2	-1,-1	A1,A1	A1,B2	A1,A1	-1,-1	B2,B2	A1,A2	A1,B2	-1,-1	-2,-2	-1,-1	A1,B2
iteration_862	A1,B1	-2,-2	-1,-1	A1,B1	B1,B5	B1,B1	A1,B1	-1,-1	-2,-2	A1,B1	-1,-1	B1,B1	-1,-1	A3,B2	B1,B1	N,A3	A1,B1	A1,B1	B1,B1	-1,-1	-2,-2	A2,B1	A2,B1	A3,B1	N,B1	N,B1	N,B1	B1,B1	-1,-1	A1,B3	B3,B1	A3,A1	A1,B1	B2,B1	A1,B1	A1,B3	A1,A1	A1,A3	A1,A1	A3,B1	A1,B1	B1,B1	A1,B1	B1,B1	A3,A2	A3,B2	A1,B1
iteration_863	-2,-2	-2,-2	A1,A2	A3,B2	-2,-2	-2,-2	A3,A1	A3,A2	A1,B3	A3,A2	A1,B4	A1,B2	A1,B2	N,B4	A1,B2	B3,B1	A3,A1	-2,-2	-2,-2	-2,-2	-1,-1	A1,A1	A1,A1	A1,N	A1,B3	B2,B3	B2,B3	A3,B1	B2,N	A1,B2	B1,B2	-2,-2	N,B1	N,B2	A3,N	A1,B1	N,B1	-2,-2	-2,-2	-2,-2	A1,A1	B2,N	A1,N	A1,B2	N,A2	N,N	N,N
iteration_864	-1,-1	-2,-2	-1,-1	A2,A2	-2,-2	A2,A1	-1,-1	-1,-1	-2,-2	A2,B3	A3,B1	A2,B3	A2,A2	B3,N	A2,B3	B4,B1	A2,B3	A1,B3	-2,-2	A2,B3	-2,-2	A2,B1	A3,B3	A2,B3	A2,B1	A2,B4	A2,B4	A2,A1	A2,A3	N,N	A3,N	-2,-2	-2,-2	-2,-2	-2,-2	N,A3	-2,-2	-2,-2	-2,-2	-2,-2	-2,-2	-2,-2	-2,-2	-2,-2	-2,-2	-2,-2	-2,-2
iteration_865	-2,-2	-2,-2	A5,A3	A3,B2	-1,-1	-2,-2	A3,A5	A5,B2	A1,A4	A3,A5	A1,N	A3,A3	-1,-1	A4,B1	A3,A5	A3,B2	A5,B2	-1,-1	-2,-2	-2,-2	A5,A1	A3,A1	A3,A1	A4,A3	A5,B2	A3,B2	A3,A3	A3,N	B2,B2	-2,-2	A3,B2	A1,A1	A3,B2	A2,A3	A1,B1	-1,-1	A3,A1	A1,B2	A3,A1	-1,-1	A2,B3	A2,B2	A2,B2	A2,B2	-1,-1	-1,-1	A1,B2
iteration_866	-1,-1	A1,B1	A3,B1	N,B1	-1,-1	B2,B3	A3,N	B1,B1	B4,B1	A3,B1	A1,A3	B1,B1	A3,B1	A2,B1	-1,-1	-2,-2	N,B1	-1,-1	-2,-2	A3,B2	B1,B4	A1,B1	A1,B1	B1,B1	-2,-2	-2,-2	-2,-2	A1,B1	A4,N	-2,-2	A1,A4	A1,B3	A4,B1	A2,B3	A4,B1	-1,-1	A1,B1	A4,B3	A1,B1	A4,A1	N,A4	A2,B1	A2,N	N,B1	N,A5	A2,N	A2,B1
iteration_867	-2,-2	-2,-2	A3,N	-1,-1	A1,N	-2,-2	N,B1	N,A2	A4,B1	B4,N	-2,-2	-1,-1	N,B1	-2,-2	A3,B1	A4,A1	N,B1	-2,-2	-2,-2	-1,-1	A4,N	-2,-2	-1,-1	-2,-2	A3,A4	A3,A4	A3,A4	-2,-2	-1,-1	-1,-1	-2,-2	-1,-1	-1,-1	-1,-1	-1,-1	-2,-2	N,B1	-2,-2	-1,-1	-2,-2	A1,B2	A3,B1	A3,A1	A3,A1	-2,-2	-1,-1	A3,N
iteration_868	-2,-2	-2,-2	B2,B3	-1,-1	-2,-2	-2,-2	-2,-2	-2,-2	-1,-1	A3,B2	N,A2	A3,B2	A3,B2	-1,-1	A3,B3	A3,B2	A1,B4	-2,-2	-2,-2	-2,-2	A1,N	A3,N	A3,N	A3,B3	B2,B3	A3,A3	B2,B3	A3,B2	N,B4	B1,B4	A3,N	A2,B3	B2,B4	-2,-2	-1,-1	A3,B1	A2,B2	-1,-1	A2,B2	B3,B4	A2,A2	B3,B2	A2,B2	A2,B3	-2,-2	-1,-1	A2,B2
iteration_869	-1,-1	A3,B2	B2,B1	A2,B2	A3,B1	B1,B2	A2,B2	-1,-1	-2,-2	B2,B2	N,B3	B2,B1	B2,B1	A1,A1	A2,B2	A1,A1	A2,B2	A2,B1	B2,B1	B2,B1	-1,-1	N,N	-1,-1	A1,B1	A1,B2	A1,B2	A1,B2	A3,B2	A2,A2	B2,B2	A2,B2	B2,B2	A2,B2	A1,B1	-1,-1	A2,B2	A2,B2	B2,B2	A2,B2	B2,B2	-1,-1	-1,-1	A2,B1	-2,-2	A1,B3	A1,B1	B1,B2
iteration_870	A3,B2	A2,B1	A2,B2	A3,B1	A2,B2	A3,B2	A3,B2	A3,B2	A1,B1	A2,A3	A2,A2	A2,B1	A2,A3	B1,B3	-1,-1	-1,-1	B2,B1	A3,B2	B2,B2	B2,B2	-1,-1	-1,-1	A2,A2	A3,B1	-2,-2	-2,-2	-1,-1	N,N	B1,B1	A4,B1	N,B1	B2,B3	A3,B1	-2,-2	N,B1	A4,N	B1,B2	-1,-1	A3,B2	A3,B3	-2,-2	N,B1	-1,-1	-2,-2	-1,-1	-2,-2	-2,-2
iteration_871	-2,-2	-2,-2	A2,N	A3,B2	-2,-2	-2,-2	B2,N	A3,N	-2,-2	B2,N	B1,B4	A5,B1	A2,B2	N,B1	B2,N	-2,-2	A2,B2	-1,-1	-2,-2	B2,N	-2,-2	A3,B1	N,B1	A2,N	-2,-2	-2,-2	-2,-2	A3,N	-1,-1	A3,B2	A3,B2	A1,A4	A3,B2	A2,B1	A3,B2	B2,B2	A3,A1	A3,A4	A3,A1	A1,B2	A2,B2	A3,B1	B1,B2	A3,A2	B3,N	A2,B3	A3,B2
iteration_872	-2,-2	-2,-2	A1,A5	A1,N	-2,-2	B2,B3	A1,A2	A1,A1	B1,B1	A1,A1	N,A3	A1,N	A1,N	-1,-1	A2,N	B2,B2	A1,A1	A1,B3	A1,B2	A1,B2	A1,B1	A3,A1	N,N	N,B1	A2,B2	A2,B2	B2,N	-2,-2	-2,-2	B1,B1	A1,N	A1,B3	A1,A4	B2,B2	A1,A4	N,B1	A4,B3	A1,B3	A1,A4	A1,A1	A1,B2	A1,B2	A1,B2	B2,B2	A4,A1	A4,B2	A4,B2
iteration_873	A1,A1	B2,B2	A1,B2	A1,B3	-1,-1	-1,-1	A1,A1	A1,A3	B2,B1	A1,B2	A1,A2	B2,B3	A1,A1	A1,B4	A1,B2	A4,B1	B2,B3	A1,B1	A1,B1	A1,B1	A1,B2	A1,B3	A2,B3	A1,B4	A1,B1	A4,A1	A1,B1	B3,B2	A1,B2	-2,-2	B2,B3	-2,-2	B2,B3	-2,-2	-1,-1	-1,-1	-2,-2	-2,-2	-2,-2	-2,-2	A3,N	B3,B1	A3,B3	-1,-1	-2,-2	-2,-2	-1,-1
iteration_874	A3,B2	N,B4	B2,N	A1,A2	A3,N	B1,B1	A2,N	A1,N	A4,B1	A1,B2	B2,B2	-1,-1	A1,B2	-2,-2	A1,N	B2,B2	A1,N	N,B1	A2,B1	N,N	A4,N	A2,B2	A2,B2	-1,-1	B2,N	-1,-1	A1,B2	A1,B2	A2,B1	A3,B2	B2,B1	A3,B2	A2,B2	A2,B2	A1,A2	A3,B2	-1,-1	-1,-1	A2,A3	B2,B2	A1,B3	A2,A2	A2,B3	A1,A2	N,A5	B2,N	B3,B2
iteration_875	N,A4	N,A3	N,N	N,B1	A3,A4	A4,B1	N,B1	N,B1	-2,-2	N,N	N,B5	-1,-1	N,N	B2,B3	N,B1	A1,A1	N,N	A4,B1	A4,N	-1,-1	-2,-2	B5,N	N,N	N,B2	-1,-1	-1,-1	A1,B1	B3,B1	A2,N	-1,-1	N,B1	B3,B2	B3,N	A2,A1	A2,B3	A3,N	B3,B3	N,B2	B3,B2	-1,-1	A2,N	-1,-1	A2,B3	A2,N	A1,B2	A1,A2	A2,B3
iteration_876	-2,-2	-2,-2	A1,A2	B3,N	-2,-2	B1,B1	A2,B3	A1,B3	B1,B1	A1,N	B1,B2	A1,A3	A1,B3	A4,B1	A1,B3	A1,A2	A1,B3	B3,B1	B3,B1	B3,B1	B3,B1	A1,B1	A1,B1	B3,B1	A1,A1	A1,A2	A1,A2	-1,-1	A4,N	-1,-1	N,B2	-2,-2	B2,N	B1,B1	A4,B2	N,N	B2,N	B2,N	-2,-2	-1,-1	B4,B1	A4,B1	A4,B4	B1,B1	A2,B3	A2,B1	B4,B2
iteration_877	A2,B1	A5,N	A2,N	A3,N	A5,B1	B2,N	N,N	N,N	B2,N	N,A3	-2,-2	-1,-1	N,A3	N,A3	N,N	A3,B2	-1,-1	N,B2	-1,-1	N,B2	N,B2	-2,-2	-2,-2	N,N	A1,N	-1,-1	A3,N	N,A5	A3,B1	A1,A1	N,B1	B1,B1	A3,N	-2,-2	A3,N	A1,B1	-1,-1	N,B1	A3,B1	N,B1	-2,-2	-2,-2	-1,-1	A1,N	-2,-2	-1,-1	N,N
iteration_878	A2,A2	A2,A2	A2,A2	N,N	A2,A2	A2,B1	A2,N	N,A2	-1,-1	-1,-1	-2,-2	N,A2	N,A2	-2,-2	A2,N	A4,B1	N,A2	A2,B1	A2,N	A2,A1	-2,-2	-2,-2	-2,-2	-1,-1	N,B1	A4,N	A2,B1	-1,-1	N,B2	A2,B1	N,B2	N,B3	N,N	A1,B3	N,N	A2,N	-1,-1	N,N	N,B3	N,N	B3,B2	-1,-1	A1,B3	A1,B3	-2,-2	-1,-1	-1,-1
iteration_879	N,B2	A1,B4	B4,N	B1,B3	B4,N	A1,B1	B4,B1	N,B3	B1,B4	B4,B3	-2,-2	N,B1	B1,B4	A1,A4	B4,B1	-2,-2	B4,B1	B1,B4	A1,B4	B1,B4	N,B1	N,B1	N,B1	A1,B1	-2,-2	-2,-2	-2,-2	A2,B1	B3,B1	A1,A1	A2,B3	A5,N	A2,B1	A3,B2	B1,B1	A1,B3	N,B1	A2,A2	A5,B1	A5,B1	B2,N	A3,B1	A3,B2	N,B1	-2,-2	-1,-1	A3,B1
iteration_880	A3,N	B4,B1	A3,B4	B1,B3	-1,-1	A3,N	A3,B3	A3,B1	-1,-1	A3,B1	-2,-2	-1,-1	A3,B1	A1,A1	A3,B1	B5,N	A3,B1	B3,N	A3,B3	B3,N	B1,B2	-2,-2	-2,-2	A3,A1	A3,N	-1,-1	B1,B5	A1,B1	B1,B3	-1,-1	A1,B1	A3,A2	A1,B3	-2,-2	A1,B1	A1,B1	A3,B3	A3,B3	A1,A3	A2,B3	A1,A4	-1,-1	A4,B1	A1,B1	-1,-1	-1,-1	A3,B1
iteration_881	-2,-2	-2,-2	N,B1	A2,A2	-2,-2	B2,B2	A2,B1	A2,N	-2,-2	A2,B1	B1,B4	A2,N	-1,-1	A3,B2	A2,B1	A1,B4	-1,-1	B1,B2	B1,B2	B1,B2	-2,-2	B4,N	N,B1	B2,N	A1,B1	B4,B1	A1,A2	A2,A2	A2,A2	A2,B2	A2,A2	A2,A3	A2,A2	B1,B1	A2,A2	A2,B2	A2,A2	A2,A3	A2,A2	A2,A2	A2,A2	A2,B1	A2,A2	A2,A2	N,A5	N,B1	A2,A2
iteration_882	-1,-1	-2,-2	A1,N	B1,B4	-2,-2	B1,B1	A1,B1	N,B4	N,A5	A1,B4	B4,N	A1,B4	A1,B1	N,A5	N,B1	A3,N	B4,N	A1,B1	A1,B1	A1,B1	N,N	B4,B4	A1,B4	N,B1	A3,B1	A3,B1	A3,N	B1,B4	A3,B1	-2,-2	-1,-1	N,B3	B1,B4	A1,A3	A3,B1	N,B1	-2,-2	N,B1	B4,B3	N,B1	A2,B3	A3,A1	-1,-1	A2,A3	-2,-2	-2,-2	-2,-2
iteration_883	-2,-2	-2,-2	A1,A2	B1,B4	-2,-2	B2,B3	A2,B4	A2,B4	-2,-2	A1,B4	A1,B3	A1,B1	-1,-1	-1,-1	A2,B1	A1,A4	A1,B4	A2,B2	B4,B3	B4,B3	A2,A3	A1,B3	B3,B1	-2,-2	A4,B1	A2,A4	A1,B1	-2,-2	-2,-2	A1,B1	B4,B1	-2,-2	N,B1	-1,-1	B4,B2	B1,B4	-2,-2	-2,-2	N,B1	-2,-2	N,B3	A2,B4	B4,N	A2,N	A1,B4	B4,N	-1,-1
iteration_884	A1,B1	B4,B1	A1,B4	A3,B2	A1,B4	B3,B2	A3,B4	A3,B4	A3,N	A1,B2	A5,N	A1,B2	B4,B2	A1,B2	B4,B2	-1,-1	B4,B2	B4,B2	A3,B3	-1,-1	A3,B1	A1,A5	A5,B2	-1,-1	A2,B4	A2,B2	A1,B4	A3,A2	-1,-1	-1,-1	-2,-2	B4,B1	A2,B2	-2,-2	-2,-2	-2,-2	B2,B1	A2,B4	B2,B1	B2,B4	A2,A2	A2,N	A2,A2	A2,N	-1,-1	-2,-2	A2,B2
iteration_885	A2,B1	B3,N	B1,B3	A1,A4	B1,B3	-1,-1	A1,B3	-1,-1	-2,-2	A4,B1	A2,A2	A1,B3	A1,B1	A2,B1	A4,B1	-1,-1	A1,B1	A1,N	B3,N	B3,B3	-2,-2	A1,A2	A1,A2	A1,A2	B1,B2	A4,B1	A4,B1	A4,N	A1,B1	A1,B3	A1,A4	-1,-1	N,B1	-2,-2	-1,-1	A4,B3	N,A4	A4,N	A4,N	A1,B1	-1,-1	-1,-1	A1,B2	A1,B2	-2,-2	-1,-1	B2,N
iteration_886	A2,A1	A1,B3	A1,A1	N,B1	A2,B3	A1,A3	A1,B1	A1,B1	B1,B4	A1,B1	A1,B4	A1,B1	A1,B1	A3,N	A1,B1	A4,A1	A1,B1	-1,-1	A1,B1	A1,B1	A1,B1	B4,B1	A1,B4	A1,A3	A1,B1	A4,B1	A1,A4	N,B2	A2,B1	A3,N	-1,-1	A3,N	N,B1	-2,-2	N,B1	A3,B2	A3,B1	A3,B1	N,N	N,B1	-2,-2	-2,-2	N,B3	-2,-2	-2,-2	-2,-2	N,B1
iteration_887	A2,N	B4,B1	A2,B4	N,B1	A2,B1	A1,N	A2,B1	-1,-1	N,A3	-1,-1	A3,B1	B4,B1	B4,N	A1,A1	B4,N	N,B5	B4,B1	N,B1	A1,B1	A2,N	N,N	B1,B1	B1,B1	A1,N	N,N	N,N	B5,N	-2,-2	B2,N	A4,N	B2,B2	-2,-2	-1,-1	B1,B3	-2,-2	A4,B2	-2,-2	-1,-1	-2,-2	-2,-2	A2,A1	-1,-1	A2,B1	A2,B2	A1,B3	A1,B1	-1,-1
iteration_888	B3,N	B3,B2	B3,B3	A1,B1	B3,B3	A4,N	A1,B3	B1,B3	A3,B2	B1,B3	B3,N	A1,B3	B1,B3	-2,-2	B1,B3	-2,-2	B1,B3	B3,N	-1,-1	A1,A4	A3,B1	A1,N	B3,B3	-2,-2	-2,-2	-2,-2	-2,-2	A1,B3	N,B1	-2,-2	-1,-1	B5,N	A1,A1	A4,A1	A1,B1	-2,-2	A1,B5	A1,B5	A1,B5	A1,B5	A3,B2	A1,A1	A1,B2	A3,A1	B4,B1	A4,B4	B2,B5
iteration_889	-2,-2	A2,B3	B3,B2	A2,A5	A3,B4	A1,A2	A2,B2	A5,B3	B4,N	-1,-1	A4,B1	A5,B3	-1,-1	-2,-2	A5,B2	B1,B3	A2,B2	A1,B2	A1,B2	A2,A2	B3,B4	A4,A5	A4,B3	-1,-1	A5,B3	A5,B1	-1,-1	A2,B3	N,A5	A2,B3	A2,N	B3,B2	A2,A5	A3,B2	B3,N	B3,N	A2,B3	A5,B3	A5,B2	A2,B2	A1,B3	A3,N	B3,N	A3,B3	-1,-1	A3,B1	A2,N
iteration_890	B1,B1	B1,B3	B1,B1	A3,B3	B1,B3	A3,N	A3,B1	A3,B1	B3,B2	A3,B1	A4,A1	A3,B1	A3,B1	B1,B3	A3,B1	A4,N	B3,B1	N,B1	A3,A3	A3,A2	A3,B3	A4,B1	A4,B1	B1,B1	A4,B1	N,B1	A3,N	-1,-1	-1,-1	A1,B2	A3,N	B2,B3	A3,B3	B2,B1	A3,N	A3,B2	A3,B3	A3,B2	B3,B3	A3,B2	A1,B2	A3,B2	A3,A1	B2,B2	-2,-2	-2,-2	-1,-1
iteration_891	A1,B1	B2,B3	-1,-1	A1,B3	A1,B2	A1,A3	A1,B3	A1,A1	-1,-1	A1,B3	A1,A3	A1,A1	A1,A1	N,A3	A1,A1	A4,A1	A1,B3	A1,B3	A1,A3	A1,B3	A1,B5	A1,A3	A1,A1	A1,N	A1,A4	A1,A4	-1,-1	A1,B3	A1,B2	A3,B2	-1,-1	-1,-1	A1,A1	A2,B1	-1,-1	A1,B2	A1,A4	-1,-1	A1,A4	A1,A1	-1,-1	B1,B2	N,B3	-2,-2	A1,A2	A1,B1	A1,N
iteration_892	-2,-2	-2,-2	B2,B5	A3,B2	-1,-1	-2,-2	-1,-1	B2,B2	A2,N	A5,B3	N,A5	A3,B2	-1,-1	-2,-2	A3,B5	B2,N	A3,B5	-2,-2	-2,-2	-2,-2	A2,B2	A3,N	A3,N	-2,-2	B5,N	A3,N	B5,B2	A2,A3	-1,-1	-1,-1	A2,B2	B3,N	A3,B3	A4,B1	A2,B3	-1,-1	B3,B3	A3,B3	A3,B3	A3,N	-1,-1	A2,A4	A2,A5	-2,-2	A1,A1	A1,B1	A2,B3
iteration_893	A1,B3	A1,B3	A1,B3	A3,B1	A1,A1	A1,B4	A3,B3	B3,B1	B1,B3	-1,-1	A1,B2	B3,B1	A3,B3	A4,B1	A1,B1	B2,B2	-1,-1	A3,B4	B3,B4	A3,A1	A3,B1	A1,B3	A1,B3	A4,B3	A1,B2	A1,B2	B1,B2	A3,N	A3,B1	A2,B2	N,B1	A2,B1	A3,A3	-1,-1	A3,N	A2,N	A3,B1	A3,B1	A2,A3	A2,A3	A2,B2	A4,N	A2,A4	A4,B2	N,A4	N,N	-1,-1
iteration_894	A2,A2	A2,A2	A2,A2	A5,B2	-2,-2	-1,-1	A2,B2	A5,A2	-2,-2	A5,A2	-2,-2	-1,-1	-1,-1	A1,B2	A2,B2	B1,B1	A5,A2	A2,A2	B2,N	A2,A2	-2,-2	-1,-1	-2,-2	A1,A5	B2,B1	B2,B1	B2,B1	-1,-1	-1,-1	A4,N	B2,N	A3,B1	A5,A1	-2,-2	A5,B2	A4,B2	A3,A1	A3,A5	A3,A1	A3,A5	A1,B4	-1,-1	A1,A2	A1,A5	-2,-2	-2,-2	A2,A3
iteration_895	A3,A1	A1,B1	A3,B1	A2,A2	A3,B1	A3,N	A2,B1	A2,B1	N,A4	A2,B1	A4,B1	A3,A2	A2,B1	A4,A1	A2,B1	B3,B2	A2,B1	A3,B1	A1,B1	A3,B1	A2,N	A4,A2	A4,A2	A4,B1	A2,B3	-1,-1	A2,B3	A2,N	-1,-1	-2,-2	B2,N	N,B2	N,A2	A1,B3	A2,A2	-2,-2	A2,N	-1,-1	N,N	N,N	B1,B1	A1,A2	A2,B1	A2,B1	A3,A1	A3,B3	A2,A2
iteration_896	-2,-2	-2,-2	N,B2	B3,N	-2,-2	N,B4	N,B3	N,N	A2,A3	B2,B3	A1,A1	-1,-1	B2,N	-2,-2	-1,-1	A3,B1	B2,B3	B3,N	N,N	N,N	N,A2	A1,B3	A1,B2	-2,-2	N,B1	A3,N	A3,B2	N,B2	A1,B3	B1,B1	-1,-1	A1,N	B3,N	B1,B3	B3,B2	A1,B1	N,B1	-1,-1	-2,-2	-2,-2	-1,-1	B1,B3	-1,-1	A1,B1	-2,-2	-2,-2	-2,-2
iteration_897	-2,-2	-2,-2	B3,N	A3,N	-2,-2	A2,A2	N,N	B3,N	A2,A2	A3,N	-2,-2	B3,N	A3,N	-2,-2	N,B3	N,A2	A3,B3	N,A2	N,A2	N,A2	A2,B3	-2,-2	-1,-1	-1,-1	N,N	A2,N	-1,-1	N,A3	N,A5	A1,B1	A3,A5	B1,B3	N,N	-1,-1	N,N	A1,A3	N,B4	N,B1	N,B3	N,B3	A1,B4	-1,-1	-1,-1	B4,N	-2,-2	-1,-1	-1,-1
iteration_898	N,B3	A2,B3	B3,N	A1,A3	-1,-1	A4,B1	A1,N	A1,B3	A1,A1	A3,N	A2,B1	-1,-1	A1,B3	B2,B2	A1,B3	B1,B4	A3,N	A4,N	-1,-1	A4,N	A1,A1	A3,B1	A2,N	A1,B2	B3,B1	A1,B4	A1,B1	-2,-2	-2,-2	A1,B2	A1,A3	-2,-2	-2,-2	B2,N	A1,A3	A1,B2	-2,-2	-2,-2	-2,-2	-2,-2	N,B5	A1,B2	A1,N	A1,N	-2,-2	-1,-1	-2,-2
iteration_899	-2,-2	-2,-2	-2,-2	A5,B1	A1,N	B2,N	A2,B1	A5,A2	-1,-1	A2,B1	A3,N	A4,B4	A5,A1	A1,B4	A5,A2	A3,B2	A1,B1	-1,-1	B1,B2	B1,B2	-1,-1	A3,B1	-2,-2	A1,A5	A2,B2	A3,A5	A3,A5	B1,B3	-1,-1	-2,-2	N,B1	A2,B2	A5,B1	A1,B2	N,B1	-1,-1	A2,B1	B1,B2	B1,B2	B1,B2	-1,-1	A1,N	A1,N	A1,N	-2,-2	-1,-1	N,B1
iteration_900	A3,B2	A4,B1	A4,A3	A4,B1	A4,B2	A4,A1	A4,B1	A4,B1	A2,B1	-1,-1	A2,B1	A4,B1	A3,B1	-2,-2	A4,B1	-2,-2	A4,A3	A4,A4	A4,B1	A4,B1	A2,B1	A2,B1	-1,-1	-1,-1	A4,B1	B1,B2	A1,B4	A4,A1	B1,B1	B2,N	A4,B1	B2,B3	A4,B1	N,B2	A4,B1	A4,B2	B1,B3	A4,B2	A4,B3	A4,B3	A3,A2	N,B1	A3,B1	A2,N	-2,-2	B2,N	A3,B3
iteration_901	B1,B4	A4,N	A4,B1	A4,N	B4,N	N,B3	A4,B1	N,B1	-1,-1	A4,A4	-2,-2	-1,-1	-1,-1	-2,-2	N,B1	-2,-2	A4,A4	B1,B3	N,B1	-1,-1	A1,N	-2,-2	-2,-2	-2,-2	N,B1	-2,-2	N,B1	B5,N	A4,B1	A2,N	B1,B5	A3,B2	A4,B5	A3,A2	N,B1	A2,B5	A3,B5	A4,A3	-1,-1	A4,A3	A3,A2	A3,B1	A3,A3	A3,A2	B2,B2	A3,B2	A3,A3
iteration_902	-1,-1	-2,-2	B1,B5	B1,B4	-2,-2	A1,B3	B4,B5	B1,B1	B1,B3	B5,B1	-1,-1	B1,B1	-1,-1	-2,-2	B1,B4	N,B3	B5,B4	-1,-1	A1,B4	A1,B4	B1,B1	B1,B2	A3,B1	-1,-1	N,B1	-2,-2	-2,-2	A3,B1	A1,B4	A1,B3	A3,A1	B1,B2	A3,N	A2,B3	A3,A1	A3,B3	N,B1	-2,-2	-2,-2	-2,-2	A1,A4	A3,B3	A1,B3	A3,A1	A1,B2	A1,B3	A1,B1
iteration_903	A2,A1	-1,-1	A2,B2	-1,-1	A1,B2	A3,B2	A1,B2	B2,N	A1,B1	A2,N	A3,B2	A2,N	A2,A1	B3,B1	A1,B2	A1,B3	A2,A1	A1,B2	A3,B2	A1,A3	A1,B2	B2,N	A3,A2	A1,B3	A1,B2	A1,B2	B3,B2	A1,B4	A4,N	A2,B2	A4,B4	N,B1	A1,N	B3,N	A4,B4	A4,B2	A1,B1	A1,B1	N,B1	-1,-1	A1,B2	A4,B3	A1,B3	A4,A1	-2,-2	N,B1	A1,B1
iteration_904	-2,-2	-2,-2	N,A2	A3,B1	-2,-2	B2,N	A3,A2	A3,N	A2,B3	A3,A2	-1,-1	N,B1	N,B1	-2,-2	A3,A2	-1,-1	A3,A2	A3,N	A2,B2	A2,N	A3,B3	A1,N	A1,B1	-1,-1	-2,-2	-1,-1	-2,-2	A3,B1	B1,B4	A2,B3	B1,B4	A3,N	B1,B4	A3,B2	B1,B1	A2,B1	A3,B1	A3,B4	N,B1	A3,B4	A1,B4	B2,B1	B4,B1	A1,B2	-2,-2	-1,-1	A3,B4
iteration_905	-1,-1	A1,B2	A1,N	A1,N	B2,B2	-2,-2	A1,N	A1,N	-1,-1	A1,A1	-2,-2	A1,N	-1,-1	N,A5	N,N	B1,B1	A1,N	-2,-2	-2,-2	A1,N	B2,N	-2,-2	A1,N	N,N	N,B1	-1,-1	-1,-1	-1,-1	-1,-1	A5,N	A1,B5	B1,B1	A1,B5	A4,B1	A1,B5	A1,A5	B5,B1	A1,B1	A1,A3	A1,B1	-2,-2	A1,A4	-1,-1	-2,-2	A1,B1	A1,B1	-1,-1
iteration_906	A4,N	B2,B3	A4,B2	A2,B2	-1,-1	B2,B1	A2,B2	-1,-1	A2,B3	B2,B2	A1,B1	B2,B2	-2,-2	A1,B3	A4,A2	-2,-2	A4,A2	B2,B2	A2,B2	A2,B2	-1,-1	B1,B2	B1,B2	-1,-1	-2,-2	-2,-2	-1,-1	A2,A2	A3,B2	B2,B2	A3,A2	A1,A2	A2,B2	-1,-1	A3,A2	A3,B2	-1,-1	A1,B2	A2,A1	A2,A2	-2,-2	-2,-2	A3,N	A1,N	B3,B1	A1,B3	A3,B2
iteration_907	A2,A3	B4,N	A2,B4	-1,-1	A3,N	-2,-2	B4,N	B4,N	-2,-2	B4,N	B3,B2	A2,N	A2,N	-2,-2	B4,N	A3,B1	B4,N	-2,-2	-1,-1	-2,-2	-2,-2	B3,N	A2,B3	-1,-1	N,B1	B1,B4	N,B1	A1,N	N,B2	A3,N	N,N	N,B3	N,B2	N,A5	A1,N	N,A3	B2,N	-2,-2	-2,-2	N,N	A1,B3	N,A5	A1,A5	B3,N	N,B3	N,N	A1,B2
iteration_908	-2,-2	-2,-2	-1,-1	A5,A3	-2,-2	-2,-2	-2,-2	A5,B2	B2,B3	A3,B1	B1,B1	A3,B1	A5,B2	N,B2	A5,B2	B4,N	A5,B2	N,B1	-2,-2	-2,-2	A5,B2	B1,B1	B1,B1	B2,N	A5,B4	-1,-1	-1,-1	-2,-2	-2,-2	-2,-2	-2,-2	-2,-2	-2,-2	-1,-1	-2,-2	-2,-2	-2,-2	-2,-2	-2,-2	-2,-2	-2,-2	-2,-2	-2,-2	-2,-2	A1,B1	A1,A2	-1,-1
iteration_909	A2,B2	A3,B1	A3,B2	A1,B2	A3,A2	A1,A2	A3,B2	A3,B2	-1,-1	A3,A1	-1,-1	A3,B2	A1,B2	-1,-1	B2,B2	A1,A2	A3,A1	A1,B2	A1,B2	A3,A1	B2,B2	B2,B3	A3,A2	A1,A1	A1,B2	A1,B2	A1,B2	A1,A1	A1,B2	-1,-1	A1,B2	A4,B1	A1,A1	A2,B2	A1,A1	A1,N	A3,B5	A4,A1	A4,A1	A1,B1	A4,A1	A2,A1	A1,A4	-1,-1	A2,B1	B1,B2	A3,A1
iteration_910	B4,N	A1,A3	A1,B4	A1,B4	A3,N	A2,A2	A1,A1	B4,B4	-2,-2	A1,B4	-1,-1	B4,B4	A1,A1	A3,A1	B4,B4	B2,N	A1,B4	A1,A2	A1,A2	A1,A2	-1,-1	B4,B1	B4,B1	A1,A3	B4,B2	B4,N	B4,B2	-1,-1	A1,A3	N,B1	A1,A1	B2,B2	A1,A3	-1,-1	A1,B4	A1,N	A3,B2	-1,-1	A1,B2	A3,B2	A1,B1	A1,B1	A1,B1	A1,B1	A2,B2	A1,B1	A1,A3
iteration_911	-2,-2	-2,-2	-1,-1	B1,B2	-1,-1	A4,B1	B2,B2	-2,-2	-2,-2	-2,-2	B3,B2	A3,B1	B2,B2	A3,B2	A3,B1	A2,B2	A3,B1	B1,B2	A4,B2	B1,B2	-2,-2	B1,B2	A3,B3	A3,B2	B2,B1	B2,B1	A3,B2	B2,B2	A1,B1	A2,B3	A1,B2	A4,A1	-1,-1	B3,B1	B1,B2	A2,B2	A4,B2	-2,-2	A4,B2	-2,-2	B1,B1	B1,B1	B1,B1	B1,B1	A3,N	A3,B3	B2,B1
iteration_912	B2,B2	A4,N	B2,N	A3,N	A4,B2	A1,B2	N,N	N,N	B2,B2	A3,N	A3,B1	N,N	A3,N	-2,-2	-1,-1	A3,B1	N,N	A1,N	B2,N	A1,N	N,B2	A3,N	A3,N	-2,-2	-1,-1	A3,A3	A3,A3	A3,B2	B5,N	B2,B2	A3,B5	A1,A1	B2,N	B3,B1	A3,B5	B5,B2	A1,B2	-1,-1	A1,N	A1,B2	A2,N	A3,B3	A2,B3	A3,A2	A1,B3	-1,-1	B3,B2
iteration_913	A2,N	B3,N	A2,B3	B2,B4	-1,-1	A1,A2	B3,B4	A2,B4	-1,-1	A2,B2	A1,A2	A2,B2	B3,B4	A2,B3	A2,B4	A1,B1	A2,B2	A2,B4	A1,B4	A1,B3	A2,A4	-1,-1	A2,A1	B3,B3	A1,B4	A1,B4	A1,A2	-2,-2	-2,-2	A2,B2	-1,-1	B4,N	B4,B2	B2,B1	-1,-1	-1,-1	-1,-1	A2,B4	A2,B2	-2,-2	-1,-1	B1,B2	-1,-1	A2,B1	A1,B2	A1,B2	A2,B1
iteration_914	B1,B2	A1,B2	A1,B1	A4,A4	A1,B1	A2,A1	A4,B1	-1,-1	-2,-2	A1,A4	B3,B1	A1,A4	A1,A4	B4,N	A4,B1	B2,N	A4,B1	A2,B1	A2,B1	A4,A1	-1,-1	A4,B3	A1,B3	A1,B4	B1,B2	A4,B2	A4,N	A4,B1	A4,A1	B1,B1	A4,A1	B5,N	A4,B1	A4,N	A1,B1	A4,B1	B1,B5	B1,B5	B1,B5	A4,N	A1,B2	A4,B1	A4,B2	-1,-1	-1,-1	A4,B3	A4,B1
iteration_915	A1,B2	A2,A2	A1,A3	-1,-1	A2,B2	A2,B3	A1,A1	A1,A1	B2,B1	-2,-2	A2,A2	A2,B1	A1,A2	-1,-1	-1,-1	-2,-2	A1,B1	A2,A1	A2,A1	A1,B3	A1,B2	A2,B1	A2,B1	-1,-1	N,B1	-2,-2	-2,-2	A3,B1	A1,A4	-2,-2	A3,A1	N,A4	A3,A1	A1,A3	A3,A1	-2,-2	A1,N	A1,A4	A1,N	A3,A4	-2,-2	A1,A3	-2,-2	-2,-2	-1,-1	A1,B4	-2,-2
iteration_916	-1,-1	-2,-2	A1,A2	A2,A3	-2,-2	A1,B3	A2,A1	A2,A3	A2,B1	A1,A2	-2,-2	-2,-2	A1,A3	A4,B1	A3,A2	B3,N	A1,A2	A1,A2	-1,-1	-1,-1	B1,B2	-2,-2	-2,-2	A4,A1	A3,B3	A2,N	A3,B3	A2,B1	A1,A3	B2,B2	A2,A1	B5,N	A2,A1	A1,B3	A2,A3	A2,B2	A1,B5	-1,-1	-1,-1	A2,N	A1,A2	A1,A3	A1,A1	A1,A1	A2,B2	A2,B3	A1,A1
iteration_917	A1,A2	B1,B3	A1,B1	A4,A3	-1,-1	B3,N	A1,A3	A3,B1	N,B5	A3,B1	B2,N	A1,A4	A4,B1	-1,-1	A1,A3	-2,-2	A4,B1	A1,B3	A1,N	A3,N	N,B1	A2,B2	-1,-1	A4,N	-1,-1	-2,-2	-1,-1	A4,B1	A3,B1	-1,-1	A4,A3	A2,N	A3,B1	A1,B1	A4,B1	-2,-2	N,B1	A2,B1	-1,-1	N,B1	B3,B1	A4,B1	B1,B1	A4,B3	B2,N	A1,B2	N,B1
iteration_918	B1,B2	A2,B1	-1,-1	A5,B4	B1,B1	-1,-1	-1,-1	A2,B4	-1,-1	A2,B4	B1,B1	A2,B1	-2,-2	A3,B1	A2,B4	A3,B2	A2,B4	-2,-2	A2,B3	-2,-2	A2,A1	A2,B1	B1,B1	A3,B1	B2,B4	A2,B2	-1,-1	B4,N	A1,B1	A1,A1	A1,B4	A2,A2	A1,B4	A1,B2	A1,B4	A1,B4	A2,B4	A1,A2	A1,A2	A2,B4	A2,B2	A1,B4	A1,B2	B4,B2	A3,B1	A1,B1	-1,-1
iteration_919	A1,B3	B3,B1	A1,B3	-1,-1	A1,B1	A4,B1	A1,A3	A1,A3	A2,B3	B3,B1	N,B4	A1,A3	A1,A3	N,B4	B3,B1	A1,A3	A3,B3	A4,A1	A4,A3	A1,B1	A2,A3	A1,N	A3,N	A1,N	A3,B3	A1,B1	A1,B3	A1,B1	A3,B1	A1,N	A3,B1	A1,B3	A1,A3	N,B5	A3,B1	A3,N	A1,A3	A3,B3	A1,A1	A3,B3	A3,B2	A3,N	A3,N	A3,B2	-2,-2	-2,-2	N,A3
iteration_920	A2,B2	B3,B2	-1,-1	B2,B2	B2,B3	N,B5	B2,B2	B2,B2	A2,A1	B2,B2	A2,A3	B2,B2	B2,B2	A2,A2	B2,B2	A2,A3	-1,-1	B2,N	B2,B5	B2,N	A2,B2	A2,B2	A3,B2	A2,B2	A3,B2	A2,B2	A2,B2	A1,B2	A1,B2	N,A4	B2,B2	N,A4	A1,B2	-1,-1	A1,B2	B2,N	A1,N	A1,N	-1,-1	A1,A4	N,A5	A4,B2	B2,N	-2,-2	-2,-2	-2,-2	B2,N
iteration_921	-2,-2	-2,-2	A3,N	B2,N	-2,-2	B3,N	A3,B2	-1,-1	-2,-2	B2,N	-2,-2	A3,N	B2,N	B1,B1	-1,-1	N,B3	A3,N	A3,N	A3,B3	A3,B3	-2,-2	-2,-2	A3,N	N,B1	N,N	-2,-2	-2,-2	-2,-2	-2,-2	-2,-2	-2,-2	N,B1	B4,B2	-1,-1	B4,B3	-2,-2	B1,B4	-1,-1	B4,N	B2,B1	A2,A3	A2,B4	A2,A3	A2,B4	B2,B2	A2,B2	A2,B1
iteration_922	A5,N	B3,B1	N,B1	A3,B4	A5,B3	A1,A1	B4,B1	A3,B1	-2,-2	B4,B1	A2,A1	-1,-1	B4,B1	-1,-1	A3,B1	A1,A3	B4,N	A1,B1	A1,B4	A1,B4	B1,B2	A2,B1	A1,B1	-2,-2	A1,B1	A1,B1	A3,A1	A3,N	-1,-1	B1,B2	A3,N	B2,N	A3,N	A2,B2	A3,N	A3,B1	A3,N	A3,N	B2,N	A3,B2	A3,B1	A3,B2	A3,B2	B2,B1	-1,-1	-1,-1	A3,A3
iteration_923	A2,B3	A3,A2	A2,A2	A1,B3	A3,B1	B2,B1	A1,A2	-1,-1	-2,-2	A2,B3	A1,B2	A1,A2	A1,A2	B2,B1	A1,A2	B5,N	A2,B3	A1,B1	A1,B2	A1,B2	-1,-1	A1,B2	A2,B2	A1,B2	A2,B5	A1,N	A2,B5	A1,B4	A1,B3	-2,-2	A1,B3	-2,-2	-1,-1	A1,B1	B4,B3	-1,-1	-2,-2	-2,-2	-2,-2	-2,-2	-2,-2	B1,B3	-2,-2	-2,-2	A4,B1	A4,A1	-2,-2
iteration_924	A4,A1	B3,B2	A4,B3	A2,N	A1,B2	-1,-1	A4,N	B3,N	-2,-2	-1,-1	B3,B1	A4,A2	-1,-1	B2,B3	B3,N	-2,-2	B3,N	A4,B2	A4,B2	-2,-2	B3,N	A4,B3	A2,B1	A4,B2	B3,N	B3,N	B3,N	-2,-2	-2,-2	-2,-2	-2,-2	B5,N	A2,N	B4,B1	A2,N	-2,-2	B5,N	A2,B5	B5,N	A2,N	-1,-1	A2,B4	A2,N	A2,N	A3,N	A3,B4	A2,N
iteration_925	B4,B1	A2,N	N,B1	N,B1	A2,B4	A1,B3	N,N	-2,-2	A1,B1	N,B1	A1,A4	B1,B1	B1,B1	A3,N	B1,B1	B1,B4	-1,-1	-1,-1	B3,N	A1,N	B1,B1	A1,B1	A1,B1	A3,B1	B1,B4	B1,B4	B1,B1	-2,-2	-2,-2	-2,-2	-1,-1	N,B5	N,B1	-2,-2	-1,-1	-2,-2	N,B5	N,N	B1,B5	N,B5	A1,B1	A5,N	A1,A5	A1,A5	-2,-2	-2,-2	A5,N
iteration_926	A2,A2	B3,N	A2,N	A1,A2	A2,B3	-2,-2	-1,-1	A1,A2	B2,B2	A2,A2	-2,-2	A2,A1	A1,A2	A2,B1	-2,-2	-2,-2	A2,N	A1,N	-2,-2	-2,-2	A1,B2	-1,-1	-2,-2	A2,A1	-2,-2	-1,-1	-1,-1	-1,-1	-2,-2	-2,-2	-1,-1	-2,-2	A1,N	-2,-2	-2,-2	-1,-1	-2,-2	-2,-2	-2,-2	-2,-2	B1,B1	A1,A3	-1,-1	A1,B1	-2,-2	-2,-2	-1,-1
iteration_927	A3,B2	-2,-2	-1,-1	A3,N	-1,-1	A4,A1	B3,N	A3,A3	A3,B1	-1,-1	A1,A2	A3,B3	N,B3	N,B5	-1,-1	B4,N	-2,-2	A1,N	A4,B3	A4,B3	A3,A3	A3,A1	A3,A2	N,N	-2,-2	A4,N	A3,B4	N,B2	N,A3	A1,A4	N,N	-2,-2	-1,-1	-2,-2	A3,N	A1,N	-2,-2	-1,-1	-2,-2	A1,N	-2,-2	-2,-2	N,B1	-2,-2	-2,-2	-2,-2	N,B1
iteration_928	B4,B1	A2,A1	A2,B4	N,B1	A2,B4	A1,B2	A2,B1	A2,B1	B1,B3	A2,N	-2,-2	B4,B1	-1,-1	A2,B2	B4,N	B1,B1	A2,N	B1,B2	A2,A1	A2,B2	A2,B1	-1,-1	-1,-1	B2,B4	N,B1	A2,B1	-1,-1	-2,-2	-2,-2	-2,-2	N,B1	A2,A2	-1,-1	B2,N	-1,-1	-2,-2	A2,B1	A2,N	A2,B1	A2,B1	A1,A3	B2,N	A1,N	-1,-1	A1,A3	A1,B2	A1,B1
iteration_929	-2,-2	-2,-2	B2,B1	A5,A2	-2,-2	A2,B3	A5,B1	A2,B1	B4,B1	A2,B1	A1,A4	A5,B1	A5,B2	A1,B4	A5,B2	A2,A2	A5,B2	B1,B3	A2,B1	A5,B3	B1,B4	A5,A1	-1,-1	A1,B2	A5,A2	A5,A2	A5,A2	N,A5	N,A4	-2,-2	-2,-2	A1,A3	N,N	A3,N	A2,N	-2,-2	N,A5	-1,-1	A1,N	-1,-1	A3,B1	A3,A2	A3,B1	-1,-1	B4,B1	A3,B4	A3,A3
iteration_930	-2,-2	-2,-2	-1,-1	A1,B4	-2,-2	A4,N	A4,B4	A1,A2	B4,N	-1,-1	-2,-2	A1,A2	A1,A4	N,B2	A4,B4	B2,B1	A4,B4	A4,A4	A4,N	A4,B4	A2,B4	-2,-2	-2,-2	A1,N	-1,-1	-1,-1	B4,B2	A1,B4	-1,-1	B1,B1	A1,B3	B2,B1	-1,-1	A2,B3	B4,B3	A1,B1	A1,B1	A1,B2	A1,B2	A1,B1	N,B1	A2,B4	A2,A2	A3,B4	-1,-1	A2,A1	A1,A2
iteration_931	A2,B2	-1,-1	-1,-1	A1,B1	A2,B2	A3,B2	A1,A2	A2,B1	-2,-2	A1,A2	-2,-2	-1,-1	A2,B1	B5,N	A1,A2	-1,-1	B1,B2	A2,B2	A2,B2	A3,A1	A2,A2	-2,-2	-2,-2	B1,B5	-2,-2	-2,-2	-2,-2	A1,A2	A2,B1	-1,-1	A2,A1	A2,B2	A1,B1	-1,-1	A2,A1	A2,B1	-1,-1	A1,B2	A2,B1	A1,B2	B2,B3	A2,B4	B4,B3	A2,B2	-2,-2	-1,-1	A2,B4
iteration_932	-2,-2	-2,-2	-1,-1	-1,-1	-2,-2	-2,-2	N,B1	A2,N	A3,B2	N,B1	A3,A1	N,B1	-2,-2	-2,-2	A2,B1	A2,A2	N,B1	N,B1	-2,-2	N,B1	A2,B2	A3,B1	A3,B1	-2,-2	A2,A2	A2,A2	A2,B1	A2,A1	B5,N	-2,-2	A2,N	-1,-1	A2,N	B2,B2	A2,B5	-2,-2	A2,N	A2,N	A2,B5	B4,N	A1,A2	B5,B2	A2,B5	A1,B2	A2,B3	-1,-1	A2,B5
iteration_933	-2,-2	-2,-2	A3,N	B2,N	A1,N	A3,B1	N,N	A3,N	-2,-2	A3,B2	A1,B3	-1,-1	A3,B2	A3,B1	A3,N	B2,B1	N,N	A3,N	N,B1	-1,-1	-2,-2	B3,B2	A3,B3	A3,B2	A3,B2	-1,-1	N,B1	A1,B2	A5,N	B1,B1	A1,N	A3,A1	A1,A2	-1,-1	A5,B2	A1,B1	-1,-1	A2,A1	A2,A1	A3,B2	A3,B1	A5,N	A5,B1	A3,A5	-2,-2	-2,-2	N,B1
iteration_934	A1,B4	N,A3	B4,N	A3,A1	-1,-1	A4,A1	A3,B4	A3,B4	A3,A1	A1,B4	B3,B1	-1,-1	A1,B4	A1,B1	A1,B4	A3,A1	A3,B4	A3,A1	A3,A4	A3,A4	A3,A3	-2,-2	A3,B3	B4,B1	A3,B4	A3,B4	A1,A3	A3,B1	-1,-1	-1,-1	N,B1	A1,A3	A1,B1	A2,A2	N,B1	-2,-2	A1,B1	-1,-1	A1,A3	A1,A3	-2,-2	-2,-2	B1,B2	-2,-2	A3,B2	A2,B2	A1,B1
iteration_935	B4,B1	A2,B1	B1,B3	A1,A1	A2,B4	-1,-1	A1,B4	A1,B1	N,B5	-1,-1	A4,B1	-1,-1	-1,-1	A2,B1	A1,B4	N,A4	A1,B4	B4,B3	A1,A2	A2,B4	N,B1	A1,B1	A4,A1	A2,A1	-1,-1	B4,N	-1,-1	A1,A2	A1,A4	-2,-2	A2,A1	B1,B2	A4,A2	-2,-2	A2,A1	-2,-2	A2,B1	A4,B1	-1,-1	A4,B1	A1,B2	-1,-1	A2,B2	-1,-1	-2,-2	-2,-2	A2,B1
iteration_936	N,A2	A2,B2	A2,N	A2,B1	A2,N	A1,A2	A2,A2	-1,-1	A2,B2	N,B1	-2,-2	N,B1	N,B1	A2,A1	A2,N	-1,-1	A2,N	-1,-1	A2,A1	A2,A1	B2,B1	-2,-2	-2,-2	A2,B1	A1,N	-2,-2	-2,-2	B3,B1	A2,B2	-1,-1	A2,B3	-1,-1	-1,-1	B2,B3	A2,B3	A4,B3	A2,B3	-2,-2	-2,-2	A2,B3	B2,N	B3,B2	B2,B2	-2,-2	-2,-2	-2,-2	B3,B2
iteration_937	A1,B2	A2,A2	A2,B2	B3,N	A3,B3	A1,B4	A2,N	A2,B3	A2,N	A2,N	-2,-2	B2,B3	B2,B3	-2,-2	A2,B3	B2,B2	A2,B3	B4,N	A1,N	A1,A2	A2,B3	-2,-2	-2,-2	-2,-2	A2,B2	A2,B2	A2,B2	A2,B3	N,A3	-1,-1	-1,-1	B2,B1	A2,N	-2,-2	A2,A3	-2,-2	N,B2	N,B1	A2,B2	-1,-1	-2,-2	-2,-2	A1,N	-2,-2	-2,-2	-1,-1	N,N
iteration_938	B2,N	A1,A3	A1,B2	A2,A1	A3,B2	A1,B2	A1,B2	A1,A2	B1,B1	-1,-1	A4,A1	A1,B2	A1,B2	B4,N	A1,B2	B4,B1	A1,A1	-1,-1	A1,B2	-1,-1	A1,B1	A4,B2	A1,A1	A1,B4	-1,-1	A1,A1	B2,B4	A2,B2	-1,-1	-1,-1	A2,A1	A2,A3	A1,B2	N,A3	A4,B2	A1,B3	A1,A3	-1,-1	A2,B2	A1,A2	-1,-1	A4,N	B4,N	N,N	-2,-2	-2,-2	A3,N
iteration_939	B1,B1	A1,A1	A1,B1	B1,B2	A1,A1	A2,B2	A1,B2	A1,B1	A2,B1	B1,B1	A3,B2	A1,B2	B1,B2	A2,A1	A1,B1	B1,B1	A1,B1	-1,-1	A1,A2	A1,A2	A1,B1	A1,B2	A3,B2	A2,B1	A1,B1	B1,B1	B1,B1	A4,B1	B1,B2	-2,-2	A4,B1	A2,A3	A4,B1	-2,-2	B1,B2	-1,-1	A4,A3	A2,B1	A4,A2	A2,B1	-2,-2	-2,-2	-1,-1	-2,-2	-2,-2	-2,-2	-1,-1
iteration_940	B2,B2	A3,A1	A3,B2	A1,B2	A3,B2	A3,A1	A1,B2	B2,B2	A3,A2	B2,B2	A3,A1	B2,B2	A1,B2	B1,B1	A3,A1	A2,B2	A3,B2	A1,B2	A3,B2	A1,A3	A3,B2	A3,B2	A3,B2	A1,B1	A1,B2	A2,A1	A3,B2	A1,A1	B2,B3	B1,B1	A1,B2	A3,A2	A1,B3	B1,B1	A1,B2	A1,B1	A1,A2	A1,A3	-1,-1	A1,A2	N,N	B2,B1	A3,B2	N,B1	A1,B1	A1,B1	A3,A1
iteration_941	B2,N	A3,B2	A3,B2	A3,B2	A3,B2	A2,B3	-1,-1	A3,B2	N,B1	B2,B2	A3,A1	A3,B2	A3,B2	A1,B4	A3,B2	A2,A1	A3,B2	A2,A3	B3,B2	B3,B2	A3,B1	A3,A3	A3,B2	-1,-1	A1,B2	A2,B2	A2,B2	N,N	B2,N	A1,B3	N,B4	A1,B3	N,B2	B1,B1	N,B4	B3,B2	-1,-1	B3,B2	A1,N	B3,N	-2,-2	B1,B2	-2,-2	-2,-2	A2,A3	A2,B1	-2,-2
iteration_942	-2,-2	-2,-2	A1,A3	A2,B1	-2,-2	B3,B1	A1,B1	A1,B1	A3,B2	A3,B1	B3,B2	A2,A3	A2,A3	-2,-2	A2,A1	-1,-1	A2,A3	B1,B3	A1,B1	A1,B3	-1,-1	A2,B3	A3,B3	-1,-1	-2,-2	-2,-2	-2,-2	A2,A2	A4,B1	A4,B1	A4,A2	N,A2	A4,A2	B1,B4	A4,A2	A4,A2	A2,N	-2,-2	A4,A2	-2,-2	-1,-1	A4,B1	A4,B2	A4,N	A4,A1	A4,B1	A4,A2
iteration_943	A1,B1	A4,B1	A4,B1	B1,B4	A4,B1	B5,N	A4,B1	-1,-1	-2,-2	A4,B4	-1,-1	-1,-1	B1,B4	N,A4	B1,B1	A1,B4	B1,B4	A4,B5	B1,B1	-1,-1	N,B1	A3,B4	A3,B1	N,B1	-1,-1	A1,B1	B4,B1	-2,-2	-2,-2	A1,B4	B2,B4	-2,-2	N,B1	-2,-2	-2,-2	A1,B2	-2,-2	-2,-2	-2,-2	-2,-2	B3,N	-1,-1	-2,-2	A2,B3	A2,B3	-1,-1	-2,-2
iteration_944	A2,B3	N,A5	B3,N	A2,B2	B3,N	B1,B1	B2,N	B2,B3	A1,B2	A2,N	A2,B2	B2,N	A2,B3	A1,B3	B2,B3	N,A5	A2,B3	N,B1	N,B1	B1,B2	B2,B2	B2,N	A2,N	A1,B3	B3,N	B2,N	B3,N	B1,B2	A2,B2	A1,B1	A2,B1	A1,A4	A2,B1	B3,B1	A2,B1	A2,A1	A4,B1	A2,A4	A1,B1	A2,A4	-1,-1	A2,B3	A2,A1	A2,B3	N,N	A3,B3	A2,B1
iteration_945	-2,-2	-2,-2	B3,B2	A3,B4	-2,-2	A3,A2	A1,B2	B4,B1	-2,-2	A1,B3	B1,B4	A1,B3	A1,B3	A1,A1	B4,B1	-2,-2	-1,-1	A2,B2	A3,B2	A1,A3	-2,-2	A1,B1	-1,-1	A1,A1	-1,-1	-2,-2	-2,-2	A1,A1	B3,N	B4,N	A1,B3	A2,B1	A1,B3	A3,A2	A1,B3	A1,B4	B3,B1	-1,-1	-1,-1	-1,-1	B2,B2	-1,-1	-1,-1	A1,B2	A1,B1	A3,B1	-2,-2
iteration_946	-2,-2	-2,-2	B4,B2	A1,A4	-2,-2	A2,B1	A2,B4	A2,B4	-2,-2	A2,B2	A1,B1	A1,B4	A2,B4	-2,-2	A1,B4	A1,B4	A1,B4	A2,B4	A2,B1	A2,B1	-1,-1	A1,A1	A1,B1	-1,-1	A1,A1	B4,B4	-1,-1	A2,A2	A1,B1	N,A2	A2,B1	A1,B1	A2,B1	A2,A3	-1,-1	A2,N	A2,B1	A1,B1	-1,-1	A1,B1	B3,N	A2,B1	N,B1	B1,B3	A2,B1	A2,A3	N,B1
iteration_947	-2,-2	-2,-2	N,B4	N,B2	N,B1	A2,A2	B2,N	N,B4	A2,B1	N,N	N,B1	B2,N	B4,N	-2,-2	N,N	A1,A2	N,B2	A2,N	A2,B2	A2,N	N,B1	-2,-2	A2,B2	-2,-2	A1,N	N,A2	A1,N	-2,-2	-2,-2	-2,-2	N,B1	-2,-2	-2,-2	A2,N	-1,-1	-2,-2	-1,-1	-1,-1	-2,-2	-2,-2	-1,-1	A2,B1	-1,-1	B1,B1	B2,N	A2,B2	N,B1
iteration_948	B2,B1	A1,A2	A1,B2	B2,B2	A2,B2	N,B3	B2,B2	A1,B2	A2,A3	B2,B2	N,B3	B2,B2	B2,N	A4,A1	A1,B2	B3,B1	A1,B2	B2,B3	B2,B3	B2,N	A2,B2	B2,N	B2,B3	A4,B2	B2,B3	A1,B1	A1,B3	B2,B2	B2,B3	N,A5	B2,B2	A1,A4	B2,B2	-1,-1	-1,-1	B2,N	A1,B2	A1,B2	A4,B2	A4,B2	A1,B4	A2,B2	A1,B2	A2,B4	-1,-1	A3,B1	B2,B2
iteration_949	A1,B2	B2,N	A1,N	B2,N	B2,B2	-2,-2	A1,N	N,B2	N,B3	B2,N	-2,-2	-1,-1	N,N	-1,-1	A1,B2	A1,B3	B2,N	-2,-2	-1,-1	-2,-2	N,N	A1,N	A1,N	N,A4	B3,B2	A1,B2	A1,A1	-2,-2	B5,N	B1,B4	A3,N	A1,A1	B2,N	A3,A1	A3,B5	A3,B1	A1,B2	A1,N	A1,B2	A1,B2	B2,B2	A3,A1	A1,B2	A1,B2	-1,-1	A3,B2	A1,A1
iteration_950	A3,B1	A1,B1	-1,-1	B3,B2	A1,B1	B2,B1	A1,B3	A1,B2	A3,B2	A1,B2	B4,B1	A1,B3	-2,-2	-2,-2	A1,B2	B1,B1	A1,B3	B3,B2	B3,B1	A1,B2	A3,A2	A1,B4	B3,B4	-2,-2	B2,B1	B2,B1	A1,B1	B2,B2	B2,B3	A3,A1	B2,B3	A1,N	B2,B2	A1,B2	B2,B2	A3,B2	B2,N	B2,N	A1,B2	B2,N	A1,B2	-1,-1	B2,B2	A1,B2	B2,N	A1,B2	B2,N
iteration_951	A2,B2	-1,-1	B2,N	N,A4	B2,B2	A3,B1	N,B2	B2,N	-2,-2	-1,-1	A3,A1	N,N	A4,N	-2,-2	N,N	B1,B1	B2,N	N,B1	A3,N	N,B1	-2,-2	N,A3	N,A3	A4,N	N,B1	N,B1	N,B1	-1,-1	N,A2	A3,B1	N,N	N,B4	-1,-1	B1,B4	A4,A2	A4,B3	N,N	B4,N	N,N	B4,N	A1,B2	A4,B1	A4,B2	A4,A1	-2,-2	-2,-2	A4,N
iteration_952	-2,-2	-2,-2	-1,-1	B1,B3	-2,-2	B3,B1	A3,B3	A3,B3	A1,A3	N,B1	N,A4	A3,B1	A3,B1	A3,B2	N,B1	A3,N	A3,B1	A3,B3	B3,B3	B3,B1	A1,B3	A3,N	N,B1	A3,B1	A3,B1	-1,-1	N,B1	-1,-1	A1,B1	A2,B3	A1,B2	A3,A2	A1,B2	A2,N	A1,B2	A1,B3	A2,B2	A1,A3	A3,B2	A2,B2	-2,-2	A1,A2	A1,A1	-1,-1	-1,-1	B2,N	A2,A1
iteration_953	-1,-1	-2,-2	N,B1	A1,A5	N,B1	-2,-2	A1,N	A5,N	-2,-2	A5,B1	A1,B4	A5,N	A1,B1	-1,-1	A1,N	A4,B1	A5,N	-2,-2	-1,-1	-2,-2	A5,N	A5,B4	A5,B4	B1,B4	A1,B1	A1,B1	N,B1	-2,-2	-2,-2	-2,-2	-2,-2	-2,-2	A1,N	-2,-2	-2,-2	-2,-2	-1,-1	-2,-2	-1,-1	-2,-2	-1,-1	-2,-2	-2,-2	-1,-1	-2,-2	-2,-2	-2,-2
iteration_954	-2,-2	-2,-2	N,A2	N,N	-2,-2	A2,A2	N,N	N,N	A4,B1	N,A2	B3,B2	A2,N	N,N	A3,B2	N,N	B1,B2	N,A2	N,A2	N,A2	N,A2	A4,N	A2,B3	B2,N	B2,N	N,B1	N,B2	N,B2	A2,N	B5,N	-2,-2	A2,B5	A3,B1	N,A2	-1,-1	A2,B5	-1,-1	A3,A2	A3,N	A3,A2	A3,N	-2,-2	-1,-1	B2,B1	-2,-2	A3,B2	A3,B2	A3,B2
iteration_955	A1,B1	A2,A3	A2,B1	A2,N	A1,A2	A2,N	N,B1	N,B1	-1,-1	A2,N	B3,B1	A2,B1	A2,A2	A1,B1	A2,A2	-1,-1	A2,B1	-1,-1	A2,B1	N,B1	A3,N	A2,B3	A2,B1	A2,B1	A2,B1	A2,B2	A2,B2	B3,B4	B3,N	A2,B1	A2,B3	-1,-1	N,B1	-2,-2	-1,-1	A2,B1	A2,N	N,B1	A2,N	-2,-2	B1,B4	A1,N	A1,B4	A1,B1	-2,-2	-2,-2	A2,B4
iteration_956	-2,-2	-2,-2	A3,A4	B4,B2	-2,-2	A1,B4	A3,B2	A3,B4	A3,B1	A4,B4	-1,-1	A3,B2	A3,B4	N,A5	A3,B4	A1,B4	A3,B4	-1,-1	B2,B4	A1,B2	A3,B4	A2,B2	A3,A6	A3,N	B4,B4	A3,B4	A1,A3	A1,B4	B2,B1	-2,-2	B4,B1	N,B3	A1,B2	A1,B3	A1,B1	-2,-2	B2,B3	A1,N	A1,N	A1,N	-1,-1	A1,A1	A1,B1	A1,B1	A2,A2	A1,A2	A1,B3
iteration_957	A2,A2	B2,B2	A2,B2	A3,A4	A2,B2	-2,-2	A2,A4	A3,B2	B1,B3	A2,A3	-2,-2	A2,A4	-1,-1	B1,B1	A2,A4	A2,B1	-1,-1	-2,-2	-2,-2	-2,-2	A3,B1	-2,-2	-2,-2	A3,B1	A2,A2	A2,B1	A4,B1	-2,-2	-1,-1	A1,B2	A4,A2	A2,B4	A2,N	A3,B1	A3,N	A4,B2	A2,B1	N,B1	A2,B1	A2,B1	A3,N	A3,B1	A3,B1	A3,N	A1,A4	A3,A1	A3,A2
iteration_958	-2,-2	-2,-2	A2,N	A3,B1	-2,-2	N,A2	N,B1	A3,A2	-2,-2	N,B1	N,B3	A3,N	-1,-1	-1,-1	A2,B1	A2,A2	N,B1	N,N	N,B1	N,N	-2,-2	N,N	B3,N	A3,B1	A2,A2	A2,A2	A2,B1	A3,A2	A1,B1	-2,-2	A1,A2	A1,B3	A1,A2	A2,B3	B1,B4	-2,-2	-1,-1	A2,B3	A2,B3	A1,B3	A1,B1	A3,B3	A3,A1	A3,B1	A2,B2	A2,B3	-2,-2
iteration_959	A1,B4	A2,B3	A2,A1	B4,B4	A2,A1	B1,B1	A2,B4	A1,B4	B4,N	A1,B4	A1,A4	A2,B4	A1,B4	B4,N	A1,B4	B1,B4	A1,B4	-1,-1	B4,B1	A2,B1	B4,B4	A1,B4	A4,B4	A1,B4	B4,B1	B4,B4	A1,B1	B4,B1	B4,B1	-2,-2	B1,B4	B2,N	B2,B3	-2,-2	-1,-1	-1,-1	A5,B2	-1,-1	B2,B2	B2,B2	-2,-2	-2,-2	-2,-2	-2,-2	-2,-2	-2,-2	-1,-1
iteration_960	A2,B3	A1,A2	A1,B3	B4,B4	A2,A1	-2,-2	B3,B4	A1,B4	B5,N	B3,B4	A1,B1	A1,B4	-1,-1	A2,B2	B3,B4	A3,A1	A1,B4	-1,-1	-2,-2	-2,-2	A1,B5	A1,B1	A1,B1	B2,B3	A1,B4	A1,B4	A3,B3	A1,B4	A1,B4	A3,N	A1,A1	A2,B1	B4,B4	A4,A1	A1,A1	A1,A3	B1,B4	B1,B4	A2,B4	B1,B4	B1,B2	A1,A4	A4,B1	A1,B1	A3,B1	A1,N	A4,B1
iteration_961	A2,B3	A2,B2	B2,B3	A1,N	A2,B3	A3,B2	B2,N	A1,B2	A2,B2	B2,N	A1,B4	A1,B2	A1,B2	B1,B4	A1,B2	A1,A2	B2,N	B2,B2	B2,B2	B2,N	A2,B2	A1,B4	A1,B4	A1,B1	A1,B2	A1,B2	A1,A2	A1,N	A1,B3	A1,B3	A1,N	B2,N	A1,N	A2,B1	A1,B3	A1,N	A1,N	A1,B2	N,N	-2,-2	B3,N	A2,B3	A2,B3	A2,B3	B3,N	A2,B3	A2,A1
iteration_962	-2,-2	-2,-2	-1,-1	A1,A1	-2,-2	B2,B3	A1,N	A1,N	-2,-2	A1,A3	-2,-2	A1,N	A1,N	-2,-2	A1,A3	B1,B2	A1,A3	B3,N	B2,N	A1,B2	-2,-2	-2,-2	-1,-1	A1,N	A1,B2	A3,B1	A1,B1	A1,A3	A1,A1	B4,B1	A1,A1	A1,B3	A1,A3	B1,B4	A1,A1	A1,B4	A1,B3	A1,B3	A1,B3	A1,A1	-1,-1	A1,B4	B4,B1	A1,B1	A1,B4	A1,B1	B3,B4
iteration_963	B2,B2	A3,A1	A3,B2	A2,B1	A1,B2	-1,-1	A1,B2	A3,A5	A4,B1	A3,A5	A4,B1	A1,B2	A3,A1	-2,-2	A1,B2	A1,A1	-1,-1	B2,B2	A1,N	B2,B2	A3,B1	A4,A1	A4,B2	-2,-2	A1,B2	A1,A1	-1,-1	-1,-1	A2,A3	-2,-2	-2,-2	B4,B1	A1,N	A3,B2	N,A2	-1,-1	A1,B4	B4,N	N,B1	N,B1	-2,-2	B2,N	N,B2	B2,N	B1,B3	B2,B1	A1,N
iteration_964	A1,B1	B1,B1	A1,B1	B1,B2	A1,B1	B1,B3	B1,B1	B1,B1	A2,A2	A1,B1	A1,A2	A1,B1	A1,B1	N,B1	B1,B1	A2,B2	-1,-1	B1,B3	B1,B1	B1,B3	A2,B1	A1,B1	-1,-1	N,B1	B2,B1	A2,B1	A2,B1	A4,B1	B2,B2	-1,-1	A4,B2	B5,N	N,N	N,A3	A4,B2	A4,A2	B2,N	N,B7	-1,-1	A4,B5	A3,N	B2,N	A3,B2	N,N	-2,-2	-2,-2	A3,B2
iteration_965	N,B1	B1,B3	B1,B1	A3,B4	B1,B1	-1,-1	A3,B1	A3,B1	-1,-1	B4,B1	A2,A1	B4,B1	A3,B1	A2,B1	A3,B1	B2,B1	B4,B1	A3,B2	B1,B3	B1,B2	B1,B2	A1,N	A2,B4	A2,B1	A3,B2	A3,B2	B1,B2	A3,B2	B4,B1	A1,A1	B2,B4	A1,N	B2,B4	A4,N	A3,B4	A1,B2	B2,N	B4,N	B4,N	B2,N	B5,N	A3,A4	A3,B5	A4,N	-2,-2	A4,N	A3,B2
iteration_966	A1,B2	B3,N	-1,-1	A1,A2	A1,B3	-1,-1	-2,-2	A1,N	-2,-2	A2,B2	A2,B1	N,A2	A1,B2	A1,A2	A1,B2	B2,B2	A2,B2	A1,N	A1,N	A1,N	-2,-2	N,B1	A2,N	A1,B2	A1,B2	A1,B2	A1,B2	-1,-1	-2,-2	-2,-2	A1,N	B1,B2	A3,N	-1,-1	A1,N	-2,-2	A3,B1	B2,N	A3,B1	-1,-1	N,B1	-1,-1	A3,B1	N,N	N,N	A3,B5	A3,B1
iteration_967	A3,B1	A1,B1	B1,B1	A2,N	A3,B1	-1,-1	N,B1	A2,B1	B2,B2	N,B1	N,B5	N,B1	N,B1	-2,-2	A2,B1	B4,B1	N,B1	N,N	-2,-2	-2,-2	A2,B2	N,N	N,N	N,B1	B1,B1	A2,B4	A2,B4	N,B3	A2,B2	-2,-2	-1,-1	A3,N	B2,B3	A1,A1	A2,N	-1,-1	B3,N	A3,B3	-2,-2	-1,-1	A2,A1	A2,A1	A2,A2	A1,A2	A4,A1	A1,A4	A2,B3
iteration_968	-2,-2	-1,-1	A4,A2	A1,B1	-1,-1	A3,B2	A2,B1	A4,B1	B1,B1	A1,A2	A1,B1	A4,B1	A1,A4	B1,B3	A4,B1	A2,A2	A2,B1	A2,B2	A2,B2	B1,B2	A4,B1	B1,B1	A1,A4	A4,B1	A2,B1	A4,A2	A2,B1	A1,N	B1,B4	-1,-1	-1,-1	-1,-1	A1,B1	A4,N	B4,N	A1,B1	N,B1	A4,B1	N,B1	A1,N	-2,-2	B4,N	-2,-2	-1,-1	A1,B2	A1,A4	N,B1
iteration_969	A3,N	N,B1	N,A3	A1,N	A3,N	-1,-1	-1,-1	N,N	-2,-2	A3,A1	B1,B3	A3,A1	N,A3	N,B1	A3,A1	N,A4	N,N	-2,-2	-1,-1	-2,-2	N,A4	A3,B1	A1,B1	N,N	N,A3	A4,A1	A1,N	-2,-2	-2,-2	B5,N	A2,A1	-2,-2	-2,-2	A1,B3	A2,A1	A2,B5	A3,A1	A1,N	A1,N	-2,-2	A2,A3	A2,B3	A2,A2	-1,-1	N,B2	A1,N	A2,A3
iteration_970	-2,-2	-1,-1	-1,-1	A1,A1	-2,-2	-2,-2	A1,N	A1,B2	N,B3	A1,N	A1,B3	A1,N	A1,B2	A2,A3	A1,B2	A2,A1	-1,-1	-2,-2	-2,-2	-2,-2	A1,N	A1,A1	A1,N	A1,A2	-1,-1	-1,-1	A2,B2	A1,A2	A1,A1	-1,-1	-1,-1	A3,B2	A2,A1	B1,B3	B1,B2	-2,-2	A3,A2	A3,A2	A2,B2	-1,-1	A3,B1	A1,B1	A3,B1	B1,B1	-2,-2	-2,-2	A3,B1
iteration_971	B2,B2	A2,B2	A2,B2	B1,B1	-1,-1	A3,A2	A2,B1	-1,-1	-2,-2	A2,B1	A2,B1	B2,B1	A2,B1	B3,B1	A2,B1	A2,B2	A2,B1	A2,A2	A2,B1	A3,B1	-2,-2	B1,B2	B1,B1	B1,B3	A1,N	B2,B1	A2,A2	B1,B3	-1,-1	-2,-2	-2,-2	A2,N	B3,B3	A1,A4	B3,B1	-2,-2	A2,B3	A2,B3	B3,N	A2,B3	A4,A1	A4,B3	A4,A4	A4,A4	B3,B1	A1,B3	A4,B3
iteration_972	A2,A3	A2,A2	A2,A2	A1,A1	A2,A2	A3,B1	A1,A2	A2,A1	B3,B1	A1,A2	-2,-2	A1,A2	A1,A2	N,N	A1,A2	-2,-2	A1,A2	-1,-1	A1,B1	-1,-1	A2,B3	-2,-2	-2,-2	N,A3	-2,-2	-2,-2	-2,-2	A1,B3	-1,-1	A3,A1	A1,A1	B1,B1	-1,-1	-1,-1	A1,B3	A1,A3	A1,B1	A1,B1	A1,B1	A1,B1	A2,A2	A1,B1	A2,B1	A1,A2	A2,A2	A2,B1	B1,B1
iteration_973	N,N	A1,B3	A1,A2	A1,N	A2,B3	B3,N	A1,A2	-2,-2	-2,-2	A2,A1	-2,-2	A2,A1	A2,N	-1,-1	A2,N	B2,N	-2,-2	A2,B3	A1,B3	A1,B3	-2,-2	-2,-2	-2,-2	A2,B2	N,N	N,N	A2,B2	B3,N	A1,B2	B1,B1	A1,B3	A2,A1	B2,B3	A2,A2	A1,N	A1,B1	A1,B2	A2,B3	A2,B3	A1,B3	B2,N	A2,N	N,N	A2,B2	N,A2	A2,N	A1,N
iteration_974	-2,-2	-2,-2	-1,-1	A3,B4	-2,-2	-1,-1	A3,B1	-1,-1	-2,-2	B4,B1	A1,B3	A3,N	B4,B1	-2,-2	A3,N	-1,-1	B4,N	A2,B1	A2,B1	A2,B1	-2,-2	A1,N	A1,A3	-2,-2	A3,B2	A3,B1	N,B1	B1,B4	A3,A1	A3,B2	A3,B1	B2,B2	A1,B1	A3,A2	A3,B1	-1,-1	A1,B2	A1,N	A1,B2	-1,-1	A4,A1	A3,B1	A3,A4	A4,B1	B1,B1	A3,B1	A4,B2
iteration_975	B1,B1	A4,A1	A4,B1	B1,B3	A1,B1	-2,-2	B1,B3	A4,B3	-1,-1	B1,B1	A2,B3	A4,B1	B1,B3	-2,-2	B1,B3	A1,A3	A4,B1	-2,-2	-1,-1	-2,-2	B3,B4	-2,-2	B3,B1	-1,-1	A3,B1	A1,B1	A1,B3	-1,-1	-2,-2	-2,-2	-2,-2	-2,-2	-2,-2	A2,A1	-1,-1	-1,-1	-1,-1	-2,-2	-2,-2	-2,-2	N,B1	A2,B1	-1,-1	A2,N	A1,B3	A1,A2	A2,B3
iteration_976	A4,N	-1,-1	A4,B1	A1,A1	A4,B1	B1,B1	A1,B1	A1,B1	B3,N	-1,-1	A2,N	A1,B1	A4,A1	-1,-1	A1,B1	A1,A4	A1,B1	A1,B1	B1,B1	B1,B1	A1,B3	A1,A2	A1,N	-2,-2	A1,A1	A1,B1	A1,A1	-1,-1	A1,A1	N,B4	A1,B1	B3,B1	A1,B1	A1,N	A1,A1	A1,N	B1,B3	B1,B1	B1,B1	A1,B3	A1,A1	A1,A1	A1,A1	A1,A1	-2,-2	-2,-2	A1,A5
iteration_977	A1,A2	B2,B2	A1,B2	A4,N	A2,B2	N,A2	A1,A4	A1,N	B1,B3	A1,A4	-1,-1	A1,A4	A4,B2	B4,N	B2,N	A2,A2	A1,A4	A1,N	A1,A2	A1,N	A1,B1	A1,B2	-1,-1	B2,B4	A2,B2	A2,B2	A2,B2	N,B1	A4,B1	N,A5	A4,B1	A2,B1	N,B1	A1,A4	A4,N	A4,N	A2,N	-1,-1	A2,B1	A2,N	A1,B1	A4,A4	A1,A4	A1,A4	-1,-1	A1,B1	-1,-1
iteration_978	A1,B4	A3,N	A3,B4	A1,A2	A1,A3	-2,-2	A3,A1	A2,B4	A1,A3	-1,-1	-2,-2	A3,A2	A1,B4	A2,N	A3,A1	B2,B5	A3,A1	-2,-2	-2,-2	-1,-1	A1,B4	-2,-2	-1,-1	A2,B4	-2,-2	A3,B2	A3,B2	A1,B3	A2,A2	A4,A1	-1,-1	-2,-2	A1,A2	-1,-1	A2,B3	A4,B3	-2,-2	-2,-2	-2,-2	-2,-2	A1,A3	A5,B3	A5,A3	A5,A1	-2,-2	-2,-2	-1,-1
iteration_979	A1,A3	A1,B4	A1,A1	-1,-1	A1,A1	-1,-1	A1,A1	A1,A2	-2,-2	A1,A1	B2,N	A1,A2	-1,-1	-2,-2	A2,A1	B1,B2	A1,A1	A1,B2	A1,A2	A1,A2	-1,-1	A1,B2	-1,-1	-2,-2	-1,-1	A1,B1	A2,B1	A2,A2	A1,N	A4,B1	A2,N	A1,B3	A1,A2	-1,-1	A2,N	A2,B1	A2,B3	A1,B3	A1,B3	A1,A6	A1,A1	A2,N	A1,N	A1,A2	-2,-2	-1,-1	A2,N
iteration_980	A2,A1	B2,B2	A2,B2	A1,A4	-1,-1	N,B5	A1,B2	A2,A4	A4,B1	A1,B2	B3,N	A1,B2	A1,B2	B2,N	A2,A1	N,A5	-1,-1	A1,A4	A1,N	A1,N	A4,A4	B2,B3	B2,B3	B2,B2	N,A2	A1,N	A5,A2	A4,A1	-1,-1	-1,-1	-2,-2	A4,B1	-1,-1	B2,B2	A4,B1	-1,-1	A1,B1	A4,A1	A4,A1	A1,B1	B2,B2	B1,B2	B2,B2	B2,B1	B2,B3	B2,B2	A1,B2
iteration_981	-1,-1	-2,-2	B4,B1	A2,B1	-2,-2	B1,B3	A2,B4	A2,B1	A4,A1	A2,B4	A2,B1	B1,B4	B1,B4	-2,-2	B1,B4	A3,B1	B1,B4	A2,B3	B4,B1	A2,B1	A4,B1	A2,B1	A2,B4	-2,-2	B1,B1	A3,B4	B1,B4	A2,B1	A1,B1	B5,N	B1,B1	N,B3	B1,B1	B2,B2	B1,B1	B1,B5	B3,B1	N,B1	B1,B3	-1,-1	A1,B4	B1,B2	A1,B1	A1,B1	B2,B1	B2,B2	A1,B3
iteration_982	B2,B1	B2,N	B2,B2	A2,N	B2,B1	B3,B2	A2,B2	A2,B2	A2,N	B2,N	-1,-1	A2,B2	B2,N	-2,-2	B2,N	A1,A4	A2,B2	A2,B3	A2,B2	A2,B3	A2,A2	B2,N	A2,N	-1,-1	-1,-1	-1,-1	A1,N	A2,N	A2,A2	A3,B2	A2,N	B1,B3	A2,A2	A1,A3	A2,A2	A3,A2	A4,A2	A2,B1	A2,B1	A2,B3	A4,A1	A2,A1	A4,A2	A1,A4	-2,-2	-2,-2	A4,B1
iteration_983	N,B3	A3,B2	-1,-1	-1,-1	B2,N	A3,N	B3,B3	-2,-2	-2,-2	-2,-2	A1,B2	B3,B2	-2,-2	-2,-2	-2,-2	-2,-2	-2,-2	-1,-1	-1,-1	A3,B3	-1,-1	A1,B3	-1,-1	-1,-1	-2,-2	-2,-2	-2,-2	-2,-2	-2,-2	A2,B3	B3,B5	A1,A1	B5,B3	A1,A3	N,B3	A2,B3	A1,B5	-1,-1	A1,B5	A1,B5	-1,-1	A1,N	A2,A1	-2,-2	A1,B4	A1,B4	A2,B5
iteration_984	A1,B4	A1,B3	-1,-1	B3,B1	A1,A1	A2,B2	A1,B1	A1,B3	A1,B4	B1,B6	A5,N	A1,B1	A3,A2	A3,B2	A1,B3	A1,A4	B1,B4	-1,-1	A1,A2	B1,B2	A1,B4	A5,B1	A1,A5	A3,B1	A1,B3	A1,B3	A1,B3	A2,B3	B1,B1	-1,-1	A2,B1	-1,-1	A2,B1	A2,A2	A2,B1	B1,B2	A2,A3	A3,B1	A2,A3	A3,B1	B3,N	A2,B1	A2,B3	N,B1	A1,A4	A2,A1	A2,B3
iteration_985	N,B1	-1,-1	A2,N	B3,B2	-1,-1	A1,A2	-1,-1	B3,N	-2,-2	B2,N	A1,A1	A2,B3	A2,B3	A1,B3	N,B3	N,B3	-1,-1	A1,B3	A1,B3	-2,-2	-2,-2	-1,-1	A1,B3	A1,B3	B3,N	N,N	N,N	A2,B3	B2,B3	A1,B1	A2,B2	-2,-2	B3,B2	B2,N	A2,B2	A2,B1	B2,B3	-2,-2	-1,-1	-2,-2	A1,A1	A2,B2	A2,A1	A1,N	-2,-2	-2,-2	A2,B2
iteration_986	B1,B1	B1,B1	B1,B1	A3,B1	B1,B1	-2,-2	-1,-1	A3,B1	-2,-2	A3,B1	B5,N	B1,B1	A3,B1	A2,B2	A3,B1	A2,A1	B1,B1	N,B1	N,B1	N,B1	-1,-1	-1,-1	B1,B5	A3,A2	A2,B1	A3,A1	A3,A2	B2,B1	A3,A2	N,B5	A3,B2	-2,-2	A3,B1	A2,A2	-1,-1	A3,N	N,B1	A3,B5	A3,N	A3,B5	N,A4	A2,B1	A2,N	A2,N	A3,B1	-1,-1	A2,N
iteration_987	A2,B3	B1,B2	B3,B1	A4,B2	B3,B1	A1,B1	B2,B1	A4,B1	-2,-2	A4,B1	-2,-2	B2,B3	B2,B3	-2,-2	A4,B3	A1,B2	A4,B1	N,N	-1,-1	A1,B1	-1,-1	-2,-2	-2,-2	-2,-2	A1,B3	A1,B3	B2,B3	B2,B2	-1,-1	B1,B1	A4,B2	A2,B2	A1,B2	A4,A1	A4,B2	A4,B1	A1,A2	A1,B2	A2,B2	A1,B2	A2,B2	A1,B2	A1,A2	A1,A2	B1,B3	A4,B1	A1,A2
iteration_988	A2,A2	A4,B1	A2,B1	-1,-1	A2,B1	A1,B2	A2,B1	B1,B1	-1,-1	-1,-1	N,B2	B1,B1	A2,B1	B2,B4	B1,B1	-1,-1	A2,B1	A1,B1	B1,B2	A1,B1	B1,B2	B1,B2	N,B1	B1,B2	B1,B1	B1,B1	B1,B1	B2,B1	A2,B1	A4,B1	B1,B1	A3,A1	A2,B2	B1,B1	A2,B1	B1,B1	A3,B2	A3,B2	A2,A1	A2,A1	B1,B1	A2,B1	-1,-1	A2,B1	A2,A2	A2,B1	A3,B1
iteration_989	A4,B1	A4,A1	A4,A4	-2,-2	A4,B1	-1,-1	A1,A4	A1,A4	B4,B1	-1,-1	-2,-2	A4,A1	A4,A1	N,A4	A4,A1	-2,-2	A4,A1	A4,B3	A1,B2	A1,B2	A1,B4	-2,-2	-2,-2	A1,N	-2,-2	-2,-2	-2,-2	A3,B5	A1,B4	-1,-1	-2,-2	B4,B1	-2,-2	-2,-2	-2,-2	A1,B4	A1,B4	A1,B4	-1,-1	A1,B1	-2,-2	A1,N	A1,N	A1,N	-1,-1	-2,-2	A1,N
iteration_990	-1,-1	-2,-2	A1,A5	B4,B4	A1,N	B2,B1	-1,-1	A5,B4	A4,B1	A1,B4	N,B1	A1,B4	A1,B4	A2,B3	A5,B4	A2,B2	A1,B4	-2,-2	A1,B2	-2,-2	-1,-1	A1,N	B4,B1	A1,B3	-1,-1	A2,B4	A5,B2	B4,B1	-1,-1	-2,-2	-1,-1	N,B3	N,B4	-2,-2	N,B1	-2,-2	N,B3	N,B3	N,N	-1,-1	B3,B2	-1,-1	-2,-2	A3,B3	-2,-2	-2,-2	B3,N
iteration_991	-2,-2	-2,-2	A2,A3	A3,B2	-2,-2	A1,A1	A3,B2	A3,A4	B1,B4	A2,B2	B1,B1	A2,B2	A3,A3	N,A2	A2,B2	A1,B4	A2,B2	A1,B2	A3,A1	A1,B2	A3,B1	-1,-1	A2,B1	A3,N	B4,B2	A1,B2	A1,B2	B3,B2	-1,-1	N,B5	A3,B3	B3,B2	A3,B2	A4,B1	A3,B3	A3,N	A3,B3	A3,B3	B2,B2	A3,B2	A4,A1	B3,B1	A1,B3	A4,B3	A2,B1	B1,B1	A1,A3
iteration_992	-1,-1	B1,B1	B1,B1	A2,A1	B1,B1	A2,A2	A1,B1	A1,B1	N,A4	-1,-1	N,N	A1,B1	A2,B1	-2,-2	A1,B1	A2,B1	A2,B1	A2,B1	A2,B1	A2,B1	A1,N	A1,B4	A1,B4	-1,-1	A2,B1	-1,-1	A2,B1	-1,-1	A2,B3	B1,B4	A2,A4	A2,A3	A1,B3	A2,B3	A2,A4	A4,B1	-1,-1	A2,B3	A2,B3	A3,B3	B2,N	-1,-1	B2,B3	A4,B2	A1,A1	A1,B3	A3,B2
iteration_993	A1,A1	B3,B1	A1,B3	A3,B1	A1,B1	A1,B1	A1,B1	A3,B3	-1,-1	A1,A3	A3,B1	A1,A3	A3,B3	N,A3	-1,-1	A2,B1	A3,B3	A1,A1	A1,B1	B1,B1	A1,B3	A3,B1	A3,A3	A3,N	A2,B1	A2,B1	B1,B1	A1,A3	B1,B1	A1,A3	A1,B1	A1,N	A3,B1	A2,B2	A1,B1	A1,A1	-1,-1	N,B1	A3,A1	A3,A1	A2,A3	A2,B1	A2,B1	A2,A2	B1,B1	A2,B1	A2,A3
iteration_994	B4,N	-2,-2	A2,N	B3,B1	A2,B4	-2,-2	N,B1	N,B3	A2,B3	N,B1	B1,B3	-1,-1	-1,-1	A1,B2	A2,B1	A1,B2	B3,N	-2,-2	-2,-2	-2,-2	A2,N	-2,-2	A2,B1	B2,B3	B2,B1	A2,B2	B2,B1	B1,B1	A2,B3	-2,-2	-1,-1	A3,N	B3,B1	N,A5	B3,B1	-2,-2	A3,B1	A3,B3	N,B1	A3,B1	-1,-1	B3,N	B2,B3	-2,-2	A2,B3	B3,N	A3,B2
iteration_995	-2,-2	-2,-2	A3,A1	A1,B1	-1,-1	A3,B1	A1,B1	A3,B1	A3,B1	A1,A1	N,A5	A3,B1	A1,A1	A1,A5	A1,A1	B2,B2	A1,B1	A1,B1	A1,B1	A3,B1	A3,B1	N,B1	N,B1	A1,B3	A1,B2	A1,B2	A1,B2	A4,B1	A1,B1	-1,-1	A1,B1	B1,B3	-1,-1	B2,B1	A1,B1	A1,A1	A1,B1	-2,-2	A1,B1	A1,B1	A1,B3	B1,B2	-1,-1	B3,B1	-2,-2	-2,-2	A1,B2
iteration_996	-1,-1	B4,B1	B4,B1	A2,B2	A1,B4	-2,-2	B2,B1	B2,B1	-2,-2	A2,B4	B2,B3	A2,B4	A2,B4	A1,A4	A2,B1	B5,N	B2,B1	-2,-2	-2,-2	-2,-2	-2,-2	A2,B2	A2,B2	A2,A1	A2,B5	A2,B5	-1,-1	B2,B2	A2,A3	-1,-1	A2,B2	B1,B1	A3,N	A1,B1	A3,B2	A2,A3	B2,B1	A3,B1	A3,B1	B1,B2	A2,B3	-1,-1	A1,B3	A1,B3	-2,-2	-1,-1	A1,B2
iteration_997	A2,B3	N,B2	-1,-1	A3,A1	B3,N	A3,A1	A3,B2	A1,B3	N,B4	A1,B2	B2,B2	A1,B3	A1,B3	-2,-2	A1,B3	A1,B4	A3,B2	A3,B2	A3,A3	-1,-1	B3,N	B3,B2	B3,B2	-1,-1	B4,B3	B4,B3	B4,B3	A3,B2	A1,A2	N,A2	A1,B2	A1,N	A1,B2	A1,B4	A2,B2	B2,N	A1,B2	A1,N	A5,B5	A1,B2	A1,B2	A1,B2	A1,A1	B2,B2	B1,B2	A1,B1	A1,B2
iteration_998	A2,B2	A1,N	B2,B5	A1,B1	A1,B2	B5,N	-1,-1	A2,B1	A4,B1	A1,A2	A3,B1	-1,-1	A1,A2	-2,-2	-1,-1	A5,N	N,B1	A2,N	A2,B5	A1,B5	A4,A2	A3,A2	A2,B1	-2,-2	N,N	N,N	A5,B1	A2,A1	B2,B1	B1,B1	A2,B2	B2,B2	A2,B1	A1,B4	A1,B1	A2,B1	A2,B2	A2,B2	A2,B2	A2,B2	A1,N	A1,A1	A1,A1	A1,N	-1,-1	B4,B3	A1,B2
iteration_999	-1,-1	A1,A3	A1,A1	A2,B2	-1,-1	B2,N	A1,B2	A1,B2	B2,B2	A2,A1	N,B5	A1,B2	A2,A1	A1,B3	A1,B2	A4,B1	-1,-1	B2,B2	B2,N	A1,N	B2,B2	A1,N	B2,N	A1,A1	A4,B2	A4,A1	A1,B1	A2,A3	B2,N	-2,-2	A2,N	A2,A3	A3,B2	A4,N	A3,B2	-2,-2	A4,B2	-1,-1	A3,A1	A2,B4	A5,N	A4,B2	A5,B2	-1,-1	N,B4	N,N	A4,B2
iteration_1000	-2,-2	-2,-2	B3,B2	-1,-1	-2,-2	B2,B3	-1,-1	A4,B2	A1,B4	A2,B3	N,N	A2,B3	A2,B3	N,B1	A4,B3	A4,A1	A2,B3	A4,B2	-2,-2	A4,B2	B4,B2	A2,B3	A2,B3	B3,B1	A4,B3	A4,B3	A4,B3	-1,-1	-1,-1	A1,B1	A4,A2	A4,B1	A4,B3	A2,B3	A2,A4	A4,B1	A4,B3	A4,B1	A4,A4	A4,B3	B3,B1	A2,B3	-1,-1	A2,B3	A2,A3	A2,A2	B3,B3
iteration_1001	-1,-1	N,B1	A3,B1	A3,A5	-2,-2	B1,B4	A5,B1	A5,B1	A4,B1	A3,B1	A1,B2	A3,A5	A3,B1	A1,A3	A5,B1	-1,-1	A5,B1	B1,B1	-1,-1	A5,B1	A4,B1	A3,B2	A1,A5	A1,B1	A1,B1	A5,A1	A5,B1	-2,-2	-2,-2	A1,B1	N,A3	-2,-2	-2,-2	A2,A3	-2,-2	N,N	N,B2	-2,-2	-2,-2	-2,-2	A1,B1	A3,A2	A2,B1	A3,B1	B2,B3	A2,B2	A2,N
iteration_1002	A2,A3	B3,B1	A2,B3	A4,N	A3,B3	-2,-2	A2,A4	A4,B3	-2,-2	A4,B3	-2,-2	A2,N	A2,N	A1,B3	A2,A4	-1,-1	-1,-1	-1,-1	-2,-2	-2,-2	A2,B4	-2,-2	-2,-2	-1,-1	-2,-2	-2,-2	-2,-2	-2,-2	-2,-2	-2,-2	-2,-2	B3,N	A4,A5	A3,A2	-2,-2	-2,-2	A4,B3	A4,B3	-1,-1	A5,N	-2,-2	-2,-2	N,A3	-2,-2	A1,B4	A3,B4	A4,N
iteration_1003	A1,B4	-1,-1	B4,N	B3,N	A1,A3	-2,-2	B4,B3	B3,B4	A2,B3	N,N	A1,N	B3,N	B4,B3	A2,B2	N,N	B1,B4	N,B3	-2,-2	-2,-2	-2,-2	A2,B3	N,N	A1,B3	-1,-1	N,B1	N,B1	N,B1	N,A8	A2,B3	-2,-2	A2,N	N,B3	B3,N	A3,B2	B3,N	-2,-2	B3,N	B3,N	N,N	B3,B3	A1,N	B2,N	A1,N	A1,B2	A2,A2	A2,B2	-1,-1
iteration_1004	-2,-2	N,B1	A1,A2	A1,A3	-2,-2	A3,B2	A1,B2	A1,N	A1,B2	A1,B2	B1,B2	-1,-1	A2,A1	-2,-2	A3,B2	A3,B2	A1,N	A1,A3	A1,A3	A3,B2	A1,B2	A1,B1	A1,B1	-2,-2	A3,B2	A3,A3	A3,A3	A2,A1	-1,-1	A2,B1	A2,B1	N,A2	A1,B1	A1,B3	A1,B1	-1,-1	A1,N	N,B1	N,B1	-1,-1	A1,B4	A1,A1	A1,A1	A1,A1	A3,B1	A3,A1	A1,A1
iteration_1005	-2,-2	-2,-2	B2,B1	A3,B2	-2,-2	A2,B3	B2,B1	B2,B2	A2,B2	B2,B1	A2,A2	-1,-1	A3,B2	A1,B3	A3,B2	B1,B1	B2,B2	B3,B2	B3,B2	B3,B2	B2,B2	-1,-1	A2,B2	A1,B2	A3,B1	B2,B1	B2,B7	A3,B1	B2,N	A4,B1	-1,-1	N,B5	N,B1	B2,B2	A3,B2	A4,A3	B1,B5	N,B1	B1,B5	N,N	-1,-1	B2,B2	A3,B2	B2,B2	A2,B3	A2,B2	B2,B1
iteration_1006	B1,B2	A1,B1	B1,B2	B1,B2	A1,B1	B2,N	B1,B1	B1,B1	A2,A2	-1,-1	B2,B3	B2,B2	B1,B1	A2,B3	B1,B2	A1,B3	B1,B1	B1,B2	B1,B2	B1,B2	A2,B1	-1,-1	B2,B2	B3,B1	B3,B1	B3,B1	-1,-1	-2,-2	-2,-2	A4,B1	B2,B1	-2,-2	-2,-2	B2,B2	B2,B1	B1,B2	N,B2	-2,-2	-2,-2	-2,-2	B1,B1	B2,B2	B2,B7	B2,B1	A1,B1	A1,B2	B2,N
iteration_1007	-1,-1	-2,-2	B3,B5	A2,B3	-2,-2	A2,N	A2,B3	B3,B5	N,B1	A2,B3	N,B3	B3,B5	A2,B3	A3,A1	B3,B3	A1,B1	-1,-1	A2,B3	-1,-1	A2,A2	-1,-1	B3,N	-1,-1	A3,B3	B1,B3	-1,-1	B1,B3	B3,B2	A2,A1	A1,B2	-1,-1	A2,A1	A1,B3	A1,N	A1,B3	A2,B2	A1,A1	A2,B3	A2,B3	A1,B3	A2,B3	-1,-1	B3,N	A2,N	-2,-2	-1,-1	A1,N
iteration_1008	A3,N	B2,B1	A3,B2	-1,-1	A3,B1	A1,A1	B2,B4	A1,B2	A1,B1	A5,B5	B4,N	A1,B2	A1,B2	A2,N	A3,A1	B2,N	B2,B4	A1,B4	A1,B4	A1,B2	A1,A1	A1,B4	A1,B4	A1,A2	A1,B2	A3,B2	A1,N	A1,B4	-1,-1	-2,-2	B4,B1	-1,-1	B4,B4	A1,B4	A1,B4	-2,-2	B4,N	B4,N	-1,-1	B4,B5	-1,-1	A1,B4	A1,A1	A1,A1	-2,-2	-1,-1	A1,N
iteration_1009	-2,-2	-2,-2	N,B1	A1,A4	-2,-2	N,B5	A4,B1	A4,N	A4,B1	A1,N	-2,-2	-1,-1	A1,N	N,B2	A4,N	B2,N	A1,B1	N,B1	B1,B5	N,B1	A4,B1	-2,-2	-2,-2	N,N	A4,B2	-1,-1	A4,B2	A1,B2	A4,N	A3,B1	A4,B2	B1,B1	A4,B2	A2,B1	A1,A4	A3,B2	B2,B1	A4,B1	B2,B1	A4,B1	-2,-2	A2,A4	-2,-2	-2,-2	A1,A2	A2,A1	-2,-2
iteration_1010	B4,B1	A1,A1	A1,B4	B4,N	A1,B4	N,A2	B4,N	A1,B4	B1,B4	B4,B4	A5,N	A1,B4	A1,B4	A2,N	B4,B4	A2,B3	A1,B4	N,N	A2,N	N,N	A1,B1	A5,B4	A1,N	A1,A2	B3,B4	B3,B4	A2,B4	A1,B4	A5,N	-2,-2	-1,-1	B4,N	-1,-1	B2,N	A5,B4	-2,-2	A1,B4	A1,B4	N,N	A1,B4	-1,-1	B4,B2	-2,-2	-2,-2	-2,-2	B2,N	-1,-1
iteration_1011	A1,B2	N,A3	A1,N	-2,-2	-1,-1	-2,-2	-2,-2	-2,-2	-2,-2	-2,-2	-2,-2	-2,-2	-2,-2	-2,-2	A1,N	B1,B2	-2,-2	N,B1	N,B1	-1,-1	-1,-1	-2,-2	-2,-2	-2,-2	A1,B2	A1,B1	N,N	-2,-2	-1,-1	-1,-1	A5,A4	-2,-2	-2,-2	A3,B2	N,A5	A5,B1	N,A4	-2,-2	-2,-2	-2,-2	A1,B4	A3,N	A3,B4	B4,N	-1,-1	A3,A1	A3,N
iteration_1012	A4,B1	B3,N	B1,B3	B1,B2	A4,B3	A1,A3	B3,B1	B3,B2	-1,-1	B1,B1	A1,A1	B1,B1	B1,B1	B2,B3	B2,B1	-1,-1	B3,B2	A1,B1	A1,B3	A1,B3	A1,N	A1,B1	A1,B1	B1,B2	N,B1	A5,B2	N,B1	-2,-2	-2,-2	A2,A2	-1,-1	A1,A1	N,B1	-1,-1	B2,B1	A2,B1	-1,-1	A1,N	A1,N	A1,B1	A1,B1	A4,B2	A4,B1	A1,B2	A1,B3	-1,-1	N,B1
iteration_1013	A1,B3	B2,B3	-1,-1	A2,N	B3,B2	B2,N	A1,A2	B2,N	-2,-2	A2,B2	A4,A1	A2,B2	A1,A2	B1,B4	A1,N	A1,B2	A1,A2	A1,N	A1,B2	-1,-1	-2,-2	A4,B2	A2,A1	A1,B1	B2,N	A1,A1	-1,-1	B4,N	A2,N	-1,-1	N,A2	-1,-1	N,N	A4,B1	A2,B4	N,N	-1,-1	N,A2	A1,N	N,A9	B3,B2	A2,B1	A2,B3	B1,B2	B4,N	B1,B4	-1,-1
iteration_1014	A1,A1	A3,B2	A1,B2	A4,A4	A1,B2	-2,-2	A1,A2	A1,A4	A2,B3	A4,B2	-1,-1	-1,-1	A4,B2	A3,B1	A4,B2	-1,-1	-1,-1	-2,-2	-2,-2	-2,-2	A2,A4	A4,B3	-2,-2	A3,B2	A4,A2	A4,A2	B2,B3	A4,B1	A4,A1	A3,B2	-1,-1	A1,A1	A4,B1	N,A4	A4,B1	A1,B2	A1,B1	A4,A1	A1,B1	A1,B1	-1,-1	N,B1	-1,-1	N,B1	A1,A2	A1,N	A1,N
iteration_1015	-2,-2	-2,-2	A1,A3	A2,B2	-2,-2	A1,A1	A3,B2	A1,B2	A1,B2	A1,B2	A3,A1	A3,B2	A1,B2	A1,N	A1,B2	A1,A1	A3,B2	A3,A1	-1,-1	A1,B2	A1,B2	A3,A3	A3,A1	A1,B2	A1,A1	A1,B2	A1,A1	B2,N	A2,B2	A2,B2	B2,B2	B1,B1	A2,B2	A2,A3	A2,B2	B2,B2	-1,-1	B2,B1	A2,B1	B2,B1	A2,N	A2,A2	A2,A2	A2,A2	A1,B4	A2,B4	A2,B1
iteration_1016	A4,A1	A2,B3	A2,A4	A2,B4	A2,A4	A4,B1	A2,A2	A2,B4	A2,B1	A2,A2	A4,N	A2,A2	-1,-1	-2,-2	A4,B4	-1,-1	-1,-1	-1,-1	A4,A2	A2,B1	B1,B4	A2,A4	A2,A3	-2,-2	A1,B4	A1,B4	A1,B4	A2,N	B4,B1	-2,-2	B4,N	A4,B1	A2,B1	-1,-1	A2,B4	-2,-2	A2,A4	B1,B1	A4,B1	A2,B1	A2,B2	-1,-1	-1,-1	A2,B2	-2,-2	-2,-2	A2,B2
iteration_1017	B1,B4	A3,B2	B2,B1	B1,B4	-1,-1	-2,-2	-2,-2	B2,B4	A2,A1	B2,B4	-2,-2	B2,B1	B4,B2	A3,A1	B1,B4	-2,-2	B2,B1	-2,-2	-2,-2	-2,-2	A2,B2	-2,-2	-2,-2	A3,B4	-2,-2	-2,-2	-1,-1	A2,B1	B4,N	-2,-2	N,B1	A2,B2	A2,B4	A2,A1	A2,B4	-2,-2	A2,B2	A2,A2	A2,A2	A2,B4	-1,-1	A1,B4	A1,B1	A1,B1	B2,B3	A2,B2	A1,B2
iteration_1018	-1,-1	A2,B1	A2,N	A5,B3	N,B1	A1,N	A5,A2	A2,B3	A2,A2	A5,N	B1,B1	A2,B3	-1,-1	B4,B1	A5,N	A1,B3	A2,B3	A5,A1	-1,-1	A2,N	A2,B3	B3,B1	A2,B1	A2,B4	B3,N	A5,B3	A1,N	B3,B2	-1,-1	A4,B1	A5,B3	B1,B4	B2,N	A1,A1	A5,B2	A5,N	B2,B1	B2,B4	N,B1	B2,B4	A2,B2	A1,B2	-1,-1	B2,B2	A5,N	A1,A5	A1,B2
iteration_1019	A2,A2	A3,B1	A2,B1	A4,N	A2,B1	-1,-1	N,B1	N,B1	A3,A1	A4,B1	-2,-2	A2,N	N,B1	-2,-2	A2,A4	A3,B2	A2,A4	-2,-2	-2,-2	-2,-2	A3,B1	-2,-2	-2,-2	N,B1	A2,B2	A4,B2	A2,B2	A4,A1	B2,N	-1,-1	A4,B2	B3,N	A4,B2	A4,B1	A4,B2	A4,A2	A4,B3	A4,N	B2,N	A1,N	A3,A2	A4,A4	A3,A4	A4,A3	A1,B2	A4,B2	A3,B3
iteration_1020	A1,B1	N,B4	N,B1	B2,B5	N,B1	A1,B2	B5,N	B1,B5	-2,-2	N,B2	A2,A2	B2,N	B1,B2	-2,-2	B1,B2	A2,A2	B1,B5	A1,B5	A1,B5	-1,-1	-2,-2	A2,B2	A2,N	-2,-2	A2,B2	A2,B2	A2,B1	B2,B3	B2,B2	-2,-2	B2,B5	B2,B2	A2,B2	A1,A4	B5,B2	-1,-1	B2,B5	B2,B5	B2,B2	B2,B2	A2,N	A1,B5	A2,B5	A1,N	-2,-2	-2,-2	B5,B2
iteration_1021	A2,A1	B5,N	A2,B5	A3,B1	A1,N	A1,B2	A2,B1	A2,B1	A3,B2	A2,A3	A2,N	A3,B5	A3,B5	A3,N	B5,B1	-1,-1	A2,A3	A2,A1	B1,B2	A2,B2	B2,B1	B5,N	A2,B5	A3,A3	A2,B5	A3,B5	A2,B5	A4,B1	A3,B2	N,A3	A3,B1	A3,A1	A4,B2	-1,-1	A4,B2	N,B1	-1,-1	A4,N	A4,A3	A3,B2	A2,A3	-1,-1	A3,B2	A2,B2	-2,-2	-2,-2	A3,A1
iteration_1022	B1,B1	A2,B2	B2,B1	A2,B1	B2,B1	-1,-1	B1,B1	A2,B1	A3,B2	B1,B2	A4,B1	B1,B2	B1,B1	B2,B2	A2,B1	A1,A1	A2,B2	B1,B2	B1,B2	B1,B2	A3,B1	A4,B2	B1,B4	B1,B2	A2,A1	A2,A1	A2,A1	B1,B4	A3,A2	N,B3	A3,B1	A5,N	A2,B1	A3,B2	-1,-1	A3,N	A2,A5	A5,B1	N,B1	A5,B1	A1,A1	B2,B1	A1,B1	-1,-1	A1,A2	A3,A1	A2,B1
iteration_1023	B4,B1	A2,B2	-1,-1	-1,-1	A2,B4	A2,B3	B1,B3	A2,B3	B3,N	A2,B3	B2,N	A4,A2	A4,B1	A2,B2	-1,-1	-2,-2	A2,B3	-1,-1	B3,B1	B3,B1	A2,B3	A4,B2	-1,-1	A4,A2	-1,-1	-2,-2	-2,-2	B3,N	A4,N	A4,B1	A4,B3	-2,-2	-1,-1	-1,-1	N,N	-1,-1	-2,-2	-2,-2	-2,-2	-2,-2	B1,B4	N,B2	N,B1	B2,B1	A1,B2	-1,-1	-2,-2
iteration_1024	A1,B3	N,A3	A1,N	A1,N	A1,N	N,A2	A1,N	A1,A1	A3,B1	A1,N	B1,B2	A1,N	N,N	-2,-2	A1,N	-2,-2	-1,-1	-1,-1	N,A2	N,N	A3,A1	A1,B1	N,B1	-1,-1	-1,-1	-2,-2	A1,N	A1,B1	A4,N	-1,-1	A4,B1	-1,-1	A4,B1	A1,A1	N,B1	A2,B1	A4,B3	-2,-2	A4,A1	B1,B3	-1,-1	A1,N	A1,A1	-2,-2	-2,-2	-1,-1	A1,B3
iteration_1025	A4,N	A4,B1	A4,A4	N,A4	N,B1	-1,-1	A4,A2	A4,A2	-2,-2	A4,A2	A1,B3	A4,A2	-1,-1	A3,B2	A2,A4	A1,B3	A4,A2	A2,B5	A2,N	A4,B5	-1,-1	A4,B3	A4,B3	A3,A4	A2,B3	A1,A4	-1,-1	N,N	A4,A1	B2,B3	A3,A2	-2,-2	N,A4	-2,-2	N,A5	A3,B2	A4,N	-2,-2	-2,-2	A4,N	-2,-2	-2,-2	-2,-2	-2,-2	-2,-2	N,B1	A4,N
iteration_1026	-1,-1	-1,-1	-2,-2	-2,-2	A1,B3	-2,-2	-2,-2	-1,-1	A4,B1	-2,-2	A1,A2	B4,B2	-2,-2	-2,-2	B3,N	-1,-1	-2,-2	-2,-2	-2,-2	-2,-2	-1,-1	A1,B4	A2,B2	-2,-2	A1,N	A1,B3	A1,N	-2,-2	-2,-2	-2,-2	N,B1	-2,-2	-2,-2	A4,B1	B4,N	-2,-2	N,B1	N,B1	-1,-1	N,B1	N,N	A4,B4	-1,-1	A4,A1	A3,B2	A4,B2	A1,B1
iteration_1027	N,B5	N,B2	B2,B5	A5,B2	N,N	B4,B1	-1,-1	A5,B2	-1,-1	A5,B2	A1,B3	B2,B2	-1,-1	-2,-2	B2,B5	A1,A2	-1,-1	-2,-2	-2,-2	A5,B4	A5,A2	-1,-1	A1,B2	-2,-2	A2,B2	A1,B2	A1,B2	A5,N	B2,B3	N,B5	N,B3	-1,-1	-2,-2	-1,-1	B2,N	N,N	-2,-2	-2,-2	-2,-2	-2,-2	-2,-2	-2,-2	-2,-2	-2,-2	A3,B1	A3,B1	-2,-2
iteration_1028	A2,B1	A2,B2	A2,B2	A4,B1	A2,A2	B1,B1	A4,B2	A2,A4	B1,B1	A2,B1	-2,-2	B2,B1	A2,A4	A4,B1	A2,B1	B3,N	A2,B1	B2,B1	B2,B1	B2,B1	A4,B1	-2,-2	-2,-2	A2,B1	A2,N	A2,B3	N,B1	A4,B1	B1,B3	N,A4	A3,B1	B3,N	A4,A3	A3,A2	A3,B1	N,B1	A4,B3	A4,N	A3,N	A4,N	A1,A4	A3,A2	A1,A3	A3,A1	B3,N	A3,B3	A4,A1
iteration_1029	-2,-2	-2,-2	N,B1	N,B1	-1,-1	N,B3	N,B1	B1,B1	A4,B1	-2,-2	-2,-2	N,B1	N,B1	-2,-2	N,N	B1,B3	-1,-1	B1,B3	N,B1	N,N	A4,B1	-2,-2	-2,-2	N,B1	N,B1	N,B3	-1,-1	A2,N	B4,B1	-2,-2	B4,N	A3,N	A2,B4	B2,B2	A2,B1	B4,N	B4,N	A2,A3	-1,-1	A2,N	-1,-1	A2,B2	A2,B2	A1,B2	B1,B4	B2,B1	A2,N
iteration_1030	A1,B3	-1,-1	A2,B3	N,N	A1,B3	-2,-2	-1,-1	-1,-1	-1,-1	B3,N	B2,B1	A2,N	-1,-1	-1,-1	B3,N	B1,B4	B3,N	-2,-2	-2,-2	-2,-2	A2,B3	A2,B2	-1,-1	A2,B3	N,B1	-2,-2	-1,-1	N,A2	N,B2	N,B5	N,A2	A4,A1	A2,N	B4,N	A2,N	N,N	N,A4	N,A4	A2,A4	A2,A1	A4,A1	B4,N	A1,B4	A4,B4	A1,B2	B2,B4	B4,N
iteration_1031	-1,-1	N,A2	N,N	A5,A4	A2,N	-1,-1	A5,N	A4,N	B2,B2	N,A4	N,A4	N,A4	N,A5	A1,B3	N,A4	-2,-2	N,A4	B2,N	B4,N	A5,B2	A4,B2	N,N	N,N	A1,N	-1,-1	-1,-1	A4,N	-2,-2	-2,-2	-2,-2	-2,-2	B1,B3	A4,A5	N,B1	-2,-2	-2,-2	-1,-1	A4,B1	-1,-1	A4,B1	-2,-2	N,B1	-1,-1	-1,-1	A1,A3	A1,B1	A3,B1
iteration_1032	-2,-2	-2,-2	A2,A1	A3,B2	-2,-2	B2,B2	A2,B2	A2,B2	B2,B2	A3,A1	-1,-1	A3,A1	A3,A1	B4,B1	A1,B2	N,B4	A2,B2	B2,B2	B2,B2	B2,B2	B2,B2	-2,-2	-2,-2	A3,B4	A1,N	B2,N	A1,N	B2,B2	A1,A3	N,A2	A1,B2	-1,-1	A1,B2	A2,B2	A1,B2	A1,N	A1,A1	B2,B1	A1,A1	A1,B1	-2,-2	A1,A2	-1,-1	-2,-2	A1,B4	A1,A2	A1,A3
iteration_1033	-2,-2	-2,-2	B2,B3	A1,A4	-2,-2	A2,N	-1,-1	A1,B3	B5,N	A4,B2	A1,B2	A1,B3	A1,B2	-2,-2	-1,-1	A1,B3	A1,B2	-2,-2	A2,B2	B2,N	A1,B5	B2,B3	B2,B3	A1,A2	A1,A4	A4,B3	-1,-1	-2,-2	-2,-2	-2,-2	A1,N	A2,B2	-1,-1	A2,A3	A1,N	-2,-2	A4,B2	A2,A1	A1,B2	A4,B2	B2,B1	A1,A3	A3,B1	A1,B2	B2,B1	A2,B2	A3,A4
iteration_1034	A1,N	-2,-2	-1,-1	A2,B1	A1,N	B1,B1	A2,A1	A1,B1	A2,B2	A1,B1	B2,B1	A2,A1	A1,B1	B3,B2	A2,A1	B1,B3	A2,A1	A1,B1	A2,B1	A2,B1	A2,A1	A2,B2	A2,B1	B1,B3	A2,B3	A1,B3	A1,B1	A2,A1	A3,B1	A4,B1	B1,B1	A1,B2	A3,A2	A1,B3	A1,B1	B1,B1	-1,-1	A1,A3	A1,A3	A2,B2	N,B1	A1,B3	B3,B1	B3,N	-2,-2	-1,-1	A1,B3
iteration_1035	-1,-1	A1,B3	A1,N	A1,A2	A1,N	-2,-2	-2,-2	A1,A2	-2,-2	-2,-2	B2,B1	A1,N	A1,A1	B1,B4	A1,A2	A2,B2	-1,-1	A1,N	-2,-2	-2,-2	-2,-2	A1,B2	-1,-1	A1,B1	N,N	A2,A1	A1,B2	A1,B2	A2,A2	-2,-2	A1,A2	N,B3	A2,B2	B1,B4	-1,-1	-2,-2	B2,N	B2,N	A2,N	-1,-1	A3,A1	A1,B1	-1,-1	A3,B1	A1,B1	A1,B1	A1,B2
iteration_1036	A3,B2	B5,N	A3,B5	B5,B1	B2,N	A3,B2	A3,B5	A3,B5	B2,B1	-1,-1	N,A4	B5,B1	B5,B1	-1,-1	B5,B5	A1,A1	A3,B1	A3,A3	A3,A3	A3,A3	B5,B2	B5,N	N,B1	-2,-2	A1,B5	A1,B5	A1,B5	-2,-2	-2,-2	-2,-2	N,B1	N,B3	N,B1	A1,A2	B5,B1	-2,-2	N,B1	N,N	B1,B3	N,B3	A4,A1	A1,B5	A4,B5	A1,A4	A2,B2	A1,B1	B5,B1
iteration_1037	B3,N	A1,A2	A1,B3	A1,B3	A2,B3	A3,B2	B3,B2	A1,B2	A2,B2	A1,B4	B2,B1	A1,B4	B3,B2	A2,B2	A1,B2	-1,-1	A1,B2	A3,B3	B2,B2	B2,B2	B2,B2	B4,B2	-1,-1	A2,B3	A2,B2	A1,A2	A1,A2	B3,B1	A2,B2	-1,-1	B2,N	-2,-2	B2,B4	A3,B1	B2,B4	-1,-1	-2,-2	-2,-2	-2,-2	-2,-2	A3,B2	B1,B2	A3,B1	A3,B2	A1,B1	A1,B1	-1,-1
iteration_1038	A1,N	A1,A4	A1,A1	A2,B2	A4,A1	-1,-1	A2,A1	A1,B2	A1,B3	-1,-1	N,B4	A1,B2	A1,B2	A2,A3	-1,-1	A2,B2	A2,N	-2,-2	-2,-2	-2,-2	-1,-1	A1,N	B2,N	A2,B2	A2,A1	A2,A1	A2,A1	B2,B2	A2,A1	A3,B1	A2,B2	B2,B3	A1,B2	A2,A2	A1,B2	A3,B2	B2,B3	B2,B3	A1,B2	A1,B2	B1,B1	A1,A2	A1,B1	A2,B1	A1,A1	A2,A1	A1,B3
iteration_1039	-1,-1	A1,B3	B3,B1	N,B2	B3,B4	A2,A2	B3,B2	N,B1	-2,-2	-1,-1	A4,A1	B3,N	B3,B2	N,B9	N,B3	N,B4	-2,-2	A2,B3	A2,B2	A2,B3	-2,-2	-1,-1	A4,B3	B2,N	B4,N	-1,-1	N,N	-1,-1	A4,N	A1,B1	A4,B2	N,B1	N,B2	A2,B2	A4,B2	A4,B1	N,N	B2,B1	B2,N	N,N	A3,A1	-1,-1	A1,B2	A3,B2	N,A3	B2,N	B2,N
iteration_1040	-2,-2	-2,-2	-1,-1	B3,B3	-1,-1	-1,-1	B2,B3	B3,B1	-1,-1	B3,B2	-2,-2	B3,B2	B3,B2	N,A4	B2,B3	A3,B1	B3,B2	-1,-1	-2,-2	A3,B2	-2,-2	-2,-2	-2,-2	B2,N	A3,B2	A3,B3	A3,B2	A1,B3	A1,B3	B1,B1	A1,B3	N,B4	A1,A1	N,B4	A1,B3	A1,B1	-1,-1	A1,N	A1,A4	A1,A4	-1,-1	A1,N	-2,-2	-2,-2	A1,B1	N,B1	-2,-2
iteration_1041	B2,N	A3,B2	A3,B2	B1,B2	B2,B2	A2,B1	A3,B1	B2,B2	B4,B1	B2,B1	B1,B1	B2,B2	B2,B1	-2,-2	B2,B2	B3,B1	A3,B1	B1,B1	-1,-1	A3,A2	B2,B4	B2,B1	B2,B1	-2,-2	B2,B3	B2,B1	B2,B3	-2,-2	-2,-2	-1,-1	A1,N	-2,-2	-2,-2	A1,A1	B2,B1	B4,N	-2,-2	-2,-2	-1,-1	-2,-2	A2,B3	A1,B2	B2,B3	A2,B2	A1,B4	A1,B4	-2,-2
iteration_1042	A3,A2	-1,-1	A2,N	B2,B3	A3,B5	A2,B3	B3,N	A2,B2	B3,N	B2,N	A1,B3	N,B2	A2,B2	A2,B2	A2,B3	A2,B1	A2,B2	B3,B3	A2,B3	B3,N	A2,B3	A1,N	B3,B2	A2,B2	A2,B3	B1,B3	A2,B1	-2,-2	-2,-2	-2,-2	-1,-1	-2,-2	-2,-2	A3,B2	-1,-1	-2,-2	-2,-2	N,B1	-2,-2	-2,-2	-1,-1	A3,B2	B2,B3	A3,A1	-2,-2	-1,-1	-2,-2
iteration_1043	-2,-2	A2,B3	-1,-1	A5,B1	-1,-1	-2,-2	-1,-1	B1,B1	-1,-1	A5,B1	A2,A3	B1,B1	-1,-1	A5,N	A5,B1	A5,N	A5,B1	-2,-2	-2,-2	-2,-2	B1,B1	A2,B1	N,N	A5,B1	A5,N	A5,A5	A5,N	B1,B4	A5,N	A2,B2	A5,B1	B1,B2	A5,B1	A2,B1	N,B4	A2,B1	B1,B1	B1,B2	B1,B1	B1,B1	N,B3	A2,N	B3,N	N,N	A3,B1	A3,B1	B1,B3
iteration_1044	N,B1	-1,-1	B3,B1	A2,B4	-2,-2	B1,B3	B4,B3	B4,B1	A1,B4	A2,B3	A1,A1	-1,-1	-1,-1	A1,B3	A2,B3	-1,-1	-1,-1	A4,B1	B3,B1	B4,B1	A1,B1	A1,B3	A1,A2	-1,-1	A2,B4	B3,B4	A1,B3	A2,B1	B4,N	N,A4	A2,N	A1,B1	N,B1	B1,B4	A2,B4	N,N	A1,B1	A1,N	A1,B1	N,B1	A1,B2	-1,-1	A1,B1	A2,B2	A2,B3	B3,B1	A1,B1
iteration_1045	A2,B2	A2,A2	A2,A2	A5,A5	A2,B2	N,A5	A2,A5	A5,A2	-1,-1	A2,A5	A1,B1	A5,A2	A2,A5	-2,-2	-1,-1	B4,N	A2,A5	A5,A5	A2,A5	A2,N	A5,B4	A5,B1	-1,-1	-2,-2	A2,B4	A5,B4	A5,N	A5,N	A5,N	A1,B4	N,A5	B4,B1	A2,A3	-2,-2	A5,N	B4,N	N,N	-1,-1	N,N	A2,B4	A1,B3	N,A5	A1,N	A1,N	-2,-2	-2,-2	-1,-1
iteration_1046	-2,-2	A5,B2	-2,-2	B5,N	-2,-2	A4,N	A1,B5	A1,N	B1,B2	A1,N	-1,-1	A1,B5	-1,-1	-2,-2	A3,N	-2,-2	A3,B5	-1,-1	A4,B5	A1,N	A1,B1	A1,B2	B5,B2	-2,-2	-2,-2	A3,N	-2,-2	-2,-2	-2,-2	A2,B1	N,A3	A1,A1	B5,N	-2,-2	-2,-2	A2,N	A1,B5	-1,-1	A1,N	A1,N	B2,B2	A1,N	N,B2	B2,N	-2,-2	-2,-2	B5,N
iteration_1047	B3,N	B3,B2	B3,B3	A4,A1	B2,B3	B2,N	A4,B3	A1,B3	A1,N	A4,B3	A2,A2	-1,-1	N,N	-2,-2	A4,B3	-1,-1	A1,B3	A4,N	A4,N	A4,B2	B3,N	A2,B3	A2,B3	-1,-1	A4,B1	B3,B1	A4,B1	-2,-2	-2,-2	-2,-2	-2,-2	-2,-2	-2,-2	A1,B4	A1,N	-2,-2	A1,N	-2,-2	-2,-2	-1,-1	B1,B4	A1,B4	A1,B1	B4,B4	-1,-1	A1,B1	A1,N
iteration_1048	A4,A1	B2,N	A4,B2	B1,B1	A1,B2	A3,B1	B2,B1	B2,B1	A3,B2	A4,B1	A5,N	-1,-1	A4,B1	A1,A4	A4,B1	-2,-2	B2,B1	A3,B1	B1,B2	A3,B2	B2,B2	A5,B1	A5,B1	A4,A1	A4,B2	B1,B2	B1,B2	B1,B1	B1,B4	A1,A2	B1,B4	A2,B1	-1,-1	A2,B1	B4,B1	A1,B1	A2,B1	B1,B1	A2,B1	A2,B1	A1,B2	B1,B4	A1,B4	B2,B4	-2,-2	-1,-1	A1,A2
iteration_1049	A4,A1	A4,N	A4,A4	B2,B1	N,A4	A1,B1	A4,B1	-1,-1	-2,-2	A4,B1	A2,A2	A4,B1	-1,-1	B4,N	A4,B2	A2,B2	A4,B2	A1,B1	-2,-2	A1,B1	-1,-1	A2,B1	A4,A2	A4,B4	-1,-1	A4,B2	A4,B2	A1,B2	B1,B2	A1,B2	A1,B1	N,B1	A1,B2	A4,N	A1,B2	A1,B1	A1,N	B2,N	B2,B1	B2,N	A1,B1	A1,A4	A1,B1	A1,B1	-2,-2	-2,-2	A1,B1
iteration_1050	A1,A1	A1,A1	A1,A1	A2,B2	A1,N	-1,-1	A1,B2	A1,B2	N,A2	A2,A1	A1,A1	A1,B2	A2,A2	-1,-1	A2,A1	B1,B4	A2,B2	A1,B2	A1,B2	B2,B2	A1,N	A1,A1	A1,A1	A2,B3	A1,B1	-1,-1	A2,B1	A2,A2	B2,B2	B2,B2	A2,B2	A2,B3	-1,-1	A4,N	A2,B2	A2,B2	A2,B3	B3,B2	A2,B3	-1,-1	B2,B3	A4,B2	B2,B3	A4,B2	-2,-2	-1,-1	B3,B2
iteration_1051	B5,N	A1,B4	B4,B5	-1,-1	B4,B5	B1,B1	A4,B5	A2,B5	B5,N	A2,B4	A1,A1	A4,B5	A2,B5	B2,N	A2,B5	B5,N	A4,B5	-1,-1	A4,B1	A4,B1	A2,B5	-1,-1	A4,A1	B5,B2	A2,N	A2,N	B5,B5	A1,A2	-1,-1	-2,-2	-2,-2	N,A2	A1,B1	A4,B1	-1,-1	-1,-1	A1,A2	N,B1	A1,N	A1,A2	-1,-1	A4,A1	A4,B4	A4,B1	B2,B2	B1,B2	A1,B4
iteration_1052	B3,B2	A2,A1	A2,B3	A2,B4	A2,B2	A4,B1	-1,-1	A2,B3	N,B4	-1,-1	B3,N	A2,B3	A2,B3	N,A2	A2,B4	A3,B2	B3,B4	A4,A2	A4,A2	A4,A2	B3,N	A2,B3	B3,B3	A2,N	A2,B2	A2,B2	A2,B2	A2,B1	B4,N	A2,A1	A2,B4	A1,A2	A2,B4	A1,A3	B1,B4	A2,B4	A1,B4	A2,A6	A2,A2	A2,A1	A1,A4	A1,B4	-1,-1	A1,B4	A1,B2	A1,A3	A1,B4
iteration_1053	-2,-2	-2,-2	A1,N	B2,B3	-2,-2	-2,-2	B2,N	A1,B2	A3,A1	A1,B2	-1,-1	B3,N	A1,B2	A1,B2	B2,N	-2,-2	B2,N	-2,-2	-2,-2	-2,-2	A3,B2	A2,N	-1,-1	B2,B2	-2,-2	-1,-1	B2,N	B2,B2	B2,B3	A2,B2	B3,B2	A3,B1	B2,B2	A1,A2	B2,B2	B2,B3	A3,B2	A3,B2	A3,B2	-1,-1	B1,B4	A1,B2	B2,B1	-1,-1	-2,-2	-1,-1	A3,B2
iteration_1054	B5,N	A1,B2	A1,B5	A1,B4	A1,N	-2,-2	B5,B4	A1,A1	-1,-1	A1,B5	N,A4	A1,A1	A1,B4	A1,B3	A1,A1	-1,-1	A1,B4	-2,-2	-2,-2	-2,-2	A1,A1	A1,A4	A1,N	A1,B4	A1,A2	A1,B3	A1,B3	A1,B4	A1,B3	-1,-1	A1,B4	A1,B2	B4,B3	N,B3	A1,B4	A3,B4	A1,B4	B2,B3	A1,B4	B2,B4	A4,B1	A1,N	B1,B1	N,B1	-2,-2	-2,-2	A1,B4
iteration_1055	A2,A1	A2,B3	A2,B3	A2,A3	A1,B3	N,A2	-1,-1	A2,A3	A1,B1	A2,A2	-1,-1	A2,A2	A2,A3	-2,-2	A2,A2	A2,N	A3,B3	-2,-2	N,N	-2,-2	A1,A3	-1,-1	A2,B3	-2,-2	A2,N	A2,A2	A2,A2	A2,B1	A3,B2	A2,A1	A2,B2	B1,B1	A3,B1	A2,B2	A2,A3	A2,A2	-1,-1	B1,B1	A3,B1	A3,B1	-1,-1	A2,A3	-1,-1	A2,B3	N,A2	A2,N	-2,-2
iteration_1056	A4,B1	A2,A1	A2,B1	A2,A1	A1,B1	-1,-1	A2,B1	A2,B1	A1,A3	A1,B1	B1,B1	A1,B1	A2,A1	A1,B2	A2,A1	-1,-1	A2,A2	A1,B1	A2,A1	A1,B1	A1,B1	-1,-1	A1,B1	A1,B2	-2,-2	-2,-2	-2,-2	A1,A2	A2,B3	A1,A1	A1,B3	A4,A1	A2,A2	A3,A1	A2,A1	A1,A1	-2,-2	-1,-1	A2,A4	A2,A4	B1,B1	A2,A3	A3,B1	A2,B1	A2,B2	A2,A3	A5,B2
iteration_1057	A2,N	B1,B2	A2,B1	A1,B2	B2,N	B3,B1	A2,B2	-1,-1	-2,-2	A1,B1	A3,B2	A2,A1	A2,A1	B4,B1	-1,-1	-2,-2	A5,B2	A2,B1	A2,B3	A2,B3	-1,-1	-1,-1	A2,B2	A1,B4	-2,-2	-2,-2	-2,-2	A1,B3	B2,B2	-1,-1	A1,B2	-1,-1	B3,B2	A5,N	B3,B2	A1,B1	B2,N	A3,B3	-2,-2	A3,B3	A1,B4	A5,B2	A1,B2	B2,B4	-2,-2	-1,-1	B2,B2
iteration_1058	-2,-2	-2,-2	B3,N	A4,N	-1,-1	-2,-2	-1,-1	A4,B3	A2,B1	N,N	B2,B3	A4,B3	-1,-1	A1,B3	N,N	A1,A2	A4,N	A1,N	A1,N	-2,-2	-1,-1	B3,B3	A4,B2	B3,B3	A1,N	A1,N	N,A2	A4,B1	B5,N	-2,-2	N,B1	A4,N	A4,B5	-1,-1	A4,N	-2,-2	B5,B3	B5,B1	A4,B1	A4,B3	-1,-1	B3,N	A2,B3	-1,-1	-2,-2	-2,-2	B3,B5
iteration_1059	A2,A1	B2,B1	A2,B2	A1,A1	A2,B1	A1,B2	A2,A1	A2,A1	-2,-2	A1,B2	A1,N	A2,A1	A2,A1	-2,-2	A2,A1	B3,B1	A2,A1	A1,A1	A2,B2	A1,B2	-2,-2	A1,N	N,N	-2,-2	A2,B1	A1,B3	-1,-1	A1,B3	A1,B1	A1,A1	B3,B1	A1,A4	B3,B1	A2,B1	A1,A1	A1,B1	A4,B1	A1,B3	A4,B3	A4,B1	B2,B2	A1,B1	B1,B2	A1,B2	B2,B3	B1,B2	B1,B1
iteration_1060	B2,B3	A3,B1	-1,-1	A1,A3	A3,B2	B4,N	A1,A3	-2,-2	-2,-2	-1,-1	B3,N	A3,A3	A3,A1	A4,B1	A1,B2	A2,A3	-2,-2	A1,B4	A1,B4	A1,B4	-2,-2	A3,B3	A3,N	A4,A3	A1,A2	A1,A2	A2,B2	A2,A3	A1,B1	B2,N	A1,A2	-1,-1	-1,-1	A2,A2	A1,A2	A2,B2	A1,B1	A3,B3	A1,B3	A3,B3	B1,B2	A2,A1	-1,-1	A2,B1	A2,B1	A2,A2	A1,B1
iteration_1061	A4,N	B3,B2	-2,-2	A1,N	A4,B3	-1,-1	N,N	A1,N	B1,B1	A1,B2	A2,B2	A1,N	N,N	N,B4	A2,B5	N,A4	B2,N	N,B3	N,B1	N,B3	N,B1	A2,A1	A1,B2	N,N	A2,N	A2,A1	A2,N	-2,-2	-1,-1	B1,B4	A1,N	B4,B1	A1,N	-2,-2	A1,N	N,B1	N,B1	A1,B4	A1,B4	B4,N	A3,B2	-1,-1	A1,B2	A3,B4	-2,-2	-2,-2	B2,N
iteration_1062	-1,-1	A1,B2	A1,A4	A2,N	A1,A4	B3,B1	A4,N	A1,A2	-2,-2	A4,A2	A3,B2	A2,A4	A1,A2	N,A3	A2,A1	B5,N	A4,A2	-1,-1	A4,B3	-2,-2	-2,-2	A3,A2	A2,B2	A1,N	A1,B5	-1,-1	A2,B5	-2,-2	-2,-2	A3,B2	A1,N	N,A4	N,A2	A2,B1	A1,N	B2,N	N,A2	A2,N	N,N	N,A4	-1,-1	A2,N	N,A2	N,N	N,B1	A2,B1	N,N
iteration_1063	A3,A1	A1,B4	A3,B4	A1,B3	A1,B4	A1,B4	A1,B4	B4,B3	A2,A2	-1,-1	N,B2	A1,B4	A1,B4	A2,N	A1,B4	B3,N	-1,-1	B4,B4	A1,B4	-1,-1	A2,B4	B4,N	B4,N	A2,B4	A1,B3	A1,B3	B4,N	A2,A1	B3,B2	A3,A2	A2,B3	-1,-1	A2,B2	A3,A1	A2,B2	A3,B3	A2,B1	B2,B1	-1,-1	A1,B2	B1,B3	A3,B2	B2,B1	A3,B1	B1,B4	A3,B1	B1,B1
iteration_1064	A1,B3	B3,B1	-1,-1	B3,B2	A1,B3	A2,B3	A1,B3	A1,A3	-2,-2	B3,N	A4,N	A1,B2	A1,B3	-1,-1	B3,B1	A3,N	B3,N	B3,B3	A2,B3	A1,A2	-1,-1	A4,B2	A1,A4	A4,B3	B3,N	A3,B3	A3,B3	-2,-2	-2,-2	A1,B4	B3,N	-1,-1	B2,B3	-2,-2	-2,-2	A1,B3	-1,-1	A4,B2	B2,N	A4,B3	-2,-2	-1,-1	-2,-2	-2,-2	-2,-2	-2,-2	N,B1
iteration_1065	A2,B2	B3,B1	B2,B1	-1,-1	A2,B3	-2,-2	-1,-1	A5,B1	N,B3	A3,B1	A1,B1	A3,B1	A5,B2	A2,A2	A5,B2	N,B3	A3,B2	-1,-1	-1,-1	-2,-2	N,B1	B1,B1	B1,B1	A5,A2	A5,N	B2,B3	A5,N	A5,N	A3,B2	-1,-1	A3,N	A1,B3	A3,A5	N,B2	A5,B2	B3,N	B3,N	A1,A3	A1,A3	A3,B3	-2,-2	A5,N	-2,-2	-2,-2	N,B1	-1,-1	-2,-2
iteration_1066	A1,B3	A1,N	A1,A1	-1,-1	A1,B3	-2,-2	A1,A2	A1,A2	A1,B4	A1,A2	-2,-2	A1,A2	A2,A1	B4,N	A1,A2	A1,B1	A1,A2	-2,-2	-2,-2	-2,-2	A1,A2	-2,-2	-2,-2	A2,B4	A1,A1	A1,A2	A1,B1	-1,-1	-2,-2	-2,-2	-2,-2	-2,-2	-2,-2	B2,B2	A2,N	-2,-2	-2,-2	-2,-2	-2,-2	-2,-2	-1,-1	A2,B2	B2,B1	B2,B1	B3,B1	B2,B3	-2,-2
iteration_1067	A3,B1	A3,N	A3,B1	A2,N	A3,N	B1,B4	A3,N	A3,N	B3,N	-1,-1	N,A5	N,B1	A3,A2	-2,-2	A3,N	B1,B4	N,B1	A3,B4	B4,N	A3,B1	A3,B3	N,B1	N,N	-2,-2	B4,N	B4,N	A3,B1	-2,-2	-2,-2	A1,B1	A4,A3	-1,-1	-2,-2	B1,B2	A4,A2	A4,B1	A2,A1	-2,-2	-2,-2	-1,-1	B2,N	A4,B2	-1,-1	B2,B2	B1,B4	A1,B1	A2,B2
iteration_1068	-2,-2	A1,B4	-1,-1	A1,B4	N,B1	-2,-2	A1,A2	B4,B1	A4,A1	B4,B1	B2,B2	A2,B4	B4,B1	A5,N	B4,B1	A1,B3	A2,B4	-2,-2	-2,-2	-1,-1	A4,B4	A2,B2	B4,B2	A5,B4	A1,B1	B3,B1	A1,B1	A1,A3	A1,B4	N,A4	A1,B4	B2,N	-1,-1	B1,B2	A1,A1	B4,N	N,A3	-1,-1	A3,N	A3,B2	A3,B1	A1,B1	B1,B1	A1,B1	-2,-2	-2,-2	N,B1
iteration_1069	-2,-2	-2,-2	A1,A5	A4,B3	-2,-2	A1,B3	A1,B3	A1,B3	N,B5	A4,A5	N,B5	A4,A1	A1,B3	A1,A1	A4,A5	N,A2	A1,B3	A1,B3	B3,B3	A1,B3	A1,N	A1,N	A4,N	A1,B3	N,A5	-1,-1	A4,N	-1,-1	B3,N	-1,-1	A4,N	-1,-1	A4,N	A4,B1	A5,B1	-2,-2	A4,B1	-2,-2	-2,-2	N,B1	A4,N	A4,B3	B3,N	A4,A4	N,A2	A4,N	-1,-1
iteration_1070	N,N	N,B4	N,N	N,N	N,A5	B1,B4	N,N	N,N	A3,B2	N,N	-1,-1	N,N	N,N	A1,B2	N,N	B4,N	N,N	N,B4	N,B1	-1,-1	A3,N	N,A2	N,N	B2,N	-1,-1	N,B4	N,B4	N,A4	N,B3	-2,-2	-1,-1	A1,B3	N,N	-2,-2	B3,N	-2,-2	A1,N	B3,N	A1,N	A1,N	-2,-2	B3,N	-1,-1	B3,N	-2,-2	-1,-1	N,N
iteration_1071	-1,-1	-2,-2	A1,A2	A2,N	-2,-2	A4,A1	A2,A2	A1,N	B3,B2	A1,A2	-1,-1	A2,A2	A1,A2	-2,-2	A2,A2	N,A4	-1,-1	A2,A4	-2,-2	A2,A4	A1,B3	A2,A1	A2,A3	-2,-2	A2,N	A2,A4	A2,N	A2,B2	B5,N	A1,B2	B2,N	A3,A1	B2,N	-1,-1	A2,B5	A1,B2	-1,-1	A3,B2	A3,N	A1,B2	-1,-1	A2,B4	B4,N	A2,A4	-2,-2	-2,-2	-1,-1
iteration_1072	-2,-2	-2,-2	B2,B4	A1,B1	-2,-2	B2,N	A1,B2	B1,B2	A2,A2	A1,B2	A1,B1	B1,B2	-1,-1	A4,B1	B1,B2	-2,-2	A1,B4	A1,N	A1,B2	A1,N	A2,B2	B1,B2	B1,B2	B1,B4	-2,-2	-2,-2	-2,-2	B1,B1	A1,A1	A1,A3	A1,B1	A3,B2	A1,B1	B3,N	A1,B1	A1,A1	B1,B2	A3,B1	A1,B2	-1,-1	A2,N	A1,B3	-1,-1	A1,A2	-2,-2	B3,N	-2,-2
iteration_1073	B2,B2	A1,B3	A1,B2	A2,B2	A1,B2	B5,N	A2,B2	A1,A2	-2,-2	A1,B2	A1,B3	A2,B2	A2,B2	B4,B1	A1,B2	B2,B1	B2,B2	A2,N	A2,B5	A2,N	-2,-2	A2,B3	A1,A2	A2,B4	A1,B2	B2,B2	B2,B1	B2,B1	A2,A2	A5,N	A2,B2	A1,A3	A2,B2	B1,B4	-1,-1	A2,A5	A2,A1	-1,-1	A2,A1	A2,A1	-1,-1	A2,B1	B1,B1	-1,-1	-2,-2	-2,-2	A2,B1
iteration_1074	A3,B1	A3,B2	-1,-1	A2,B4	A3,B2	B1,B3	A2,A3	-1,-1	-1,-1	A3,B4	B3,B1	A3,B4	-1,-1	B1,B3	A2,A1	B5,N	A2,A3	A3,B1	A2,B1	A2,B1	-2,-2	B4,B3	B4,B1	A3,B1	-1,-1	A2,B5	A2,B5	B4,N	A2,A3	B2,B1	A2,N	-2,-2	A2,N	B2,B3	A3,B4	A2,B2	-2,-2	A2,N	A2,N	-1,-1	-2,-2	B4,B2	-2,-2	-2,-2	-1,-1	-1,-1	-1,-1
iteration_1075	B1,B1	B1,B2	A5,B1	A4,A2	N,B1	-2,-2	-1,-1	A4,B1	A1,N	-1,-1	A2,B2	A4,B1	A5,A4	B2,B3	A4,B1	B4,N	A2,B1	-1,-1	-2,-2	-2,-2	-1,-1	B2,B1	A2,A4	A5,B2	A4,B4	B1,B4	A4,B4	A2,A2	-1,-1	A1,B1	A4,A2	B2,B2	A2,B1	A2,N	A2,B1	A4,B1	B1,B2	-1,-1	A2,B2	A2,B2	N,B4	A2,B1	A2,N	N,B1	-2,-2	-2,-2	B2,N
iteration_1076	-1,-1	-2,-2	A1,N	A4,N	A1,N	N,A4	-1,-1	A4,N	A1,B3	A1,N	-1,-1	N,A4	A1,N	B1,B3	A4,N	B1,B4	A1,A4	A4,N	N,N	A4,N	A4,B3	-1,-1	A4,N	A1,B1	A4,B1	B4,N	N,B1	N,A5	N,A4	-2,-2	N,A4	B1,B2	N,N	A2,A2	N,N	-2,-2	N,B2	N,B4	N,B1	-1,-1	-2,-2	N,A2	-1,-1	-1,-1	A2,B3	A2,A2	-2,-2
iteration_1077	-2,-2	-2,-2	-1,-1	A2,A1	-2,-2	-2,-2	-2,-2	-2,-2	-2,-2	-2,-2	-2,-2	-2,-2	A2,A2	B2,B2	A1,N	-2,-2	-2,-2	-2,-2	-2,-2	-2,-2	-2,-2	-2,-2	-2,-2	A2,B2	-2,-2	-2,-2	-2,-2	A1,A1	A2,B3	A4,B1	A1,B3	A3,N	A1,B3	N,A3	A1,B3	A4,B3	A1,A3	A3,B3	B3,N	B3,N	A2,A2	A1,N	N,A2	A2,N	N,A5	N,N	A1,N
iteration_1078	-1,-1	B1,B1	B2,B2	A1,A3	A4,B1	A1,B1	A3,B2	A1,B2	B1,B1	A1,B2	A4,B1	-1,-1	A3,B2	B2,B2	-1,-1	-2,-2	A3,B2	A1,B2	A1,B2	A3,B1	B2,B1	A4,A1	B1,B2	B2,B2	-2,-2	-2,-2	A1,N	A1,B3	A3,N	A2,B3	A3,B3	B2,B2	-1,-1	A1,B1	A3,B3	A3,A2	A3,B2	A1,B2	A1,B2	A3,B2	A2,B1	A3,A1	-1,-1	A1,B1	A2,B2	A2,B1	A3,B1
iteration_1079	-1,-1	-2,-2	A2,N	A2,N	A1,N	B2,B2	N,N	N,A2	A1,B4	A2,N	B2,N	A2,A2	A2,A2	-1,-1	N,N	A3,A1	A2,N	N,B2	N,B2	N,B2	B4,N	-1,-1	A2,B2	A2,A1	N,A3	N,A3	-1,-1	A2,B2	N,A3	-2,-2	A2,N	N,B5	B2,N	-2,-2	N,N	-2,-2	B5,N	N,N	-1,-1	B2,N	B5,N	-1,-1	A2,B5	A2,B5	-2,-2	-2,-2	A2,B5
iteration_1080	A2,A1	A2,B2	A2,A2	A1,A5	A2,A2	B1,B1	A2,A1	A2,A5	-2,-2	A2,A1	-2,-2	A2,A5	-1,-1	-1,-1	A5,A2	B2,B2	A2,A1	-1,-1	A2,B1	A2,B1	-2,-2	-1,-1	-1,-1	-2,-2	A5,B2	A2,B2	A5,B2	-2,-2	-2,-2	B5,N	A5,A1	B2,N	-1,-1	A2,B2	A1,A5	A5,B5	A5,B2	-1,-1	A4,B2	A4,B2	N,A2	A2,A1	A1,N	A2,A2	-1,-1	A2,B2	A5,B3
iteration_1081	-2,-2	-2,-2	B5,B2	A2,A2	-2,-2	B1,B4	A2,B2	A2,B5	-1,-1	A2,B2	A2,A1	A2,B5	A2,B5	A1,B3	A2,B5	A1,A3	A2,B5	A2,B1	B2,B4	A2,B1	A2,A1	A2,B5	-2,-2	A2,B3	A2,A3	A1,B5	-1,-1	A2,B3	A2,A1	A2,B3	-1,-1	N,A5	A2,A2	A2,A2	-1,-1	A2,A2	A2,N	A2,A5	A2,A5	A2,A5	B2,N	A2,B3	A2,B2	A2,B2	N,A5	A2,N	A2,B2
iteration_1082	A2,A3	B1,B1	A2,B1	A2,N	A3,B1	A2,A1	A2,A2	A2,A2	-2,-2	A2,N	A1,A1	A2,B1	N,B1	-2,-2	A2,B1	A4,B1	A2,N	A2,A2	A2,A1	A2,A1	-1,-1	A1,B1	A1,B1	N,B1	A4,B1	A2,B1	A2,B1	-2,-2	-2,-2	A1,B3	N,A2	-2,-2	-2,-2	A2,B3	N,A3	A1,N	-2,-2	-2,-2	-2,-2	-1,-1	-2,-2	A2,N	-2,-2	A2,N	A1,N	-1,-1	-2,-2
iteration_1083	A1,A1	A3,B2	-1,-1	A1,B3	A3,A1	-1,-1	A3,B3	A1,B3	A3,A1	A1,B3	B3,N	A3,B3	A1,A1	A1,A3	A3,B3	A2,B2	A1,A3	A3,B2	B3,B2	B3,B2	A3,B3	A3,B3	-1,-1	A1,A1	A2,A3	A3,B2	B2,B3	B3,B1	A1,B1	A3,B1	B1,B1	N,B2	A1,B3	B3,N	B1,B3	A3,B1	B3,N	B3,N	B3,N	B3,B2	-2,-2	-2,-2	N,B1	-2,-2	A1,A3	A1,B3	N,B3
iteration_1084	-2,-2	-1,-1	N,B2	B4,B2	-2,-2	A1,B2	B2,N	B2,N	-2,-2	-2,-2	A1,N	B2,N	B2,B4	-2,-2	B2,B2	A1,B3	B2,B4	B2,B2	A1,B2	A1,N	-2,-2	A1,N	A1,N	-2,-2	B3,B2	B3,B2	B3,B2	A1,B4	A2,B2	B2,B1	A2,B4	N,A4	A1,B2	B4,B1	A1,A2	B4,B2	B2,N	A1,N	A1,N	A1,N	A2,B3	A1,B4	B4,B3	A1,A2	A4,B1	A4,B4	B3,N
iteration_1085	B5,N	N,B1	B5,B1	A2,B1	-1,-1	B2,B3	A2,B1	A2,B1	N,B3	A2,B5	B1,B3	A2,B5	B1,B1	B1,B1	A2,B5	A3,A2	B1,B1	B1,B2	-1,-1	A2,B2	A2,N	A2,B1	B5,B1	B1,B1	A3,B5	A2,A2	N,B1	B1,B1	A2,A2	B2,B2	A2,B1	B1,B1	A2,B1	B2,N	A2,B1	A2,B2	A2,B1	-1,-1	B1,B1	B1,B1	A1,B3	A2,B2	B2,B3	A2,B3	A1,B1	N,B1	B1,B2
iteration_1086	B3,N	A1,B3	B3,B3	A1,A1	B3,B3	N,A2	A1,B3	A1,B3	A4,N	A1,B3	A1,B2	A1,B3	A1,B3	A3,N	A1,B3	A3,A2	A1,B3	A1,A2	B3,N	A1,N	A4,B3	A1,B3	-1,-1	A1,A3	-1,-1	A1,A2	A1,A3	A1,A4	A1,A3	B1,B2	A3,A4	A2,B1	A1,A1	-1,-1	A3,A1	A3,B1	A2,A1	A2,A1	A1,B1	A2,A1	-1,-1	A3,B4	A3,N	A3,N	-2,-2	-2,-2	A3,A2
iteration_1087	A1,A3	A1,B4	A1,B4	N,A4	A1,A3	A2,B1	-1,-1	B4,N	-2,-2	B4,N	-2,-2	B4,N	-1,-1	-1,-1	A1,A4	-2,-2	A1,N	A2,B4	A2,B4	N,B1	B4,N	-2,-2	-2,-2	-2,-2	-2,-2	-2,-2	-1,-1	B4,N	A1,A4	B1,B2	A4,N	A5,N	A1,B4	A3,B1	-1,-1	A4,B1	-1,-1	A1,A5	-1,-1	A5,B4	B3,B1	B1,B1	-1,-1	B1,B3	B2,N	B1,B2	A5,B4
iteration_1088	A3,B2	-1,-1	A4,B2	A2,B2	A3,A4	A2,A1	A4,B2	A4,A2	-2,-2	A4,B2	A2,B3	-1,-1	A2,B2	A1,B1	B2,B2	A2,B2	A4,A2	A4,A2	-1,-1	A4,A2	-2,-2	A2,A4	A4,B3	A2,B1	B2,B2	B2,B2	B2,B2	A1,B2	A2,A2	A1,A1	A2,B2	A1,B4	A1,A2	A4,A1	A1,A2	A1,B2	A1,A2	A1,A1	A1,A2	A1,N	B2,B3	A2,A1	A2,B3	A2,B2	B4,N	A4,B4	A2,A2
iteration_1089	-2,-2	-2,-2	A1,N	B1,B1	-2,-2	-2,-2	N,B1	-1,-1	-2,-2	A1,B1	A4,B1	A1,B1	N,B1	A2,N	-1,-1	A2,N	N,B1	-2,-2	-1,-1	-2,-2	A1,N	-1,-1	A4,A1	A2,B1	-2,-2	-1,-1	A2,B1	B1,B2	B1,B4	-2,-2	B1,B4	-2,-2	-1,-1	B1,B1	B2,B4	-2,-2	N,B1	N,B1	-2,-2	N,B1	A3,B1	B1,B2	B1,B2	A3,B1	B4,B1	B1,B4	-2,-2
iteration_1090	-2,-2	N,B1	N,B1	A1,A3	-1,-1	B4,B1	A1,N	A1,B1	A3,A1	A1,N	-1,-1	A3,N	A1,N	-2,-2	A1,B1	A2,B1	A3,B1	A1,B4	A1,B4	A1,B4	A1,A3	A1,N	-2,-2	-1,-1	A2,A1	B1,B1	A1,B1	A1,B4	N,A4	-2,-2	A1,N	A1,B2	-1,-1	B2,N	-1,-1	-2,-2	A1,A1	B2,B4	-1,-1	A1,A1	B4,N	A1,B2	A1,B4	B2,B4	A3,B1	A3,B2	A1,A1
iteration_1091	-2,-2	-2,-2	B4,B3	A2,A5	-2,-2	-1,-1	A2,B4	A5,B4	-1,-1	A5,B4	B1,B1	A5,B4	A2,B4	A4,B1	A5,B3	B1,B1	A5,B3	A2,B4	-1,-1	A2,A2	A5,A2	A5,B1	B4,B1	B4,B1	A5,B1	B3,B1	B3,B1	-2,-2	-2,-2	-2,-2	-2,-2	A1,B1	-1,-1	-2,-2	-2,-2	-1,-1	-1,-1	A5,B1	A1,A5	A5,B1	-2,-2	-2,-2	B3,B1	-2,-2	-2,-2	-2,-2	A2,B3
iteration_1092	A1,B4	A1,A3	A1,A6	A2,B3	A1,A1	A2,B2	A2,A4	A2,A3	-2,-2	A2,A4	-1,-1	A3,B3	A3,B3	A3,N	A3,B3	N,A2	A4,B3	A2,A2	A2,B2	A4,B2	-2,-2	B3,B5	B3,N	A3,A3	A3,A2	-1,-1	A3,N	A1,A2	B1,B3	B2,B2	A1,B1	A2,A1	A2,B1	B1,B3	A2,B3	A1,B2	A2,A2	-1,-1	-1,-1	A2,A2	B3,B1	A2,B3	A2,B3	B3,B3	A3,N	A3,B1	A2,A2
iteration_1093	B2,B2	A4,A1	A4,B2	-1,-1	-1,-1	-1,-1	A4,A2	A2,B2	A2,B1	A4,A2	B4,B1	A2,B2	A2,B2	A2,A1	A2,B2	N,B3	A2,B2	-2,-2	-2,-2	-2,-2	A2,A2	A2,B4	B2,B4	A2,A2	B2,B3	B2,B3	B2,N	A2,A2	A2,A3	B2,B1	A2,A2	-2,-2	A2,A3	A3,B1	A2,A2	A2,B2	-2,-2	-2,-2	-2,-2	-1,-1	A1,B3	-1,-1	-1,-1	A1,A3	B5,N	B1,B5	-2,-2
iteration_1094	A1,B4	A1,B4	A1,A1	-1,-1	A1,B4	A1,B1	A4,A1	A1,B1	A2,N	A1,B1	B2,B2	A1,A4	A1,A4	A1,B3	A1,B1	B2,B2	A1,A4	A1,B1	A1,A4	A4,B1	A2,B1	A1,B2	-2,-2	A1,A4	A1,B2	B1,B2	A1,B2	-1,-1	B1,B1	A5,N	N,B1	A2,B1	A4,B1	B1,B1	N,B1	A5,B1	B1,B1	B1,B1	B1,B1	A2,B1	-1,-1	N,B1	B4,B1	A1,N	A4,A1	A4,B1	B1,B4
iteration_1095	B1,B3	A2,A2	A2,B1	A4,N	A2,B3	A1,B3	N,B1	A4,B1	B1,B2	N,B1	N,B1	A2,N	N,B1	A1,B4	A2,N	A1,A2	A2,N	A1,N	A1,B1	B3,N	B1,B1	N,N	A2,N	A1,B1	A1,A2	-1,-1	A1,N	A4,B1	A2,N	-2,-2	A4,N	A3,B1	-1,-1	B2,B1	A2,B1	A4,N	A4,B1	A4,B1	A3,A2	A2,B1	B1,B4	A2,B2	-1,-1	B2,B1	A1,N	-2,-2	A4,A2
iteration_1096	A2,A3	A1,B2	A2,B2	N,B1	A3,B2	A5,N	B2,B1	A2,N	A3,B2	A2,B1	-2,-2	-1,-1	B2,N	A3,B1	B2,N	B1,B1	B2,N	A5,B1	N,B1	B2,N	B2,N	-2,-2	-2,-2	A3,B2	N,B1	N,B1	B1,B2	A4,B1	A5,N	-2,-2	A5,B1	A1,B2	A5,B1	B2,B1	N,B1	-1,-1	A5,B2	A1,B1	A5,A1	A5,B2	A4,B1	B2,N	B1,B2	A4,B2	-2,-2	-2,-2	A1,B2
iteration_1097	-2,-2	-2,-2	N,A2	A1,B2	-2,-2	A1,B3	A1,A2	-1,-1	-2,-2	A1,A2	B2,B1	A1,A2	A1,N	-1,-1	B2,N	A3,A2	A1,A4	A1,A1	A1,A2	A1,B3	A1,N	A1,B2	A1,B1	-1,-1	A3,B2	A2,N	-1,-1	A1,A1	-1,-1	A3,B1	A1,B2	A2,A2	A1,B2	B2,B1	A1,B2	A3,B2	A2,B2	A1,A2	A1,A2	A1,A2	A3,B2	B2,B2	B2,B2	B2,B2	A2,A1	A2,B2	B2,B2
iteration_1098	-2,-2	-2,-2	A1,A2	B2,N	-2,-2	-1,-1	-1,-1	A1,N	A2,B3	A2,B2	N,A5	A1,B2	A1,N	-2,-2	N,N	A1,A2	A2,N	A2,B2	-2,-2	-2,-2	A1,B3	B2,N	A1,A5	-2,-2	A1,B2	N,A3	N,A3	B2,B2	A2,N	A1,B3	B2,N	B1,B2	A2,B2	A3,A2	A2,B2	-1,-1	B2,B2	B2,B2	B2,B1	A2,B1	B1,B1	A2,B2	B2,B1	A2,B1	A2,B2	A3,B2	B2,B2
iteration_1099	-2,-2	-2,-2	N,A2	N,N	N,B1	B1,B1	A2,N	-1,-1	N,A4	N,N	A2,B3	N,A2	N,N	-2,-2	A2,N	A1,B2	N,A2	A2,B1	N,B1	A2,B1	N,N	-1,-1	-1,-1	-1,-1	A2,B2	A1,A2	A2,B2	N,B5	N,B2	A4,B1	N,B2	N,A4	B5,B2	A3,B2	N,B2	A4,N	B2,N	B5,N	B2,N	B5,N	-2,-2	-1,-1	-2,-2	-2,-2	N,A4	B2,N	B2,N
iteration_1100	A4,N	B2,B2	A4,B2	-1,-1	A4,B2	B5,N	A4,B1	A4,B1	A1,A1	B2,B2	A2,N	A4,B1	B2,B1	A2,B1	B2,B2	B3,N	A4,B1	A4,B5	A4,B5	A4,B5	A4,A1	A4,A2	A2,B1	B1,B2	B2,B1	B2,B3	-1,-1	-1,-1	N,B1	B3,B2	-1,-1	A1,B1	A3,B1	B1,B3	A3,B1	A3,B3	A1,B1	A1,B1	B1,B1	B1,B1	N,B5	A3,B1	A3,N	N,B1	N,A3	N,B1	A1,A3
iteration_1101	B3,N	A2,N	N,N	A1,B1	A2,B3	A1,A4	N,B1	N,B1	A1,A1	N,B1	B2,B1	A1,N	-1,-1	A1,B3	N,B1	A1,B3	A1,N	A1,N	A4,N	A1,N	A1,B1	N,B1	A1,B2	-1,-1	A1,B1	A1,N	A1,N	A1,A4	A4,B1	-1,-1	A4,A4	A3,A2	A4,B1	A2,N	A4,A1	-1,-1	A4,A2	A4,A3	A4,A2	A4,A2	-2,-2	A4,A2	-2,-2	-2,-2	B1,B1	A2,B1	-2,-2
iteration_1102	-1,-1	A3,A1	A3,B5	A1,B3	A1,B5	A1,A2	B5,B3	A3,B3	A1,B1	B5,B3	B3,N	A3,A1	A3,A1	B2,B2	A3,A1	-2,-2	A3,A1	A2,B5	A1,B3	A1,B3	A1,A3	A1,B3	A1,B3	A3,B2	-2,-2	-2,-2	-2,-2	-1,-1	A2,A1	A2,A2	A2,B3	-1,-1	-1,-1	-2,-2	A1,A2	A2,B5	B3,B2	A2,A2	A2,B3	B3,B2	B1,B3	A2,A1	A1,B1	A2,B1	-2,-2	-2,-2	A1,B3
iteration_1103	-2,-2	-2,-2	N,B4	N,A4	-1,-1	B3,B2	N,N	N,N	N,A5	N,N	B1,B3	N,N	N,N	-2,-2	N,N	A4,B1	-1,-1	N,B3	N,B2	N,B3	N,N	N,B1	N,B1	-1,-1	-1,-1	A4,N	N,B1	-2,-2	-1,-1	-2,-2	A1,A6	A2,B2	A4,N	-2,-2	-2,-2	A1,B5	B2,N	A2,A4	A2,N	A4,B2	-2,-2	-1,-1	-2,-2	-2,-2	-2,-2	-1,-1	-2,-2
iteration_1104	A1,A4	A1,A3	A1,A1	A1,B2	A1,A4	A1,A3	A1,A1	A1,B2	N,N	A1,B2	B2,N	A1,A1	A1,A1	-1,-1	A1,B2	B5,N	A1,A1	A1,A1	A1,A3	A1,A3	A1,N	A1,B2	A1,N	A1,N	A1,N	A1,B5	B2,N	A1,A4	B2,N	A2,B2	-1,-1	A3,A2	A4,B2	-1,-1	A1,N	B2,B2	-1,-1	A3,B2	A2,B2	A3,B2	A2,B2	A1,B1	B1,B2	A1,B2	A4,B1	B1,B1	A4,B2
iteration_1105	B3,B2	A3,A2	A3,B3	A4,N	A2,B3	-2,-2	A3,A4	A3,A4	-1,-1	A3,N	A4,A1	A4,B3	B3,N	A4,A1	A3,A4	A1,B2	B3,N	A4,B1	A4,B1	A4,B1	-2,-2	A4,B3	-1,-1	A4,B3	A4,B2	A1,A4	A1,A3	-2,-2	-2,-2	-2,-2	-2,-2	A1,B4	A4,A1	A1,B1	A1,A4	-2,-2	A4,B4	A1,A4	A1,A1	A1,A1	A1,A1	A1,A1	A1,A1	A1,A1	A2,A1	A1,A2	A1,B4
iteration_1106	A3,B1	B4,B1	A3,B4	N,B2	A3,B4	-2,-2	B4,B2	B4,B2	-2,-2	B4,B2	A2,B3	B4,N	A3,N	A1,A1	B4,N	A2,A1	B4,B2	-2,-2	-2,-2	-2,-2	-2,-2	A2,B4	-1,-1	A1,N	A1,N	A1,B4	A2,B4	-2,-2	-2,-2	A1,A1	B5,B2	A5,N	B5,B2	A1,B1	N,B2	A1,B5	-1,-1	A5,B5	B5,N	A5,B5	B1,B2	A1,N	N,B1	A1,B1	A5,B3	A1,B2	A5,N
iteration_1107	A1,B1	A1,A4	A1,A1	A1,N	A1,A1	B3,B2	A1,A1	A1,N	B2,B3	A1,N	A2,A3	A1,A1	-1,-1	-2,-2	A1,A1	N,A2	A1,N	A1,B2	A1,B2	A1,B3	A1,B2	-1,-1	A1,A2	-2,-2	A1,N	A1,N	A1,A2	-1,-1	A1,N	N,B1	B5,N	A4,N	A1,B5	A1,A4	B5,N	N,B1	B5,N	A4,B5	-1,-1	A1,N	A2,B3	A1,B5	A1,A2	A2,B5	-1,-1	-2,-2	A2,B5
iteration_1108	B1,B1	A2,A1	A2,B1	B4,N	A1,B1	-1,-1	N,B1	N,B1	A5,N	-1,-1	A2,B3	A2,N	A2,N	-2,-2	N,B1	N,B5	N,B1	-1,-1	-2,-2	-2,-2	A5,B1	B3,N	B3,N	-2,-2	-2,-2	-2,-2	N,N	A4,N	A1,B4	-2,-2	A1,A4	-2,-2	A1,N	A1,B1	A4,B4	-2,-2	-2,-2	A1,N	A1,N	A1,N	-2,-2	A4,A1	-2,-2	-2,-2	N,B2	N,B1	-2,-2
iteration_1109	A2,A3	A2,B2	A2,B2	A1,A4	A2,A3	A4,B1	A4,B2	A1,B2	A2,N	A4,B2	-1,-1	A2,A4	A2,A1	A1,N	A1,B2	A1,A2	A4,B2	B2,B1	-1,-1	A4,B1	A2,B2	-2,-2	A2,B3	A1,N	A2,B2	A1,A1	A1,B2	A1,B1	-2,-2	A3,B2	A1,A5	-1,-1	A1,N	B3,B1	A1,A5	A3,A4	A1,N	-1,-1	A1,N	N,N	A4,B1	A2,B1	A2,A4	A2,B1	A1,B1	A1,B3	A4,A1
iteration_1110	-1,-1	-1,-1	-1,-1	A2,N	-2,-2	A1,B3	A2,B1	N,B1	A2,B2	N,B1	A3,B1	N,B1	A2,N	B3,N	A2,N	B2,B3	A2,B1	A2,B3	A1,B1	A2,A2	A2,N	-1,-1	A3,B1	A2,B3	A2,B3	-1,-1	A2,B2	-2,-2	-2,-2	-2,-2	-2,-2	A3,B2	N,A2	A1,A1	A3,A2	-2,-2	-1,-1	A3,N	-1,-1	A3,A2	A4,B1	A1,A3	A1,B1	A4,A3	B3,B1	A1,B3	B1,B2
iteration_1111	A3,B2	A1,B4	A3,B4	A4,A2	A1,A4	B3,N	A2,B4	-1,-1	A1,B3	A3,A2	B2,B3	A2,B4	-1,-1	-2,-2	A2,B4	A3,A1	A4,B4	B4,B3	A2,B3	A2,N	A1,A2	A2,B2	A2,B3	-2,-2	A2,A3	A3,B4	A3,B4	A2,N	A4,B1	-1,-1	A2,B1	A2,B2	A4,N	-1,-1	A4,N	A2,A2	A2,A4	B2,N	B2,N	B2,N	B5,N	-1,-1	A1,B5	A4,N	-2,-2	A1,N	A2,B5
iteration_1112	-1,-1	B2,B3	A2,B2	A2,A2	A2,B3	B2,B3	B2,B2	B2,B2	N,A5	A2,B2	B3,N	B2,B2	A2,B2	-1,-1	B2,B2	N,B2	A2,B2	B2,B2	B2,B3	B2,B3	B2,N	B2,B3	B2,B3	-1,-1	B2,N	B2,N	B2,N	B2,B2	B2,N	-2,-2	B2,N	A1,B3	B2,B2	A1,B2	B2,B2	-2,-2	A1,B2	B3,B2	B3,B2	B3,B2	A1,B1	A1,B2	A1,B2	B2,B1	N,B3	A1,N	B2,B2
iteration_1113	-2,-2	-2,-2	-1,-1	A2,B1	-2,-2	-2,-2	N,B1	N,B1	-2,-2	N,B1	A4,A1	A2,B3	A2,N	-2,-2	N,B1	N,B1	B1,B3	-2,-2	-2,-2	-2,-2	N,B1	A2,A4	A4,B3	-2,-2	N,B1	N,B1	N,B1	A3,B1	A2,B1	A2,B3	B1,B1	A1,A1	A2,B1	-2,-2	-1,-1	B3,B1	A1,B1	A1,B1	A1,B1	A1,B1	B1,B1	A2,B4	A2,B1	A2,B1	A3,B2	A1,B5	B1,B1
iteration_1114	-2,-2	-2,-2	A1,A2	A3,B3	-2,-2	A1,B2	A1,B3	A3,A2	A2,B2	A1,B3	B1,B4	A1,B3	A3,A2	B3,B1	A3,A1	A1,B2	A2,B3	A1,B2	A1,A1	B3,B2	A2,A3	A1,B1	B3,B4	A2,B3	A3,B2	A3,B2	A1,A3	-1,-1	A3,A2	N,A4	A3,B3	B3,N	A3,B3	N,A3	A3,B3	A3,N	-1,-1	B3,B3	B3,N	A3,N	A3,N	B3,N	A3,B3	N,N	A2,B3	B3,N	A3,B3
iteration_1115	B3,N	A2,B1	A2,B3	A3,B3	A2,B3	B5,N	A2,A3	A3,B3	B1,B1	A3,B3	A2,B2	A3,B3	A3,B3	B4,B1	A3,B3	A3,B1	A3,B3	A3,B5	A3,N	A3,N	A3,B1	A3,B2	A2,B3	A3,B4	A2,B5	B1,B3	B1,B3	A1,A3	B2,B3	N,A5	A1,B2	A1,B4	A1,B2	N,B4	A3,B2	B2,N	A1,B2	A1,B4	B2,B4	A1,A1	B1,B1	B2,B4	B2,B1	B1,B2	N,B4	N,N	A1,B2
iteration_1116	-1,-1	-2,-2	-1,-1	A1,B1	N,B1	B3,B1	A1,B1	A1,B1	A2,B2	A1,B1	N,B4	B1,B1	-1,-1	-2,-2	N,B1	A5,N	N,B1	B1,B1	A1,B3	-1,-1	B2,B1	N,B1	N,B1	-2,-2	A5,B1	N,N	N,N	B3,B1	A1,A1	A3,A2	A1,B3	B1,B1	A1,B1	A2,B1	-1,-1	A3,B3	A1,B1	B1,B1	B1,B1	A1,B1	N,A2	A2,A1	N,A2	A2,A2	A2,A2	A2,B1	N,B1
iteration_1117	B3,B1	A2,A2	A2,B3	-1,-1	A2,B3	-1,-1	A2,B3	A4,B3	A4,B1	A2,B3	-1,-1	A4,B3	A2,B3	N,B3	-1,-1	B5,N	A2,B3	A2,A1	A1,B3	A2,A1	A4,B3	A1,B3	A1,B3	B3,N	A4,B5	A2,B5	A2,N	A2,B1	A4,N	-2,-2	A2,A4	-1,-1	A4,B1	A3,B1	-1,-1	-2,-2	A2,B1	A4,A2	A4,A2	A4,B1	B1,B1	A4,B1	-1,-1	B1,B1	B2,N	A3,B2	A2,A6
iteration_1118	-2,-2	-2,-2	-1,-1	A3,B1	-2,-2	A3,A2	B1,B2	-1,-1	-2,-2	A3,N	N,B2	A3,B2	B1,B2	A2,N	-1,-1	N,N	A3,N	A3,B1	A2,B2	A3,B2	-2,-2	A3,N	A3,N	A2,B1	-1,-1	N,B5	N,B5	A3,B2	A3,B1	-2,-2	-1,-1	B3,B2	A3,B1	B1,B4	A3,A3	-2,-2	B1,B3	-1,-1	A3,B3	A3,B3	N,A3	A3,B1	N,B1	A3,N	A1,B2	A1,B1	B1,B3
iteration_1119	A2,B3	A2,B3	B3,B3	B4,N	A2,A2	-2,-2	B3,N	B3,N	A3,B2	-1,-1	A1,A4	B4,B3	-1,-1	A1,B3	B3,N	A2,A2	B3,N	-2,-2	-2,-2	-2,-2	-1,-1	A1,B4	A4,B4	A1,B4	A2,N	A2,B3	A2,B3	B4,N	A4,N	A3,N	B4,N	-1,-1	A4,B4	B3,B1	A4,B4	A3,B4	B4,B2	A4,B2	B4,B2	A4,B2	A1,N	B4,B3	B4,N	B4,N	-2,-2	-2,-2	B4,B2
iteration_1120	N,N	A2,A1	A2,A2	A1,B2	N,A3	-1,-1	A1,A2	A2,B2	N,B3	A1,A2	B1,B1	A1,A2	-1,-1	B2,B2	A2,B2	N,A3	A2,B2	-2,-2	-2,-2	-1,-1	B2,N	A2,B1	A2,B1	A1,B2	A2,N	A2,N	A2,N	A1,N	A1,B2	B5,N	A1,A1	B1,B4	-1,-1	A1,A1	B2,N	A1,B5	A1,B1	A1,B1	A1,B1	A1,B1	B4,N	A1,B2	B2,B4	B2,B4	N,B4	A1,N	B1,B4
iteration_1121	B3,N	A1,A1	A1,N	A2,B2	A1,B3	B1,B1	A2,A1	B2,N	-1,-1	A2,N	N,B4	A2,N	A2,N	-2,-2	A2,A1	-2,-2	A2,N	A1,B1	A2,B1	A1,N	N,N	A2,N	N,N	-1,-1	-2,-2	-2,-2	-2,-2	B2,B2	A2,A2	-2,-2	A2,B2	A1,B2	A2,B2	-1,-1	A2,B2	-1,-1	A2,A1	A1,B2	A2,B2	A1,B2	A4,B1	-1,-1	A1,B1	A1,B1	B2,B2	A1,B2	A1,A1
iteration_1122	N,B3	A1,B4	-1,-1	A2,B1	B4,N	B3,B1	A1,B2	B1,B4	-1,-1	A2,N	N,A5	A1,B3	A2,N	B1,B2	B1,B4	-2,-2	A1,B3	B2,B1	B2,B3	A1,B3	A1,B2	A1,N	A1,N	A1,B1	-2,-2	-2,-2	-2,-2	A3,B2	A1,A4	A2,A3	A1,B2	B2,B1	A1,B2	N,B2	A3,A4	A1,A2	B2,B2	B2,B1	B2,B2	B2,B2	A2,B2	A4,N	A2,A4	A2,A4	N,A4	N,N	A2,B2
iteration_1123	-1,-1	A2,B2	A2,A1	-2,-2	A1,B2	B2,B1	-1,-1	-2,-2	-2,-2	-2,-2	-2,-2	-2,-2	A4,N	B3,B2	-1,-1	-1,-1	-2,-2	A2,B1	A4,B2	A2,B2	-2,-2	-2,-2	-2,-2	A4,B3	-2,-2	-2,-2	-2,-2	-2,-2	-2,-2	B4,N	A3,A1	-1,-1	A4,A3	A2,A2	N,A4	A3,B4	A3,B1	A4,B1	A4,B1	A3,B2	A4,B1	A2,N	A2,B1	A2,B1	A4,B1	A4,A2	A3,B1
iteration_1124	B1,B3	-1,-1	-1,-1	B1,B2	A1,B1	-1,-1	A1,B1	A1,B1	A4,B1	-2,-2	A1,B4	B1,B1	A1,B1	N,A4	B1,B1	A1,B4	-2,-2	A5,B1	A5,B1	N,B1	B1,B1	B4,B1	A1,B1	N,B1	B4,B1	A1,B1	B4,B1	B1,B3	B1,B1	-2,-2	A3,B1	A2,A2	A3,B1	B3,B2	A3,B1	-1,-1	A3,A2	A2,B1	-1,-1	A3,A2	A1,A4	B1,B3	A1,B1	A1,B1	A1,B3	A1,B3	A3,B1
iteration_1125	-1,-1	B2,N	A1,N	A1,A2	A1,B2	-2,-2	-2,-2	A1,A2	-2,-2	-2,-2	-1,-1	A1,N	-2,-2	-2,-2	A1,N	A1,N	-2,-2	-2,-2	-2,-2	-2,-2	-2,-2	B2,N	A1,B2	A1,N	A1,A1	A1,N	A1,N	A1,B2	A2,A2	A1,A1	A2,B2	B2,B3	A2,B2	B4,B1	A1,A2	A2,A1	B2,B2	B2,B3	A2,B2	A2,B2	-1,-1	A1,B4	A1,N	B4,B2	-2,-2	-1,-1	A1,B2
iteration_1126	-1,-1	B2,B2	-1,-1	-2,-2	A1,B2	N,A2	-1,-1	B4,N	A1,A2	-2,-2	-1,-1	-2,-2	N,B4	A4,B1	B2,B4	A3,B1	-2,-2	A2,N	B3,N	N,N	A1,B4	N,B1	-1,-1	A4,N	B1,B2	B1,B2	A3,B2	-2,-2	-2,-2	A1,A3	B3,B1	-2,-2	-2,-2	A1,A2	B3,B1	A1,B3	N,B1	-2,-2	-1,-1	N,B1	A2,A3	A1,B3	A2,B3	A1,A3	-2,-2	-2,-2	-1,-1
iteration_1127	B4,B2	A3,A1	A3,B4	A3,N	A3,B4	B2,N	A3,A3	B4,N	-2,-2	A3,B4	A1,N	A3,B4	A3,N	-2,-2	A3,B4	A1,A2	A3,A3	A3,B2	A3,B2	A3,N	-1,-1	A3,N	B4,N	A3,N	A2,B4	A3,A2	A1,B4	N,B3	N,A3	-2,-2	A3,N	A1,A1	B3,N	B1,B3	N,N	-2,-2	A1,B3	A1,N	A1,N	A1,N	B1,B1	N,B3	N,B1	N,B1	A2,B3	B3,B1	B3,B1
iteration_1128	A1,B2	-1,-1	A1,B4	A1,N	B2,B4	-2,-2	A1,N	A1,N	B1,B1	B4,N	A2,A3	A1,A1	B4,N	-1,-1	A1,A1	A1,A3	B4,N	-2,-2	-2,-2	-2,-2	A1,B1	A1,A2	A1,A2	A1,N	A1,A1	A1,A3	A1,A3	N,B2	A1,B1	A2,B3	A1,N	A1,A2	B1,B2	N,B4	N,B1	A2,A1	A1,B1	A1,B2	-2,-2	A1,B2	A1,B1	N,N	-1,-1	A1,N	-2,-2	-2,-2	A1,N
iteration_1129	A1,N	B5,N	A1,B5	A2,N	B5,N	B3,B1	A1,A2	A1,A2	A1,B3	A2,B5	A4,B1	A2,B5	A2,B5	-1,-1	-1,-1	A2,B3	A1,N	A2,B3	A3,B2	A1,B3	A1,A1	-1,-1	B1,B5	A2,A5	A2,A2	A2,B5	B3,B5	A2,B2	A4,N	A2,B1	A2,A4	B1,B2	A2,N	A2,B2	A2,A4	A2,A2	B2,N	N,B1	A2,B1	N,B1	A2,B3	A2,B2	A2,A2	A2,A2	A1,N	A1,B2	A2,B2
iteration_1130	B1,B1	A2,A2	A2,B1	A2,A2	A2,B1	A1,A4	A2,B1	A2,B1	A2,B1	A2,A2	A2,B3	A2,B1	-1,-1	-2,-2	A2,B1	A1,B2	A2,A2	A2,A4	A2,A4	A1,B1	A2,A2	B3,B1	A2,B3	-2,-2	B2,B1	A1,A2	A1,A2	A2,A2	A2,B2	A3,B2	A2,A2	-1,-1	A2,B2	A1,B2	A2,B2	A2,B2	B2,B4	A2,B4	-1,-1	A2,B4	A3,N	A1,B2	A1,N	A3,B2	B4,B1	B2,B4	B2,N
iteration_1131	A4,N	A4,N	A4,A4	B3,B1	-1,-1	A1,A4	-1,-1	A4,B1	A3,B2	A4,B3	-1,-1	A4,B1	A4,B3	B2,B2	A4,B3	A3,A1	A4,B1	A4,B3	A1,B4	-2,-2	A3,A4	A4,B1	A4,A4	A4,B2	A4,A3	A4,A1	A4,A3	B1,B1	B1,B3	N,B2	B1,B3	A2,A1	B3,B1	A2,A1	B1,B1	N,B1	A2,B1	A2,B3	A2,B1	A1,B3	B4,N	A2,B1	A2,B4	B1,B4	-2,-2	-1,-1	A2,B4
iteration_1132	B1,B1	A2,A1	A2,B1	A1,A2	A2,B1	A1,A1	A1,B1	A1,B1	-2,-2	A1,B1	A3,A2	A2,A2	A2,A1	-2,-2	A1,B1	B4,N	A2,B1	A1,B1	A1,B1	A1,B1	-1,-1	-1,-1	A2,A3	-2,-2	A1,N	A1,N	A1,B4	-2,-2	-2,-2	-2,-2	-2,-2	A2,A1	-1,-1	-2,-2	-2,-2	-2,-2	A2,A2	-2,-2	-2,-2	-2,-2	-1,-1	-1,-1	A2,B2	-2,-2	-2,-2	-1,-1	A2,A2
iteration_1133	A1,A4	A4,B1	A4,A4	B5,N	A1,B1	A2,N	A4,B5	A4,B5	B1,B2	A4,B5	B5,N	A4,B5	A4,B5	N,A4	-1,-1	-2,-2	A1,N	B5,N	B5,N	A4,A2	B5,B1	B5,N	A4,B5	A4,N	-2,-2	-2,-2	-2,-2	-2,-2	-2,-2	-2,-2	-2,-2	B2,B3	A3,N	-1,-1	A3,N	-2,-2	A3,B3	A3,B2	-1,-1	B2,N	B1,B3	A3,B2	A3,B1	-1,-1	A1,A1	A1,B2	A3,B1
iteration_1134	-2,-2	-2,-2	-2,-2	-2,-2	-2,-2	-2,-2	-1,-1	A3,N	B2,B3	-2,-2	A2,B3	A3,A2	A2,A1	B2,B2	A1,N	A2,B2	-2,-2	-2,-2	-2,-2	-2,-2	A3,B2	A2,A3	A2,A3	A2,B2	A2,N	A2,A1	B2,N	-2,-2	-1,-1	A3,B1	A3,A1	A1,B3	N,A4	A1,A1	A1,A3	A3,A3	N,N	-1,-1	-1,-1	A1,A3	B1,B1	A1,A1	A1,B1	A1,B1	N,B4	A1,N	B1,B3
iteration_1135	-2,-2	-2,-2	-1,-1	B2,B2	-2,-2	B1,B1	A2,B2	A3,B2	-1,-1	-1,-1	A1,A2	A2,B2	A2,B2	B2,B2	A3,B2	B2,N	A3,B2	B2,B1	A2,B1	-1,-1	A1,B2	-1,-1	A1,B2	A2,B2	B2,B2	A3,B2	A3,N	B2,B3	B2,B2	A3,N	B2,B2	B3,B2	B3,B2	N,A2	B2,B2	A3,B2	A1,B2	A1,B3	-1,-1	A1,B2	A1,A1	B2,N	A1,N	A1,N	A2,B1	A2,N	A1,A1
iteration_1136	-2,-2	-2,-2	A2,A5	A5,B1	-2,-2	A2,B3	A5,A2	A5,B1	N,B4	A5,B1	-2,-2	-1,-1	A2,B1	B1,B2	A5,B1	A2,B2	A5,A2	A5,B3	A2,A5	A2,B3	N,B1	-2,-2	-2,-2	A2,B1	A2,A5	A5,B2	A2,B1	B1,B3	A5,N	-2,-2	B3,N	N,A4	A5,B1	N,A3	A5,B1	B3,N	A5,N	N,B1	A5,N	N,B1	-1,-1	N,B1	-1,-1	-2,-2	-1,-1	A1,N	N,N
iteration_1137	A2,B3	-1,-1	B3,B2	A2,B4	B3,B2	B4,B1	A2,B3	A2,B3	B1,B4	B4,B2	A2,B1	B4,B2	B4,B2	A1,A1	A2,B3	A3,A2	A2,B2	-1,-1	B3,B4	A2,B4	B3,B1	-1,-1	-1,-1	A1,B4	A2,A2	-1,-1	A3,B3	B4,N	A2,B2	B1,B1	B2,N	-1,-1	B2,N	A2,A2	A2,N	N,B1	A3,B2	B2,N	-2,-2	A3,N	-2,-2	A2,N	B2,B7	-2,-2	A3,B1	A3,A2	A2,B2
iteration_1138	-2,-2	-2,-2	N,B1	A3,B2	N,B1	A2,B3	A3,B1	B2,N	-1,-1	-1,-1	-1,-1	A3,B1	A3,N	-2,-2	B2,B1	A4,N	-2,-2	A3,A2	A3,B3	A3,B3	A3,B2	B1,B4	A3,B4	-2,-2	A4,B2	B2,N	A4,B2	B2,N	-1,-1	-2,-2	A3,N	B1,B1	N,N	B2,B3	N,N	-2,-2	N,B1	N,B1	N,B1	N,B1	A1,B4	-1,-1	B4,B2	B4,B2	A4,N	A4,B2	B4,B1
iteration_1139	B1,B2	-1,-1	N,B1	N,B1	A3,B1	B3,B2	N,N	B1,B1	A3,A1	N,B1	A2,N	N,B1	N,B1	-2,-2	N,B1	-1,-1	N,N	-1,-1	N,B3	N,B3	A3,B1	A2,N	A2,B1	-2,-2	A1,B1	A1,B1	-2,-2	A4,N	-1,-1	-2,-2	N,B1	A4,N	N,B1	A3,A2	A4,B1	-2,-2	A4,B1	N,B1	-2,-2	N,B1	N,B1	A4,A3	A3,B1	A3,N	-2,-2	-2,-2	-1,-1
iteration_1140	A3,B1	B2,B3	A3,B2	A2,B1	A3,B2	-2,-2	-1,-1	A3,B1	A1,A1	B2,B1	N,A4	A3,B1	A3,A2	B2,B2	B2,B1	-1,-1	A3,A2	N,B1	N,B1	-1,-1	A1,B1	A3,N	N,B1	A2,B2	-2,-2	-2,-2	-1,-1	A2,A3	B3,B1	N,B5	A2,B3	A2,B2	A2,B1	A1,B3	A2,B1	A2,N	N,B1	B1,B2	A2,B1	B1,B2	B4,N	A2,B3	A2,N	B3,B4	A3,B1	A3,A1	A2,B2
iteration_1141	A1,B4	A1,A1	A1,A1	A1,A5	A1,A4	B2,B1	A1,A1	A1,A1	-2,-2	A1,A1	A1,N	A1,A5	A5,A1	B3,B1	A1,A1	-1,-1	A1,A5	A1,B1	A1,B1	A1,B2	-1,-1	A1,A1	A1,N	A5,B3	A1,A4	A1,B1	A1,A4	-2,-2	-2,-2	A4,B1	A1,N	A1,B1	A1,N	B4,N	A1,A5	N,B1	A1,A1	A1,A1	N,B1	A1,N	A2,B2	A1,B4	B4,B2	A1,B2	N,B3	N,N	-1,-1
iteration_1142	-2,-2	-2,-2	A2,N	-1,-1	-2,-2	A3,B1	N,N	A2,B4	A4,B1	A2,B4	A1,B3	-1,-1	N,B4	A4,B1	N,B4	-1,-1	-1,-1	N,B1	N,B1	N,B1	A4,B4	A1,A2	A1,A4	N,B1	-1,-1	N,N	-2,-2	-2,-2	-1,-1	-1,-1	B2,B1	-1,-1	-1,-1	-2,-2	-2,-2	A2,B2	-2,-2	-2,-2	-2,-2	-2,-2	-2,-2	-2,-2	-2,-2	-2,-2	-2,-2	-2,-2	-2,-2
iteration_1143	B1,B4	N,B1	B1,B1	A1,B1	B1,B1	A1,N	A1,B1	B1,B1	N,B2	A1,B1	N,A2	A1,B1	A1,B1	A2,N	B1,B1	A1,N	B1,B1	B1,B3	A1,N	A1,A1	N,B1	-1,-1	N,B1	A1,A2	N,B1	A1,B1	A1,B1	A1,A1	B1,B3	A1,B4	A1,B1	A1,N	A1,B1	B1,B4	A1,B1	A1,B1	N,B1	A1,B1	N,B1	A1,B1	A4,A1	B1,B1	A4,B1	A4,B1	A1,A4	A1,B1	A4,N
iteration_1144	A1,B3	A1,A3	A1,A1	N,B1	-1,-1	-2,-2	A1,N	A1,B1	-1,-1	A1,B1	A1,B1	A1,B1	A1,B1	A4,B1	A1,N	B5,N	A1,N	A1,N	A1,N	-2,-2	A4,B1	A1,B1	B1,B1	A1,A4	B5,N	A1,B5	-1,-1	A3,B1	N,B1	-1,-1	A3,B1	N,N	N,B1	A5,N	A3,B1	A3,B3	B2,B1	N,B3	A3,B1	N,B3	-2,-2	A3,A5	-1,-1	-2,-2	B4,B1	A5,B4	A1,B2
iteration_1145	A1,A2	A1,A4	A1,A1	A1,B1	A4,A1	N,B3	A1,A1	A1,A1	A3,N	A1,A1	A4,A1	-1,-1	A1,B1	B3,N	-1,-1	A1,B3	A1,B1	N,B1	-1,-1	A1,N	A1,A3	A4,B1	-2,-2	B1,B3	A1,B3	A1,B3	A1,B3	A1,B1	A1,B1	-2,-2	B1,B1	-1,-1	A1,B1	A1,B2	A1,B1	-1,-1	-1,-1	A1,B1	A1,B1	A1,A1	A1,B1	A1,B1	A1,A1	B1,B1	A2,A2	A2,B2	A1,A1
iteration_1146	-1,-1	-2,-2	-1,-1	A1,B4	-1,-1	A3,B1	-1,-1	A1,N	-2,-2	A1,A1	A1,B1	A1,A1	A1,B4	A1,A1	-1,-1	-2,-2	A1,N	A1,B1	A3,A1	A3,A1	-2,-2	A1,B1	A2,B4	A1,A1	A1,N	-2,-2	A1,N	A1,B2	B4,N	A3,B2	-1,-1	N,A2	A1,N	-2,-2	B2,N	A3,B4	N,N	A1,N	N,N	-1,-1	-2,-2	-2,-2	N,A3	-1,-1	-2,-2	-2,-2	N,N
iteration_1147	-2,-2	-2,-2	A5,A1	A3,B2	-1,-1	N,B1	A3,A5	A5,B2	B1,B3	A3,A5	-2,-2	-1,-1	A5,B2	B1,B1	-1,-1	A2,B2	-1,-1	-2,-2	-2,-2	-2,-2	A5,B1	-2,-2	A1,N	A5,B1	A2,A5	-1,-1	A5,B2	A1,A3	B2,B3	N,A2	A1,B2	B3,B1	A1,B2	A2,A2	A3,B2	A1,N	A1,B3	B2,B1	-1,-1	A1,B3	A1,B4	A2,B2	A2,A1	A2,B4	B2,B2	A2,B2	A1,A1
iteration_1148	A2,B3	A2,B1	-1,-1	A1,B2	A2,B3	-2,-2	-1,-1	A2,B2	N,N	A1,A2	B2,B3	A2,B2	A1,A2	-1,-1	A2,B2	A1,N	A1,A2	-2,-2	-2,-2	-2,-2	-1,-1	B2,B2	A2,B2	A2,B1	B2,N	A2,A1	B2,N	A1,B1	-1,-1	A1,A4	A1,B2	A2,B3	A1,B1	A2,B2	-1,-1	A1,A1	B1,B3	A1,B3	A1,B3	A2,B1	A2,B2	A2,B1	A2,B2	A2,A2	A2,B2	A2,B2	B2,B3
iteration_1149	A3,A1	B2,N	A3,B2	A2,B2	A3,B2	A3,N	B2,B1	B2,B2	A3,A1	A2,B2	A3,A1	-1,-1	-1,-1	-1,-1	B2,B2	B2,N	-1,-1	A3,B2	A3,B2	B2,N	A3,B2	A3,B2	-2,-2	-2,-2	B2,N	-1,-1	B2,B2	-1,-1	A2,A2	B2,B3	A2,N	A5,N	A2,B2	A2,A3	A2,N	A2,B2	B2,N	A2,N	B2,N	A5,B2	B1,B3	N,A3	-1,-1	N,B1	B5,N	A2,B5	N,N
iteration_1150	A4,B1	A1,A4	A4,A1	B2,N	A4,A1	B4,N	A1,B2	A4,B2	B2,B3	A1,B2	B5,N	A4,B2	A1,B2	B3,B2	N,A4	A1,B4	A4,N	A1,N	B2,B4	B2,B4	A4,B2	B2,N	A4,B5	B2,B3	B4,N	A1,A4	B4,N	N,B1	A1,B2	A4,A1	B2,B1	B1,B4	B2,N	-2,-2	B2,B1	A4,B2	B2,B4	N,B1	N,B1	N,B4	-2,-2	-2,-2	-2,-2	-2,-2	-1,-1	-2,-2	-2,-2
iteration_1151	N,A4	A2,B3	B3,N	A4,B2	B3,N	A2,B2	-1,-1	-1,-1	-2,-2	-1,-1	-1,-1	B2,N	B2,B3	A3,N	-1,-1	A2,A1	B2,N	A2,B2	A2,N	A2,N	-2,-2	-2,-2	-2,-2	A3,B3	A1,N	-2,-2	A2,B2	A4,A1	B2,B2	A1,B2	A4,B2	N,N	A4,B2	A3,B1	A4,B2	B2,B2	A4,B1	A4,B3	A4,B3	A4,B3	B4,N	A4,A3	A4,B4	A4,N	-2,-2	-1,-1	A4,A4
iteration_1152	A3,B1	-1,-1	-1,-1	N,A4	A3,A1	N,A4	N,N	N,A4	-1,-1	A4,N	A2,B2	N,N	A4,N	-1,-1	A4,A4	B5,N	-2,-2	N,N	N,A4	N,N	N,N	A2,N	B2,N	N,B1	A4,N	A4,B5	A4,B5	A4,N	B2,N	A1,B2	A4,B2	B2,B1	A4,N	-1,-1	B2,N	A4,B2	A4,B2	B2,N	N,B1	A4,B2	N,A5	A3,B2	B2,N	B2,N	A1,B2	B2,B1	B2,N
iteration_1153	-1,-1	B3,B2	A2,B3	B3,B2	-1,-1	A3,N	B3,B3	A2,B2	A4,A1	B3,B3	A1,B1	A2,B3	A2,B3	N,A4	B3,B3	N,B4	A2,B2	B3,N	A3,B3	A3,B3	A2,A4	A1,B3	A2,B1	B3,N	-1,-1	B3,B4	B3,N	B3,N	B3,B2	B1,B1	N,B2	B1,B2	N,B2	A2,A1	B3,B3	N,B1	-1,-1	B2,B2	-2,-2	N,B1	A1,A1	A2,B3	A2,A1	A2,A1	A1,B2	A2,B2	A1,B2
iteration_1154	A2,B2	A4,B1	B1,B2	A1,B2	B1,B2	N,A3	A1,B2	B2,B2	A3,A1	B2,N	A1,A1	A1,B2	B2,B1	A2,A1	A1,B1	A1,B3	A1,B1	B2,N	A1,A3	B2,N	A3,B2	A1,B2	A1,A1	A2,B1	A1,A1	A1,B3	-1,-1	A1,B3	-1,-1	A1,B2	A3,B3	B2,N	A3,B3	A2,A1	A3,B3	A1,B3	B3,B2	A3,N	A3,B2	A3,N	A1,B1	A3,A1	A1,A1	A1,A3	A2,B2	A2,A2	A1,B2
iteration_1155	-2,-2	A1,N	A1,N	A3,A1	-1,-1	-2,-2	N,A3	A1,A3	-2,-2	A1,A3	B2,B3	A1,A3	A1,A3	B2,B3	A3,N	A1,B4	A1,A3	-2,-2	A3,N	A3,N	-2,-2	A1,B2	-1,-1	A1,B2	A3,B4	A1,N	A3,B4	A3,N	A3,B1	-2,-2	N,B1	A2,A3	-1,-1	B2,N	A3,B1	-2,-2	A2,N	A2,B1	A2,B1	A2,N	A1,A3	B1,B2	A3,B1	A1,B1	A2,B2	B2,B2	-1,-1
iteration_1156	-2,-2	-2,-2	B1,B2	A1,B2	N,B1	B4,N	A1,B1	A1,A3	A1,B2	A1,B2	N,B5	A1,B2	A1,B1	A3,N	A1,B2	A3,A2	B2,B2	A1,B4	A1,N	N,B1	A1,B2	B2,N	B2,B5	A3,B1	A3,B2	A2,B2	A3,B2	B2,B2	-1,-1	A1,B2	A1,B2	B1,B2	A1,B2	A4,B1	A1,B2	A1,B2	A1,B2	A1,B1	B2,B1	B2,B2	-2,-2	B2,B1	B2,B1	-2,-2	A5,N	A5,B1	B2,B2
iteration_1157	A3,B1	A1,B3	B3,B1	A2,B3	A3,B3	A4,B1	B3,B1	A2,B3	A1,B2	B3,B1	B1,B3	-1,-1	B3,B1	A1,B2	A2,B3	A1,A1	B3,B3	B1,B1	A4,B3	B1,B3	A1,B3	A2,B1	-2,-2	A1,B3	A1,B3	A1,B3	A2,A1	A2,B2	B3,N	-2,-2	B2,N	A3,A1	B2,N	N,B3	B2,B3	B2,N	A1,B2	A3,B2	A3,B2	A3,N	N,B1	B2,N	N,B2	B2,B1	-2,-2	-2,-2	A1,N
iteration_1158	-2,-2	-2,-2	B2,N	B3,B5	-1,-1	A1,A3	B2,B5	B3,N	A3,A2	B3,N	-2,-2	-2,-2	-2,-2	-2,-2	B5,B2	A2,B3	B2,B5	A3,B2	A1,B2	A1,B2	A3,B3	-2,-2	-2,-2	-1,-1	-1,-1	A2,B5	B3,B2	B5,N	A2,B3	A1,A3	B3,B5	A2,A3	A2,B5	B2,B2	B3,B5	A1,B5	A2,B3	-1,-1	A2,B2	B5,B2	A2,B3	B5,B2	-1,-1	A2,B5	A2,N	A2,B2	A2,B5
iteration_1159	N,B4	N,A2	N,N	N,N	N,N	A2,A2	N,N	N,N	B2,N	N,N	B4,B1	N,N	N,N	A1,B2	-1,-1	-2,-2	N,N	N,A2	N,A2	N,A2	N,B2	N,B4	-1,-1	B2,N	-2,-2	-2,-2	-2,-2	N,A4	N,A3	-2,-2	N,A3	A2,B3	N,N	-1,-1	A4,N	A3,N	B3,N	B3,N	B3,N	B3,N	B4,N	B4,B1	A2,B4	-2,-2	-2,-2	-2,-2	B4,N
iteration_1160	A2,B3	-1,-1	A4,B3	A1,B2	A2,B1	-2,-2	A4,A1	B3,B2	-2,-2	A4,B2	-2,-2	-1,-1	A4,A1	A3,B1	A1,B3	-1,-1	B3,B2	-2,-2	-2,-2	-2,-2	-2,-2	-2,-2	-2,-2	A4,B1	-1,-1	A1,B2	A1,B2	A1,A3	B2,B2	B1,B4	A1,B2	A2,A3	A3,B2	-1,-1	A1,B2	A1,B1	A3,N	A3,A3	A2,B2	A3,A3	A1,B4	A1,A2	-1,-1	A1,B4	-2,-2	-2,-2	-2,-2
iteration_1161	A4,B1	-1,-1	B1,B1	A2,B5	-1,-1	A1,A2	B5,B1	-1,-1	-2,-2	-1,-1	A4,B1	B5,B1	B5,B1	A2,A3	-1,-1	B2,B1	-1,-1	A1,B5	A1,B1	A1,B5	-2,-2	A4,B5	B1,B1	A2,B5	A2,B1	A2,B2	-2,-2	-1,-1	-1,-1	-2,-2	A4,B2	A2,B1	N,N	B2,B1	A2,N	-2,-2	N,B1	N,B1	A2,N	N,B1	B3,B2	A2,B1	A2,B3	B1,B3	A1,B3	A1,B2	B3,N
iteration_1162	N,A4	A4,B1	-1,-1	A2,B2	N,B1	N,B1	A2,A4	A2,A4	A1,B1	A4,B2	N,B1	-1,-1	A2,A4	B2,B2	A2,A3	A1,B2	A4,B2	A2,B1	A4,N	A4,B1	-1,-1	A2,B1	A4,B1	A2,B2	A4,B2	A1,A2	A2,B2	A1,B2	A2,N	B1,B4	A1,A2	B4,N	A1,A2	N,A4	A1,N	A1,B1	A2,N	A1,N	A1,B4	A1,N	A3,B1	N,N	A3,N	N,B1	-2,-2	A4,N	-1,-1
iteration_1163	A3,A2	B3,B2	A3,B3	B2,B2	A3,B3	A1,B4	B3,B2	A3,B2	-1,-1	A3,B2	A2,N	A3,B2	B3,B2	-2,-2	A3,B2	B2,N	A3,B2	A1,B2	-1,-1	B4,B2	B2,N	A3,A2	B2,N	-2,-2	B2,B2	A1,N	A3,B2	B2,B2	A1,B2	N,B2	A1,B2	A2,B1	B2,B2	-2,-2	A1,B2	A1,N	B1,B2	A2,B2	B1,B2	A2,B2	A2,B1	-1,-1	A1,B1	-1,-1	-2,-2	-2,-2	B1,B2
iteration_1164	-2,-2	-2,-2	B1,B2	-1,-1	-2,-2	B2,B2	A2,B2	A2,B1	A2,B1	-1,-1	A1,A3	A2,B2	A2,B1	-1,-1	A2,B1	B4,N	A2,B1	A2,B2	B2,B2	B2,B2	A2,B1	A2,A3	A1,B2	B1,B2	A2,N	B1,B4	-1,-1	B3,B6	A1,B3	A4,B1	B3,B2	N,B4	A2,B3	-1,-1	A1,A2	B1,B3	B3,B4	B3,N	-1,-1	-1,-1	A4,N	-1,-1	-1,-1	A4,B2	-2,-2	-2,-2	A1,B3
iteration_1165	B3,B2	A4,A2	A4,B3	A4,N	A1,B3	-2,-2	A4,N	A4,B3	A3,A2	A4,B3	B2,N	A4,A4	A4,N	A2,B2	A4,B3	B1,B3	A4,B3	-2,-2	-2,-2	-2,-2	A3,B3	A4,B2	A4,B2	A2,N	A4,B1	B3,B3	A4,B1	B2,N	A4,A1	-2,-2	A1,N	A1,A1	A4,B2	B1,B4	A4,N	-2,-2	A4,A1	A1,B2	A4,A1	A4,A1	B4,B1	A4,B4	B4,B4	B4,B4	A1,B4	A1,B1	A1,B4
iteration_1166	N,N	-2,-2	A2,A4	B2,B1	N,A6	A2,A1	A2,B2	A4,B1	A1,A1	A4,B2	A1,A1	A2,B2	-1,-1	A2,B3	A2,B1	B4,N	A2,B2	A1,B2	A1,B2	A2,B2	A1,B1	A2,A1	A1,B2	A2,B1	A2,B4	A2,N	A2,B4	B2,B2	-1,-1	A5,N	A2,B2	A5,N	B1,B2	A2,B3	A2,B2	A5,B2	N,B2	B2,N	B2,N	A5,B1	-1,-1	A2,A2	A2,B1	A2,B1	A2,A2	A2,B3	N,B1
iteration_1167	B2,B2	A3,B1	A3,B2	N,N	A3,B2	A2,B2	A3,N	B2,N	A1,B3	-1,-1	-1,-1	A3,N	B2,N	A2,B3	B2,N	B1,B1	A3,N	A3,B2	A2,N	A2,A3	A1,B2	-1,-1	-2,-2	-1,-1	N,B1	N,B1	B1,B2	N,A5	N,A2	-2,-2	N,A2	A2,A1	A5,N	B1,B4	N,A5	-2,-2	A2,N	A5,A2	A5,A2	-1,-1	A4,N	N,B1	A4,B1	A4,N	-1,-1	A2,B1	A4,A2
iteration_1168	-2,-2	-1,-1	-1,-1	A3,N	-2,-2	B3,N	A3,B4	N,B1	-2,-2	-1,-1	A3,B2	A3,B4	A3,B1	A4,B1	B4,N	A5,N	-1,-1	A3,B3	B4,N	B4,B3	-2,-2	B2,B4	A3,B4	A3,B1	A5,B4	N,N	A5,N	-2,-2	-1,-1	A3,B2	A1,N	A2,B2	N,A3	A3,A2	-1,-1	A3,N	A2,A3	B2,N	A2,A3	A2,A3	B4,B1	A5,A1	A5,B4	A5,B4	B3,B1	A3,B3	A3,B4
iteration_1169	B4,B1	A3,B2	B2,B4	A2,B1	B2,B4	-1,-1	B1,B2	A2,B2	-1,-1	B1,B2	-1,-1	A2,B4	B1,B4	N,A4	A2,B2	B3,N	B1,B4	A2,B2	N,B1	-1,-1	A2,B2	A2,A6	A2,N	N,B1	B2,B3	B2,N	A2,B3	A3,A2	A1,B1	-2,-2	A3,B1	A1,A3	-1,-1	B3,N	A1,A2	-1,-1	A3,B1	-1,-1	A1,A3	A1,B1	A2,B1	A1,B3	B3,B1	-1,-1	-2,-2	-2,-2	A3,B3
iteration_1170	B2,B2	A1,A1	A1,B2	B1,B4	A1,B2	-2,-2	B2,B4	-1,-1	-2,-2	B2,B1	-1,-1	B2,B4	B2,B4	N,B1	B2,B1	A1,A1	B2,B4	-2,-2	-1,-1	-1,-1	-2,-2	A2,B4	A2,B2	B4,N	A1,B1	A1,B1	A1,B1	A4,B1	B4,B1	A1,A4	A4,B4	B3,B2	-1,-1	B2,B2	A4,B4	A1,B4	A4,B2	-2,-2	A4,B3	-2,-2	B3,B1	B4,B2	B3,B2	B4,B3	A2,B2	B2,B2	B2,B3
iteration_1171	A2,B1	B1,B1	B1,B1	A1,N	B1,B1	N,A2	A1,B1	A1,B1	-1,-1	N,B1	A1,A3	A1,B1	A1,B1	B3,B2	N,B1	-2,-2	A1,B1	N,B1	A1,A2	N,B1	A1,N	A1,B1	A1,A3	A1,B3	-2,-2	-2,-2	-2,-2	B3,N	A1,A1	A1,A1	A1,B3	A4,B1	A1,N	A2,B1	A1,B3	A1,A1	A4,N	N,B1	A4,A1	A4,N	A1,A1	A1,B1	A1,B1	A1,A1	B2,B2	B1,B2	A4,B1
iteration_1172	-2,-2	-2,-2	A2,A1	A2,A1	-2,-2	N,A3	N,A3	A1,A1	-1,-1	A1,A2	A1,B3	A1,A2	A1,A1	A1,B4	A2,A2	B5,N	A2,A2	-2,-2	N,N	-1,-1	A1,A1	A1,B3	A1,A1	A1,A1	A2,N	A2,N	A2,B5	A2,B1	A1,A1	A3,B1	A2,A1	N,A5	A2,A1	-2,-2	A1,B1	A3,A1	A1,N	A2,A5	A2,A5	A1,N	-2,-2	-1,-1	-1,-1	A1,N	-2,-2	-2,-2	A1,N
iteration_1173	-2,-2	-2,-2	B3,N	A1,B3	-2,-2	N,B2	A1,N	A1,B3	A4,A1	A1,N	A2,B1	A1,N	B3,N	N,A4	B3,N	N,A4	B3,N	N,N	B2,N	-1,-1	A1,A4	A2,A1	A2,A1	N,N	-1,-1	N,N	-1,-1	A1,B3	A1,B2	A2,N	A1,B2	A2,A3	A1,B3	N,B3	A1,B3	A2,B2	A3,B3	A2,B3	-1,-1	A3,B3	-1,-1	B3,N	N,B2	-2,-2	-1,-1	A3,N	A3,N
iteration_1174	-2,-2	A4,B1	-1,-1	B1,B1	-1,-1	A5,N	B1,B4	B1,B4	N,B5	A4,B1	A1,A1	A4,B1	B4,B1	-1,-1	B1,B4	A3,B2	B1,B4	N,B1	A5,B1	-1,-1	N,B1	A1,B1	-1,-1	A3,B4	-1,-1	B2,B1	B2,B4	-1,-1	B1,B3	-2,-2	-2,-2	-1,-1	-1,-1	A1,B4	B1,B1	-2,-2	B1,B2	A2,B1	A2,A2	A2,B1	A1,B1	B4,B1	A1,B4	B1,B4	-1,-1	A1,B3	A1,B1
iteration_1175	A5,N	B4,N	A5,B4	A4,N	B4,N	A5,N	A4,B4	B4,N	A2,B1	A5,N	A1,B1	A5,N	A5,A4	A3,B2	A4,B4	B3,B2	-1,-1	A4,A5	A4,N	A4,A5	A2,B4	-1,-1	A5,B1	A3,A4	A4,B3	A4,B3	B4,B3	N,A5	-1,-1	-1,-1	A4,A5	-2,-2	-2,-2	A2,A2	N,N	A4,B3	-2,-2	-2,-2	-2,-2	-2,-2	-2,-2	N,A2	-1,-1	A2,N	A3,B1	A3,A2	-2,-2
iteration_1176	A2,B1	A1,A1	A2,A1	A2,A4	A2,A1	-2,-2	A1,A2	-1,-1	A1,B1	A2,A4	B1,B4	A2,A4	A2,A4	-2,-2	-1,-1	-2,-2	A2,A4	-1,-1	-2,-2	-2,-2	A4,B1	A2,B1	A4,B1	-2,-2	-2,-2	-2,-2	-2,-2	-1,-1	A2,B2	N,B1	A1,B2	N,A3	A4,B2	N,A3	A4,B2	A1,A4	A4,N	A4,N	B2,N	B2,N	N,A4	A4,N	N,N	N,N	-2,-2	-2,-2	N,N
iteration_1177	B1,B1	A4,A1	A4,B1	A1,A4	A1,B1	A2,A3	A4,A4	A4,A4	A1,A4	A1,B1	A5,N	A4,B1	A1,B1	A3,B2	A4,B1	A3,B1	-1,-1	A4,A3	A4,A2	A4,A2	A4,A1	A5,B1	A5,B1	B1,B2	A4,B1	A4,B1	N,B1	A1,B4	A4,N	A1,B3	A4,B4	A2,B1	A1,N	A2,A1	B4,N	A1,B4	A1,B1	A1,B1	A2,N	A2,N	A1,B4	N,A2	-1,-1	B4,N	B5,N	A2,B5	-1,-1
iteration_1178	A3,B1	B2,B3	B1,B2	A2,A1	B1,B4	A3,N	-1,-1	A2,B1	N,B3	A1,B1	A1,B3	A2,B1	A1,B1	N,B1	A1,B2	-1,-1	A1,B1	A3,B1	A1,N	A1,N	N,B1	A1,A2	A1,A2	-1,-1	A1,A1	A1,A1	A1,B2	A2,B2	A1,N	A2,A3	-1,-1	B3,N	A2,N	B2,B3	A1,B2	A2,B2	A2,B3	B3,N	N,N	A2,N	A3,N	A1,B2	B2,N	A3,B2	A2,A2	A2,B2	A2,N
iteration_1179	-1,-1	A1,B2	A1,B2	-1,-1	A1,A4	A3,B2	B2,N	A1,B3	B1,B4	B2,B3	A1,B3	A1,N	A1,B3	B5,N	B2,B3	-1,-1	A1,B3	A3,N	B2,N	A3,B2	B3,B1	B3,N	A1,N	B3,B5	-2,-2	-2,-2	-2,-2	-1,-1	A1,N	A3,B1	B1,B2	B3,N	A1,B3	A1,B3	N,B1	B1,B1	A1,N	B3,B3	A1,B3	B3,B3	A3,A1	A1,B1	-1,-1	A1,A3	A3,N	A1,A3	-2,-2
iteration_1180	B1,B1	A1,B1	B1,B1	N,B1	-1,-1	-2,-2	-1,-1	N,B1	A3,A2	B1,B1	N,B1	N,B1	N,B1	-2,-2	-1,-1	A1,B1	N,B1	N,B1	N,B1	N,B1	A3,B1	N,N	N,N	-2,-2	B1,B1	N,B1	A1,B1	B1,B1	A3,B2	B2,N	A4,B1	B1,B3	A4,B1	A2,A2	N,B1	B1,B2	B1,B3	B1,B1	A4,B1	A4,B3	N,A5	A2,B1	A2,N	N,B1	-1,-1	A2,B3	A2,B3
iteration_1181	B1,B4	A4,B1	-1,-1	A3,A5	B1,B1	A2,B1	A4,A5	A4,A3	A1,B4	A4,A5	B4,B1	A4,A3	A4,A3	N,A5	A4,A3	A1,B2	A3,B1	A5,B1	A4,B1	A4,B1	A1,A4	A4,B4	A3,B1	A3,N	A1,A3	A1,A4	A1,A4	-1,-1	-2,-2	N,A3	N,A3	B3,N	A3,N	N,B2	N,A3	N,N	N,N	A3,N	A3,B3	A3,B3	A5,N	N,N	N,A5	N,A5	-1,-1	-2,-2	N,A7
iteration_1182	-1,-1	A2,A2	A2,A2	N,N	-1,-1	-2,-2	N,A2	N,A2	-2,-2	N,A2	B1,B1	A2,N	-1,-1	B5,N	-1,-1	-1,-1	N,A2	A2,N	-2,-2	-2,-2	-2,-2	A2,B1	A2,B1	A2,B5	-2,-2	-2,-2	A2,B1	N,B5	N,B2	-2,-2	N,B2	N,A5	N,N	-1,-1	N,B2	B2,N	N,A5	N,A5	N,N	N,N	-2,-2	-2,-2	-2,-2	-2,-2	-2,-2	A1,N	A5,N
iteration_1183	-2,-2	-2,-2	B1,B3	A4,B3	-2,-2	N,A2	A4,B1	B3,B1	N,A5	A4,B3	A1,B2	-1,-1	B3,B1	A3,B1	-1,-1	A1,B2	A4,B3	N,B1	N,B1	A4,N	N,B1	B2,B3	A4,B2	-1,-1	A4,B2	B2,B3	A1,B3	B3,N	A4,A1	-2,-2	A4,N	A1,B1	A4,B3	A1,A3	A4,N	-2,-2	A4,B1	B3,B1	A4,A1	A4,B1	A3,N	A1,N	-1,-1	A3,B2	-2,-2	-2,-2	A4,N
iteration_1184	A4,B1	A2,A3	A2,B1	A4,A1	A2,B1	A2,B3	A2,A1	A2,A1	-2,-2	A1,B1	A2,B3	A2,A1	A2,A1	A1,B2	A2,A4	-2,-2	A1,B1	A1,B3	A2,B3	-1,-1	-1,-1	A2,A1	A2,A2	A1,B2	-2,-2	-2,-2	-2,-2	A4,B1	A1,A4	B3,B2	-1,-1	B3,B2	A1,B1	N,B1	A1,B1	A1,B3	A1,B2	B1,B3	B1,B2	A1,B3	A2,B1	B1,B1	B1,B1	-1,-1	A2,B1	N,B1	A1,A4
iteration_1185	B2,N	A1,B4	B4,N	A1,N	A1,B2	A2,B2	A1,N	N,B4	A4,B1	N,N	-2,-2	A1,N	-1,-1	A2,A3	N,B4	N,B4	A1,B4	A2,N	-1,-1	B2,N	A4,N	A1,N	-2,-2	A2,B2	N,N	N,N	-1,-1	A1,B4	A2,N	A1,B2	A1,A2	N,B5	-1,-1	A2,N	A1,N	A1,A1	N,N	N,N	N,N	N,N	A3,B2	A2,N	A3,N	A3,A2	A2,B3	-1,-1	N,N
iteration_1186	A1,A3	A1,B3	A1,B3	-1,-1	A1,B3	N,A5	A1,A1	A1,A1	A3,B1	A1,A1	-1,-1	A1,B3	A2,B1	A2,B3	A1,B3	-1,-1	A1,A1	A1,A5	A1,N	-1,-1	A3,A1	A1,A2	A1,A2	A2,A4	A1,B3	A1,B3	A1,B3	-2,-2	-2,-2	-1,-1	-2,-2	B5,N	A2,A4	B3,N	A1,A2	-2,-2	-1,-1	A2,B5	-1,-1	-1,-1	B4,N	A1,B3	B3,B4	B3,B4	A3,N	A3,B3	A4,B3
iteration_1187	A1,B3	B3,B2	B3,B3	A1,A3	A1,B3	A3,B2	-1,-1	A3,B3	B5,N	A3,B3	-1,-1	A3,B3	A1,B3	A1,B1	A3,B3	B1,B3	A1,B3	B2,B3	A1,B2	A3,A1	B3,B5	A3,B1	B3,B1	A1,B3	B3,B1	-1,-1	B3,B1	-2,-2	-1,-1	-2,-2	-1,-1	-2,-2	-2,-2	A3,B1	A1,A3	A1,N	N,A3	A1,N	-2,-2	-2,-2	A1,N	A3,A1	A1,A1	A3,N	A1,B1	A3,B1	A1,N
iteration_1188	A2,A2	B2,B2	A2,B2	A3,B1	A2,B2	A2,B1	B2,B1	A2,B1	A5,N	-1,-1	A1,A4	A2,B1	A2,A3	-2,-2	-1,-1	A3,B1	-1,-1	A2,B2	A2,B2	B1,B2	A2,A5	A2,A4	A1,B1	-2,-2	B1,B1	A3,B1	A3,B1	A2,B1	-1,-1	B1,B1	A3,B1	A1,B4	A2,B1	A1,A1	A2,A3	B1,B1	A4,B1	-1,-1	A2,A1	A2,A1	A3,B2	A1,A2	A3,A1	-1,-1	N,B2	A1,N	A3,B1
iteration_1189	-1,-1	-2,-2	A3,A1	A2,B1	-2,-2	-1,-1	-1,-1	A2,A1	-2,-2	A3,B1	A4,B1	A2,A1	A2,A3	A2,B1	A3,B1	B3,B2	A3,B1	-2,-2	A3,B1	A1,B1	-2,-2	A2,B1	A2,B1	A3,B1	A3,B2	A3,B2	A3,B3	A2,B3	A3,B1	A1,B2	A2,B1	A1,N	A2,A3	A1,B2	A3,B3	B1,B2	A2,B1	A2,B1	A3,B1	A3,B1	A3,B2	A3,A1	A3,A1	A3,A1	A1,B2	B2,B2	A2,A1
iteration_1190	A4,A1	A2,B1	A4,B1	-1,-1	B1,B4	-1,-1	A4,B3	B1,B3	-1,-1	B1,B3	B1,B2	A2,B1	-1,-1	A1,B4	A2,B1	B4,B1	-1,-1	A2,B3	A2,B3	-1,-1	-2,-2	B1,B1	B1,B2	-1,-1	A2,B4	B1,B4	A2,B4	B3,B2	A2,A3	-2,-2	A2,B3	A4,B1	A2,B2	N,B4	A3,B2	-1,-1	A4,B2	A4,B2	A2,B1	B2,B1	-2,-2	B2,N	-1,-1	B2,N	A1,B1	A1,N	-1,-1
iteration_1191	A1,A1	A1,B2	A1,A1	A4,B3	A1,A1	B3,B1	A1,B3	A4,A1	N,B3	-1,-1	B2,B2	A4,A1	A4,A1	-2,-2	A4,A1	B4,N	A4,A1	A1,B3	B3,B3	B3,B3	N,N	A1,B2	-1,-1	-2,-2	A4,B4	A1,N	A4,N	A4,B1	B3,B1	-1,-1	B1,B3	A1,A3	A4,B3	-2,-2	A4,B1	N,B1	A4,A3	A4,A1	A4,A1	A4,A1	-2,-2	-1,-1	N,A4	-2,-2	-1,-1	-2,-2	A3,N
iteration_1192	-2,-2	-2,-2	A2,N	A1,B1	-2,-2	A1,B3	A1,N	A1,N	-2,-2	N,B1	-2,-2	A1,N	A2,B1	A1,A1	N,B1	A5,N	A2,B1	A1,B3	B3,N	A1,N	-2,-2	-2,-2	-2,-2	A1,B1	A5,B1	N,B1	-1,-1	A1,B2	B1,B3	A4,B1	A1,B1	A1,B1	A1,B3	-2,-2	B2,B3	A4,B1	A1,B3	A1,A1	A1,B1	A1,A1	-2,-2	-2,-2	B3,N	A4,B4	-2,-2	-2,-2	A1,B3
iteration_1193	B3,B1	A1,B1	A1,B3	A1,A2	A1,B3	B2,B2	A1,A2	A2,B3	A3,B1	A1,B3	B1,B1	A1,A1	A2,B3	B1,B2	A1,B3	N,A5	A1,B3	A2,B2	A2,B2	A1,B2	B1,B3	A1,B1	A1,B1	A2,B1	B3,N	A1,N	A1,N	-1,-1	A1,B1	A2,B3	A1,A2	N,B2	B1,B3	N,A5	A2,B1	A1,B3	N,B1	-1,-1	-2,-2	B3,B2	B3,B2	N,B1	-1,-1	A5,B3	A3,B1	N,B1	-2,-2
iteration_1194	N,A5	A3,B1	A3,N	A1,N	N,B1	-2,-2	A1,N	N,N	A1,A1	A3,N	N,A4	N,A3	A1,N	-2,-2	A3,N	B5,N	A1,N	A1,N	-2,-2	-2,-2	A1,N	N,A3	N,N	-2,-2	N,N	A3,B5	A3,B5	A1,A1	A1,N	B3,B1	A1,N	A2,B1	A1,N	A1,B2	A1,B4	A1,B3	A2,A1	A2,A1	A2,A1	A2,N	A1,B4	A1,B4	A1,B4	B4,B4	B2,B3	A1,B2	A2,B4
iteration_1195	-2,-2	-2,-2	A1,N	A1,A3	-2,-2	B1,B3	A1,A1	N,A3	B1,B1	A1,N	A1,B1	B1,B2	-1,-1	B1,B4	N,A3	-2,-2	A1,N	A1,B1	A1,B1	A1,B1	N,B1	A1,A1	A1,B1	A3,B1	-2,-2	-2,-2	-1,-1	A1,B4	A3,N	A1,A4	A3,B4	B2,B2	-1,-1	A2,B3	-1,-1	A3,A1	B2,N	B2,N	B2,N	A1,B2	N,B5	B3,B4	B3,N	B4,B5	N,B1	A2,B1	-1,-1
iteration_1196	A3,B2	A5,N	A5,B2	B4,N	B2,N	A4,B1	B2,N	B2,B4	-2,-2	B2,B4	B3,B1	A5,B4	A5,B4	A2,B2	B2,N	N,A4	A5,B4	B1,B2	A4,N	N,B1	-1,-1	A5,B3	A5,B3	A2,B4	N,N	N,N	N,N	-2,-2	-2,-2	-2,-2	-2,-2	-1,-1	N,A5	A1,B3	N,B4	-2,-2	N,B5	A5,N	A5,N	N,N	A4,B1	A1,N	A1,B1	N,B1	A1,B2	A1,B3	A1,N
iteration_1197	A2,B3	A4,B1	A4,A2	A2,B2	B1,B3	A1,B1	A2,A4	A2,B2	-1,-1	A2,A2	A3,B1	-1,-1	A4,B2	-2,-2	A2,A2	B3,B2	-1,-1	-1,-1	A2,B1	A1,A4	A5,B2	A2,B1	A3,A2	-1,-1	A2,B2	A2,B2	A2,B3	B2,B2	A2,A2	A3,B2	A2,B2	B2,B3	-1,-1	B2,B2	A2,B2	B2,B2	A2,B2	A2,B2	A2,B3	A2,B3	A1,B2	A2,B2	B2,B2	B2,B2	A1,A3	A1,B2	B2,B2
iteration_1198	-2,-2	-2,-2	B3,B2	A1,N	-2,-2	A2,B1	-1,-1	A1,B2	A2,A1	A1,B3	A2,B1	A1,B3	B3,N	A1,A2	N,B3	N,B4	A1,B2	B1,B3	B1,B3	B1,B3	A2,B2	A2,B3	A2,A1	A1,B3	B4,B3	B4,B3	N,N	-1,-1	A1,B2	-2,-2	B2,B4	N,B5	B2,N	A2,A2	B2,B4	-2,-2	B5,B2	B2,N	N,N	B2,B5	-1,-1	A2,B4	A1,B4	A1,B4	N,B4	A2,N	B4,B5
iteration_1199	B1,B1	A1,N	N,B1	B4,B1	-1,-1	-2,-2	B1,B4	B1,B4	-2,-2	B1,B1	-1,-1	N,B4	N,B4	-2,-2	B4,B1	A4,B1	-1,-1	-2,-2	-2,-2	-2,-2	-2,-2	A2,N	A1,N	-2,-2	A4,B4	B1,B1	B1,B4	-2,-2	-2,-2	-2,-2	N,B1	A2,A3	B4,B1	A2,A3	B4,B1	-2,-2	A3,B1	A2,B4	A3,B1	-1,-1	B1,B2	A2,B4	B4,B1	B4,B1	A3,B2	A3,A3	-1,-1
iteration_1200	-1,-1	-1,-1	A1,A1	A3,B3	A1,N	A5,N	A1,B3	A1,B3	A3,B2	A1,B3	B1,B1	A1,B3	A1,B3	B2,B3	A1,B3	N,B4	A1,B3	A5,B3	A1,A5	A5,B3	A3,B3	B3,B1	B3,B1	B3,B2	B3,B4	A1,N	B3,N	A2,A3	A2,B3	N,B4	A2,B3	-2,-2	A2,A3	A1,B4	A2,A3	A2,N	-2,-2	-2,-2	-2,-2	-2,-2	-2,-2	A1,A2	-2,-2	-2,-2	A1,A2	A1,B4	-2,-2
iteration_1201	B2,N	A2,A1	A2,B2	A4,A1	A2,N	A3,B2	-1,-1	A2,A1	B1,B2	A1,B2	A2,A2	A4,B2	A4,B2	-2,-2	A2,A1	-1,-1	A1,B2	A3,A1	A1,B2	A2,B2	A1,B1	A2,B3	A1,B2	-1,-1	A1,B2	A1,B2	A2,B2	-2,-2	-2,-2	-2,-2	-1,-1	-1,-1	-1,-1	-1,-1	A1,N	-2,-2	-2,-2	-2,-2	-2,-2	-1,-1	B1,B2	A1,A2	-1,-1	A1,B1	-2,-2	-2,-2	-2,-2
iteration_1202	A1,B3	N,B3	B3,N	A2,A5	B3,N	B3,B1	A2,B3	A2,B3	A2,A2	A2,B3	-1,-1	-1,-1	A2,N	-2,-2	-1,-1	-2,-2	-1,-1	B3,B1	A2,B3	B3,B1	A2,B3	A2,B2	A2,B3	-2,-2	-2,-2	-2,-2	-2,-2	A2,A3	A2,N	N,A4	N,N	A2,A2	A2,B3	A2,A1	A2,A5	N,N	A2,N	A2,N	A2,A2	A2,N	A1,B2	A2,A2	A2,B2	A1,A2	A2,B1	A2,A2	A2,N
iteration_1203	A1,A1	A4,B1	A1,B1	B2,N	-1,-1	A4,B1	A1,B2	A1,N	-2,-2	N,B1	N,A2	A1,B2	-1,-1	-2,-2	B1,B2	A1,A3	A1,N	A1,B1	A1,B1	A1,B1	-2,-2	B2,N	B2,N	-1,-1	A1,B2	A3,B2	A1,B1	N,B4	A3,B2	A2,B2	-1,-1	A3,B2	B2,B4	-2,-2	A3,N	A2,B4	A3,B4	A3,B4	A3,B2	A3,B4	-2,-2	-2,-2	A1,N	-2,-2	-2,-2	A1,N	-1,-1
iteration_1204	-2,-2	-2,-2	B2,N	A1,A2	-1,-1	A2,B1	A1,N	A2,N	-2,-2	A2,N	A3,B1	A1,N	A2,B2	A3,B5	-1,-1	A3,B1	A1,B2	A1,B1	A2,N	N,B1	-2,-2	N,B1	N,B1	B2,B1	A2,B1	A2,B1	N,B1	A1,B3	A2,B2	-1,-1	A1,A2	B1,B3	A2,B3	A1,B2	A1,B2	A1,B3	B3,B1	A2,B1	A2,B3	B3,B1	A4,A1	B2,B2	A1,B2	A4,B2	A2,B1	A1,B1	B2,B1
iteration_1205	-2,-2	-2,-2	-2,-2	-2,-2	-2,-2	A1,B2	-1,-1	-2,-2	-2,-2	-2,-2	-2,-2	-2,-2	B2,B4	A4,N	-2,-2	-2,-2	-2,-2	B2,B4	A1,B5	A1,B4	-1,-1	-2,-2	-2,-2	A4,B2	-1,-1	-2,-2	-2,-2	-2,-2	-2,-2	A4,B1	B2,N	-2,-2	-1,-1	A4,A1	B2,B5	A4,B2	B3,N	-2,-2	-2,-2	-2,-2	-1,-1	A4,B2	A4,B1	-1,-1	-2,-2	-2,-2	A4,B3
iteration_1206	-2,-2	-2,-2	-1,-1	A2,A1	-2,-2	-1,-1	-2,-2	A1,N	B2,B3	A2,B2	B1,B4	A1,B2	A2,B2	A2,A1	A1,B2	A2,A2	A1,N	-2,-2	-2,-2	-2,-2	A1,B2	B2,B1	-1,-1	A2,B2	A1,A2	-1,-1	A1,A2	-1,-1	-2,-2	-2,-2	-2,-2	-1,-1	A2,A3	-1,-1	-2,-2	-2,-2	-2,-2	-1,-1	A2,B2	-2,-2	A1,B2	A1,A5	-1,-1	A1,A1	A1,A2	A1,B1	-2,-2
iteration_1207	A1,B3	A2,B3	A2,A1	A4,B1	-1,-1	A2,A2	-1,-1	A4,A1	-1,-1	A1,B1	A1,A4	A1,B1	A4,A2	A3,B1	-1,-1	-1,-1	-1,-1	A2,A1	A2,A1	A2,B1	A4,B1	A1,A3	A1,A1	A3,A2	-1,-1	-2,-2	A1,B3	B1,B4	A4,B1	A1,B1	B1,B4	A2,A2	A4,B4	A4,N	B1,B4	A1,B4	A2,B4	A2,B4	A4,A2	A2,B4	B1,B1	A4,B1	B1,B1	A4,B1	-2,-2	-2,-2	A2,B1
iteration_1208	A3,N	A3,N	A3,A3	A2,B1	N,N	-2,-2	-1,-1	A3,B1	N,A5	A3,B1	-2,-2	A2,A3	A2,A3	-2,-2	A2,A3	-2,-2	A3,B1	-2,-2	-2,-2	-2,-2	N,B1	-2,-2	-1,-1	-2,-2	-2,-2	-2,-2	-2,-2	B2,B1	A2,A2	A1,B2	A2,B2	A2,A3	B1,B1	A2,A1	A2,B2	A2,B2	A2,B1	-2,-2	A2,B1	-2,-2	A3,A1	A2,B2	A3,B2	A2,A1	A3,B1	A2,B1	A3,B1
iteration_1209	A1,B2	B1,B1	A1,B1	A4,B1	-1,-1	A1,B2	-1,-1	A4,B1	B1,B1	A1,B1	B2,B2	A4,B1	B1,B1	N,B3	A1,A4	A4,B1	-1,-1	-1,-1	A4,B2	A4,B2	B1,B1	A4,B2	A4,B2	N,B1	A4,A1	A4,A4	A4,A1	A4,B1	A4,B1	A1,A3	A4,B1	-1,-1	A4,B1	B2,B2	A4,B1	A4,A1	N,B1	A4,N	A4,A4	A4,A4	A1,B4	B1,B2	A1,B1	A1,B1	B1,B2	B2,B1	N,B1
iteration_1210	-2,-2	A1,N	A1,N	A3,B4	A1,N	N,A5	A3,N	B4,N	-2,-2	B4,N	A2,B2	A1,B4	B4,N	A1,B4	A3,N	-1,-1	A3,A1	A3,A5	N,N	A3,A5	B4,N	-1,-1	A2,A1	B4,N	N,B1	A3,B1	A3,B1	A3,A1	B4,N	N,B3	N,A3	A4,N	A3,B4	-2,-2	A1,N	N,N	B4,N	A4,B4	B4,N	A4,B4	-2,-2	-2,-2	A1,N	-2,-2	-2,-2	A1,N	-2,-2
iteration_1211	N,A3	A1,B4	B4,N	A2,B5	B4,N	A4,B1	-1,-1	B5,N	-1,-1	A2,B4	A1,B4	B5,B4	-1,-1	A1,A1	A2,B4	A1,A2	A2,B4	A2,B1	A2,B1	A4,A2	A2,N	A1,B4	A1,B4	A1,B4	A1,B4	A2,A2	-1,-1	-1,-1	A2,B3	-2,-2	A2,N	-1,-1	B3,B5	B3,B1	B3,N	-2,-2	A2,B3	A2,B5	-2,-2	-2,-2	A3,A2	B3,B3	A2,B3	A3,B3	A3,B2	A3,B3	A2,B3
iteration_1212	A1,A4	A2,B2	A2,A1	A2,B3	A2,A4	A2,N	A1,B3	A1,B3	A1,A2	-1,-1	B2,B3	-1,-1	A2,A1	-2,-2	A1,B3	A1,B4	A1,B3	A1,N	A2,B3	A1,N	A1,A1	A1,B2	-2,-2	-2,-2	B4,B3	B4,B3	B4,B3	A3,A2	A1,B3	B4,N	A3,B3	B3,N	A3,B3	A1,B1	A1,A3	B3,B4	A3,N	A3,B3	A3,N	A3,N	A4,B1	A1,A1	A4,A1	-1,-1	-2,-2	-1,-1	-2,-2
iteration_1213	A1,B3	B4,N	-1,-1	A1,A3	B3,B4	-1,-1	A1,B4	A3,B4	A1,B2	A3,B3	A2,A2	A3,B4	A1,B3	A3,A2	A1,B4	-1,-1	-2,-2	B4,B2	A1,B3	B4,B3	A1,B4	A2,B4	A3,A2	A3,B3	A1,B4	A1,A1	A1,B4	A1,B4	A3,N	B3,B1	A3,B4	B1,B1	B4,N	-1,-1	A1,N	B4,B3	B4,B1	N,B1	N,B1	N,B1	A1,A2	A1,N	A1,A1	A1,A2	-2,-2	A1,N	A1,B4
iteration_1214	-2,-2	-2,-2	A3,A4	B2,N	-2,-2	A4,B1	A4,N	A3,B2	A2,B2	A4,B2	A3,B2	A3,B2	A3,B2	-1,-1	A3,B2	A2,N	A3,B2	A4,B1	-1,-1	A4,B1	A3,B1	A3,A3	-1,-1	A3,B2	B2,N	A2,B2	A3,N	-2,-2	-2,-2	A5,N	-1,-1	A4,N	N,B1	-2,-2	-2,-2	A5,B1	-1,-1	A4,B1	N,N	A4,B1	A3,B2	-1,-1	A3,B2	B2,B2	-2,-2	-2,-2	B2,N
iteration_1215	N,B1	N,B4	B4,N	A1,N	N,N	B1,B4	N,N	N,N	A2,B1	N,N	-1,-1	N,N	A1,B4	-2,-2	N,N	A2,B2	A1,N	N,B1	N,B4	N,B1	A2,N	N,B1	N,B1	-1,-1	A2,N	A2,N	A3,B2	B2,N	A1,B4	A1,A1	A1,B2	N,A2	B4,N	-2,-2	B4,N	A1,B2	A2,N	A2,N	-1,-1	N,N	N,B5	N,B4	N,N	B4,B5	-2,-2	-2,-2	N,A2
iteration_1216	-1,-1	A2,A2	A2,A2	A1,B2	A2,B1	-2,-2	A1,A2	B2,B1	A2,B1	A1,B1	-2,-2	A1,A2	A1,A2	B2,N	A2,B2	A1,A1	A1,A2	-2,-2	-2,-2	-2,-2	A2,B2	-2,-2	-2,-2	A2,B2	A1,B2	A2,A1	A1,B2	B2,N	A1,B4	-2,-2	B4,B2	B5,N	A1,B2	A4,B1	A1,N	-2,-2	B2,B5	A1,B5	A1,N	A1,N	A1,B1	A1,B1	-1,-1	A1,B1	A2,A2	A4,A2	A1,B2
iteration_1217	B2,B2	B2,B2	B2,B2	A2,B3	B2,B2	A4,B1	B3,B2	B3,B2	-2,-2	A2,B2	A2,B1	-1,-1	A2,B2	B3,B1	A2,B2	B1,B2	B3,B2	A4,B3	A4,B3	B1,B2	-2,-2	-1,-1	A2,A2	B2,B3	A2,B1	B2,B1	B2,B1	A2,A3	A1,B3	B2,N	A2,B3	N,B1	A2,B3	B2,B3	A3,B3	B3,B2	A2,N	B3,B1	A2,B1	-1,-1	N,B3	A3,B2	B2,N	B2,N	A1,B3	A1,B2	A2,N
iteration_1218	-2,-2	-2,-2	A4,N	B3,N	-2,-2	-2,-2	-1,-1	A4,B3	A2,A1	-1,-1	-2,-2	-1,-1	A4,N	-2,-2	A4,N	-2,-2	B3,N	-2,-2	-2,-2	-2,-2	A4,A2	-2,-2	-2,-2	-2,-2	-2,-2	-2,-2	-2,-2	A1,N	B3,B1	A1,A3	B3,N	N,B5	N,B4	A1,B3	B3,N	A1,N	N,N	-2,-2	N,N	-2,-2	B2,B1	-1,-1	-1,-1	A1,B2	-1,-1	B3,N	A1,N
iteration_1219	-2,-2	-2,-2	A1,N	B1,B5	-1,-1	A2,N	A1,B1	N,B5	N,B4	B5,N	A1,B1	N,B1	-1,-1	-1,-1	A1,B1	A4,A1	-1,-1	A1,N	A1,N	A2,B1	N,N	A1,N	A1,N	A2,B1	A4,B1	-1,-1	A4,B1	-2,-2	-2,-2	A2,A3	B5,B2	A5,N	N,B1	B2,N	B2,B5	A2,B5	N,B1	A5,N	A5,B1	N,N	A1,B4	B2,B2	A1,B2	B4,B2	-2,-2	-2,-2	B2,B1
iteration_1220	-2,-2	-2,-2	A2,N	A4,B1	-2,-2	-1,-1	A2,B1	N,B1	A4,B1	A2,B1	A2,B1	A2,B1	N,B1	-1,-1	N,B1	-1,-1	A2,B1	A2,A1	A1,B1	N,B1	A4,B1	A2,B1	A2,B1	N,B1	N,B1	N,N	-1,-1	A4,N	-1,-1	A5,N	A4,B4	A2,A1	N,B1	A1,B1	A4,B4	A4,A5	A2,B1	A2,N	A2,N	A2,N	-1,-1	A1,B4	N,B1	A1,B2	B2,B3	A1,B2	A2,B2
iteration_1221	-1,-1	A1,B3	A1,A2	A1,B1	A3,B3	B2,B3	A1,A1	A1,A1	N,B5	A1,A1	-2,-2	A1,A2	A1,B1	A4,N	N,N	B2,N	A1,A2	A1,B2	A1,B3	A1,B2	A1,N	-2,-2	-2,-2	A1,A4	N,B3	A2,B2	N,B1	B4,B1	A1,A1	A2,A2	A1,B4	A4,N	A1,B4	A2,B2	A1,B4	A1,A2	A1,A4	A4,B4	B4,N	B4,N	B2,B2	A1,B2	A1,B2	B2,B2	N,B1	A2,N	A1,A4
iteration_1222	A1,B3	B4,B1	A1,B4	A1,B2	A1,B1	A2,B2	A1,B4	A1,B4	-1,-1	A1,A1	B2,N	A1,B4	A1,B2	N,B4	A1,B4	-1,-1	B4,B2	A1,B2	A1,A2	A2,B4	A1,B2	A1,B2	A1,N	A1,N	B4,B1	A1,B1	A1,B2	B2,N	A1,A4	A1,B2	B2,B2	-1,-1	A1,B2	B2,B1	A4,N	B2,B2	A2,B2	A2,B2	A2,B2	A1,A2	A4,B1	B2,N	A4,B2	B1,B2	-2,-2	-2,-2	A2,B2
iteration_1223	B5,N	-1,-1	A1,B5	N,B1	A1,B5	A1,B4	A1,B1	B5,N	-2,-2	B5,N	A3,B5	A1,B1	B5,N	-2,-2	A1,B1	-1,-1	B5,N	A1,B1	A1,B1	A1,B1	-2,-2	A1,B1	A1,B4	-2,-2	A1,B3	A2,B1	A1,A2	-2,-2	-2,-2	-1,-1	-2,-2	-1,-1	B2,N	B1,B1	B2,B5	-2,-2	A3,B2	-2,-2	-1,-1	A3,B2	A1,A2	B2,B1	-1,-1	A1,B2	A2,N	A2,B1	A2,B2
iteration_1224	-2,-2	-2,-2	N,B1	-1,-1	N,B1	A3,B1	N,N	N,N	-1,-1	A5,N	A2,N	A5,B1	A5,N	-2,-2	N,N	A1,A3	A2,N	A3,N	N,B1	-1,-1	N,A2	A2,B1	N,B1	-2,-2	A1,N	A1,N	N,A3	-2,-2	-2,-2	N,B1	-2,-2	N,B1	A5,N	-1,-1	-2,-2	-2,-2	A5,N	N,B1	A5,B1	A5,N	A2,B3	N,A4	B3,N	A2,N	-2,-2	-1,-1	A5,N
iteration_1225	A1,N	B3,N	-1,-1	A4,A1	A1,B3	A3,B1	A1,N	A1,N	-2,-2	-2,-2	A1,B3	A4,N	-2,-2	-2,-2	A1,N	-2,-2	-2,-2	A3,A1	A1,B1	A3,N	-2,-2	A1,A4	A1,A4	-2,-2	-2,-2	-2,-2	-1,-1	A4,B1	A1,A4	A1,A4	A4,A4	A4,N	A4,A4	N,A2	A1,B1	A4,A1	A4,A4	A4,N	N,B1	A4,A4	B2,B1	A1,N	N,B1	A1,B2	-1,-1	-2,-2	A4,B1
iteration_1226	-2,-2	-2,-2	B4,N	A2,A1	-2,-2	B5,N	A2,B4	A2,B4	A4,B1	A2,B4	B1,B3	A1,N	A1,N	-1,-1	A2,B4	A1,B1	-1,-1	-1,-1	A2,N	A2,B5	-1,-1	A1,B1	N,B1	A1,N	A2,B1	A2,B1	B1,B4	-1,-1	-1,-1	A1,N	A1,B2	B2,N	A2,A1	A1,B3	-1,-1	-1,-1	A1,N	A2,B2	A2,B2	A1,B2	A3,B1	A1,B2	A1,A3	A3,B2	A2,B1	A2,A1	A1,A1
iteration_1227	A5,N	B2,N	N,B2	N,B1	A5,B2	B1,B1	N,N	N,N	B3,N	B2,B1	N,A5	N,N	N,N	B1,B3	N,B1	A2,B2	N,N	N,B1	N,B2	-1,-1	N,B3	-1,-1	N,N	N,B1	-1,-1	A2,B1	B2,B1	-2,-2	-2,-2	A2,B1	N,B1	A1,B1	B2,N	A1,A2	B2,N	A2,B1	A1,B2	A1,N	-1,-1	B1,B2	B1,B1	A1,B2	B2,B1	B2,B1	-2,-2	-2,-2	B2,B2
iteration_1228	B4,N	A1,A1	A1,B4	-1,-1	A1,N	B1,B2	A1,A2	A1,N	B1,B2	A1,N	A1,B2	A1,N	B4,N	A1,A1	A1,A2	A2,B3	-1,-1	-2,-2	-1,-1	A2,B1	N,B1	A1,A1	B2,N	A1,B4	A2,A1	A2,A2	A2,A1	N,A3	N,A2	-1,-1	N,N	B5,N	A2,N	A5,N	-1,-1	A1,N	A2,B5	A2,B5	B5,N	A2,B5	B1,B4	A5,A2	A5,B4	A5,B1	B3,B2	A5,B3	A5,B5
iteration_1229	A3,B1	B2,B2	A3,B2	B2,B1	A3,B2	A2,A2	B2,B2	A3,B2	B3,N	B2,B2	A1,A3	B2,B2	B2,B1	A3,B1	A3,B1	A2,A4	A3,B2	A2,B2	A2,B2	A2,B2	A3,B3	A1,B2	-1,-1	A3,B2	A2,B1	A3,A2	A3,A2	B1,B2	B1,B1	A2,B1	B2,B1	A3,A1	B2,B1	A1,B2	B1,B1	B1,B2	A3,B2	A3,B2	A3,B1	A1,B2	A2,B2	B2,B1	B2,B1	B2,B2	A4,A1	A4,B2	-1,-1
iteration_1230	A2,A2	B3,B2	A2,A1	A4,A1	A2,B3	A3,B2	A1,A1	A2,A4	-1,-1	A2,A4	-1,-1	A1,A1	A1,A4	-2,-2	A1,A2	B5,N	A1,A4	A1,B2	A1,B2	A3,A1	-2,-2	A1,N	A1,A3	-2,-2	A2,B5	A1,B5	A1,N	A1,A1	A4,B1	-1,-1	A1,B1	-1,-1	A4,A1	A2,N	A4,A1	B1,B1	A1,A4	-2,-2	-2,-2	-2,-2	B2,B1	A2,A4	A2,B2	A2,B2	-2,-2	-2,-2	A1,B2
iteration_1231	-2,-2	-2,-2	B2,N	A3,N	-2,-2	A2,B3	A3,B2	-2,-2	-2,-2	A3,N	-2,-2	-1,-1	B2,N	-2,-2	-1,-1	-1,-1	A3,N	A3,A2	A3,B3	B2,B3	A2,B5	-2,-2	N,B1	B2,N	-2,-2	N,B1	-1,-1	-2,-2	-2,-2	-2,-2	A1,N	-2,-2	-2,-2	A1,B2	A3,A5	-2,-2	-2,-2	-2,-2	-2,-2	-2,-2	B5,N	A1,A3	A1,N	A1,B5	A2,B1	A1,B1	-2,-2
iteration_1232	-2,-2	-2,-2	-1,-1	A3,N	-2,-2	A2,B1	A3,B1	A3,B1	B2,B2	N,B1	A1,B4	N,B1	A3,B1	A1,A4	A3,B1	B1,B2	N,B1	B1,B1	A3,B1	A2,B1	B1,B2	A1,N	-1,-1	A3,A1	A3,B2	A3,B1	B1,B1	-2,-2	-2,-2	-1,-1	-2,-2	-2,-2	-2,-2	A1,A4	-2,-2	-1,-1	-2,-2	-2,-2	-2,-2	-2,-2	-2,-2	-2,-2	A4,N	-2,-2	B3,B1	A1,B3	A4,B1
iteration_1233	A1,B2	A1,A1	A1,B2	A1,A1	A1,B2	A2,B2	-1,-1	A1,A1	A1,B3	A1,A1	B1,B2	A1,B2	A1,A1	A3,B2	A1,A1	B4,N	A1,A1	A2,A1	A1,B2	A1,B2	A1,B3	B2,B1	A1,B1	A3,A1	A1,B4	A1,N	-1,-1	A1,A1	A1,A1	-1,-1	A1,A1	N,A4	A1,A1	N,A5	A1,A1	A1,B1	A1,N	A1,A4	A1,A4	A1,A4	B2,B3	A1,N	A1,B2	B2,N	-2,-2	-2,-2	A1,A1
iteration_1234	N,B3	N,B2	B2,B1	-1,-1	N,N	-2,-2	-2,-2	-2,-2	-2,-2	-2,-2	-2,-2	-2,-2	B2,B2	A1,B1	N,B2	N,A2	-2,-2	-2,-2	-2,-2	-2,-2	-2,-2	-1,-1	-1,-1	A1,B2	N,N	A2,N	N,N	-2,-2	-2,-2	A3,B2	B5,B2	-1,-1	B2,B5	-1,-1	-2,-2	B2,B5	B1,B5	B2,B1	A3,B2	A3,B2	A3,A2	B2,N	A2,N	A3,B2	A2,B2	-1,-1	N,B1
iteration_1235	-2,-2	-1,-1	A5,B5	A1,B3	-2,-2	N,B5	A1,B3	A1,N	A3,B1	-2,-2	B3,B1	-2,-2	-2,-2	B3,N	-1,-1	N,B2	A1,B3	B3,B5	B3,N	B3,N	A3,A1	A1,B3	A1,B3	A1,B3	N,N	B2,N	-2,-2	A1,B2	B3,B1	A3,B2	B2,B1	A1,A1	A1,B1	B4,N	A1,B3	B2,B2	A1,A1	A1,A1	A1,B1	A1,A1	-2,-2	B3,N	B3,N	B3,N	A1,B3	A1,B4	A1,B3
iteration_1236	-2,-2	-2,-2	N,B1	-1,-1	-2,-2	A3,A2	A1,B1	N,N	-1,-1	N,B1	B3,B1	A1,B1	A1,B1	N,A5	A1,N	B2,N	A1,N	-1,-1	A3,B1	A1,A2	N,B3	B1,B3	A1,A3	A1,N	N,N	N,N	A1,B2	-1,-1	-2,-2	-2,-2	-2,-2	N,A2	N,A2	B3,N	-2,-2	-2,-2	A2,N	A2,N	N,N	A2,N	A1,A4	B3,N	A4,N	A1,N	A4,B1	A4,B3	A4,A2
iteration_1237	A1,B1	A2,N	A1,A2	A1,B1	A2,B1	-1,-1	A1,A2	A1,A1	A3,B1	B1,B1	A3,B1	A1,B1	A2,B1	A3,B1	A2,B1	N,B2	A1,A1	A2,B1	-2,-2	A2,B1	A1,B1	A3,A1	A3,A1	A2,A3	N,B1	B1,B2	A2,N	A4,A1	B1,B1	A2,B2	A4,B1	B2,B3	A1,B1	A1,A4	A4,B1	-1,-1	B1,B2	A1,B2	A1,B2	B1,B3	B1,B1	A4,A1	A1,B1	A1,B1	B1,B3	A1,B1	B1,B2
iteration_1238	A3,B2	A1,A4	A1,B2	A1,B1	A3,A1	A1,B1	A1,B1	B2,B1	-2,-2	A1,B2	A2,A2	A1,B1	A1,A1	A1,A1	A1,A1	B3,B2	B2,B1	B1,B1	A1,B1	A1,A1	-2,-2	A1,A2	A2,B1	A1,A1	A1,B3	-1,-1	A1,B3	A1,B4	-1,-1	A4,A1	A1,B1	A1,A3	A1,B1	B3,B2	B4,B1	A1,A4	A1,B1	B1,B1	A1,A2	-1,-1	-1,-1	-1,-1	B1,B4	A3,B4	A3,N	A3,B3	B1,B1
iteration_1239	N,A3	N,A3	N,N	B5,B4	A3,N	A3,B1	N,B5	N,B5	-2,-2	N,B4	N,B5	N,B5	N,B5	-2,-2	-1,-1	A2,N	N,B4	-1,-1	A3,N	A3,N	B5,N	N,N	-1,-1	-2,-2	A2,B4	-1,-1	A2,B4	-2,-2	-2,-2	-2,-2	-2,-2	-2,-2	-1,-1	-1,-1	-2,-2	-2,-2	N,B1	-1,-1	-1,-1	N,B1	A4,B1	B1,B2	B1,B1	B1,B2	-2,-2	N,B1	N,B1
iteration_1240	N,A3	A1,B1	A1,N	B3,B2	A1,N	A2,N	B2,N	A1,B3	-1,-1	B3,N	-2,-2	B3,N	A1,B2	A2,B1	-1,-1	A4,A1	B2,N	A2,N	A2,B2	A2,B2	-1,-1	-2,-2	-2,-2	A1,B1	A4,B2	A4,B2	-2,-2	-1,-1	A2,B3	A2,B2	B3,B2	A4,A1	B3,B1	-2,-2	-1,-1	A2,B3	A4,B1	A4,B3	A1,B1	A1,B3	B5,N	N,B1	B5,B1	N,B5	-2,-2	-2,-2	B1,B5
iteration_1241	-1,-1	-2,-2	A3,A4	A3,B3	A1,N	A1,B4	A3,A3	A3,B3	A2,N	A3,A4	-1,-1	A3,B3	A3,B3	A3,N	A3,A3	A4,A1	A3,A3	A1,A3	-1,-1	A3,B4	A2,B3	B3,B1	B3,B1	A3,B3	A3,A1	A3,A1	A3,A4	B3,B2	A3,A1	A1,A4	A3,B3	N,A3	A1,B2	B2,B1	A3,B3	A3,A1	A1,A3	B2,N	B2,N	A1,A5	B3,N	A3,B1	B1,B3	B1,B3	A1,A1	A1,B2	A1,B3
iteration_1242	-2,-2	-2,-2	A2,A4	A2,A1	-1,-1	B2,B1	-1,-1	A4,A1	A2,B1	A2,A1	-2,-2	A4,A2	A2,A2	A2,A2	A2,A2	A1,B4	-1,-1	A4,B2	-1,-1	A4,B2	-1,-1	-2,-2	-2,-2	A2,A2	A2,B4	A2,B4	A1,A2	-2,-2	-2,-2	-2,-2	A1,N	-2,-2	-2,-2	-2,-2	-1,-1	-2,-2	-2,-2	A1,N	-2,-2	-2,-2	-2,-2	-2,-2	-2,-2	-2,-2	-2,-2	-2,-2	-2,-2
iteration_1243	A4,N	B2,B3	A4,B2	B1,B2	A4,B3	A3,B2	A4,B2	B2,B1	-2,-2	-1,-1	B2,N	A4,B1	A4,B2	-1,-1	B2,B1	-2,-2	A4,B1	A4,A3	A3,B2	A3,B2	-2,-2	B1,B1	A4,B2	B2,N	-2,-2	-2,-2	-1,-1	A3,B1	B2,B1	A1,B4	B1,B2	A1,B4	B1,B1	A1,A3	A3,B2	A1,B2	B4,B1	A1,B1	A1,B1	A1,B1	B3,B2	A3,A1	A1,B3	A3,B3	-2,-2	-2,-2	B3,B4
iteration_1244	A3,B1	A4,B2	A4,A1	A1,B2	A3,B1	A2,B3	A2,B2	A1,A3	-2,-2	-1,-1	-1,-1	A1,A2	A3,B2	N,A5	A1,A3	A2,B1	-1,-1	-1,-1	B2,B3	A2,B2	-2,-2	A1,B1	A1,B1	B2,N	A2,A1	A2,A1	A2,A3	-1,-1	A3,A1	A2,B3	A3,B2	-1,-1	A1,B2	B2,B2	-1,-1	A3,A2	B2,B2	B2,B2	-1,-1	B2,B2	B2,B1	A3,B2	A3,B2	A3,B2	B2,B3	B2,B2	A3,B2
iteration_1245	-2,-2	-2,-2	N,B1	A3,B2	-2,-2	-2,-2	-1,-1	B2,N	A2,A2	B2,B1	N,A3	A3,B1	B2,N	A4,B1	B2,N	N,B2	-1,-1	-2,-2	-2,-2	-2,-2	A2,B2	A3,N	A3,N	A4,B2	B2,N	B2,B2	N,N	A3,A1	A1,B2	-2,-2	A1,A3	A1,A4	A3,B2	A1,A4	A1,B2	-2,-2	A1,N	A3,A1	-1,-1	A3,A1	A2,N	A1,A1	A1,A2	A1,A2	B1,B4	A1,B1	A1,B2
iteration_1246	-2,-2	-2,-2	A4,A3	N,B1	-2,-2	A1,A3	A4,B1	A3,B1	B1,B3	-1,-1	A2,A2	A4,B1	A4,B1	B2,B2	-1,-1	A2,B3	A3,B1	A3,B1	A3,B1	A1,B1	B1,B1	-2,-2	A2,B1	B1,B2	A2,N	A2,N	A4,B3	A3,N	B1,B1	A1,A1	A3,B1	A3,N	A3,B1	N,B1	-1,-1	A3,A1	A3,A3	A3,N	A3,N	N,B1	A1,A3	N,N	A1,N	N,A3	A1,A2	A1,B1	A3,N
iteration_1247	N,A3	N,B5	A3,N	A1,B1	N,N	B2,B2	-1,-1	A1,A3	-2,-2	A1,N	A1,A3	N,B1	A3,B1	B1,B3	A1,A3	B2,B2	N,B1	A3,B2	B2,B1	-1,-1	-2,-2	A3,N	A1,B1	B1,B1	B2,B1	A3,B2	B2,B1	A1,A3	-1,-1	-1,-1	-2,-2	A5,N	-1,-1	-1,-1	A3,B1	A1,N	A1,N	A5,B1	A1,A5	N,B1	A1,B4	A3,B4	B4,B4	B4,B4	A4,N	A4,B1	B4,N
iteration_1248	N,B1	-2,-2	-1,-1	A2,A1	-2,-2	B1,B3	A1,B1	A1,B1	B1,B4	A1,N	A1,B3	-1,-1	A1,N	A2,B1	-1,-1	B2,B2	A1,N	B1,B1	-1,-1	-1,-1	A1,B1	A2,B3	A2,B3	N,B1	A2,B2	A2,B2	B2,B1	A2,B1	A2,A1	B4,B1	A2,B1	B4,B1	B1,B2	B2,B2	A1,B1	A2,B4	A1,B4	A1,B4	A1,B4	A2,B1	A3,A1	B1,B2	A1,B2	A3,B2	A4,N	A4,B2	B2,B4
iteration_1249	-1,-1	B3,B2	A2,B3	A3,B5	-1,-1	N,B2	B3,B5	A2,B5	-1,-1	A3,B3	-2,-2	B3,B5	-1,-1	-2,-2	B3,B5	-2,-2	A2,A3	-2,-2	-2,-2	B3,N	A4,B5	-2,-2	-2,-2	-2,-2	-1,-1	-2,-2	-2,-2	-1,-1	A3,A2	-1,-1	A2,N	N,A2	N,A3	N,B3	A3,B5	A2,B2	N,A2	N,N	N,A2	A3,A2	-2,-2	A3,N	-2,-2	-2,-2	-2,-2	-2,-2	-2,-2
iteration_1250	A4,B1	A2,N	N,B1	B2,B1	A2,B1	A2,A3	N,B1	-2,-2	-2,-2	N,B1	-2,-2	-1,-1	N,B2	N,A4	N,B1	A3,N	-2,-2	A2,N	-2,-2	A2,B1	-1,-1	-2,-2	-2,-2	N,N	N,B1	N,B1	A3,B1	B4,B1	A1,B2	B3,B1	A1,B4	A2,B1	B2,B1	B3,B1	A1,B1	B4,B3	B1,B1	A2,B1	A2,B2	B1,B2	A5,N	B1,B3	N,B1	A5,B3	-2,-2	-2,-2	N,B1
iteration_1251	B1,B4	B1,B4	A1,B1	N,N	-1,-1	N,B5	B1,B2	B1,B3	-2,-2	B1,B3	-2,-2	B1,B2	B1,B3	N,B4	B1,B2	A1,B3	B1,B2	-1,-1	N,B1	-2,-2	-2,-2	-2,-2	-2,-2	N,N	A1,N	A1,B3	B3,N	N,B3	N,B4	A2,A3	B3,B4	-2,-2	-1,-1	-1,-1	N,N	A2,B3	-2,-2	-2,-2	-1,-1	-2,-2	A1,B4	N,B1	B4,B1	A1,B1	A2,B3	A2,B1	-1,-1
iteration_1252	-1,-1	-1,-1	-1,-1	B4,N	A3,B5	-2,-2	-2,-2	-2,-2	-2,-2	-2,-2	A1,A3	B4,N	-2,-2	-2,-2	B4,B5	A2,B3	-2,-2	N,B1	N,B1	-2,-2	-2,-2	A1,N	A1,B4	-2,-2	B3,B4	B3,B4	B3,B4	-1,-1	A1,B4	B1,B3	A1,N	A2,B1	A1,N	-1,-1	B4,N	N,B1	A2,A1	N,N	-1,-1	A2,N	B1,B4	B1,B4	B1,B1	-1,-1	-2,-2	-2,-2	A2,B1
iteration_1253	-2,-2	-2,-2	B3,N	A3,B1	-2,-2	-2,-2	B1,B3	N,B1	-2,-2	A3,N	A2,A2	B1,B3	B1,B3	A2,B1	N,B1	A1,A3	B1,B3	-2,-2	-2,-2	-2,-2	-2,-2	A2,B3	A2,B3	B1,B3	A1,N	A1,N	A1,B1	A3,B2	B1,B3	B2,B3	A3,B1	A2,B1	A3,B3	A2,A2	B2,B1	B1,B2	A3,A2	A3,B1	A3,B1	A3,B1	-1,-1	A2,B2	A2,B1	A2,B1	A1,B3	A2,B3	A2,A3
iteration_1254	-1,-1	A1,A2	A1,B2	A1,N	A2,B2	A2,B1	A1,B2	N,B1	A3,A1	-1,-1	A3,B1	-1,-1	A1,N	-2,-2	A1,B2	A2,B2	A1,B2	A1,A2	A1,A2	A1,B1	A3,B2	N,B1	A3,A1	-2,-2	-1,-1	-1,-1	-1,-1	-2,-2	-2,-2	A2,B2	A1,N	-1,-1	A1,A2	-2,-2	A1,N	A1,B2	A3,A2	A1,A3	A2,A3	A1,B1	B4,N	A1,N	A1,B4	B4,N	-2,-2	-2,-2	A3,B4
iteration_1255	A2,B3	A3,B1	A3,B3	A3,A3	A3,B3	B4,N	A3,B3	A3,A3	B4,B1	A3,B3	A2,A1	A3,B3	-1,-1	-2,-2	A3,B3	B4,N	A3,B3	B3,N	A3,B4	A3,N	A3,B4	A2,B3	A3,A1	-2,-2	B3,N	B3,B4	A3,B4	-1,-1	A3,B2	-1,-1	A3,A3	B1,B3	A3,B2	B2,B2	A3,B2	A3,B3	A3,B1	B2,B3	B2,B3	A3,N	B2,B1	B2,B2	B2,B1	B2,B2	N,A5	B2,N	B1,B2
iteration_1256	N,B4	A1,B2	B2,N	A1,A1	A1,N	A2,B2	A1,B2	A1,N	A2,B1	A1,N	A1,B3	A1,N	A1,B2	A1,B1	A1,B2	A4,N	-1,-1	A2,B2	A1,A2	-1,-1	N,B1	A1,A1	B3,N	A1,A1	A1,A4	B2,B1	A4,B2	A1,B2	A1,N	-2,-2	B2,N	A1,B2	B2,N	A2,B3	A1,N	-2,-2	B2,N	B2,B2	B2,N	-1,-1	-2,-2	-1,-1	-2,-2	-2,-2	N,B3	A2,N	-1,-1
iteration_1257	-2,-2	-1,-1	A4,A1	A2,B2	-2,-2	A2,B2	A2,A4	-1,-1	A1,B2	A1,B2	B2,B3	-1,-1	A4,B2	B1,B1	A1,B2	A1,A3	A1,B2	A2,B2	A2,A4	A2,B2	A1,A1	-2,-2	A4,B2	B2,B1	-1,-1	A1,B2	A1,A3	-1,-1	A2,B2	A3,B2	A2,B2	-1,-1	A2,B2	A1,B3	B2,B2	A2,A3	A2,A2	A2,A2	-1,-1	A1,B2	-2,-2	-1,-1	A1,N	-2,-2	B2,B3	B3,B2	A2,N
iteration_1258	A3,B1	B1,B1	B1,B1	B4,B3	A3,B1	A2,B1	B2,B1	A2,B4	B3,N	B1,B2	A3,A2	B2,B1	B1,B5	N,A5	B1,B5	-2,-2	B1,B5	A2,B2	A2,B2	B1,B1	B4,B3	A3,B2	A2,B1	N,B1	-2,-2	-2,-2	-1,-1	-2,-2	-2,-2	A3,B2	-2,-2	-2,-2	-2,-2	-2,-2	-2,-2	-1,-1	B2,B1	-2,-2	-2,-2	-2,-2	A2,B2	A5,N	A5,B2	A2,A5	-2,-2	-2,-2	A5,B2
iteration_1259	N,B4	A1,B4	B4,N	A5,N	B4,N	-1,-1	N,N	A5,N	-2,-2	A5,B4	A3,A2	A5,B4	A5,B4	N,A5	N,N	A2,A3	-1,-1	A1,N	A1,N	A1,N	A5,N	A5,A3	A3,B4	A5,N	N,A3	N,A3	N,A2	-2,-2	-1,-1	-1,-1	A3,N	-1,-1	A5,A3	-2,-2	-2,-2	A3,B2	A3,A3	-2,-2	A5,B1	-2,-2	-1,-1	-1,-1	A3,B1	A3,B1	-2,-2	-2,-2	A3,A3
iteration_1260	A3,B2	A4,B1	A4,A3	B1,B2	A4,B2	A4,N	A3,B2	A4,B2	N,B4	A3,B1	A2,A1	-1,-1	A4,B1	A1,B2	A4,B2	A2,A3	A4,B2	A4,B2	A4,B2	-1,-1	A4,N	A2,B2	-2,-2	A4,A1	-1,-1	A4,A2	A4,A2	-2,-2	A4,B1	A3,B1	B1,B3	N,B2	A4,N	A2,A2	A4,N	A3,B1	A4,N	N,N	A4,N	B2,N	-1,-1	A4,A2	-2,-2	A4,B1	B3,N	A2,B3	-2,-2
iteration_1261	A2,N	A1,B3	A2,B3	A2,A3	A1,A2	B5,N	A2,B3	A3,B3	N,B2	A2,A2	-1,-1	-1,-1	A2,B3	N,A2	A3,B3	-1,-1	A2,A3	B3,N	A2,B5	B3,B1	B3,N	-2,-2	-2,-2	B3,N	-1,-1	A3,A4	-1,-1	-2,-2	-2,-2	-1,-1	A2,A3	-2,-2	-2,-2	-2,-2	-2,-2	A2,B3	-2,-2	-2,-2	-2,-2	-2,-2	A2,B1	A3,N	A2,A3	-1,-1	-2,-2	-2,-2	-2,-2
iteration_1262	-2,-2	-2,-2	N,B3	N,B1	-2,-2	A2,A2	B3,N	B3,N	-2,-2	N,B1	-2,-2	B3,B1	N,N	A1,A3	N,N	-1,-1	N,N	A2,B3	A2,B3	A2,B3	-2,-2	-1,-1	-2,-2	A1,N	-1,-1	N,N	N,B3	B2,N	A2,B1	A1,B1	A2,B2	A1,B2	A2,N	A2,B3	N,B1	-1,-1	A1,A2	A1,A4	A1,A2	B2,N	-1,-1	B3,N	A5,B3	N,N	A3,A2	A3,B3	A2,B3
iteration_1263	B1,B4	A3,N	A3,B1	A4,B1	B4,N	A1,B2	B1,B1	A3,A4	B3,B2	A3,B1	-2,-2	A3,A4	A4,B1	-1,-1	A3,B1	A1,A1	B1,B1	B2,B1	B2,B1	B2,B1	A3,B3	-2,-2	-2,-2	A4,A3	A3,A1	A1,B1	A1,B1	A4,B1	B1,B3	A3,B1	A4,B1	B2,B1	A4,B1	B2,B3	A4,B1	A3,B1	A4,B2	B1,B2	A4,B2	B1,B1	B1,B1	A4,B2	A4,B1	B2,B1	A1,B4	A1,B2	B1,B2
iteration_1264	-2,-2	-2,-2	N,B1	A3,A3	-2,-2	A2,A2	A3,B1	A3,B1	A1,A2	A3,N	A3,B2	A3,B1	A3,N	A1,B2	A3,N	A1,B1	A3,B1	A2,B1	A3,A2	-1,-1	A1,B1	A3,A3	A3,B1	A3,B2	A1,N	A1,N	N,B1	A3,A2	A3,N	-2,-2	A2,N	A4,B2	A3,A2	A1,A1	A3,N	-1,-1	-1,-1	A3,B1	A2,B4	-1,-1	-1,-1	-1,-1	N,B1	-1,-1	B2,B2	A1,B2	-2,-2
iteration_1265	A4,B1	A2,A2	A4,A2	A3,B5	A2,B1	-2,-2	A3,A2	A3,A2	-1,-1	A4,B5	A4,B1	A2,B5	A2,B5	A4,A1	-1,-1	A2,A2	A2,B5	-2,-2	-2,-2	-1,-1	A3,B2	A2,B1	A2,B1	A4,B5	A2,A2	A2,A2	A2,B5	B5,N	A3,A2	A1,A3	A3,N	N,A2	N,A2	-1,-1	A2,N	A1,N	A2,A2	N,N	A2,A2	A2,N	-1,-1	A2,A2	A2,A1	A2,B3	B1,B3	A2,B1	A2,A1
iteration_1266	-2,-2	-1,-1	A1,A4	B4,N	-2,-2	-2,-2	A4,N	A1,N	-2,-2	A4,N	A2,B2	A4,N	A1,B4	A3,B2	-1,-1	-1,-1	A4,N	-1,-1	A4,N	-1,-1	A1,N	A4,B2	A2,N	B4,B2	A4,B3	-1,-1	A4,B3	A5,N	B4,B1	A2,B1	-1,-1	A3,A1	N,B1	A3,B2	A5,B4	A2,B4	A1,B1	A3,B1	A1,N	A1,B1	A4,B1	A3,B4	N,N	A3,B1	N,B3	A3,N	A1,A3
iteration_1267	N,B3	N,A3	A3,N	A1,B3	N,N	-2,-2	A1,N	B3,N	-1,-1	A1,N	A3,B1	A1,A3	A1,N	-2,-2	A3,B3	-1,-1	B3,N	A1,N	A1,N	-1,-1	B3,N	A3,B1	A3,A3	-2,-2	A1,B3	A3,A1	A1,B3	A1,A1	B2,B1	B2,N	A1,B2	-1,-1	A1,B3	B4,B1	A1,N	B2,B2	B3,B1	A1,B1	B3,B1	B3,B1	N,B2	N,B4	N,N	-1,-1	-2,-2	-2,-2	N,B3
iteration_1268	A3,B1	A1,B1	-1,-1	A2,A4	A3,B1	A1,B2	A1,A4	A1,A2	-2,-2	A1,A4	A3,N	A2,B1	A1,A4	-2,-2	A1,A2	B2,B2	A1,A4	A1,A1	A1,B2	-1,-1	-2,-2	A2,N	A3,B1	-2,-2	A2,B2	A1,B2	A1,B2	A1,A4	A2,B3	A2,B1	A1,B3	B1,B3	-1,-1	N,A3	A2,A4	A2,B3	A2,B1	A1,B1	-1,-1	A1,B3	-2,-2	A2,A3	A2,A3	-2,-2	A4,B1	N,B1	A2,B1
iteration_1269	A2,B2	A1,A4	A2,A1	A5,B2	A1,B2	A3,A2	A2,B2	A5,A2	-2,-2	A5,A1	A2,B2	A5,A1	-1,-1	B2,B2	A5,A1	B1,B3	A5,A1	-1,-1	A3,B2	-1,-1	-2,-2	B2,N	A1,B2	A5,B2	A1,B1	A1,B1	-1,-1	-1,-1	B2,B3	B4,N	A5,B2	-1,-1	A5,B2	A1,B2	A5,B3	A5,B4	A5,B4	A5,B1	-1,-1	A5,B1	A4,N	-1,-1	A4,B3	B3,N	B1,B4	B2,B1	A4,A5
iteration_1270	A1,A1	B5,N	A1,B5	B2,B1	A1,N	A4,B1	B5,B1	B5,B1	-2,-2	A1,B2	A3,B1	B5,B2	B5,B2	-2,-2	-1,-1	A1,B2	A1,A3	A4,B1	A4,B5	A4,B1	-1,-1	B1,B5	B1,B5	-2,-2	A1,A1	B2,B1	B2,B1	-1,-1	A1,B2	B3,B1	A1,B1	A1,B2	A1,B1	A1,B4	A1,B1	B1,B3	A1,B2	A1,A1	A1,A1	B1,B2	A1,A1	-1,-1	A1,A1	A1,A1	B3,B1	B4,B3	A1,B2
iteration_1271	-1,-1	A1,A5	A1,B1	A1,N	A4,B1	B3,B2	A1,A1	-1,-1	-2,-2	-1,-1	A4,B1	A1,A1	N,B1	-2,-2	A1,A1	B3,B2	A1,A1	A1,B2	A1,B3	A1,B3	N,B1	A1,B1	-1,-1	N,B1	A1,B2	-1,-1	A1,B3	B3,N	A1,A1	A1,A2	A1,B3	A1,B4	A1,N	A1,A3	A1,B3	A1,B3	A1,N	B4,N	A1,A1	A1,B4	-1,-1	A1,B3	A2,B3	A1,A2	A3,B2	A3,A1	B3,N
iteration_1272	A1,B2	B3,N	B2,B3	A2,B2	A1,N	B2,B3	B2,B2	B2,B3	-2,-2	B2,B3	A3,B1	B2,B2	B2,B3	-2,-2	B2,B2	A3,B2	A2,B3	B2,B2	B2,B3	-1,-1	-2,-2	B1,B2	A3,B2	-2,-2	A3,B2	B2,B2	B2,B2	A2,B2	B2,B1	-2,-2	-1,-1	A3,A1	-1,-1	-1,-1	A2,B2	-2,-2	A1,B1	A3,B1	-2,-2	-2,-2	B4,N	A2,A1	A1,B4	A2,N	-2,-2	-2,-2	A1,B1
iteration_1273	B1,B4	B1,B4	B1,B1	A1,N	B1,B4	A2,N	A1,B1	A1,B1	N,B1	N,B1	A1,B3	-1,-1	N,B1	A3,N	A1,B1	N,A3	A1,B1	A2,B1	A1,A2	A1,N	B1,B1	B3,B1	A1,N	A3,B1	A1,A3	A1,A3	A1,N	B3,N	A1,B3	A3,B2	B3,B3	B1,B4	B3,N	A1,B3	B3,N	A3,B3	N,B1	N,B1	-2,-2	N,B1	A2,B2	B3,B3	B2,N	A2,N	-2,-2	-1,-1	B2,B1
iteration_1274	A1,B3	B5,N	B3,B5	A2,A1	B3,N	B3,B1	A2,B3	-1,-1	A3,B2	A1,B3	-2,-2	A2,B5	A1,B3	-1,-1	A2,B5	B2,B3	A2,B3	B3,B3	B3,B1	B3,B3	A3,A1	-1,-1	-1,-1	A3,B3	-1,-1	B5,B2	A2,B2	A1,A4	A2,B1	B4,B1	A1,B1	-1,-1	A2,A1	-2,-2	A2,A4	A1,B4	-1,-1	A1,B2	-2,-2	-2,-2	-1,-1	A2,N	-1,-1	-2,-2	A1,A1	A1,B5	A2,B2
iteration_1275	B4,N	-1,-1	A3,B4	N,N	A3,N	A2,A1	B4,N	B4,N	N,A3	-1,-1	-2,-2	-1,-1	A3,N	-2,-2	B4,N	-2,-2	A3,N	A2,B4	A2,B4	A1,N	N,N	-2,-2	-2,-2	-2,-2	B4,N	-2,-2	-2,-2	N,A5	N,B5	A2,B1	N,N	B2,B2	A5,N	B1,B2	B5,N	-1,-1	A5,B2	A5,B2	A5,B2	B2,N	A3,N	N,B2	A3,N	B2,N	A5,N	A5,B1	A5,A3
iteration_1276	B2,B2	A1,A3	A1,B2	A3,A1	-2,-2	B1,B1	A1,B2	A1,B2	N,B4	A1,B2	A3,B1	A1,A3	A1,B2	A2,A3	A1,A1	-1,-1	A1,A1	B2,B1	A1,B1	A1,B1	B2,N	A3,A3	A1,B1	A1,A2	A1,N	A1,A5	-1,-1	A1,A1	A3,B1	A1,A1	A1,B1	-1,-1	A1,B1	A2,B3	A1,B1	A1,B1	A4,B1	A1,B1	A1,B1	B1,B1	B2,N	A1,A2	A1,N	A1,B2	B2,B3	B3,B2	-1,-1
iteration_1277	A1,A3	B4,N	A1,B4	-1,-1	-1,-1	A3,B3	-1,-1	B4,B1	N,B5	B4,N	N,B5	B4,N	A1,N	B3,N	B4,N	-1,-1	B4,B1	A1,B5	A1,B5	A1,B5	N,B1	N,N	N,N	A1,B3	N,B1	-2,-2	-2,-2	B3,N	A3,B1	-1,-1	B1,B3	B1,B3	A3,B3	-1,-1	A3,B3	A2,B3	B3,B3	A3,B1	A3,B1	A3,B1	A4,B1	A3,B1	A3,B1	A3,A4	A2,A2	A2,B1	B1,B3
iteration_1278	A4,B5	A3,A2	A4,A3	A2,A2	-2,-2	N,A3	A2,A2	A2,A2	A2,B2	A2,A5	-2,-2	A2,A5	A2,A5	-2,-2	A2,A5	-1,-1	A2,A5	A2,N	A2,N	-1,-1	A2,B2	-2,-2	-2,-2	-2,-2	A2,B1	A5,B1	A2,B1	A2,A2	A2,A2	B4,N	A2,A2	-1,-1	A2,A2	B1,B1	A2,A2	A2,B4	A1,A2	A2,A1	A2,A1	A2,A1	B2,B2	A2,B1	B1,B2	A2,B2	B2,B2	B1,B2	A1,B1
iteration_1279	A1,B2	A1,N	A1,N	A3,A2	B2,N	B4,N	A3,N	N,A2	-1,-1	-1,-1	A2,B1	A2,A1	-1,-1	-2,-2	N,A2	-2,-2	A1,A3	N,N	B4,N	A3,B4	B2,N	A2,B1	A1,B1	-2,-2	-2,-2	-2,-2	-2,-2	A3,B2	B3,B5	N,B3	B2,B3	A4,B1	B2,B3	-1,-1	B2,B3	B2,N	A4,B2	-1,-1	B1,B3	B1,B3	A1,A2	A2,B3	A2,B3	A1,B3	-2,-2	-2,-2	A4,B3
iteration_1280	A4,N	B2,N	N,N	N,A2	A4,B2	-2,-2	N,A2	N,A2	-2,-2	N,N	A2,B2	N,N	-1,-1	N,B4	N,N	N,B3	N,N	-2,-2	-2,-2	-1,-1	-2,-2	B2,N	A2,N	N,N	N,N	-1,-1	N,N	-2,-2	-2,-2	B2,B2	A3,A2	A1,B4	N,A2	-1,-1	-2,-2	A3,B2	A1,A2	B4,N	N,N	B4,N	B1,B1	A1,N	N,B1	N,B1	-2,-2	A1,N	A2,N
iteration_1281	-2,-2	-1,-1	A2,A1	B2,N	-2,-2	-1,-1	-1,-1	A1,N	-2,-2	A2,N	-1,-1	A1,B2	A2,B2	-2,-2	A2,N	B2,B2	A2,B2	A2,B5	-2,-2	-2,-2	A1,N	A1,A2	A1,A3	-1,-1	A2,B2	B2,N	A2,B2	-1,-1	A5,N	N,B5	A5,B2	B2,B1	A2,N	-2,-2	B2,N	B2,N	N,B1	B2,N	A2,B2	-1,-1	-1,-1	-2,-2	N,A2	-2,-2	-1,-1	-1,-1	N,N
iteration_1282	-1,-1	-2,-2	N,A4	A3,A5	-2,-2	A3,B1	A5,N	A3,A4	A1,B1	A3,N	-2,-2	A3,N	A4,A5	N,B5	A4,A5	A2,B3	N,A5	A3,A5	A3,N	A5,B1	A1,A3	-2,-2	-2,-2	A4,N	A2,A5	A2,A5	A2,A4	A5,N	A3,B1	B2,N	A3,A5	B1,B1	A3,N	-2,-2	A3,A5	A3,B2	N,B1	A3,B1	A3,B1	A3,B1	A2,B1	-1,-1	A3,B1	A2,A3	-2,-2	-2,-2	A3,N
iteration_1283	A2,B3	B5,N	B3,N	A1,A2	A2,B5	A4,A1	A1,B3	A2,N	-2,-2	-1,-1	A3,B2	A1,N	A1,N	-2,-2	A1,N	B1,B4	A2,N	A1,B3	A4,B3	A1,A1	-1,-1	A3,N	A1,B2	-2,-2	A1,B1	N,B1	A1,B1	-1,-1	-2,-2	-1,-1	-2,-2	-2,-2	-2,-2	-2,-2	-2,-2	-2,-2	N,A2	-2,-2	A1,N	A1,N	A2,B2	N,A2	A2,N	B2,N	-2,-2	-2,-2	N,N
iteration_1284	-2,-2	-2,-2	-1,-1	N,A3	-2,-2	A1,B2	B2,N	N,N	A2,B2	N,N	N,A3	N,N	N,B2	A3,B1	B2,N	A5,N	B2,N	A1,N	B2,B2	A1,B2	B2,N	N,N	N,N	A3,N	N,N	N,N	A5,B2	B3,N	A3,A2	N,B2	A3,B3	-1,-1	A2,N	A2,A1	A3,B3	A3,N	-2,-2	-2,-2	A1,N	A1,N	A1,B3	A3,A2	A1,A4	A1,A3	-2,-2	-1,-1	-2,-2
iteration_1285	-1,-1	-1,-1	N,B1	A3,N	-2,-2	A1,B3	N,B1	A3,N	B1,B2	A3,B1	A4,B1	A3,B1	N,N	A1,A3	N,B1	-1,-1	A3,N	A1,B1	A1,B1	A1,N	A3,B1	A3,B1	B1,B1	A1,N	A2,B1	-1,-1	A3,B1	N,A3	N,A3	-2,-2	-1,-1	-2,-2	A3,N	A1,A1	N,N	-2,-2	-2,-2	-2,-2	-1,-1	-2,-2	N,B3	A1,N	B3,N	N,N	N,B1	A1,B1	-2,-2
iteration_1286	A2,B1	A1,B3	B3,B1	-1,-1	-1,-1	N,A4	A1,B3	B1,B5	A3,A1	A1,B1	-1,-1	A1,B1	B1,B5	-2,-2	B5,B1	-2,-2	B1,B5	A1,N	A1,A4	B3,N	A3,B1	A1,N	A1,N	-1,-1	A5,B5	A5,B1	A5,B5	A1,B2	B5,N	-2,-2	B2,B5	B3,N	A1,N	A1,A3	A1,N	-2,-2	A1,B3	B3,N	A1,N	A1,N	-2,-2	-1,-1	A2,N	-1,-1	A1,B3	A1,A1	A1,A2
iteration_1287	B1,B4	A3,B1	A3,B1	B1,B2	B1,B1	A5,N	A3,B1	-1,-1	-2,-2	B1,B2	A4,N	B1,B1	A3,B1	B3,N	-1,-1	A2,A1	B1,B1	A5,B1	N,B1	A3,A5	-2,-2	A4,B1	-1,-1	A3,B3	A2,B2	A2,B2	-2,-2	-2,-2	-2,-2	-2,-2	-2,-2	-2,-2	-2,-2	A2,A2	B2,B1	-2,-2	N,A5	N,B1	-2,-2	-2,-2	-1,-1	A2,B2	A2,B2	B2,N	N,B2	A2,N	A2,N
iteration_1288	A1,A1	A2,B2	A2,A1	A1,N	A1,B2	B2,B1	A2,N	A2,A1	-2,-2	A1,N	A3,B1	N,A2	-2,-2	-2,-2	A1,A1	B1,B4	A2,A1	A2,B2	A2,B1	A2,B2	-1,-1	N,B1	A3,A2	-1,-1	A1,B4	A1,B4	A1,B1	-1,-1	-2,-2	-2,-2	A1,N	A1,B1	A1,A2	-2,-2	-2,-2	-2,-2	A1,A2	A1,B1	A1,B1	A2,B1	A4,B1	-1,-1	A4,N	A4,N	-2,-2	-2,-2	A4,A2
iteration_1289	A4,B1	A1,A1	A4,A1	B3,B4	A4,A1	-1,-1	A1,B3	N,N	B2,B2	A1,B3	A2,A3	A1,B3	A4,B3	A3,B2	A1,B3	B1,B4	A4,B3	A1,A3	B3,N	A3,B3	A4,B2	A2,B3	A2,B3	A4,B2	A1,B4	A1,B1	B3,B1	A1,B3	B4,B1	-2,-2	A1,B4	A1,A3	A1,B4	A2,N	-1,-1	-1,-1	A1,B4	A1,A3	A1,A3	A1,A1	A3,B1	A2,B3	A3,B3	A2,B1	A3,B2	B2,N	B3,B4
iteration_1290	A1,B3	B2,N	B3,N	A2,B2	A1,B2	A2,A1	B2,B3	A2,N	-2,-2	B2,B3	A2,B2	B2,B3	A2,N	B1,B1	B2,N	B1,B1	A2,B3	-1,-1	A2,B3	A2,B2	-2,-2	-1,-1	B2,B2	N,B1	-1,-1	B1,B2	N,B1	A2,B2	A2,B2	B2,N	A2,A2	A1,A4	A2,B2	B4,N	A2,B2	A2,B2	A2,A4	A1,B2	A2,A1	A2,A4	B2,N	A2,B4	B4,B5	A2,B2	A1,B3	B3,B4	A2,B4
iteration_1291	B1,B4	-1,-1	A2,B1	A5,B4	-2,-2	A4,A1	A2,B4	-1,-1	-1,-1	-1,-1	N,A5	A2,A5	A2,B4	A1,A2	A2,B4	A3,A1	B1,B4	A2,A4	A2,A4	A4,B4	-2,-2	A2,N	-1,-1	A1,B4	A3,B4	A2,A3	A2,A1	B4,B1	A5,N	B1,B1	A5,B4	B2,B3	A5,B1	A1,B4	-1,-1	A5,B1	A5,B3	A5,B2	A5,B2	A5,B3	A1,A1	A1,B1	A1,B1	-1,-1	A2,A2	A1,A2	A1,B3
iteration_1292	A3,B2	A2,B3	B3,B2	A2,N	A3,B3	A1,A1	A2,B2	A2,B2	A2,B2	A2,B2	A1,A4	A2,B3	A2,B3	A3,B2	B3,N	-2,-2	-1,-1	A2,A1	A1,B2	A2,A1	A2,A2	A2,A1	A2,A4	B3,B2	-2,-2	-2,-2	B3,N	-1,-1	-1,-1	N,B4	N,A3	-2,-2	-2,-2	N,B1	-1,-1	N,N	-2,-2	-2,-2	-2,-2	-2,-2	N,A5	A2,B1	A2,N	N,B1	A3,A1	A3,B2	-2,-2
iteration_1293	A1,B4	A3,B1	A3,B4	A2,B1	B1,B4	A3,B1	A3,B1	A3,B1	A2,N	A2,B4	-1,-1	A3,B1	-1,-1	A2,A2	A2,B4	A4,N	-1,-1	B1,B1	A3,A3	A3,B1	A3,A2	A3,B1	-1,-1	A2,B1	A2,A4	A2,A4	A2,A4	A1,B1	A2,B3	-2,-2	B1,B3	-1,-1	-1,-1	-2,-2	A1,A2	-1,-1	A3,B2	-2,-2	-2,-2	-2,-2	-2,-2	-2,-2	A1,A2	-2,-2	-2,-2	-2,-2	A3,A1
iteration_1294	-2,-2	-2,-2	N,B2	B4,B3	-2,-2	-1,-1	B3,N	N,B4	A1,B4	B2,B3	-1,-1	B4,N	N,B4	-2,-2	B2,B4	-2,-2	N,B4	B3,N	A1,B3	A1,B3	B4,N	-2,-2	A3,B4	B4,N	-2,-2	-2,-2	-2,-2	A1,B4	-1,-1	A1,A1	A1,B3	B4,N	A1,A1	B4,N	A1,B4	A1,A1	-1,-1	A1,B4	A1,N	-1,-1	A1,A1	-1,-1	A1,B4	A1,B4	A1,B3	B3,B4	B4,N
iteration_1295	B1,B2	A2,A2	A2,B1	A3,B1	-1,-1	N,A5	A2,A4	A2,B1	B2,B1	A3,B1	A2,A2	-1,-1	A3,B1	A2,B1	A2,B1	-1,-1	A3,B1	-1,-1	A2,N	A2,N	B1,B2	A2,A3	A2,B1	B1,B1	B1,B1	A2,B1	A2,B1	A1,A3	B1,B4	A2,B2	A1,B1	B2,N	A3,B4	B1,B3	A3,B1	-1,-1	B4,B2	-1,-1	A3,B2	A3,N	A3,A1	A3,B3	A3,B3	-1,-1	A2,B1	A2,B1	A3,B4
iteration_1296	A1,A3	B5,N	A1,N	B3,N	A1,B5	A3,B1	A1,N	-1,-1	-1,-1	A1,B3	A3,B1	A1,B3	B3,N	-2,-2	B3,N	A2,B3	B3,N	A3,N	A3,A1	A3,N	-2,-2	B1,B3	B1,B3	-2,-2	A2,B3	-1,-1	B3,N	-2,-2	-2,-2	-1,-1	B1,B2	A3,A1	B2,B1	B1,B4	-2,-2	A1,B1	A1,B2	-2,-2	A3,B2	-1,-1	A1,B4	-1,-1	B4,B1	A1,B1	A3,A1	A3,B1	B2,B4
iteration_1297	A3,B2	A1,B1	A3,B1	A3,A4	A1,B2	B1,B1	A3,A3	A4,B1	B2,B2	A3,A3	A1,B1	A3,A3	A3,A4	N,B5	A4,B1	B2,N	A4,B1	A3,B1	A3,B1	A3,B1	B1,B2	B1,B4	A1,A3	A3,N	A4,B2	B1,B2	A4,B2	A3,B1	A4,N	-1,-1	A3,N	A1,B4	A4,B1	A5,N	A3,N	B2,N	B1,B4	A4,B4	-1,-1	B1,B4	-1,-1	A5,N	A5,B3	A1,N	-2,-2	-2,-2	B3,B4
iteration_1298	-1,-1	A5,N	A5,B2	-1,-1	A5,B2	B1,B3	A2,B2	A2,B2	A1,A4	A5,A5	-1,-1	A2,B2	A5,A5	A2,B2	-1,-1	A2,B2	A5,A5	B2,B3	A2,B1	B2,B1	A1,B2	A3,B2	A2,N	A5,B2	-1,-1	A2,B2	B2,B2	-2,-2	-2,-2	B2,B2	A5,A2	A3,B1	N,A2	N,A2	N,A2	A5,B2	A3,A2	B1,B1	N,B1	A3,A2	B2,B2	N,N	N,B2	N,B2	A1,B1	N,B1	-1,-1
iteration_1299	B3,B2	A1,B4	N,B1	A2,N	B4,B3	A2,B2	B2,N	-1,-1	-1,-1	-2,-2	A3,B2	N,B4	N,B2	N,B4	A2,B4	B3,B2	-1,-1	B2,N	A2,B2	B2,B2	-1,-1	-1,-1	A3,N	N,N	B4,B2	A2,B3	-1,-1	B3,N	A2,A1	-2,-2	A2,N	A3,B1	A2,B3	-1,-1	A1,B3	-2,-2	A2,A3	A2,A3	A2,B1	A3,B3	A3,B1	A1,B3	A1,A3	A1,A3	-2,-2	A1,N	A1,A3
iteration_1300	A1,A2	A1,A1	A1,A1	N,N	A1,A2	B1,B1	A1,N	A1,N	-1,-1	A1,N	B1,B2	A1,N	A1,N	-2,-2	A1,N	B5,N	A1,N	A1,B1	A1,B1	N,B1	A1,B4	B2,N	A1,B1	A1,N	B5,N	N,N	A1,B5	-1,-1	N,B1	-2,-2	N,B1	A1,B3	-1,-1	N,B5	N,N	A1,N	A1,A2	A1,A2	A1,B1	A1,B1	-1,-1	N,N	N,A2	N,N	B1,B2	N,B1	A1,N
iteration_1301	A3,A2	B1,B1	A3,B1	-1,-1	A2,B1	A1,B1	B1,B3	-1,-1	-2,-2	B1,B3	-2,-2	A3,A1	A1,B1	B4,N	A3,A1	-2,-2	A1,B1	B1,B1	B1,B3	B1,B1	-1,-1	-2,-2	-2,-2	A1,B4	-2,-2	-2,-2	-2,-2	N,B3	A1,B4	A2,B2	A1,N	B1,B2	A1,N	A1,B3	A1,N	B2,N	A1,B2	A1,B1	A1,B2	-2,-2	A4,B1	A1,A1	-1,-1	A4,A1	A2,N	A2,B3	A1,A1
iteration_1302	-2,-2	-2,-2	-1,-1	A1,A5	-1,-1	A1,B2	A1,A1	A5,A1	B2,B2	A1,N	-2,-2	-2,-2	A5,A1	B2,B2	-1,-1	A1,B1	-2,-2	A1,B2	-1,-1	A1,B2	A5,B2	-2,-2	-2,-2	A5,B2	A1,A1	A1,A1	A1,A1	-2,-2	-2,-2	B5,N	A1,N	B1,B4	A2,N	A5,A3	-1,-1	A1,B5	A2,B1	N,B1	N,B1	N,B1	A2,B2	A5,N	A2,A5	A5,B2	A2,B1	A5,B1	A2,B1
iteration_1303	N,B2	N,A5	B2,N	A4,A3	N,N	N,A4	N,A3	-1,-1	-2,-2	A3,N	A1,A2	A3,B2	A4,N	-2,-2	A3,B2	-1,-1	A3,N	N,N	N,N	N,A4	-2,-2	-1,-1	A3,A1	-2,-2	B2,N	A3,N	B2,B2	A4,B1	-1,-1	-2,-2	A4,A3	-2,-2	-1,-1	-1,-1	A2,B1	-2,-2	-2,-2	-2,-2	-2,-2	-2,-2	-2,-2	N,B1	-1,-1	-2,-2	-2,-2	-2,-2	-1,-1
iteration_1304	A2,B3	A3,B1	A3,A2	A1,B4	A3,A4	-1,-1	A2,B4	A1,A2	A1,B3	A1,A2	B2,N	-1,-1	A3,B4	B3,B2	A1,A3	B1,B1	A3,B4	A1,B4	A1,B4	-1,-1	A1,A2	-1,-1	A3,B2	B4,B3	A1,B1	A3,B1	A1,B1	B1,B4	A1,A4	B2,N	A1,B1	A3,A2	A1,B1	A4,N	A4,B4	A1,B2	A1,A3	A3,B1	A1,A3	A1,A2	B1,B4	A4,A4	A4,B1	A4,B1	B4,B1	A4,B4	A4,A3
iteration_1305	-1,-1	A2,B2	B2,B1	-2,-2	-1,-1	-2,-2	-2,-2	-2,-2	-1,-1	-2,-2	N,B1	-2,-2	-2,-2	-1,-1	B2,B1	A1,B3	-1,-1	-2,-2	-2,-2	-2,-2	-2,-2	-2,-2	-1,-1	N,B1	A1,B1	A1,B2	B3,B2	B2,B1	B2,B3	-2,-2	B2,B3	A1,A4	B2,B1	A4,A1	B2,B2	A1,N	-1,-1	A1,B2	-1,-1	A4,B1	N,A5	A4,B2	A4,N	B2,N	B2,N	A4,B2	-1,-1
iteration_1306	N,B2	A1,N	N,N	A3,B3	N,N	A3,B2	B3,N	A3,N	-2,-2	A3,N	-2,-2	A3,N	B3,N	B1,B4	A3,A2	A1,A4	B3,N	-1,-1	B2,N	A3,B3	-2,-2	A3,N	-1,-1	N,B1	A1,N	A1,A3	A1,B3	B3,B2	A3,N	A1,B1	-1,-1	A3,B1	-1,-1	A1,B3	A3,B2	N,B1	N,B1	A3,B2	A3,N	A3,B2	-2,-2	A3,A1	-2,-2	-2,-2	-2,-2	-1,-1	-2,-2
iteration_1307	-2,-2	-2,-2	-2,-2	-2,-2	-2,-2	A1,A2	-1,-1	B4,B2	-1,-1	-2,-2	A1,B1	B2,B5	B4,B5	A1,A3	-2,-2	-2,-2	-2,-2	A2,B2	-1,-1	A1,B2	A2,B4	B1,B2	B1,B5	A1,B4	-2,-2	-2,-2	-2,-2	-2,-2	-2,-2	A1,B2	B2,B5	A2,N	B5,B2	-1,-1	-2,-2	B2,B2	A2,B5	B5,N	A2,B5	B5,N	A3,N	B2,N	A3,N	A3,B2	-2,-2	-2,-2	-1,-1
iteration_1308	-2,-2	-2,-2	-1,-1	A4,A1	-2,-2	A4,B1	A1,B1	A1,B1	A2,B2	-1,-1	B1,B1	A1,N	A4,B1	B1,B3	A4,N	-1,-1	-2,-2	A4,B1	A1,B1	B1,B1	A2,B1	A1,B1	N,B1	A2,B1	N,B1	A4,B1	A4,B1	-2,-2	-1,-1	-1,-1	-2,-2	A2,B1	A4,A2	-2,-2	-2,-2	-2,-2	A4,B1	A4,B1	A2,B1	A2,B1	B4,N	A4,A5	A4,B4	-1,-1	-2,-2	A1,N	-1,-1
iteration_1309	A1,B4	A1,B1	A1,B1	A1,B2	A1,B4	A1,B2	A1,B1	A1,B2	A1,B2	B1,B2	A1,A4	B1,B1	A1,A1	N,B5	A1,B1	A1,B2	A1,A1	B1,B2	A1,A1	A1,A1	A1,A1	A1,B2	-1,-1	A1,N	A1,B1	A1,B1	A1,B2	B2,B2	A1,B2	A1,B3	B2,B2	A2,B2	A1,B2	A1,B1	B2,B2	A1,B2	A1,B2	-1,-1	A2,B2	B2,B2	A2,A3	A1,B2	A2,B2	A1,A2	A2,B2	B2,B1	A1,B2
iteration_1310	N,B2	A3,B1	A3,N	B3,N	N,B1	A2,B2	N,B3	N,A3	N,B1	-1,-1	A1,B4	A3,B3	B3,N	-2,-2	N,N	B1,B4	A3,B3	B2,N	-1,-1	B2,N	N,N	B4,B3	A1,A3	-1,-1	N,B1	N,B4	N,B1	A2,B3	-1,-1	B2,B3	A2,N	B2,B2	A5,B3	A3,B1	-1,-1	A2,B2	B3,B2	A5,B2	-1,-1	B3,B2	A2,B3	B1,B3	B3,B3	B3,B3	A2,A2	A3,A2	B3,B2
iteration_1311	B4,B1	B4,N	B4,B4	A2,B2	N,B4	-2,-2	B2,B4	-1,-1	B2,B2	B2,B4	A1,B4	B2,B4	A2,B4	B4,B1	B2,B4	-2,-2	B2,B4	-2,-2	-2,-2	-2,-2	A2,B2	-1,-1	B4,B4	B4,B4	-1,-1	-1,-1	-1,-1	A2,A1	-1,-1	A1,B4	A2,A1	B3,N	A1,A1	-2,-2	A3,B4	A1,A2	A1,N	A1,B3	A1,B3	A1,N	A4,N	-1,-1	A4,B2	-2,-2	-2,-2	-2,-2	B2,N
iteration_1312	-2,-2	-2,-2	A1,A2	N,B1	-1,-1	A2,A2	A1,B1	A2,N	-2,-2	A2,B1	A2,N	A1,B1	A1,N	-2,-2	A2,B1	A1,A1	A1,B1	A1,A2	-1,-1	A2,B1	-2,-2	-1,-1	A1,A2	-2,-2	A1,B1	B1,B2	A2,A1	A4,N	B1,B4	A1,B2	N,B4	A3,A2	A4,B1	A1,B1	B4,N	B2,N	A3,B1	A4,A3	-1,-1	A4,A3	-2,-2	B1,B4	B1,B4	-2,-2	A1,N	A1,B1	B1,B1
iteration_1313	A2,B2	A1,B2	A1,B2	-1,-1	A1,B2	A3,N	A2,B2	A1,A2	-2,-2	A2,B2	B1,B1	A1,B1	A1,A2	-2,-2	A1,A2	-2,-2	A1,B1	A2,N	B2,N	A2,A3	-2,-2	A1,B1	A1,B1	-2,-2	-2,-2	-2,-2	-2,-2	B3,B1	A2,A3	A1,A4	A2,B3	B1,B6	A3,B1	A1,A1	A3,B3	A2,A1	N,B1	A5,B1	-1,-1	N,B1	A2,A2	A1,B3	A1,A2	-1,-1	-2,-2	-1,-1	A2,N
iteration_1314	-1,-1	-2,-2	A1,A2	A1,B2	-2,-2	A1,A3	A2,B2	-1,-1	A2,A1	N,B1	B2,B2	A1,B2	A1,A2	-2,-2	A2,B2	N,A2	A2,B2	A2,A3	A2,A3	A2,A1	A2,B2	B2,B2	B2,B2	-1,-1	B2,N	A2,N	A2,N	B2,B1	A1,A1	B1,B1	A1,B2	A2,B3	A1,B2	-1,-1	A1,B1	A1,B1	B2,B3	A2,B2	-1,-1	-1,-1	A2,B3	A2,B1	B1,B3	A2,B3	-1,-1	-2,-2	B1,B2
iteration_1315	-2,-2	-2,-2	A1,N	N,B1	-1,-1	A4,B1	A1,N	N,B1	-2,-2	N,N	A3,B1	B1,B1	N,B1	-2,-2	N,N	B2,B2	N,N	A4,A1	N,B1	A4,A1	-1,-1	A1,B1	B1,B1	-2,-2	-1,-1	N,B2	N,B2	N,B4	A1,B1	-2,-2	N,B1	-2,-2	B1,B4	B5,N	B1,B4	-2,-2	-2,-2	-2,-2	-2,-2	-2,-2	A2,B3	B4,B5	B3,B5	B3,B4	-2,-2	B5,N	-2,-2
iteration_1316	-2,-2	-2,-2	A3,A2	A3,N	-2,-2	A3,B2	A3,A3	A3,A2	B1,B2	A2,N	A1,B3	-1,-1	A3,A2	A4,B1	-1,-1	-2,-2	A3,N	A3,A3	A3,B2	A3,B2	A3,B1	A1,A3	A1,A3	A3,B1	-2,-2	-2,-2	-2,-2	-2,-2	-2,-2	A1,B3	A2,N	-2,-2	-2,-2	A1,B1	A3,A4	A1,A2	N,A3	-2,-2	-2,-2	-2,-2	A1,B3	A1,A3	A1,A1	A1,A1	A1,A2	A1,B3	A1,N
iteration_1317	N,B5	A1,N	A1,N	A5,A2	N,N	B5,N	A2,A1	A5,N	B2,B2	N,A2	B1,B3	A1,A5	A1,A5	-2,-2	A2,A1	A1,B4	A1,A2	A2,B5	A2,B5	A1,N	A5,B2	A1,B1	-2,-2	-2,-2	A1,A1	A1,A1	A2,B4	N,A5	N,A2	A3,A2	N,N	B5,N	A2,N	A3,B1	N,A5	N,A3	-1,-1	A2,B5	N,N	N,N	A1,B4	N,B1	B4,N	A1,B1	B2,B3	B1,B2	B4,N
iteration_1318	A2,N	B1,B1	N,B1	A2,B1	A2,B1	-2,-2	N,B1	B1,B1	A1,B3	B1,B1	A4,B1	A2,N	A2,N	-2,-2	-1,-1	A4,B1	A2,N	-2,-2	-2,-2	-2,-2	B3,B1	A4,A2	A4,A2	-1,-1	A2,B1	A4,A2	-1,-1	A2,A2	A3,B1	-2,-2	A3,A2	-1,-1	A3,A2	A2,A1	A3,A2	-2,-2	A3,B1	A2,B1	A3,B1	A2,B1	B5,N	A2,A2	A2,B5	-1,-1	-2,-2	-2,-2	A2,B1
iteration_1319	A1,B3	B3,B1	A1,B3	B2,N	A1,B1	A2,B2	B3,N	B3,N	N,B2	B3,B2	A2,N	A1,B2	A1,B2	-2,-2	B3,B2	A2,A2	B3,N	B2,B3	B2,N	A2,B3	N,N	A2,B2	A2,B2	-1,-1	A2,B2	A2,B3	A2,B2	-2,-2	-2,-2	-2,-2	N,B1	-2,-2	-2,-2	-2,-2	-2,-2	-1,-1	B4,B1	-2,-2	-2,-2	-2,-2	B2,N	A4,N	A4,B2	A4,B2	-2,-2	-2,-2	A4,B4
iteration_1320	A3,A2	A3,B2	-1,-1	-1,-1	A3,B2	N,A4	N,A2	-2,-2	-1,-1	-2,-2	-2,-2	-2,-2	-2,-2	-2,-2	-2,-2	-1,-1	-2,-2	N,N	A2,N	N,N	-2,-2	N,B1	N,B1	-2,-2	-2,-2	-2,-2	-2,-2	-1,-1	A1,B3	A2,A3	A1,B5	-2,-2	-1,-1	B2,B2	B3,N	A1,A2	A4,N	-2,-2	-2,-2	-2,-2	A1,A4	B3,B2	A4,B3	A1,B3	B1,B3	B2,B1	A4,B3
iteration_1321	A2,A3	A1,B1	A2,B1	-1,-1	A1,A3	A1,A2	N,B1	N,B1	-2,-2	A2,N	A1,A3	N,B1	N,B1	-2,-2	-1,-1	-1,-1	N,B1	A1,B1	A1,N	A2,N	-2,-2	A1,N	-1,-1	-2,-2	A2,B3	A2,B3	-2,-2	B3,N	A5,N	A1,B3	N,B3	A3,B2	A5,B3	-2,-2	-2,-2	B3,N	-1,-1	A5,A3	A3,B3	A5,A3	B1,B2	A2,A5	A2,B2	A2,B1	A1,B4	-1,-1	-1,-1
iteration_1322	-2,-2	-2,-2	A1,N	A1,B4	A1,N	A1,B4	-1,-1	A1,N	-2,-2	A1,N	N,A5	A1,A1	A1,N	-2,-2	A1,B4	A2,A2	B4,N	A1,N	-1,-1	A1,N	-2,-2	A1,N	A1,A5	-1,-1	A2,B4	A1,A2	A1,A2	B4,N	A1,A3	B4,B1	A1,B4	-1,-1	A3,N	B1,B3	A3,B4	B4,B4	A3,B3	A3,N	N,N	B3,N	N,A5	A3,B1	-1,-1	N,B1	A1,A4	A1,B1	B3,N
iteration_1323	-2,-2	-2,-2	A3,N	B3,B1	A1,N	A5,B1	-1,-1	N,B1	-2,-2	A3,B1	A4,N	N,B1	-1,-1	-2,-2	A3,B3	B4,N	N,B1	-1,-1	A1,N	-1,-1	N,B1	A4,B1	A4,B1	-2,-2	A3,N	B3,B4	A3,B4	B1,B3	A2,B3	-1,-1	A2,B1	A1,A1	A2,B1	-2,-2	-1,-1	A2,B1	A1,B1	-1,-1	A2,A1	A1,B1	-1,-1	-2,-2	-1,-1	N,B1	-2,-2	-2,-2	A1,N
iteration_1324	-1,-1	A1,A2	A3,A2	A1,B1	A1,B1	A2,A2	A2,B1	A1,A3	-2,-2	-1,-1	-2,-2	A3,B5	A1,A3	B2,B3	A1,A2	B4,N	A1,A2	A2,A2	A2,A2	-1,-1	-2,-2	-2,-2	-2,-2	A3,B2	A1,B4	A1,B4	A2,N	A1,A1	B1,B1	N,B5	A1,B1	-1,-1	A1,B1	N,A3	A1,B1	A1,N	B1,B2	B1,B2	B1,B1	-1,-1	A1,A1	N,B1	-1,-1	A1,B1	-2,-2	A3,N	-2,-2
iteration_1325	B3,N	A2,A3	A2,N	A2,A2	A2,B3	N,B5	A2,A3	A2,N	-2,-2	A2,A2	N,A5	A2,A2	A2,A2	-1,-1	A2,N	A1,A3	A2,A2	A2,N	A2,N	-1,-1	-1,-1	A2,N	A2,N	A2,B1	A1,N	A1,N	A3,A2	A2,A2	A2,N	A3,B2	A2,A2	N,A3	N,A2	N,B5	A2,A2	A2,B2	N,N	A2,N	N,A3	N,N	A1,B4	N,A2	A1,A2	A1,N	A1,A2	A1,N	N,A2
iteration_1326	-2,-2	-2,-2	-2,-2	A1,N	A1,N	-2,-2	-2,-2	A1,N	A1,B1	-1,-1	B5,N	A1,N	-2,-2	-2,-2	A1,N	B2,B1	-2,-2	-1,-1	-2,-2	-2,-2	N,B1	A1,B5	B5,N	A1,N	A1,B2	N,B1	B2,N	B5,N	A1,B2	A2,B1	B2,B5	A1,A2	A1,B5	B3,N	B2,N	-1,-1	A2,B5	A1,B5	A2,B5	A1,B5	-2,-2	B3,N	A3,N	A3,B3	A1,B2	B2,B3	A3,B5
iteration_1327	-1,-1	-2,-2	B2,N	A1,B1	N,B1	N,B5	B1,B2	B1,B2	-1,-1	N,B1	-2,-2	A1,N	A1,N	A1,B4	A1,B2	N,A5	A1,B2	-1,-1	N,B1	-2,-2	A1,B2	-2,-2	-2,-2	B4,N	A1,N	B2,N	-1,-1	B1,B1	A1,B4	N,B3	B4,B1	-2,-2	B4,B1	B3,B2	B4,B1	N,B1	-2,-2	-2,-2	-2,-2	-2,-2	-2,-2	B1,B3	-2,-2	-2,-2	A1,A1	A1,B3	-2,-2
iteration_1328	-2,-2	-2,-2	-1,-1	N,A2	-2,-2	B3,B2	N,N	A2,A2	B1,B1	N,N	A2,B5	A2,N	-2,-2	-2,-2	A2,N	-2,-2	-2,-2	N,B2	N,B3	N,B3	A2,B1	A2,A2	N,N	-2,-2	-2,-2	-2,-2	-2,-2	-2,-2	-2,-2	B2,B2	A2,N	-2,-2	-2,-2	-1,-1	-2,-2	A2,B2	A1,A2	-2,-2	-2,-2	-2,-2	B2,B2	-1,-1	A2,B2	-1,-1	-1,-1	-2,-2	A2,A1
iteration_1329	A1,A4	-1,-1	A1,B2	-1,-1	A4,B2	-2,-2	B2,B1	B2,B1	A2,B1	A1,B1	A1,N	A1,A1	A1,B1	A1,B4	B2,B1	A1,B4	A1,A1	-2,-2	-2,-2	-2,-2	B1,B1	A1,A2	A1,A1	A1,B1	A1,B1	B4,B1	B4,B2	-1,-1	A1,A3	A3,A1	A1,B1	A2,B1	A1,A3	N,B3	A3,B1	A1,A3	A2,A3	A1,B1	A3,B1	A2,A1	A1,A1	A3,N	A1,A3	A1,N	N,B4	N,N	A1,A3
iteration_1330	A2,N	B3,B1	A2,B3	B1,B2	-1,-1	A2,A1	A2,B1	B3,B1	-2,-2	B3,B1	-2,-2	B3,B1	B3,B1	N,A3	B3,B1	A1,B3	B3,B1	A2,A5	A2,A1	A2,B1	-2,-2	-2,-2	-2,-2	N,B1	-1,-1	A1,B3	B3,B1	A1,B1	A1,B2	-1,-1	A1,A1	B5,N	A1,A1	B4,N	A1,B1	A1,B1	A1,N	A1,N	A1,B5	A1,N	B2,B2	A1,B4	A1,B2	A1,B2	A4,N	A4,B4	A1,A1
iteration_1331	-1,-1	A3,A1	A3,B1	-1,-1	-1,-1	A1,B3	A3,A1	A3,A1	-2,-2	-2,-2	N,A2	A3,A1	A3,A1	-1,-1	A3,A3	B5,N	-1,-1	A3,B3	A3,B3	A1,A1	-2,-2	A1,N	A1,N	A1,N	A3,B5	A3,B5	-1,-1	A1,B1	A3,B2	N,B2	A1,B2	-1,-1	-1,-1	A1,B1	A1,A3	A1,N	A3,B2	-2,-2	-2,-2	N,B1	B2,B2	A1,B1	A1,B2	B1,B2	A3,A1	A3,B1	A1,B2
iteration_1332	-1,-1	-2,-2	-2,-2	-2,-2	-2,-2	A3,B1	B2,B5	B2,B5	A1,A1	-2,-2	-1,-1	-2,-2	-2,-2	-2,-2	-2,-2	-2,-2	-2,-2	B1,B2	A3,B2	A3,B2	A1,B2	-2,-2	-1,-1	-2,-2	N,B1	-1,-1	-1,-1	-2,-2	-2,-2	A1,B3	B2,B5	-2,-2	-2,-2	-2,-2	-2,-2	B3,B2	-2,-2	N,B1	-2,-2	-2,-2	-2,-2	-2,-2	-2,-2	-2,-2	-2,-2	-2,-2	-2,-2
iteration_1333	A1,A4	A2,B1	A2,A1	B5,B1	A2,A1	A1,B4	A1,B1	A1,B5	A1,B3	A1,B1	N,A3	A1,B1	A1,B5	-1,-1	A2,B5	A3,N	A1,B5	-1,-1	A1,B1	A1,A1	B3,B5	A1,N	A1,A3	B5,B3	A3,B5	B5,N	B5,N	-2,-2	-1,-1	-2,-2	N,B1	-2,-2	-2,-2	-2,-2	-2,-2	-2,-2	-2,-2	-2,-2	-2,-2	-2,-2	-2,-2	-1,-1	-2,-2	-2,-2	-2,-2	-2,-2	-2,-2
iteration_1334	A1,B3	A1,A1	A1,B3	A3,B2	A1,A1	A3,N	A1,B2	A1,A3	-2,-2	-1,-1	A2,A2	A1,B2	A3,B3	A2,B1	B3,B2	A3,B1	A3,B3	A3,B2	A1,A3	A3,B2	-2,-2	A2,B2	A2,B2	A3,B1	B1,B3	A3,B2	B1,B2	A3,B2	A3,A1	-2,-2	A3,A1	A4,B1	A3,A1	N,A2	A3,A1	-1,-1	A4,A3	A4,A1	A1,B1	A4,A1	-2,-2	-2,-2	A1,N	-2,-2	N,A3	N,N	N,A3
iteration_1335	B2,B2	B2,B1	B2,B2	A5,N	N,B1	A1,A3	B2,N	B2,N	A3,B1	B2,N	A2,A3	A5,B2	B2,N	A3,A1	A5,B4	A1,N	B2,B2	A3,B2	A1,B2	A1,B2	-1,-1	A5,A2	A2,B2	A3,B2	A5,N	A5,N	B4,N	N,A3	N,A5	-2,-2	N,A5	B4,N	A5,N	A2,A3	N,N	A5,N	A5,B4	A5,N	A5,N	-1,-1	A2,A1	N,A2	A2,A2	A2,A2	-2,-2	-2,-2	A5,A2
iteration_1336	A1,A1	-1,-1	A1,B3	N,B1	A1,B3	B4,N	A1,N	B3,B1	A1,A2	B3,N	A4,N	B3,B1	A1,N	A1,B1	A1,B1	B2,B2	A1,B1	B4,N	N,N	A1,B4	A1,B3	A4,B3	N,B1	-1,-1	B1,B2	B1,B2	B1,B2	-2,-2	-2,-2	-2,-2	N,B1	B2,N	N,B1	A3,B1	N,B1	N,B1	B2,B1	N,B2	N,B1	N,B2	-2,-2	N,B1	-1,-1	-2,-2	B4,B1	B1,B4	A2,B2
iteration_1337	-2,-2	-2,-2	-1,-1	B4,B5	-2,-2	-2,-2	-2,-2	-2,-2	A1,B1	-2,-2	-2,-2	-2,-2	-2,-2	-2,-2	B2,B5	A4,B1	-2,-2	-2,-2	-2,-2	-2,-2	-1,-1	-1,-1	-2,-2	-2,-2	A4,B2	A4,B5	A4,B2	A1,B4	B5,N	-2,-2	B4,N	-1,-1	A1,N	N,A4	A1,B5	-2,-2	N,A5	N,N	-2,-2	A1,N	A2,B3	B5,N	B3,N	B3,B5	-1,-1	A4,N	N,N
iteration_1338	N,A2	N,B2	B2,N	A2,B2	N,N	A3,B2	B2,N	B2,N	N,B1	B2,B2	-2,-2	B2,N	B2,N	B1,B2	A2,B2	B2,B3	A2,B2	B2,B2	B2,N	A3,N	N,B1	-2,-2	-2,-2	N,B1	B2,B2	B2,B3	A2,B2	A2,A2	B1,B2	B1,B2	A2,B1	-1,-1	A2,B1	-2,-2	-1,-1	B1,B1	B1,B4	A2,N	B1,B4	A2,N	-1,-1	-1,-1	A1,B2	A1,B2	N,B1	-2,-2	A1,B1
iteration_1339	A2,B1	A2,B2	B2,B1	A5,B1	A2,B2	A3,A2	B1,B2	B1,B2	A4,N	A5,B2	-1,-1	B1,B1	-1,-1	-2,-2	B1,B1	A1,A1	A5,B1	A3,B1	A2,B1	A3,B1	A4,B1	-1,-1	A3,B1	-2,-2	A1,B1	A1,B1	A1,B1	B1,B4	A5,N	A4,B1	A5,B1	A1,A1	A5,B1	B1,B4	A5,B4	A5,B2	A1,B1	A5,A1	A5,A1	A1,B1	A2,B1	B4,B1	A2,B1	A2,B1	A1,A4	A1,B1	A2,B1
iteration_1340	A4,N	B3,N	A4,N	A1,N	A4,B3	B3,B1	-1,-1	A4,N	-2,-2	A4,N	A2,B3	A1,N	A4,A1	-2,-2	A1,N	-1,-1	A4,A1	A1,B3	N,B1	-2,-2	-2,-2	A1,B3	B3,N	-1,-1	A1,N	A1,N	-2,-2	-2,-2	-2,-2	-1,-1	A1,A4	B3,N	-1,-1	A3,B2	A1,A4	A1,B1	A1,N	A1,B3	A1,N	A1,B3	B3,N	A3,A1	-2,-2	A3,B3	B3,N	A3,B3	-2,-2
iteration_1341	-2,-2	-2,-2	A2,A1	B2,N	-1,-1	A3,B1	A2,B2	A1,B2	A3,A1	A1,N	A2,A1	A2,B2	A2,B2	B1,B1	N,A2	A3,B2	A1,N	A3,B2	B2,B1	A3,B2	A1,A3	A2,A1	A2,B2	B2,B1	A3,N	A3,A2	B2,N	A4,N	B2,B3	B2,B2	A4,B2	B2,B1	A4,B2	-1,-1	B2,N	B2,B2	B2,B1	B2,B2	A4,B2	B2,B2	A4,B1	A4,N	N,B1	A4,B1	-2,-2	-2,-2	B1,B2
iteration_1342	-2,-2	-2,-2	B4,B3	A4,N	-2,-2	-2,-2	B4,N	B3,N	A1,A1	B3,N	-1,-1	B4,N	A4,B4	N,A3	B4,N	A3,A1	B3,N	-2,-2	-2,-2	-2,-2	A1,N	A2,B4	A2,N	B4,N	A3,B4	A3,B4	A3,B4	-2,-2	-2,-2	-2,-2	-2,-2	-2,-2	-2,-2	A2,B3	N,A4	N,B1	A2,N	-2,-2	-2,-2	A1,N	B5,N	A2,N	A2,B5	B5,N	B2,B1	B3,B2	A2,B5
iteration_1343	B2,B2	A4,B1	-1,-1	N,N	B1,B2	-2,-2	N,B2	N,B2	N,B1	N,A4	-2,-2	N,B2	N,A4	N,A5	N,A4	-2,-2	N,B2	-2,-2	-2,-2	B2,N	B1,B2	-2,-2	B2,N	N,N	-2,-2	A4,N	-1,-1	N,B2	-1,-1	-1,-1	-2,-2	A3,B1	N,B2	A1,B2	N,N	-2,-2	A3,N	A3,N	N,B1	B1,B2	B1,B4	B2,N	N,B1	N,B1	N,B5	A1,N	N,B1
iteration_1344	-2,-2	-2,-2	B3,B4	N,N	-2,-2	-1,-1	B3,N	N,B3	B1,B1	N,B4	-2,-2	N,B3	N,B4	-1,-1	-1,-1	-1,-1	-1,-1	A2,B3	A2,B3	N,N	N,B1	B3,N	-2,-2	-2,-2	A1,N	A1,B4	-2,-2	N,B4	N,B5	N,A2	N,N	A1,B2	B5,B4	A2,A2	N,N	N,N	A1,B4	B2,B5	B2,B4	A1,B5	B1,B3	A2,N	A2,B1	B3,N	N,B2	A2,N	A1,B1
iteration_1345	N,B2	N,B5	N,N	N,A3	N,N	A2,A3	N,N	N,N	A1,B4	N,N	A1,B4	-1,-1	N,A3	A1,N	N,N	N,A5	N,N	N,A3	N,A2	N,A2	B4,N	-1,-1	A1,N	A3,N	N,N	N,A5	-1,-1	A3,A1	B3,N	-2,-2	A3,N	A2,N	A3,B3	A3,B2	-1,-1	-2,-2	B3,N	A2,B3	A3,A2	-1,-1	-2,-2	A3,N	N,A8	-2,-2	A1,B2	A3,B2	N,N
iteration_1346	A4,B1	-1,-1	A4,B2	A4,N	B1,B2	-1,-1	B2,N	A4,N	-2,-2	A4,N	A4,B1	A4,B2	-1,-1	-2,-2	A4,N	-2,-2	A4,A4	N,N	B2,N	-1,-1	A4,N	A4,A4	A4,B1	-2,-2	A4,N	A4,N	A4,N	A4,B1	B4,N	B4,N	A4,B4	A4,B1	A4,N	A1,A1	A4,N	A4,B4	N,B1	A4,A4	-1,-1	A4,A4	N,A2	A1,N	A1,A2	N,N	N,B2	A1,N	A2,N
iteration_1347	B3,N	A1,B4	A1,B3	B3,B1	B4,N	A5,N	B3,B1	B3,B1	A2,N	A1,B1	-1,-1	B3,B3	A1,B3	B2,B2	A1,B3	A3,N	B3,B3	B3,N	A5,B1	N,B1	A2,B1	A1,B3	B3,N	B3,B2	A3,B3	A1,N	A3,B3	-2,-2	-2,-2	A1,B2	B3,B1	A3,N	-1,-1	A3,B2	-1,-1	A1,B3	A3,B2	N,B1	N,B1	A3,B1	A4,B1	A3,B3	A3,B1	-1,-1	A2,A2	A3,A2	B1,B2
iteration_1348	-2,-2	-2,-2	A3,A1	A1,B2	-1,-1	B3,B2	A1,A1	-1,-1	A2,A2	A1,A3	N,B1	B2,B7	A3,B2	B1,B3	A1,B2	-1,-1	A1,B2	A1,B3	-1,-1	-1,-1	A2,B2	B1,B2	A1,B1	B2,B1	A4,B2	A1,B1	A4,B2	B2,B3	A1,A3	B1,B4	A1,B2	B5,N	A1,B3	B1,B1	A1,B3	B2,B1	A1,N	A1,B5	B3,N	-1,-1	-2,-2	B3,B1	-1,-1	-2,-2	A2,B1	B1,B1	A1,B1
iteration_1349	-1,-1	-2,-2	N,B1	A2,B2	-2,-2	B2,B2	-1,-1	B2,B1	-2,-2	B2,B1	-2,-2	B2,B1	A2,B1	A1,A2	B2,N	B1,B1	-1,-1	A2,B2	A2,B2	A2,B2	-2,-2	-2,-2	-1,-1	A2,A1	B1,B2	N,B1	B1,B2	A2,A2	A2,A4	-2,-2	A2,B2	-1,-1	A2,A1	B3,B1	A2,B2	-1,-1	A1,B3	-1,-1	A2,B3	A2,B3	A4,A1	A2,B1	A2,A4	A2,A4	A2,N	A2,B3	A2,B3
iteration_1350	B4,N	A1,B2	A1,B4	A4,N	A1,N	A1,B4	B4,N	A4,B4	N,B3	A1,A4	A1,B3	B4,N	A1,A4	-2,-2	A4,B4	A3,N	A1,A4	A1,B4	-1,-1	A1,B4	A4,N	A1,B4	B3,B4	-2,-2	A4,A3	A3,B4	A4,A3	A4,N	-1,-1	A2,A1	B2,N	A4,B1	B2,N	B1,B2	A4,B2	A2,B2	A4,N	A4,N	A4,B2	A4,N	N,A4	A4,B1	A4,N	A4,N	A1,B2	A1,B1	A4,A4
iteration_1351	A5,N	A1,B2	A1,A5	-1,-1	A1,N	A3,A2	A1,B3	A5,B3	-1,-1	-2,-2	B2,N	A5,A1	A5,A1	-1,-1	-1,-1	B2,B2	-1,-1	A1,A3	A3,B3	-1,-1	A4,B3	A5,B2	A5,B2	A5,B1	A1,B2	-1,-1	A1,B2	B1,B3	A4,A1	A2,B3	A4,B1	A1,A1	A4,B3	B1,B1	A1,B3	-1,-1	A4,A1	A4,A1	-1,-1	A1,B3	A5,B2	-1,-1	-1,-1	N,B1	A4,A1	A4,B1	-2,-2
iteration_1352	-2,-2	-2,-2	A3,N	B2,B1	A1,N	B2,B1	A3,B1	A3,B2	N,A4	A3,B2	-1,-1	A3,B2	A3,B2	A3,B2	A3,B2	B4,B1	B2,N	A3,B2	A3,B2	A3,B2	A3,N	A3,B2	A3,A3	B2,B2	A3,B4	B2,B1	B2,B4	A3,B2	A3,A2	N,B3	A3,B1	A3,A1	A3,B1	B2,B1	A2,B2	A3,N	-1,-1	-1,-1	A3,B1	A3,A3	A1,B2	A2,B2	B2,B2	-1,-1	-2,-2	-2,-2	B2,B1
iteration_1353	-2,-2	A5,B4	N,B1	A1,A2	N,B1	N,B1	A2,N	A2,B1	-2,-2	A2,N	N,B4	N,A2	A2,B1	-1,-1	A1,B1	N,B1	A1,N	A2,B1	A2,N	N,N	-1,-1	A2,N	N,N	A2,A4	A1,B1	N,B1	A1,B1	A1,B3	A2,A2	B5,N	A2,B3	A2,A3	A2,B3	A1,A4	A1,A2	B3,B5	A2,B3	A2,B3	A3,B3	A2,A2	A3,A2	A1,A1	A1,A3	A1,A2	B2,N	A1,B2	A1,B3
iteration_1354	A3,B1	A1,A2	A3,A1	A4,A1	A1,B1	B1,B4	A4,A1	A1,A4	A1,B4	-1,-1	-2,-2	A3,A4	A4,A3	A4,B1	A1,A4	-2,-2	A1,A1	A4,B1	A4,B1	-1,-1	-1,-1	-2,-2	-2,-2	A4,B1	-2,-2	-2,-2	-2,-2	-1,-1	-2,-2	B2,B1	A4,A3	B5,N	A4,A1	A3,A2	A4,A1	A4,B2	-2,-2	A4,N	A4,B5	A1,N	A1,B3	A2,A4	-1,-1	A2,B3	A3,B2	A3,A3	-2,-2
iteration_1355	A4,B1	B3,B1	-1,-1	A4,B3	A4,B3	B3,B2	B3,B3	A4,B1	A1,A1	B3,B1	B1,B3	B3,B3	A4,B1	B2,B2	A4,B3	N,A5	B3,B1	A1,B3	A2,B3	A2,B3	A4,A1	B3,B1	-1,-1	B1,B2	A4,N	B3,N	A4,N	B3,B1	A4,A1	A4,A1	-1,-1	A4,B1	A1,B1	-1,-1	-1,-1	A4,B3	A4,B1	A1,A4	A4,B1	A1,B1	-2,-2	-2,-2	B2,N	-2,-2	A1,B2	A1,A4	A4,B2
iteration_1356	A1,N	B2,B2	A1,B2	A5,B1	A1,B2	A1,A3	-1,-1	B2,B1	A4,N	A1,A5	A1,A3	-1,-1	B2,B1	A2,B2	A1,A5	A3,B2	A5,B2	A5,B2	A5,B2	A1,B2	A4,B2	A1,B2	A3,B1	A2,B2	A5,B2	A5,B2	A5,B2	A2,B1	A5,N	N,A2	A5,B1	-2,-2	A2,N	B1,B1	A5,B1	A5,N	-2,-2	-2,-2	A2,N	-1,-1	A3,A2	A5,B1	A5,A2	A5,A3	A1,B4	A1,B1	-2,-2
iteration_1357	A2,B1	A1,B3	A1,B1	-1,-1	B3,B1	A3,B2	A1,N	N,B1	-1,-1	N,B1	A1,B2	N,B1	N,B1	A1,B1	A1,B3	N,A5	-1,-1	A1,B2	B2,N	A3,A1	N,N	A1,N	A1,N	A1,B1	A1,N	-1,-1	-1,-1	A2,N	A2,B3	B3,B2	A2,B3	A2,A1	A2,A2	-2,-2	A2,A3	B3,B3	A2,A2	-1,-1	A2,A2	A2,A2	-2,-2	-1,-1	N,A2	-1,-1	-2,-2	-2,-2	A2,N
iteration_1358	A2,B1	-2,-2	A2,A1	N,A4	A5,B4	A3,B1	A1,N	A2,A4	-2,-2	A1,A4	B3,B2	A2,N	A2,N	-2,-2	A2,N	A1,A3	A1,A4	N,B1	-1,-1	-1,-1	-2,-2	A2,B3	B3,N	-2,-2	-1,-1	A1,N	-1,-1	-2,-2	-2,-2	-2,-2	-1,-1	B2,B2	-1,-1	A1,B2	A3,N	-1,-1	B2,N	A4,B2	A4,B2	-1,-1	-1,-1	A3,B2	A3,B1	A3,B1	N,A2	A1,N	B1,B2
iteration_1359	A3,A2	-1,-1	A3,B2	A3,N	-2,-2	B2,N	A3,B2	A3,A3	A1,A3	B2,N	N,B3	B2,N	B2,N	A1,B4	A3,B2	A2,A1	B2,N	B2,N	A3,B2	-1,-1	A3,A1	N,N	N,N	B4,N	A2,B2	A2,B2	A3,A1	A2,N	A3,B2	B4,B1	A3,A2	-1,-1	A3,N	A3,B1	A3,N	A3,B4	-1,-1	A3,B3	A3,B3	N,B1	-1,-1	N,B1	N,B1	N,B1	B3,N	A3,B3	N,B1
iteration_1360	-2,-2	-2,-2	B1,B2	A2,B1	-2,-2	-1,-1	A2,B2	A2,B1	-2,-2	A2,B2	A2,B1	A2,B1	B1,B2	A1,B1	A2,B2	A2,A2	A2,B2	-1,-1	B2,B2	B2,B2	-1,-1	A2,B1	A2,A2	A1,B1	A2,B2	-1,-1	A2,B2	B2,B1	A2,B5	A3,N	A2,B2	A1,B1	-1,-1	A1,A2	-2,-2	A2,A3	A1,B1	-1,-1	-1,-1	A1,B1	A2,B1	A1,B2	A1,B1	A1,B1	-1,-1	-2,-2	-1,-1
iteration_1361	A2,B1	B3,N	-1,-1	-1,-1	B1,B3	-2,-2	-1,-1	-2,-2	A3,B1	-2,-2	-1,-1	N,N	N,B6	A3,B1	N,A2	N,A2	-2,-2	-2,-2	-2,-2	-2,-2	-1,-1	N,B3	N,B3	N,B1	A2,A2	N,N	A2,N	-2,-2	-1,-1	-2,-2	-2,-2	N,B2	N,A5	A1,A1	A3,N	-2,-2	N,N	B2,N	A5,N	-1,-1	B1,B4	A3,A1	-1,-1	A3,B1	B2,B2	A1,B2	N,B1
iteration_1362	-1,-1	A3,N	A3,B2	A1,A1	B2,N	A1,A1	A1,B2	A1,B2	B2,B1	A3,A1	A3,N	-1,-1	A3,A1	-2,-2	A3,A1	A3,B2	A1,B2	A1,A1	A1,B2	A1,B2	A1,B2	A3,B2	A3,B2	-1,-1	A3,B2	A1,B2	-1,-1	A1,B1	-1,-1	A2,A1	A1,B1	B2,B1	A1,A4	B5,N	A4,B1	A1,A2	A1,B1	A4,B2	A4,B1	-1,-1	A1,A2	N,B1	N,A2	A1,B1	A2,A2	A2,B5	N,B1
iteration_1363	A3,B2	A2,B1	B1,B2	A1,A3	A2,B2	-1,-1	A3,B2	A1,B1	-2,-2	A3,B2	A2,A2	A3,B2	A1,B1	B1,B1	A3,B1	B4,B1	A3,B2	A1,B2	A3,A1	-1,-1	-1,-1	A3,A2	A3,A2	A1,B1	A3,B4	B1,B4	B1,B1	-2,-2	-2,-2	B4,B1	A1,A3	-1,-1	-2,-2	-1,-1	-2,-2	A1,B4	-2,-2	-2,-2	-2,-2	-2,-2	-2,-2	-2,-2	-2,-2	-2,-2	B5,N	A2,B5	-2,-2
iteration_1364	B2,B3	A2,A3	A2,B2	A3,N	A3,B2	-1,-1	A3,B2	A2,N	-2,-2	B2,B2	B2,N	A2,N	A3,B2	A2,B3	A2,A3	-2,-2	A2,N	A2,B2	A2,B2	B2,B2	-2,-2	A2,N	A2,B2	-1,-1	-2,-2	-2,-2	-2,-2	-2,-2	-1,-1	-2,-2	-2,-2	B1,B1	A3,N	B2,B2	A1,N	-2,-2	A3,B1	N,B1	A3,B1	N,B1	-1,-1	B2,N	A2,B2	-2,-2	-1,-1	B2,B3	B2,B1
iteration_1365	A2,B2	B2,B2	A2,B2	A1,B2	B2,B2	-2,-2	A2,A1	A2,B2	A1,B1	A1,B2	N,A3	A2,A1	A2,A1	-1,-1	A2,A1	-1,-1	-1,-1	-2,-2	-2,-2	-2,-2	A1,A2	A3,A2	A1,N	-2,-2	-2,-2	-2,-2	-2,-2	A1,B3	B2,B3	A2,B3	B3,B3	A3,N	A1,B2	A1,B3	B3,B2	B3,B3	A1,A3	A1,A3	B2,N	A1,A3	A1,A1	B3,B2	-2,-2	A1,B2	A2,N	A1,A2	-2,-2
iteration_1366	A4,N	B2,B1	N,B1	A2,A3	A4,B2	B2,B3	A2,B1	A2,B1	A4,B1	A3,B1	-2,-2	A3,N	A2,B1	-1,-1	A3,N	B1,B4	A2,N	A2,B2	B1,B3	B1,B3	A4,B1	A3,N	A3,N	A1,B1	B4,N	A3,B1	A3,B1	-1,-1	A2,B1	A4,A1	A3,B1	-2,-2	A2,A3	A1,B3	B1,B2	A4,B1	-2,-2	-2,-2	-2,-2	-2,-2	B3,B1	A1,B1	B1,B3	A1,B3	-1,-1	A1,A3	-1,-1
iteration_1367	A2,N	A4,B1	A4,A2	A2,B4	A4,A2	B3,N	A2,A4	A2,A4	-2,-2	-1,-1	N,B1	A2,A4	-1,-1	A3,B2	A2,A2	B1,B1	A2,N	A2,B3	A2,B3	A4,B3	-2,-2	A4,N	A2,B1	A2,B2	N,B1	A4,B1	-1,-1	A2,A2	B4,N	-2,-2	A2,N	N,A5	A2,B4	A3,B2	A2,B4	-2,-2	A2,A5	B4,N	B4,N	B4,N	B5,N	A3,B4	B4,B5	B4,B5	A4,A1	A3,A4	A2,B4
iteration_1368	-2,-2	-2,-2	B2,B1	-1,-1	-2,-2	B2,B2	A1,B1	A1,B2	A1,B4	-2,-2	B2,B1	A1,B2	-1,-1	-2,-2	-2,-2	-1,-1	A1,B2	A1,B2	A1,B2	B1,B2	B4,B2	A1,B2	B2,B2	-2,-2	-2,-2	-2,-2	-2,-2	B3,B1	A1,B2	-2,-2	B2,B1	-1,-1	A1,B3	A1,B1	A1,B1	-2,-2	B3,B3	A1,B3	B3,N	-1,-1	A5,N	B1,B1	N,B1	A5,B1	B1,B4	B1,B1	-2,-2
iteration_1369	B4,B1	A1,B2	A1,B4	A4,B1	B2,B4	-2,-2	B4,B1	A1,A4	A2,B1	A4,B4	A2,A2	A4,B4	A1,B1	A2,B2	A1,B1	B3,N	A4,B4	-2,-2	-2,-2	-2,-2	A1,B1	A2,B4	A4,A2	B1,B2	A1,A4	-1,-1	A1,B3	B1,B3	A4,N	-2,-2	B3,N	A4,B1	N,B1	-2,-2	N,B1	-2,-2	A4,B1	A4,B1	N,B1	B1,B1	A2,A1	-1,-1	A2,B1	A2,B1	-2,-2	-2,-2	A2,B1
iteration_1370	B2,N	A1,A3	A1,B2	A2,B2	A1,B2	B1,B1	A1,A2	A1,A2	-2,-2	B2,B2	B2,B1	A2,B2	A1,A2	A3,B1	A1,B2	A2,A1	-1,-1	A1,B1	A5,B5	A1,B1	-2,-2	B2,B2	B2,B2	A3,A2	-1,-1	A1,A1	A2,B2	B2,B3	A2,B2	-1,-1	B2,B3	B1,B4	B2,B2	-2,-2	B2,B2	-1,-1	B2,B1	-1,-1	-1,-1	B2,B1	-2,-2	-1,-1	A1,N	-2,-2	-2,-2	-2,-2	-1,-1
iteration_1371	B3,B2	A1,B4	A1,B3	A2,N	B4,B2	A2,B3	A2,B3	B3,N	-2,-2	A1,N	A1,A1	A2,B3	A1,A2	A2,B3	A1,A2	B4,B1	-1,-1	A2,B3	A2,A2	B3,B3	B3,N	A1,B3	A2,A1	A2,A1	A4,B3	A2,B4	A2,B4	-1,-1	A2,A2	B2,B3	A2,B4	-2,-2	A2,N	A3,A2	A2,N	B4,B2	-2,-2	-2,-2	-1,-1	A2,N	B2,B2	A2,N	B2,N	A2,B2	B1,B1	A3,B1	B2,N
iteration_1372	-2,-2	-2,-2	-1,-1	A1,N	-2,-2	A1,B2	A1,A1	-2,-2	-1,-1	A1,N	A1,N	A1,N	-1,-1	-2,-2	-2,-2	-2,-2	-2,-2	A1,B2	-1,-1	A1,A1	-1,-1	N,N	A1,N	-2,-2	-2,-2	-2,-2	-1,-1	A3,N	A1,B1	-1,-1	A1,A3	B4,B1	-1,-1	A2,B3	N,B1	-2,-2	A1,B4	A3,B4	-2,-2	A1,B4	B4,B1	B3,N	B3,B4	-1,-1	N,B3	B3,N	B4,B3
iteration_1373	A4,B1	B4,N	N,B1	B2,N	A4,B4	-2,-2	N,B2	N,B1	A5,N	-1,-1	-2,-2	-2,-2	-1,-1	A2,B1	N,N	A1,B2	B1,B2	B2,N	B2,N	-1,-1	A5,B1	A4,B5	A1,B1	B1,B2	A1,N	B2,N	A1,N	A4,N	B2,B2	A2,B2	B2,N	-2,-2	B2,N	A1,B3	A4,B2	A2,N	B2,N	-2,-2	B2,N	B2,N	A2,B3	A4,B3	A4,A2	A4,B3	N,B1	A1,N	A4,N
iteration_1374	A2,B2	A3,A1	A2,A3	-1,-1	A2,A1	A1,B2	A2,B2	-1,-1	A3,B1	-1,-1	A3,B1	A3,B2	A2,A5	-2,-2	A5,A2	B2,B2	A3,B2	A1,B2	B2,B2	A2,A1	A3,A5	A3,A3	A3,A3	-2,-2	A2,B2	A2,B2	A5,B2	B2,N	A5,N	N,B4	A5,B2	-2,-2	B2,N	A3,B2	A5,N	A5,N	-2,-2	-2,-2	-2,-2	-2,-2	-2,-2	A3,A5	-1,-1	-1,-1	A2,A3	A2,B2	-2,-2
iteration_1375	A3,B1	-1,-1	-1,-1	A1,B2	B1,B4	B1,B2	A3,B2	A1,B4	B3,B2	A1,A3	-2,-2	B2,B4	A3,B2	A2,B2	-1,-1	-2,-2	B2,B4	A3,B1	A3,B1	A3,B1	A1,B3	-2,-2	-2,-2	A3,B2	-2,-2	-2,-2	-1,-1	A1,A2	B2,B2	B1,B4	A1,B2	A2,B2	A2,B2	N,A2	A1,B2	B2,B1	A2,B2	B2,B2	A2,A2	A2,B2	A5,N	B2,N	A5,B2	B2,N	-2,-2	-2,-2	A5,A2
iteration_1376	A4,B1	A1,A4	A1,B1	A4,B1	A4,A4	A1,B2	A1,A4	A1,A4	-2,-2	-1,-1	A1,A1	B1,B1	A1,A4	-2,-2	A4,B1	-1,-1	-1,-1	A1,B2	A1,B2	A1,B2	-1,-1	A1,B1	A1,B1	-2,-2	N,B1	A4,N	A3,B1	B1,B2	A4,N	A1,B1	-1,-1	A1,B3	N,B1	-1,-1	B2,N	A1,N	A1,B1	B3,N	A1,N	B3,B1	A1,B2	B3,N	A1,N	A1,B3	A2,B1	B1,B2	A1,B1
iteration_1377	A3,B2	B4,B1	A3,B4	A1,B2	-1,-1	-1,-1	A1,B4	B4,B2	N,B2	A3,A1	N,A5	A3,A1	B4,B2	-2,-2	B4,B2	-1,-1	A4,B1	B4,B5	B4,B5	-1,-1	B2,N	N,A3	A1,N	-2,-2	-2,-2	-1,-1	-2,-2	A1,B1	B2,B2	A2,A3	-1,-1	-1,-1	A1,B2	A3,A1	A1,B2	A2,B1	A3,B2	A3,B2	A1,B2	A1,A3	A1,B4	A1,A3	A1,A1	A3,B4	A2,B1	A3,B1	A3,A1
iteration_1378	-1,-1	A3,B1	N,B1	A4,N	A5,B1	A3,B1	A4,B1	N,N	A4,N	A4,B1	A1,A3	N,B1	N,B1	-2,-2	N,N	-2,-2	N,B1	-1,-1	B1,B1	A3,B1	N,A4	A1,N	-1,-1	-1,-1	N,B2	N,B2	N,B3	-1,-1	-2,-2	A2,B2	A1,N	-1,-1	A1,N	A3,B2	-2,-2	B2,N	A2,N	A1,B3	A1,B3	A1,A2	B3,B1	-1,-1	A4,B3	-2,-2	A1,B4	-1,-1	A2,B3
iteration_1379	-2,-2	-2,-2	B3,N	A2,B4	-2,-2	A1,N	B4,N	B4,N	-2,-2	A2,B3	B1,B1	B4,N	A2,B3	-1,-1	B4,N	A1,B1	B4,N	A1,N	A1,B4	A1,N	-2,-2	N,B1	N,B1	A2,A4	A1,B4	A1,B4	N,B1	B5,N	A1,A3	A1,N	A1,B5	-2,-2	-1,-1	A2,A2	A2,B1	A1,B4	-1,-1	-1,-1	-2,-2	-2,-2	-1,-1	A2,A2	A2,B4	A2,B1	A3,A1	A2,A3	B4,B3
iteration_1380	A1,B3	N,B3	A1,N	A1,A1	B3,N	A3,B2	A1,A1	A1,N	-1,-1	A1,A1	-2,-2	-1,-1	A1,N	B1,B1	A1,N	B2,B3	A1,N	A3,A1	A1,B2	A1,B2	B3,N	-2,-2	A1,N	N,B1	B3,N	B3,N	A1,B2	A1,B4	A1,B3	A2,B3	A1,B3	A1,A3	A1,A1	N,A5	A1,A1	A1,B3	A1,A1	A1,A3	A1,A3	A1,A1	-1,-1	A1,N	B2,N	B2,N	-2,-2	-2,-2	A1,N
iteration_1381	-2,-2	-2,-2	A1,N	N,N	A1,N	A3,N	N,N	A1,N	-2,-2	N,N	A2,B2	N,N	N,N	N,A3	N,N	A2,A2	N,N	A1,N	A3,B1	N,A2	-2,-2	A2,N	A2,N	N,N	N,A2	N,A2	N,A2	N,B3	N,B4	-2,-2	B3,B4	-2,-2	-1,-1	A3,A1	B4,B3	-1,-1	B3,B2	-1,-1	-1,-1	-2,-2	A2,B3	A3,B4	A3,B3	A2,B4	A1,B3	A3,B3	B3,B3
iteration_1382	-1,-1	-2,-2	B2,N	A1,B2	-2,-2	A4,N	A1,B2	B2,B2	-1,-1	-1,-1	-2,-2	B2,N	-1,-1	-2,-2	A1,B2	A2,A1	A1,N	A1,N	A4,B2	A1,A4	-1,-1	-1,-1	B2,N	A1,N	A1,A2	A1,B2	A2,B2	-1,-1	B2,B1	B5,N	-1,-1	A4,B1	A2,B1	-1,-1	A1,B2	A2,B5	A2,A4	B1,B1	A2,A4	B1,B1	-2,-2	-1,-1	-2,-2	-1,-1	-2,-2	-2,-2	-1,-1
iteration_1383	-1,-1	-2,-2	N,B3	A2,B1	-2,-2	-2,-2	N,B1	B1,B3	-1,-1	B1,B3	A2,A1	B1,B3	N,B1	-2,-2	N,B1	A2,A2	N,B1	-2,-2	N,B1	-2,-2	-2,-2	A2,B3	A1,B1	-2,-2	A2,A7	A2,B1	-1,-1	B1,B1	A2,B3	B1,B1	A2,B1	-2,-2	B3,B1	-1,-1	A2,B1	A2,B1	-2,-2	-2,-2	-2,-2	-2,-2	N,B5	B1,B2	B2,B5	N,B1	-2,-2	-2,-2	-2,-2
iteration_1384	-2,-2	-2,-2	A1,N	N,B1	A1,N	-1,-1	N,B1	A1,B1	A1,A3	-1,-1	B4,B1	A1,B1	N,N	-2,-2	A1,B1	N,B5	A1,B1	N,B1	A2,N	N,N	A1,A1	B1,B4	B1,B4	-1,-1	B1,B5	N,B1	N,B1	A4,B1	B3,N	-2,-2	A4,N	A2,N	A4,B3	B2,B3	-1,-1	-2,-2	B3,N	B3,N	A2,B3	A4,A2	A3,N	N,N	A3,N	N,A3	B2,B1	A5,B2	A3,B3
iteration_1385	N,B1	A1,B1	A1,N	A2,B3	A1,N	A1,A1	A2,N	B3,N	B1,B4	A1,B3	-2,-2	A2,A1	B3,N	A2,A2	A2,A1	A2,B3	A1,B3	A1,B3	A1,N	-1,-1	N,B1	-2,-2	-2,-2	A2,B3	A2,A1	A2,A2	A2,A1	A2,N	B3,N	-2,-2	B3,N	A1,A1	B3,N	B3,N	N,N	-2,-2	A1,N	-1,-1	-1,-1	A1,N	-2,-2	N,B3	-2,-2	-1,-1	A3,B2	B2,B3	-2,-2
iteration_1386	B1,B3	A2,B1	A2,B1	A1,N	-1,-1	N,A3	-1,-1	A1,B1	A3,B1	N,B1	N,A2	A2,A1	A2,A1	N,B3	A2,A1	N,A5	A2,N	N,B1	N,N	N,N	A3,A1	A1,N	A2,A1	A1,N	A1,N	N,A2	A5,A2	A1,A1	N,B1	-2,-2	A1,B3	-1,-1	A1,B3	B5,N	-1,-1	-1,-1	-1,-1	A1,N	B3,N	B3,N	-2,-2	-2,-2	-2,-2	-2,-2	A3,B2	B2,B5	-2,-2
[truncated: 8,614 more rows]
