# Supplementary material for: Partitioning of copy-number genotypes in pedigrees
Source: BMC Bioinformatics. 2010 May 3;11:226. doi: 10.1186/1471-2105-11-226 (PMC2874807; doi:10.1186/1471-2105-11-226)
Supplement: Additional file 2 — thousand validations with errors.tar.bz2. Archive containing the simulated data for 3 thousand runs with Mendelian errors. The archive contains the same file structure as the first additional file. The data has been splited into three files because of PedCheck's limitations. The file (2.2 Mb) has been uploaded with the present document, and is also available at http://www.statgen.org/main/index.php/Downloads/Downloads. [file 1471-2105-11-226-S2.BZ2 › 3_thousand_validations_with_errors/run_2/validation.fawkes_calls]

probeset_id	104	103	209	208	210	314	313	315	316	317	319	318	308	309	310	311	312	408	409	410	411	412	413	404	405	406	407	102	101	202	201	204	203	206	205	301	305	302	303	304	307	306	402	403	207	320	401
iteration_1	0,5	1,4	0,8	0,2	0,5	4,1	0,4	0,4	4,0	0,6	2,0	0,6	0,4	1,3	0,6	-1,-1	0,4	0,1	0,1	4,4	1,0	-1,-1	2,4	-1,-1	3,4	0,2	3,4	0,3	2,0	5,0	-1,-1	0,3	-1,-1	3,2	0,2	5,2	0,4	0,1	0,1	0,1	3,0	3,0	4,0	1,0	0,4	0,4	3,2
iteration_2	0,5	5,0	0,3	0,3	0,2	0,4	0,1	0,5	-1,-1	0,1	-1,-1	0,4	0,1	3,2	0,1	0,2	0,5	0,2	0,3	0,3	0,3	0,6	0,5	0,2	0,3	0,1	0,0	0,5	0,4	-1,-1	0,6	0,3	0,3	5,0	0,3	4,4	0,5	0,2	0,2	0,4	0,3	1,1	-1,-1	1,0	1,2	5,0	0,3
iteration_3	2,0	-1,-1	4,0	0,0	0,0	4,1	2,0	2,0	4,0	2,0	3,0	2,0	-1,-1	4,0	2,0	0,4	2,0	0,1	6,0	4,0	3,0	2,0	3,0	4,0	-1,-1	0,1	-1,-1	0,5	0,1	0,3	0,1	0,4	0,5	0,5	0,1	0,2	0,8	-1,-1	0,1	0,6	3,0	0,0	1,0	2,0	4,0	1,0	0,3
iteration_4	4,1	2,3	2,1	1,0	0,4	0,4	2,0	0,1	5,0	-1,-1	0,2	0,1	5,0	-1,-1	3,0	0,4	0,1	0,2	0,2	-1,-1	2,1	0,1	0,2	0,5	-1,-1	1,3	1,1	1,0	5,0	-1,-1	2,0	1,4	4,0	0,3	2,0	-1,-1	1,0	5,0	0,4	1,0	1,0	1,3	0,3	2,0	2,0	2,3	0,0
iteration_5	4,0	3,0	1,0	5,0	5,0	1,3	2,0	3,0	1,0	2,0	0,2	4,0	3,0	0,4	3,0	5,0	-1,-1	0,3	3,0	2,3	0,0	3,0	1,2	2,2	5,0	8,0	3,0	-1,-1	4,0	0,2	2,0	0,4	2,0	-1,-1	2,0	0,1	2,2	2,2	2,2	2,2	2,0	2,0	2,0	0,0	-1,-1	2,2	2,2
iteration_6	5,0	0,5	4,4	0,4	4,4	2,0	0,4	0,4	3,0	4,4	5,0	-1,-1	0,8	0,4	4,0	1,4	4,0	0,6	1,4	1,0	1,0	-1,-1	4,4	0,6	1,0	4,4	5,0	0,4	2,0	4,0	2,0	4,0	-1,-1	3,0	0,4	1,0	3,0	1,0	3,0	1,0	2,3	-1,-1	3,3	3,3	0,2	0,2	3,3
iteration_7	3,2	0,4	3,4	7,0	3,0	2,1	6,0	3,4	-1,-1	6,0	2,2	-1,-1	-1,-1	5,0	7,0	4,0	7,0	5,0	5,0	5,0	-1,-1	3,2	5,0	3,4	6,0	5,0	2,1	4,0	3,0	5,0	0,0	5,0	7,0	-1,-1	-1,-1	2,0	4,0	-1,-1	5,0	-1,-1	4,1	0,1	4,0	4,0	2,0	1,4	7,0
iteration_8	1,3	0,1	1,1	0,1	-1,-1	5,0	1,0	0,1	0,3	-1,-1	1,3	0,1	1,1	-1,-1	1,1	2,2	0,1	3,0	3,0	2,0	0,1	-1,-1	1,1	1,1	3,0	2,1	0,1	0,5	-1,-1	-1,-1	0,4	5,0	0,9	4,0	0,6	4,4	4,5	4,5	1,5	4,4	0,5	2,1	2,5	0,1	4,1	6,0	6,0
iteration_9	0,4	-1,-1	5,3	0,1	5,1	0,5	0,4	0,3	4,0	0,4	1,4	5,1	0,4	0,4	5,0	-1,-1	5,1	0,6	0,3	-1,-1	3,3	1,1	6,0	0,5	-1,-1	6,0	1,0	0,4	5,0	5,0	0,3	5,0	0,1	3,1	5,3	3,0	3,1	3,1	2,1	2,1	2,0	8,0	6,0	4,0	0,5	0,1	1,1
iteration_10	5,0	2,0	5,0	4,1	3,0	4,0	7,0	-1,-1	4,0	2,1	3,0	-1,-1	2,1	0,5	6,0	0,5	6,0	-1,-1	5,0	7,0	2,1	0,1	3,1	-1,-1	0,0	4,4	4,4	5,0	0,5	3,2	4,1	0,3	1,1	0,5	1,1	0,3	1,0	0,4	1,0	1,0	0,5	1,4	0,4	1,5	1,3	0,4	1,0
iteration_11	2,3	0,4	0,3	0,5	0,3	-1,-1	2,0	0,2	2,3	2,3	1,2	0,5	2,3	0,2	0,2	4,0	2,3	3,0	1,0	1,0	-1,-1	-1,-1	1,2	2,1	3,2	1,2	1,0	3,2	3,0	1,1	4,0	3,0	5,0	2,3	2,2	3,1	5,0	4,0	3,0	5,0	3,1	-1,-1	-1,-1	2,1	4,0	3,0	3,2
iteration_12	0,4	2,3	0,6	0,3	-1,-1	5,0	0,4	0,4	4,0	0,5	3,0	0,5	0,4	-1,-1	-1,-1	0,5	0,4	3,0	1,1	4,1	2,3	0,3	3,3	0,4	0,4	0,4	0,3	2,1	-1,-1	0,4	3,0	4,0	1,1	3,1	2,2	1,0	1,1	-1,-1	1,1	3,1	0,5	0,3	0,7	0,6	0,2	0,2	1,2
iteration_13	0,4	2,1	2,1	5,0	2,1	4,0	3,0	4,1	1,0	3,0	0,3	-1,-1	4,1	4,0	3,0	5,0	4,1	3,0	4,0	4,0	5,0	2,0	4,3	4,0	7,0	1,0	-1,-1	4,1	1,1	2,0	0,2	2,0	4,1	-1,-1	1,1	0,1	6,0	0,7	4,0	4,0	3,0	0,2	1,1	1,1	0,3	-1,-1	3,0
iteration_14	4,0	0,2	0,1	0,4	0,1	0,4	0,4	0,1	5,0	-1,-1	1,3	0,2	0,4	5,0	-1,-1	5,0	0,1	0,1	0,1	0,1	0,1	1,1	1,1	-1,-1	1,1	4,1	4,0	1,3	-1,-1	0,5	1,1	0,4	0,4	3,0	5,0	1,4	0,6	0,4	0,4	0,4	0,5	2,0	-1,-1	1,4	2,2	3,0	1,3
iteration_15	3,1	0,2	3,1	0,2	0,2	2,0	3,0	3,2	3,1	0,3	0,3	0,1	3,0	0,2	3,2	0,3	3,0	0,0	0,0	0,0	0,3	0,1	0,1	3,1	3,3	0,5	3,0	0,5	0,4	0,4	0,3	0,5	0,2	5,0	-1,-1	0,4	0,5	0,7	-1,-1	-1,-1	1,1	1,5	2,0	1,1	0,4	1,1	1,0
iteration_16	2,0	3,0	2,0	0,1	3,0	1,4	1,0	1,0	4,0	1,0	1,4	1,0	1,1	4,1	1,1	0,5	1,0	1,0	2,0	0,4	4,0	0,4	2,0	1,1	1,2	1,2	-1,-1	0,2	0,2	0,3	0,1	4,1	-1,-1	0,2	0,1	0,4	0,2	0,1	0,1	-1,-1	0,4	0,2	0,3	-1,-1	2,1	0,2	0,3
iteration_17	3,0	1,4	0,4	0,3	3,4	0,2	0,2	-1,-1	0,3	0,1	0,5	-1,-1	0,1	0,2	-1,-1	-1,-1	0,1	0,2	0,0	0,4	0,7	0,4	4,5	0,3	0,7	1,4	0,7	0,2	0,4	2,1	0,3	1,1	0,1	1,3	0,5	0,3	0,1	-1,-1	1,1	1,0	0,4	1,2	0,4	1,2	5,0	4,0	0,3
iteration_18	0,5	1,4	0,6	1,0	1,3	3,1	3,4	3,2	-1,-1	3,4	3,0	3,4	3,4	4,0	3,2	0,2	3,4	3,1	0,5	3,4	-1,-1	3,4	3,4	2,4	3,2	3,0	3,0	3,1	3,1	5,0	-1,-1	0,4	0,2	0,4	3,1	5,0	0,1	0,1	0,5	0,1	0,4	3,3	3,3	3,1	3,1	0,4	-1,-1
iteration_19	0,4	-1,-1	0,5	1,3	0,4	0,3	0,4	1,4	4,0	1,4	2,2	0,7	1,1	5,0	-1,-1	0,3	0,4	0,6	0,3	0,1	3,0	2,3	-1,-1	5,0	0,7	0,6	0,7	1,3	-1,-1	0,3	-1,-1	0,2	1,3	0,3	0,3	5,0	0,4	0,4	-1,-1	0,4	0,1	0,1	0,2	0,2	1,3	-1,-1	0,2
iteration_20	1,1	0,3	-1,-1	3,3	1,3	3,1	0,3	3,1	-1,-1	0,3	0,2	0,4	3,1	3,2	3,1	5,0	0,4	3,0	3,0	3,0	3,5	0,2	0,4	3,1	-1,-1	1,1	2,1	5,0	1,3	2,1	3,3	2,1	3,3	1,1	-1,-1	2,3	5,0	0,4	2,3	2,3	1,2	2,1	3,0	0,3	5,0	2,1	3,0
iteration_21	2,0	2,0	2,0	0,3	2,0	0,2	1,3	1,0	2,0	1,0	0,3	1,3	1,3	0,5	1,3	0,2	1,0	1,1	0,4	1,1	2,0	1,1	-1,-1	0,8	1,1	1,1	0,4	0,3	0,4	4,0	0,4	2,1	0,0	0,4	0,0	3,4	0,1	0,1	2,0	2,0	2,0	0,4	1,0	1,0	0,2	0,3	1,0
iteration_22	3,0	5,0	1,0	4,5	2,0	3,2	4,0	4,0	2,0	0,5	3,0	-1,-1	0,5	2,3	0,5	0,4	-1,-1	3,0	7,0	3,0	2,0	-1,-1	2,5	2,5	0,0	0,4	0,4	2,0	5,0	2,1	4,0	0,2	1,5	1,2	1,5	0,1	1,1	1,1	1,1	1,1	2,2	2,0	1,2	1,2	0,5	1,0	-1,-1
iteration_23	-1,-1	0,3	1,3	3,0	1,0	2,0	1,3	-1,-1	0,3	-1,-1	3,0	1,3	2,0	3,0	2,0	2,0	3,0	1,3	-1,-1	2,0	0,3	3,0	1,3	4,0	2,0	2,0	-1,-1	1,2	2,2	0,3	3,0	0,4	1,2	4,0	2,2	1,2	1,1	1,1	1,3	0,3	-1,-1	6,0	4,3	2,0	4,1	4,0	5,0
iteration_24	0,4	5,0	-1,-1	1,1	2,3	1,4	3,0	3,0	0,3	1,1	1,4	0,2	3,0	-1,-1	0,2	3,2	0,2	1,4	3,0	2,0	1,2	-1,-1	0,5	2,1	0,3	0,3	0,3	0,3	1,3	0,3	0,4	1,2	1,1	3,2	-1,-1	0,2	-1,-1	1,1	2,0	1,2	0,3	3,2	-1,-1	3,1	0,5	-1,-1	-1,-1
iteration_25	4,0	4,1	3,1	1,2	3,1	3,0	0,3	0,3	1,2	0,3	-1,-1	4,0	-1,-1	-1,-1	3,2	-1,-1	3,2	2,1	1,2	1,1	0,3	-1,-1	0,4	-1,-1	-1,-1	7,0	1,2	0,2	1,4	4,0	0,6	4,0	1,2	0,2	0,6	1,2	2,0	2,0	1,2	3,2	0,5	0,3	-1,-1	0,3	0,5	0,6	1,4
iteration_26	0,3	0,2	0,2	1,0	0,2	-1,-1	1,1	0,1	-1,-1	-1,-1	1,0	0,1	0,1	0,4	0,1	0,2	0,1	0,2	0,2	4,1	0,1	1,1	0,0	0,2	0,2	0,2	0,2	-1,-1	3,0	0,3	3,0	-1,-1	1,0	-1,-1	4,0	-1,-1	2,0	-1,-1	3,0	2,0	1,1	2,2	-1,-1	1,2	3,1	0,4	2,1
iteration_27	4,0	2,2	4,0	2,1	2,2	5,0	2,1	0,4	1,2	2,1	-1,-1	4,0	4,0	4,0	4,0	4,0	2,1	3,1	-1,-1	3,1	2,2	6,0	2,1	5,0	4,0	4,0	4,0	3,1	4,0	1,1	-1,-1	3,0	5,0	4,0	2,1	3,0	5,0	5,0	4,0	3,0	2,3	3,0	4,0	3,0	1,2	3,2	5,0
iteration_28	1,4	5,0	4,0	0,4	3,4	1,4	3,2	3,2	4,0	3,2	2,1	3,2	1,2	0,5	3,2	0,5	3,2	0,6	1,2	1,2	0,2	2,2	-1,-1	1,2	3,0	0,7	3,5	0,4	0,4	2,0	0,4	3,1	0,4	0,4	0,4	-1,-1	0,3	0,3	0,3	0,3	-1,-1	0,2	0,2	0,1	0,2	0,4	0,2
iteration_29	0,4	4,0	2,3	2,1	2,3	5,0	2,3	2,1	0,3	2,3	0,5	2,1	0,4	0,3	0,4	1,2	0,4	-1,-1	4,3	4,3	2,3	-1,-1	0,2	-1,-1	1,1	1,3	-1,-1	0,2	-1,-1	0,4	2,1	0,3	2,1	0,4	2,1	0,5	0,1	0,1	2,0	0,4	3,2	2,2	2,2	6,0	2,0	2,2	2,0
iteration_30	4,0	0,4	0,4	1,4	0,0	2,2	0,4	0,8	0,4	0,2	2,2	0,8	0,8	3,2	0,8	0,2	1,0	0,6	2,4	2,0	0,8	2,4	0,6	0,6	0,5	0,5	0,5	0,4	-1,-1	0,5	1,0	4,1	1,4	2,2	1,0	1,4	0,5	1,1	0,5	-1,-1	4,0	2,0	4,0	2,0	0,1	0,2	2,1
iteration_31	0,4	0,4	0,0	2,2	0,4	0,3	2,0	2,0	1,4	2,0	0,4	2,0	0,2	0,4	2,0	0,3	2,0	2,2	0,2	2,1	1,0	2,0	5,0	0,2	0,1	2,2	0,1	4,0	0,2	1,1	2,0	4,0	2,2	5,0	2,2	3,0	0,2	4,2	0,2	0,2	5,0	5,0	7,0	3,0	4,0	4,0	4,0
iteration_32	5,0	0,3	0,0	2,0	0,3	3,0	1,0	1,0	2,0	1,0	4,0	1,0	1,0	5,0	1,0	0,0	1,0	3,0	2,0	2,0	3,0	3,0	2,0	0,0	3,0	4,0	1,2	-1,-1	4,0	0,3	2,0	2,3	2,0	0,4	4,0	1,0	1,3	1,3	-1,-1	1,3	0,4	1,2	0,6	0,6	3,0	3,2	1,4
iteration_33	0,4	3,0	1,1	-1,-1	2,3	1,1	3,0	0,2	0,4	0,2	-1,-1	3,0	0,2	2,3	0,2	-1,-1	2,1	-1,-1	2,0	2,0	0,4	2,2	4,0	2,1	1,1	0,4	0,4	5,0	0,4	1,2	3,1	2,0	2,3	0,6	2,1	-1,-1	1,3	3,0	3,0	1,3	5,0	2,0	0,0	0,0	0,5	0,3	1,0
iteration_34	4,0	3,2	4,2	2,3	3,0	0,4	0,5	6,0	0,3	2,2	0,2	4,3	4,3	1,1	4,3	1,2	6,0	0,2	0,3	0,2	2,1	0,4	4,1	0,4	0,5	1,3	1,3	4,0	2,3	3,1	2,3	0,1	4,0	0,3	2,3	-1,-1	2,0	2,0	2,0	2,1	0,9	0,3	-1,-1	1,3	1,4	1,0	3,0
iteration_35	0,2	-1,-1	0,2	3,0	2,1	0,3	2,1	2,1	3,2	2,1	3,1	1,1	2,1	4,0	2,1	1,3	2,1	2,0	2,3	2,0	2,2	0,2	0,2	1,1	1,1	0,4	2,3	1,3	3,0	0,2	3,0	3,2	2,0	5,0	2,3	2,0	1,2	4,0	1,2	4,0	3,0	1,3	3,0	-1,-1	5,0	0,5	-1,-1
iteration_36	2,0	0,3	0,1	3,0	2,2	-1,-1	1,0	1,0	-1,-1	2,0	0,2	1,1	2,0	-1,-1	2,1	1,2	1,0	1,5	0,5	0,5	1,0	1,0	0,3	0,2	-1,-1	1,1	1,1	5,0	5,0	-1,-1	7,0	0,5	6,0	3,2	3,0	8,0	4,2	4,2	2,3	2,3	3,0	4,0	4,0	6,0	4,0	3,2	3,2
iteration_37	5,0	1,3	5,0	0,1	-1,-1	2,0	1,0	1,1	5,0	1,0	4,0	1,0	4,0	3,0	1,1	1,2	1,1	1,0	2,0	-1,-1	5,1	4,0	4,0	1,0	1,1	1,1	2,0	0,3	0,1	-1,-1	0,1	0,2	0,3	5,0	0,2	-1,-1	0,2	0,2	0,2	0,2	1,1	-1,-1	6,0	0,1	4,0	5,3	1,1
iteration_38	0,1	-1,-1	-1,-1	0,6	2,1	-1,-1	0,5	-1,-1	3,2	3,5	2,4	0,1	0,1	-1,-1	0,1	4,0	-1,-1	1,0	3,0	3,0	0,3	0,1	0,5	0,2	1,1	3,1	3,1	3,1	0,5	3,2	0,1	1,3	3,5	0,4	0,6	3,1	4,0	4,0	1,5	0,8	0,3	0,2	0,2	0,2	5,0	4,3	3,1
iteration_39	2,3	0,4	-1,-1	1,0	2,3	-1,-1	2,0	2,0	0,4	1,3	3,0	2,0	0,3	2,3	2,0	0,3	0,3	3,0	5,0	5,0	-1,-1	0,0	3,0	2,3	0,1	2,1	2,2	0,2	1,1	0,5	0,3	0,2	-1,-1	-1,-1	1,0	0,3	0,2	0,2	0,1	0,2	4,0	0,1	2,0	2,1	1,2	0,1	0,1
iteration_40	3,1	0,5	0,4	1,2	3,3	3,2	1,1	0,5	0,3	0,3	0,7	-1,-1	1,1	2,2	1,3	2,0	1,3	-1,-1	1,2	3,1	0,4	1,3	1,3	0,3	1,3	2,0	2,0	4,0	0,3	4,0	3,1	1,1	1,1	2,1	3,2	-1,-1	1,1	1,1	2,0	-1,-1	2,2	3,1	0,3	2,1	1,1	1,1	0,2
iteration_41	3,0	0,4	5,0	-1,-1	-1,-1	1,2	0,2	0,2	2,0	0,5	1,2	0,5	-1,-1	3,0	0,2	-1,-1	0,2	0,4	0,4	0,2	0,0	0,5	1,3	-1,-1	2,2	2,2	1,2	2,2	0,2	3,0	2,2	1,2	2,0	5,0	0,2	5,0	3,0	2,2	2,2	-1,-1	0,5	3,2	0,6	0,6	4,0	4,0	2,2
iteration_42	5,0	0,5	2,4	3,1	3,4	1,3	-1,-1	5,0	2,3	2,1	4,0	0,5	3,4	0,5	5,0	0,5	2,1	2,3	3,0	0,4	5,0	4,4	0,4	3,3	2,5	3,5	3,0	5,0	2,1	1,2	2,1	4,1	2,1	4,1	5,0	3,0	6,0	6,0	6,0	2,1	1,0	6,0	2,0	3,0	0,5	0,1	2,0
iteration_43	1,1	4,0	-1,-1	1,1	2,1	4,0	3,0	2,0	2,1	2,0	1,4	2,0	2,1	3,2	2,0	-1,-1	2,0	-1,-1	2,0	1,0	1,1	2,0	2,0	3,1	3,0	1,0	-1,-1	1,1	1,3	-1,-1	1,3	0,4	1,3	3,0	-1,-1	1,3	1,1	1,3	3,0	0,4	3,1	0,1	0,1	3,1	-1,-1	2,0	1,1
iteration_44	1,0	5,0	2,0	2,3	2,0	2,1	3,0	3,0	3,1	1,3	0,3	1,3	-1,-1	4,0	3,0	0,3	1,3	3,0	-1,-1	-1,-1	1,1	0,3	1,0	1,0	0,1	-1,-1	1,3	3,0	0,5	0,2	2,3	4,0	1,3	0,5	2,2	2,2	4,3	1,0	5,0	1,0	1,0	0,5	0,3	0,3	0,2	0,2	4,3
iteration_45	2,0	5,0	0,0	3,2	5,0	0,4	0,2	3,0	4,0	-1,-1	3,0	3,0	0,2	0,5	0,2	0,5	3,0	0,2	0,2	0,2	4,0	3,0	3,0	0,1	0,5	0,7	0,5	3,2	1,2	0,5	3,2	3,1	3,2	2,2	-1,-1	0,5	3,2	3,1	3,1	3,1	-1,-1	1,2	1,0	1,0	5,0	2,2	1,2
iteration_46	0,5	3,0	3,0	1,1	3,5	0,2	3,1	0,1	2,0	-1,-1	4,0	4,0	0,1	2,0	1,0	0,5	0,1	3,2	0,3	0,1	2,0	3,0	3,0	1,0	-1,-1	1,5	-1,-1	-1,-1	0,2	1,0	0,4	3,2	0,4	0,0	0,4	1,3	0,3	0,5	3,1	0,3	0,4	0,3	0,2	0,3	-1,-1	0,2	0,2
iteration_47	0,5	4,0	4,2	0,2	0,3	1,2	0,2	-1,-1	3,0	0,4	2,2	4,2	0,2	0,4	4,0	-1,-1	4,2	3,2	3,0	3,2	4,0	0,4	2,2	0,5	0,1	0,1	-1,-1	-1,-1	-1,-1	5,0	0,4	-1,-1	0,2	0,5	0,1	3,3	3,0	3,2	1,0	3,0	4,1	-1,-1	4,1	0,2	0,4	0,4	4,0
iteration_48	0,5	0,2	0,2	3,2	0,4	2,1	3,2	3,2	-1,-1	3,2	0,5	3,2	-1,-1	4,0	0,4	3,2	0,2	2,2	3,1	5,0	3,0	0,4	3,3	5,0	0,4	3,2	0,4	0,2	3,1	5,0	3,0	0,5	0,1	1,2	3,0	4,0	0,1	0,2	0,2	0,5	4,0	4,0	7,0	3,3	2,2	1,2	3,0
iteration_49	2,1	4,0	-1,-1	0,2	6,0	1,4	0,2	4,1	0,5	0,2	5,0	4,1	0,2	2,1	4,1	1,1	-1,-1	1,1	0,5	1,1	0,2	7,0	7,0	0,2	0,2	5,0	0,2	2,1	3,1	0,3	3,1	2,0	-1,-1	4,0	2,1	3,3	0,1	3,0	2,1	5,0	-1,-1	2,1	0,2	2,1	5,0	5,0	1,0
iteration_50	5,0	4,0	4,0	0,1	6,0	0,4	3,0	3,1	4,0	3,1	0,4	1,1	1,1	-1,-1	3,0	0,5	1,0	0,0	3,0	-1,-1	2,1	0,1	0,5	1,4	3,3	3,2	3,3	4,0	0,1	1,1	0,0	5,0	4,1	0,3	4,0	0,1	6,0	3,1	3,1	7,0	0,1	-1,-1	1,3	5,0	3,0	-1,-1	5,0
iteration_51	0,5	2,0	0,0	3,1	2,0	0,3	-1,-1	0,1	2,1	0,1	3,0	-1,-1	3,0	3,0	3,0	1,0	3,0	-1,-1	0,3	0,1	0,1	3,0	3,0	6,0	4,0	4,0	1,0	0,5	3,0	3,2	3,1	0,2	0,4	4,0	0,1	3,1	-1,-1	0,4	0,6	-1,-1	0,5	2,1	5,5	2,3	0,4	-1,-1	0,2
iteration_52	0,5	0,4	0,6	0,5	-1,-1	4,0	0,1	0,10	1,1	0,1	0,2	0,5	-1,-1	2,0	0,10	0,4	0,6	3,0	3,0	3,1	0,6	0,5	0,0	2,1	0,8	0,8	0,6	0,5	5,0	0,5	5,0	0,2	0,5	5,0	5,0	-1,-1	0,6	3,4	0,1	0,6	1,1	1,0	-1,-1	1,1	3,1	4,1	0,5
iteration_53	0,1	4,1	4,1	1,2	4,1	0,5	5,0	0,3	4,0	4,2	5,0	5,0	0,3	4,0	5,0	0,4	5,0	4,3	4,3	4,3	2,1	5,0	5,0	3,2	1,0	1,4	5,4	3,2	-1,-1	-1,-1	5,0	0,5	5,0	3,1	2,2	3,1	3,1	3,4	2,4	3,4	4,0	0,3	0,2	4,2	3,2	3,2	0,1
iteration_54	1,3	-1,-1	-1,-1	-1,-1	3,1	2,0	2,0	2,0	2,3	2,0	-1,-1	2,0	2,0	0,4	2,0	0,5	2,0	2,0	2,0	2,0	3,0	2,0	4,0	1,4	1,4	1,1	1,4	-1,-1	4,0	2,3	6,0	-1,-1	6,0	-1,-1	4,0	-1,-1	7,0	4,0	7,0	7,0	0,2	5,0	2,1	2,1	3,0	4,0	4,1
iteration_55	4,0	4,0	3,0	1,2	-1,-1	0,4	0,2	1,0	2,1	1,0	3,0	0,2	1,0	4,0	0,2	5,0	4,0	0,2	0,6	0,6	0,1	0,0	0,2	5,0	-1,-1	1,0	9,0	0,3	1,1	-1,-1	1,2	4,0	1,2	1,2	1,1	1,2	3,2	3,2	4,0	4,0	2,1	0,3	2,2	2,2	0,2	0,2	2,2
iteration_56	0,4	3,0	3,0	2,4	3,4	5,0	3,4	-1,-1	1,3	3,4	4,0	3,4	2,0	4,1	-1,-1	3,2	5,0	5,0	6,0	3,4	0,3	4,0	-1,-1	2,1	-1,-1	0,6	-1,-1	2,1	0,5	4,0	2,4	7,0	2,4	0,3	-1,-1	2,0	1,4	6,0	1,4	6,0	1,2	0,1	1,0	0,3	2,2	0,5	2,0
iteration_57	0,3	5,0	2,0	3,4	2,3	3,0	2,4	5,0	2,1	0,4	0,3	0,4	0,4	-1,-1	3,0	1,3	0,4	0,0	2,0	2,0	4,0	0,5	0,1	0,5	4,0	3,3	3,3	3,2	1,4	2,0	1,2	0,4	3,4	0,4	0,6	1,2	3,4	3,0	0,8	3,0	3,1	0,3	0,2	-1,-1	-1,-1	0,4	0,5
iteration_58	0,3	2,0	2,3	-1,-1	2,0	0,3	3,3	3,3	2,3	-1,-1	0,5	3,3	2,3	1,3	3,3	1,4	3,3	0,5	3,2	0,5	0,2	0,5	0,5	1,3	1,3	-1,-1	0,7	5,0	5,0	1,2	6,0	4,0	5,0	1,2	5,0	3,2	3,0	3,0	6,0	6,0	4,0	3,0	3,0	5,0	5,0	3,2	2,0
iteration_59	4,0	0,5	2,1	0,4	2,1	0,3	2,2	2,2	0,5	0,3	1,0	0,3	2,2	0,4	0,3	3,1	2,2	0,3	0,3	2,1	2,1	0,2	1,2	2,1	0,3	3,1	0,2	-1,-1	1,2	4,0	1,2	1,1	0,4	2,3	0,4	3,0	-1,-1	1,2	0,3	1,2	0,4	2,2	2,0	2,4	-1,-1	0,5	0,7
iteration_60	0,3	1,4	1,0	2,0	0,7	1,1	1,0	1,0	0,5	1,0	0,4	1,0	2,0	5,0	1,0	0,5	-1,-1	1,1	2,0	0,1	-1,-1	-1,-1	1,2	5,0	0,2	1,3	1,2	1,4	1,3	0,3	2,0	5,0	1,3	2,0	-1,-1	1,1	1,3	5,0	5,0	-1,-1	0,4	1,3	1,2	1,2	0,2	1,1	0,6
iteration_61	2,1	0,5	0,2	3,2	2,1	0,5	0,3	0,3	3,0	3,1	-1,-1	0,3	3,1	0,1	3,1	4,1	0,3	0,5	0,4	0,4	2,2	0,4	1,1	3,0	7,0	0,2	3,1	4,0	0,5	-1,-1	3,2	1,2	1,2	1,4	1,2	-1,-1	0,4	0,4	1,2	1,2	5,0	-1,-1	1,0	1,0	1,1	1,0	0,2
iteration_62	0,5	4,0	2,5	0,5	-1,-1	0,4	2,3	2,2	3,0	-1,-1	1,2	0,8	0,8	0,4	2,3	1,3	0,7	2,0	0,3	2,4	0,5	1,3	1,5	0,5	2,3	2,3	1,3	0,4	0,4	2,0	-1,-1	3,1	0,3	0,5	0,5	2,2	0,3	0,3	0,3	3,2	1,2	0,5	1,3	1,2	3,0	1,2	-1,-1
iteration_63	1,4	1,0	2,0	0,2	1,4	0,4	1,2	1,2	2,1	1,2	0,5	1,2	1,2	0,2	1,2	0,5	1,0	1,2	1,2	-1,-1	-1,-1	1,1	0,3	2,3	-1,-1	0,2	1,0	-1,-1	-1,-1	2,0	0,2	0,1	3,0	1,4	3,0	2,2	0,1	3,0	0,0	0,0	2,2	0,4	2,4	2,4	2,2	3,0	2,0
iteration_64	0,4	2,0	1,1	1,1	1,1	3,0	1,1	2,0	2,3	1,1	5,0	0,2	0,2	0,4	1,1	2,1	0,2	4,0	3,1	-1,-1	1,3	1,1	4,1	0,4	2,1	2,1	0,2	1,1	3,1	1,1	0,2	0,5	4,0	0,3	1,1	1,1	3,1	3,4	1,1	3,4	4,0	1,0	-1,-1	3,0	1,4	0,7	2,1
iteration_65	3,1	0,4	0,1	-1,-1	-1,-1	0,4	5,1	5,1	0,2	0,1	8,0	0,1	5,1	2,0	0,1	-1,-1	5,1	5,2	-1,-1	-1,-1	5,0	-1,-1	3,1	0,1	1,0	1,1	1,1	0,5	5,0	5,0	5,0	0,4	0,0	4,0	0,0	8,0	0,2	0,2	0,2	0,2	1,4	2,0	1,0	0,4	3,1	2,1	1,0
iteration_66	4,1	2,1	-1,-1	0,4	6,0	5,0	4,0	0,5	4,0	0,1	1,4	4,4	0,1	3,1	-1,-1	0,4	4,4	3,0	3,0	7,0	2,1	1,4	0,1	3,1	4,2	0,2	0,2	0,4	0,5	2,0	0,8	0,4	0,4	0,2	0,1	0,4	0,6	0,2	-1,-1	0,2	1,3	0,1	1,0	0,3	3,1	3,2	0,2
iteration_67	0,3	0,5	0,7	1,1	0,7	2,0	0,6	0,3	4,1	0,6	3,1	1,5	1,5	-1,-1	0,0	5,0	0,6	0,1	2,1	-1,-1	4,2	-1,-1	-1,-1	1,0	4,0	3,0	2,2	3,0	0,5	0,5	1,4	5,0	2,4	3,0	2,1	0,7	2,4	4,0	2,4	4,0	4,0	-1,-1	3,0	1,0	4,0	7,0	2,4
iteration_68	4,0	0,3	4,1	1,4	0,1	3,2	1,1	1,1	3,2	5,0	0,5	1,1	5,0	0,4	5,0	4,0	1,1	0,5	3,1	-1,-1	0,3	1,2	1,2	1,2	6,0	6,0	3,0	1,3	1,4	-1,-1	1,4	4,0	0,7	1,1	-1,-1	4,4	2,3	2,3	2,4	-1,-1	-1,-1	2,0	3,0	2,0	5,0	5,1	4,0
iteration_69	3,0	-1,-1	3,0	2,1	3,0	0,3	2,0	2,0	4,1	5,0	1,4	-1,-1	5,0	5,0	2,0	4,0	0,1	2,1	2,2	0,2	4,0	0,5	0,5	7,0	2,0	0,0	0,0	0,3	4,0	1,4	-1,-1	0,4	2,2	0,2	2,1	-1,-1	0,4	-1,-1	2,2	0,4	0,5	0,2	-1,-1	0,2	3,0	0,1	0,3
iteration_70	-1,-1	0,2	0,3	0,1	0,3	5,0	0,1	0,2	0,4	0,1	2,0	0,1	0,1	0,5	0,2	4,0	0,1	3,0	2,0	-1,-1	0,3	0,0	0,0	-1,-1	1,1	3,1	-1,-1	3,1	4,0	2,0	-1,-1	0,4	3,0	3,1	-1,-1	-1,-1	0,2	0,2	-1,-1	0,4	5,0	3,1	8,0	3,0	2,1	0,2	3,1
iteration_71	4,0	2,1	-1,-1	0,6	6,0	0,3	2,4	2,4	0,2	0,3	4,0	0,4	0,3	-1,-1	2,4	-1,-1	2,4	0,6	0,6	2,2	0,5	3,4	1,0	0,0	0,4	2,4	0,4	2,3	0,5	2,2	2,4	-1,-1	0,7	2,0	0,7	0,6	0,4	0,3	-1,-1	-1,-1	4,1	2,4	0,5	4,4	0,5	0,2	0,8
iteration_72	2,0	4,4	5,0	1,1	2,0	0,3	5,0	1,1	-1,-1	4,1	0,5	2,0	1,1	0,3	1,1	1,2	2,0	-1,-1	4,1	1,2	2,1	1,1	1,4	1,2	1,2	1,1	0,3	0,2	1,3	0,4	0,4	5,0	0,4	4,0	1,1	0,3	5,3	5,1	0,3	0,3	0,2	3,1	0,2	-1,-1	0,5	3,1	5,1
iteration_73	4,1	0,5	4,5	1,2	0,1	3,0	0,7	4,2	-1,-1	0,7	0,5	4,2	5,0	0,5	1,5	0,4	4,2	2,5	-1,-1	1,2	0,3	0,4	-1,-1	4,0	0,7	1,2	1,2	-1,-1	-1,-1	3,0	-1,-1	1,1	3,0	2,0	1,2	3,0	3,0	3,0	2,0	1,1	0,5	2,2	0,4	2,2	3,0	4,0	1,2
iteration_74	3,0	0,0	2,2	1,0	2,2	0,5	-1,-1	0,2	0,2	1,2	1,4	0,2	-1,-1	3,0	3,0	2,1	1,2	2,1	-1,-1	-1,-1	0,0	0,6	1,0	2,0	4,0	3,0	2,1	1,0	1,4	3,0	1,4	2,3	2,0	0,4	1,4	1,4	1,3	1,3	1,3	1,3	0,3	1,0	1,2	0,2	0,4	0,5	2,0
iteration_75	2,3	0,2	2,1	7,0	2,1	2,0	7,0	2,1	4,0	2,1	5,0	4,0	5,1	4,0	7,0	4,0	5,1	0,2	3,0	3,0	5,0	4,0	5,0	4,1	3,0	5,0	5,0	2,0	5,0	3,0	5,0	1,4	7,0	-1,-1	5,0	8,0	6,0	3,0	3,0	3,0	2,1	7,0	2,1	2,1	0,5	1,5	3,0
iteration_76	2,0	1,1	2,0	0,3	-1,-1	0,4	1,2	1,1	5,0	1,1	0,2	1,2	1,2	0,5	-1,-1	1,1	1,1	0,5	0,5	0,3	2,1	0,3	-1,-1	1,1	-1,-1	0,3	2,0	4,1	0,5	2,2	-1,-1	0,3	4,2	0,4	0,4	4,2	4,2	4,1	0,3	-1,-1	2,0	0,1	2,1	2,0	2,0	0,7	6,0
iteration_77	0,2	4,0	-1,-1	-1,-1	2,1	0,3	3,0	3,0	3,0	3,0	0,2	0,4	0,4	0,3	0,4	1,1	1,1	1,0	1,0	2,0	1,2	0,5	-1,-1	0,6	-1,-1	1,1	1,1	2,0	0,4	0,3	-1,-1	5,0	1,3	-1,-1	-1,-1	0,4	-1,-1	4,0	-1,-1	2,3	0,2	4,0	1,2	3,0	2,3	3,3	3,2
iteration_78	0,4	0,1	0,0	1,2	-1,-1	1,3	1,0	1,0	2,0	1,0	4,1	0,2	1,0	5,0	0,2	0,5	0,2	0,3	0,3	1,3	1,0	4,2	0,1	1,0	0,2	0,4	0,5	5,0	-1,-1	0,3	1,2	5,0	1,0	4,1	1,2	1,2	4,0	2,0	2,0	2,0	0,1	4,0	1,0	0,2	2,0	1,1	1,0
iteration_79	1,4	2,2	2,4	4,1	2,4	3,0	6,0	-1,-1	0,2	6,0	3,5	6,0	0,5	-1,-1	4,4	0,5	4,4	5,0	3,0	3,0	4,0	6,0	4,0	0,1	0,5	4,4	0,5	4,1	2,1	0,4	0,2	0,2	0,2	5,0	0,2	0,1	-1,-1	0,3	0,3	0,1	-1,-1	5,1	0,2	5,3	1,4	1,0	0,2
iteration_80	2,3	-1,-1	2,3	2,1	2,3	3,0	3,0	4,0	-1,-1	2,1	2,1	2,3	4,0	0,3	2,3	0,5	4,0	2,1	-1,-1	1,3	4,0	2,3	2,1	2,2	0,3	2,5	0,8	4,0	0,3	3,0	2,2	5,0	2,2	0,3	2,2	4,0	4,2	3,0	6,0	6,0	0,4	2,2	-1,-1	2,3	1,2	0,4	0,5
iteration_81	2,1	4,0	3,0	2,1	3,1	0,5	1,1	2,1	0,5	3,0	4,0	0,2	0,2	0,2	-1,-1	0,5	0,2	1,4	0,2	1,1	0,5	3,1	3,1	0,2	2,1	-1,-1	1,4	0,2	2,3	2,0	2,1	5,0	2,1	4,0	2,1	1,1	5,1	2,0	0,1	0,1	5,0	4,0	3,0	6,0	0,4	2,0	-1,-1
iteration_82	4,1	-1,-1	1,1	-1,-1	4,1	0,4	1,1	0,2	5,0	2,1	0,3	3,0	3,0	1,3	0,2	1,4	1,1	1,1	1,3	0,2	4,1	1,2	-1,-1	2,0	1,1	1,1	0,5	0,5	5,0	-1,-1	3,4	5,0	3,1	6,0	3,1	0,4	3,1	2,1	6,0	2,1	4,0	-1,-1	4,0	2,0	0,4	1,1	4,0
iteration_83	2,0	1,1	1,1	2,0	2,0	-1,-1	2,0	2,0	0,4	2,0	2,1	1,1	1,1	5,0	2,0	0,5	1,1	2,0	5,0	2,0	1,1	3,0	3,0	0,1	1,0	1,5	1,5	4,0	-1,-1	1,3	0,2	5,0	3,0	0,5	4,0	1,3	7,0	4,0	4,0	7,0	0,5	1,5	1,3	0,8	0,4	0,5	4,3
iteration_84	-1,-1	1,2	3,0	0,4	0,2	3,0	-1,-1	1,0	0,2	1,0	0,2	2,0	2,0	0,5	1,4	0,2	2,4	3,0	5,0	2,0	0,5	2,0	0,0	0,0	-1,-1	0,6	0,6	-1,-1	5,0	3,1	0,4	4,0	0,0	-1,-1	5,0	3,0	1,0	1,0	3,0	3,0	0,5	5,1	0,2	0,2	5,0	5,0	1,1
iteration_85	0,5	3,2	0,2	0,3	0,2	5,0	0,3	0,3	0,5	-1,-1	0,4	0,5	0,5	-1,-1	0,0	1,1	-1,-1	3,3	-1,-1	2,3	0,2	0,5	0,4	0,6	0,1	0,1	1,0	0,4	2,0	0,4	2,3	3,0	0,1	4,1	2,3	0,5	1,1	1,1	2,0	0,7	0,5	0,4	0,1	0,1	0,5	4,5	0,2
iteration_86	4,1	3,0	4,0	0,2	7,0	4,0	4,2	4,2	4,0	0,0	0,5	4,2	4,0	3,0	0,0	2,1	4,0	2,2	6,0	6,0	2,2	4,2	0,4	5,0	2,0	0,1	0,1	1,2	5,0	2,1	6,0	-1,-1	0,2	2,0	0,2	5,1	4,0	4,0	4,0	4,0	0,2	2,0	-1,-1	0,2	3,0	0,0	4,0
iteration_87	0,2	0,4	0,2	-1,-1	0,4	0,3	0,2	0,0	0,5	-1,-1	0,4	0,2	0,0	4,0	-1,-1	5,0	0,0	0,1	0,3	0,4	0,5	0,2	0,6	1,0	3,0	3,0	-1,-1	0,1	3,0	4,0	0,0	3,2	-1,-1	4,0	0,1	0,0	-1,-1	0,2	0,2	0,2	4,0	2,0	2,0	2,0	0,4	2,1	2,2
iteration_88	2,2	4,1	4,2	1,0	4,2	5,0	1,2	1,2	4,0	0,2	0,4	1,2	1,2	0,3	-1,-1	4,0	0,2	-1,-1	2,0	5,0	0,2	0,4	1,2	0,5	5,0	5,0	7,0	5,0	5,0	0,3	1,0	4,0	6,0	5,0	6,0	1,3	-1,-1	3,0	7,0	3,0	2,2	9,0	4,0	-1,-1	4,0	4,0	6,0
iteration_89	3,0	0,3	2,3	0,1	1,3	1,2	0,3	0,3	1,2	2,0	2,3	0,3	2,1	1,2	0,3	2,0	2,1	-1,-1	1,3	-1,-1	0,2	0,6	2,3	1,1	1,0	1,0	1,3	4,0	0,5	0,2	0,4	2,0	0,4	2,1	4,1	0,6	0,0	0,4	0,4	-1,-1	0,1	2,1	-1,-1	0,0	-1,-1	4,0	0,0
iteration_90	0,4	1,1	0,3	-1,-1	1,2	2,0	1,1	1,2	3,0	0,2	0,1	1,2	0,3	5,0	1,2	0,5	0,3	2,0	1,1	1,1	-1,-1	3,3	1,0	2,2	1,5	0,7	0,7	0,1	1,1	1,3	1,1	1,2	1,0	4,0	0,2	1,3	1,0	1,2	1,0	1,0	1,4	2,1	2,4	1,1	3,2	2,2	0,4
iteration_91	1,1	1,1	2,0	0,5	0,2	2,0	1,2	1,3	0,3	1,2	0,5	1,2	1,2	2,0	1,2	0,3	1,2	0,2	0,2	0,2	1,3	0,4	1,3	1,2	0,0	1,0	0,5	3,2	0,4	1,2	3,3	3,0	3,3	0,3	3,3	3,2	1,3	2,3	1,3	5,0	2,0	3,3	2,3	-1,-1	0,2	0,3	1,3
iteration_92	1,1	2,3	2,1	2,0	-1,-1	1,2	1,1	1,1	1,4	1,1	0,4	3,0	1,1	4,0	3,0	0,5	3,0	1,2	2,0	2,0	1,4	1,3	2,1	0,3	1,0	1,5	2,0	2,0	1,1	4,1	-1,-1	0,5	-1,-1	3,0	1,1	1,1	-1,-1	1,0	1,5	1,0	2,1	3,1	5,0	3,1	4,0	2,0	3,5
iteration_93	0,2	5,0	5,1	0,6	-1,-1	3,1	5,5	5,5	0,3	5,1	1,4	5,5	5,1	0,3	0,2	0,4	5,1	0,6	3,5	8,0	5,1	5,4	5,4	5,0	0,2	0,4	0,2	0,4	0,5	4,2	0,8	0,2	0,1	0,5	0,3	0,5	0,1	0,1	0,1	0,2	2,0	0,3	-1,-1	2,0	4,0	0,2	2,0
iteration_94	5,0	-1,-1	9,0	3,1	6,0	4,0	7,0	4,1	-1,-1	5,1	0,1	8,0	-1,-1	1,4	5,1	5,0	5,1	4,0	7,0	7,0	-1,-1	3,3	5,2	6,0	-1,-1	0,1	10,0	0,3	3,1	2,2	3,1	5,0	-1,-1	2,1	0,3	0,3	7,0	7,0	7,0	7,0	0,3	0,3	0,3	0,3	0,2	2,1	3,2
iteration_95	5,0	-1,-1	2,0	1,3	2,0	0,5	1,3	3,2	4,0	2,0	0,2	2,0	2,0	5,0	1,3	0,4	1,3	1,5	0,3	1,0	3,0	1,2	1,0	1,0	-1,-1	1,0	1,0	5,0	2,3	0,4	6,0	0,2	3,0	-1,-1	1,3	2,4	1,1	1,1	1,1	1,1	2,0	1,1	3,0	2,1	4,0	2,3	3,0
iteration_96	0,2	2,0	0,1	6,0	0,5	-1,-1	1,1	5,1	1,0	1,1	0,4	5,1	5,1	2,0	1,1	-1,-1	5,1	0,5	0,5	1,4	0,1	0,2	5,3	1,1	1,1	1,1	1,1	-1,-1	1,3	2,0	5,3	0,4	0,3	4,0	6,0	0,3	0,6	0,3	0,3	0,3	3,2	8,0	6,0	8,0	0,4	1,4	3,3
iteration_97	1,2	0,4	1,0	0,3	1,4	5,0	1,0	1,3	3,0	0,0	0,4	0,3	0,0	2,1	1,0	-1,-1	0,0	5,0	5,0	-1,-1	4,0	8,0	0,5	2,0	1,0	3,0	4,0	0,3	2,0	2,0	-1,-1	-1,-1	2,3	1,4	0,3	2,0	2,4	2,4	0,7	0,3	0,4	-1,-1	1,1	1,3	0,5	1,0	3,0
iteration_98	0,2	0,5	0,5	0,3	-1,-1	0,5	0,4	0,5	1,1	0,3	-1,-1	0,4	0,4	0,4	0,4	2,0	0,4	0,6	0,3	0,6	-1,-1	2,3	1,1	0,4	2,1	2,3	2,3	-1,-1	0,4	-1,-1	2,2	2,3	2,2	0,7	2,2	0,5	2,3	-1,-1	2,2	2,2	0,3	0,5	0,3	-1,-1	1,1	0,4	2,2
iteration_99	1,2	2,0	2,2	0,1	3,0	2,2	2,1	2,0	4,1	0,2	-1,-1	2,0	8,0	4,0	0,2	2,0	2,0	4,0	0,3	4,0	2,1	0,3	2,0	-1,-1	0,2	2,0	0,0	0,4	3,0	5,0	3,1	4,1	0,3	4,0	3,1	-1,-1	4,3	0,4	0,1	-1,-1	4,0	4,0	3,0	5,0	0,3	1,0	1,3
iteration_100	4,0	4,0	4,0	2,1	4,0	0,4	1,1	3,0	2,3	1,1	1,4	5,0	3,1	2,2	5,0	-1,-1	5,0	0,0	0,5	0,5	4,0	3,4	3,4	0,3	2,5	3,0	3,0	2,2	0,5	4,0	0,6	0,3	0,3	0,3	-1,-1	4,4	0,4	0,5	0,5	0,4	0,2	0,6	0,5	0,5	5,0	4,1	0,7
iteration_101	0,4	0,4	0,4	-1,-1	0,4	1,2	0,2	0,2	4,0	0,5	0,5	0,2	0,5	4,0	-1,-1	0,3	0,2	0,4	0,4	0,2	2,0	0,2	0,3	2,3	0,2	0,3	0,2	0,3	5,0	0,5	0,3	0,3	0,0	5,0	5,0	-1,-1	0,0	0,3	0,0	0,0	3,0	7,0	2,0	5,0	0,4	3,4	2,0
iteration_102	4,1	2,0	4,0	1,3	-1,-1	-1,-1	4,3	5,0	0,5	4,3	5,0	5,0	0,3	0,4	1,0	3,1	0,3	8,0	5,0	1,3	1,0	8,0	8,0	0,5	4,0	0,1	4,0	2,0	0,5	2,1	1,3	4,1	1,2	0,4	1,2	1,1	4,2	5,0	0,3	-1,-1	1,2	1,1	1,2	1,2	5,0	-1,-1	5,0
iteration_103	2,1	-1,-1	2,2	1,0	-1,-1	0,1	-1,-1	0,2	1,3	1,2	0,4	2,0	2,0	1,3	3,0	0,4	3,0	0,2	0,6	0,4	0,5	2,2	2,2	0,3	2,1	1,1	2,1	3,0	0,3	2,0	2,0	1,4	1,0	3,0	2,0	3,0	2,0	2,0	2,0	0,4	2,0	3,0	-1,-1	1,0	2,2	5,0	2,0
iteration_104	1,4	5,0	2,4	4,2	3,4	5,0	4,4	2,3	3,0	4,4	0,2	-1,-1	-1,-1	2,0	4,4	-1,-1	4,4	-1,-1	2,4	7,0	0,4	2,2	2,2	0,2	5,0	4,1	0,5	5,0	0,4	0,3	4,2	0,2	1,2	5,0	4,2	4,2	-1,-1	0,3	1,1	0,3	4,0	3,2	5,0	5,0	-1,-1	4,0	2,1
iteration_105	0,2	0,4	0,4	-1,-1	-1,-1	5,0	4,2	0,2	2,2	4,2	3,0	4,2	4,2	2,1	4,2	2,2	0,2	6,0	2,2	6,0	0,2	3,2	0,2	-1,-1	4,2	4,2	0,4	4,0	5,0	3,1	9,0	0,1	4,0	-1,-1	0,0	4,1	0,0	4,1	0,0	0,1	0,3	4,0	0,1	0,1	5,0	2,1	4,1
iteration_106	4,0	0,5	2,1	4,0	2,1	0,2	1,1	3,1	0,5	1,1	0,3	5,0	3,0	3,0	3,1	0,5	3,1	0,2	-1,-1	0,2	-1,-1	2,1	3,1	1,0	0,5	0,5	0,5	-1,-1	2,0	-1,-1	3,0	0,4	4,0	4,0	2,0	-1,-1	1,0	3,4	1,4	3,0	3,0	3,0	4,0	2,0	0,3	2,3	1,0
iteration_107	2,2	-1,-1	1,2	0,4	5,0	3,2	-1,-1	1,1	-1,-1	0,3	0,5	1,1	1,3	0,2	0,3	4,0	0,3	4,0	3,3	0,5	0,1	0,2	1,4	1,1	2,1	2,1	2,1	0,4	-1,-1	5,0	0,3	4,0	4,0	1,4	0,4	-1,-1	2,0	2,0	2,0	2,0	0,4	0,7	0,6	0,6	0,5	0,7	0,2
iteration_108	2,2	-1,-1	2,3	5,2	0,4	2,3	2,0	-1,-1	2,1	2,0	1,1	3,0	0,3	2,3	1,3	5,0	2,0	0,3	0,3	2,3	3,0	1,1	2,1	0,3	5,0	4,3	5,0	3,0	2,0	0,2	1,0	2,1	1,0	-1,-1	2,0	1,1	0,1	0,1	0,1	0,1	-1,-1	0,3	0,3	0,4	0,5	0,4	0,1
iteration_109	4,0	3,2	3,0	3,0	3,0	3,2	2,0	2,0	4,0	2,0	0,4	-1,-1	2,0	2,3	-1,-1	3,1	1,0	2,2	5,0	2,2	3,0	3,0	2,4	0,3	3,1	3,1	4,0	4,0	4,0	1,4	-1,-1	-1,-1	5,0	4,1	-1,-1	1,4	4,0	3,2	-1,-1	5,0	0,3	5,0	6,0	4,0	2,0	1,1	3,0
iteration_110	1,1	3,2	0,3	-1,-1	1,2	2,3	0,5	0,3	0,2	0,4	0,2	0,4	0,4	2,3	0,3	1,2	0,4	2,3	0,6	0,6	0,2	0,3	0,3	0,5	0,4	0,4	-1,-1	0,4	3,2	-1,-1	0,3	0,5	3,1	4,0	3,1	0,2	-1,-1	3,5	3,5	0,6	3,0	5,0	3,0	6,0	0,3	2,0	3,5
iteration_111	0,8	0,5	4,4	2,5	4,1	0,3	4,5	6,0	3,2	4,5	0,2	0,9	0,9	2,1	0,9	0,4	4,5	4,1	4,1	-1,-1	2,2	0,6	0,6	0,6	0,8	-1,-1	0,7	3,0	0,5	1,2	2,0	4,0	2,0	2,0	2,0	1,0	3,0	5,0	-1,-1	3,0	3,1	-1,-1	1,1	4,0	5,0	4,0	1,0
iteration_112	3,0	4,1	2,1	4,0	5,0	3,2	0,1	0,1	2,3	0,1	0,5	4,1	4,1	2,2	4,1	2,2	2,0	0,3	0,3	0,2	2,0	4,2	-1,-1	0,3	2,1	0,3	0,3	4,0	0,5	0,5	0,5	-1,-1	0,0	3,1	4,5	0,6	0,0	0,3	0,3	0,3	3,1	0,6	3,1	3,1	1,4	3,4	3,1
iteration_113	0,4	0,4	0,4	0,4	0,4	2,1	0,3	0,5	0,5	-1,-1	0,4	0,3	0,5	4,1	0,5	0,3	-1,-1	2,1	0,3	0,2	0,4	0,4	0,3	4,2	0,4	0,4	3,0	-1,-1	4,1	2,3	4,3	0,4	1,1	2,0	0,4	-1,-1	0,2	-1,-1	1,1	1,1	2,0	2,1	2,1	0,1	5,0	4,0	2,1
iteration_114	4,0	0,5	3,4	2,3	3,4	0,5	0,7	2,4	4,0	-1,-1	0,5	0,7	0,7	1,1	3,3	0,5	0,7	0,8	0,9	1,0	3,4	0,6	0,7	0,4	3,5	3,0	0,8	0,3	2,0	1,4	0,3	0,2	-1,-1	4,0	-1,-1	0,4	0,0	0,5	-1,-1	0,3	5,0	0,0	2,0	-1,-1	3,0	5,0	2,0
iteration_115	2,3	4,0	1,3	1,2	5,0	-1,-1	0,5	2,0	1,0	1,3	5,0	1,2	0,5	-1,-1	1,3	0,3	0,5	1,3	1,3	3,3	2,0	4,0	4,0	2,3	0,4	0,4	0,5	1,2	1,1	5,0	-1,-1	1,1	1,1	1,2	-1,-1	2,0	0,2	2,0	1,1	1,1	0,2	4,0	1,0	-1,-1	4,0	2,0	1,1
iteration_116	1,4	1,4	0,8	-1,-1	-1,-1	4,0	1,4	1,4	4,0	1,4	1,3	0,8	1,4	1,3	0,8	2,0	1,4	-1,-1	2,4	2,4	2,4	0,7	0,7	1,0	0,4	2,4	-1,-1	1,4	5,0	0,5	2,0	0,3	4,4	0,1	4,4	1,1	4,1	4,1	0,5	0,6	0,3	-1,-1	0,5	0,5	3,0	2,0	4,1
iteration_117	0,5	0,4	0,5	3,1	0,5	-1,-1	0,1	3,5	3,0	0,1	1,2	0,1	0,1	0,2	3,0	5,0	0,6	5,1	0,0	5,1	4,0	-1,-1	0,2	0,3	0,0	5,0	8,0	3,0	0,2	-1,-1	3,1	0,5	-1,-1	1,3	3,1	2,1	2,1	-1,-1	2,1	-1,-1	3,0	3,3	2,3	4,0	0,2	0,4	4,0
iteration_118	4,0	5,0	2,0	0,4	6,0	0,4	2,2	0,2	4,0	2,2	0,3	2,2	2,2	5,0	2,2	0,4	0,2	2,1	0,3	0,3	2,2	2,0	0,2	0,2	2,2	2,2	2,2	0,3	0,4	1,4	0,3	5,0	0,4	5,0	-1,-1	4,0	1,2	4,2	4,2	4,2	3,0	4,1	5,0	5,0	2,1	6,0	1,2
iteration_119	0,5	4,0	3,4	0,1	1,4	1,2	0,5	3,0	0,5	0,4	2,0	3,0	3,0	2,0	0,4	0,4	0,4	0,6	-1,-1	1,4	3,1	3,0	5,0	0,1	0,7	0,3	0,3	0,4	-1,-1	3,2	0,3	0,2	0,1	5,0	0,4	0,2	0,1	0,2	0,1	0,2	0,5	5,3	5,4	5,1	0,4	0,3	-1,-1
iteration_120	0,5	4,0	3,2	1,2	3,3	-1,-1	1,2	1,2	4,0	3,2	-1,-1	0,4	1,2	-1,-1	4,0	2,0	4,0	5,0	0,2	5,0	3,0	-1,-1	0,5	3,2	2,0	2,0	4,0	2,2	1,0	0,2	2,0	0,1	0,2	0,3	0,2	0,0	-1,-1	0,3	0,3	0,0	0,2	0,5	0,3	0,4	0,4	0,1	0,1
iteration_121	5,0	2,0	1,0	-1,-1	6,0	0,2	0,4	0,4	0,4	1,4	2,0	1,4	1,4	-1,-1	1,4	2,2	1,4	0,2	0,6	0,4	0,7	1,0	3,0	0,5	0,6	-1,-1	3,0	0,5	1,4	5,0	1,4	3,0	1,4	0,3	1,4	5,4	0,4	0,4	4,0	3,4	-1,-1	1,0	-1,-1	-1,-1	0,3	-1,-1	0,4
iteration_122	0,2	0,3	-1,-1	0,2	0,3	1,0	0,2	0,2	3,2	0,2	0,5	0,2	0,2	0,2	0,2	0,4	0,2	0,1	1,1	0,3	0,3	0,3	0,3	0,3	0,5	0,5	0,1	0,2	-1,-1	0,4	0,2	-1,-1	3,1	1,1	0,2	0,2	-1,-1	5,0	-1,-1	0,1	0,5	1,1	0,2	0,2	0,5	0,4	0,2
iteration_123	1,4	5,0	0,4	0,4	-1,-1	0,5	0,0	0,4	5,0	0,4	0,3	0,4	0,4	2,2	0,0	0,3	0,9	0,4	0,1	0,4	1,0	0,5	0,5	2,0	0,3	0,0	0,0	3,0	0,5	4,0	0,4	4,0	0,4	0,5	0,4	1,0	2,4	2,4	2,0	2,0	4,0	0,5	4,1	0,4	3,1	0,2	4,4
iteration_124	0,3	2,2	4,0	2,1	0,5	0,5	2,3	2,1	0,2	2,3	-1,-1	0,4	2,1	5,0	2,1	-1,-1	2,1	0,4	0,4	0,7	2,2	1,3	1,1	3,0	-1,-1	0,2	0,2	0,4	2,1	5,0	2,1	0,3	2,3	3,0	0,2	4,0	0,5	0,5	2,1	2,2	4,0	0,1	3,1	1,0	2,3	2,0	0,3
iteration_125	3,0	0,4	3,2	-1,-1	0,2	0,5	-1,-1	6,0	-1,-1	3,1	5,0	3,1	0,3	-1,-1	3,1	-1,-1	3,2	0,1	3,5	-1,-1	5,0	4,1	3,0	0,3	3,1	3,1	5,0	3,1	0,2	0,4	0,2	2,2	0,2	0,4	-1,-1	0,1	0,3	0,3	2,1	0,3	1,1	3,4	1,4	3,1	0,5	0,9	0,5
iteration_126	4,0	1,1	-1,-1	7,0	2,0	2,3	4,0	4,0	4,0	4,0	2,2	4,0	5,0	5,0	5,0	2,3	-1,-1	2,2	-1,-1	3,3	3,0	5,0	3,2	5,0	1,3	-1,-1	-1,-1	3,0	4,1	0,5	0,1	0,5	3,1	-1,-1	0,1	0,4	3,5	0,6	0,1	0,1	0,4	1,1	1,3	0,4	3,0	2,0	1,5
iteration_127	-1,-1	0,3	0,2	2,1	0,7	2,3	2,2	0,3	0,5	0,3	2,3	0,3	0,1	0,5	-1,-1	0,4	0,3	0,5	0,5	0,5	0,6	0,4	0,4	0,4	0,3	0,2	-1,-1	4,0	0,2	1,4	2,1	5,0	2,1	0,1	0,2	0,5	5,0	4,0	2,1	3,1	3,0	2,0	-1,-1	1,0	-1,-1	0,4	5,0
iteration_128	5,0	0,2	0,1	3,0	5,0	2,0	2,0	1,1	-1,-1	2,1	0,5	1,1	2,0	3,2	1,1	0,4	1,1	4,0	0,0	2,0	0,2	1,2	-1,-1	2,2	0,3	1,2	1,2	-1,-1	-1,-1	1,2	3,0	5,0	2,0	-1,-1	2,0	1,2	-1,-1	4,0	3,0	-1,-1	4,0	5,0	7,0	7,0	0,4	0,0	4,0
iteration_129	0,5	3,1	3,0	2,2	0,1	4,1	2,0	5,0	0,5	5,0	3,1	5,0	0,2	0,2	-1,-1	0,5	-1,-1	4,0	6,0	0,1	3,5	6,0	5,0	0,3	0,4	0,1	0,6	5,0	0,2	0,0	-1,-1	1,4	2,2	3,1	2,0	3,0	0,6	-1,-1	1,2	2,4	3,1	5,0	6,0	5,0	5,0	-1,-1	3,2
iteration_130	2,0	0,5	1,5	-1,-1	1,0	0,2	4,5	1,5	2,3	4,5	5,0	1,5	5,0	0,5	5,0	0,4	5,0	0,6	0,6	-1,-1	1,3	1,0	6,0	1,4	4,1	1,3	4,3	5,0	1,1	4,0	2,0	2,0	5,0	2,3	5,0	4,0	-1,-1	6,0	6,0	-1,-1	0,3	-1,-1	4,1	4,1	0,4	2,2	1,1
iteration_131	0,2	0,5	0,5	0,6	0,5	3,0	0,6	0,7	0,2	-1,-1	5,0	0,7	0,4	0,2	0,6	0,4	0,7	-1,-1	2,4	2,2	0,0	5,3	0,3	0,3	0,8	0,8	0,4	0,4	0,4	-1,-1	0,2	0,5	0,6	-1,-1	0,6	1,2	0,6	0,7	0,5	0,4	3,0	4,4	7,0	7,0	0,3	-1,-1	4,4
iteration_132	0,5	5,0	4,0	2,1	1,5	0,5	2,0	2,0	4,0	0,1	3,0	0,1	0,2	5,0	0,1	2,0	4,1	-1,-1	2,1	0,1	4,0	0,1	0,0	5,0	0,1	0,1	0,0	3,0	0,5	0,5	2,1	2,2	2,1	1,0	2,4	2,2	4,0	2,2	0,3	0,3	-1,-1	3,0	3,0	4,0	5,0	4,0	3,0
iteration_133	5,0	1,1	1,1	4,0	5,0	0,2	-1,-1	3,1	4,1	2,0	0,5	1,1	3,1	0,5	-1,-1	0,5	2,0	3,2	2,0	1,0	4,1	1,3	1,2	3,4	0,3	0,4	-1,-1	4,0	1,4	2,0	1,4	1,4	4,0	1,2	1,4	2,0	2,0	3,4	1,4	3,4	0,2	2,0	1,1	1,1	1,2	-1,-1	-1,-1
iteration_134	0,3	5,0	4,2	0,4	0,4	2,1	0,3	4,3	0,3	4,1	5,0	0,3	0,3	5,0	4,3	4,0	-1,-1	0,3	0,3	2,2	0,5	1,2	4,2	4,1	2,3	2,3	-1,-1	0,2	2,3	0,4	0,4	0,3	2,1	4,1	2,1	0,3	0,3	0,2	2,2	0,2	1,1	0,2	1,1	1,1	4,0	2,1	0,3
iteration_135	9,0	0,4	0,8	3,0	1,4	1,0	3,4	0,4	2,3	0,4	0,5	0,4	0,4	4,0	3,4	0,4	0,4	1,4	1,4	1,4	2,0	0,0	-1,-1	1,4	3,0	0,4	0,8	5,0	1,0	5,0	3,0	0,5	4,0	0,4	3,0	5,0	3,0	3,0	-1,-1	3,5	0,1	2,2	0,2	2,0	0,4	0,4	3,0
iteration_136	1,3	-1,-1	1,0	0,2	1,0	1,4	0,1	0,1	4,0	0,1	0,3	0,1	1,1	0,5	1,1	-1,-1	1,1	1,1	0,5	0,5	0,1	0,3	0,2	0,4	2,0	1,1	1,1	0,5	1,1	-1,-1	0,5	3,1	0,2	5,0	1,1	0,6	0,2	0,2	3,1	0,2	4,1	3,0	1,1	6,0	4,0	-1,-1	1,1
iteration_137	2,0	5,0	5,0	0,2	5,0	0,2	4,0	1,0	2,0	4,0	1,3	1,0	1,0	0,5	-1,-1	0,5	4,0	4,1	4,1	4,1	1,0	0,3	0,3	1,1	4,3	4,3	0,4	0,3	-1,-1	-1,-1	-1,-1	2,2	0,4	4,0	0,3	0,2	0,5	1,2	1,2	1,2	2,3	2,2	4,0	4,0	3,1	5,0	2,2
iteration_138	-1,-1	2,0	2,0	2,0	4,0	0,3	0,0	0,0	3,0	2,0	5,0	4,0	2,0	-1,-1	-1,-1	0,4	0,0	0,1	0,1	0,1	2,0	6,0	6,0	3,0	2,2	2,2	2,2	2,1	0,5	4,0	2,0	0,4	2,0	0,2	0,1	3,0	0,1	2,3	2,1	2,3	0,5	0,2	0,6	0,1	5,0	-1,-1	0,5
iteration_139	0,4	4,0	-1,-1	0,4	2,2	0,4	0,3	0,3	1,2	0,5	0,3	2,1	0,3	0,7	2,3	-1,-1	2,3	0,3	0,4	0,3	0,3	2,1	0,3	0,1	0,4	0,4	0,4	1,1	2,3	3,0	2,1	3,2	0,4	2,1	2,1	2,1	-1,-1	0,3	0,3	-1,-1	0,4	2,1	0,2	2,3	-1,-1	2,1	0,3
iteration_140	-1,-1	0,5	5,5	0,5	5,5	4,0	0,6	5,1	1,1	5,1	3,2	-1,-1	-1,-1	-1,-1	5,4	0,5	0,9	2,1	2,5	2,5	5,1	0,6	0,6	2,1	0,7	5,2	0,7	1,4	0,2	0,5	1,1	4,0	1,1	4,0	0,5	0,5	-1,-1	3,0	3,0	2,1	4,0	4,4	8,0	8,0	4,0	4,0	5,0
iteration_141	3,2	0,4	0,4	3,0	0,4	5,0	-1,-1	2,2	5,0	1,2	1,1	1,2	2,2	0,2	2,2	2,2	2,2	6,0	1,0	0,2	3,2	1,1	0,5	2,1	2,2	2,2	0,4	3,0	2,0	0,4	2,0	-1,-1	3,0	-1,-1	2,0	1,3	3,0	1,2	1,2	1,2	-1,-1	-1,-1	4,2	1,0	4,0	3,0	-1,-1
iteration_142	5,0	5,0	4,0	1,4	-1,-1	0,4	2,4	-1,-1	3,2	3,0	0,5	3,0	2,4	2,3	3,0	0,2	2,4	0,6	2,2	0,6	-1,-1	2,1	1,1	0,7	1,1	2,1	2,1	1,4	5,0	-1,-1	1,4	3,0	-1,-1	-1,-1	2,0	-1,-1	2,0	-1,-1	3,0	3,0	3,0	1,0	3,0	1,0	1,2	1,3	3,0
iteration_143	3,0	2,0	4,0	2,3	1,0	0,3	1,3	3,0	0,5	3,3	0,4	3,0	3,0	0,3	3,3	4,5	3,0	1,3	0,3	0,3	2,5	2,0	2,4	-1,-1	2,3	2,3	3,0	0,3	4,0	4,0	2,0	0,3	2,0	0,3	2,3	4,0	0,0	0,3	0,3	2,3	1,2	2,1	0,3	1,1	-1,-1	1,2	0,1
iteration_144	-1,-1	2,2	3,0	0,6	1,2	3,1	-1,-1	1,3	4,0	1,3	2,0	1,3	1,3	2,0	1,3	3,0	1,3	0,4	3,3	-1,-1	5,0	2,0	1,3	2,0	0,3	-1,-1	4,0	2,3	-1,-1	0,4	-1,-1	0,0	2,0	2,0	2,3	0,3	1,0	6,0	3,0	3,0	0,3	-1,-1	0,3	0,0	-1,-1	-1,-1	0,0
iteration_145	4,0	4,0	-1,-1	2,0	4,0	4,1	4,0	2,0	5,0	4,0	1,2	4,0	4,0	0,5	-1,-1	-1,-1	2,0	2,1	6,0	6,0	4,0	2,2	2,2	2,0	2,4	2,0	2,0	4,0	0,3	3,0	2,3	1,3	2,3	0,3	2,0	4,0	3,0	-1,-1	0,6	1,3	2,1	2,0	2,0	4,0	5,0	-1,-1	-1,-1
iteration_146	0,4	0,4	0,7	4,0	0,7	3,1	2,4	2,3	5,0	2,4	0,5	-1,-1	2,4	3,1	2,4	0,5	2,4	2,1	3,4	0,5	2,3	2,1	2,4	2,1	2,4	2,1	2,4	2,0	4,0	4,0	0,0	0,3	4,0	4,0	2,0	6,0	2,3	2,3	2,0	2,0	4,0	0,0	1,0	3,0	5,0	5,0	1,3
iteration_147	5,0	1,4	1,0	3,4	6,0	3,0	3,0	0,4	-1,-1	3,0	3,0	0,4	-1,-1	4,0	1,4	-1,-1	1,4	4,0	1,0	5,0	0,6	3,0	3,0	3,4	2,4	2,4	1,3	3,0	0,4	2,0	0,0	-1,-1	0,4	4,0	-1,-1	0,0	1,4	0,3	0,3	1,0	0,3	0,0	0,1	0,2	4,1	0,1	0,5
iteration_148	-1,-1	2,2	0,5	0,4	4,0	3,0	0,3	0,4	2,1	0,5	0,3	0,5	0,3	1,4	0,4	3,1	0,5	2,2	2,1	1,2	-1,-1	0,4	0,3	1,2	0,2	-1,-1	0,4	0,5	-1,-1	-1,-1	0,7	4,0	0,7	-1,-1	0,4	1,3	3,4	1,4	3,3	1,3	2,2	0,5	0,5	0,4	3,0	1,2	3,3
iteration_149	2,0	0,5	0,5	2,0	0,5	2,0	2,3	0,3	5,0	0,3	3,2	0,3	-1,-1	4,0	2,2	-1,-1	0,3	3,0	-1,-1	3,0	-1,-1	0,5	-1,-1	0,2	5,0	5,0	3,2	0,1	4,0	5,0	2,1	-1,-1	2,1	1,1	-1,-1	-1,-1	0,2	0,2	6,0	0,2	3,0	2,1	0,1	-1,-1	-1,-1	4,0	0,1
iteration_150	-1,-1	2,0	2,2	0,2	0,2	3,0	2,0	2,2	2,0	0,2	-1,-1	-1,-1	2,2	3,0	2,2	2,1	0,4	3,0	1,0	-1,-1	0,2	1,2	3,0	4,0	-1,-1	2,1	0,3	4,0	-1,-1	3,1	4,2	2,3	4,2	3,2	0,1	4,1	0,5	0,5	6,0	0,5	3,0	3,0	0,4	6,0	0,4	-1,-1	0,2
iteration_151	0,5	2,0	1,1	4,0	1,4	0,3	4,1	4,1	1,4	5,0	4,1	4,1	0,1	-1,-1	1,0	0,3	4,1	4,2	0,2	0,3	0,5	-1,-1	4,1	0,0	-1,-1	-1,-1	-1,-1	4,0	0,1	4,0	4,0	4,0	0,1	1,2	4,1	3,1	2,0	2,1	2,1	2,1	-1,-1	1,1	3,1	0,1	5,0	3,2	3,0
iteration_152	4,1	3,0	4,0	1,5	2,0	0,4	5,0	1,0	3,2	5,0	3,0	4,5	0,5	0,4	1,0	0,2	0,5	4,3	1,1	-1,-1	0,2	3,5	4,0	0,7	0,0	-1,-1	0,0	5,0	0,5	1,2	4,5	2,3	-1,-1	0,4	4,5	5,0	1,3	2,0	0,3	0,3	4,0	0,8	4,5	4,5	1,0	1,3	5,0
iteration_153	0,2	0,2	0,0	0,5	0,2	3,0	0,2	0,2	4,0	0,2	3,2	0,3	0,3	0,2	0,3	4,0	0,2	0,2	3,0	3,0	1,2	3,0	0,2	0,3	-1,-1	1,0	1,3	-1,-1	0,4	1,2	3,3	0,2	0,3	3,0	0,5	0,5	0,3	0,3	0,3	-1,-1	4,0	0,4	-1,-1	1,2	3,1	3,1	0,3
iteration_154	3,0	4,0	3,0	0,2	4,0	1,4	1,0	1,0	0,4	-1,-1	1,1	-1,-1	1,0	4,1	1,0	5,0	1,0	0,4	8,0	2,0	1,0	1,2	2,0	4,0	5,0	5,0	5,0	3,0	0,4	5,0	0,2	0,5	0,2	5,0	-1,-1	1,2	-1,-1	-1,-1	-1,-1	0,6	0,4	5,2	5,4	-1,-1	1,4	1,0	-1,-1
iteration_155	0,5	0,3	0,8	4,0	0,0	-1,-1	1,5	3,3	0,4	1,3	1,1	1,3	3,5	4,0	3,3	0,2	3,3	3,0	0,8	0,8	3,0	2,0	1,3	2,5	0,4	3,1	0,4	3,2	3,0	5,0	5,0	4,1	1,2	4,0	4,0	4,0	4,2	1,1	-1,-1	5,0	1,4	0,6	3,4	4,0	4,1	1,1	3,2
iteration_156	0,5	4,0	1,0	3,4	1,0	1,1	1,4	3,0	3,0	3,0	3,0	1,4	0,4	0,5	1,4	0,4	1,4	-1,-1	0,5	2,0	-1,-1	-1,-1	1,4	0,1	0,7	-1,-1	1,1	1,4	-1,-1	0,3	3,4	3,2	2,0	3,1	3,4	4,2	1,2	4,0	4,0	1,2	-1,-1	3,1	2,1	4,0	0,2	0,2	3,0
iteration_157	0,4	0,5	0,2	0,5	0,2	3,1	0,3	0,4	2,0	-1,-1	1,2	0,9	0,3	0,4	0,3	5,0	0,3	0,2	3,1	3,2	2,3	0,5	1,1	-1,-1	0,2	0,1	5,2	0,4	0,4	4,0	-1,-1	-1,-1	0,5	0,4	0,3	4,2	0,4	0,4	0,4	0,5	0,5	0,4	0,2	0,2	2,1	2,2	0,4
iteration_158	0,3	2,0	-1,-1	1,1	1,2	3,0	0,3	1,2	5,0	1,2	0,5	1,2	0,3	1,2	1,2	4,0	2,0	1,1	2,2	2,1	6,0	1,1	0,6	0,3	4,0	1,2	0,4	2,0	0,2	3,2	1,1	2,1	1,1	2,2	1,1	0,3	2,1	0,2	0,2	1,1	0,1	0,3	0,1	0,3	4,0	1,2	0,1
iteration_159	0,5	3,0	0,3	2,1	0,2	-1,-1	0,4	0,1	0,5	0,4	5,0	2,0	-1,-1	0,4	0,4	0,3	0,1	1,3	0,5	1,3	0,3	3,0	5,0	2,3	0,2	0,2	0,5	4,1	3,0	0,2	1,1	4,0	1,1	-1,-1	5,0	1,0	3,1	1,1	4,0	2,0	2,2	1,0	3,0	3,0	0,2	0,1	1,1
iteration_160	0,4	-1,-1	0,1	0,0	0,3	0,3	0,1	0,0	3,0	-1,-1	0,4	0,1	-1,-1	0,5	0,0	1,1	0,1	0,1	0,3	0,1	2,0	0,3	0,2	1,1	1,0	1,0	0,1	0,3	-1,-1	5,0	3,3	3,0	0,3	-1,-1	3,3	2,3	-1,-1	2,3	2,3	-1,-1	0,3	4,3	4,0	4,3	0,4	4,1	0,3
iteration_161	0,5	0,3	0,2	0,0	0,2	0,2	0,1	0,1	0,5	0,1	3,1	0,1	0,1	-1,-1	0,1	2,0	-1,-1	0,0	0,1	0,3	0,0	3,0	3,0	-1,-1	1,1	1,1	1,0	0,3	5,0	-1,-1	0,0	5,0	-1,-1	0,5	0,0	1,0	7,0	3,0	2,0	8,0	1,2	0,0	0,2	1,0	0,2	0,5	5,2
iteration_162	-1,-1	2,2	2,2	-1,-1	2,2	0,2	-1,-1	0,3	0,2	0,3	0,5	-1,-1	4,0	0,4	2,1	-1,-1	0,3	2,2	2,2	2,0	0,3	2,2	2,3	2,2	4,0	4,0	3,1	2,1	2,1	0,5	0,2	4,0	2,1	3,2	0,2	0,3	-1,-1	5,0	-1,-1	5,0	0,5	0,2	3,3	3,2	1,2	3,2	4,0
iteration_163	0,2	3,2	3,0	0,1	0,2	-1,-1	0,1	0,0	2,0	3,0	2,0	3,0	3,0	0,5	0,0	1,1	0,1	0,2	0,1	0,3	1,0	4,0	4,0	0,5	1,0	2,0	0,1	5,0	0,5	4,0	0,4	2,0	5,1	1,3	0,1	2,0	6,0	1,1	1,1	1,1	0,3	1,0	-1,-1	1,3	3,0	2,3	2,0
iteration_164	0,5	0,3	0,0	0,2	-1,-1	2,2	0,0	-1,-1	4,0	0,0	0,5	0,2	0,0	4,1	0,0	0,5	0,0	0,0	2,0	2,0	2,0	0,4	0,3	-1,-1	0,3	0,3	0,3	2,2	4,0	0,5	6,0	2,0	2,0	4,0	0,2	2,4	-1,-1	3,0	1,0	1,0	2,0	2,2	2,0	0,2	2,0	3,0	-1,-1
iteration_165	3,0	0,4	0,4	0,2	0,4	0,4	-1,-1	0,3	-1,-1	0,3	-1,-1	0,3	0,3	0,5	0,3	5,0	-1,-1	0,1	0,1	0,2	0,2	0,4	0,3	0,4	0,2	0,1	0,1	0,2	-1,-1	0,4	1,1	0,5	1,1	0,5	1,1	0,1	0,4	0,3	-1,-1	1,2	3,1	0,1	-1,-1	-1,-1	2,0	2,0	0,2
iteration_166	2,0	1,3	1,3	0,4	1,3	2,1	-1,-1	0,3	4,0	0,6	3,0	0,3	1,0	-1,-1	1,4	0,4	-1,-1	-1,-1	-1,-1	0,1	-1,-1	1,3	1,3	0,2	1,3	-1,-1	1,1	0,4	0,3	3,0	0,4	3,0	0,7	0,3	-1,-1	3,4	1,3	2,3	1,3	2,4	0,2	0,1	0,3	0,2	0,5	0,4	0,4
iteration_167	-1,-1	3,0	1,1	6,0	0,0	2,0	2,3	4,3	2,2	2,3	4,0	7,0	7,0	0,5	-1,-1	5,0	7,0	1,3	3,0	3,0	6,0	6,0	6,0	3,3	4,0	6,0	4,0	5,0	2,3	5,0	3,0	3,2	1,3	2,0	3,0	1,0	0,5	3,3	0,5	1,2	-1,-1	3,0	1,2	2,2	3,1	2,1	0,5
iteration_168	0,5	2,1	2,5	6,0	-1,-1	-1,-1	4,0	4,0	1,2	4,0	0,4	4,0	6,0	0,4	-1,-1	2,5	4,5	-1,-1	2,4	3,0	2,2	2,0	2,0	2,2	2,0	5,5	7,0	5,0	4,0	1,1	3,0	5,0	3,0	0,5	3,0	1,1	2,0	2,0	5,0	6,0	0,4	1,1	1,0	1,4	1,4	1,1	2,0
iteration_169	-1,-1	-1,-1	2,0	0,1	0,4	0,4	2,0	2,1	1,4	0,1	4,0	2,0	2,0	5,0	0,0	0,5	2,1	2,3	2,3	0,1	1,1	4,0	4,0	7,0	0,2	0,2	0,2	-1,-1	0,2	2,1	1,1	5,0	-1,-1	3,1	0,1	0,2	1,0	1,0	1,0	5,1	1,3	3,1	1,1	3,0	2,0	5,0	1,1
iteration_170	2,0	0,3	2,0	1,4	2,3	8,0	0,4	1,0	2,3	0,4	1,4	0,4	0,4	2,0	1,0	0,3	0,4	-1,-1	0,3	0,3	0,3	0,8	1,4	1,4	1,0	1,3	1,0	1,4	0,4	0,4	0,8	4,0	1,0	0,4	1,4	0,5	2,0	2,0	3,0	2,0	-1,-1	0,6	2,2	2,2	0,3	0,2	2,0
iteration_171	1,3	1,1	2,0	1,0	2,0	1,2	2,0	1,0	5,0	2,0	5,0	3,0	1,0	5,0	1,0	0,2	2,0	1,2	2,0	1,2	1,0	-1,-1	4,0	6,0	1,0	0,2	1,2	3,0	3,0	5,0	2,0	2,2	5,0	2,2	4,0	7,0	5,0	-1,-1	3,2	5,0	3,0	3,2	5,0	5,0	4,0	4,2	5,0
iteration_172	-1,-1	1,3	0,4	2,2	0,4	0,3	-1,-1	2,1	1,4	-1,-1	3,0	2,1	2,3	3,0	0,5	0,5	2,3	0,4	0,3	0,3	-1,-1	1,1	4,0	1,3	-1,-1	0,5	0,4	0,4	2,0	1,1	0,2	0,2	0,2	0,3	2,2	0,3	0,2	0,4	0,0	0,0	0,3	0,2	-1,-1	0,2	5,0	4,3	0,1
iteration_173	0,4	1,4	0,5	1,1	0,7	3,2	1,4	1,1	1,1	0,5	3,2	1,4	1,4	3,0	0,5	4,3	1,4	4,0	1,2	1,2	-1,-1	1,2	3,4	2,0	0,3	0,6	1,1	0,5	1,2	-1,-1	0,3	0,3	0,6	-1,-1	1,1	0,5	0,4	0,2	0,2	0,4	-1,-1	4,1	0,2	0,2	1,0	4,0	0,1
iteration_174	2,0	2,0	3,0	0,2	-1,-1	0,3	1,0	-1,-1	0,4	2,2	2,1	1,2	2,0	2,1	1,0	2,0	1,0	0,1	-1,-1	0,2	1,2	2,2	3,0	4,0	3,0	1,0	0,0	-1,-1	0,2	3,0	0,5	2,0	0,4	0,4	0,4	0,2	1,2	1,2	1,2	-1,-1	-1,-1	0,4	0,5	0,5	2,2	4,1	1,3
iteration_175	-1,-1	0,2	4,2	0,2	4,2	4,0	4,2	0,4	0,2	4,0	0,3	4,0	4,0	0,2	0,4	-1,-1	4,2	2,2	6,0	6,0	0,3	4,1	-1,-1	4,2	2,2	0,5	0,5	0,4	3,0	1,3	0,2	-1,-1	3,2	2,2	0,2	0,3	0,6	2,2	-1,-1	3,1	-1,-1	2,0	2,2	0,2	1,2	-1,-1	2,4
iteration_176	1,0	-1,-1	1,1	0,0	1,1	0,3	1,4	0,5	3,0	1,1	2,0	0,2	1,1	1,1	0,2	0,2	0,2	1,0	1,3	-1,-1	3,1	2,1	-1,-1	1,1	0,1	0,1	0,1	2,1	1,4	-1,-1	2,4	1,3	0,5	1,4	3,0	2,2	1,4	0,7	-1,-1	1,1	4,1	1,4	4,4	1,1	2,2	1,2	0,8
iteration_177	0,4	0,2	0,5	2,0	0,1	2,1	1,3	1,3	4,0	1,3	3,0	1,3	1,3	-1,-1	-1,-1	0,4	1,2	3,0	-1,-1	1,1	3,0	3,3	3,3	4,0	0,4	-1,-1	1,1	-1,-1	5,0	-1,-1	2,0	0,5	4,3	-1,-1	2,0	2,0	0,7	0,4	0,7	2,3	-1,-1	1,1	-1,-1	0,5	0,4	0,3	0,5
iteration_178	3,0	0,2	3,1	1,1	0,1	-1,-1	1,1	4,0	5,0	1,1	1,4	0,2	1,1	4,0	1,1	0,4	3,1	1,3	2,1	3,0	6,0	1,1	1,1	2,1	0,3	3,4	0,3	-1,-1	2,0	0,5	1,1	2,0	-1,-1	2,1	-1,-1	1,1	1,0	3,0	1,0	3,0	-1,-1	1,1	1,2	0,3	4,0	2,0	1,2
iteration_179	4,0	2,0	4,0	5,0	4,0	4,1	8,0	4,0	0,2	1,0	4,0	-1,-1	5,0	-1,-1	5,0	5,0	5,0	8,0	4,1	8,0	-1,-1	5,0	0,0	4,1	5,0	5,0	5,0	1,2	4,1	0,2	4,2	0,5	5,0	4,0	1,1	4,2	4,0	-1,-1	1,5	1,5	2,0	3,0	3,0	-1,-1	1,4	2,4	4,0
iteration_180	4,0	5,0	2,0	4,0	7,0	0,1	2,0	2,0	0,3	4,0	0,4	4,0	4,0	4,0	4,0	1,2	2,0	0,1	0,1	0,1	2,2	2,2	2,2	5,0	3,0	3,0	2,2	4,0	2,0	3,0	4,0	-1,-1	2,0	-1,-1	2,0	2,0	0,0	0,0	6,0	-1,-1	2,0	2,3	2,3	-1,-1	0,4	1,0	0,3
iteration_181	3,2	0,4	3,4	2,1	0,2	1,0	3,1	5,0	1,1	5,0	5,0	-1,-1	2,4	0,5	3,1	0,3	5,0	0,5	0,5	4,0	3,1	5,1	0,1	2,3	3,1	3,1	3,2	4,0	0,5	0,3	2,4	1,4	-1,-1	4,0	2,1	0,4	1,1	3,0	-1,-1	2,4	5,0	4,0	7,0	7,0	-1,-1	-1,-1	3,0
iteration_182	1,2	0,4	0,3	2,1	0,3	2,2	2,2	-1,-1	3,0	-1,-1	4,0	-1,-1	0,3	1,4	2,2	-1,-1	-1,-1	4,0	2,2	2,2	0,1	2,2	-1,-1	-1,-1	2,3	2,3	-1,-1	0,2	2,3	0,2	2,1	-1,-1	2,2	4,0	-1,-1	2,1	4,0	2,0	2,0	-1,-1	1,2	2,1	3,0	2,2	2,0	3,0	4,0
iteration_183	4,0	4,0	4,0	2,1	4,0	0,4	2,1	4,0	0,4	2,1	0,3	-1,-1	2,1	-1,-1	2,1	0,4	4,0	0,3	0,3	0,3	2,2	2,3	0,4	3,0	2,3	0,4	-1,-1	2,2	4,1	1,3	-1,-1	2,1	4,2	3,0	-1,-1	4,3	2,2	0,3	6,0	2,2	-1,-1	2,2	5,0	0,3	0,3	2,3	3,2
iteration_184	4,0	5,1	2,0	4,4	6,0	1,4	4,0	6,0	-1,-1	4,0	4,0	2,4	-1,-1	0,3	0,4	3,0	4,0	4,4	0,4	4,4	7,0	0,4	0,4	0,0	3,0	3,0	0,4	5,0	-1,-1	-1,-1	4,4	1,2	4,4	2,2	4,0	-1,-1	1,4	0,6	5,0	-1,-1	0,3	-1,-1	2,3	4,3	1,4	0,6	1,3
iteration_185	4,0	0,2	2,2	2,0	2,2	0,4	2,2	2,2	0,2	2,2	5,0	4,0	2,2	2,0	4,0	0,3	2,0	0,3	2,1	0,3	0,2	3,0	-1,-1	-1,-1	2,0	2,0	2,2	2,0	5,0	0,5	5,0	2,0	5,0	1,2	2,0	3,2	5,0	5,0	-1,-1	2,0	4,0	3,0	4,0	3,0	0,3	0,2	4,0
iteration_186	1,2	0,4	1,0	1,2	0,6	1,4	0,2	2,0	0,4	1,2	-1,-1	0,2	0,3	3,0	1,0	0,3	1,0	-1,-1	1,0	0,4	1,2	1,2	1,2	0,2	0,1	0,1	0,1	1,3	0,4	0,4	1,2	-1,-1	0,5	2,1	1,2	1,2	0,6	0,4	0,4	0,4	-1,-1	2,2	2,0	0,2	0,4	0,1	2,2
iteration_187	1,1	4,0	3,0	0,2	2,1	-1,-1	1,1	1,1	4,0	2,1	4,0	1,1	2,1	0,3	2,1	0,4	2,1	1,2	-1,-1	3,0	0,1	3,0	3,0	-1,-1	2,2	0,3	0,3	-1,-1	3,1	3,2	0,4	4,1	0,4	0,2	3,3	0,5	4,1	0,4	0,2	0,2	0,5	3,1	0,2	1,1	1,3	1,1	4,1
iteration_188	-1,-1	4,0	2,2	5,0	2,2	4,0	5,2	5,0	-1,-1	-1,-1	1,0	5,2	3,2	2,2	7,0	0,5	5,2	3,2	3,2	1,2	5,0	-1,-1	1,2	5,0	2,2	2,3	-1,-1	3,2	5,0	1,1	0,2	4,0	5,2	5,0	5,2	0,3	7,0	7,0	7,0	2,2	4,0	5,0	8,0	8,0	0,4	0,3	7,0
iteration_189	-1,-1	0,2	0,2	5,0	0,2	-1,-1	1,1	1,1	1,1	1,1	3,0	1,1	-1,-1	0,5	4,1	5,0	-1,-1	-1,-1	-1,-1	1,2	2,0	0,1	4,0	0,2	0,1	9,0	5,1	2,0	4,1	0,4	1,1	5,0	5,0	4,1	5,0	0,4	6,0	0,1	6,0	-1,-1	-1,-1	8,0	4,2	4,2	2,0	5,0	5,2
iteration_190	0,5	1,4	1,3	2,2	-1,-1	0,4	2,3	1,2	0,3	1,2	-1,-1	0,5	3,0	3,2	3,0	0,3	1,2	2,2	2,2	2,2	0,2	0,4	0,4	4,0	1,3	2,3	1,0	-1,-1	1,3	0,4	-1,-1	3,2	2,2	0,3	2,2	0,2	2,2	0,4	0,4	0,4	0,5	0,3	0,4	0,3	4,1	4,1	0,3
iteration_191	5,0	4,0	1,0	0,3	3,0	5,0	0,3	0,0	-1,-1	0,0	4,0	1,0	1,3	2,0	1,3	0,4	0,3	3,3	3,0	2,0	5,0	3,0	-1,-1	2,3	-1,-1	0,6	1,2	-1,-1	2,0	3,2	2,3	2,0	-1,-1	0,5	2,0	2,2	2,0	2,0	-1,-1	4,0	2,2	2,1	2,2	2,1	3,0	1,4	4,0
iteration_192	7,0	-1,-1	-1,-1	4,3	0,4	0,5	0,5	2,3	2,0	4,2	3,0	2,3	4,2	1,3	4,2	4,1	6,0	0,5	0,6	0,4	-1,-1	4,0	4,0	1,2	8,0	4,1	-1,-1	4,1	0,5	2,0	-1,-1	4,1	0,4	0,3	4,3	0,1	0,4	0,2	0,2	4,3	0,4	4,1	0,3	0,3	4,0	2,1	0,2
iteration_193	0,4	1,2	0,6	3,2	0,6	2,3	0,6	3,2	2,0	3,4	1,0	0,6	3,4	2,0	3,2	-1,-1	0,4	2,4	0,5	0,7	5,0	1,4	1,4	4,0	-1,-1	0,5	3,3	0,3	3,1	1,3	0,3	4,0	-1,-1	4,0	0,2	-1,-1	7,0	3,0	0,2	0,2	0,1	3,1	3,0	3,0	2,0	2,0	-1,-1
iteration_194	0,3	2,2	2,0	0,1	2,0	1,4	3,0	2,1	3,0	3,0	-1,-1	0,1	-1,-1	3,0	0,1	0,5	3,0	2,0	2,4	1,4	0,1	-1,-1	2,1	2,0	0,5	-1,-1	0,1	-1,-1	2,1	1,3	3,0	0,5	4,1	0,3	1,1	2,3	0,1	4,5	4,0	4,0	0,4	1,2	0,6	1,4	0,4	0,3	0,4
iteration_195	3,0	0,5	2,5	2,3	-1,-1	0,2	0,8	2,5	4,1	2,5	4,0	4,0	4,0	-1,-1	2,3	3,0	0,8	0,6	0,4	5,0	0,6	6,0	6,0	2,0	0,3	3,3	2,0	0,3	2,1	5,0	2,0	0,5	0,4	-1,-1	0,4	6,0	0,6	-1,-1	0,4	0,6	4,0	4,3	2,3	6,0	1,2	0,2	2,3
iteration_196	0,3	0,5	0,3	0,3	0,8	0,2	0,5	0,4	0,3	0,5	5,0	0,2	-1,-1	0,3	0,1	0,3	0,2	-1,-1	0,3	0,3	5,0	0,0	-1,-1	0,3	0,1	0,1	0,1	-1,-1	0,3	0,5	0,5	4,0	0,4	-1,-1	0,2	0,4	3,1	1,3	3,1	1,1	0,3	-1,-1	0,4	0,1	0,4	1,2	0,4
iteration_197	2,0	0,2	1,1	1,1	1,1	4,5	2,0	0,2	2,3	2,0	0,3	0,2	1,1	2,0	-1,-1	0,4	0,2	1,2	1,2	1,2	0,4	0,2	0,2	0,1	0,4	0,2	0,2	0,3	-1,-1	3,0	1,1	0,3	-1,-1	-1,-1	1,1	1,0	0,2	1,2	1,2	1,1	0,1	2,1	2,1	2,0	5,0	6,0	0,2
iteration_198	0,3	0,5	0,8	1,0	0,3	0,5	1,5	0,3	5,0	0,5	0,4	-1,-1	0,5	2,0	0,5	0,4	0,7	0,7	0,8	0,8	5,3	0,3	0,6	0,5	0,0	0,5	0,4	3,0	-1,-1	0,3	2,0	0,1	2,0	5,0	-1,-1	1,2	1,1	1,1	1,0	-1,-1	1,2	2,0	1,2	1,2	0,4	4,4	0,3
iteration_199	4,0	-1,-1	-1,-1	2,0	6,0	4,0	2,0	4,0	2,3	4,0	1,4	2,0	4,0	-1,-1	4,0	4,0	-1,-1	2,0	2,0	2,0	5,0	1,4	1,4	6,0	5,0	3,0	3,0	4,0	1,1	-1,-1	2,0	0,2	2,0	3,0	4,0	1,3	1,2	2,0	1,2	1,2	4,0	5,0	3,0	3,0	2,2	1,2	4,0
iteration_200	0,5	5,0	0,5	2,0	1,3	0,2	0,2	-1,-1	5,0	1,0	0,4	-1,-1	3,0	2,1	3,0	0,4	3,0	0,4	0,0	0,2	7,0	2,0	2,0	2,1	1,3	2,1	2,1	4,0	0,4	-1,-1	2,4	2,1	2,4	0,5	2,4	2,3	2,4	2,4	4,0	-1,-1	0,2	2,1	0,3	0,1	0,2	0,5	0,5
iteration_201	0,5	3,0	3,0	2,0	0,5	5,0	1,0	1,0	1,4	1,0	1,2	1,0	4,0	5,0	4,0	0,2	1,0	5,0	0,0	1,0	1,4	2,0	1,0	-1,-1	3,1	3,1	0,2	1,2	-1,-1	-1,-1	2,0	4,0	0,6	4,1	0,6	3,0	1,2	-1,-1	1,4	1,4	0,3	4,4	4,1	0,6	-1,-1	2,1	0,3
iteration_202	4,0	-1,-1	-1,-1	2,0	4,3	3,0	2,0	3,0	0,4	1,0	2,1	1,0	1,0	0,2	1,0	0,5	1,0	3,0	1,0	-1,-1	1,1	0,1	1,1	0,1	-1,-1	0,4	1,4	3,0	0,2	4,0	2,2	-1,-1	2,0	4,0	2,0	1,2	1,0	1,0	4,0	6,0	4,0	3,0	1,0	2,0	4,0	3,0	1,0
iteration_203	0,5	3,2	-1,-1	1,5	0,2	0,5	0,5	4,0	0,2	4,0	0,5	4,0	4,0	2,3	4,0	0,5	3,5	-1,-1	0,5	0,10	3,1	3,1	3,4	1,3	3,3	3,2	1,2	0,5	2,0	3,2	-1,-1	4,0	1,0	2,3	1,5	0,2	2,0	3,0	2,0	2,0	0,4	3,0	2,1	1,1	0,3	2,2	0,1
iteration_204	1,2	3,1	1,1	2,1	0,3	3,2	0,2	2,1	0,3	-1,-1	2,3	2,1	2,1	1,2	2,1	0,2	2,1	3,1	3,1	3,1	0,2	2,3	4,0	0,3	0,1	2,3	2,0	3,1	-1,-1	-1,-1	2,1	0,4	5,0	0,3	5,0	3,0	3,1	2,3	3,1	-1,-1	0,2	3,0	0,1	3,1	-1,-1	-1,-1	0,2
iteration_205	1,2	4,0	-1,-1	-1,-1	1,2	0,5	5,0	5,0	0,2	7,0	4,0	3,0	5,0	-1,-1	-1,-1	5,0	5,0	2,0	3,0	3,0	2,0	5,0	-1,-1	1,5	9,0	-1,-1	4,0	5,0	4,0	0,1	0,0	3,0	3,0	2,2	6,0	2,1	5,0	5,0	2,0	5,0	0,1	4,2	0,3	4,0	2,0	2,0	-1,-1
iteration_206	0,2	2,0	-1,-1	3,0	0,1	5,0	3,1	0,3	3,0	3,1	-1,-1	0,1	5,0	3,1	-1,-1	0,3	-1,-1	5,1	3,0	-1,-1	0,1	4,1	4,1	6,0	0,4	-1,-1	3,0	4,0	4,0	4,1	3,0	4,0	7,0	0,4	1,0	4,0	5,0	6,0	5,0	6,0	3,0	1,4	2,4	2,0	0,4	0,2	3,4
iteration_207	1,4	1,3	-1,-1	0,2	1,4	2,2	0,4	0,5	5,0	0,4	1,3	0,5	0,5	4,0	0,4	-1,-1	0,5	0,5	2,3	0,3	3,4	-1,-1	1,4	2,1	0,4	0,4	-1,-1	0,4	3,1	5,0	3,3	3,0	0,4	2,0	-1,-1	4,0	1,3	1,3	2,3	1,3	5,0	0,1	4,1	-1,-1	2,3	2,3	-1,-1
iteration_208	4,0	5,0	5,0	0,5	2,0	0,2	0,2	0,3	4,0	2,3	2,0	2,3	0,2	0,4	0,2	5,0	0,3	0,1	0,3	0,3	3,3	3,0	-1,-1	0,4	5,2	5,2	5,0	3,2	-1,-1	-1,-1	-1,-1	-1,-1	-1,-1	3,0	-1,-1	0,5	-1,-1	3,1	5,0	2,2	0,4	2,2	2,1	0,5	3,0	-1,-1	-1,-1
iteration_209	0,5	0,4	0,5	2,1	0,1	1,1	-1,-1	2,4	0,1	-1,-1	0,1	0,2	2,4	0,2	2,4	0,5	-1,-1	0,2	1,1	2,1	2,0	0,2	4,1	2,2	2,1	-1,-1	0,5	4,0	0,3	2,2	2,2	2,0	2,2	2,2	2,1	2,2	2,2	4,0	4,0	2,0	0,5	2,1	2,2	2,2	1,0	1,2	4,0
iteration_210	0,5	0,3	0,6	0,3	0,5	4,0	0,4	0,4	1,1	-1,-1	4,0	-1,-1	0,4	-1,-1	0,4	0,5	0,4	4,1	4,1	0,1	0,2	2,1	-1,-1	2,3	-1,-1	0,5	0,7	0,4	1,2	0,4	0,5	0,3	0,5	0,4	0,3	0,5	0,3	0,3	0,4	0,5	-1,-1	0,5	2,1	1,0	0,2	0,2	0,3
iteration_211	4,0	0,3	4,3	2,0	4,0	0,3	2,3	2,3	5,0	-1,-1	3,1	6,0	2,3	5,0	-1,-1	3,2	0,3	2,1	0,4	0,4	7,0	7,0	7,0	-1,-1	2,2	7,0	5,0	4,0	2,0	1,3	2,0	0,5	4,0	5,0	2,0	7,0	2,3	2,2	2,2	2,3	0,3	-1,-1	-1,-1	2,2	4,1	5,1	5,3
iteration_212	-1,-1	1,3	-1,-1	2,2	-1,-1	2,1	0,4	0,4	1,0	2,3	0,5	0,5	2,3	5,0	2,3	0,5	0,5	0,3	0,3	0,3	0,2	0,4	0,5	0,0	2,2	-1,-1	-1,-1	4,0	-1,-1	2,0	2,2	5,0	-1,-1	2,0	2,2	3,0	-1,-1	3,2	3,2	3,2	0,5	3,0	2,5	1,0	5,0	5,0	3,5
iteration_213	5,0	1,1	3,1	4,3	3,0	0,3	4,1	3,3	-1,-1	4,1	1,4	4,1	3,3	4,1	-1,-1	0,4	-1,-1	0,4	4,0	-1,-1	-1,-1	4,4	5,0	0,4	-1,-1	0,6	0,2	5,0	1,3	4,1	5,0	0,5	4,3	4,0	5,0	5,0	0,7	0,4	0,4	0,7	3,2	5,0	1,2	4,2	-1,-1	2,0	1,4
iteration_214	0,5	4,0	0,5	3,1	-1,-1	0,5	0,1	0,1	0,2	3,5	-1,-1	0,1	3,0	5,0	0,6	0,3	-1,-1	0,3	0,3	0,3	-1,-1	2,1	2,1	5,0	0,2	0,6	0,6	4,1	-1,-1	1,3	3,1	0,4	7,0	3,0	0,1	1,1	3,4	3,0	3,0	3,4	0,4	0,0	0,1	0,1	5,3	5,0	3,1
iteration_215	3,1	5,0	7,0	0,3	1,1	2,3	3,0	0,1	4,1	4,0	5,0	4,0	4,3	-1,-1	4,3	0,4	4,0	0,3	2,0	2,0	-1,-1	1,0	5,0	7,0	-1,-1	0,5	-1,-1	0,5	0,4	3,2	0,6	0,5	0,1	2,0	0,8	3,1	0,5	0,5	0,5	0,5	2,0	1,3	2,0	1,3	0,4	1,1	1,4
iteration_216	-1,-1	1,2	4,0	1,2	1,1	0,2	4,0	3,2	0,2	-1,-1	2,2	4,0	1,2	0,4	2,0	0,5	4,0	1,0	1,2	3,0	0,3	3,2	1,2	1,2	1,4	1,4	1,4	-1,-1	0,4	-1,-1	2,2	1,3	1,2	2,3	-1,-1	-1,-1	2,0	1,3	0,5	1,2	-1,-1	0,5	-1,-1	1,2	4,0	-1,-1	-1,-1
iteration_217	0,2	2,0	1,1	0,2	1,1	2,1	1,0	1,0	3,2	1,2	3,0	0,3	-1,-1	3,0	0,1	5,0	0,3	2,0	3,0	-1,-1	-1,-1	0,1	3,2	2,0	3,1	-1,-1	3,0	-1,-1	0,3	2,1	0,3	0,5	0,5	5,0	0,6	0,1	0,4	0,3	0,6	0,4	4,0	0,3	2,0	2,0	-1,-1	5,0	0,1
iteration_218	0,3	0,3	0,3	0,5	0,3	0,4	0,1	0,1	0,5	0,4	0,4	-1,-1	0,4	3,0	0,7	5,0	0,7	0,3	0,3	0,2	0,5	0,2	-1,-1	0,1	-1,-1	3,4	2,3	3,1	0,4	5,0	3,4	4,0	0,5	2,3	-1,-1	0,4	0,4	0,1	0,1	0,4	0,3	5,0	5,2	2,3	1,3	3,0	2,0
iteration_219	0,2	0,4	0,2	3,0	0,4	1,3	2,1	2,1	1,4	1,1	3,0	2,1	2,1	-1,-1	2,1	2,1	2,1	3,0	1,1	1,1	2,4	2,0	0,1	1,1	2,1	0,3	2,1	2,2	1,4	0,5	3,0	1,4	0,6	5,0	-1,-1	1,0	1,2	1,2	1,4	1,2	0,5	2,0	1,4	1,4	3,0	-1,-1	1,2
iteration_220	5,0	0,5	1,0	4,1	4,5	0,5	1,1	5,0	1,3	0,1	3,2	5,0	4,0	4,0	-1,-1	3,1	1,1	1,0	1,5	1,0	4,3	-1,-1	4,0	6,0	0,2	4,0	1,1	0,2	5,0	0,4	4,1	2,0	1,1	2,0	3,0	4,2	2,0	1,1	2,0	1,1	5,0	5,0	6,0	6,0	-1,-1	1,3	5,0
iteration_221	1,1	5,0	2,1	0,0	4,0	5,0	2,0	-1,-1	0,5	2,0	-1,-1	2,0	0,1	0,3	0,1	-1,-1	2,0	0,0	5,0	-1,-1	2,1	2,0	2,0	0,3	0,0	-1,-1	-1,-1	2,0	1,0	4,0	0,0	0,2	2,0	-1,-1	-1,-1	3,0	2,0	0,2	0,2	0,2	0,2	3,5	2,2	0,2	5,0	3,0	2,2
iteration_222	4,0	5,0	7,0	3,1	5,0	2,1	3,1	7,0	5,0	-1,-1	1,1	7,0	7,0	0,3	6,0	2,0	6,0	0,2	0,2	2,1	7,0	3,1	5,0	-1,-1	5,0	3,0	5,0	0,2	3,0	0,1	3,1	4,0	0,1	5,0	-1,-1	0,1	2,1	2,0	2,1	2,1	2,0	1,1	8,0	2,0	1,0	1,0	1,1
iteration_223	3,0	2,2	3,2	1,2	3,2	0,2	0,4	4,0	5,0	0,4	4,0	0,4	4,0	1,1	1,2	0,5	4,0	0,3	0,3	0,4	1,0	1,2	3,2	1,1	1,5	0,7	1,0	2,0	0,5	0,2	1,2	0,4	1,2	0,5	1,3	0,2	0,4	0,4	0,4	0,4	-1,-1	0,7	0,6	0,3	1,4	0,8	0,5
iteration_224	0,4	2,0	1,4	-1,-1	1,4	-1,-1	5,0	5,0	2,0	1,1	0,4	-1,-1	1,1	0,4	4,4	2,3	1,1	1,3	4,0	4,0	3,0	0,4	0,4	1,2	6,0	1,1	0,7	5,0	-1,-1	3,0	4,1	0,4	5,0	0,4	-1,-1	3,1	4,1	1,3	4,3	4,3	0,1	1,3	0,4	1,0	1,3	-1,-1	0,4
iteration_225	5,0	0,4	2,2	0,4	3,2	3,0	-1,-1	-1,-1	-1,-1	2,0	-1,-1	-1,-1	2,4	0,5	0,2	1,2	2,0	1,2	1,2	2,2	0,5	4,2	4,0	2,4	1,0	0,4	0,2	0,5	0,3	3,1	0,1	1,1	0,1	0,5	0,7	-1,-1	0,2	1,1	0,2	0,2	0,2	0,3	0,1	0,1	2,0	1,0	0,2
iteration_226	4,0	2,0	3,0	0,3	1,0	0,3	0,1	3,2	0,3	3,2	0,4	3,1	3,1	2,2	3,2	0,5	3,2	0,0	0,1	0,4	0,2	0,1	3,0	0,3	3,0	3,5	0,7	0,2	0,4	2,0	0,3	0,2	-1,-1	0,2	0,3	2,2	0,2	0,3	0,3	0,3	2,1	0,3	0,2	2,2	2,0	0,0	0,2
iteration_227	0,5	-1,-1	0,0	5,0	-1,-1	0,4	0,0	5,0	0,4	0,0	0,2	5,0	5,0	0,2	5,0	-1,-1	0,0	3,5	0,4	0,0	0,4	0,2	0,2	0,2	0,3	2,0	7,0	5,0	2,0	2,3	-1,-1	5,0	0,0	-1,-1	2,0	5,3	2,0	3,0	-1,-1	3,0	5,0	0,1	5,1	5,1	0,2	0,3	2,1
iteration_228	0,3	1,1	0,3	3,3	1,1	3,0	0,5	3,2	9,0	3,2	4,1	3,1	3,2	0,5	3,2	4,0	0,4	2,2	2,3	1,3	2,2	0,2	4,1	3,5	2,2	2,2	-1,-1	4,0	0,4	1,2	3,1	0,4	3,1	3,0	1,1	4,0	3,4	3,4	0,1	-1,-1	3,1	4,0	6,0	3,1	3,1	0,1	-1,-1
iteration_229	0,5	4,1	4,5	-1,-1	-1,-1	0,4	0,6	0,6	5,0	-1,-1	0,3	4,3	4,1	0,4	4,1	2,0	0,6	0,3	0,7	0,7	-1,-1	4,2	4,1	0,1	6,0	0,1	2,1	0,2	0,4	0,4	0,4	2,2	-1,-1	3,0	0,2	0,3	3,4	0,3	0,3	0,3	1,3	2,1	0,4	2,3	3,0	4,0	2,1
iteration_230	5,0	-1,-1	2,0	0,7	2,0	0,2	1,4	1,3	2,0	1,3	2,1	1,3	1,4	5,0	-1,-1	2,0	1,3	1,0	0,6	1,2	2,3	0,4	0,4	5,4	1,0	3,0	1,0	0,4	1,4	1,1	1,3	2,3	0,5	0,5	0,5	1,1	2,1	2,4	1,0	2,4	0,3	0,1	0,0	0,1	1,2	1,0	2,0
iteration_231	2,3	0,4	2,2	4,0	2,2	2,0	5,0	3,2	5,0	3,2	0,3	3,0	-1,-1	0,4	3,0	3,2	3,2	3,0	4,0	3,0	7,0	1,2	2,2	2,4	-1,-1	2,2	5,0	3,2	5,0	4,0	4,0	0,3	4,0	0,4	7,0	3,0	1,0	1,0	-1,-1	1,0	4,0	4,0	7,0	-1,-1	0,5	0,1	4,0
iteration_232	0,5	4,1	0,6	2,4	4,5	5,0	0,9	0,5	0,3	2,1	0,1	2,5	2,5	-1,-1	0,5	3,2	-1,-1	0,8	1,5	0,8	0,1	2,1	0,6	2,0	0,6	3,1	-1,-1	4,0	0,5	3,1	2,4	0,2	2,4	-1,-1	2,1	0,5	0,6	2,2	0,6	2,0	0,4	-1,-1	0,1	1,4	-1,-1	0,3	0,4
iteration_233	0,4	0,4	0,5	1,4	0,3	3,2	0,6	0,7	2,0	0,7	2,2	1,2	1,2	0,4	0,7	4,1	0,6	3,2	3,4	-1,-1	2,4	2,2	1,2	-1,-1	0,4	0,5	4,4	0,5	3,3	4,0	1,1	1,1	-1,-1	2,0	3,4	2,1	0,5	1,4	1,4	1,4	4,0	1,4	-1,-1	-1,-1	0,5	1,3	1,1
iteration_234	2,0	0,5	0,2	0,2	0,3	0,4	0,4	0,2	5,0	0,2	4,0	0,0	0,4	0,4	0,2	0,5	0,2	-1,-1	-1,-1	0,4	1,2	2,0	2,0	0,3	-1,-1	0,2	-1,-1	1,2	2,0	0,4	2,2	0,4	0,2	0,5	0,2	-1,-1	0,4	-1,-1	0,4	0,4	-1,-1	0,4	0,2	0,2	5,0	-1,-1	0,2
iteration_235	1,4	5,0	1,4	0,0	2,0	0,4	-1,-1	2,4	0,2	2,0	0,4	2,0	1,4	-1,-1	2,0	4,1	2,4	2,1	-1,-1	2,1	0,6	1,2	1,2	2,0	1,1	1,1	1,1	3,0	1,1	4,0	2,0	5,0	1,1	5,0	1,1	2,0	-1,-1	2,1	4,0	-1,-1	1,0	2,1	2,0	1,1	1,1	4,0	3,0
iteration_236	4,0	1,2	3,2	1,2	2,0	4,1	1,2	0,4	4,0	3,2	2,3	4,0	3,2	0,5	1,2	0,2	4,0	4,2	4,2	4,2	4,2	5,0	1,3	0,3	-1,-1	0,3	1,1	0,4	1,1	3,0	1,2	3,0	1,2	1,4	1,2	0,2	1,2	2,2	1,2	-1,-1	2,3	1,2	0,4	0,5	2,1	0,5	0,5
iteration_237	4,0	2,0	5,0	1,2	5,0	1,2	4,2	5,0	0,5	2,0	0,4	1,2	1,2	0,4	4,2	0,5	5,0	5,0	5,0	0,4	4,1	0,4	1,2	1,1	0,3	5,2	0,3	0,4	3,0	1,4	2,2	3,2	2,2	2,0	2,2	3,0	2,2	2,2	0,4	3,2	0,4	1,2	0,5	0,3	2,2	1,2	-1,-1
iteration_238	4,1	4,1	4,1	2,0	8,0	4,0	2,1	2,1	1,1	2,1	-1,-1	4,0	6,0	0,5	6,0	3,0	2,1	4,0	2,1	-1,-1	0,2	6,0	4,2	4,2	7,0	7,0	2,0	-1,-1	0,2	4,0	2,2	5,0	2,2	0,5	2,0	-1,-1	3,0	2,0	0,2	7,0	5,0	2,1	4,1	4,1	0,4	0,1	0,1
iteration_239	4,0	2,0	5,0	0,1	5,0	4,0	4,0	1,0	4,0	4,0	5,0	4,0	4,1	3,0	4,0	4,0	4,1	4,0	4,0	4,0	4,0	4,0	8,0	3,1	-1,-1	1,0	-1,-1	-1,-1	1,1	2,0	0,4	5,0	9,0	0,2	0,1	1,3	5,0	1,3	4,3	4,3	3,1	-1,-1	0,1	3,1	2,0	2,1	4,1
iteration_240	-1,-1	4,0	3,0	5,3	-1,-1	2,1	2,1	2,3	0,3	1,3	4,1	1,1	-1,-1	0,5	1,1	0,5	1,1	4,0	4,0	4,0	-1,-1	1,1	0,2	1,2	1,4	1,1	0,2	1,3	0,5	4,0	1,4	0,4	1,1	0,2	0,4	-1,-1	1,4	-1,-1	0,5	1,4	0,4	0,4	0,5	0,5	0,5	0,5	1,2
iteration_241	-1,-1	1,3	3,0	0,3	0,3	3,2	2,2	1,1	5,0	1,2	4,0	1,1	2,2	1,4	1,2	2,2	1,2	-1,-1	3,2	2,2	1,1	2,0	3,1	-1,-1	3,0	1,2	3,0	1,2	1,1	4,0	0,3	2,0	0,3	0,2	1,2	-1,-1	1,2	1,1	1,2	1,1	4,0	-1,-1	2,1	2,1	1,1	1,1	1,1
iteration_242	3,0	-1,-1	6,0	4,0	5,0	5,0	8,0	2,0	-1,-1	2,0	0,4	4,0	8,0	3,1	3,2	0,5	4,0	4,0	9,0	4,0	3,0	0,2	0,2	-1,-1	0,3	4,2	4,2	5,0	4,1	4,0	9,0	5,0	0,1	2,0	4,0	8,0	2,1	3,1	3,0	2,0	0,5	5,0	4,0	4,5	0,2	1,0	2,0
iteration_243	0,4	3,1	0,5	2,5	3,0	5,0	0,6	2,1	-1,-1	0,6	3,1	-1,-1	0,6	2,3	0,9	5,0	0,6	0,1	0,5	0,5	3,1	-1,-1	2,1	2,5	2,4	2,4	3,4	0,5	4,0	0,2	2,0	1,2	2,5	4,0	2,5	2,1	3,0	0,7	0,7	1,5	5,0	2,5	5,5	0,5	0,5	2,4	1,5
iteration_244	1,1	0,4	-1,-1	6,0	0,4	1,2	3,3	4,0	0,2	3,3	3,0	3,3	4,0	0,5	3,3	1,0	4,0	1,3	0,5	0,5	1,0	6,0	6,0	3,2	1,3	3,0	4,0	3,2	3,0	5,0	5,0	-1,-1	3,2	0,1	6,0	6,0	2,2	3,2	3,2	6,0	3,2	3,1	3,1	3,1	3,0	2,1	0,3
iteration_245	0,5	0,3	0,4	6,0	0,1	5,0	4,3	4,1	0,5	-1,-1	1,3	-1,-1	2,1	5,0	4,1	-1,-1	4,3	1,3	-1,-1	5,0	4,2	3,0	3,0	3,1	3,1	3,1	7,0	4,0	2,3	0,4	4,3	5,0	-1,-1	4,0	4,3	0,5	5,0	5,0	7,0	0,0	0,5	-1,-1	0,5	0,6	0,4	0,0	0,3
iteration_246	0,3	3,0	0,0	0,5	0,3	2,1	0,2	0,2	2,2	-1,-1	5,0	0,2	0,2	4,0	0,3	0,2	-1,-1	0,3	2,2	2,2	2,0	1,0	-1,-1	2,2	0,1	0,1	0,4	0,3	0,3	4,0	-1,-1	0,5	0,2	0,4	0,2	-1,-1	0,1	0,4	0,6	-1,-1	5,0	0,1	3,0	4,0	4,0	2,1	1,1
iteration_247	2,0	0,4	1,3	0,4	1,3	2,0	1,2	-1,-1	0,5	0,5	0,4	0,5	0,5	1,3	0,5	0,5	1,2	1,2	1,2	1,2	0,5	0,2	0,2	1,2	0,3	-1,-1	0,2	5,3	0,3	0,3	1,1	0,3	1,1	0,0	0,4	-1,-1	0,1	0,4	1,3	1,0	0,4	-1,-1	0,2	0,0	0,5	0,2	0,3
iteration_248	0,4	2,1	-1,-1	0,4	2,2	0,5	0,4	2,2	0,3	2,2	0,4	0,4	0,4	1,4	0,4	0,3	0,4	0,2	0,7	0,2	0,2	0,4	0,4	0,6	0,2	0,5	0,2	0,4	0,5	0,4	0,4	0,4	0,5	3,2	0,5	0,5	0,6	0,4	0,5	0,5	3,1	-1,-1	0,3	3,2	0,5	3,1	0,5
iteration_249	3,2	3,1	3,2	5,1	0,3	0,5	3,1	1,3	5,0	5,2	-1,-1	3,1	5,2	5,0	3,1	-1,-1	8,0	-1,-1	0,6	0,1	2,2	1,1	-1,-1	5,0	5,0	5,0	3,1	0,2	5,0	1,4	5,1	0,4	0,1	-1,-1	5,1	0,5	0,4	0,4	0,1	0,3	5,0	0,2	-1,-1	3,1	4,0	0,1	2,1
iteration_250	1,3	5,0	1,3	0,1	4,3	0,5	1,1	1,1	0,5	1,1	0,2	1,0	0,4	1,2	1,1	2,0	1,0	1,2	1,3	0,4	1,2	1,2	-1,-1	0,5	2,0	1,1	2,0	0,1	5,0	0,5	0,0	0,4	-1,-1	4,1	5,1	0,1	0,3	0,1	0,3	0,1	1,1	0,2	1,1	0,2	0,2	0,2	1,3
iteration_251	4,0	2,0	3,0	3,1	3,0	1,1	-1,-1	4,0	4,0	2,1	2,0	5,0	1,1	0,5	4,0	5,0	4,0	4,0	4,0	3,1	7,0	3,0	4,0	-1,-1	3,0	3,0	4,0	3,2	1,1	4,0	1,2	0,2	3,1	0,4	1,2	0,2	0,2	3,1	3,1	0,2	0,5	0,5	0,5	3,2	-1,-1	0,2	0,4
iteration_252	0,3	3,0	0,0	-1,-1	0,0	0,2	0,3	5,0	-1,-1	5,0	2,1	0,3	0,3	0,2	5,0	0,5	0,3	0,1	0,1	0,4	1,0	0,4	-1,-1	0,3	5,3	0,2	5,2	0,4	2,0	2,0	-1,-1	0,2	5,3	0,5	-1,-1	1,1	5,2	5,0	0,5	5,2	4,1	0,3	0,2	0,3	1,2	0,5	0,3
iteration_253	2,0	0,5	0,4	0,3	0,4	2,0	0,2	0,2	0,4	0,6	0,5	-1,-1	0,6	2,0	0,1	1,2	0,2	1,2	1,0	1,2	-1,-1	-1,-1	0,5	2,2	1,1	-1,-1	0,2	0,4	0,4	4,0	0,3	3,1	0,5	3,0	3,0	4,2	-1,-1	3,2	-1,-1	0,4	0,5	2,2	2,0	-1,-1	0,2	1,1	0,1
iteration_254	1,0	2,0	2,2	1,2	5,0	3,1	1,2	3,0	0,4	3,0	4,0	0,4	2,2	0,5	0,4	4,0	1,2	0,3	0,3	1,1	1,2	0,2	0,2	0,2	3,2	1,2	3,2	0,2	2,0	0,3	1,0	3,0	1,2	-1,-1	1,0	0,3	3,0	1,2	2,0	2,2	4,0	4,0	-1,-1	7,0	5,0	2,0	3,0
iteration_255	5,0	5,0	9,0	0,4	4,0	4,0	4,3	5,1	0,2	4,1	-1,-1	5,1	5,3	0,3	4,1	-1,-1	-1,-1	4,0	8,0	0,3	5,2	9,0	0,1	-1,-1	-1,-1	7,0	7,0	-1,-1	2,3	0,4	0,4	0,2	4,0	0,2	4,0	0,3	2,0	2,2	2,2	2,0	1,1	2,2	3,0	0,3	3,0	0,2	4,0
iteration_256	5,0	2,3	3,0	0,3	-1,-1	5,0	2,1	1,2	3,0	1,2	-1,-1	1,2	1,2	-1,-1	2,1	0,4	2,2	0,1	2,0	-1,-1	1,2	2,0	2,0	1,0	0,4	2,3	0,2	0,3	4,1	3,0	5,0	0,4	4,1	1,2	0,2	6,0	0,5	0,1	0,5	-1,-1	2,3	-1,-1	1,3	0,4	3,1	3,2	0,4
iteration_257	-1,-1	5,0	-1,-1	0,2	3,0	-1,-1	2,1	2,1	0,5	0,3	0,2	0,3	2,1	0,4	2,1	1,4	0,3	5,0	0,3	3,1	-1,-1	0,5	-1,-1	-1,-1	-1,-1	1,1	0,5	0,5	0,3	1,4	0,5	-1,-1	0,6	2,0	0,3	0,8	0,5	0,5	0,5	0,3	3,0	1,2	4,0	4,0	0,5	1,5	1,4
iteration_258	5,0	0,4	0,2	0,5	5,2	5,0	0,2	0,3	2,1	0,3	0,2	0,4	0,3	0,5	-1,-1	3,3	0,3	-1,-1	2,2	2,2	2,3	0,3	0,3	0,3	0,5	0,5	1,2	-1,-1	0,5	-1,-1	-1,-1	0,5	0,2	0,5	0,5	2,2	0,0	0,0	0,2	0,5	3,0	0,3	0,1	3,1	2,1	2,1	0,0
iteration_259	4,1	0,4	4,0	-1,-1	4,0	4,0	1,0	1,0	0,3	5,0	0,2	5,0	5,0	0,4	5,0	5,0	4,2	1,0	4,0	1,0	1,3	1,2	1,2	1,3	7,0	6,0	4,0	1,2	2,0	4,0	2,0	0,4	1,2	0,7	2,0	-1,-1	0,2	-1,-1	0,2	0,6	3,0	1,2	2,0	2,0	4,0	0,2	1,0
iteration_260	3,1	4,0	7,0	3,0	3,0	0,5	4,0	5,0	3,2	5,0	2,2	6,0	4,0	1,2	4,0	4,0	-1,-1	0,0	1,3	3,3	4,0	2,2	2,2	4,0	3,0	5,0	5,0	1,3	2,1	2,0	3,0	0,5	1,1	-1,-1	3,0	3,0	1,0	0,1	0,6	0,6	4,0	4,0	7,0	5,0	0,4	-1,-1	5,0
iteration_261	1,4	0,4	1,0	2,1	1,0	4,0	0,1	3,0	0,2	-1,-1	0,5	3,0	3,0	3,1	2,0	0,5	3,2	-1,-1	2,0	2,0	1,2	2,3	2,3	4,0	0,3	0,3	0,3	2,0	0,5	1,1	2,1	3,0	0,4	0,2	0,4	2,1	-1,-1	3,4	3,0	3,4	0,2	0,1	0,1	0,1	1,0	-1,-1	0,4
iteration_262	3,0	0,5	0,0	0,2	0,5	2,1	0,2	-1,-1	2,0	0,2	2,0	0,2	0,0	3,0	0,2	2,0	0,2	-1,-1	2,2	0,1	0,0	1,2	1,0	2,0	0,6	0,2	2,2	0,4	0,2	3,1	0,2	4,0	0,2	3,2	0,2	0,1	3,2	3,0	1,2	3,2	4,0	0,4	2,2	2,2	0,5	-1,-1	2,2
iteration_263	2,0	0,2	0,1	1,0	2,1	0,5	1,0	0,0	0,5	0,0	-1,-1	0,1	1,0	0,2	0,0	5,0	1,1	0,0	0,2	1,0	0,3	3,1	2,1	1,1	3,0	3,0	2,0	2,0	5,0	4,0	-1,-1	0,4	6,0	5,0	6,0	3,0	1,3	5,3	1,3	5,3	2,0	-1,-1	5,0	7,0	2,0	5,0	0,3
iteration_264	2,0	5,0	1,0	4,0	1,0	0,3	1,0	4,0	0,2	4,0	-1,-1	0,0	5,0	5,0	0,4	0,5	5,0	1,1	0,1	0,1	0,2	-1,-1	0,2	6,0	0,3	1,2	1,3	4,0	0,1	4,1	0,0	0,4	4,1	-1,-1	0,1	4,0	0,3	0,3	0,3	4,2	0,5	4,0	0,1	4,1	1,3	0,4	0,1
iteration_265	0,2	0,5	0,3	5,0	0,4	1,2	-1,-1	1,1	0,5	1,1	3,0	1,2	-1,-1	0,4	1,2	5,0	1,2	2,0	2,0	1,1	0,4	2,0	2,0	1,0	0,2	0,2	6,0	2,0	5,0	5,0	2,0	3,0	5,0	3,0	5,0	5,0	-1,-1	4,0	-1,-1	1,0	4,0	1,0	4,0	0,0	1,4	4,0	3,0
iteration_266	2,3	-1,-1	2,3	7,0	2,3	2,1	-1,-1	4,0	5,0	2,3	4,0	4,0	-1,-1	2,0	5,3	3,0	2,3	0,4	5,0	0,4	5,0	5,0	-1,-1	6,0	-1,-1	3,3	0,3	-1,-1	5,0	1,2	7,0	-1,-1	5,3	2,3	5,3	6,0	0,6	-1,-1	5,3	5,0	0,5	7,0	5,5	5,5	0,3	0,3	-1,-1
iteration_267	0,1	0,4	0,0	0,1	0,5	4,0	0,1	0,0	3,2	0,1	1,2	0,0	0,0	3,5	0,0	0,4	0,0	3,1	3,0	1,1	3,0	-1,-1	-1,-1	0,0	0,4	0,0	0,4	0,2	0,3	4,1	0,4	0,3	0,3	3,0	0,1	4,2	0,1	0,5	0,4	-1,-1	1,1	1,0	2,0	2,0	0,2	1,0	1,0
iteration_268	5,0	0,3	1,0	2,1	1,3	5,0	2,0	3,0	0,3	2,0	2,2	3,0	-1,-1	-1,-1	3,0	0,2	2,0	5,0	4,0	2,0	2,3	1,2	3,0	2,3	1,2	1,0	1,0	2,1	2,2	0,3	0,3	1,3	-1,-1	2,2	2,1	0,4	3,0	2,3	0,6	2,3	0,5	2,2	0,6	2,4	5,0	1,2	2,4
iteration_269	0,3	-1,-1	2,0	2,1	2,3	4,0	2,1	0,1	2,0	2,0	0,2	0,1	4,0	0,2	2,0	-1,-1	2,1	2,1	4,0	4,0	2,1	2,0	0,3	2,0	3,0	1,0	1,0	4,0	0,5	0,2	2,1	5,0	2,1	4,0	2,1	0,2	5,1	0,1	7,0	0,1	0,2	0,1	0,1	-1,-1	0,3	4,1	5,0
iteration_270	2,0	5,0	1,0	4,4	4,0	0,5	0,4	5,0	0,3	4,0	1,0	4,0	1,4	3,0	1,4	5,0	4,0	0,8	0,1	0,1	4,1	4,0	0,4	4,0	0,4	-1,-1	0,4	4,0	0,5	2,3	0,1	-1,-1	0,4	4,1	4,1	-1,-1	0,5	-1,-1	0,4	0,5	0,1	0,2	0,2	0,1	3,2	4,2	0,5
iteration_271	0,2	5,0	0,2	0,1	-1,-1	1,3	0,0	0,2	3,0	0,2	2,3	0,3	0,0	3,2	0,3	4,0	-1,-1	1,0	0,3	1,0	1,0	-1,-1	2,2	0,2	-1,-1	-1,-1	1,1	0,1	0,3	5,0	0,5	5,0	0,1	-1,-1	0,1	3,4	4,0	4,1	4,1	4,1	3,0	0,0	2,0	2,0	0,2	0,0	0,0
iteration_272	0,5	5,0	3,0	1,3	2,5	0,2	0,3	3,3	3,1	3,3	2,2	4,0	4,0	1,3	-1,-1	-1,-1	0,3	-1,-1	0,4	-1,-1	0,4	-1,-1	-1,-1	2,0	6,0	3,3	0,3	-1,-1	1,1	0,5	1,1	5,0	-1,-1	4,0	-1,-1	0,7	4,0	4,0	3,0	3,0	2,3	1,0	2,0	-1,-1	0,2	0,1	5,0
iteration_273	1,2	0,4	0,4	-1,-1	0,4	4,1	0,2	0,2	0,5	6,0	2,0	-1,-1	2,2	4,0	2,2	0,3	0,2	4,2	4,2	0,1	0,2	-1,-1	2,0	-1,-1	0,3	0,3	0,4	2,0	2,0	0,3	0,0	-1,-1	4,0	-1,-1	2,0	0,3	2,1	5,0	2,1	5,0	5,0	0,0	0,0	0,0	2,3	0,8	0,1
iteration_274	-1,-1	-1,-1	1,3	1,4	1,0	1,2	1,3	1,4	5,0	1,4	5,0	0,7	2,0	4,0	2,0	2,2	-1,-1	2,0	2,0	1,3	5,0	5,3	5,4	4,0	-1,-1	1,2	3,0	1,4	0,3	3,2	1,3	-1,-1	1,3	0,3	1,3	4,0	0,7	-1,-1	-1,-1	-1,-1	1,2	1,3	2,0	-1,-1	0,2	0,3	1,3
iteration_275	3,0	2,2	2,2	4,0	-1,-1	3,0	3,2	3,2	0,4	5,0	2,3	3,2	3,0	0,5	-1,-1	2,3	3,0	5,0	1,2	2,2	0,2	2,2	3,3	2,5	3,0	3,0	3,0	2,0	3,1	-1,-1	1,1	0,1	4,0	0,5	4,0	0,3	1,1	1,1	1,0	3,1	3,1	1,0	0,9	0,1	4,0	3,0	2,0
iteration_276	0,4	-1,-1	0,4	1,1	0,4	0,5	0,3	0,3	3,0	1,2	1,3	1,2	1,2	-1,-1	0,3	3,0	0,3	0,2	0,5	0,2	0,1	0,5	0,5	2,2	3,1	0,1	-1,-1	0,4	5,0	4,0	4,3	0,4	4,1	-1,-1	1,3	4,0	0,5	4,0	0,2	0,5	0,5	5,0	4,1	1,4	-1,-1	4,3	4,1
iteration_277	2,0	2,1	1,1	4,0	1,1	0,4	3,0	3,0	5,0	-1,-1	0,5	3,0	3,0	1,3	3,0	3,0	-1,-1	2,0	1,0	1,0	1,0	2,3	1,2	1,3	5,0	2,0	2,0	2,2	2,1	1,3	4,0	0,5	0,3	3,2	2,2	-1,-1	0,5	0,3	0,3	0,5	1,2	0,4	-1,-1	-1,-1	1,4	0,6	1,4
iteration_278	1,1	1,4	-1,-1	6,0	1,4	5,0	5,1	5,1	-1,-1	5,1	2,0	1,1	2,0	1,2	1,1	0,4	6,0	3,1	8,0	3,1	3,1	0,1	3,0	2,0	0,3	0,3	0,3	5,0	5,0	0,2	-1,-1	5,0	4,0	-1,-1	1,0	1,0	1,0	5,0	8,0	8,0	3,0	4,0	6,0	3,0	0,0	1,0	3,0
iteration_279	3,0	5,0	3,0	0,3	3,0	0,4	2,1	1,2	0,5	1,2	2,0	2,2	1,2	-1,-1	1,2	3,0	1,1	2,2	2,2	0,3	1,4	3,0	3,0	1,4	2,2	2,0	3,0	2,2	3,1	0,4	2,1	3,0	3,2	4,0	5,0	0,3	0,2	3,2	6,0	3,2	-1,-1	4,0	6,0	6,0	0,3	0,4	3,2
iteration_280	2,2	0,4	0,4	3,0	2,2	0,3	3,2	3,2	3,1	-1,-1	1,2	-1,-1	0,2	2,0	0,2	0,3	0,2	-1,-1	3,1	3,1	-1,-1	0,4	0,2	-1,-1	0,4	0,2	0,2	2,0	3,1	3,2	5,0	5,0	-1,-1	0,3	-1,-1	5,0	3,0	7,0	0,5	7,0	3,0	2,3	3,0	1,3	0,5	0,1	2,0
iteration_281	3,0	0,4	3,0	3,0	3,4	4,1	3,1	3,1	4,0	0,1	0,5	3,0	-1,-1	0,5	0,0	2,1	0,1	-1,-1	7,0	3,1	1,1	0,0	0,0	0,5	2,0	0,1	0,1	0,3	0,5	2,0	0,7	4,1	0,2	4,0	0,7	0,5	0,1	4,2	4,2	0,1	-1,-1	0,5	0,8	0,3	2,0	2,0	0,3
iteration_282	4,0	0,5	2,0	0,1	2,5	2,1	0,1	0,0	2,0	2,1	5,0	0,0	0,0	5,0	0,1	1,3	-1,-1	2,0	0,1	2,1	-1,-1	2,0	3,0	5,0	1,0	0,3	0,3	0,4	1,0	0,5	1,1	4,0	0,3	0,4	1,3	1,4	1,0	1,0	3,3	3,0	3,2	0,4	3,1	3,1	2,2	2,1	4,0
iteration_283	0,5	-1,-1	-1,-1	1,3	1,5	5,0	0,8	4,0	3,0	1,5	-1,-1	-1,-1	4,0	1,3	0,8	0,4	4,0	2,5	3,3	2,3	6,0	3,2	0,6	3,3	0,5	0,5	0,7	2,0	0,3	0,3	1,0	3,1	-1,-1	5,0	-1,-1	0,1	4,0	3,0	1,1	0,1	0,4	3,0	1,0	2,4	0,4	2,0	2,0
iteration_284	-1,-1	3,0	-1,-1	-1,-1	-1,-1	2,0	3,0	2,3	0,3	-1,-1	0,5	4,3	3,0	3,0	2,3	3,2	5,0	-1,-1	3,0	2,0	0,5	4,4	-1,-1	3,0	-1,-1	0,5	5,0	2,3	4,1	-1,-1	0,4	2,0	6,0	0,4	2,1	2,1	6,0	6,0	-1,-1	-1,-1	5,0	2,2	0,2	0,2	0,4	0,3	0,2
iteration_285	4,0	4,0	4,0	0,5	4,0	0,2	2,3	2,3	2,3	2,3	5,0	2,3	2,2	0,2	2,2	0,3	2,3	0,5	2,2	0,5	-1,-1	7,0	0,3	0,4	2,2	0,4	0,4	0,2	0,4	3,0	0,1	3,1	0,1	4,0	0,5	0,0	-1,-1	3,1	3,0	-1,-1	7,0	-1,-1	0,3	0,3	5,0	-1,-1	0,3
iteration_286	2,0	4,0	0,0	0,1	0,0	1,4	0,2	0,1	5,0	0,1	5,0	0,1	0,0	0,5	0,1	5,0	0,0	0,4	1,0	1,0	0,1	5,0	0,0	0,5	-1,-1	4,1	4,0	0,2	0,3	3,0	0,1	2,1	0,4	3,0	0,4	2,0	2,1	2,3	2,3	2,3	0,5	3,3	3,5	3,5	5,0	1,0	3,1
iteration_287	4,1	3,1	-1,-1	0,1	3,1	3,0	4,0	4,0	0,5	2,4	1,3	0,1	-1,-1	2,0	4,0	0,4	0,2	0,0	7,0	0,0	0,1	1,1	-1,-1	6,0	0,2	0,2	4,2	5,0	-1,-1	1,2	0,1	0,5	0,1	1,2	0,2	0,2	0,1	-1,-1	0,5	0,4	3,1	1,2	4,0	3,2	0,4	-1,-1	3,1
iteration_288	4,5	-1,-1	1,3	0,6	1,3	0,5	0,5	0,7	0,3	0,5	-1,-1	-1,-1	1,4	5,0	1,2	3,0	-1,-1	0,5	0,6	-1,-1	0,6	1,2	2,2	4,0	-1,-1	1,0	1,0	1,4	-1,-1	-1,-1	-1,-1	0,5	1,0	0,4	0,4	0,4	1,2	1,3	1,2	1,3	0,2	0,5	0,4	0,3	1,3	0,4	0,6
iteration_289	0,2	4,0	0,0	3,3	0,0	0,3	0,3	0,1	0,5	3,0	3,0	3,0	3,0	0,5	3,0	4,0	3,0	0,6	0,3	0,6	0,3	6,0	-1,-1	0,5	7,0	7,0	3,0	3,1	0,3	-1,-1	0,4	4,0	3,3	0,5	0,1	5,3	1,3	4,0	-1,-1	1,3	0,3	0,2	0,4	0,4	0,4	0,5	1,2
iteration_290	2,0	2,1	1,1	0,1	-1,-1	-1,-1	0,2	1,0	0,5	1,1	0,5	1,1	1,1	4,1	1,1	0,1	0,9	2,1	2,1	-1,-1	0,5	0,4	1,3	5,0	0,2	0,2	0,1	-1,-1	-1,-1	0,3	0,0	2,0	0,3	0,4	0,1	0,3	0,0	2,3	0,0	2,0	0,3	0,1	0,2	0,3	5,0	4,3	0,2
iteration_291	0,2	1,2	-1,-1	8,0	1,2	0,4	5,0	5,0	4,0	5,0	0,3	4,0	5,0	2,0	4,0	1,4	5,0	1,0	4,0	4,4	6,0	0,1	4,1	2,0	4,4	4,4	1,0	4,1	-1,-1	2,2	4,0	-1,-1	-1,-1	0,3	4,0	2,0	1,0	1,0	1,0	3,0	2,0	0,1	1,1	1,1	1,4	0,6	0,4
iteration_292	0,5	3,0	0,4	-1,-1	0,1	0,5	0,6	-1,-1	0,2	0,2	-1,-1	0,4	0,5	-1,-1	0,4	3,2	-1,-1	0,4	0,7	0,6	0,1	4,0	0,5	0,3	3,4	0,6	3,4	0,3	2,0	2,0	0,2	0,3	2,2	0,5	0,2	2,0	2,0	0,2	0,5	2,3	3,0	0,5	2,3	1,3	5,0	4,3	2,3
iteration_293	0,3	0,2	0,5	1,2	0,3	-1,-1	1,3	0,4	3,1	1,3	4,1	0,5	1,2	0,3	-1,-1	0,3	0,5	0,3	0,3	1,2	3,2	0,4	4,2	1,0	0,4	1,1	1,2	0,3	5,3	2,2	4,1	4,0	-1,-1	1,2	1,1	-1,-1	5,0	3,2	7,0	7,0	1,1	0,3	1,2	0,2	0,4	1,3	5,0
iteration_294	3,2	2,0	4,0	0,1	1,2	5,0	3,0	3,1	1,1	3,1	2,0	3,0	3,1	0,5	3,1	-1,-1	3,1	2,0	6,0	3,0	0,2	2,0	2,0	3,4	-1,-1	5,0	2,1	3,1	-1,-1	0,4	8,0	3,2	5,1	4,0	5,1	3,2	3,0	5,2	8,0	-1,-1	1,4	0,1	-1,-1	1,1	2,3	0,3	0,3
iteration_295	-1,-1	0,5	2,0	-1,-1	2,5	0,5	5,0	2,0	1,3	5,0	2,1	5,0	3,0	0,4	2,0	4,0	2,0	3,2	3,2	2,2	2,3	-1,-1	3,1	0,1	2,0	2,0	4,0	3,1	-1,-1	4,1	5,0	5,0	3,1	-1,-1	5,0	7,0	2,1	6,0	2,1	-1,-1	5,0	2,2	2,4	-1,-1	4,0	2,2	0,1
iteration_296	5,0	4,0	3,0	-1,-1	3,0	0,2	2,0	3,0	-1,-1	2,0	2,1	1,0	2,0	2,0	2,0	-1,-1	2,0	0,2	2,0	2,0	4,0	-1,-1	1,1	-1,-1	1,3	5,1	1,1	-1,-1	3,0	2,1	1,0	0,4	1,0	4,1	4,0	2,0	1,2	0,2	1,2	0,2	1,4	3,1	1,1	0,5	4,0	3,1	2,0
iteration_297	3,0	0,2	0,2	3,2	3,2	0,5	0,4	0,4	4,0	0,4	5,0	0,2	-1,-1	0,4	3,0	1,1	3,2	0,2	0,7	0,2	0,2	2,2	3,2	0,5	0,1	3,1	4,0	3,0	0,4	2,1	3,2	2,3	3,2	0,2	0,2	-1,-1	2,2	2,2	3,3	-1,-1	0,5	0,6	0,1	0,4	0,5	0,2	0,3
iteration_298	-1,-1	-1,-1	4,1	3,0	4,4	0,3	4,0	0,1	4,0	0,1	5,0	7,0	4,0	2,1	7,0	0,4	-1,-1	4,1	0,1	0,1	1,0	9,0	4,0	0,1	3,2	4,2	0,2	3,1	5,0	1,3	5,1	3,2	5,1	0,3	8,0	1,1	3,1	3,1	8,0	8,0	5,0	3,2	2,2	-1,-1	1,2	0,3	5,0
iteration_299	-1,-1	2,0	2,0	5,0	0,0	0,2	6,0	4,0	-1,-1	4,0	1,3	4,0	4,0	-1,-1	1,0	5,0	4,0	4,0	2,0	2,2	4,1	5,0	4,3	0,1	0,0	0,0	6,0	4,0	1,1	0,4	0,1	0,2	1,0	0,4	1,0	0,5	0,2	0,2	0,0	1,0	3,2	0,4	0,2	3,3	5,0	3,1	0,2
iteration_300	0,5	4,0	0,0	1,1	-1,-1	0,4	-1,-1	1,0	0,5	0,1	4,0	1,0	1,0	0,6	0,1	1,2	1,0	0,3	-1,-1	0,2	-1,-1	2,0	3,0	2,0	0,2	1,1	1,0	0,5	1,2	5,0	0,6	0,2	1,1	0,5	0,6	3,4	0,2	0,2	-1,-1	0,2	1,4	0,7	1,4	1,3	1,3	0,5	0,5
iteration_301	3,0	5,0	4,0	0,2	4,0	4,0	2,5	1,0	1,3	3,0	0,5	-1,-1	3,0	0,5	3,2	0,1	3,0	2,0	-1,-1	5,0	2,0	0,2	0,2	3,2	0,3	3,1	0,2	-1,-1	0,2	0,5	0,0	0,5	4,0	5,0	-1,-1	0,5	4,4	0,1	4,1	-1,-1	-1,-1	2,2	2,1	3,0	3,0	2,0	2,4
iteration_302	4,0	0,4	2,4	3,1	2,4	3,0	5,0	0,5	0,2	2,1	5,0	0,5	-1,-1	3,1	5,0	0,5	3,4	3,0	4,0	5,0	0,2	3,1	2,4	2,1	2,0	3,5	2,0	2,1	-1,-1	2,2	4,0	0,1	-1,-1	3,0	5,0	-1,-1	0,1	-1,-1	9,0	3,1	-1,-1	2,0	2,3	0,0	0,3	3,0	0,4
iteration_303	0,5	1,0	-1,-1	1,0	-1,-1	-1,-1	1,0	2,0	5,0	1,0	-1,-1	1,0	0,0	-1,-1	-1,-1	1,2	0,0	1,0	2,0	3,0	5,0	1,1	1,1	4,0	1,0	-1,-1	0,2	-1,-1	3,0	3,2	1,5	-1,-1	2,5	1,3	2,0	3,5	0,4	2,5	0,8	2,3	1,2	3,0	2,0	-1,-1	4,1	0,4	-1,-1
iteration_304	5,0	3,1	6,0	0,3	2,5	3,1	3,2	3,2	1,2	3,2	1,1	3,2	3,1	-1,-1	3,1	0,3	3,1	6,0	0,3	3,2	1,2	1,2	1,2	3,4	0,3	0,2	0,3	0,2	4,1	2,1	4,2	1,4	4,2	4,0	4,2	6,0	0,6	5,0	4,4	4,4	2,0	2,2	1,2	1,2	-1,-1	2,2	1,2
iteration_305	3,0	0,4	2,1	0,2	1,3	5,0	0,3	0,3	-1,-1	0,5	-1,-1	2,0	2,0	0,4	-1,-1	1,2	2,2	4,2	1,2	1,1	0,5	2,0	-1,-1	0,2	2,2	3,0	1,0	0,3	0,4	1,2	0,2	3,0	0,5	4,0	0,2	0,2	1,2	1,2	2,2	2,3	-1,-1	2,2	2,0	0,3	3,0	-1,-1	0,2
iteration_306	4,0	0,2	2,0	2,3	2,0	0,9	-1,-1	4,0	5,0	2,3	3,2	0,3	4,0	1,0	4,0	0,2	4,0	0,3	2,3	0,6	3,0	0,5	3,3	3,0	2,1	2,1	2,1	0,4	2,2	5,0	0,3	2,0	2,3	4,1	-1,-1	0,1	4,0	2,3	-1,-1	2,3	-1,-1	0,3	0,2	-1,-1	3,1	4,1	2,0
iteration_307	4,0	3,1	6,0	0,2	6,0	2,3	3,0	3,2	2,0	3,2	2,0	3,0	3,2	1,3	-1,-1	-1,-1	3,2	5,0	3,3	3,3	-1,-1	3,0	0,0	3,0	3,0	6,0	2,0	1,2	0,3	3,1	1,0	0,5	0,5	1,3	1,0	0,1	0,5	0,5	0,5	0,5	-1,-1	0,3	0,3	2,3	2,0	2,0	0,3
iteration_308	4,0	0,5	4,1	1,1	0,4	4,0	4,1	-1,-1	2,0	5,0	0,0	0,2	0,2	5,0	1,1	0,4	5,0	6,0	2,1	2,1	-1,-1	0,1	0,1	2,1	0,1	1,0	0,3	5,0	0,4	4,1	1,1	1,2	4,3	0,3	4,3	4,1	-1,-1	1,3	5,0	5,0	4,0	0,4	3,1	1,1	0,2	-1,-1	4,0
iteration_309	2,3	0,2	0,5	2,3	0,5	4,0	0,5	2,3	0,4	0,6	0,2	0,5	0,5	0,5	2,2	5,0	-1,-1	0,3	4,3	0,3	2,1	4,0	0,5	0,3	5,2	0,2	7,0	0,4	3,0	2,2	2,1	0,3	1,1	5,0	1,1	2,2	0,2	-1,-1	1,1	1,1	-1,-1	6,0	5,2	-1,-1	3,1	-1,-1	0,3
iteration_310	0,5	1,3	0,8	0,3	-1,-1	0,3	0,4	0,7	5,0	0,7	4,0	0,5	0,7	5,0	0,7	1,3	0,7	0,2	0,2	-1,-1	4,2	4,3	-1,-1	2,2	-1,-1	0,5	0,8	2,1	3,2	1,2	3,1	-1,-1	0,3	0,4	3,1	1,1	1,1	-1,-1	2,1	1,1	0,5	3,1	3,3	0,3	0,5	0,4	1,3
iteration_311	5,0	3,0	8,0	-1,-1	0,1	2,0	3,0	7,0	2,1	9,0	-1,-1	5,0	9,0	4,0	7,0	5,0	9,0	0,0	2,0	3,0	4,1	0,2	5,2	9,0	4,0	4,0	8,0	4,0	5,0	0,2	8,0	0,3	1,0	0,3	4,0	4,1	0,3	1,0	0,3	1,0	0,3	0,3	0,1	-1,-1	0,5	0,7	-1,-1
iteration_312	0,3	1,2	1,1	4,0	0,4	0,2	-1,-1	-1,-1	0,3	2,1	0,2	2,1	3,0	2,0	3,0	0,2	3,0	0,3	2,2	0,1	2,3	0,3	-1,-1	0,0	1,1	2,1	2,1	2,2	4,0	-1,-1	4,0	-1,-1	2,2	0,5	2,2	2,1	2,1	0,3	0,3	0,3	4,1	0,5	4,2	0,4	2,1	0,4	-1,-1
iteration_313	1,2	0,1	1,1	2,1	0,6	3,2	3,0	3,0	2,1	3,0	2,0	3,0	3,0	0,4	-1,-1	0,4	1,1	-1,-1	2,2	2,2	-1,-1	1,0	3,0	2,0	2,3	1,1	-1,-1	3,0	0,3	-1,-1	2,1	0,4	1,2	3,2	2,2	2,2	-1,-1	0,6	0,2	0,6	-1,-1	2,2	0,7	0,2	0,5	-1,-1	0,5
iteration_314	-1,-1	5,0	5,0	2,0	6,0	1,1	4,0	-1,-1	0,5	2,0	0,5	-1,-1	5,0	3,0	5,0	0,4	5,0	2,1	3,0	3,0	-1,-1	3,1	0,4	3,0	3,3	-1,-1	3,3	0,4	5,0	4,1	2,4	0,2	0,2	2,3	3,0	-1,-1	2,1	-1,-1	0,1	0,1	0,4	0,3	0,4	-1,-1	2,2	2,2	2,0
iteration_315	0,3	4,0	0,1	0,0	0,1	0,4	0,1	0,0	3,1	0,1	1,4	0,1	0,0	2,0	0,1	0,5	0,1	0,2	0,3	0,2	3,0	0,4	0,5	1,0	0,4	0,4	0,5	0,4	0,5	0,3	0,0	0,4	0,4	3,1	0,0	0,1	0,3	0,7	0,5	0,7	1,2	0,1	0,2	0,3	4,1	-1,-1	0,5
iteration_316	1,3	4,0	4,0	0,5	0,3	5,0	4,1	4,1	-1,-1	4,1	4,1	4,1	4,4	2,3	4,4	1,2	0,7	4,1	8,0	-1,-1	0,2	8,0	8,0	0,7	4,2	4,2	1,4	0,2	0,5	0,4	0,2	0,2	0,2	5,0	0,2	0,4	0,2	0,2	0,2	-1,-1	0,3	1,1	0,3	1,1	5,0	2,0	-1,-1
iteration_317	0,4	0,4	-1,-1	0,3	0,4	0,4	0,3	0,4	2,0	0,4	2,0	0,3	0,4	2,3	0,4	-1,-1	0,3	0,4	-1,-1	0,4	1,2	-1,-1	1,1	0,5	0,2	0,2	3,2	0,2	3,2	2,0	0,3	0,4	0,3	0,2	0,1	1,2	0,6	0,6	0,2	0,2	0,3	0,1	0,1	0,2	3,0	1,2	-1,-1
iteration_318	-1,-1	2,2	1,2	6,0	3,0	0,4	4,2	5,0	-1,-1	2,2	3,2	2,2	4,2	-1,-1	4,2	3,2	5,0	0,8	-1,-1	0,3	1,3	0,4	3,2	4,2	3,2	-1,-1	7,0	4,0	4,0	2,3	6,0	2,3	2,0	-1,-1	2,0	4,0	2,0	4,0	4,0	-1,-1	4,0	-1,-1	4,0	4,5	0,4	0,6	6,0
iteration_319	4,1	0,4	0,1	4,0	4,0	2,0	-1,-1	1,1	-1,-1	3,1	1,2	1,0	3,1	0,3	3,1	2,0	1,1	2,0	1,1	2,0	-1,-1	1,2	1,0	0,2	1,1	4,0	1,1	3,2	2,0	0,3	4,0	4,0	1,2	1,4	-1,-1	1,2	2,0	4,0	3,2	4,0	3,0	0,4	2,2	-1,-1	2,0	0,2	1,2
iteration_320	2,0	2,0	1,0	2,2	3,0	0,3	2,0	-1,-1	0,3	3,0	2,0	0,2	0,2	2,2	0,2	3,0	3,0	0,3	2,0	0,3	1,1	1,2	1,2	-1,-1	2,0	1,2	1,2	2,0	1,2	5,0	3,0	0,2	2,2	5,0	1,0	-1,-1	2,0	2,2	3,0	2,0	0,2	2,0	1,2	1,0	0,4	4,3	3,0
iteration_321	0,5	3,0	1,2	2,3	1,2	1,2	3,0	0,5	0,4	1,3	0,7	0,5	0,5	5,0	-1,-1	1,2	2,2	2,0	2,0	2,0	0,3	2,3	2,2	2,2	3,0	2,2	3,0	-1,-1	4,0	1,2	2,1	0,4	2,3	5,0	2,1	0,3	0,7	2,0	2,4	-1,-1	2,0	6,0	6,0	4,0	2,0	4,0	2,3
iteration_322	-1,-1	0,2	0,6	5,0	-1,-1	5,0	4,2	1,4	3,2	-1,-1	-1,-1	1,2	1,2	0,3	1,2	2,0	4,2	7,0	0,6	2,2	1,2	1,2	1,2	1,2	2,2	0,2	2,2	5,0	5,0	3,0	-1,-1	0,3	5,0	-1,-1	5,0	1,0	1,1	1,2	4,2	4,1	-1,-1	1,0	-1,-1	1,1	1,3	1,2	0,3
iteration_323	3,0	3,0	2,0	5,1	2,0	3,0	1,1	6,0	-1,-1	1,1	1,1	1,1	1,1	5,0	-1,-1	4,0	6,0	-1,-1	2,1	3,0	4,0	-1,-1	1,1	-1,-1	4,0	8,0	8,0	-1,-1	5,0	3,0	8,0	0,3	8,0	2,0	-1,-1	7,0	5,0	5,0	5,3	3,3	5,0	4,0	5,0	4,0	0,2	1,0	9,0
iteration_324	0,2	5,0	3,1	1,3	3,1	-1,-1	1,1	0,4	3,0	3,3	1,3	1,1	1,1	5,0	3,3	1,2	3,3	3,1	3,1	1,2	2,1	1,1	1,3	2,0	1,3	3,2	3,2	4,0	-1,-1	2,0	3,3	2,1	1,3	-1,-1	3,1	-1,-1	3,0	0,4	3,0	3,0	0,3	2,1	2,0	2,0	0,2	-1,-1	4,0
iteration_325	3,1	3,2	5,0	0,4	2,2	2,1	3,1	3,1	0,5	3,3	3,0	2,1	2,1	2,2	3,1	2,0	2,3	3,1	-1,-1	-1,-1	0,1	1,1	4,0	2,1	0,1	0,1	3,0	0,4	2,3	4,0	-1,-1	4,1	2,3	2,1	-1,-1	2,1	-1,-1	0,4	0,4	4,3	1,4	0,4	1,1	0,7	4,1	0,2	4,1
iteration_326	3,0	5,0	1,0	5,1	7,0	0,5	0,1	0,1	4,0	1,1	5,0	0,1	0,1	0,5	6,0	2,0	0,1	0,3	0,2	0,2	3,1	-1,-1	0,1	0,3	2,0	6,0	2,0	5,0	0,2	0,2	5,1	2,1	0,1	0,5	5,1	5,2	0,1	0,1	0,2	2,1	-1,-1	0,4	0,1	3,1	-1,-1	0,3	0,1
iteration_327	2,1	0,5	0,3	1,0	2,2	1,3	-1,-1	0,1	5,0	1,2	3,0	0,1	0,2	1,3	1,1	2,3	1,2	0,4	0,4	2,0	3,1	2,0	2,0	0,5	2,1	2,1	2,1	0,4	1,4	0,4	0,8	2,3	0,4	0,3	0,8	0,6	-1,-1	2,0	0,3	0,3	4,0	0,4	2,0	2,4	0,3	0,4	2,3
iteration_328	2,2	1,2	-1,-1	2,4	1,2	5,0	1,4	4,0	2,1	3,0	2,2	3,0	1,4	-1,-1	2,4	1,4	4,0	-1,-1	4,4	2,0	2,1	3,0	1,2	1,2	1,4	0,8	0,8	2,1	0,5	1,1	2,4	1,2	0,2	0,1	-1,-1	0,5	1,1	1,1	0,3	0,3	0,4	0,1	2,0	0,5	3,1	0,1	-1,-1
iteration_329	4,1	0,3	0,4	3,2	0,4	4,0	3,3	0,6	0,5	-1,-1	0,4	0,3	0,5	0,2	0,3	5,0	3,3	4,3	4,3	-1,-1	0,3	0,5	0,3	0,4	1,2	4,2	-1,-1	0,5	-1,-1	2,0	-1,-1	0,4	1,3	2,0	1,3	1,2	0,5	1,2	0,5	1,2	3,0	-1,-1	2,0	1,0	0,5	0,4	-1,-1
iteration_330	0,2	0,5	0,5	0,3	0,4	1,1	0,5	0,6	0,5	0,6	0,3	0,5	0,6	0,4	0,3	0,4	0,3	-1,-1	1,2	1,3	0,3	-1,-1	0,4	0,6	0,3	0,1	0,4	0,4	0,3	0,2	0,3	5,0	0,0	4,0	-1,-1	0,3	5,0	5,0	0,0	2,3	4,0	0,0	1,0	3,0	3,0	4,0	5,0
iteration_331	0,3	4,0	2,3	2,0	2,3	5,0	0,3	0,3	0,4	2,3	4,0	2,3	2,0	5,0	0,3	3,1	2,3	5,0	-1,-1	0,0	-1,-1	2,3	4,0	1,0	0,4	3,0	3,0	-1,-1	3,0	2,1	5,0	-1,-1	0,3	-1,-1	2,0	-1,-1	1,0	0,4	0,7	1,3	2,3	6,0	2,4	2,4	3,0	2,1	1,4
iteration_332	0,4	-1,-1	0,4	2,0	0,4	5,0	1,2	1,2	0,4	1,2	0,5	1,2	1,2	2,0	1,2	4,0	1,2	4,0	3,0	3,2	0,3	1,4	1,4	0,2	1,0	5,0	5,0	5,0	4,0	0,5	-1,-1	3,1	4,0	2,0	4,0	3,0	0,3	6,0	1,1	4,0	-1,-1	5,0	3,0	3,0	0,4	0,2	4,0
iteration_333	4,0	0,5	4,3	3,0	0,2	0,4	3,3	0,3	4,0	3,3	0,3	3,3	7,0	0,2	3,3	0,5	7,0	0,6	0,4	0,4	4,0	0,4	0,4	3,2	3,0	3,0	3,0	4,0	0,2	0,4	3,2	0,5	1,2	0,4	3,2	0,4	1,4	0,3	1,4	1,1	1,0	3,3	2,3	2,3	5,0	4,3	0,7
iteration_334	-1,-1	0,5	0,1	3,0	0,6	3,0	0,1	0,1	0,4	0,0	2,0	3,0	3,1	0,4	3,0	1,3	-1,-1	-1,-1	1,1	1,0	0,4	1,0	1,0	3,4	0,3	0,3	4,0	3,0	2,0	4,0	3,0	1,3	-1,-1	0,1	5,0	3,0	3,3	2,3	3,3	4,0	2,1	2,0	4,0	0,1	0,9	2,0	-1,-1
iteration_335	2,0	0,2	2,1	4,5	0,1	5,0	0,1	0,1	3,0	5,1	0,2	-1,-1	0,1	0,1	5,1	1,4	0,1	4,0	1,0	4,0	0,0	-1,-1	0,1	0,1	5,4	-1,-1	5,4	5,0	5,0	3,0	5,0	4,0	5,0	0,5	-1,-1	6,0	9,0	9,0	9,0	9,0	1,3	0,2	1,2	1,2	0,5	0,3	5,2
iteration_336	3,0	0,5	3,1	3,1	0,4	0,2	3,1	3,1	0,4	3,1	0,2	3,1	3,1	0,2	6,0	0,4	-1,-1	0,2	3,1	3,1	3,3	0,1	-1,-1	0,2	-1,-1	3,2	-1,-1	-1,-1	4,0	1,4	4,0	5,0	6,0	3,2	4,0	1,4	6,0	5,0	6,0	6,0	0,3	-1,-1	3,0	-1,-1	2,1	5,0	3,0
iteration_337	5,0	-1,-1	4,1	7,0	6,0	-1,-1	5,1	9,0	2,3	2,1	1,2	2,1	9,0	3,0	6,0	1,3	0,4	5,0	5,2	5,2	-1,-1	-1,-1	1,1	5,0	4,3	4,3	3,0	5,0	2,1	4,0	0,1	-1,-1	2,0	0,2	-1,-1	-1,-1	0,0	0,5	2,0	0,5	0,3	5,0	0,2	5,1	3,2	3,0	0,0
iteration_338	3,0	0,3	3,0	0,5	0,0	4,0	0,3	3,2	1,4	0,2	0,2	0,3	3,2	4,0	3,2	0,3	0,3	3,0	1,0	3,0	3,4	0,1	0,4	5,0	3,1	0,3	0,3	1,2	2,3	3,1	3,0	4,0	2,2	-1,-1	1,3	-1,-1	3,0	1,2	3,2	3,0	0,4	2,3	2,1	2,3	3,0	4,0	2,1
iteration_339	0,4	0,2	0,2	1,4	0,4	2,1	0,5	-1,-1	3,0	1,1	0,4	0,5	-1,-1	4,0	0,5	0,4	0,5	0,2	0,5	2,4	2,0	0,7	0,4	-1,-1	0,4	0,5	0,2	0,4	1,2	2,2	0,2	0,4	-1,-1	3,2	1,4	0,4	1,0	0,4	0,4	1,0	-1,-1	1,2	-1,-1	-1,-1	3,2	0,4	3,0
iteration_340	3,0	3,0	3,0	1,0	6,0	2,0	4,0	0,0	2,0	3,0	0,4	4,0	4,0	-1,-1	4,0	5,0	4,0	2,0	4,0	2,0	1,0	3,2	-1,-1	3,0	3,0	-1,-1	5,0	3,0	2,0	4,0	2,0	1,4	1,0	0,3	4,0	4,0	1,0	1,4	2,0	1,0	5,0	2,0	4,0	2,0	4,0	2,3	2,0
iteration_341	-1,-1	-1,-1	2,1	-1,-1	0,4	4,0	2,2	0,3	3,0	0,3	1,4	0,3	2,2	0,5	2,2	-1,-1	2,2	2,2	4,0	2,2	0,1	0,5	1,1	0,6	3,2	2,2	3,2	0,4	2,2	2,0	0,4	-1,-1	2,2	-1,-1	0,4	1,2	3,0	1,2	3,0	1,2	0,2	3,2	3,1	0,3	0,5	1,2	2,1
iteration_342	0,4	0,5	0,7	0,5	0,2	5,0	0,4	-1,-1	0,5	0,7	0,3	-1,-1	0,5	3,0	0,7	0,5	0,8	2,3	2,3	-1,-1	0,4	0,7	0,7	1,4	0,3	0,8	0,9	1,4	0,2	1,1	0,0	2,0	1,1	4,0	-1,-1	1,1	2,1	1,0	2,1	3,0	1,3	3,4	1,4	4,0	0,3	1,3	1,1
iteration_343	0,2	1,3	0,5	4,0	1,0	3,0	3,2	-1,-1	0,4	2,0	-1,-1	1,2	1,2	3,0	1,2	2,3	1,2	4,0	5,0	5,0	0,6	-1,-1	1,4	-1,-1	0,5	3,0	2,2	-1,-1	4,0	3,0	6,0	1,2	4,0	4,1	4,0	5,0	1,2	4,0	-1,-1	2,0	2,1	-1,-1	6,0	3,0	3,0	5,0	2,2
iteration_344	0,2	0,2	0,0	7,0	0,2	1,1	4,0	3,0	3,0	3,0	0,4	4,0	3,0	4,1	3,0	2,1	-1,-1	1,0	4,1	4,1	3,0	0,2	0,2	0,1	0,1	0,1	3,1	-1,-1	-1,-1	0,3	0,3	3,0	7,0	5,0	4,2	0,4	7,0	6,0	4,0	3,0	0,5	4,2	0,2	0,2	0,4	3,0	4,2
iteration_345	4,1	0,1	4,0	1,1	0,1	5,0	5,0	4,1	5,0	5,0	5,0	0,1	5,0	0,2	1,0	3,0	1,0	-1,-1	4,0	7,0	-1,-1	1,1	1,1	1,1	3,0	4,0	0,0	2,1	2,0	3,0	3,0	0,2	3,0	2,0	-1,-1	3,0	1,2	1,0	2,0	1,0	3,0	1,0	3,0	3,0	4,0	3,4	4,0
iteration_346	1,4	2,1	1,0	1,2	1,0	-1,-1	1,2	1,2	0,5	1,0	0,4	2,0	1,2	3,0	1,0	0,5	1,2	4,2	5,0	0,3	0,5	1,2	1,2	3,2	-1,-1	0,4	1,1	1,1	0,4	4,0	0,3	5,0	0,3	3,1	1,2	0,1	3,2	2,1	2,1	2,2	-1,-1	3,2	0,4	0,4	4,0	1,1	-1,-1
iteration_347	0,4	3,1	0,3	3,1	0,3	3,2	0,2	0,3	2,3	0,3	0,3	3,2	3,1	0,4	3,1	3,2	3,2	0,3	0,3	3,1	2,1	0,5	0,2	3,2	3,2	3,2	3,1	3,2	3,1	-1,-1	3,2	0,3	0,3	-1,-1	3,2	3,0	0,2	0,4	0,4	0,5	3,0	0,4	2,2	2,2	0,5	-1,-1	0,4
iteration_348	0,4	0,4	-1,-1	6,0	0,3	0,3	-1,-1	3,2	2,0	3,3	-1,-1	3,3	3,3	2,3	3,2	2,0	3,3	0,5	3,3	3,0	4,0	3,4	0,0	2,3	4,0	4,0	-1,-1	3,2	-1,-1	4,1	3,0	0,3	3,0	2,0	3,0	4,0	3,3	3,3	3,0	0,3	0,5	3,0	0,0	3,5	-1,-1	2,0	3,0
iteration_349	0,3	2,0	2,2	-1,-1	0,2	3,1	2,1	0,3	3,0	1,2	0,5	0,3	0,3	0,5	3,0	1,1	1,2	5,0	-1,-1	5,0	-1,-1	-1,-1	0,1	0,5	2,0	2,1	1,1	2,1	2,0	1,4	2,1	1,1	1,1	-1,-1	3,0	2,0	1,1	1,1	-1,-1	1,1	-1,-1	3,0	4,0	-1,-1	0,3	1,2	3,0
iteration_350	4,1	4,1	8,0	3,0	8,0	3,0	-1,-1	4,0	0,2	4,0	0,3	4,0	7,0	-1,-1	7,0	3,2	7,0	5,0	5,0	5,0	0,1	4,3	0,3	4,2	7,0	3,2	7,0	4,0	2,0	2,0	1,0	-1,-1	5,0	3,0	3,0	2,0	0,3	-1,-1	6,0	2,0	1,3	3,0	2,0	1,3	5,0	-1,-1	3,0
iteration_351	0,2	2,0	2,1	7,0	2,1	2,3	5,1	5,1	0,2	2,1	3,2	-1,-1	5,1	0,5	4,0	-1,-1	7,0	2,1	0,4	5,3	5,0	3,1	8,0	0,1	5,0	2,1	2,1	2,1	5,2	0,2	0,1	0,5	-1,-1	0,5	-1,-1	0,2	5,5	2,5	-1,-1	5,5	1,0	5,4	0,4	6,0	0,3	-1,-1	0,5
iteration_352	3,0	-1,-1	3,1	8,0	2,0	4,1	8,0	3,1	3,0	-1,-1	0,4	5,1	-1,-1	0,3	8,0	1,2	3,1	-1,-1	7,0	9,0	4,5	0,5	0,1	0,2	3,2	4,0	6,0	4,0	5,0	0,5	6,0	0,4	6,0	0,4	-1,-1	5,4	1,2	1,2	5,2	5,2	2,3	3,2	-1,-1	5,0	0,5	0,2	3,0
iteration_353	5,0	0,4	2,2	5,2	2,2	2,0	-1,-1	2,2	2,0	7,0	0,4	0,4	-1,-1	5,0	0,4	2,0	7,0	2,2	-1,-1	0,2	0,2	0,2	0,6	2,2	1,2	1,2	1,2	0,5	5,0	0,4	5,3	2,1	5,3	4,0	0,2	5,2	7,0	2,3	5,1	0,4	5,0	3,0	1,2	1,2	3,0	1,0	2,2
iteration_354	2,0	0,5	1,0	0,5	1,5	3,2	1,3	0,2	1,1	1,2	2,1	1,3	1,2	-1,-1	1,2	-1,-1	0,3	1,2	1,1	0,5	1,2	-1,-1	3,0	1,2	2,0	-1,-1	5,0	-1,-1	0,2	2,1	-1,-1	0,5	0,3	-1,-1	0,4	2,2	0,4	0,7	0,4	0,7	2,2	-1,-1	2,2	2,2	5,0	7,0	0,2
iteration_355	5,0	0,4	2,2	2,1	2,2	3,2	2,2	2,2	0,0	2,2	3,0	2,2	0,3	2,0	0,3	5,0	0,3	2,2	5,0	0,4	4,2	2,2	3,0	0,2	0,2	0,1	5,1	-1,-1	2,0	-1,-1	2,0	2,0	-1,-1	4,0	2,0	1,0	3,0	1,0	1,0	3,0	2,3	-1,-1	2,0	2,0	3,0	5,0	2,0
iteration_356	3,1	4,0	3,1	2,4	6,0	5,0	2,1	-1,-1	2,0	2,1	-1,-1	-1,-1	2,1	1,3	2,1	5,0	-1,-1	5,0	2,1	2,1	1,1	3,3	2,3	1,1	4,1	4,1	3,0	3,0	3,0	0,5	2,0	-1,-1	2,0	4,0	4,0	1,3	4,0	2,0	4,0	-1,-1	0,2	3,0	2,1	1,1	0,5	3,1	1,1
iteration_357	0,3	3,2	0,5	-1,-1	0,2	2,0	0,8	2,3	0,5	2,3	0,4	0,8	2,3	-1,-1	0,8	2,0	0,7	1,3	2,0	-1,-1	2,5	-1,-1	0,5	1,3	-1,-1	1,5	1,5	0,5	5,0	-1,-1	3,5	0,4	2,0	5,0	-1,-1	0,9	0,4	2,0	2,4	2,4	-1,-1	7,0	4,0	5,0	1,3	2,0	3,0
iteration_358	2,3	0,2	2,1	1,0	-1,-1	1,0	1,1	2,0	2,0	2,0	2,0	3,0	0,1	0,5	0,1	3,0	1,1	2,0	1,1	2,0	1,0	0,3	2,0	0,0	3,0	-1,-1	-1,-1	3,0	1,1	5,0	3,1	-1,-1	4,0	5,0	3,1	2,1	1,0	1,0	3,0	1,5	0,5	7,0	4,1	4,4	5,0	7,0	4,0
iteration_359	0,3	1,4	0,4	1,3	0,4	1,2	1,0	1,0	5,0	0,7	1,3	0,7	0,3	2,2	1,4	4,0	0,7	1,0	1,0	0,2	2,0	0,7	1,4	0,5	5,0	4,4	5,0	4,0	0,3	0,3	0,6	3,0	0,6	3,0	0,6	0,5	2,3	2,3	1,3	2,3	0,3	3,3	0,4	0,5	4,0	4,0	-1,-1
iteration_360	1,3	1,2	2,0	0,4	2,0	-1,-1	1,4	1,0	0,2	1,4	0,4	1,0	1,4	0,5	1,4	3,2	-1,-1	4,0	4,0	3,4	1,1	1,0	1,4	0,9	4,0	-1,-1	3,4	1,4	2,0	3,1	2,4	2,2	2,4	1,3	3,0	5,0	4,0	3,0	0,6	2,2	2,0	1,3	1,0	1,0	-1,-1	1,3	2,0
iteration_361	3,2	1,4	1,2	0,7	4,0	2,1	0,4	1,2	5,0	0,7	4,0	1,5	0,4	1,4	1,2	-1,-1	1,5	-1,-1	0,3	2,2	3,0	-1,-1	4,5	0,0	0,6	0,3	1,4	0,5	1,2	0,3	0,2	3,0	0,7	0,3	-1,-1	0,0	0,5	0,5	0,2	3,2	4,0	0,3	1,3	3,3	0,2	0,3	0,3
iteration_362	-1,-1	-1,-1	0,5	-1,-1	3,4	0,4	1,4	3,4	1,0	3,4	1,2	1,4	1,1	3,1	1,4	2,3	3,1	0,6	0,6	1,2	0,4	1,4	0,6	0,2	2,4	1,3	3,0	1,4	4,0	3,1	1,4	2,0	2,0	3,0	2,0	0,5	2,0	2,0	2,0	2,0	0,2	4,0	3,1	3,1	0,4	0,3	4,0
iteration_363	3,2	0,3	0,5	7,0	0,5	-1,-1	3,3	3,2	-1,-1	4,3	0,5	4,3	3,2	1,4	-1,-1	1,4	3,3	3,1	3,3	6,0	0,3	0,4	0,4	3,4	0,7	-1,-1	1,3	3,2	5,0	4,0	4,2	0,2	-1,-1	0,3	7,0	0,0	4,2	3,0	4,2	4,0	0,5	3,2	3,2	0,5	0,3	0,5	4,2
iteration_364	4,3	4,0	4,0	4,1	5,0	4,1	1,1	7,0	0,3	7,0	3,2	7,0	7,0	3,1	-1,-1	0,4	1,1	1,1	0,2	-1,-1	4,2	3,2	3,2	4,1	-1,-1	4,2	4,2	4,1	0,2	0,5	4,1	0,3	4,1	1,0	0,2	0,6	-1,-1	4,2	0,3	0,2	1,3	-1,-1	0,4	0,3	3,0	-1,-1	0,4
iteration_365	0,2	5,0	5,1	5,0	0,1	4,0	-1,-1	1,1	3,2	4,1	4,1	1,1	4,1	2,3	9,0	0,2	1,1	7,0	7,0	7,0	4,0	5,0	1,1	0,4	4,1	4,1	4,1	4,1	2,0	4,0	1,1	-1,-1	-1,-1	4,1	1,1	0,0	-1,-1	1,1	1,1	0,2	3,2	4,1	3,1	3,1	3,1	3,1	4,0
iteration_366	4,0	2,2	2,0	4,0	2,0	1,3	2,0	-1,-1	0,4	2,0	0,4	2,0	-1,-1	2,0	2,0	3,0	2,0	1,0	2,3	2,3	2,3	0,3	2,3	3,0	4,0	1,0	3,0	2,2	5,0	0,2	3,2	0,4	2,5	-1,-1	4,0	3,2	-1,-1	2,2	2,2	0,4	2,1	2,1	4,0	2,1	1,1	3,0	-1,-1
iteration_367	2,2	0,3	-1,-1	1,2	2,2	3,1	3,0	3,0	3,0	2,2	0,3	2,2	1,2	0,3	2,2	0,4	0,4	4,0	4,0	5,0	4,0	0,4	-1,-1	0,3	2,2	-1,-1	0,4	2,2	2,0	0,5	1,2	-1,-1	1,2	4,1	1,2	1,4	1,0	1,0	0,2	0,5	3,0	4,2	7,0	4,0	4,0	6,0	4,0
iteration_368	0,5	1,3	1,0	4,2	1,5	1,3	4,0	4,0	0,1	0,2	5,0	5,0	4,0	0,4	1,2	-1,-1	1,2	4,3	4,3	4,3	4,0	-1,-1	2,0	4,2	3,0	2,2	2,2	7,0	4,1	4,0	0,2	3,0	0,2	0,3	0,2	2,1	0,1	0,1	3,1	0,1	3,0	0,1	3,0	0,1	-1,-1	1,0	3,0
iteration_369	2,3	5,0	-1,-1	0,4	5,3	1,3	0,3	0,4	4,0	0,1	1,3	0,3	0,3	-1,-1	9,0	0,2	0,6	-1,-1	1,3	1,3	3,1	1,0	0,6	2,3	0,3	0,3	0,3	0,5	2,3	-1,-1	2,4	-1,-1	2,1	0,4	0,7	6,0	2,4	3,0	2,4	1,1	0,2	-1,-1	0,6	0,4	1,2	1,4	2,2
iteration_370	3,1	4,0	6,0	5,3	4,0	0,3	3,3	-1,-1	5,0	3,3	5,0	8,0	3,3	1,3	3,3	0,2	8,0	0,4	3,1	3,2	3,0	4,3	8,0	-1,-1	3,1	3,1	0,4	5,0	0,5	0,2	5,3	-1,-1	0,3	5,0	0,2	0,4	3,0	3,0	1,3	3,0	0,3	-1,-1	0,2	0,1	0,4	5,2	0,0
iteration_371	4,1	-1,-1	0,3	0,3	4,3	0,4	0,2	0,4	5,0	0,4	4,0	0,4	0,3	0,5	0,3	3,2	-1,-1	0,1	-1,-1	-1,-1	5,2	2,2	2,2	0,6	0,3	0,3	3,2	3,1	0,2	3,0	0,3	0,4	0,3	0,3	0,1	1,1	0,3	0,3	0,4	0,4	0,0	0,3	5,2	0,2	2,3	-1,-1	5,2
iteration_372	1,3	1,3	-1,-1	1,2	0,6	3,1	0,5	0,5	0,5	-1,-1	2,0	1,3	1,3	3,0	1,3	2,0	-1,-1	3,3	0,4	0,3	0,3	1,0	1,0	4,0	1,3	2,0	2,0	-1,-1	1,2	0,2	1,4	3,0	-1,-1	0,2	2,0	1,1	4,0	3,4	1,0	0,4	3,0	1,0	3,0	3,0	5,0	5,0	0,0
iteration_373	4,0	3,0	3,0	0,3	7,0	-1,-1	0,0	0,3	0,3	3,3	4,0	3,3	0,0	0,2	0,0	3,1	0,0	0,1	0,1	4,0	0,5	3,0	0,3	2,0	0,1	3,0	3,0	0,5	0,5	1,2	0,8	-1,-1	0,7	0,5	0,7	1,3	-1,-1	-1,-1	0,3	0,3	3,2	0,4	0,4	0,4	5,0	3,2	0,7
iteration_374	0,4	5,0	1,4	5,0	4,0	0,3	2,0	2,0	3,0	5,0	3,0	2,0	2,0	2,0	4,4	0,3	1,4	1,1	1,2	1,1	1,0	1,0	4,0	-1,-1	4,2	4,1	0,5	5,0	1,1	2,1	5,0	1,1	5,0	3,4	4,1	1,1	-1,-1	1,1	1,1	2,0	0,3	0,1	0,0	0,0	4,0	0,3	1,0
iteration_375	5,0	4,0	6,0	6,0	-1,-1	0,5	7,0	9,0	0,5	5,0	0,4	7,0	7,0	0,2	5,0	0,5	3,0	2,2	5,2	5,3	5,0	2,3	-1,-1	5,1	1,2	4,2	4,2	5,0	3,0	2,3	1,0	3,0	0,3	4,0	6,0	0,3	0,3	-1,-1	3,3	3,3	5,0	4,0	7,0	5,0	-1,-1	-1,-1	4,0
iteration_376	0,4	3,2	3,3	4,0	3,1	1,2	0,3	7,0	4,3	7,0	4,0	3,0	7,0	0,4	4,3	0,2	3,0	1,0	1,0	1,3	-1,-1	2,0	-1,-1	3,4	0,4	0,4	4,1	4,1	4,0	0,5	4,0	5,0	4,1	0,4	-1,-1	4,4	-1,-1	0,1	0,1	-1,-1	-1,-1	4,4	0,6	0,6	2,1	0,5	0,4
iteration_377	1,4	1,2	1,2	-1,-1	0,6	3,0	3,0	3,0	0,4	1,1	0,3	1,1	-1,-1	4,1	2,2	5,0	3,0	4,0	1,0	4,0	1,2	3,0	3,0	4,1	1,2	3,0	6,0	4,0	0,2	2,0	2,1	5,0	2,1	2,0	2,1	2,1	5,1	-1,-1	7,0	0,1	0,2	1,1	1,0	1,2	0,4	1,0	1,1
iteration_378	2,0	0,3	2,2	1,3	2,1	4,0	0,5	1,2	0,2	0,5	0,5	2,3	3,0	0,4	2,3	2,2	0,5	2,2	2,3	2,3	1,2	0,3	0,8	2,4	2,2	8,0	0,5	5,0	0,5	5,0	4,2	4,0	4,3	3,1	1,3	6,0	8,0	4,0	8,0	0,3	0,3	3,3	3,3	0,3	-1,-1	3,0	7,0
iteration_379	5,0	1,1	1,0	3,5	6,0	0,4	1,5	4,0	0,4	4,0	0,5	0,5	3,0	4,0	1,5	1,3	1,5	1,2	0,3	1,2	1,0	0,2	0,8	2,0	1,3	0,8	1,3	-1,-1	0,5	-1,-1	2,0	5,0	2,5	0,4	3,5	2,3	-1,-1	1,5	4,5	6,0	1,4	-1,-1	-1,-1	3,4	5,0	2,4	1,4
iteration_380	1,4	0,3	0,5	0,3	0,6	5,0	0,6	0,6	4,0	0,6	0,2	0,6	0,2	2,0	0,5	0,3	-1,-1	1,2	1,2	1,2	3,4	-1,-1	0,4	2,1	0,0	-1,-1	0,4	0,3	4,1	3,1	0,3	2,2	0,3	1,3	4,1	3,2	2,1	0,3	0,3	0,3	0,3	5,0	4,0	1,3	0,3	-1,-1	0,1
iteration_381	0,5	3,2	3,4	1,0	0,3	0,2	4,0	1,4	2,3	0,4	2,1	3,0	1,4	2,0	3,0	-1,-1	0,4	3,2	3,0	1,0	0,7	0,1	5,0	2,4	0,1	3,2	3,1	5,0	0,4	-1,-1	1,0	4,0	9,0	3,0	6,0	0,4	7,0	7,0	6,0	5,0	3,0	8,0	8,0	8,0	0,4	3,2	8,0
iteration_382	1,4	5,0	2,0	0,4	1,4	0,4	1,4	1,4	3,0	1,0	5,0	1,0	1,0	2,3	1,4	0,3	1,0	0,4	0,8	0,8	-1,-1	0,0	6,0	2,0	0,4	0,7	1,3	0,5	0,3	1,3	0,4	2,1	0,1	0,5	0,7	1,0	2,0	2,0	1,0	0,1	0,5	0,9	0,7	0,7	4,0	0,0	-1,-1
iteration_383	2,0	5,0	-1,-1	1,2	-1,-1	4,0	4,0	3,2	3,0	1,2	5,0	1,2	3,2	2,1	1,2	2,0	2,0	1,0	5,0	3,0	4,0	5,2	1,0	3,1	1,2	-1,-1	2,0	0,4	3,0	3,2	2,2	-1,-1	1,2	0,5	1,2	0,4	-1,-1	0,2	1,5	0,2	4,1	1,2	0,0	5,0	0,2	0,3	1,5
iteration_384	5,0	1,1	4,1	2,0	5,0	2,2	2,0	0,1	1,2	2,1	-1,-1	4,0	6,0	0,5	0,1	0,2	6,0	0,3	2,2	2,2	0,2	6,0	-1,-1	2,2	0,2	0,1	0,1	5,0	0,2	3,0	2,0	-1,-1	3,0	5,0	2,0	3,0	0,4	0,4	3,4	0,0	4,1	5,0	2,1	2,1	0,2	2,2	0,1
iteration_385	2,1	2,1	4,0	1,3	3,1	3,0	3,0	-1,-1	2,1	3,0	5,0	3,0	2,3	4,0	2,3	4,0	3,0	1,0	1,0	-1,-1	4,0	5,0	5,0	0,3	3,0	5,0	3,3	0,5	2,0	3,2	1,2	2,3	1,3	2,0	1,3	0,4	0,6	2,3	1,3	1,3	3,2	2,3	3,3	0,5	3,0	2,0	3,3
iteration_386	0,5	4,0	2,2	0,6	2,3	0,2	2,4	-1,-1	0,3	-1,-1	0,2	-1,-1	0,4	0,4	-1,-1	5,0	2,2	2,1	0,5	0,5	2,0	0,2	0,4	0,3	-1,-1	0,4	0,6	0,5	1,4	-1,-1	0,6	1,1	-1,-1	3,0	1,2	0,4	1,4	0,3	0,3	1,4	5,0	4,0	8,0	3,0	1,4	4,0	3,4
iteration_387	1,2	3,0	2,2	4,0	0,4	1,3	2,2	-1,-1	3,0	4,0	0,4	4,0	2,2	0,5	2,2	0,5	2,2	2,3	1,2	1,2	3,2	-1,-1	2,2	2,3	2,5	-1,-1	2,5	4,0	4,0	4,0	4,0	-1,-1	4,0	2,0	-1,-1	4,0	3,0	6,0	3,0	6,0	4,0	2,0	-1,-1	4,0	2,1	2,1	-1,-1
iteration_388	1,5	5,0	5,5	2,0	0,5	0,5	-1,-1	1,5	0,2	6,0	0,5	6,0	1,5	0,3	1,5	0,4	1,5	5,1	1,4	-1,-1	1,0	5,4	1,4	-1,-1	1,0	0,9	0,5	2,0	4,0	0,5	4,0	0,5	2,0	5,0	2,0	1,0	1,0	1,5	1,5	1,5	4,0	1,0	2,0	1,0	5,0	6,0	2,0
iteration_389	1,0	-1,-1	0,1	4,2	4,0	-1,-1	0,3	0,2	1,2	4,0	1,4	0,3	4,0	0,4	4,0	-1,-1	4,0	5,1	0,2	0,1	5,0	1,2	1,2	4,4	5,0	5,0	1,0	4,0	3,2	0,4	4,2	5,0	4,2	2,1	7,0	4,0	7,0	7,0	6,0	2,2	2,0	-1,-1	3,0	5,0	-1,-1	0,1	6,0
iteration_390	3,0	0,5	2,1	0,2	2,4	4,0	-1,-1	2,0	0,5	2,2	2,1	2,2	0,1	-1,-1	2,2	0,2	0,1	3,0	5,0	5,3	2,4	-1,-1	4,0	0,1	0,2	-1,-1	0,2	-1,-1	0,4	0,2	0,5	2,3	0,5	2,3	0,2	0,4	2,2	0,5	0,5	0,6	3,0	0,3	0,0	0,0	0,5	0,6	2,0
iteration_391	4,0	1,2	-1,-1	1,0	2,2	1,1	3,0	1,2	5,0	1,2	3,0	2,0	1,2	1,1	-1,-1	4,1	2,0	2,0	-1,-1	3,0	5,0	-1,-1	2,0	1,1	6,0	-1,-1	2,1	4,0	1,1	4,0	5,0	5,0	0,1	4,0	4,1	6,0	4,0	1,0	4,0	4,1	0,5	5,0	4,3	4,2	4,0	5,0	8,0
iteration_392	4,0	0,2	1,0	1,1	3,0	3,0	1,1	0,1	-1,-1	-1,-1	1,1	0,1	1,0	1,3	0,1	1,1	0,4	0,1	0,1	0,1	4,0	0,1	1,0	0,3	1,1	1,1	1,0	1,3	0,3	0,4	1,2	1,4	0,5	1,4	1,1	1,2	0,6	0,6	0,6	1,2	3,0	-1,-1	2,4	1,4	3,0	1,4	-1,-1
iteration_393	0,2	0,3	0,4	2,0	0,4	0,1	-1,-1	-1,-1	0,2	2,1	0,2	2,3	2,3	0,2	2,1	4,0	0,1	0,2	0,0	0,0	2,2	0,3	0,3	0,3	0,1	4,4	6,0	0,4	4,0	0,5	-1,-1	3,1	2,4	0,5	2,4	-1,-1	5,0	3,4	2,1	3,4	3,1	2,4	0,5	0,5	3,0	2,4	2,1
iteration_394	2,0	3,0	2,0	1,0	3,0	4,0	2,0	1,0	1,2	-1,-1	5,0	1,0	2,0	0,5	2,0	5,0	-1,-1	1,0	-1,-1	1,0	1,2	2,0	-1,-1	1,5	4,0	4,0	4,0	0,5	5,0	0,2	1,0	5,0	1,0	3,0	1,0	1,1	5,0	-1,-1	2,0	5,4	0,3	4,0	1,1	3,2	0,3	-1,-1	2,0
iteration_395	0,2	4,0	1,2	3,1	-1,-1	0,5	4,0	1,1	4,0	1,1	5,0	0,3	4,0	0,4	1,1	-1,-1	0,3	1,1	1,1	3,4	2,1	3,2	2,2	1,0	4,0	2,0	3,1	-1,-1	0,4	5,0	3,1	4,0	-1,-1	2,2	1,1	-1,-1	2,0	-1,-1	4,0	2,0	1,2	2,1	2,2	3,0	4,0	0,2	-1,-1
iteration_396	0,3	-1,-1	5,3	0,4	5,0	0,9	5,2	5,2	0,5	-1,-1	0,4	0,5	0,5	1,4	5,2	5,0	0,5	0,4	-1,-1	5,2	5,4	0,4	0,6	0,7	1,2	4,2	9,0	0,2	0,3	0,3	0,1	1,4	0,4	0,3	0,3	0,3	1,2	0,6	1,2	1,2	2,2	0,1	0,3	2,1	0,4	-1,-1	0,4
iteration_397	0,4	-1,-1	1,3	0,10	1,3	5,0	1,5	1,5	-1,-1	0,8	3,0	0,8	-1,-1	0,2	-1,-1	0,4	0,8	1,0	-1,-1	5,5	1,0	1,3	1,3	1,2	0,5	0,5	0,5	0,5	0,5	0,4	0,5	2,0	0,0	4,0	0,10	0,5	1,0	1,0	4,0	1,0	0,5	4,5	0,8	0,8	0,2	0,1	1,5
iteration_398	0,4	5,0	-1,-1	9,0	4,0	-1,-1	5,0	4,0	0,3	4,0	0,5	0,8	8,0	5,0	-1,-1	1,3	9,0	5,0	5,0	5,0	0,3	4,1	4,1	-1,-1	-1,-1	5,0	1,0	4,1	5,0	0,2	-1,-1	0,5	-1,-1	0,5	9,0	4,0	0,0	4,0	4,0	0,5	4,0	5,3	1,3	1,3	0,5	0,6	1,0
iteration_399	4,0	0,4	4,2	5,0	0,2	0,4	6,0	7,0	4,0	-1,-1	2,2	3,2	2,2	1,2	3,2	-1,-1	3,2	4,2	2,2	-1,-1	7,0	5,0	5,0	1,2	3,4	0,2	-1,-1	5,0	2,2	0,3	-1,-1	5,0	4,0	2,3	4,0	-1,-1	7,0	7,0	7,0	2,0	0,3	2,3	2,0	0,6	-1,-1	-1,-1	2,0
iteration_400	0,4	4,0	-1,-1	1,1	3,2	1,4	0,3	1,1	4,0	5,0	0,5	0,3	1,1	0,4	1,2	4,0	1,1	1,2	1,1	1,2	1,1	-1,-1	0,3	0,2	0,2	4,2	1,0	3,0	-1,-1	4,0	1,4	0,5	1,4	-1,-1	2,1	2,4	1,3	0,6	0,7	1,3	0,5	0,1	0,2	0,4	4,1	0,1	0,4
iteration_401	0,5	3,0	-1,-1	2,1	-1,-1	5,0	2,3	2,1	0,5	2,3	2,0	2,1	-1,-1	5,0	4,0	5,0	2,3	3,0	3,0	4,3	2,3	1,1	3,0	-1,-1	3,0	6,0	3,0	-1,-1	3,0	3,0	2,1	2,3	1,1	5,0	1,1	4,0	0,4	1,3	0,8	1,3	0,3	4,0	3,3	3,0	5,0	6,0	3,3
iteration_402	0,4	1,2	1,4	5,5	1,4	1,1	5,4	1,4	4,0	5,4	4,0	1,4	5,4	2,0	1,4	2,1	1,4	-1,-1	0,5	6,0	3,0	0,4	0,4	2,4	2,4	2,4	-1,-1	2,0	5,0	3,2	6,0	0,5	6,0	0,4	-1,-1	5,2	1,5	1,0	5,0	5,0	0,2	0,2	0,1	0,3	-1,-1	-1,-1	-1,-1
iteration_403	5,0	0,2	5,0	2,1	0,2	0,3	5,1	5,1	0,5	5,1	0,4	2,0	7,0	2,1	-1,-1	-1,-1	2,0	-1,-1	5,2	5,2	5,1	0,0	0,4	7,0	0,0	5,2	2,2	0,4	2,2	0,5	0,5	1,4	0,5	3,2	2,1	0,3	1,2	1,2	1,2	1,3	4,0	2,2	3,0	3,2	0,5	0,7	1,2
iteration_404	2,1	0,1	0,1	1,1	2,0	0,4	1,1	-1,-1	4,1	0,2	0,3	1,0	1,1	1,2	-1,-1	4,1	1,1	1,3	1,1	1,1	1,1	0,3	-1,-1	2,0	0,2	-1,-1	4,0	1,2	3,0	0,4	0,2	3,0	1,1	0,5	1,1	-1,-1	4,0	1,0	-1,-1	4,0	4,0	1,5	5,0	5,0	2,3	-1,-1	7,0
iteration_405	5,0	4,0	3,0	4,0	3,0	-1,-1	6,0	1,0	-1,-1	1,0	0,5	3,0	4,0	4,1	-1,-1	0,5	-1,-1	4,0	4,0	-1,-1	5,0	0,3	0,3	1,1	1,5	1,5	1,0	3,1	1,2	0,3	3,2	3,0	3,2	-1,-1	4,0	3,1	0,2	0,2	3,2	3,2	0,5	3,3	0,5	3,2	-1,-1	2,3	0,4
iteration_406	1,4	1,3	1,3	0,4	0,7	1,3	0,7	1,4	5,0	0,3	0,5	1,0	0,7	0,4	0,3	-1,-1	1,4	1,4	0,7	1,3	2,0	0,2	0,3	0,7	0,4	0,4	1,0	0,2	1,4	1,0	1,2	3,0	1,2	3,0	1,2	-1,-1	1,0	4,0	0,0	3,2	0,4	2,0	1,3	1,3	1,3	1,3	0,3
iteration_407	4,0	0,2	3,1	2,3	1,1	0,3	2,1	5,0	0,4	3,3	2,0	2,1	2,1	3,0	5,0	2,3	3,3	2,2	2,2	0,2	2,0	2,0	2,0	1,1	3,3	3,3	-1,-1	3,0	0,5	3,0	4,3	0,5	2,2	2,0	2,3	3,2	2,1	0,6	2,4	2,4	0,2	2,3	0,4	2,1	4,0	2,0	0,4
iteration_408	0,4	0,2	0,3	0,4	0,5	2,0	0,2	0,5	2,0	5,0	0,2	0,5	-1,-1	4,0	0,6	2,2	-1,-1	1,0	1,0	1,0	1,4	0,2	0,2	2,2	0,4	0,6	0,6	0,2	0,4	3,1	0,4	2,3	0,6	0,4	0,6	0,1	2,2	2,2	0,7	0,5	3,0	0,5	2,4	2,1	0,5	0,3	2,4
iteration_409	0,3	2,0	2,3	3,0	0,0	4,0	4,0	2,3	1,4	3,0	4,0	-1,-1	3,0	4,0	3,0	-1,-1	1,3	3,0	-1,-1	3,0	2,4	5,0	-1,-1	3,0	2,2	1,2	4,0	2,1	2,0	0,5	3,0	-1,-1	3,0	0,4	3,0	2,2	1,3	3,0	3,0	2,3	0,5	1,4	1,1	1,4	2,2	2,0	-1,-1
iteration_410	0,3	4,0	3,1	0,0	3,1	0,4	3,0	3,0	2,3	3,0	0,4	3,0	3,0	5,0	-1,-1	3,2	-1,-1	3,3	0,1	3,1	2,0	0,2	0,2	8,0	6,0	3,2	0,2	4,0	1,0	0,5	1,0	2,0	5,0	0,1	0,0	1,0	4,0	6,0	1,0	-1,-1	-1,-1	0,3	0,1	0,4	4,0	2,1	4,0
iteration_411	4,0	4,0	4,0	4,0	-1,-1	2,1	3,0	0,5	2,0	3,0	5,0	3,0	3,0	2,3	-1,-1	0,5	3,0	4,0	2,1	2,1	2,0	6,0	-1,-1	2,3	2,1	2,4	1,1	2,2	4,0	0,5	4,0	2,2	-1,-1	3,1	4,0	2,3	2,2	4,0	2,2	2,2	5,0	2,1	0,1	0,1	0,2	0,3	0,3
iteration_412	1,2	4,0	4,2	-1,-1	5,0	3,0	4,1	4,2	0,2	-1,-1	1,3	4,1	-1,-1	4,0	4,2	1,2	4,2	3,1	-1,-1	4,0	0,3	0,4	0,4	5,0	5,0	5,0	5,0	2,1	0,4	0,2	0,4	5,0	2,2	4,0	2,2	0,2	3,2	2,2	5,0	-1,-1	5,0	0,2	3,0	2,0	3,0	6,0	6,0
iteration_413	0,2	-1,-1	2,1	1,0	2,1	5,0	1,1	1,1	0,3	3,0	-1,-1	3,0	3,0	4,1	3,0	3,1	3,0	0,1	5,1	1,0	-1,-1	2,2	-1,-1	4,0	1,1	1,1	4,0	4,0	1,3	3,0	1,0	0,5	5,0	0,4	4,3	3,0	1,3	4,3	1,2	1,2	4,0	4,2	0,2	4,0	2,0	1,2	1,2
iteration_414	0,5	1,1	1,3	3,3	1,2	0,5	1,3	3,3	0,5	3,3	5,0	3,3	-1,-1	0,4	3,3	4,0	-1,-1	0,3	0,8	0,3	3,1	7,0	1,3	3,3	4,0	1,3	0,7	3,2	0,4	0,5	3,1	0,3	3,3	0,2	0,5	0,6	3,1	0,5	0,4	3,1	-1,-1	0,4	3,2	0,2	3,2	0,4	3,1
iteration_415	1,0	2,3	0,3	3,0	-1,-1	0,5	2,0	-1,-1	2,1	-1,-1	1,1	1,0	1,3	3,2	2,3	0,5	2,3	2,0	7,0	2,5	2,1	2,0	1,0	4,0	0,6	2,2	0,5	2,3	-1,-1	3,0	0,5	1,3	2,2	-1,-1	3,0	3,2	2,3	2,3	3,0	0,5	-1,-1	2,0	1,0	3,0	0,4	1,4	2,0
iteration_416	3,0	3,2	5,0	6,0	4,0	0,3	6,0	4,0	0,5	5,0	0,4	-1,-1	4,0	5,0	-1,-1	4,0	5,0	-1,-1	4,3	2,0	2,0	2,1	2,3	2,0	7,0	6,0	4,0	4,1	4,0	2,0	6,0	4,0	6,0	0,2	6,0	6,0	2,0	2,0	-1,-1	6,0	1,1	4,0	-1,-1	2,1	3,0	4,0	4,0
iteration_417	1,0	-1,-1	-1,-1	1,1	-1,-1	4,0	0,3	-1,-1	2,1	-1,-1	0,2	-1,-1	0,1	3,1	0,1	3,1	1,2	0,2	4,2	0,1	2,0	0,2	0,2	0,2	0,1	3,1	0,2	0,4	-1,-1	0,4	0,7	-1,-1	0,5	4,0	1,1	0,6	-1,-1	0,2	0,2	0,5	0,4	1,0	1,3	0,1	0,5	4,0	3,3
iteration_418	4,0	4,0	4,0	4,0	-1,-1	4,0	6,0	2,0	0,4	2,0	2,0	0,1	-1,-1	0,5	6,0	3,0	2,0	2,0	8,0	-1,-1	0,2	4,0	2,0	0,1	-1,-1	5,0	-1,-1	4,1	0,4	1,1	0,1	4,0	0,1	0,2	0,5	0,1	3,1	3,1	1,0	1,0	0,3	0,2	-1,-1	0,4	2,0	2,1	0,1
iteration_419	4,0	0,2	1,1	3,2	3,1	-1,-1	4,0	4,0	0,4	-1,-1	4,0	0,3	0,3	2,0	4,0	1,1	4,0	1,0	4,2	1,4	3,2	4,1	-1,-1	1,2	1,1	2,0	3,1	0,2	5,0	0,2	2,0	5,0	2,2	5,0	2,2	-1,-1	4,0	3,2	2,2	2,2	4,0	5,2	7,0	2,2	2,0	1,0	4,0
iteration_420	3,0	1,4	5,0	2,0	1,1	4,1	4,0	3,0	2,2	2,0	0,5	2,0	4,0	2,0	4,0	0,5	2,0	-1,-1	-1,-1	2,1	2,0	0,5	2,5	2,0	2,5	2,5	2,0	1,0	4,0	0,4	2,0	0,5	3,0	5,0	-1,-1	0,2	1,1	-1,-1	2,1	2,4	0,4	3,0	2,4	1,4	0,5	1,1	2,1
iteration_421	0,3	3,0	3,1	4,2	3,2	4,0	4,1	3,2	-1,-1	3,2	4,0	4,1	4,1	0,3	7,0	0,4	0,3	1,1	-1,-1	5,0	0,4	7,0	1,1	-1,-1	3,2	3,2	3,2	5,0	0,5	-1,-1	4,3	0,5	4,2	0,2	1,3	0,7	0,5	4,2	0,5	4,2	1,2	0,4	0,5	-1,-1	5,0	2,1	0,6
iteration_422	1,1	3,1	0,2	3,0	4,0	-1,-1	1,1	1,1	3,2	1,1	4,0	2,1	1,1	0,2	2,1	2,0	2,1	0,5	2,0	0,5	1,2	4,1	2,0	1,1	2,1	-1,-1	4,0	2,1	3,0	1,3	2,1	0,0	-1,-1	2,0	4,0	2,3	2,1	2,1	-1,-1	-1,-1	5,0	2,0	7,0	0,0	1,4	2,4	4,0
iteration_423	-1,-1	-1,-1	3,1	0,5	3,1	0,4	0,6	-1,-1	1,1	3,0	0,3	0,6	0,1	4,0	0,1	0,5	0,1	0,3	0,3	0,3	0,2	0,1	0,4	3,1	0,2	0,3	4,0	-1,-1	0,5	1,2	0,5	0,5	0,5	0,2	-1,-1	0,7	0,5	0,5	0,0	0,0	2,1	0,1	2,1	0,2	3,0	3,1	0,6
iteration_424	0,2	-1,-1	0,1	0,0	2,0	0,3	0,0	0,1	1,3	0,1	4,0	0,1	0,0	1,4	0,1	2,3	0,1	0,3	0,3	0,7	0,4	2,1	-1,-1	0,4	0,4	0,3	2,1	-1,-1	0,2	-1,-1	0,3	3,1	-1,-1	4,0	0,2	-1,-1	0,1	0,1	0,1	3,0	3,0	0,0	0,0	3,0	-1,-1	4,0	0,0
iteration_425	3,0	0,5	0,3	1,0	0,3	3,0	-1,-1	0,0	2,0	1,0	0,5	1,3	1,3	4,0	2,0	-1,-1	1,3	2,0	3,0	-1,-1	2,0	1,0	1,5	3,0	0,6	0,6	0,0	1,0	-1,-1	2,2	1,2	0,1	1,0	3,2	2,0	3,0	0,0	1,0	1,0	1,0	3,2	1,2	3,2	3,2	2,0	0,2	0,2
iteration_426	0,3	-1,-1	0,7	4,0	-1,-1	-1,-1	0,4	4,3	1,4	4,3	1,3	4,4	4,4	-1,-1	4,3	0,4	0,3	0,7	-1,-1	0,7	4,4	5,0	1,4	1,4	3,0	0,5	0,5	5,0	-1,-1	3,2	5,0	0,4	5,0	-1,-1	4,0	5,2	0,2	-1,-1	5,2	0,2	0,4	2,0	2,1	2,1	2,2	4,0	0,3
iteration_427	5,0	0,3	2,3	-1,-1	3,0	0,2	2,3	0,6	5,0	4,0	4,0	-1,-1	4,0	2,1	2,3	0,5	0,6	2,1	0,3	0,4	0,3	5,0	3,0	4,0	0,6	2,3	2,3	5,0	-1,-1	2,0	3,3	4,0	2,0	3,2	-1,-1	4,0	0,0	6,0	-1,-1	2,0	0,3	-1,-1	0,0	0,2	3,1	3,2	0,0
iteration_428	0,3	0,3	0,2	3,3	-1,-1	2,1	3,2	0,3	1,4	0,5	4,1	0,3	0,5	1,2	0,3	5,0	0,5	0,6	5,0	2,2	0,4	0,1	0,4	0,4	2,3	-1,-1	2,3	0,5	3,0	4,0	-1,-1	5,0	3,3	5,0	3,3	2,2	3,3	5,0	6,0	5,0	0,4	8,0	5,1	5,1	2,1	2,0	5,3
iteration_429	2,0	2,0	3,0	3,1	3,0	5,0	5,0	-1,-1	3,0	5,0	3,1	2,1	2,1	4,1	4,0	4,1	2,1	8,0	2,0	2,0	3,0	-1,-1	2,1	4,1	1,1	8,0	5,0	5,0	2,1	2,3	3,1	2,3	-1,-1	2,0	-1,-1	5,0	2,1	2,3	4,0	2,3	3,0	3,0	5,0	4,0	4,0	4,0	2,1
iteration_430	3,0	4,0	6,0	4,2	4,0	0,2	3,2	-1,-1	0,5	3,2	2,0	3,2	3,2	1,3	3,2	2,2	3,2	0,3	0,3	-1,-1	3,4	-1,-1	1,2	1,2	2,2	-1,-1	2,2	0,4	0,0	2,3	4,2	1,4	4,2	2,0	4,2	6,0	0,6	-1,-1	1,2	-1,-1	3,0	4,0	2,0	5,0	0,2	-1,-1	2,2
iteration_431	5,0	0,5	5,2	0,6	0,2	5,0	0,5	0,5	2,3	5,3	0,5	0,5	5,3	2,0	5,3	5,0	0,5	0,3	0,2	0,2	0,6	0,4	0,5	1,3	0,3	0,3	5,0	0,5	0,5	0,4	0,5	1,3	0,6	1,3	0,3	0,5	0,6	-1,-1	1,3	1,3	5,0	0,5	0,2	0,2	3,0	1,0	0,5
iteration_432	4,0	0,4	1,1	0,2	3,1	5,4	1,0	0,3	0,5	0,1	4,0	0,3	0,3	2,0	0,1	3,0	0,3	3,0	3,0	-1,-1	0,5	2,1	-1,-1	2,1	1,0	1,1	2,0	0,3	0,3	5,0	0,5	4,0	0,5	0,4	0,4	1,2	2,2	2,2	2,3	2,2	0,4	0,3	0,3	-1,-1	4,0	2,2	2,2
iteration_433	0,4	-1,-1	3,0	7,0	5,3	4,0	5,0	5,0	1,4	8,0	0,2	5,0	5,0	3,0	5,0	0,3	8,0	4,0	9,0	5,0	2,4	2,1	-1,-1	5,0	2,0	2,0	3,3	5,0	5,0	-1,-1	-1,-1	2,0	3,0	0,3	7,0	3,5	4,0	1,0	4,0	4,0	0,4	-1,-1	2,2	-1,-1	3,0	0,1	5,0
iteration_434	5,0	1,4	6,0	0,3	6,0	1,1	1,2	-1,-1	0,5	1,2	0,2	1,2	1,1	0,5	5,2	4,0	5,2	2,0	0,3	-1,-1	5,5	0,3	0,3	4,1	7,0	2,2	7,0	3,1	0,3	5,0	3,2	1,4	3,2	5,0	3,1	4,0	4,0	-1,-1	4,0	1,2	0,3	2,1	0,1	2,0	3,1	5,0	3,1
iteration_435	-1,-1	0,5	0,3	1,3	0,4	-1,-1	0,4	1,2	5,0	0,5	0,3	-1,-1	0,4	3,1	1,2	2,3	1,1	0,5	0,7	0,4	4,2	0,6	0,5	4,4	3,0	2,2	1,3	-1,-1	0,3	-1,-1	1,0	0,5	0,4	0,5	0,7	2,0	0,4	0,0	0,9	0,9	1,0	0,8	0,5	0,5	1,2	1,5	0,0
iteration_436	0,1	0,3	0,2	0,4	0,1	0,4	0,2	0,2	-1,-1	0,2	2,1	0,2	0,4	2,3	0,2	5,0	0,4	0,1	0,1	0,5	0,3	0,2	2,1	0,4	4,1	4,1	-1,-1	-1,-1	0,5	0,4	0,5	-1,-1	0,4	0,4	6,0	0,4	-1,-1	0,6	0,4	0,6	3,0	0,7	3,4	3,3	1,3	0,4	1,4
iteration_437	-1,-1	1,2	1,0	-1,-1	1,0	1,4	0,2	0,2	0,5	1,2	4,0	1,1	1,2	0,5	0,1	3,0	0,2	0,6	-1,-1	0,4	0,6	3,0	2,1	0,2	1,1	2,0	-1,-1	-1,-1	4,1	3,0	0,3	0,6	0,3	4,0	4,2	0,2	0,5	0,5	0,2	0,5	2,3	5,0	1,3	6,0	4,0	-1,-1	1,1
iteration_438	5,0	0,4	-1,-1	5,0	0,3	2,3	0,3	0,3	5,0	5,0	0,5	10,0	5,3	3,0	5,0	0,5	-1,-1	0,6	0,6	0,3	5,0	5,4	5,4	6,0	0,3	0,3	5,2	1,0	-1,-1	0,2	0,0	-1,-1	6,0	0,5	6,0	0,2	1,0	5,0	5,5	1,5	2,3	1,0	2,5	1,3	0,2	-1,-1	1,5
iteration_439	2,1	1,4	3,0	-1,-1	1,1	4,0	6,0	6,0	1,3	6,0	0,3	-1,-1	2,0	2,5	2,0	5,0	-1,-1	9,0	1,0	1,0	1,3	1,3	1,3	5,0	6,0	6,0	6,0	5,0	5,0	2,3	9,0	1,3	4,0	2,3	1,0	7,0	0,3	1,0	4,3	4,3	1,2	2,0	2,2	1,0	0,2	2,0	0,2
iteration_440	3,2	2,3	5,0	2,4	2,2	5,0	5,0	3,4	0,2	3,4	1,1	4,0	3,4	1,4	-1,-1	2,2	4,0	6,0	6,0	5,0	0,4	2,1	0,7	4,0	2,4	2,4	2,4	2,1	1,4	5,0	2,4	3,0	1,1	-1,-1	2,4	2,0	1,0	3,1	1,0	0,1	4,1	4,0	6,0	6,0	1,0	2,0	5,0
iteration_441	2,2	4,0	4,0	0,2	-1,-1	0,5	2,2	2,2	-1,-1	2,2	0,4	2,0	2,0	2,0	2,2	0,4	3,0	2,4	0,6	0,6	2,0	0,1	0,3	2,0	2,0	-1,-1	0,6	0,4	-1,-1	0,3	-1,-1	-1,-1	4,2	3,0	4,2	0,3	0,2	-1,-1	0,7	0,7	1,3	7,0	5,0	4,0	1,1	0,1	1,2
iteration_442	2,3	2,1	0,4	6,0	0,4	0,4	-1,-1	3,1	0,5	-1,-1	4,1	3,3	3,1	0,3	3,1	5,0	3,1	0,2	0,3	3,0	-1,-1	0,4	7,0	0,1	4,0	1,1	4,1	4,0	3,2	0,4	1,2	0,5	1,2	4,1	4,0	0,4	-1,-1	1,3	-1,-1	1,2	3,1	7,0	3,1	6,0	5,0	7,0	-1,-1
iteration_443	0,4	0,5	0,7	0,1	0,4	0,2	0,3	0,4	0,3	0,5	2,2	0,3	0,3	0,5	0,4	2,2	0,4	0,4	0,4	0,4	0,3	0,5	0,2	0,2	-1,-1	0,2	0,2	0,2	0,5	5,0	-1,-1	0,2	0,6	0,3	0,1	5,1	0,6	4,2	0,6	0,6	0,5	0,1	0,6	0,5	0,3	-1,-1	-1,-1
iteration_444	0,5	4,0	0,2	8,0	0,2	0,5	-1,-1	0,0	0,4	4,0	0,4	4,2	4,2	-1,-1	4,0	5,0	4,2	4,1	0,3	0,6	4,1	0,6	0,2	4,2	4,0	0,0	0,0	5,0	5,0	3,1	8,0	-1,-1	8,0	3,2	8,0	7,0	5,0	5,0	5,0	5,0	5,0	7,0	3,0	4,0	3,2	-1,-1	4,0
iteration_445	3,0	4,0	7,0	0,1	7,0	0,5	4,0	3,1	0,5	3,1	3,0	4,0	4,0	5,0	3,0	-1,-1	3,1	4,0	4,5	4,0	0,3	5,0	5,0	6,0	3,0	3,0	6,0	0,3	-1,-1	0,5	-1,-1	2,3	3,0	0,4	3,0	3,5	5,0	3,3	0,3	0,3	-1,-1	3,2	5,0	0,2	0,1	0,6	5,0
iteration_446	2,0	0,4	0,2	4,4	2,2	5,0	0,6	4,0	-1,-1	0,4	0,5	0,4	4,2	-1,-1	0,6	4,0	4,2	2,2	-1,-1	-1,-1	1,0	0,4	0,8	4,2	1,2	3,2	3,4	0,5	4,0	0,0	0,1	4,1	0,4	2,0	4,4	4,1	4,4	4,0	0,1	0,5	2,0	4,0	1,0	1,0	1,4	1,0	1,4
iteration_447	0,5	-1,-1	0,2	0,2	0,7	0,5	0,2	0,2	0,2	0,2	4,1	-1,-1	0,2	3,0	0,2	4,0	0,2	0,6	0,1	0,1	0,3	0,2	0,2	3,1	4,1	0,1	4,1	0,1	0,4	0,4	0,4	2,3	0,2	5,0	0,2	0,3	0,4	-1,-1	2,1	0,4	1,2	0,1	1,0	0,3	4,0	0,0	0,1
iteration_448	0,5	3,2	3,3	-1,-1	0,4	0,3	3,2	7,0	3,0	-1,-1	3,0	0,5	4,3	2,0	4,3	2,2	4,3	0,3	3,1	3,2	3,0	3,2	0,3	1,3	0,5	0,5	4,2	4,0	0,4	1,2	0,2	5,0	0,2	-1,-1	4,2	0,2	4,0	4,2	0,0	4,2	5,0	-1,-1	8,0	4,0	5,0	4,1	9,0
iteration_449	3,1	4,1	3,1	1,0	0,2	-1,-1	0,1	3,0	2,1	3,0	4,0	4,0	0,1	1,1	1,1	0,5	4,0	2,1	2,1	1,0	-1,-1	7,0	3,0	1,0	0,4	0,4	0,4	4,0	0,5	4,1	1,5	2,1	3,5	0,4	3,5	1,1	5,0	2,5	-1,-1	5,0	2,0	-1,-1	0,4	0,4	5,0	4,2	2,2
iteration_450	2,2	0,3	0,2	1,2	0,2	0,3	0,4	1,2	3,0	1,2	3,2	-1,-1	0,4	4,0	0,4	0,3	0,2	0,2	-1,-1	0,2	2,2	3,0	3,0	-1,-1	0,5	0,2	-1,-1	0,3	1,1	3,2	0,2	3,2	1,2	4,1	1,2	3,1	-1,-1	-1,-1	1,2	1,2	1,1	4,2	5,0	-1,-1	2,0	1,1	7,0
iteration_451	0,4	2,3	2,1	3,1	2,3	0,3	5,0	3,1	3,1	0,2	1,1	3,1	-1,-1	0,4	3,1	4,1	2,1	3,0	3,0	2,0	0,2	3,1	0,2	3,3	4,1	0,2	-1,-1	0,5	-1,-1	0,3	3,4	0,3	0,4	1,3	0,1	3,2	0,5	0,5	0,2	0,1	0,5	0,4	0,4	0,3	2,3	1,3	0,2
iteration_452	1,3	2,1	0,4	0,1	3,0	0,5	0,4	0,2	3,1	0,4	1,1	0,3	-1,-1	1,1	0,1	0,4	0,1	0,7	0,2	-1,-1	0,2	1,0	1,3	1,3	0,1	0,5	0,1	-1,-1	0,2	5,0	0,1	1,1	0,1	5,0	0,1	2,1	1,0	0,1	0,1	0,2	-1,-1	0,1	0,4	0,3	0,3	5,3	0,7
iteration_453	4,0	0,5	4,4	2,0	0,1	2,3	1,4	5,0	0,0	5,0	0,3	-1,-1	-1,-1	4,0	5,0	0,4	1,4	3,0	0,7	2,4	-1,-1	1,0	1,0	2,4	-1,-1	-1,-1	1,1	2,0	1,1	5,0	2,0	2,0	1,1	0,2	2,0	4,0	2,1	3,0	2,1	0,1	-1,-1	1,1	4,1	2,0	0,3	0,2	4,1
iteration_454	1,2	-1,-1	1,1	0,5	1,1	2,0	0,2	1,1	5,0	1,1	-1,-1	1,1	1,4	3,0	1,4	1,3	1,1	1,1	1,1	1,1	3,1	1,3	1,3	2,4	-1,-1	1,4	1,3	0,3	0,5	-1,-1	0,5	0,2	0,6	2,0	0,3	0,7	0,5	0,3	0,5	0,5	4,0	1,2	0,2	0,2	4,0	3,0	0,6
iteration_455	3,1	0,3	3,0	-1,-1	0,1	1,4	1,0	4,0	5,0	4,0	1,3	7,0	4,0	0,3	7,0	3,0	-1,-1	2,0	1,4	1,4	4,0	4,0	5,0	0,3	4,0	6,0	5,0	1,2	5,0	2,0	2,0	0,1	2,0	0,4	1,2	-1,-1	2,0	3,0	2,0	3,0	0,3	0,5	0,3	0,3	1,0	1,1	1,2
iteration_456	-1,-1	0,2	0,1	1,4	0,3	-1,-1	1,1	1,0	0,3	1,0	-1,-1	1,0	0,4	-1,-1	1,0	5,0	0,4	0,2	0,2	1,1	0,3	1,4	0,4	5,4	6,0	1,0	5,0	0,4	4,0	2,3	1,0	3,0	1,4	0,4	3,4	1,3	2,0	5,0	1,4	1,4	1,3	0,5	0,7	1,4	3,0	0,3	1,3
iteration_457	1,1	4,0	2,1	1,5	2,1	1,1	3,0	-1,-1	0,5	0,6	0,3	2,5	3,0	5,0	0,6	-1,-1	0,6	2,1	2,0	-1,-1	0,5	0,8	0,8	4,0	0,6	-1,-1	0,2	1,2	0,5	3,0	1,5	0,5	0,7	0,4	1,0	3,5	0,6	0,6	0,6	0,6	0,3	0,2	0,3	1,1	3,1	3,2	0,3
iteration_458	0,4	0,4	0,3	1,2	0,5	0,3	1,2	0,3	0,3	1,1	3,0	0,4	1,1	-1,-1	0,4	0,4	1,1	1,0	1,0	1,3	0,2	0,2	3,2	0,2	0,4	-1,-1	0,4	0,4	2,0	0,5	-1,-1	0,3	1,2	0,2	0,8	0,4	1,2	0,3	0,4	0,3	2,1	1,0	2,0	1,1	2,1	2,2	0,2
iteration_459	1,2	0,3	2,0	-1,-1	1,2	0,3	-1,-1	4,0	2,1	4,0	0,3	4,0	4,0	3,2	4,0	2,0	4,0	1,0	3,3	3,0	-1,-1	3,2	1,2	1,2	2,0	2,0	-1,-1	5,0	0,2	2,1	2,0	0,5	3,2	0,3	2,2	2,1	3,5	0,7	3,5	3,0	1,4	2,1	2,4	0,5	-1,-1	0,3	2,5
iteration_460	3,1	0,5	0,3	1,3	3,3	2,1	1,2	1,1	2,2	-1,-1	4,0	1,2	0,5	-1,-1	-1,-1	2,1	-1,-1	3,0	0,3	0,3	2,1	10,0	3,0	-1,-1	3,0	2,1	0,2	0,4	1,3	0,3	0,6	0,3	0,4	4,1	1,3	0,6	0,2	0,3	0,3	0,2	4,0	5,0	2,0	2,0	1,2	4,2	1,1
iteration_461	2,3	1,3	3,0	1,0	2,3	5,0	1,0	2,0	-1,-1	2,0	4,0	3,0	1,0	5,0	2,0	5,0	-1,-1	-1,-1	6,0	5,0	1,1	6,0	1,0	2,0	1,1	-1,-1	1,1	2,0	4,0	1,2	3,0	-1,-1	3,0	1,3	-1,-1	0,2	2,2	2,2	-1,-1	1,2	4,0	4,0	6,0	4,0	3,0	1,0	5,0
iteration_462	2,3	5,0	5,3	2,2	5,3	4,0	-1,-1	0,5	0,3	5,2	0,3	2,3	7,0	4,0	0,5	4,1	7,0	7,0	4,0	-1,-1	0,5	2,1	2,1	6,0	0,3	0,4	4,3	4,0	0,2	0,4	-1,-1	0,5	2,0	-1,-1	2,2	0,2	2,4	0,1	2,1	0,5	4,0	2,2	2,2	2,2	0,4	0,2	2,4
iteration_463	5,0	2,3	5,3	2,4	7,0	0,2	2,3	5,4	2,0	7,0	-1,-1	2,3	2,3	4,0	0,7	5,0	0,7	2,1	0,4	2,1	5,0	0,6	2,3	4,0	3,4	3,4	3,4	0,4	-1,-1	0,3	2,4	0,2	2,4	0,2	2,0	0,3	0,4	2,2	0,6	0,4	4,0	0,0	4,0	4,0	-1,-1	0,4	4,0
iteration_464	4,1	1,1	4,1	2,1	5,0	5,0	4,1	2,1	0,4	0,2	-1,-1	6,0	4,1	-1,-1	0,2	1,1	6,0	4,0	-1,-1	4,0	0,4	3,0	5,0	5,0	0,7	1,1	-1,-1	2,1	2,2	0,4	4,0	4,0	0,3	3,2	2,2	2,3	-1,-1	1,1	3,2	1,1	1,3	3,2	0,5	3,3	3,1	3,2	0,4
iteration_465	-1,-1	0,2	2,0	4,0	0,1	5,0	1,1	3,4	0,5	3,4	0,2	1,4	1,1	-1,-1	3,4	5,0	1,4	0,1	1,0	5,1	3,2	1,0	0,6	-1,-1	4,4	4,0	4,0	3,0	1,2	1,1	1,0	5,0	0,2	0,5	0,2	-1,-1	0,0	5,2	0,2	0,2	5,0	0,5	2,5	3,0	1,2	1,5	2,0
iteration_466	4,0	0,2	2,1	9,0	2,1	1,1	2,2	2,2	1,1	3,0	1,1	3,0	1,1	4,0	1,1	-1,-1	2,2	-1,-1	3,0	1,2	-1,-1	2,1	1,1	2,0	2,0	-1,-1	1,1	0,4	1,3	4,0	0,5	1,1	1,2	1,1	1,2	2,2	-1,-1	0,3	1,2	0,3	0,3	1,2	-1,-1	1,1	4,0	5,0	1,2
iteration_467	0,3	0,3	0,2	0,2	0,3	4,0	0,3	0,3	0,2	0,3	0,4	0,3	0,3	0,3	0,1	3,1	0,3	0,2	2,1	2,1	-1,-1	-1,-1	0,4	0,2	3,0	3,1	-1,-1	0,4	3,0	0,4	0,2	0,2	0,2	3,2	3,2	0,1	0,0	0,2	0,2	0,4	4,1	-1,-1	0,3	4,2	2,1	5,0	0,1
iteration_468	3,2	0,5	3,1	2,0	3,1	3,1	5,0	-1,-1	-1,-1	5,0	-1,-1	5,0	5,0	0,2	0,1	0,5	3,0	-1,-1	2,0	2,5	4,0	-1,-1	4,0	3,1	0,4	0,4	0,3	1,0	2,2	-1,-1	-1,-1	-1,-1	2,0	1,2	3,0	1,1	-1,-1	0,2	0,2	2,1	0,2	-1,-1	2,2	2,0	0,4	0,3	2,1
iteration_469	5,0	0,5	3,0	0,7	3,5	1,2	3,2	3,2	2,2	0,0	3,2	0,2	3,2	0,3	0,5	0,3	-1,-1	3,2	1,2	0,4	2,2	3,2	0,4	-1,-1	0,5	0,0	-1,-1	0,5	2,2	5,0	2,0	0,2	-1,-1	2,3	2,0	4,0	0,7	0,5	0,5	0,5	0,5	0,3	0,8	0,5	0,5	2,4	0,10
iteration_470	0,1	0,2	-1,-1	0,5	0,2	3,1	0,2	0,5	0,5	0,5	2,1	0,2	0,5	0,5	0,2	2,0	0,2	0,2	3,1	3,1	0,3	0,2	-1,-1	-1,-1	0,1	0,1	0,1	1,4	0,2	3,0	1,1	5,0	1,1	0,5	4,4	0,1	-1,-1	2,1	3,0	3,0	4,0	1,3	1,0	1,0	0,5	0,7	1,0
iteration_471	5,0	1,4	1,4	4,4	2,0	0,5	5,0	0,0	2,3	1,4	2,1	1,4	0,8	-1,-1	0,8	4,0	0,8	1,1	1,1	4,1	4,3	1,1	0,5	-1,-1	2,4	2,4	2,4	0,5	5,0	-1,-1	4,4	2,0	1,4	-1,-1	4,4	6,0	1,0	3,0	3,0	0,4	3,0	3,4	2,4	-1,-1	-1,-1	1,1	1,4
iteration_472	3,0	2,2	3,0	0,5	2,2	0,4	1,2	1,3	0,4	2,3	3,0	1,2	2,2	3,0	-1,-1	-1,-1	2,2	1,2	1,2	1,2	0,5	0,0	3,0	3,0	0,6	1,4	0,6	1,2	1,3	1,3	2,0	3,2	0,5	4,0	1,2	2,0	0,4	3,3	0,4	-1,-1	5,0	1,0	1,0	5,0	4,0	0,0	0,2
iteration_473	0,3	0,2	0,4	1,3	0,2	5,0	1,2	0,5	0,2	-1,-1	0,4	0,5	0,5	1,3	0,5	0,4	0,5	3,2	3,2	7,0	0,2	0,5	0,4	1,3	0,4	0,4	0,5	2,0	0,4	5,0	1,1	5,0	1,3	0,4	1,1	3,1	6,0	1,0	0,3	5,3	-1,-1	1,1	2,0	-1,-1	5,0	1,1	6,0
iteration_474	-1,-1	2,0	2,0	0,5	-1,-1	0,4	2,2	2,3	-1,-1	2,2	0,2	0,2	0,2	5,0	0,2	4,1	2,3	0,2	0,2	-1,-1	5,0	0,4	0,4	5,0	4,0	4,2	-1,-1	3,3	1,3	5,0	1,0	0,4	1,2	3,2	-1,-1	2,0	0,4	-1,-1	0,4	0,4	0,4	-1,-1	3,3	0,4	2,2	2,2	0,5
iteration_475	0,2	5,0	3,0	1,1	3,2	-1,-1	4,0	1,0	0,4	0,1	1,1	0,1	3,1	1,4	3,1	1,4	3,1	6,0	-1,-1	4,0	-1,-1	0,1	-1,-1	4,0	4,0	1,1	0,5	-1,-1	3,1	1,3	4,1	2,1	-1,-1	2,0	7,0	0,4	3,1	5,0	3,0	-1,-1	3,0	4,0	7,0	3,0	4,0	6,0	-1,-1
iteration_476	5,0	4,0	7,0	0,7	5,0	0,4	3,3	4,4	3,1	3,4	-1,-1	-1,-1	4,4	0,4	3,4	2,1	4,4	3,1	3,1	0,6	7,0	4,0	0,5	0,5	2,4	2,4	3,1	1,3	0,4	2,1	0,7	2,0	1,4	0,4	1,4	2,0	2,4	2,4	3,0	3,0	3,0	1,0	-1,-1	1,0	0,5	0,9	3,0
iteration_477	4,0	0,4	2,1	0,1	2,3	2,0	0,2	2,0	5,0	2,0	1,3	2,0	2,1	5,0	2,0	-1,-1	0,2	2,1	0,1	2,1	5,0	0,3	-1,-1	2,0	2,1	0,2	0,2	0,5	0,3	0,4	0,6	0,5	0,6	3,2	0,1	0,6	0,2	0,2	0,2	0,6	-1,-1	0,3	0,0	0,1	1,3	3,3	-1,-1
iteration_478	3,2	2,0	4,0	-1,-1	-1,-1	0,4	1,5	3,0	1,3	3,4	1,0	5,0	5,0	2,1	-1,-1	0,2	3,0	0,5	1,3	1,3	3,0	2,0	3,0	3,1	0,6	0,6	1,2	4,0	0,4	2,3	2,4	4,0	2,4	-1,-1	2,0	4,0	1,4	3,4	1,4	5,0	2,0	4,0	3,0	3,0	2,0	4,0	-1,-1
iteration_479	1,4	4,0	-1,-1	4,1	0,4	-1,-1	4,0	4,0	3,0	4,4	3,0	4,0	4,0	2,1	0,5	2,3	0,1	-1,-1	6,0	6,0	0,2	-1,-1	6,0	2,0	0,4	2,4	2,4	0,2	5,0	2,0	-1,-1	5,0	1,1	3,2	4,1	2,1	-1,-1	0,1	5,1	6,0	0,4	3,1	0,2	0,2	0,2	0,3	1,1
iteration_480	3,0	2,0	4,0	5,0	4,0	0,5	5,0	5,0	-1,-1	5,0	2,0	5,0	4,0	1,3	5,0	2,0	4,0	-1,-1	2,3	3,3	3,2	4,0	4,0	3,0	2,0	5,0	5,0	2,1	4,0	3,1	2,0	2,0	3,1	0,1	3,0	1,1	0,1	2,1	3,0	5,0	0,5	2,0	2,1	0,1	0,2	0,3	-1,-1
iteration_481	-1,-1	0,4	0,4	1,1	0,8	5,0	1,4	1,0	5,0	0,5	3,0	0,1	1,4	0,4	0,1	2,2	1,4	1,4	4,4	1,4	3,0	0,1	0,1	0,8	0,3	0,3	-1,-1	3,1	4,0	1,3	1,1	0,1	3,1	5,0	3,1	1,1	0,1	0,1	3,1	0,2	1,4	2,1	0,5	0,2	0,2	3,1	0,2
iteration_482	5,0	4,0	0,0	-1,-1	5,0	4,1	-1,-1	2,0	0,4	2,0	2,0	2,0	2,0	2,1	2,0	-1,-1	3,0	6,0	2,1	5,1	2,4	4,0	4,0	2,0	4,0	0,0	2,0	2,1	-1,-1	4,1	3,1	4,0	0,1	1,3	0,1	3,1	3,0	1,1	1,0	-1,-1	0,5	0,4	0,7	0,2	5,0	3,3	3,4
iteration_483	1,4	-1,-1	-1,-1	0,1	1,2	5,0	2,0	2,0	5,0	-1,-1	5,0	1,0	-1,-1	2,0	1,0	4,0	2,0	5,0	0,0	7,0	4,0	1,0	2,0	1,0	0,0	1,0	4,0	5,0	1,1	4,5	1,0	2,3	1,0	3,0	0,1	0,3	3,0	0,3	3,0	3,0	3,0	3,1	-1,-1	-1,-1	4,0	1,0	4,0
iteration_484	-1,-1	1,3	4,3	1,0	5,0	4,0	1,3	5,0	1,1	-1,-1	0,2	0,3	4,0	4,1	-1,-1	2,1	5,0	2,0	1,3	2,0	1,1	0,5	0,5	3,0	-1,-1	0,1	2,0	0,3	-1,-1	4,1	1,3	2,0	0,3	2,3	1,0	4,3	0,0	2,3	0,0	0,3	1,1	0,3	0,1	1,0	4,0	2,0	0,0
iteration_485	0,4	2,0	1,1	2,3	1,1	4,0	3,0	3,0	2,0	3,0	2,3	1,3	2,1	1,0	1,3	1,1	2,1	3,0	4,0	5,0	2,0	1,3	3,0	3,0	0,4	0,4	1,1	2,3	0,4	5,0	2,3	4,0	2,3	-1,-1	0,4	2,3	2,0	0,3	0,5	-1,-1	0,4	0,6	0,3	-1,-1	4,0	4,0	0,0
iteration_486	-1,-1	0,5	0,1	3,0	-1,-1	0,2	0,1	0,1	2,0	-1,-1	4,0	3,1	3,1	5,0	0,1	2,2	3,0	0,1	0,1	0,1	-1,-1	2,1	5,0	8,0	0,3	0,2	2,0	0,5	3,1	0,2	-1,-1	4,0	3,0	1,3	0,6	0,1	4,3	0,0	7,0	7,0	-1,-1	0,8	0,3	2,5	2,0	0,3	4,0
iteration_487	4,0	1,1	3,1	0,2	1,1	-1,-1	0,1	3,2	4,0	3,0	5,0	0,3	0,3	5,0	3,2	0,2	0,1	4,1	0,0	1,0	2,2	0,2	5,2	5,1	0,2	0,2	3,2	2,0	0,3	4,0	0,1	2,0	0,2	3,2	2,2	1,0	0,2	-1,-1	2,0	0,2	0,2	0,4	0,2	0,2	0,4	0,3	0,4
iteration_488	4,0	0,0	0,0	1,1	4,5	0,4	-1,-1	1,0	3,0	0,1	0,4	-1,-1	0,1	0,4	0,1	2,0	-1,-1	0,2	1,2	-1,-1	3,0	0,2	1,2	0,5	1,1	1,0	1,1	2,0	3,1	1,1	4,0	1,4	4,0	2,2	1,1	-1,-1	4,0	1,4	4,0	-1,-1	2,3	2,1	2,1	0,4	4,0	2,2	1,1
iteration_489	3,0	0,3	1,0	4,0	2,0	2,3	2,0	3,0	0,4	2,0	0,4	3,0	3,0	3,0	-1,-1	0,4	3,0	-1,-1	4,0	4,0	1,4	1,3	1,3	2,0	2,2	-1,-1	0,2	0,1	2,0	4,0	2,0	3,0	2,0	4,0	2,0	2,0	0,0	5,0	3,0	0,0	0,4	0,0	-1,-1	0,2	0,4	-1,-1	0,0
iteration_490	0,2	0,2	0,1	0,3	0,1	0,2	0,5	0,5	4,0	0,5	4,0	0,2	0,4	0,3	0,2	2,2	0,4	0,5	0,4	0,3	1,2	4,2	-1,-1	0,4	0,2	-1,-1	0,4	0,3	0,5	-1,-1	0,3	5,0	0,5	5,0	0,3	0,0	2,3	-1,-1	3,3	3,3	3,0	2,3	1,3	1,3	3,1	5,0	0,6
iteration_491	4,1	3,0	6,0	2,2	5,0	1,3	2,2	2,2	0,5	6,0	2,1	4,2	2,2	3,0	4,0	0,4	6,0	3,0	0,5	2,3	0,6	0,3	0,3	4,0	2,2	2,2	-1,-1	0,3	2,0	2,1	0,1	-1,-1	2,1	-1,-1	0,1	0,1	0,1	0,1	2,4	2,4	3,0	0,5	3,0	0,5	-1,-1	5,5	3,0
iteration_492	2,3	-1,-1	3,3	3,0	2,3	-1,-1	1,3	4,1	5,0	2,3	5,0	4,0	4,0	5,0	2,3	0,4	2,3	1,2	0,5	1,2	5,0	-1,-1	8,0	5,0	0,4	0,4	0,4	3,0	-1,-1	0,3	1,4	-1,-1	2,4	0,5	2,4	0,4	0,8	2,4	0,4	2,4	0,4	0,8	-1,-1	0,8	1,1	1,1	0,8
iteration_493	-1,-1	4,0	4,0	3,0	4,0	0,4	5,0	2,0	0,5	5,0	3,1	-1,-1	5,0	0,3	2,0	0,5	2,0	-1,-1	3,2	3,2	0,4	5,0	5,0	3,1	0,3	0,3	0,2	5,0	4,0	-1,-1	2,0	3,2	2,0	-1,-1	2,3	2,3	0,2	2,2	3,0	0,2	2,1	5,0	6,0	1,1	0,3	3,1	2,2
iteration_494	0,5	0,4	0,6	0,2	0,6	0,0	0,4	0,2	4,0	0,4	1,2	0,4	0,2	0,2	0,4	2,0	0,2	0,4	0,2	0,4	4,2	1,2	0,4	0,3	1,2	1,2	1,2	0,2	3,2	2,0	0,2	4,0	-1,-1	-1,-1	3,0	1,2	2,2	2,0	-1,-1	2,2	2,0	5,0	3,0	4,0	-1,-1	2,1	4,0
iteration_495	5,0	0,5	0,0	4,0	0,0	0,3	3,0	1,0	0,3	1,0	2,0	3,0	1,0	0,4	1,0	3,2	3,0	3,1	0,1	0,1	1,1	1,0	1,0	0,3	3,0	-1,-1	3,0	4,0	1,2	5,0	0,1	0,4	1,2	0,5	-1,-1	4,0	-1,-1	0,5	0,3	0,3	2,0	1,1	1,1	1,1	0,4	0,4	1,1
iteration_496	0,4	3,0	2,1	0,4	0,5	3,2	0,1	2,0	0,5	0,1	1,4	0,5	2,4	0,2	0,1	-1,-1	2,0	0,3	0,2	3,1	-1,-1	0,8	1,1	0,6	0,1	0,1	0,2	1,4	2,0	-1,-1	1,0	0,2	-1,-1	0,3	1,0	1,4	2,1	1,1	1,1	2,1	3,0	1,1	4,0	3,1	0,3	0,2	3,0
iteration_497	-1,-1	5,0	2,0	5,0	3,0	5,0	6,0	-1,-1	5,0	-1,-1	0,0	6,0	1,0	-1,-1	4,0	0,5	-1,-1	-1,-1	8,0	3,0	3,0	-1,-1	4,2	1,2	0,4	4,1	0,4	4,0	1,3	0,3	4,3	-1,-1	1,0	4,0	1,0	4,1	2,0	4,0	4,0	-1,-1	0,3	2,0	2,2	0,1	0,4	2,3	1,2
iteration_498	0,4	0,2	0,4	0,8	0,4	0,2	0,2	0,2	0,3	0,3	2,2	-1,-1	0,2	0,2	0,3	1,4	0,3	0,3	0,1	0,1	0,2	0,4	0,2	0,2	1,2	0,5	0,5	0,4	0,5	5,0	0,6	0,4	0,1	3,0	0,3	-1,-1	0,4	0,1	0,5	0,1	0,2	3,3	3,0	3,0	0,4	3,4	3,0
iteration_499	0,3	1,4	0,6	4,1	-1,-1	0,2	0,3	4,4	3,1	4,2	4,0	4,2	4,4	0,5	4,2	3,1	0,5	0,3	0,3	0,2	7,0	2,2	6,0	0,4	4,1	4,1	0,3	4,1	0,2	0,5	4,1	4,0	-1,-1	4,0	0,2	5,5	3,1	3,1	3,1	1,1	1,3	4,1	4,3	4,3	0,2	4,0	0,4
iteration_500	3,2	2,0	3,0	0,2	3,0	0,2	0,0	0,2	3,0	0,0	0,3	3,0	0,2	3,0	-1,-1	5,0	3,2	0,0	0,0	0,0	4,0	3,3	0,3	2,0	4,0	1,0	4,0	4,0	1,2	0,2	4,2	3,2	4,2	2,3	4,2	0,4	3,2	3,2	7,0	3,2	0,3	4,3	0,5	0,5	1,1	2,1	0,4
iteration_501	0,2	4,0	2,2	2,0	2,2	0,5	3,0	-1,-1	4,1	-1,-1	0,4	1,2	1,2	2,0	1,2	4,1	1,2	1,4	1,1	1,1	0,3	1,2	1,2	2,0	-1,-1	0,3	4,1	2,0	1,4	3,2	2,0	4,0	-1,-1	0,2	2,0	1,2	-1,-1	-1,-1	3,0	3,0	0,5	1,2	1,4	1,1	0,4	0,4	-1,-1
iteration_502	3,2	4,0	3,2	3,0	-1,-1	2,0	3,2	6,0	3,0	6,0	4,1	3,0	0,2	-1,-1	0,2	5,0	6,0	4,0	1,2	4,0	6,0	0,1	3,1	2,0	5,2	-1,-1	5,0	2,0	3,2	4,0	0,2	0,5	2,2	1,4	0,2	3,2	0,4	2,3	0,4	0,5	0,4	0,4	0,6	3,4	0,5	-1,-1	0,4
iteration_503	5,0	3,0	2,0	0,4	1,2	2,3	1,0	1,0	0,4	1,0	5,0	1,0	1,4	3,0	1,4	3,0	1,4	1,3	0,3	2,0	0,2	2,0	3,0	2,0	3,4	3,4	1,0	1,4	3,0	0,2	3,4	0,2	3,4	1,4	3,4	3,0	0,4	0,6	3,0	0,4	-1,-1	4,0	1,0	3,0	3,2	1,2	1,0
iteration_504	3,0	0,3	2,2	1,3	1,1	-1,-1	3,0	1,2	0,2	2,3	1,4	1,2	1,2	4,0	2,3	0,5	0,5	1,3	2,0	2,0	0,4	1,2	1,4	4,2	2,1	-1,-1	-1,-1	3,0	2,3	-1,-1	4,0	2,0	4,0	0,5	4,0	2,1	4,0	-1,-1	0,0	2,0	4,0	2,2	4,0	4,0	1,4	0,6	4,0
iteration_505	0,4	1,2	1,0	-1,-1	0,6	4,1	0,0	3,0	1,3	3,0	3,0	3,0	0,0	-1,-1	3,0	0,3	3,0	0,1	0,1	0,1	3,3	-1,-1	5,0	2,0	3,0	0,0	0,0	2,0	3,0	4,1	2,0	5,0	3,0	0,3	2,0	6,0	-1,-1	6,0	6,0	6,0	3,0	0,0	0,0	3,0	0,1	0,3	3,0
iteration_506	-1,-1	2,1	2,1	-1,-1	0,3	0,3	0,1	0,4	0,5	0,1	-1,-1	2,3	2,0	-1,-1	0,4	2,2	0,4	0,2	0,2	0,2	0,2	-1,-1	4,0	3,0	2,1	2,1	2,1	0,4	-1,-1	1,3	0,3	3,0	0,3	0,4	3,3	1,0	3,3	0,0	0,0	0,0	0,1	3,2	0,3	1,4	5,0	5,2	3,2
iteration_507	4,0	0,4	2,3	4,0	2,1	5,0	4,3	6,0	0,3	4,3	2,0	-1,-1	2,0	0,4	6,0	0,2	0,3	7,0	7,0	0,0	2,2	-1,-1	0,0	2,4	-1,-1	2,1	4,1	5,0	0,4	5,0	1,0	2,3	1,4	2,2	1,4	3,0	1,3	0,7	-1,-1	3,0	2,3	3,0	1,3	2,3	0,5	2,0	0,6
iteration_508	0,0	2,2	3,0	1,2	5,0	0,4	2,2	1,2	3,0	2,0	0,3	2,0	1,2	2,0	2,0	0,3	3,0	0,2	2,4	2,0	3,0	1,2	1,2	1,2	1,1	1,1	1,1	4,0	0,5	3,2	1,2	1,4	3,2	4,1	3,2	4,0	1,2	1,2	3,4	0,6	0,5	7,0	-1,-1	4,4	2,1	2,1	0,3
iteration_509	5,0	5,0	7,0	1,0	3,0	5,0	2,0	6,0	4,0	2,0	1,1	3,0	6,0	0,4	2,0	3,0	2,0	3,0	2,0	3,0	5,0	0,0	2,1	5,2	-1,-1	2,0	4,0	3,0	1,0	0,5	3,0	-1,-1	3,0	0,2	2,0	1,2	1,2	-1,-1	1,2	1,2	0,2	2,1	2,2	2,2	-1,-1	0,1	-1,-1
iteration_510	5,0	-1,-1	7,0	0,2	7,0	0,3	5,2	2,0	0,4	5,0	0,5	2,0	5,2	0,3	0,5	3,2	2,2	0,4	5,1	0,4	0,2	0,5	0,0	0,2	0,4	-1,-1	2,2	3,2	3,0	4,0	-1,-1	1,4	3,2	5,0	6,0	0,2	0,6	1,2	1,2	3,4	1,2	8,0	3,2	5,2	-1,-1	5,1	3,2
iteration_511	3,1	2,1	2,1	3,2	2,1	0,5	0,3	3,1	2,0	3,1	0,2	2,2	0,3	4,1	5,0	1,2	2,2	0,7	0,2	0,6	1,1	2,2	0,4	4,2	3,0	2,2	3,0	-1,-1	0,4	0,5	0,3	0,4	0,3	3,2	0,3	0,2	2,0	0,2	0,5	0,6	1,3	0,3	1,1	1,2	0,4	3,0	1,4
iteration_512	4,0	3,0	-1,-1	0,1	2,0	1,2	2,1	2,1	2,0	2,0	0,5	2,1	2,1	4,0	2,0	2,3	-1,-1	3,2	2,2	1,1	2,1	0,1	0,1	2,1	2,3	4,0	4,0	-1,-1	2,1	0,2	2,2	0,5	2,2	2,0	2,2	2,2	0,6	2,4	0,6	2,4	4,1	3,0	2,1	1,1	2,1	3,0	0,3
iteration_513	-1,-1	0,2	0,1	0,1	0,2	4,0	0,0	-1,-1	-1,-1	0,0	2,3	0,0	0,1	2,3	0,0	-1,-1	0,1	2,0	2,0	2,0	-1,-1	0,3	0,3	0,3	0,0	-1,-1	0,5	5,0	0,2	1,3	0,1	-1,-1	0,1	2,3	0,5	1,0	-1,-1	2,0	-1,-1	3,1	3,0	7,0	3,0	3,0	0,3	-1,-1	2,0
iteration_514	5,0	4,0	6,0	0,2	3,0	3,0	3,1	3,1	4,0	3,1	0,4	3,1	3,1	0,3	3,1	0,3	3,1	6,0	3,0	-1,-1	3,2	3,2	3,2	-1,-1	0,2	0,2	3,2	0,5	0,3	0,4	0,3	0,5	0,5	2,2	0,2	0,5	0,4	-1,-1	0,4	0,4	4,0	0,3	2,1	2,1	0,5	-1,-1	-1,-1
iteration_515	1,3	-1,-1	4,3	3,1	1,0	3,2	0,4	7,0	1,1	7,0	3,0	7,0	4,1	4,0	0,4	5,0	4,1	3,1	3,1	3,3	-1,-1	6,0	4,0	-1,-1	5,3	5,3	5,3	3,0	0,4	1,1	3,1	1,0	0,1	-1,-1	2,0	0,2	0,1	1,0	0,1	1,1	0,2	4,3	4,1	0,4	5,0	4,0	0,1
iteration_516	-1,-1	1,3	0,5	6,0	3,0	-1,-1	3,3	3,2	0,5	3,3	0,3	3,3	3,3	0,3	3,2	0,3	3,3	3,0	3,2	0,5	0,3	0,4	3,1	0,6	0,2	2,4	3,0	4,0	3,0	1,4	3,0	0,3	6,0	-1,-1	1,0	1,0	3,2	-1,-1	3,1	3,2	-1,-1	4,0	2,0	4,1	0,3	1,3	5,0
iteration_517	4,1	0,4	4,4	0,2	4,0	5,0	4,1	0,5	3,0	4,1	3,0	0,5	0,5	5,0	4,1	4,1	4,1	2,1	2,1	-1,-1	3,1	1,4	1,4	0,1	4,1	4,1	4,1	0,5	0,2	3,1	-1,-1	-1,-1	0,5	2,1	0,2	3,1	-1,-1	0,5	0,5	0,5	-1,-1	0,2	1,1	0,0	3,2	5,0	0,5
iteration_518	5,0	0,2	2,2	3,0	3,2	3,0	5,0	3,2	4,0	0,2	0,3	0,2	5,0	1,0	0,2	0,4	0,2	3,0	5,0	3,0	3,3	0,3	0,4	2,0	0,2	0,6	0,6	3,2	-1,-1	0,5	-1,-1	-1,-1	0,2	5,0	0,7	0,5	0,3	0,3	0,3	0,3	0,4	2,2	2,4	2,0	5,0	7,0	0,6
iteration_519	4,0	2,0	-1,-1	0,3	3,0	0,3	1,1	-1,-1	2,2	2,2	0,4	2,1	-1,-1	3,1	2,2	-1,-1	2,2	1,1	1,2	0,3	4,0	2,2	0,3	1,1	-1,-1	0,4	0,4	0,2	0,1	5,0	-1,-1	2,0	0,3	-1,-1	0,3	5,0	0,2	2,2	1,0	0,2	3,1	0,2	3,1	3,1	0,2	0,1	3,2
iteration_520	0,4	5,0	0,2	0,2	0,2	0,2	0,2	0,2	1,2	0,2	0,1	0,0	0,0	1,3	0,2	0,3	0,0	0,3	0,1	0,3	-1,-1	0,1	0,1	0,3	0,4	0,2	0,3	3,0	0,3	0,1	0,1	3,2	0,1	0,3	-1,-1	0,1	0,3	0,2	3,0	0,3	2,0	0,1	0,0	2,1	0,1	0,2	0,2
iteration_521	3,1	1,3	3,3	1,0	1,1	0,2	0,3	0,3	0,5	0,3	2,0	-1,-1	1,3	-1,-1	0,3	-1,-1	0,3	0,5	0,3	0,2	0,6	3,0	1,0	1,2	0,4	0,4	-1,-1	4,0	2,0	4,0	-1,-1	0,1	-1,-1	1,4	5,0	2,0	-1,-1	1,1	1,1	3,2	0,3	2,0	1,1	1,1	0,2	1,0	0,1
iteration_522	0,5	1,4	-1,-1	8,0	1,0	3,0	-1,-1	5,5	5,0	3,5	4,0	3,5	5,5	5,0	4,0	-1,-1	4,0	5,0	2,0	3,0	1,5	4,5	-1,-1	6,0	5,0	5,0	6,0	5,0	-1,-1	-1,-1	0,1	2,0	8,0	0,2	3,0	0,0	6,0	6,0	6,0	6,0	0,3	0,1	5,0	0,3	0,5	0,4	1,0
iteration_523	0,3	3,1	3,1	1,0	0,3	5,0	1,1	-1,-1	0,0	3,0	3,1	-1,-1	1,1	0,3	4,0	4,0	0,1	5,0	5,0	5,0	3,2	-1,-1	-1,-1	0,4	3,0	3,0	5,0	1,4	5,0	-1,-1	1,0	1,4	6,0	5,0	5,4	4,0	1,4	6,0	1,4	6,0	4,0	5,0	6,0	8,0	0,3	5,1	1,4
iteration_524	0,4	4,0	3,0	2,0	3,0	0,3	2,0	0,2	4,0	-1,-1	0,5	0,0	-1,-1	0,5	0,0	0,2	0,0	0,1	2,2	0,2	6,0	0,0	0,0	3,0	0,2	0,2	0,0	4,0	0,3	4,0	2,0	3,0	2,0	1,3	2,3	3,0	-1,-1	-1,-1	5,0	-1,-1	2,0	2,3	4,0	-1,-1	1,0	0,3	2,0
iteration_525	5,0	5,0	8,0	2,0	2,0	5,0	6,0	-1,-1	0,5	6,0	4,0	4,0	6,0	2,0	-1,-1	2,2	4,0	5,0	5,0	9,0	3,5	0,5	-1,-1	6,0	-1,-1	3,0	5,0	3,0	4,0	3,1	4,0	2,0	5,0	3,1	2,0	6,0	3,0	2,0	3,0	5,0	0,4	4,0	1,2	1,2	4,1	4,1	0,2
iteration_526	1,0	2,0	1,0	2,0	2,0	1,1	3,0	2,0	1,0	3,0	5,0	1,0	2,0	5,0	3,0	5,0	1,0	1,4	1,4	2,4	3,0	0,0	5,0	5,0	2,0	6,0	-1,-1	5,0	2,0	2,0	7,0	5,0	2,0	0,4	7,0	-1,-1	5,0	-1,-1	-1,-1	5,0	0,2	2,2	0,3	0,3	0,2	0,3	0,2
iteration_527	2,0	0,4	-1,-1	-1,-1	1,4	0,3	2,4	2,0	0,2	3,0	2,0	2,0	2,4	4,0	3,0	0,2	3,2	2,0	0,7	2,3	1,1	2,0	2,0	5,0	-1,-1	-1,-1	2,1	1,2	-1,-1	0,1	3,2	4,0	2,2	-1,-1	3,0	0,3	5,0	1,2	5,0	3,0	3,1	2,3	-1,-1	2,1	4,0	0,3	5,0
iteration_528	0,2	0,5	0,2	0,3	0,4	1,1	0,2	-1,-1	4,0	4,0	0,2	0,2	0,4	2,0	0,1	5,0	0,1	0,3	1,2	0,1	2,2	0,2	-1,-1	0,2	2,0	2,0	-1,-1	0,2	0,3	4,0	0,2	0,5	0,2	4,0	0,2	4,1	0,6	0,1	0,1	0,6	5,0	0,1	3,0	2,0	0,4	4,4	0,1
iteration_529	2,1	-1,-1	0,1	3,3	2,0	3,1	3,1	3,1	4,1	0,3	4,0	0,4	0,3	2,1	3,0	4,0	3,1	3,1	6,0	0,2	7,0	2,1	2,1	2,0	0,2	3,0	-1,-1	3,0	2,3	0,5	5,0	5,0	3,3	4,0	0,3	3,1	5,3	8,0	3,0	5,3	-1,-1	1,3	5,0	5,0	5,0	4,0	6,0
iteration_530	5,0	5,0	5,0	6,0	10,0	4,0	2,0	7,0	4,0	2,0	2,0	7,0	2,0	0,3	7,0	3,1	9,0	5,0	3,0	5,0	-1,-1	2,0	2,0	0,3	5,0	5,1	-1,-1	5,0	1,0	2,0	3,0	5,0	-1,-1	1,1	6,0	4,0	5,0	5,0	8,0	8,0	3,1	3,0	1,1	4,0	0,3	1,2	4,1
iteration_531	5,0	0,3	2,3	2,4	-1,-1	0,4	4,0	2,3	0,4	2,4	2,2	4,0	-1,-1	-1,-1	0,7	3,0	0,7	2,4	2,4	2,4	0,3	4,0	-1,-1	4,0	1,4	2,4	2,4	0,5	2,0	0,0	0,4	0,2	2,1	4,0	0,4	-1,-1	2,0	0,3	2,0	2,2	5,0	2,4	2,4	5,0	5,0	2,0	0,4
iteration_532	-1,-1	-1,-1	3,3	1,1	1,1	5,0	3,1	3,1	1,1	3,1	4,0	4,0	4,0	4,0	0,4	0,4	1,3	1,1	1,1	4,0	3,1	5,0	5,0	3,0	0,1	0,7	0,1	2,1	1,3	5,0	0,4	0,5	0,4	3,2	5,1	1,3	0,4	0,7	0,7	0,4	0,5	0,5	0,2	0,3	0,3	3,3	0,1
iteration_533	1,1	0,2	1,0	0,1	0,3	3,1	1,1	0,0	2,0	0,1	3,0	1,0	1,1	0,5	0,1	-1,-1	0,0	0,2	-1,-1	1,1	2,0	1,0	3,0	1,1	1,0	0,1	5,2	3,0	-1,-1	2,0	3,3	5,0	3,3	1,3	3,3	0,3	7,0	-1,-1	4,3	7,0	4,0	3,3	3,0	0,3	2,0	2,0	7,0
iteration_534	0,5	0,4	0,3	2,1	0,4	3,0	0,2	2,1	3,2	0,2	2,2	0,2	-1,-1	2,0	0,3	3,2	-1,-1	3,1	0,1	-1,-1	3,1	0,3	0,3	3,0	0,4	3,2	-1,-1	5,0	0,1	2,2	3,0	0,3	3,0	4,0	3,1	0,2	0,1	0,2	3,1	0,2	5,0	0,1	5,1	0,0	0,5	0,4	5,0
iteration_535	0,2	4,0	2,0	1,0	-1,-1	2,0	0,0	1,0	0,2	2,0	0,5	2,0	1,0	3,0	1,0	5,0	2,0	2,0	0,0	0,0	0,0	0,2	2,3	0,0	4,0	2,0	4,0	3,0	0,5	-1,-1	1,5	0,5	1,5	2,3	0,7	2,5	0,10	1,0	-1,-1	1,0	5,0	3,0	5,0	3,0	5,0	0,3	1,5
iteration_536	0,5	-1,-1	0,4	0,1	-1,-1	2,3	0,1	0,2	-1,-1	0,2	4,0	0,3	5,0	5,0	0,4	0,5	0,4	2,0	2,0	0,4	-1,-1	2,3	2,3	0,0	0,1	0,1	0,6	0,2	0,2	3,1	0,1	1,2	0,1	0,5	0,3	0,2	1,0	0,2	-1,-1	0,3	2,0	0,2	1,1	1,1	0,4	0,6	1,1
iteration_537	2,3	4,1	4,3	3,0	0,4	3,0	2,3	6,0	0,2	-1,-1	3,0	6,0	1,3	0,1	1,3	4,0	6,0	0,3	3,3	2,0	4,2	6,0	5,0	0,4	3,3	1,3	0,4	1,3	2,3	3,2	0,6	2,3	0,6	-1,-1	1,3	3,3	0,6	-1,-1	2,3	2,3	4,1	1,3	5,0	0,4	3,0	-1,-1	4,3
iteration_538	5,0	2,0	6,0	3,0	-1,-1	1,1	2,0	-1,-1	2,2	3,0	5,0	6,0	6,0	3,0	7,0	2,0	2,0	2,0	2,0	1,1	5,2	4,0	7,0	5,4	2,0	4,0	7,0	2,3	-1,-1	-1,-1	3,0	-1,-1	2,0	3,2	3,0	2,0	0,1	0,1	0,4	2,4	2,2	5,0	5,0	-1,-1	0,3	3,2	2,1
iteration_539	1,1	0,3	1,1	-1,-1	1,1	2,0	1,1	-1,-1	0,4	2,1	0,4	0,2	1,1	4,0	2,1	3,0	-1,-1	2,0	1,1	2,0	0,3	0,5	0,5	0,1	1,1	2,1	3,0	3,1	-1,-1	-1,-1	5,0	5,0	2,1	3,0	3,1	2,1	5,0	2,1	4,0	5,0	2,3	0,1	0,3	0,4	0,5	0,1	4,0
iteration_540	5,0	0,5	0,1	5,0	5,1	5,0	1,0	4,1	0,1	4,1	0,2	-1,-1	1,0	0,4	1,1	4,1	1,0	1,0	1,0	4,0	0,1	0,2	4,1	1,0	5,0	5,0	1,1	-1,-1	4,1	4,3	1,1	0,2	5,0	3,2	5,0	2,1	1,2	1,2	1,0	4,2	5,0	4,2	9,0	0,2	1,1	1,2	5,0
iteration_541	5,0	2,0	6,0	-1,-1	-1,-1	0,5	7,0	5,5	-1,-1	-1,-1	2,1	7,0	1,5	3,0	5,5	4,0	3,0	2,0	2,5	5,5	5,1	4,0	0,0	-1,-1	6,0	8,0	8,0	0,5	4,0	1,3	2,5	-1,-1	2,0	2,1	2,0	3,0	3,0	1,0	3,0	3,0	0,4	2,0	0,1	0,3	3,2	2,2	2,0
iteration_542	2,2	2,0	3,0	2,4	-1,-1	0,5	3,0	1,4	3,2	4,0	3,0	3,0	-1,-1	0,5	1,4	5,0	-1,-1	1,1	-1,-1	-1,-1	0,6	3,0	-1,-1	-1,-1	2,4	4,0	2,4	0,4	3,0	0,3	1,4	0,4	1,0	2,1	2,0	0,7	1,2	0,2	0,2	1,2	0,4	2,1	2,2	0,5	0,4	0,1	0,4
iteration_543	0,2	2,1	5,0	1,1	2,1	4,0	1,1	0,2	0,5	0,2	0,1	1,1	0,2	5,0	0,2	0,5	1,1	3,0	-1,-1	2,1	0,5	1,1	0,1	4,1	-1,-1	0,3	0,3	0,2	2,0	5,0	1,1	5,0	-1,-1	-1,-1	1,1	5,1	4,0	3,1	4,0	3,1	3,1	2,0	4,0	4,0	0,4	2,1	2,0
iteration_544	4,0	1,1	2,0	2,1	4,0	0,4	1,1	1,1	-1,-1	-1,-1	0,2	3,0	1,1	3,2	1,1	0,5	3,0	0,5	0,5	1,0	2,0	1,0	2,2	1,2	1,3	0,3	0,3	-1,-1	0,5	0,4	2,1	3,0	2,1	1,0	3,0	2,3	3,0	2,1	1,1	4,0	4,0	2,0	1,0	3,0	1,0	0,0	2,0
iteration_545	0,3	2,3	5,4	3,0	0,6	2,3	3,3	0,3	3,1	3,3	4,0	0,3	0,3	5,0	-1,-1	1,3	0,3	2,3	0,6	2,3	0,4	2,3	2,0	3,0	3,3	0,6	3,3	5,0	3,0	1,4	-1,-1	1,1	3,0	-1,-1	0,0	0,4	-1,-1	0,1	4,0	0,1	5,0	-1,-1	-1,-1	1,0	5,0	3,2	2,0
iteration_546	2,1	-1,-1	0,5	-1,-1	0,5	0,4	0,6	-1,-1	0,4	0,6	0,3	0,6	0,3	3,0	0,3	2,1	0,6	0,4	0,4	-1,-1	-1,-1	0,6	0,5	-1,-1	2,2	-1,-1	0,3	0,4	0,4	2,2	0,4	0,3	-1,-1	2,0	0,4	2,2	0,2	0,2	0,2	1,1	0,4	1,2	1,3	-1,-1	0,5	1,2	0,3
iteration_547	0,1	0,4	0,5	-1,-1	-1,-1	2,0	0,6	0,6	0,2	0,6	2,2	0,6	0,7	3,0	0,4	2,2	0,7	1,1	1,5	1,1	0,7	0,7	2,1	1,4	0,5	0,5	-1,-1	0,5	0,5	0,4	0,2	2,0	0,2	2,0	0,8	0,3	0,0	-1,-1	0,0	0,2	0,3	1,5	1,3	0,8	3,0	2,0	1,0
iteration_548	1,2	2,1	3,0	-1,-1	0,3	3,0	4,0	1,0	2,1	3,0	0,5	2,0	3,0	2,2	0,5	1,1	1,0	2,0	2,0	2,0	3,0	0,0	2,0	4,0	3,0	3,0	2,1	3,0	2,3	0,4	0,3	0,2	2,0	2,0	3,3	0,2	0,1	0,1	2,1	0,1	3,0	0,3	2,0	1,3	2,0	1,0	2,1
iteration_549	4,0	0,3	0,1	-1,-1	-1,-1	4,0	-1,-1	0,6	0,5	0,6	0,4	0,5	-1,-1	5,0	0,1	4,1	0,1	0,0	0,1	-1,-1	0,3	0,6	-1,-1	5,5	4,0	0,2	4,0	0,5	0,2	0,2	0,5	4,0	0,7	0,4	3,5	0,7	0,5	0,5	0,2	4,5	0,5	0,0	0,1	0,1	5,0	-1,-1	0,1
iteration_550	4,0	-1,-1	3,3	3,0	3,1	0,3	4,0	1,3	0,5	5,0	0,3	2,3	2,3	0,2	4,0	0,2	1,3	1,3	3,3	1,0	0,3	2,0	0,6	2,0	-1,-1	1,2	3,2	-1,-1	-1,-1	0,3	3,1	0,2	3,1	-1,-1	4,0	3,2	0,2	0,2	0,2	0,2	0,4	5,0	4,2	1,2	0,0	4,2	4,1
iteration_551	0,5	0,5	0,3	1,0	0,4	0,2	1,2	1,2	3,1	1,2	4,0	1,1	1,2	3,0	1,1	4,0	0,2	0,3	0,3	0,3	1,1	0,1	4,1	1,0	4,0	4,0	4,0	0,0	5,0	5,0	5,4	4,0	5,4	4,0	0,4	2,4	3,4	3,4	-1,-1	-1,-1	3,0	-1,-1	-1,-1	-1,-1	4,1	4,1	3,0
iteration_552	4,0	4,0	6,0	-1,-1	2,0	2,1	6,0	8,0	-1,-1	6,0	3,0	8,0	6,0	5,0	8,0	3,1	-1,-1	4,1	4,1	2,1	-1,-1	5,0	5,0	5,0	4,1	4,1	7,0	-1,-1	-1,-1	-1,-1	4,1	4,0	4,1	2,0	4,1	0,2	8,0	8,0	4,0	0,1	4,0	2,1	1,1	3,1	0,4	2,1	5,0
iteration_553	5,0	5,0	4,0	1,0	7,0	4,0	1,0	4,0	0,3	1,0	1,4	2,0	2,0	2,1	0,5	0,2	2,0	3,0	2,0	3,0	1,3	2,0	1,4	1,1	-1,-1	-1,-1	1,0	4,0	1,4	3,0	-1,-1	2,1	1,0	1,3	5,0	3,0	0,1	3,0	3,0	1,1	4,0	1,3	1,0	1,0	0,2	1,1	0,1
iteration_554	-1,-1	0,4	0,4	2,0	0,4	0,2	1,2	1,2	5,0	1,2	3,0	1,2	1,2	0,3	1,2	2,2	1,2	1,1	0,3	-1,-1	1,0	3,0	1,2	1,0	1,2	2,2	1,2	-1,-1	1,3	0,2	1,3	5,0	0,6	2,2	2,0	1,1	3,3	3,3	3,3	3,3	0,3	3,0	0,6	2,1	0,4	0,2	2,3
iteration_555	0,4	0,6	0,2	3,2	0,2	0,3	0,3	3,1	0,4	0,3	3,1	0,3	0,3	-1,-1	-1,-1	4,0	0,3	0,1	-1,-1	0,4	0,1	-1,-1	3,2	-1,-1	3,1	1,1	-1,-1	0,5	4,0	0,5	3,3	4,0	3,3	0,2	3,2	3,3	-1,-1	6,0	3,3	4,0	0,5	0,4	-1,-1	0,6	1,1	1,0	3,4
iteration_556	5,0	2,2	2,0	3,2	5,2	1,1	5,0	-1,-1	-1,-1	5,0	0,5	-1,-1	0,2	0,4	0,2	3,2	3,0	3,1	4,0	0,6	3,0	0,1	3,1	0,2	0,4	-1,-1	0,2	-1,-1	-1,-1	2,2	3,1	-1,-1	0,2	3,0	0,2	2,1	0,2	0,4	0,4	0,2	3,1	0,1	3,0	0,2	-1,-1	-1,-1	0,1
iteration_557	0,3	-1,-1	0,2	2,0	0,2	1,3	-1,-1	0,1	0,4	0,1	3,1	0,1	2,1	2,0	2,1	0,4	0,1	0,4	0,4	1,0	0,2	0,1	0,1	3,0	2,4	2,4	0,5	3,0	0,4	0,5	2,0	3,0	1,4	0,5	1,0	0,1	2,0	2,0	0,3	2,4	1,2	-1,-1	1,1	0,2	5,0	2,1	1,1
iteration_558	3,2	0,5	3,5	0,1	0,7	2,2	3,0	0,6	2,0	3,1	5,0	0,6	-1,-1	2,0	3,0	1,3	3,0	2,0	5,0	0,3	0,1	2,1	2,5	5,0	0,3	4,0	0,3	5,0	0,2	2,0	-1,-1	0,5	5,1	2,2	5,1	2,1	5,0	5,0	0,1	0,6	0,4	5,2	5,4	-1,-1	5,0	-1,-1	5,4
iteration_559	2,0	-1,-1	1,3	4,4	1,3	3,2	5,0	5,0	0,4	5,0	5,0	1,4	0,7	0,2	1,4	4,0	-1,-1	-1,-1	7,0	-1,-1	1,1	3,0	4,0	0,4	5,0	0,4	0,4	4,0	1,4	3,0	1,0	3,0	0,4	5,0	5,0	4,0	3,0	0,4	3,4	3,4	0,1	7,0	0,3	4,1	5,0	7,0	3,1
iteration_560	4,1	0,3	4,2	1,2	4,1	-1,-1	0,4	5,0	4,0	1,2	3,0	4,2	1,2	2,3	5,0	3,2	1,2	0,3	0,3	-1,-1	1,0	4,0	0,2	2,0	4,2	1,2	4,2	1,1	1,2	0,5	-1,-1	4,0	1,1	2,3	-1,-1	1,3	3,1	1,1	-1,-1	4,0	3,0	1,3	1,3	3,0	0,4	2,3	4,0
iteration_561	5,0	4,0	5,0	0,4	4,0	2,0	3,0	3,4	0,4	-1,-1	0,4	3,0	3,0	1,3	2,4	0,4	3,0	2,0	0,0	0,3	3,2	3,2	0,2	0,3	2,0	2,0	2,0	4,0	0,5	0,3	4,1	2,0	-1,-1	0,5	0,4	0,1	0,0	2,0	2,1	0,1	0,2	0,3	0,2	-1,-1	5,0	4,3	0,2
iteration_562	1,4	4,1	0,5	3,0	1,1	0,4	2,4	2,4	4,0	2,4	4,0	-1,-1	2,4	4,1	-1,-1	2,0	-1,-1	0,7	0,5	4,3	2,0	3,0	2,4	0,5	2,4	2,4	0,4	1,4	2,3	5,0	0,7	-1,-1	2,4	5,0	1,3	5,3	3,4	2,0	2,0	3,4	1,3	-1,-1	5,0	4,3	-1,-1	9,0	1,4
iteration_563	2,0	0,4	1,4	3,0	1,0	0,2	-1,-1	3,4	3,1	1,0	3,0	0,4	-1,-1	3,0	4,0	1,0	0,4	0,1	1,1	1,1	3,1	0,0	3,4	2,4	2,0	2,0	-1,-1	5,0	3,1	-1,-1	0,1	3,1	8,0	3,1	3,0	0,2	3,1	5,1	8,0	-1,-1	2,1	7,0	4,1	5,0	3,2	4,2	0,2
iteration_564	0,3	0,4	0,1	2,4	0,6	0,3	2,1	2,0	5,0	0,5	4,1	2,0	-1,-1	1,3	2,1	0,4	2,1	2,2	2,2	2,1	4,0	4,0	2,1	2,3	0,2	0,2	-1,-1	2,0	1,4	4,0	0,5	0,4	3,0	2,1	3,0	5,0	2,2	1,2	2,2	-1,-1	5,0	4,0	-1,-1	6,0	4,0	2,1	-1,-1
iteration_565	4,0	0,4	-1,-1	3,2	1,3	4,0	-1,-1	1,2	2,3	1,2	3,0	1,2	-1,-1	0,5	1,2	4,0	0,3	-1,-1	2,0	6,0	3,0	4,0	1,0	0,4	2,2	3,0	2,2	0,4	4,2	0,3	0,2	1,2	0,2	1,1	3,2	0,5	0,4	-1,-1	0,2	0,4	0,3	4,0	3,3	3,3	-1,-1	-1,-1	3,2
iteration_566	2,2	0,3	0,5	1,0	2,3	5,0	0,2	1,2	3,2	1,3	5,0	1,2	1,3	0,1	0,3	2,1	1,3	2,0	2,0	3,2	3,2	5,2	5,2	-1,-1	2,0	0,4	2,3	2,0	1,3	0,2	0,3	0,2	3,0	0,5	1,0	0,1	2,1	2,1	2,1	1,1	0,4	1,2	0,4	1,2	4,0	4,2	2,2
iteration_567	4,1	0,5	0,4	3,1	0,4	1,0	0,4	-1,-1	3,0	-1,-1	0,5	3,3	0,4	0,3	3,1	3,2	3,1	1,1	1,1	1,1	-1,-1	0,5	0,6	0,4	-1,-1	6,0	0,3	3,0	0,4	2,2	-1,-1	-1,-1	3,1	-1,-1	0,1	0,3	3,0	0,3	0,1	0,1	5,0	0,2	-1,-1	5,1	3,2	3,1	5,0
iteration_568	3,1	2,0	1,1	3,0	4,0	2,0	2,0	2,1	0,3	2,1	0,4	3,0	2,0	-1,-1	1,1	0,2	2,1	3,0	3,0	3,0	-1,-1	1,2	1,2	1,0	0,2	0,2	1,1	3,0	1,3	-1,-1	1,3	-1,-1	2,3	1,1	2,0	1,3	4,0	4,0	0,5	2,3	0,4	1,1	0,4	0,4	0,4	1,2	-1,-1
iteration_569	2,3	4,1	2,1	-1,-1	2,1	5,0	2,3	0,4	0,0	2,3	0,5	4,0	2,1	4,0	4,0	1,2	-1,-1	-1,-1	5,3	0,3	-1,-1	2,1	2,4	-1,-1	2,2	2,2	3,0	0,4	2,1	0,4	2,1	2,1	2,3	-1,-1	2,3	2,2	0,4	0,4	2,1	2,1	3,1	-1,-1	0,4	5,0	4,0	-1,-1	0,2
iteration_570	0,5	0,1	0,2	3,4	0,1	0,5	0,5	0,5	5,0	3,1	0,2	1,0	0,5	5,0	3,1	-1,-1	3,1	0,5	0,5	0,8	3,4	0,3	0,4	-1,-1	3,1	3,1	0,2	4,0	-1,-1	2,1	3,1	1,3	1,1	-1,-1	3,4	5,0	2,0	-1,-1	2,0	1,1	0,3	0,7	0,5	0,5	0,2	-1,-1	1,3
iteration_571	-1,-1	0,4	3,4	4,2	0,4	2,0	3,2	7,0	0,4	0,6	5,0	4,4	3,2	0,4	4,4	-1,-1	-1,-1	1,2	4,0	-1,-1	4,1	1,4	5,0	0,6	0,8	4,1	0,5	0,5	4,1	3,2	4,2	3,2	4,2	3,0	4,3	3,2	7,0	4,2	7,0	3,2	1,4	0,3	0,4	0,7	-1,-1	0,3	4,0
iteration_572	0,2	5,0	2,2	0,5	3,2	0,5	2,4	-1,-1	2,0	2,1	4,0	2,4	0,3	-1,-1	0,4	0,4	-1,-1	2,0	2,5	2,0	1,2	2,0	4,4	0,4	0,6	0,6	0,4	4,1	0,4	2,1	0,1	3,0	0,1	1,0	0,1	2,1	2,1	2,1	1,1	2,1	5,0	1,1	3,1	2,1	0,5	1,2	0,2
iteration_573	0,2	0,4	0,2	2,5	-1,-1	4,0	0,6	2,1	0,2	0,6	2,0	2,1	2,1	0,4	0,6	4,0	2,1	2,1	2,5	2,5	2,1	3,0	3,0	0,3	4,5	-1,-1	-1,-1	0,5	3,0	2,0	2,5	3,0	1,0	3,0	1,0	3,3	-1,-1	2,0	3,0	1,0	0,5	1,0	0,4	1,4	3,0	6,0	1,4
iteration_574	0,4	1,2	-1,-1	3,3	1,1	1,0	0,6	3,3	4,0	0,6	2,0	0,6	3,2	0,5	3,2	5,0	0,6	1,3	0,3	1,3	3,1	0,3	0,3	3,4	4,2	1,2	7,0	0,4	4,0	0,3	1,1	5,0	3,3	5,0	-1,-1	1,0	0,3	0,3	0,3	0,3	4,0	4,1	6,0	-1,-1	0,5	1,1	4,0
iteration_575	2,0	0,4	1,1	1,0	1,3	-1,-1	1,0	2,0	5,0	0,1	2,2	1,0	-1,-1	2,0	2,0	4,0	1,0	-1,-1	0,0	1,5	1,0	1,2	1,2	-1,-1	5,0	5,0	5,0	0,0	5,0	0,4	-1,-1	2,3	1,0	1,3	0,2	1,4	1,3	1,3	0,3	3,0	0,4	-1,-1	1,4	0,4	4,0	3,3	0,7
iteration_576	5,0	5,0	7,0	0,5	3,0	-1,-1	2,2	5,2	5,5	5,2	3,0	2,3	5,3	0,4	2,2	-1,-1	2,2	2,1	0,3	3,0	0,5	0,3	5,0	5,4	1,2	-1,-1	-1,-1	0,4	0,4	0,4	0,5	0,5	0,5	2,0	0,5	0,5	0,3	0,8	0,2	-1,-1	2,1	-1,-1	2,3	2,0	5,0	1,0	0,6
iteration_577	0,2	0,5	0,5	0,3	0,2	0,3	0,2	-1,-1	2,3	0,6	5,0	0,6	0,2	1,1	0,2	3,1	0,3	0,2	0,2	0,3	2,1	1,2	1,2	1,1	-1,-1	3,1	0,2	0,2	1,2	1,3	1,1	5,0	1,1	0,2	1,1	1,3	1,0	6,0	1,0	0,1	0,4	0,4	0,4	0,4	1,1	0,3	1,2
iteration_578	2,0	0,2	2,1	2,2	0,2	-1,-1	2,2	4,0	-1,-1	0,3	2,3	4,0	-1,-1	2,0	2,1	0,4	2,2	0,4	2,2	0,4	-1,-1	4,0	2,3	1,2	2,3	2,1	2,1	2,2	3,2	0,3	3,2	-1,-1	3,2	-1,-1	0,4	0,4	1,2	1,2	0,3	-1,-1	4,0	1,2	1,0	1,0	0,5	3,1	0,2
iteration_579	3,1	1,1	4,0	0,4	3,1	5,0	1,1	1,3	2,0	0,3	1,2	-1,-1	1,1	3,2	3,3	-1,-1	1,3	3,1	2,1	2,1	1,3	3,2	1,3	4,0	3,3	3,0	-1,-1	0,4	-1,-1	3,0	2,3	4,0	0,4	2,0	2,1	3,0	1,3	1,3	1,3	1,3	2,1	0,1	0,1	0,2	0,3	0,1	1,0
iteration_580	0,4	0,4	0,5	1,1	0,5	3,0	0,3	-1,-1	2,1	1,3	2,1	1,2	0,0	5,0	-1,-1	3,0	0,3	0,1	0,2	3,1	-1,-1	1,1	0,3	3,1	3,2	0,2	0,2	5,0	0,2	5,0	4,1	4,0	1,1	4,0	4,1	5,1	3,0	3,0	3,0	3,0	4,0	2,1	4,0	2,1	-1,-1	2,3	3,0
iteration_581	0,2	3,1	3,0	0,3	-1,-1	9,0	0,3	3,3	4,0	0,3	1,3	3,3	0,0	2,1	0,0	0,4	3,0	0,1	2,0	-1,-1	2,3	0,6	4,0	0,1	0,0	0,0	-1,-1	0,3	0,5	4,0	0,5	0,1	0,8	1,2	0,5	3,0	0,5	0,4	0,3	0,6	0,5	1,5	-1,-1	0,6	0,2	1,2	0,10
iteration_582	2,0	-1,-1	0,2	0,4	0,2	0,5	0,5	0,3	-1,-1	0,1	0,4	0,3	0,4	3,0	0,3	-1,-1	0,3	0,4	0,6	0,5	0,0	0,4	0,4	2,2	-1,-1	0,2	0,2	3,1	0,5	0,4	0,4	3,0	3,2	-1,-1	-1,-1	0,5	-1,-1	2,2	2,2	2,2	2,2	0,4	2,3	0,5	0,4	0,5	4,0
iteration_583	5,0	3,0	0,0	1,1	-1,-1	0,3	0,1	-1,-1	0,3	0,1	2,1	-1,-1	0,1	2,1	0,1	0,4	1,0	0,4	0,0	-1,-1	0,0	2,1	2,1	2,1	0,0	0,5	0,0	1,3	0,5	5,0	4,0	0,4	0,4	1,2	4,0	7,0	0,4	0,4	0,2	0,2	4,0	3,2	7,0	7,0	2,0	-1,-1	4,3
iteration_584	-1,-1	0,4	0,5	3,0	-1,-1	4,0	0,2	0,3	2,3	3,2	0,5	0,2	3,2	4,0	0,3	5,0	0,2	5,4	1,2	3,0	2,3	0,1	0,6	3,0	4,3	1,0	1,0	3,0	3,0	-1,-1	3,0	1,3	3,0	-1,-1	3,0	0,4	3,3	0,3	1,0	1,0	1,4	3,0	3,4	0,4	4,0	5,0	0,7
iteration_585	0,4	-1,-1	0,3	0,5	0,4	-1,-1	0,5	0,3	2,1	0,3	3,0	0,5	0,6	1,4	0,2	4,4	0,5	4,2	4,2	1,3	-1,-1	0,2	3,3	1,3	-1,-1	1,0	3,0	0,3	0,4	1,3	0,5	4,0	0,5	0,4	0,4	0,6	-1,-1	0,2	4,3	4,3	5,0	0,1	5,0	0,1	0,4	0,4	0,0
iteration_586	0,4	0,5	0,3	1,2	0,6	2,1	1,2	0,3	-1,-1	0,4	0,4	1,1	-1,-1	-1,-1	1,2	4,0	0,3	1,1	0,3	1,1	0,2	0,3	-1,-1	2,2	3,0	2,2	3,0	0,3	1,4	2,0	1,2	0,4	1,1	3,2	6,0	2,0	1,3	0,4	0,4	0,4	0,4	3,4	3,1	0,5	-1,-1	3,3	4,0
iteration_587	0,4	0,4	0,2	-1,-1	0,2	5,0	0,1	0,5	0,4	0,1	3,2	0,1	0,3	1,2	0,0	2,0	0,3	3,0	2,1	2,1	0,5	3,0	0,2	1,2	2,0	2,3	0,3	2,3	0,4	0,2	0,6	4,0	2,1	4,0	0,6	0,5	4,1	4,1	0,1	2,0	5,0	2,3	3,3	3,3	0,2	2,2	3,1
iteration_588	4,0	2,0	3,0	0,2	3,0	0,2	2,2	1,0	0,5	1,2	1,3	1,0	1,2	5,0	2,2	0,0	2,0	0,3	-1,-1	0,3	-1,-1	-1,-1	1,0	1,2	-1,-1	2,2	-1,-1	0,4	0,5	1,4	0,2	0,3	0,2	0,4	0,2	1,2	-1,-1	0,2	0,3	0,3	3,0	0,2	-1,-1	3,2	2,1	0,3	0,2
iteration_589	4,0	4,0	2,0	0,0	2,0	2,0	0,0	-1,-1	0,5	0,0	5,0	0,0	2,0	2,0	0,0	-1,-1	2,0	-1,-1	0,0	2,0	2,2	4,0	1,0	3,0	0,1	0,1	0,1	4,0	4,0	0,4	0,0	0,2	4,0	5,0	4,0	0,1	4,0	4,2	0,2	4,0	5,0	-1,-1	1,0	6,0	1,1	3,1	2,0
iteration_590	4,0	0,2	4,1	1,1	0,1	-1,-1	4,1	1,1	3,2	0,2	-1,-1	5,0	1,1	3,0	5,0	1,2	5,0	4,3	4,3	0,4	1,2	-1,-1	1,4	2,0	1,1	0,3	1,1	0,3	2,0	4,0	1,1	4,0	1,1	0,4	1,1	2,0	2,1	3,0	3,0	-1,-1	3,2	1,1	3,1	0,3	3,2	3,3	0,2
iteration_591	4,0	4,0	4,0	7,0	-1,-1	2,0	5,0	5,0	4,0	5,0	0,4	6,0	5,0	0,5	5,0	0,4	6,0	2,0	3,0	4,0	2,2	-1,-1	4,3	-1,-1	3,2	3,2	2,2	3,0	4,0	5,0	3,0	1,2	3,0	0,4	7,0	0,0	-1,-1	0,2	0,2	4,0	1,3	4,2	5,0	5,0	4,0	2,2	4,0
iteration_592	4,0	1,3	1,0	0,4	5,0	4,0	0,1	1,1	3,0	0,4	0,1	1,3	1,1	2,3	1,3	0,4	0,1	2,0	-1,-1	-1,-1	1,0	0,4	1,1	2,1	1,0	0,7	1,4	1,3	0,2	5,0	1,1	0,1	1,1	0,5	0,4	4,1	0,2	1,1	1,1	0,2	0,5	0,4	0,2	-1,-1	0,3	0,2	0,2
iteration_593	0,5	5,0	3,4	3,0	2,1	4,0	3,4	3,0	0,4	0,4	-1,-1	0,4	6,0	0,5	6,0	2,0	3,4	7,0	3,0	7,0	0,0	0,5	0,1	3,2	5,0	3,0	5,0	3,0	0,3	0,4	0,0	-1,-1	0,0	5,0	0,3	0,3	0,2	0,2	0,2	0,2	-1,-1	4,3	7,0	7,0	4,0	1,0	3,2
iteration_594	4,0	3,2	-1,-1	9,0	6,0	0,2	7,0	-1,-1	2,0	7,0	2,0	8,0	7,0	0,4	8,0	1,4	-1,-1	4,0	4,2	4,0	5,0	5,0	-1,-1	4,2	6,0	3,4	4,0	4,1	5,0	2,0	-1,-1	0,1	0,1	3,0	5,1	5,0	0,0	0,2	-1,-1	0,2	0,3	0,0	0,2	0,2	0,2	0,0	0,2
iteration_595	1,1	0,3	1,1	2,0	0,3	-1,-1	2,0	2,0	0,3	-1,-1	3,0	2,0	1,1	0,4	2,0	4,0	2,0	1,2	-1,-1	-1,-1	1,2	2,0	2,0	0,4	2,0	2,0	4,0	-1,-1	5,0	0,1	5,0	0,3	2,0	4,0	2,0	1,1	1,2	1,1	-1,-1	1,1	0,4	2,0	1,2	1,2	0,5	1,5	-1,-1
iteration_596	0,2	0,3	0,2	-1,-1	0,3	5,0	0,0	0,0	0,3	2,0	0,4	3,0	2,2	0,4	0,2	3,2	2,0	0,0	5,0	5,0	0,2	0,5	-1,-1	2,3	0,4	3,2	0,2	4,0	5,0	0,3	-1,-1	-1,-1	7,0	-1,-1	3,0	2,2	3,2	3,2	4,2	3,2	0,5	3,0	0,0	0,0	1,1	2,1	0,2
iteration_597	0,2	1,2	1,1	3,1	-1,-1	1,3	4,0	1,1	5,0	3,1	4,0	-1,-1	4,0	2,2	0,2	2,2	1,1	1,3	2,0	3,3	5,1	4,1	4,1	5,0	0,3	2,1	2,3	0,2	3,0	0,3	-1,-1	0,4	3,1	0,3	3,1	0,3	0,3	3,2	0,3	0,3	1,2	3,2	3,2	4,0	3,0	1,2	3,2
iteration_598	0,2	0,4	3,4	3,0	0,5	0,2	1,2	2,3	0,3	1,3	1,2	1,2	-1,-1	3,0	2,3	2,0	2,3	0,3	0,3	0,3	-1,-1	0,4	1,2	4,0	3,0	3,0	3,0	2,2	2,0	3,0	1,2	5,0	1,2	3,2	-1,-1	1,2	6,0	0,2	6,0	5,2	3,1	3,2	3,1	6,0	1,4	1,2	8,0
iteration_599	5,0	0,2	-1,-1	2,3	0,1	4,0	0,3	0,3	5,0	-1,-1	2,0	2,1	2,1	0,4	0,3	-1,-1	0,3	4,3	4,3	0,3	-1,-1	3,0	3,0	0,3	4,0	1,3	4,0	2,0	0,3	0,4	0,0	4,0	0,3	5,0	2,3	0,0	-1,-1	2,3	2,0	2,3	0,3	3,0	2,1	2,1	0,3	4,0	4,0
iteration_600	4,1	2,0	5,0	0,4	5,0	4,0	5,1	1,2	3,0	1,2	2,0	4,2	1,2	4,0	4,2	5,0	1,2	2,2	6,0	2,2	1,0	4,0	6,0	0,2	5,0	8,0	1,2	0,4	0,4	2,3	0,4	0,5	0,4	1,1	0,4	0,5	0,6	-1,-1	0,6	0,3	1,1	0,3	1,1	0,2	3,0	3,0	0,3
iteration_601	2,2	1,1	3,0	4,2	1,2	-1,-1	1,2	2,2	0,5	5,0	0,5	2,2	5,0	-1,-1	6,0	-1,-1	1,2	2,0	-1,-1	1,2	2,5	0,2	2,0	4,0	2,2	4,0	4,2	0,2	5,0	4,0	4,2	3,2	1,2	2,0	1,2	3,5	4,0	0,4	-1,-1	1,2	4,0	3,0	-1,-1	2,0	0,4	2,1	-1,-1
iteration_602	-1,-1	0,4	0,3	0,3	0,6	2,0	0,2	0,3	2,2	0,3	0,4	0,3	-1,-1	0,4	-1,-1	0,5	0,3	2,1	0,1	2,1	4,0	-1,-1	0,1	0,3	0,2	0,2	-1,-1	1,2	0,2	-1,-1	1,1	0,3	0,3	0,2	1,1	3,1	0,3	-1,-1	0,2	0,3	1,3	1,2	1,3	1,3	0,4	0,3	0,4
iteration_603	0,3	4,0	0,3	0,1	4,3	1,1	0,3	0,4	3,0	0,1	1,2	0,1	0,0	5,0	0,3	5,0	0,0	1,3	-1,-1	7,0	0,3	0,3	0,3	0,0	0,3	0,3	0,3	0,4	0,2	2,0	0,1	0,4	0,1	-1,-1	0,5	2,1	0,1	0,2	0,1	0,1	4,0	1,1	3,0	2,1	0,5	1,0	2,1
iteration_604	2,3	0,5	0,5	2,0	2,3	1,4	0,2	0,2	-1,-1	2,2	0,5	2,2	2,3	4,0	0,2	-1,-1	0,2	0,4	1,2	1,2	0,1	0,3	2,4	6,0	2,2	0,3	0,1	5,0	3,0	1,1	5,0	2,3	5,0	4,0	6,0	2,1	5,0	4,0	2,3	5,0	3,2	-1,-1	6,0	3,2	-1,-1	0,5	-1,-1
iteration_605	2,0	0,3	0,0	2,3	2,3	1,3	-1,-1	4,5	-1,-1	2,0	-1,-1	2,0	2,0	2,2	2,0	3,1	2,0	1,0	1,3	1,0	0,3	4,0	2,0	4,0	5,0	2,1	3,0	4,0	0,3	1,0	2,3	5,0	2,3	0,5	2,0	0,3	5,0	4,0	4,0	2,3	0,4	2,1	2,0	2,4	1,4	-1,-1	5,0
iteration_606	2,3	3,1	2,1	0,3	5,0	-1,-1	0,2	0,3	3,2	0,3	0,4	0,3	2,2	5,0	-1,-1	3,0	0,3	0,4	0,4	1,1	0,4	0,4	-1,-1	2,2	4,0	3,2	-1,-1	0,2	0,3	5,0	0,3	-1,-1	-1,-1	-1,-1	0,2	5,2	0,6	0,4	0,6	0,4	2,0	0,1	0,1	2,1	4,0	5,0	0,4
iteration_607	0,3	4,0	5,0	4,0	1,2	0,3	1,2	2,0	-1,-1	2,0	3,0	4,0	4,0	-1,-1	1,2	0,5	-1,-1	1,1	1,1	1,1	-1,-1	3,0	1,0	5,0	0,5	-1,-1	0,5	3,1	3,0	4,0	2,1	5,0	1,1	3,1	1,1	0,1	1,0	0,1	1,0	0,1	4,0	3,1	6,0	1,1	0,3	3,2	4,0
iteration_608	2,0	1,4	2,0	0,6	1,4	0,5	1,2	1,4	5,0	-1,-1	2,0	1,2	1,4	1,3	1,2	0,4	1,2	1,1	0,3	1,4	5,0	1,0	1,0	1,3	0,4	0,4	0,4	0,5	1,4	5,0	0,7	2,1	1,3	0,5	1,2	3,3	2,3	2,3	3,0	0,4	0,5	0,7	-1,-1	0,5	1,2	-1,-1	1,2
iteration_609	1,3	2,0	2,3	0,1	2,3	4,0	0,3	2,1	4,0	0,3	1,4	0,4	-1,-1	3,2	0,3	-1,-1	-1,-1	4,0	-1,-1	4,3	6,0	-1,-1	-1,-1	2,2	10,0	1,3	1,3	0,2	4,1	2,1	-1,-1	3,0	4,0	0,4	4,0	0,2	0,0	7,0	4,0	0,0	0,5	0,4	0,4	0,5	0,5	0,0	0,4
iteration_610	-1,-1	4,0	1,0	2,5	3,4	-1,-1	2,0	2,0	3,0	1,5	3,0	3,0	3,0	-1,-1	2,0	5,0	3,0	5,0	5,0	5,0	2,0	4,0	5,0	2,3	7,0	0,0	5,0	-1,-1	0,5	0,4	-1,-1	0,1	2,5	0,3	3,5	-1,-1	2,0	2,0	2,0	2,1	3,0	0,5	-1,-1	1,0	8,0	3,3	0,5
iteration_611	2,2	5,0	3,2	2,2	3,2	2,3	2,2	5,0	-1,-1	0,4	3,1	5,0	0,4	2,0	0,4	0,5	2,2	2,2	4,0	4,0	0,2	5,0	3,1	1,2	0,3	0,3	0,6	2,1	1,2	0,5	-1,-1	2,1	3,0	4,1	0,3	2,5	3,0	3,0	1,1	4,0	0,3	0,3	-1,-1	0,2	2,1	-1,-1	1,3
iteration_612	5,0	3,0	5,0	1,2	3,0	3,0	3,2	2,2	2,0	4,0	0,1	4,0	2,2	3,0	4,0	0,5	4,0	2,2	4,0	1,2	2,2	3,1	3,1	5,0	-1,-1	1,4	1,4	-1,-1	1,4	5,0	1,2	0,1	0,6	4,0	1,2	5,0	0,3	-1,-1	-1,-1	0,5	2,3	-1,-1	0,0	6,0	-1,-1	5,0	4,1
iteration_613	0,3	0,4	0,4	5,0	0,3	0,4	1,2	-1,-1	2,0	4,2	5,0	4,2	1,2	3,2	1,2	0,2	4,2	1,3	0,3	-1,-1	2,2	5,0	-1,-1	0,4	0,3	0,3	0,3	-1,-1	4,0	-1,-1	1,0	-1,-1	5,0	-1,-1	0,4	1,5	1,0	4,4	4,0	1,4	0,3	0,0	0,3	0,0	4,0	-1,-1	1,3
iteration_614	5,0	-1,-1	3,1	1,0	3,0	3,0	1,1	1,1	2,3	1,1	0,4	0,1	0,1	0,5	1,1	1,4	0,1	1,1	3,0	2,0	1,3	0,3	-1,-1	0,4	0,5	0,5	1,4	2,0	-1,-1	0,5	1,2	0,2	1,2	3,0	1,2	0,7	1,1	0,3	1,1	1,1	0,5	0,2	-1,-1	0,3	4,0	1,0	4,0
iteration_615	5,0	3,2	3,0	3,0	-1,-1	0,2	2,0	2,0	1,1	4,0	4,0	-1,-1	5,0	9,0	2,0	4,1	2,0	0,0	0,2	0,0	0,1	1,0	1,0	-1,-1	0,1	6,0	4,0	1,1	3,0	4,0	1,1	3,2	2,1	0,3	1,1	3,0	2,2	0,3	3,1	3,1	0,1	0,1	0,0	0,2	0,4	0,5	2,0
iteration_616	0,5	3,1	3,4	2,2	3,1	0,4	2,4	4,0	0,4	0,6	0,4	3,2	5,0	0,2	5,0	0,5	5,0	0,5	0,7	0,5	0,6	3,3	0,5	2,1	2,4	2,4	3,4	1,2	4,0	5,0	3,0	0,2	2,2	0,2	3,0	4,0	0,3	2,1	0,3	0,3	4,0	1,1	3,1	4,0	4,0	0,1	3,2
iteration_617	4,0	2,1	3,1	0,3	1,1	2,2	3,1	-1,-1	4,0	3,1	2,0	0,3	3,2	3,2	0,2	0,0	3,1	5,0	3,2	3,2	2,2	1,1	1,2	-1,-1	0,5	-1,-1	0,2	3,2	0,4	4,0	3,1	0,5	3,3	1,2	0,5	-1,-1	0,3	0,8	-1,-1	0,3	5,0	0,4	0,2	0,2	0,5	1,4	0,0
iteration_618	1,4	-1,-1	1,2	0,2	2,0	2,0	0,3	1,1	-1,-1	0,3	3,2	1,1	0,3	3,1	1,1	0,2	0,3	1,2	1,1	1,1	1,1	0,3	0,3	-1,-1	0,2	-1,-1	1,1	2,0	0,2	1,3	0,2	0,4	0,2	5,0	0,2	1,1	0,3	-1,-1	0,3	0,3	0,3	3,1	0,4	3,0	3,0	5,0	0,3
iteration_619	0,4	0,4	0,6	0,5	0,6	-1,-1	0,4	0,8	3,2	0,4	4,0	0,2	0,4	-1,-1	0,2	0,4	0,8	0,0	0,4	0,5	3,4	2,0	2,0	-1,-1	-1,-1	0,0	0,4	-1,-1	1,4	-1,-1	1,0	2,3	1,3	2,2	0,4	1,2	2,3	0,6	2,3	3,0	3,1	0,2	-1,-1	-1,-1	-1,-1	2,2	2,2
iteration_620	4,0	-1,-1	2,2	1,1	2,2	0,4	3,0	1,2	0,3	3,0	1,4	0,3	3,0	0,3	3,0	0,2	-1,-1	-1,-1	2,4	1,4	1,3	0,6	1,2	1,2	2,1	2,3	1,3	2,0	0,5	1,2	1,1	-1,-1	1,4	2,0	1,1	2,0	1,4	1,4	1,4	0,5	0,3	2,0	1,2	-1,-1	0,5	1,3	0,6
iteration_621	4,0	0,4	2,4	2,0	-1,-1	-1,-1	1,4	3,0	0,4	1,4	3,0	3,0	3,0	2,0	1,4	2,1	3,0	6,0	1,0	6,0	-1,-1	1,0	2,0	3,0	0,5	2,4	0,5	-1,-1	1,3	0,2	2,0	-1,-1	2,0	1,3	-1,-1	1,0	-1,-1	1,2	1,2	1,2	3,0	3,0	-1,-1	3,0	0,4	1,1	1,2
iteration_622	4,0	2,0	0,2	0,3	4,2	0,4	0,3	0,2	1,4	0,0	4,0	0,3	0,2	2,2	0,2	0,5	0,5	0,1	-1,-1	-1,-1	0,6	1,3	-1,-1	0,2	-1,-1	0,2	0,4	2,3	5,0	2,1	0,3	4,0	7,0	5,0	7,0	2,0	4,0	-1,-1	7,0	-1,-1	0,1	10,0	5,1	5,1	-1,-1	8,0	7,0
iteration_623	0,3	0,5	0,1	1,1	0,7	0,5	1,1	1,1	5,0	1,1	4,1	1,1	1,1	-1,-1	1,1	3,1	1,0	0,6	0,6	0,1	3,1	-1,-1	0,2	2,1	0,2	1,1	3,1	3,0	2,1	0,4	2,1	0,3	0,3	0,4	2,1	2,0	2,1	-1,-1	2,2	2,2	1,2	-1,-1	1,1	0,3	3,0	1,2	0,2
iteration_624	5,0	-1,-1	9,0	3,4	9,0	0,3	4,4	8,0	4,0	8,0	4,0	7,0	5,4	0,2	8,0	-1,-1	-1,-1	0,5	4,2	4,1	4,0	8,0	3,0	5,0	3,1	4,0	4,0	3,1	0,5	0,5	-1,-1	0,2	3,4	5,0	0,5	-1,-1	-1,-1	0,5	0,5	0,5	2,0	4,1	5,0	5,0	0,5	4,4	4,1
iteration_625	0,3	0,2	0,3	2,1	-1,-1	1,4	2,2	0,3	1,3	2,2	4,0	2,1	2,2	1,4	-1,-1	0,2	0,3	0,6	0,6	-1,-1	1,1	6,0	6,0	2,4	0,3	2,1	0,3	0,1	4,0	-1,-1	2,0	5,0	-1,-1	-1,-1	2,0	-1,-1	5,2	5,0	2,0	3,0	1,4	4,0	3,0	2,4	2,3	2,3	4,0
iteration_626	2,0	3,0	1,0	1,1	1,0	0,2	0,1	2,0	1,4	1,1	0,5	1,1	2,0	3,0	1,0	-1,-1	0,1	0,1	0,2	0,2	2,0	1,3	0,4	4,0	3,0	2,0	3,0	4,0	0,2	0,2	3,1	4,0	1,0	0,4	1,1	3,1	4,0	4,0	1,1	1,1	-1,-1	1,2	2,0	3,2	0,5	0,4	4,0
iteration_627	5,0	2,0	5,0	0,8	5,0	3,0	2,4	2,4	5,0	3,4	0,4	3,4	3,4	0,3	3,4	5,0	3,4	4,0	2,4	4,0	2,4	3,2	0,6	0,4	4,0	4,4	4,4	0,4	0,4	0,5	0,4	3,0	0,8	4,0	0,0	0,5	2,4	1,4	-1,-1	1,4	2,3	0,8	4,3	2,0	0,4	-1,-1	2,3
iteration_628	0,3	0,4	0,2	1,1	0,2	5,0	0,3	1,2	0,2	3,3	0,2	0,1	1,0	0,2	0,3	4,0	0,3	-1,-1	3,2	-1,-1	0,3	0,0	0,2	0,2	2,1	2,1	2,1	0,3	3,0	-1,-1	2,2	4,0	1,1	3,1	1,2	0,2	4,0	1,1	3,1	-1,-1	0,5	1,1	-1,-1	1,1	2,3	0,4	3,4
iteration_629	0,3	2,3	2,3	6,0	2,3	3,2	6,0	2,3	2,0	4,0	0,4	6,0	4,3	0,3	-1,-1	0,1	6,0	-1,-1	4,2	4,2	6,0	2,2	2,2	0,6	2,1	2,1	2,1	-1,-1	4,0	5,0	6,0	5,0	2,1	3,0	-1,-1	6,0	3,1	4,0	-1,-1	2,1	4,0	4,0	8,0	4,0	2,0	1,0	-1,-1
iteration_630	2,0	2,0	1,0	0,2	3,0	4,0	0,0	0,0	4,0	1,2	-1,-1	-1,-1	1,2	4,0	1,2	4,0	0,2	2,0	2,0	2,0	3,0	1,2	2,0	0,2	2,3	5,0	1,0	2,0	0,2	1,0	0,0	4,0	-1,-1	2,1	0,0	0,0	1,0	3,0	1,0	3,0	4,1	2,0	2,1	-1,-1	-1,-1	0,6	0,1
iteration_631	4,1	0,2	0,3	2,0	0,0	1,3	-1,-1	-1,-1	3,2	1,2	2,1	1,2	1,1	0,4	1,2	0,5	1,1	1,1	1,1	2,0	3,1	3,0	3,0	0,5	1,3	1,3	0,4	3,0	1,2	0,4	2,2	4,0	2,0	0,3	2,0	2,2	1,0	5,0	5,0	1,0	0,4	1,0	1,4	1,4	3,1	3,0	1,4
iteration_632	4,0	0,3	2,3	1,2	2,3	2,0	2,2	1,3	0,5	2,2	0,3	3,0	0,5	4,0	0,5	0,2	0,5	3,0	1,2	3,0	1,1	1,2	2,2	4,2	0,4	0,1	0,3	0,2	2,0	3,0	1,0	4,0	1,0	0,2	-1,-1	2,0	4,0	5,0	1,0	0,0	1,4	0,1	0,5	1,0	0,5	0,1	4,4
iteration_633	0,2	-1,-1	2,1	1,1	2,1	0,5	0,2	3,0	1,1	0,2	0,2	3,0	1,1	1,4	3,0	3,0	0,2	2,1	-1,-1	0,4	2,0	2,0	2,0	1,1	3,0	3,0	3,0	2,1	2,0	4,0	3,0	0,5	-1,-1	3,0	1,1	4,0	1,1	0,2	0,5	0,2	3,0	2,1	4,0	1,1	3,0	-1,-1	3,0
iteration_634	4,0	0,5	2,0	-1,-1	2,0	3,2	2,0	2,1	0,5	0,0	-1,-1	0,1	0,0	1,2	0,0	4,1	0,0	0,2	2,2	-1,-1	-1,-1	0,4	0,1	0,2	4,0	4,0	0,1	0,5	0,4	2,0	0,8	0,3	0,1	0,5	0,8	0,4	0,4	0,0	-1,-1	0,3	2,0	0,4	2,0	-1,-1	-1,-1	4,5	0,3
iteration_635	1,3	0,3	1,1	-1,-1	1,2	0,4	5,0	4,1	0,2	1,2	0,2	4,1	5,0	3,0	0,3	5,0	1,2	4,2	4,2	4,2	4,1	4,1	1,1	3,0	0,1	5,1	0,1	0,4	4,0	2,0	4,2	3,2	-1,-1	3,1	4,2	6,0	0,4	4,2	7,0	7,0	5,0	0,3	4,1	4,1	3,0	5,0	0,3
iteration_636	-1,-1	-1,-1	-1,-1	0,4	0,3	0,5	0,4	0,4	4,0	0,4	0,2	0,6	0,4	0,4	-1,-1	0,4	0,6	0,7	2,0	0,7	4,2	0,4	0,4	0,2	0,4	0,4	0,4	0,2	-1,-1	2,0	-1,-1	2,0	0,4	4,0	0,4	0,2	2,2	2,2	0,2	0,2	5,0	2,2	4,0	2,2	0,3	2,0	-1,-1
iteration_637	-1,-1	0,5	1,5	0,3	2,5	0,2	0,6	0,6	-1,-1	0,7	3,0	0,7	0,6	0,5	1,1	2,2	0,4	0,3	0,7	0,3	0,5	1,2	-1,-1	0,4	3,0	1,2	0,3	0,4	0,3	0,5	0,4	2,0	0,4	0,5	0,3	0,5	2,2	2,2	0,2	2,2	0,5	0,3	0,6	0,2	5,0	0,3	0,3
iteration_638	3,0	0,2	2,1	0,0	1,1	1,2	0,1	2,0	0,5	3,0	0,2	2,0	-1,-1	2,0	3,0	3,0	2,0	1,0	1,1	1,0	0,5	2,0	0,0	-1,-1	3,0	4,0	3,0	-1,-1	3,0	0,4	-1,-1	-1,-1	1,0	0,5	1,3	0,6	3,0	2,0	0,1	3,0	4,0	1,2	5,0	0,2	1,1	0,3	-1,-1
iteration_639	0,5	0,2	0,3	8,0	0,3	5,0	3,1	2,3	2,0	3,1	0,2	3,1	3,2	4,0	3,2	4,0	3,2	3,1	2,1	5,0	1,1	3,2	0,1	3,2	5,0	2,2	2,2	5,0	4,0	3,0	8,0	3,0	3,0	5,0	3,0	8,0	6,0	3,0	6,0	0,0	0,4	5,0	5,1	0,1	1,4	0,4	8,0
iteration_640	2,1	1,3	2,3	0,4	0,4	2,2	0,5	0,5	-1,-1	2,2	4,0	0,5	0,5	2,0	2,2	1,1	0,5	2,3	0,5	0,4	0,5	-1,-1	1,3	2,3	0,3	3,0	1,2	0,4	1,2	2,2	0,4	0,4	1,2	1,4	1,2	0,4	0,4	1,2	1,2	0,4	0,5	1,2	0,1	0,5	5,0	4,0	0,5
iteration_641	2,3	1,4	3,0	3,3	3,0	4,0	5,0	1,3	0,2	2,3	3,0	5,0	1,3	2,0	-1,-1	2,0	2,3	-1,-1	3,0	6,0	-1,-1	3,0	5,0	3,0	3,0	3,0	0,7	3,2	2,3	1,4	0,5	4,0	2,2	0,3	3,3	1,2	3,2	5,0	3,0	5,0	5,0	3,3	4,3	-1,-1	0,5	0,4	7,0
iteration_642	2,3	-1,-1	-1,-1	2,4	2,3	2,2	2,4	4,0	3,0	2,3	0,2	0,7	0,7	0,4	4,0	-1,-1	4,0	-1,-1	2,4	0,6	2,0	0,5	1,0	0,5	2,0	5,0	5,0	0,4	-1,-1	4,1	2,0	0,5	2,0	4,0	3,4	4,0	2,4	2,1	-1,-1	2,4	4,0	4,4	2,4	6,0	3,1	7,0	2,4
iteration_643	0,4	0,4	0,4	0,2	0,4	0,2	0,3	0,3	0,5	0,3	5,0	0,3	0,3	3,1	0,3	4,0	0,3	0,3	0,3	0,3	0,6	-1,-1	1,2	-1,-1	2,2	2,1	2,2	1,1	4,1	0,5	-1,-1	5,0	0,2	-1,-1	1,1	-1,-1	1,1	4,1	1,1	4,1	0,2	0,2	0,2	0,2	4,0	1,3	1,1
iteration_644	4,0	1,1	2,0	0,4	-1,-1	0,4	1,2	1,2	3,1	1,2	0,3	1,2	1,2	-1,-1	-1,-1	4,0	1,2	0,5	1,1	1,3	4,0	0,3	0,4	4,0	2,0	4,0	2,0	-1,-1	0,2	4,1	4,0	0,5	0,4	0,2	0,2	0,3	0,5	-1,-1	0,4	0,5	0,4	0,3	-1,-1	-1,-1	1,4	1,1	0,4
iteration_645	3,1	0,5	0,3	-1,-1	3,2	4,0	5,1	5,2	0,3	5,2	1,2	0,6	0,5	0,4	0,5	4,0	5,1	2,1	2,1	2,1	0,4	0,6	1,4	0,6	1,1	1,4	3,1	1,4	0,2	1,1	1,0	3,1	1,0	4,1	-1,-1	1,1	1,1	0,1	1,1	4,0	2,1	0,1	2,1	0,2	5,0	5,0	1,1
iteration_646	0,0	2,0	1,1	6,0	1,1	4,1	-1,-1	5,0	1,3	4,1	-1,-1	5,0	3,0	0,5	2,1	1,1	3,0	2,1	5,0	5,0	5,0	-1,-1	-1,-1	-1,-1	3,0	2,1	3,0	2,2	4,1	2,2	0,3	1,2	-1,-1	-1,-1	-1,-1	0,4	3,0	0,3	0,3	2,2	0,5	6,0	4,3	4,2	1,0	0,1	6,0
iteration_647	4,0	3,0	5,0	0,1	5,0	5,0	3,0	3,1	2,3	3,1	3,0	2,0	3,1	0,2	3,0	0,5	3,0	7,0	1,0	4,0	0,4	3,0	1,0	3,0	3,4	3,4	4,5	0,5	0,1	5,0	0,1	0,5	0,1	1,1	0,5	1,0	0,2	0,2	0,2	0,4	0,2	1,5	1,1	1,1	0,2	-1,-1	0,1
iteration_648	3,1	2,1	2,1	2,1	0,2	0,5	0,2	4,0	0,5	2,1	0,5	4,0	0,2	0,5	0,2	3,0	2,1	0,4	0,3	0,4	2,2	2,0	2,5	3,1	1,1	2,1	1,1	2,1	0,2	4,0	0,2	4,0	0,2	3,1	2,1	-1,-1	0,1	-1,-1	-1,-1	0,1	3,2	2,1	-1,-1	5,0	2,3	0,4	0,2
iteration_649	3,2	0,5	-1,-1	-1,-1	-1,-1	-1,-1	0,5	0,5	3,1	1,4	1,0	3,1	0,5	-1,-1	1,4	4,1	0,5	0,4	-1,-1	0,4	3,4	-1,-1	3,0	0,2	0,5	5,0	0,5	0,4	-1,-1	-1,-1	1,3	-1,-1	0,5	5,0	1,1	0,7	1,3	3,3	1,2	0,5	-1,-1	6,0	-1,-1	2,0	3,0	6,0	1,2
iteration_650	2,3	3,1	3,3	2,3	0,4	-1,-1	5,0	5,0	0,4	3,3	3,0	2,3	-1,-1	0,3	3,3	3,2	0,6	2,0	2,0	-1,-1	2,2	2,3	3,0	0,3	3,3	0,5	6,0	2,3	0,5	0,4	0,5	4,1	2,3	3,1	2,2	0,6	4,3	1,0	6,0	-1,-1	0,3	5,0	2,3	2,3	2,0	3,0	-1,-1
iteration_651	0,4	0,5	0,5	2,2	0,5	-1,-1	2,3	2,2	0,4	2,3	-1,-1	2,2	2,3	4,0	0,4	2,3	0,5	3,3	5,0	0,4	2,1	5,0	0,2	3,2	0,5	2,2	2,2	1,2	3,0	2,0	3,0	2,0	-1,-1	1,1	-1,-1	3,0	2,0	2,0	2,0	2,0	5,0	3,0	6,0	3,0	3,2	-1,-1	5,0
iteration_652	0,3	0,4	0,6	3,0	0,6	0,2	0,2	0,4	2,2	0,4	3,2	0,4	0,2	0,2	3,4	5,0	3,4	-1,-1	0,2	0,2	0,6	3,0	0,2	0,2	4,0	1,4	4,0	4,0	5,0	0,1	8,0	-1,-1	8,0	5,0	3,0	3,0	3,0	5,0	3,0	5,0	-1,-1	5,0	0,0	0,5	0,4	0,3	0,0
iteration_653	2,2	4,1	4,2	0,2	0,3	0,3	0,3	4,1	2,1	4,1	4,0	0,3	0,3	0,5	0,0	1,3	-1,-1	0,5	0,4	0,4	2,1	-1,-1	3,1	0,6	4,3	4,3	1,1	-1,-1	0,2	5,0	0,2	0,2	0,2	2,2	0,2	5,1	0,2	0,2	0,2	0,2	4,0	0,3	2,1	2,2	4,0	-1,-1	0,2
iteration_654	0,3	2,3	2,0	5,0	0,3	0,2	3,0	3,0	0,2	4,0	3,0	4,0	1,0	2,0	6,0	0,4	6,0	2,1	2,1	1,1	1,1	3,0	0,0	-1,-1	2,4	-1,-1	4,4	1,2	4,0	1,3	5,0	0,3	4,2	0,3	5,0	5,0	0,2	4,5	0,7	0,2	2,0	1,2	2,0	2,0	1,4	0,5	1,0
iteration_655	0,2	3,0	2,1	1,1	2,1	0,5	0,2	2,1	-1,-1	0,2	1,1	1,1	0,2	0,0	-1,-1	-1,-1	3,0	0,3	-1,-1	0,3	2,2	1,1	2,0	0,1	-1,-1	3,1	3,1	-1,-1	3,0	3,1	2,1	0,4	2,1	3,0	4,0	3,1	2,2	2,2	0,3	2,2	2,0	2,0	2,0	2,0	0,4	1,2	3,0
iteration_656	3,1	-1,-1	0,6	0,1	0,1	0,2	0,1	0,5	0,4	0,2	3,0	0,2	0,5	0,4	-1,-1	1,2	0,6	0,2	0,1	0,1	0,3	1,1	-1,-1	0,3	1,1	1,0	1,0	2,0	1,1	0,3	0,1	5,0	2,0	5,0	-1,-1	0,1	4,0	4,1	4,0	4,1	-1,-1	5,0	1,0	6,0	0,4	0,1	5,0
iteration_657	0,2	4,1	0,2	0,0	-1,-1	-1,-1	0,1	0,1	2,0	0,1	2,3	0,1	0,1	2,1	-1,-1	1,3	0,1	-1,-1	3,0	-1,-1	1,1	2,1	2,1	2,1	0,3	0,4	1,0	0,3	-1,-1	4,0	0,0	5,0	0,0	1,2	0,8	4,0	0,0	-1,-1	5,0	0,0	0,5	0,7	0,6	0,6	0,4	1,0	0,5
iteration_658	3,2	0,5	0,4	3,3	-1,-1	0,4	3,2	0,5	3,0	3,2	0,5	3,2	0,5	0,2	-1,-1	0,4	0,5	0,5	0,3	3,3	0,2	-1,-1	3,0	0,4	3,2	0,4	-1,-1	2,3	4,0	3,0	8,0	5,0	5,0	0,1	3,3	3,0	-1,-1	7,0	2,0	3,0	-1,-1	0,3	3,0	1,3	4,1	0,1	0,0
iteration_659	4,0	0,4	3,0	2,0	1,0	4,0	3,0	5,0	4,4	5,0	0,5	-1,-1	3,0	4,0	3,0	0,2	2,0	5,0	2,0	2,0	5,0	0,4	-1,-1	6,0	0,2	0,0	3,0	0,4	2,2	1,2	2,4	0,3	2,0	0,2	0,2	2,2	2,0	2,0	0,3	2,3	4,0	0,2	4,0	4,0	2,1	-1,-1	0,0
iteration_660	0,3	0,2	0,0	0,2	0,3	0,5	0,1	0,1	5,0	0,1	4,0	0,1	-1,-1	0,4	0,1	-1,-1	0,1	0,3	0,3	-1,-1	4,1	2,0	2,1	-1,-1	4,0	1,0	4,1	0,4	0,2	5,0	0,4	2,2	0,2	-1,-1	0,4	-1,-1	0,3	2,1	0,3	-1,-1	0,5	0,5	0,7	0,4	1,4	0,5	4,0
iteration_661	-1,-1	4,0	3,1	1,2	3,1	4,1	3,2	1,1	3,0	0,3	0,4	4,0	0,3	0,4	0,3	1,1	4,0	4,2	4,2	7,0	2,0	3,2	1,2	0,2	9,0	1,1	1,2	1,2	0,4	2,1	0,4	4,0	1,2	0,3	1,2	2,2	2,0	3,2	-1,-1	-1,-1	2,0	1,2	-1,-1	3,0	0,5	0,3	1,2
iteration_662	2,2	0,5	2,1	0,1	2,4	5,0	2,0	2,1	4,0	0,0	3,1	0,2	0,2	2,2	0,2	0,4	2,0	-1,-1	5,0	7,0	1,1	0,2	0,2	0,3	0,3	0,3	0,3	0,4	-1,-1	-1,-1	0,3	0,4	0,3	-1,-1	-1,-1	0,0	0,2	0,2	0,2	0,5	0,5	0,5	0,6	0,4	2,0	0,4	0,4
iteration_663	4,0	-1,-1	3,0	0,0	3,0	2,1	1,0	2,0	4,0	1,0	2,3	1,0	2,0	3,0	1,0	4,0	1,0	0,1	3,0	0,1	-1,-1	3,0	3,0	3,2	5,0	1,0	5,0	5,0	0,3	4,0	5,0	0,5	5,3	0,3	0,3	1,0	0,3	5,0	5,0	5,5	3,2	0,3	3,0	-1,-1	4,1	4,0	0,0
iteration_664	0,5	0,3	0,5	2,0	0,6	3,0	1,2	2,4	0,2	1,2	0,5	1,2	1,2	-1,-1	1,2	0,4	1,2	2,2	2,0	2,2	-1,-1	1,1	0,6	1,0	-1,-1	1,2	0,4	2,0	3,0	5,0	2,0	3,0	3,0	-1,-1	3,0	6,0	1,0	5,0	5,0	-1,-1	-1,-1	2,0	4,0	4,0	0,4	3,2	2,0
iteration_665	2,2	3,1	3,2	1,0	5,0	-1,-1	0,2	1,2	0,5	4,0	2,0	4,0	-1,-1	2,0	-1,-1	-1,-1	0,2	0,2	0,0	0,0	1,0	1,0	5,0	1,0	3,0	3,0	5,0	4,0	4,0	0,5	3,0	0,5	7,0	1,1	3,0	0,3	4,4	4,1	3,1	4,1	0,2	4,0	3,2	1,0	0,4	1,2	4,2
iteration_666	1,4	5,0	3,4	1,1	-1,-1	5,0	0,5	4,0	0,5	4,0	0,2	-1,-1	3,1	4,0	4,0	0,0	0,5	5,4	0,4	5,4	3,3	0,5	0,5	6,0	1,1	3,1	3,1	5,0	0,4	4,0	4,1	1,0	1,3	0,4	1,3	3,1	1,0	2,0	1,3	1,0	5,0	0,5	3,2	3,3	-1,-1	0,5	3,0
iteration_667	0,4	0,3	0,4	2,4	0,4	3,1	0,6	0,6	5,0	2,2	0,4	2,2	0,6	0,2	-1,-1	2,0	-1,-1	-1,-1	3,2	3,4	5,2	0,2	2,0	0,3	3,0	3,0	3,0	-1,-1	0,4	0,4	2,4	5,0	2,0	0,5	2,0	0,3	5,0	2,0	5,0	5,0	5,0	0,5	0,0	0,5	5,0	4,0	5,0
iteration_668	-1,-1	-1,-1	4,1	2,1	0,1	4,0	0,2	-1,-1	4,0	4,1	0,4	6,0	2,1	0,2	4,1	2,1	0,2	0,1	4,1	0,1	1,1	2,2	2,2	2,2	0,2	6,0	0,2	5,0	0,3	1,4	-1,-1	3,2	3,2	1,1	3,2	3,4	-1,-1	6,0	6,0	6,0	-1,-1	3,1	0,1	3,0	0,2	0,3	3,1
iteration_669	1,2	0,5	0,5	3,0	1,2	5,0	0,3	3,2	0,4	3,2	0,4	-1,-1	3,2	-1,-1	0,2	1,2	0,3	1,0	1,3	4,3	0,4	0,7	0,0	3,1	1,0	0,4	0,4	4,0	0,5	-1,-1	3,5	2,3	6,0	2,2	1,5	-1,-1	3,0	3,0	2,0	2,0	5,0	-1,-1	1,5	1,2	3,1	0,3	1,5
iteration_670	0,2	0,5	0,6	4,1	0,6	0,5	0,5	0,3	2,1	-1,-1	0,5	0,3	4,4	0,3	0,3	0,5	0,5	0,6	0,4	0,6	0,3	0,5	0,5	0,4	0,6	0,2	0,5	4,1	4,0	-1,-1	8,0	0,5	4,1	5,0	4,1	4,0	0,5	0,2	0,2	4,1	5,0	4,0	-1,-1	4,0	4,1	5,1	0,1
iteration_671	0,4	3,2	3,4	-1,-1	0,2	1,4	0,5	1,4	0,2	3,1	0,4	3,1	0,5	4,1	3,1	0,5	3,1	4,0	0,8	1,1	0,6	0,3	3,2	4,4	3,2	3,3	0,3	-1,-1	2,0	5,0	2,0	0,3	-1,-1	3,1	1,1	6,0	1,1	1,2	-1,-1	1,2	1,2	0,2	0,3	1,1	0,5	0,6	-1,-1
iteration_672	1,2	3,2	0,4	0,1	1,2	0,4	0,3	0,2	1,3	0,2	2,2	0,3	0,2	5,3	0,2	3,0	0,3	-1,-1	0,2	0,2	1,2	2,1	2,1	0,2	3,0	3,0	0,0	0,5	0,3	0,4	0,1	1,3	0,1	-1,-1	0,2	0,4	0,4	0,3	0,3	0,4	0,4	1,0	0,2	-1,-1	5,0	3,3	-1,-1
iteration_673	3,0	-1,-1	4,0	2,0	0,1	0,5	2,0	2,0	4,0	4,0	1,3	6,0	2,0	0,4	2,0	2,0	-1,-1	0,2	2,1	2,2	4,0	2,3	2,3	2,4	1,0	3,0	1,0	5,0	0,3	-1,-1	3,3	3,2	-1,-1	2,0	3,3	0,3	6,0	6,0	3,0	6,0	0,2	1,3	1,1	1,1	3,2	1,2	3,1
iteration_674	4,1	0,2	2,2	4,0	2,2	0,5	4,2	6,0	0,5	0,2	0,2	2,0	4,2	5,0	6,0	0,5	6,0	4,5	4,0	-1,-1	4,3	2,0	0,2	2,2	2,3	4,2	4,2	0,2	4,0	-1,-1	4,2	1,4	4,2	5,0	-1,-1	5,0	4,4	4,4	1,2	5,0	-1,-1	5,0	5,1	5,3	1,1	5,1	0,5
iteration_675	-1,-1	2,1	4,1	1,4	4,1	2,0	0,5	5,0	1,1	0,5	0,4	5,0	5,0	0,5	-1,-1	5,0	5,0	0,4	-1,-1	0,4	2,0	1,3	1,4	1,5	6,0	1,0	6,0	2,0	1,4	1,1	2,0	4,0	1,4	0,2	1,4	2,0	2,0	3,4	4,0	4,0	4,0	0,6	2,2	2,4	3,0	0,0	-1,-1
iteration_676	2,0	5,0	3,0	-1,-1	4,0	5,0	1,0	2,0	4,0	2,0	0,4	3,0	2,0	0,4	1,0	3,0	2,0	4,0	4,0	4,0	2,0	1,0	1,4	0,4	1,0	-1,-1	3,0	5,0	2,0	-1,-1	4,0	4,1	1,0	1,3	4,0	0,4	4,0	4,0	1,1	-1,-1	5,0	5,0	9,0	-1,-1	4,0	2,3	9,0
iteration_677	3,2	3,0	0,2	-1,-1	-1,-1	1,1	1,0	0,0	3,0	0,0	5,0	1,2	1,2	1,4	1,0	1,4	0,0	0,1	1,0	0,1	2,0	6,0	-1,-1	2,0	1,0	2,0	1,0	3,0	4,0	5,0	2,0	1,1	6,0	0,5	1,0	3,0	4,1	4,1	2,1	-1,-1	1,2	0,3	0,5	3,5	2,1	0,4	0,4
iteration_678	1,1	2,2	3,0	1,1	0,2	4,0	-1,-1	2,0	5,0	3,0	0,3	2,1	3,0	5,0	3,0	-1,-1	2,1	5,0	4,1	-1,-1	2,0	0,3	2,1	2,0	1,2	1,2	2,2	0,1	4,0	2,2	1,1	4,1	1,1	0,3	1,1	2,1	0,2	0,2	-1,-1	0,2	-1,-1	0,4	2,1	2,3	4,1	4,0	2,1
iteration_679	-1,-1	0,5	5,2	0,2	5,3	0,5	0,2	-1,-1	0,0	-1,-1	2,2	0,2	0,2	-1,-1	0,2	2,1	5,0	0,7	0,0	0,5	0,3	2,2	0,2	3,0	0,1	2,2	-1,-1	-1,-1	-1,-1	0,3	0,7	2,0	0,2	-1,-1	0,2	-1,-1	0,2	0,2	0,0	0,2	4,0	2,0	4,0	2,0	0,3	2,3	2,0
iteration_680	2,3	0,3	2,3	3,3	-1,-1	0,5	-1,-1	3,3	0,2	3,3	2,0	3,3	5,0	3,0	-1,-1	0,5	5,0	2,2	0,6	0,6	0,4	0,3	5,0	-1,-1	0,3	3,5	0,3	0,5	3,2	5,0	0,4	0,4	3,2	0,2	3,3	5,2	3,3	3,3	3,3	0,3	0,5	3,1	0,3	3,3	3,1	3,1	3,1
iteration_681	0,4	0,3	0,2	0,3	0,5	5,0	0,3	-1,-1	4,0	0,5	3,0	0,0	0,3	2,0	0,0	2,0	0,2	4,3	4,3	4,3	1,0	1,0	1,0	1,3	-1,-1	1,0	1,0	0,4	0,3	2,3	0,3	3,0	0,6	0,1	0,3	2,3	3,3	3,3	0,3	3,3	2,3	-1,-1	2,1	2,1	0,4	0,1	0,4
iteration_682	2,2	-1,-1	2,3	-1,-1	0,4	0,4	1,3	-1,-1	0,3	3,0	3,0	1,3	0,4	0,4	3,0	0,2	-1,-1	1,3	1,3	0,6	0,3	2,3	3,0	0,4	2,1	0,0	2,1	0,5	5,0	0,2	4,4	3,0	4,4	2,3	-1,-1	0,5	3,4	-1,-1	3,4	4,0	3,0	4,3	6,0	2,3	4,0	-1,-1	4,4
iteration_683	5,0	0,1	1,0	0,4	-1,-1	4,0	-1,-1	1,4	5,0	1,4	-1,-1	1,0	0,0	3,0	0,0	-1,-1	0,4	3,0	-1,-1	2,4	0,4	3,0	3,0	3,0	2,0	2,0	2,0	0,3	0,5	3,0	0,4	0,3	0,7	1,0	0,7	1,0	0,5	0,6	0,6	0,4	-1,-1	0,4	1,4	1,4	3,0	1,0	0,6
iteration_684	5,0	1,2	4,2	1,2	5,0	0,4	0,4	0,4	2,2	0,4	0,4	5,0	1,2	-1,-1	-1,-1	3,2	5,0	0,4	0,4	0,4	0,4	4,1	-1,-1	0,6	3,2	3,2	4,2	1,2	2,0	-1,-1	2,0	3,1	1,2	0,5	2,0	3,0	0,3	4,2	1,1	4,0	4,0	1,3	4,0	2,0	0,3	0,3	3,1
iteration_685	0,5	0,2	0,4	1,2	0,3	0,3	0,3	-1,-1	0,5	1,1	4,0	0,3	0,3	1,3	1,1	-1,-1	0,5	-1,-1	0,4	0,3	0,2	1,2	3,2	1,2	1,4	0,5	1,0	-1,-1	2,0	0,3	1,2	2,0	1,3	2,0	1,3	0,2	2,3	2,3	-1,-1	1,0	0,5	2,0	1,4	1,1	0,6	-1,-1	0,7
iteration_686	0,5	4,0	4,1	2,1	0,1	2,0	4,1	6,0	1,2	6,0	5,0	0,2	0,2	0,2	0,2	4,0	0,2	7,0	2,1	6,0	4,2	1,1	4,1	0,2	2,1	-1,-1	2,1	2,1	0,1	3,2	0,2	0,4	2,0	0,5	0,1	0,3	-1,-1	0,0	2,0	2,4	4,0	0,5	3,5	1,5	2,0	1,5	3,4
iteration_687	0,4	4,1	4,1	3,2	4,3	4,1	3,1	4,2	3,0	4,2	0,5	0,3	4,2	2,3	0,3	3,2	0,3	4,1	4,1	-1,-1	1,2	0,2	-1,-1	0,5	3,1	0,4	0,6	4,0	0,4	0,5	1,2	-1,-1	1,2	4,0	1,2	0,4	2,2	3,0	2,2	1,2	4,0	1,2	-1,-1	2,0	5,0	4,0	3,0
iteration_688	2,1	1,2	3,0	0,4	2,2	4,0	2,0	1,0	-1,-1	2,0	2,0	2,4	-1,-1	1,3	1,4	4,0	2,0	3,0	3,0	1,0	0,1	0,4	2,0	1,4	2,4	1,1	0,5	1,4	0,2	0,4	0,6	3,2	1,0	3,0	1,0	0,5	1,2	4,0	0,2	0,2	0,5	1,0	0,2	1,2	2,1	3,1	0,4
iteration_689	1,2	3,0	2,2	2,0	2,0	2,0	4,0	2,0	0,4	2,2	0,3	4,0	4,0	0,2	2,0	0,4	0,2	3,0	3,0	3,0	2,3	-1,-1	2,3	2,2	0,0	0,0	-1,-1	0,5	3,0	2,3	1,5	-1,-1	1,5	0,2	2,0	-1,-1	2,5	2,5	0,1	3,0	2,1	0,0	2,0	2,0	4,0	1,0	-1,-1
iteration_690	0,4	5,0	5,2	6,0	0,2	0,2	2,2	-1,-1	0,1	-1,-1	0,5	2,2	2,2	2,0	9,0	5,0	2,2	0,4	0,2	0,4	0,2	0,6	2,4	0,5	5,0	5,0	4,0	2,1	4,1	0,5	6,0	0,2	0,2	5,0	2,1	2,4	0,1	0,3	-1,-1	-1,-1	3,0	3,1	-1,-1	-1,-1	5,0	6,0	-1,-1
iteration_691	0,2	2,2	2,1	3,0	-1,-1	0,3	5,0	3,1	3,2	2,0	3,0	5,0	5,0	0,4	5,0	2,0	5,0	3,1	3,1	3,1	6,0	6,0	-1,-1	-1,-1	4,0	3,0	4,0	3,1	-1,-1	0,4	2,1	2,2	0,1	5,0	5,0	-1,-1	2,0	-1,-1	2,1	-1,-1	1,1	2,0	3,0	0,9	4,0	4,0	3,0
iteration_692	0,4	1,4	1,1	0,4	0,7	5,0	0,5	0,5	4,0	0,5	5,0	-1,-1	1,0	0,5	0,5	5,0	1,4	1,1	4,1	1,1	0,4	1,0	4,0	0,2	5,0	4,1	-1,-1	1,4	0,3	2,2	1,0	0,2	1,0	3,2	-1,-1	0,2	0,2	0,2	1,2	1,2	5,0	3,0	2,0	6,0	1,1	0,3	0,2
iteration_693	5,0	3,1	1,1	3,2	3,3	3,1	4,0	0,3	2,0	3,1	-1,-1	0,3	0,3	0,3	-1,-1	3,2	3,1	6,0	3,1	4,0	-1,-1	0,6	0,1	-1,-1	3,2	4,0	4,0	1,2	3,2	1,4	0,4	4,0	3,2	0,2	1,2	0,6	4,0	4,0	3,2	3,2	0,2	1,1	1,2	-1,-1	2,1	0,2	4,0
iteration_694	0,5	0,2	0,4	2,0	0,3	3,1	2,1	2,1	0,4	2,3	0,2	2,3	0,3	2,1	2,3	3,0	-1,-1	3,1	2,1	5,0	2,1	0,4	0,4	2,0	0,2	3,3	3,3	2,1	4,0	0,2	0,1	1,3	-1,-1	-1,-1	2,0	0,2	1,1	5,0	1,1	5,0	2,0	0,2	1,0	1,2	0,5	-1,-1	1,1
iteration_695	-1,-1	2,3	3,0	5,0	1,3	2,0	4,0	5,0	3,1	4,0	5,0	4,0	3,0	3,0	5,0	2,0	3,0	0,5	-1,-1	3,0	6,0	2,0	2,0	2,0	2,0	2,0	4,0	4,0	4,0	1,1	3,0	3,1	5,0	1,4	3,0	3,0	-1,-1	3,1	5,0	3,1	1,2	2,0	1,2	2,0	-1,-1	1,0	3,2
iteration_696	-1,-1	0,4	5,0	7,0	5,4	2,3	4,0	9,0	0,4	3,0	-1,-1	4,0	3,0	2,0	9,0	3,0	-1,-1	6,0	2,0	6,0	4,4	6,0	6,0	-1,-1	4,0	8,0	5,0	5,0	-1,-1	0,0	1,2	3,0	1,2	0,4	4,2	1,3	3,0	1,2	-1,-1	2,2	2,1	0,3	2,2	0,3	0,3	0,4	3,0
iteration_697	5,0	2,3	0,3	1,2	0,3	1,1	-1,-1	1,3	0,2	1,0	5,0	0,5	0,5	4,0	0,2	-1,-1	0,5	1,2	0,1	0,1	1,2	-1,-1	-1,-1	0,2	1,2	-1,-1	1,0	2,2	-1,-1	-1,-1	5,0	0,4	1,2	4,0	5,0	3,4	1,0	1,0	0,6	1,4	3,2	5,0	2,2	6,0	0,3	-1,-1	3,0
iteration_698	3,0	3,2	1,2	0,1	1,2	0,4	1,1	1,0	0,4	1,1	0,2	1,0	1,0	5,0	0,2	4,0	0,3	1,1	1,1	-1,-1	1,4	0,1	0,1	3,0	1,2	3,0	3,2	3,1	5,0	-1,-1	3,0	0,5	0,1	3,0	8,0	3,4	4,0	0,4	0,2	0,4	3,0	7,0	8,0	-1,-1	0,2	1,1	5,0
iteration_699	1,3	5,0	2,3	0,8	3,3	1,4	0,6	0,6	0,4	0,8	2,0	-1,-1	0,8	5,0	2,3	0,2	-1,-1	1,3	0,7	0,7	0,3	-1,-1	0,0	5,5	2,0	0,3	0,3	0,5	0,4	3,1	0,6	5,0	0,6	0,1	0,1	-1,-1	3,1	2,5	2,5	2,5	0,4	0,1	0,3	0,2	2,0	1,0	0,1
iteration_700	1,3	0,4	0,4	0,4	0,4	0,5	0,5	0,5	0,2	0,3	3,0	0,5	0,5	0,3	0,3	3,0	0,3	0,5	-1,-1	0,4	0,3	3,2	3,2	-1,-1	1,2	1,2	1,2	1,2	0,5	1,3	0,4	0,5	0,5	1,3	0,5	1,2	7,0	0,4	0,4	0,4	3,2	0,6	0,5	0,5	5,0	0,3	0,5
iteration_701	5,0	3,0	7,0	5,2	6,0	3,1	7,0	5,2	2,0	7,0	2,0	5,2	5,2	0,2	2,2	0,5	-1,-1	5,1	2,1	5,0	0,3	7,0	5,0	5,1	2,1	2,4	2,4	5,0	0,5	3,0	5,3	0,5	5,3	0,4	-1,-1	7,0	5,3	-1,-1	5,3	5,2	3,0	0,7	0,4	3,4	4,0	2,0	0,3
iteration_702	0,5	2,0	0,5	0,1	2,0	3,0	0,1	0,5	-1,-1	0,6	4,0	-1,-1	0,0	0,5	-1,-1	2,2	-1,-1	1,0	1,0	1,1	1,0	1,0	1,1	0,1	2,0	2,1	2,0	0,3	3,1	-1,-1	3,3	0,4	0,4	4,0	0,4	-1,-1	0,7	0,3	0,3	0,7	2,2	4,3	0,3	0,3	0,3	0,1	0,4
iteration_703	0,2	4,0	2,1	3,0	2,1	4,3	1,1	2,1	0,3	-1,-1	3,0	2,1	2,1	3,0	1,1	4,1	2,1	0,1	0,1	0,1	0,1	5,0	-1,-1	3,0	0,2	5,0	5,0	1,4	3,0	0,5	2,0	4,0	3,0	0,3	1,4	1,3	-1,-1	1,0	6,0	2,0	1,4	0,5	1,1	1,1	3,2	-1,-1	4,1
iteration_704	4,0	1,1	-1,-1	3,0	0,1	2,3	4,0	4,0	0,5	7,0	1,1	1,0	1,0	0,5	4,0	4,0	7,0	4,3	6,0	-1,-1	1,0	1,0	1,0	1,4	5,0	-1,-1	1,0	0,3	3,0	2,0	0,3	2,3	3,0	2,1	0,0	1,3	0,3	0,3	2,0	5,0	3,4	2,0	0,1	2,3	5,0	5,1	0,0
iteration_705	4,0	0,4	2,1	0,2	0,0	3,0	2,2	0,1	0,4	0,1	0,2	0,1	0,1	0,4	0,3	0,4	2,2	0,2	2,0	0,2	0,2	0,2	-1,-1	0,2	0,2	0,1	0,5	1,2	-1,-1	4,0	0,2	0,5	0,4	4,0	1,2	2,2	0,3	0,3	0,3	0,6	4,1	2,2	0,3	6,0	4,0	-1,-1	0,3
iteration_706	4,0	1,1	0,1	1,3	0,1	0,5	4,3	4,3	-1,-1	4,3	4,0	1,3	1,3	-1,-1	5,0	1,1	1,3	-1,-1	-1,-1	4,1	7,0	1,0	1,0	1,3	4,1	2,0	4,1	-1,-1	1,2	3,0	0,5	5,0	1,3	0,4	0,5	3,2	5,3	1,0	6,0	5,3	3,1	0,6	0,4	0,4	0,5	0,5	0,4
iteration_707	3,0	0,4	-1,-1	4,0	3,2	0,3	1,2	1,0	4,1	1,2	3,0	1,2	1,0	0,4	1,2	1,4	3,2	0,0	1,1	0,3	5,0	1,2	3,0	0,0	1,2	1,2	1,4	1,2	5,0	2,0	3,2	1,0	4,0	0,3	3,2	2,2	3,0	4,0	4,0	1,0	4,0	3,2	4,0	1,2	4,0	2,2	6,0
iteration_708	-1,-1	3,0	5,0	5,0	4,0	0,4	3,1	2,3	0,4	2,3	0,5	2,3	2,3	3,2	3,3	1,0	-1,-1	0,1	3,4	0,5	2,3	-1,-1	0,8	3,3	1,3	1,3	3,0	0,3	0,2	5,0	-1,-1	2,3	-1,-1	4,0	0,1	5,3	0,6	0,6	0,4	2,3	2,1	0,1	0,2	0,1	0,2	4,1	0,4
iteration_709	5,0	2,0	3,0	3,0	2,0	0,5	4,0	2,0	2,2	5,0	-1,-1	5,0	4,1	0,3	4,0	0,3	-1,-1	3,0	1,5	3,5	2,0	3,0	3,0	2,0	1,0	-1,-1	3,3	2,0	3,0	2,3	2,0	4,0	3,0	2,1	3,0	1,3	4,0	4,0	-1,-1	3,0	-1,-1	-1,-1	0,2	0,4	5,0	2,1	-1,-1
iteration_710	0,4	0,5	0,2	-1,-1	-1,-1	0,5	0,1	0,3	0,3	0,1	-1,-1	0,1	0,3	2,0	0,3	3,0	0,1	0,3	0,4	0,3	0,4	2,0	2,1	1,2	-1,-1	3,1	3,1	0,2	-1,-1	0,3	0,2	0,5	0,2	0,5	0,2	0,1	0,3	0,2	0,4	0,4	-1,-1	0,6	2,5	3,1	4,0	3,0	2,1
iteration_711	2,0	-1,-1	4,0	1,0	5,0	5,0	2,0	3,0	0,2	3,0	5,0	2,0	2,0	-1,-1	3,0	0,3	2,0	7,0	-1,-1	0,0	1,1	7,0	5,0	-1,-1	1,0	-1,-1	2,0	-1,-1	1,1	3,0	0,1	4,0	0,1	0,5	1,0	3,0	2,1	2,1	2,1	2,1	0,5	0,5	0,1	0,9	4,0	0,0	2,0
iteration_712	0,2	0,4	0,6	5,0	0,5	3,0	4,4	4,4	0,5	1,1	2,2	4,1	4,4	1,1	1,1	2,2	4,1	4,0	3,4	7,0	0,8	4,2	0,3	1,4	2,1	2,1	0,3	4,0	-1,-1	4,1	0,3	0,3	0,3	0,3	1,0	4,0	0,6	0,3	0,6	0,0	1,0	0,1	1,1	1,1	4,0	0,2	-1,-1
iteration_713	4,0	3,1	2,1	-1,-1	0,1	5,0	2,1	2,1	3,1	0,2	-1,-1	1,1	1,1	4,0	3,0	0,5	2,1	5,1	0,1	5,1	2,1	2,1	0,1	4,0	2,3	2,2	1,3	1,1	1,4	5,0	1,4	0,4	1,1	2,1	2,0	2,4	0,5	1,4	1,0	0,5	1,3	3,0	2,3	2,0	5,0	-1,-1	0,7
iteration_714	0,5	2,2	0,5	1,0	-1,-1	1,4	0,3	1,2	5,0	1,2	2,1	1,3	1,2	0,5	0,3	5,0	0,3	0,4	0,7	6,0	4,2	3,0	3,0	0,2	2,3	2,3	2,3	1,2	4,0	-1,-1	1,0	3,1	5,0	4,0	4,2	5,0	4,1	4,0	7,0	-1,-1	0,4	5,0	4,0	1,4	1,4	3,4	4,0
iteration_715	5,0	1,1	1,0	0,5	6,0	3,2	1,0	0,0	4,0	0,1	0,3	0,1	1,0	-1,-1	-1,-1	0,2	0,1	4,0	1,2	1,2	4,0	0,0	0,3	0,2	0,0	0,1	-1,-1	1,1	3,0	2,3	3,1	1,1	-1,-1	4,0	3,1	3,3	0,1	1,1	-1,-1	-1,-1	2,3	5,0	5,0	2,3	0,4	2,4	2,0
iteration_716	1,1	2,2	0,3	0,0	2,1	0,2	0,2	0,1	2,0	0,1	0,3	3,2	3,2	1,3	0,2	2,0	0,1	0,2	0,0	0,4	2,1	0,5	-1,-1	0,5	2,2	0,2	2,0	3,0	4,0	3,0	0,0	5,0	7,0	2,1	3,0	1,0	6,0	7,0	7,0	-1,-1	5,0	0,1	1,0	4,1	-1,-1	-1,-1	4,0
iteration_717	0,2	0,4	0,3	1,0	0,3	4,0	1,2	0,1	2,0	1,1	-1,-1	1,2	0,2	5,0	1,2	0,2	0,2	2,2	3,0	3,0	2,0	-1,-1	1,1	2,2	0,3	0,3	1,1	2,0	2,0	3,0	3,0	2,2	1,0	3,0	1,0	4,0	3,0	0,2	2,0	-1,-1	0,4	4,0	1,2	1,2	3,0	3,1	1,2
iteration_718	0,0	2,3	3,3	0,2	2,1	4,0	3,2	0,3	0,5	3,2	-1,-1	3,0	3,0	4,0	3,0	4,1	-1,-1	-1,-1	6,0	6,0	0,8	2,0	3,1	3,0	0,1	4,0	7,0	5,0	0,5	-1,-1	0,3	0,3	5,2	0,4	-1,-1	3,3	0,5	5,3	5,0	5,0	-1,-1	5,0	0,1	1,0	1,0	0,4	0,2
iteration_719	-1,-1	-1,-1	0,5	1,0	2,0	0,5	1,3	1,2	0,3	0,3	2,2	1,3	0,3	0,3	1,2	5,0	0,2	1,5	0,8	1,0	1,2	1,2	0,1	0,4	2,0	-1,-1	2,0	2,0	2,0	-1,-1	1,0	1,1	1,0	4,0	1,0	0,4	1,0	1,1	2,0	2,0	3,0	2,0	-1,-1	2,0	0,5	2,3	-1,-1
iteration_720	0,5	-1,-1	0,4	0,3	0,3	2,0	0,2	0,5	0,3	0,3	1,1	0,4	0,4	0,4	2,5	0,3	0,3	2,1	2,1	0,1	0,2	0,4	1,1	0,6	0,4	0,4	0,3	-1,-1	0,2	1,3	4,0	3,1	4,0	3,0	4,2	1,0	4,1	3,0	3,0	4,1	0,4	4,0	0,2	0,2	0,2	3,2	4,0
iteration_721	0,4	2,3	0,5	-1,-1	0,5	0,3	0,4	0,4	1,2	-1,-1	2,0	0,5	0,4	0,4	-1,-1	0,4	0,4	-1,-1	-1,-1	0,2	0,4	0,2	-1,-1	0,2	0,4	2,3	0,4	0,4	0,4	3,0	0,4	0,4	-1,-1	0,5	0,4	0,2	0,6	0,2	0,2	0,6	0,2	0,6	0,4	0,2	5,0	4,4	0,4
iteration_722	0,4	2,1	0,1	0,3	0,1	5,0	0,1	0,2	2,0	-1,-1	2,2	0,2	0,2	-1,-1	0,3	2,0	0,2	5,0	-1,-1	5,0	1,1	0,2	2,0	0,4	3,3	0,1	-1,-1	0,5	0,2	0,2	0,3	0,5	-1,-1	0,4	0,4	0,3	0,3	0,5	0,3	0,5	-1,-1	0,7	1,4	0,3	0,2	0,5	1,2
iteration_723	1,1	5,0	1,0	5,2	1,0	0,5	1,2	6,0	1,3	6,0	2,0	0,2	5,0	2,1	5,0	0,5	0,2	0,7	0,7	0,2	1,3	2,2	0,0	2,0	0,5	0,0	5,5	0,4	5,0	-1,-1	0,2	-1,-1	9,0	1,3	0,2	0,3	0,2	0,2	0,2	0,0	4,0	-1,-1	2,0	2,3	2,0	0,3	2,0
iteration_724	2,1	0,5	2,3	0,0	2,2	3,1	2,2	2,2	0,3	5,0	4,0	2,2	2,2	5,0	5,0	4,0	3,3	5,0	5,0	0,3	0,4	4,2	-1,-1	4,2	6,0	6,0	7,0	1,2	5,0	4,0	3,2	2,1	3,0	3,0	3,0	6,0	4,0	3,0	3,0	3,0	0,4	4,0	2,3	2,3	2,1	3,0	2,3
iteration_725	2,0	2,0	-1,-1	4,3	2,0	0,5	5,0	1,3	2,0	1,3	3,2	5,0	5,0	4,0	1,3	0,4	1,3	4,2	1,3	-1,-1	2,3	4,0	7,0	5,0	0,7	5,3	1,4	5,0	0,4	2,3	1,3	4,0	4,1	2,0	1,3	-1,-1	-1,-1	7,0	3,1	1,1	5,0	3,0	-1,-1	6,0	0,2	0,1	6,0
iteration_726	-1,-1	5,0	3,0	1,0	8,0	0,5	4,0	4,0	1,4	3,0	0,4	3,0	3,0	4,0	0,0	2,0	1,0	1,5	1,5	3,0	2,0	3,4	3,4	4,0	1,0	1,0	1,0	1,2	0,2	0,2	0,2	2,0	1,0	2,1	1,0	0,2	0,0	3,0	0,0	2,0	1,3	2,0	3,0	2,3	5,0	3,1	1,0
iteration_727	0,2	1,3	0,5	2,4	1,0	2,0	0,7	0,7	4,0	0,6	0,4	0,6	2,3	3,0	-1,-1	5,0	0,7	1,3	1,3	1,4	3,4	0,6	0,4	3,0	3,4	2,2	2,4	3,0	1,4	0,4	2,0	4,0	1,4	-1,-1	1,4	1,2	2,0	3,4	-1,-1	2,0	0,5	0,4	0,6	-1,-1	2,3	2,0	2,0
iteration_728	1,4	1,1	2,0	0,3	2,0	4,0	1,1	-1,-1	0,2	1,1	2,3	-1,-1	-1,-1	0,4	1,1	2,1	1,1	4,1	4,1	4,1	0,2	3,0	0,4	0,2	2,1	0,2	3,0	3,1	0,3	0,4	0,2	0,5	0,2	0,2	0,2	0,2	0,6	0,1	0,1	0,1	0,3	0,2	0,2	0,2	4,0	4,1	0,6
iteration_729	0,3	2,0	2,2	3,4	-1,-1	0,9	5,0	2,4	-1,-1	5,0	0,3	5,0	2,4	-1,-1	5,0	1,4	0,6	3,0	4,0	5,0	0,4	-1,-1	2,1	0,6	4,0	3,0	2,4	4,0	-1,-1	4,0	1,1	0,5	3,4	4,0	1,4	2,1	0,7	3,2	-1,-1	0,7	4,1	2,0	5,0	1,1	4,1	7,0	4,3
iteration_730	2,2	3,0	4,0	1,2	1,2	0,4	2,2	2,2	0,3	2,2	4,0	2,2	2,2	-1,-1	2,2	0,5	-1,-1	0,6	2,4	0,6	0,2	5,0	0,1	1,2	0,6	0,3	0,3	1,2	2,2	3,0	1,2	5,0	3,0	0,4	3,0	1,0	6,0	-1,-1	2,0	1,0	1,1	1,1	1,1	1,1	0,4	0,6	6,0
iteration_731	0,2	1,2	1,2	0,1	0,2	4,0	0,3	1,1	-1,-1	0,3	3,0	1,0	1,1	5,0	1,1	1,1	0,3	2,1	2,2	2,1	-1,-1	4,0	3,0	1,0	-1,-1	1,1	2,0	0,3	0,5	5,1	0,4	0,2	0,7	0,2	0,4	2,4	0,5	0,5	-1,-1	0,3	0,2	-1,-1	0,2	0,3	-1,-1	2,0	0,4
iteration_732	2,2	3,0	3,2	2,0	3,2	5,0	5,0	0,2	0,2	3,0	4,0	2,2	2,2	2,2	5,0	0,2	0,2	-1,-1	6,0	7,0	0,4	2,2	4,0	2,2	3,2	-1,-1	3,0	5,0	-1,-1	0,4	7,0	2,0	2,0	0,4	7,0	2,0	0,0	0,0	2,0	2,0	0,5	5,4	0,6	0,7	2,1	2,4	0,4
iteration_733	4,0	4,1	5,0	2,4	7,0	1,2	1,4	6,0	5,0	1,4	0,2	1,4	6,0	0,4	4,4	4,1	3,0	1,2	1,4	0,6	6,0	1,1	1,1	2,0	4,1	4,1	4,1	0,5	2,3	3,0	-1,-1	5,0	2,1	-1,-1	0,4	1,4	0,1	0,2	0,2	0,2	2,0	0,5	2,2	0,2	3,1	0,3	0,2
iteration_734	1,1	4,0	2,1	1,3	3,0	4,0	1,1	0,4	-1,-1	2,3	5,0	2,3	1,1	0,4	0,4	1,2	0,4	2,1	2,1	3,0	2,3	4,0	4,0	1,0	1,3	0,3	1,3	0,5	3,0	1,1	1,0	-1,-1	2,0	3,0	1,3	2,0	4,0	2,0	2,0	4,0	0,4	2,3	-1,-1	2,2	0,3	2,2	2,2
iteration_735	2,2	2,0	0,2	-1,-1	2,0	3,2	0,1	0,2	4,1	0,0	2,0	0,2	0,0	0,5	0,0	0,4	0,3	3,1	0,3	3,0	0,3	2,2	0,2	0,0	-1,-1	0,2	0,2	0,2	0,3	1,2	0,1	0,4	0,4	4,0	0,2	1,0	0,3	0,3	-1,-1	0,5	1,4	2,3	2,4	1,3	3,0	2,0	0,6
iteration_736	5,0	1,0	2,0	3,0	3,0	0,2	1,0	-1,-1	5,0	1,0	2,3	2,0	2,0	-1,-1	3,0	0,5	4,0	0,1	1,1	1,1	3,0	0,3	-1,-1	0,4	2,5	2,0	2,0	5,0	3,0	4,0	4,0	5,0	4,0	2,0	3,0	2,0	3,0	3,0	3,0	4,0	-1,-1	2,0	4,0	4,0	2,1	2,1	3,0
iteration_737	0,2	0,4	0,4	3,0	0,6	2,0	0,0	3,4	2,2	0,4	0,2	3,0	3,0	5,0	3,0	-1,-1	-1,-1	1,0	1,0	1,0	0,6	0,2	3,2	2,0	0,3	0,2	3,2	0,3	3,0	4,0	-1,-1	1,4	0,3	2,2	3,3	4,0	1,0	0,4	1,0	0,7	0,3	5,0	3,0	2,0	4,0	5,0	0,5
iteration_738	1,0	0,2	0,1	0,3	0,1	-1,-1	0,2	-1,-1	0,4	0,1	5,0	0,2	0,2	1,1	0,1	0,2	0,2	1,1	2,1	1,1	0,4	3,2	3,2	1,2	0,2	0,2	0,1	0,4	0,5	2,1	0,3	4,1	0,6	5,0	0,6	0,5	0,5	-1,-1	-1,-1	0,3	3,0	5,2	-1,-1	1,2	5,0	10,0	1,4
iteration_739	-1,-1	3,1	3,1	0,3	7,0	0,5	3,1	3,1	0,5	0,2	3,0	3,2	3,1	0,5	3,1	4,0	0,3	0,6	3,0	0,6	0,6	-1,-1	4,0	3,3	4,1	3,0	7,0	0,4	0,4	4,0	0,3	0,4	0,3	3,1	-1,-1	0,1	0,2	0,6	0,6	0,1	0,3	-1,-1	3,0	3,3	0,4	-1,-1	0,0
iteration_740	0,5	5,0	1,5	0,1	-1,-1	3,0	0,6	1,0	0,2	0,5	0,5	0,5	1,0	3,2	1,1	1,0	1,0	1,1	1,1	1,1	0,1	-1,-1	0,4	-1,-1	0,1	1,1	1,1	0,3	0,4	2,0	0,3	5,0	0,3	1,3	0,4	1,3	3,3	3,0	2,3	4,4	1,2	0,4	1,3	0,3	0,5	1,3	1,3
iteration_741	3,1	3,1	3,1	4,0	3,1	1,3	4,0	1,1	2,0	1,1	4,1	3,1	1,1	5,0	6,0	0,5	-1,-1	-1,-1	1,3	1,3	1,0	0,2	3,1	4,1	5,0	-1,-1	5,0	3,0	3,2	0,4	4,0	0,1	-1,-1	1,3	4,0	3,3	3,1	3,1	2,1	3,1	1,1	1,3	1,1	1,3	-1,-1	-1,-1	4,0
iteration_742	4,0	4,0	3,0	0,5	5,0	4,0	1,3	-1,-1	5,0	2,2	3,2	-1,-1	1,2	0,2	2,2	5,0	1,3	4,0	3,3	-1,-1	7,0	-1,-1	0,5	0,3	5,2	5,2	0,2	1,2	5,5	1,4	3,0	0,2	0,5	3,0	0,5	1,4	-1,-1	0,3	0,2	-1,-1	5,0	0,2	5,2	-1,-1	1,1	1,0	5,2
iteration_743	0,3	-1,-1	-1,-1	3,0	-1,-1	-1,-1	3,1	-1,-1	3,0	0,1	0,2	3,1	0,1	0,3	0,1	2,0	3,1	7,0	3,0	0,1	2,1	-1,-1	3,2	0,1	0,0	2,0	2,1	4,0	-1,-1	5,0	7,0	4,0	2,0	5,0	6,0	4,0	5,0	2,3	3,0	5,0	3,0	9,0	7,0	7,0	4,0	7,0	6,0
iteration_744	2,3	0,2	0,4	7,0	0,4	0,4	5,1	5,1	3,0	0,6	2,0	0,4	5,3	3,0	5,1	5,0	0,6	0,3	0,3	0,3	2,1	1,1	1,1	1,3	5,1	5,0	5,1	5,0	0,4	4,0	0,1	4,0	-1,-1	3,2	-1,-1	2,1	3,3	3,3	3,3	1,3	0,2	5,2	0,2	0,2	0,2	3,2	0,5
iteration_745	2,1	4,0	2,1	-1,-1	4,0	-1,-1	3,1	5,0	0,4	5,0	0,2	2,4	-1,-1	0,5	3,1	2,1	3,1	3,1	4,0	1,1	-1,-1	0,5	2,1	0,6	5,0	5,0	-1,-1	0,4	3,2	4,0	3,0	4,0	0,2	0,2	0,2	2,0	4,2	8,0	4,2	0,0	-1,-1	0,0	0,0	0,5	2,0	2,2	4,0
iteration_746	-1,-1	2,1	0,3	0,3	2,2	3,0	0,2	0,2	3,1	0,4	-1,-1	0,2	0,2	0,3	0,0	4,1	0,2	0,1	0,1	0,1	0,2	0,3	0,1	0,4	4,2	4,1	4,2	0,4	4,1	0,4	4,2	4,1	0,3	5,0	4,2	0,6	4,2	4,1	0,2	0,2	0,4	-1,-1	0,4	0,6	3,2	8,0	0,2
iteration_747	4,0	2,1	-1,-1	3,0	3,0	1,0	5,0	1,1	0,5	1,1	0,5	5,0	2,1	3,2	5,0	4,1	1,1	3,0	2,0	4,0	1,1	3,5	2,0	5,0	2,1	3,1	2,1	1,3	2,2	2,2	-1,-1	5,0	0,0	0,3	0,5	0,5	2,3	3,3	4,0	3,3	-1,-1	0,2	3,0	2,0	4,0	-1,-1	5,0
iteration_748	0,3	3,0	2,3	1,2	1,3	0,5	3,0	1,3	0,4	1,3	3,1	3,0	2,2	3,0	0,5	1,3	2,2	2,0	2,0	1,0	1,1	5,0	1,1	5,0	1,2	1,3	1,3	0,5	2,0	4,0	1,2	0,5	1,2	0,4	1,2	5,0	1,2	0,0	0,4	1,3	-1,-1	0,4	0,4	0,2	4,0	2,2	1,2
iteration_749	0,3	5,0	5,0	4,0	5,0	3,1	8,0	8,0	-1,-1	1,0	0,3	8,0	3,0	0,2	3,0	2,0	1,0	5,1	8,0	5,1	5,2	3,0	5,0	3,1	3,0	5,0	3,0	3,0	5,0	0,5	4,0	5,0	4,0	0,5	7,0	4,1	6,0	1,0	3,0	3,0	0,4	4,1	4,0	4,4	0,2	0,1	-1,-1
iteration_750	3,0	3,2	3,2	0,4	3,0	0,4	0,2	0,2	-1,-1	3,0	0,3	0,2	0,6	3,0	-1,-1	2,3	0,6	0,2	0,4	0,2	2,2	0,3	0,0	2,2	0,7	2,4	3,3	4,0	0,4	5,0	0,4	4,0	4,4	1,3	4,0	0,4	1,4	5,0	3,4	3,4	4,0	4,3	3,3	7,0	-1,-1	1,4	4,0
iteration_751	1,1	1,1	1,1	5,0	1,1	1,3	3,1	4,0	5,0	2,1	0,4	3,1	4,0	1,4	4,0	5,0	4,0	0,4	1,1	3,3	5,0	3,1	-1,-1	1,4	6,0	4,0	-1,-1	3,1	2,3	1,2	5,0	4,0	-1,-1	3,0	5,0	3,2	5,0	4,0	4,0	-1,-1	1,4	2,0	3,0	3,0	-1,-1	0,2	-1,-1
iteration_752	2,0	1,2	1,2	1,2	2,0	2,0	-1,-1	-1,-1	5,0	0,4	1,0	2,0	1,2	1,2	1,2	5,0	0,4	2,0	2,0	2,0	2,2	1,0	2,0	2,0	5,0	5,0	2,0	0,6	1,2	4,0	1,2	0,2	1,2	4,0	1,2	4,0	0,4	0,4	1,0	0,4	2,0	4,0	3,0	3,0	4,0	6,0	3,2
iteration_753	5,0	1,2	1,0	1,0	0,2	0,5	1,0	1,0	1,1	0,0	3,1	0,1	-1,-1	0,1	1,0	1,3	1,1	1,3	0,3	1,3	0,1	0,2	3,1	0,2	1,3	1,0	1,3	0,2	4,1	0,3	0,1	0,2	4,2	4,0	0,1	0,2	-1,-1	0,2	0,2	4,2	0,3	3,0	3,2	0,2	4,0	3,0	-1,-1
iteration_754	5,0	3,1	5,1	3,1	3,0	0,3	1,0	0,2	5,0	3,1	5,0	5,1	3,1	5,0	8,0	3,0	-1,-1	5,1	0,2	0,3	0,1	7,0	8,0	3,0	5,0	4,0	4,0	2,1	5,0	2,2	-1,-1	1,3	3,1	0,2	4,0	-1,-1	3,3	3,3	0,4	4,0	0,3	2,2	0,3	-1,-1	5,0	2,0	3,1
iteration_755	2,0	2,0	-1,-1	1,0	1,0	5,0	2,0	2,0	0,4	-1,-1	2,0	1,0	0,0	0,5	-1,-1	3,1	1,0	1,0	6,0	1,0	1,0	0,0	3,0	0,0	4,0	0,1	1,1	2,0	5,0	0,5	1,0	1,1	3,0	2,4	4,0	0,3	2,0	1,1	1,1	2,0	-1,-1	7,0	4,0	4,0	5,0	3,0	1,0
iteration_756	0,2	4,0	4,2	-1,-1	4,2	5,0	4,0	4,0	0,2	7,0	1,4	7,0	0,2	4,0	0,2	4,0	0,2	3,0	6,0	7,0	0,1	5,0	4,0	0,0	2,2	0,5	2,2	5,0	2,0	4,0	2,0	2,3	2,0	2,3	5,0	4,0	-1,-1	2,3	2,0	-1,-1	2,1	-1,-1	4,0	4,0	1,2	3,0	2,0
iteration_757	0,3	0,4	-1,-1	-1,-1	0,2	2,0	0,6	0,5	4,0	0,6	4,0	0,8	0,8	2,1	0,3	4,0	0,3	1,2	1,4	1,4	2,1	3,4	-1,-1	3,0	3,2	3,1	1,1	0,2	1,4	4,1	1,1	5,0	0,5	-1,-1	0,5	1,1	0,1	0,4	5,1	5,1	0,4	0,1	0,4	0,2	1,0	0,2	0,3
iteration_758	2,1	3,2	5,0	0,4	3,1	0,5	3,2	2,2	-1,-1	3,0	1,3	-1,-1	2,2	0,4	3,2	0,5	2,2	3,0	3,0	0,2	0,4	1,2	3,3	2,2	0,2	0,2	3,0	0,4	0,4	5,0	0,4	2,0	0,4	0,2	0,4	-1,-1	0,2	0,2	-1,-1	2,2	2,2	-1,-1	-1,-1	2,2	-1,-1	4,1	0,3
iteration_759	1,1	-1,-1	1,2	1,1	1,2	5,0	1,2	-1,-1	3,0	1,1	0,4	-1,-1	0,3	4,1	-1,-1	0,5	-1,-1	3,0	3,0	3,2	4,0	0,3	0,4	4,2	1,4	1,1	1,4	0,4	1,3	1,3	2,0	5,0	2,0	1,1	1,3	1,3	6,0	1,0	1,0	1,0	0,4	1,1	0,2	1,1	2,0	3,0	5,1
iteration_760	4,0	0,4	3,0	3,0	5,0	0,3	3,0	4,0	0,5	4,0	0,5	3,0	3,0	0,4	2,0	-1,-1	3,0	2,2	1,2	-1,-1	2,4	1,3	1,2	1,2	1,0	6,0	1,0	2,0	3,0	-1,-1	3,0	0,3	2,0	0,4	3,0	3,0	0,3	0,3	0,3	0,0	2,2	-1,-1	3,0	-1,-1	4,0	-1,-1	2,3
iteration_761	0,1	2,0	1,0	0,2	1,1	3,2	1,2	-1,-1	-1,-1	0,0	0,3	-1,-1	-1,-1	2,3	0,2	-1,-1	1,2	3,2	0,4	3,2	1,0	0,2	0,5	2,0	1,2	1,0	1,0	5,0	2,2	1,2	0,2	0,5	7,0	-1,-1	5,2	1,2	2,1	5,1	-1,-1	5,1	3,5	0,4	3,2	0,4	-1,-1	0,5	0,3
iteration_762	4,1	5,0	6,0	3,3	6,0	3,0	7,0	7,0	2,0	4,3	2,2	2,3	7,0	3,1	2,3	0,3	2,3	6,0	3,5	5,0	3,0	0,5	2,2	3,1	-1,-1	2,2	0,5	3,2	0,5	4,0	-1,-1	5,0	0,4	3,1	3,2	0,2	4,2	1,2	4,2	1,2	0,3	3,2	0,2	0,2	4,0	7,0	-1,-1
iteration_763	0,2	1,3	1,0	1,3	1,0	0,4	1,3	-1,-1	0,1	2,0	4,0	1,0	1,0	3,2	2,0	0,5	-1,-1	0,3	6,0	5,3	1,1	3,0	3,0	0,2	1,0	1,0	1,5	0,4	1,3	5,0	1,3	4,0	1,3	5,0	0,4	6,0	3,0	3,0	3,0	3,0	-1,-1	5,3	4,3	0,3	1,2	6,0	6,0
iteration_764	1,4	5,0	1,0	0,3	-1,-1	0,5	0,3	0,3	5,0	1,3	0,4	0,3	1,3	0,2	0,0	0,2	7,0	0,8	0,0	0,8	1,3	0,4	-1,-1	1,1	-1,-1	0,2	0,0	2,0	0,3	3,1	2,3	0,4	2,3	0,5	2,0	3,3	0,5	0,5	0,5	2,2	4,0	0,2	2,2	2,0	0,5	0,3	0,4
iteration_765	0,2	4,0	3,2	0,1	1,0	4,1	-1,-1	0,2	2,0	3,0	1,3	-1,-1	0,2	1,3	3,0	4,1	1,3	0,3	0,3	4,2	1,2	1,2	0,5	0,5	7,0	3,1	3,1	4,1	3,0	-1,-1	7,0	5,0	0,1	3,0	3,1	-1,-1	0,1	5,0	0,0	5,1	0,4	6,0	3,1	3,1	0,5	3,5	3,1
iteration_766	0,4	0,5	0,7	5,0	0,7	1,4	3,2	0,9	3,1	2,5	3,0	3,2	3,2	3,0	3,2	1,1	2,2	3,4	3,4	4,0	3,1	6,0	3,0	4,0	1,2	0,3	0,3	2,3	3,1	0,4	5,0	1,1	-1,-1	2,3	3,3	2,2	0,2	1,1	0,2	1,1	0,5	3,3	3,4	0,7	3,0	5,0	0,5
iteration_767	2,1	0,4	-1,-1	0,3	2,2	4,1	-1,-1	0,2	2,2	0,2	0,5	10,0	0,2	1,1	0,2	2,0	0,4	4,1	0,2	0,3	0,3	-1,-1	0,5	1,1	2,1	2,1	0,1	-1,-1	2,1	0,4	2,2	3,1	2,2	3,2	0,3	0,4	-1,-1	5,0	3,2	5,0	0,5	0,4	0,5	0,4	1,3	3,3	0,4
iteration_768	1,4	0,3	0,6	1,2	1,1	2,0	0,4	1,4	1,3	1,4	1,0	0,6	0,4	0,3	0,4	-1,-1	-1,-1	0,2	2,2	2,2	0,7	1,4	1,4	0,3	0,4	0,4	3,2	0,4	2,0	5,0	1,2	2,1	-1,-1	0,4	1,2	2,2	0,3	3,0	1,1	2,2	0,4	0,4	0,4	0,4	0,5	0,5	-1,-1
iteration_769	0,4	5,0	2,0	2,2	3,0	1,4	2,0	2,2	0,3	4,0	0,2	2,0	2,2	3,0	4,0	4,0	-1,-1	-1,-1	0,4	1,0	2,3	2,0	0,2	5,0	2,0	2,0	6,0	2,3	0,4	3,0	-1,-1	0,5	2,2	2,0	2,2	5,0	2,2	0,4	-1,-1	0,5	3,2	3,0	-1,-1	4,0	2,0	2,0	0,4
iteration_770	0,4	-1,-1	2,4	1,3	2,0	2,0	1,4	0,7	2,0	2,3	0,5	-1,-1	0,7	1,2	2,3	3,1	1,4	0,2	1,4	2,0	0,4	-1,-1	1,3	1,4	-1,-1	2,1	3,3	0,4	2,0	0,3	1,3	2,0	1,1	-1,-1	1,1	1,0	2,0	1,1	1,1	2,0	2,0	0,2	0,1	-1,-1	0,4	0,4	1,0
iteration_771	-1,-1	-1,-1	0,4	0,0	0,0	-1,-1	0,0	0,4	-1,-1	0,4	4,0	0,4	0,0	3,1	0,0	0,3	-1,-1	0,2	-1,-1	3,0	2,4	3,3	4,4	0,1	0,1	-1,-1	0,1	3,0	0,3	0,4	0,3	1,1	3,3	3,1	0,3	0,5	1,3	4,0	4,0	3,1	1,1	0,4	0,4	1,3	0,3	3,0	0,6
iteration_772	2,0	0,0	2,1	5,0	2,1	0,5	-1,-1	3,1	0,4	4,0	0,3	2,1	-1,-1	-1,-1	4,0	4,1	3,1	0,2	0,5	2,4	0,3	2,2	2,2	3,2	6,0	6,0	2,1	-1,-1	4,0	4,1	2,2	0,2	5,0	-1,-1	2,2	0,3	3,1	2,1	3,1	3,1	4,0	4,0	3,0	3,0	5,0	3,0	4,0
iteration_773	0,2	0,5	0,7	0,6	0,5	2,3	0,4	0,6	0,4	0,7	2,0	0,9	0,6	1,3	-1,-1	3,0	0,9	2,2	2,2	2,2	0,8	0,5	0,5	1,2	3,5	0,4	3,4	0,3	0,4	0,4	0,6	4,1	0,2	3,2	0,2	0,5	0,3	0,3	4,2	-1,-1	1,2	3,0	0,0	4,0	1,0	1,2	0,3
iteration_774	0,3	1,4	1,1	4,1	0,5	3,1	4,1	-1,-1	4,1	0,2	-1,-1	4,1	1,1	4,0	0,2	5,0	-1,-1	-1,-1	7,0	3,1	-1,-1	6,0	4,1	1,0	5,1	5,1	0,1	1,1	0,4	4,1	-1,-1	3,2	4,1	0,2	1,1	0,2	0,3	-1,-1	-1,-1	4,2	2,0	0,1	1,0	1,1	0,1	0,3	0,1
iteration_775	0,5	0,5	0,6	0,4	0,9	0,4	0,1	0,5	2,3	0,1	-1,-1	0,1	0,5	3,0	0,5	0,4	-1,-1	-1,-1	0,1	0,0	0,8	3,1	3,0	0,0	0,2	0,7	0,7	0,3	0,5	4,0	0,7	4,0	0,7	0,3	0,1	2,4	2,4	1,2	2,4	2,3	0,4	0,4	-1,-1	0,1	4,0	3,0	0,7
iteration_776	-1,-1	4,0	3,0	3,1	-1,-1	5,0	5,0	0,3	0,5	3,2	4,0	5,0	5,0	0,4	5,0	4,0	2,1	3,0	2,0	2,0	0,4	7,0	7,0	2,2	5,0	4,0	5,0	0,3	-1,-1	0,5	3,2	0,2	2,1	0,5	-1,-1	0,3	0,3	0,3	2,2	0,3	0,4	2,2	0,3	-1,-1	-1,-1	1,3	0,3
iteration_777	0,5	0,1	0,4	0,2	0,2	5,0	0,4	0,0	0,4	0,4	0,2	0,4	0,6	0,5	0,6	0,5	0,6	1,4	1,4	1,0	0,0	0,1	0,5	0,4	0,4	0,7	0,5	0,2	-1,-1	0,5	0,2	1,4	0,4	0,3	0,2	0,0	1,2	-1,-1	0,6	1,2	0,5	0,3	0,5	-1,-1	1,0	0,1	0,3
iteration_778	-1,-1	5,0	5,0	3,2	3,2	0,2	-1,-1	6,0	5,0	5,0	1,3	3,2	6,0	0,5	6,0	3,0	2,2	3,1	3,1	3,1	5,0	4,0	3,3	3,5	-1,-1	3,0	6,0	3,2	3,2	3,1	-1,-1	-1,-1	-1,-1	0,2	6,0	3,2	2,2	2,2	0,3	2,2	0,0	3,2	3,2	3,2	3,0	1,0	-1,-1
iteration_779	1,1	3,2	3,1	1,2	3,1	0,4	4,0	1,1	0,5	1,1	-1,-1	1,1	0,3	4,1	3,0	4,0	3,2	3,2	3,2	3,2	1,1	3,1	3,1	4,1	1,1	1,1	2,0	0,4	2,0	4,0	1,2	5,0	1,2	0,3	1,2	1,2	2,0	2,0	2,0	5,0	2,0	0,5	2,2	-1,-1	0,5	0,4	-1,-1
iteration_780	-1,-1	3,1	0,4	2,2	3,3	2,1	2,1	2,3	5,0	-1,-1	5,0	0,3	2,3	2,2	0,5	4,0	2,3	4,0	0,2	4,0	-1,-1	5,1	-1,-1	2,3	2,2	2,2	2,2	2,0	3,2	4,0	3,0	-1,-1	0,1	0,5	3,0	7,0	4,0	-1,-1	0,0	0,0	-1,-1	3,4	3,2	3,2	3,2	3,1	3,0
iteration_781	1,0	4,0	0,0	4,0	5,0	0,5	1,0	1,0	0,3	3,0	3,0	1,0	-1,-1	3,0	-1,-1	1,1	3,0	1,0	1,5	0,5	-1,-1	3,0	2,0	3,0	0,1	0,1	1,1	3,0	4,0	4,0	2,0	0,3	4,0	3,0	4,0	3,0	3,2	-1,-1	-1,-1	1,2	0,5	-1,-1	3,2	3,2	2,0	3,5	0,4
iteration_782	0,5	0,4	0,7	1,1	0,5	4,0	5,0	0,4	0,5	0,5	2,0	0,5	1,4	0,1	1,3	3,0	0,4	0,3	0,3	5,0	0,4	0,4	0,1	1,0	0,3	3,3	0,3	5,0	0,5	-1,-1	1,4	0,4	4,4	5,0	1,4	2,0	0,6	0,6	4,2	4,2	3,0	-1,-1	7,0	2,4	0,4	5,2	2,4
iteration_783	0,2	4,0	0,1	0,0	4,1	3,0	0,0	0,0	-1,-1	0,1	0,4	0,1	0,1	0,5	0,1	0,4	0,0	1,0	2,0	1,0	-1,-1	0,4	0,3	-1,-1	0,3	0,2	0,3	4,0	0,4	4,0	0,0	-1,-1	0,0	2,0	-1,-1	1,0	2,0	2,0	2,0	2,0	0,3	1,0	-1,-1	0,2	0,3	4,1	2,1
iteration_784	0,4	1,1	1,3	5,0	1,3	2,0	4,3	4,3	0,3	1,3	4,0	-1,-1	1,3	3,0	5,0	0,4	2,0	1,3	5,0	1,3	0,4	-1,-1	1,0	0,3	1,4	1,0	4,4	1,2	5,0	5,0	4,2	2,3	1,2	0,4	0,4	5,0	3,0	1,3	0,5	3,0	5,0	1,1	-1,-1	2,1	0,5	0,6	3,0
iteration_785	0,2	3,0	2,0	-1,-1	2,0	-1,-1	2,3	0,0	3,0	-1,-1	0,4	0,0	2,3	2,2	0,3	2,0	0,3	0,3	4,0	2,3	3,0	0,4	0,4	4,0	2,3	2,0	2,0	0,3	5,0	0,3	5,0	0,2	0,0	2,0	0,0	-1,-1	0,2	0,5	0,0	0,0	1,2	0,0	0,2	0,2	3,2	5,0	0,0
iteration_786	1,1	5,0	-1,-1	0,3	0,1	3,0	5,3	-1,-1	5,0	1,0	1,4	1,3	1,0	0,5	5,0	1,3	1,0	6,0	7,0	7,0	4,0	0,7	0,7	0,2	1,0	1,0	6,0	0,4	0,4	0,4	0,1	1,3	0,5	0,3	0,1	0,0	1,4	0,4	0,7	0,7	0,2	0,2	0,2	0,2	0,5	0,6	3,0
iteration_787	0,4	0,3	0,3	0,1	0,1	0,4	0,0	0,1	5,0	0,1	1,4	0,3	0,0	0,4	0,0	0,4	0,1	-1,-1	0,3	0,1	4,1	-1,-1	1,0	5,2	0,3	-1,-1	-1,-1	1,1	-1,-1	4,0	1,5	-1,-1	0,6	4,0	1,5	2,5	-1,-1	0,5	0,6	0,1	0,5	5,0	4,1	1,4	0,4	0,2	4,0
iteration_788	0,3	4,0	3,1	1,1	3,2	3,0	-1,-1	0,2	-1,-1	0,2	3,0	0,2	4,0	5,0	0,2	0,3	3,1	1,1	2,1	1,1	3,1	2,1	1,5	3,0	0,2	0,3	0,2	-1,-1	3,0	-1,-1	3,0	2,0	3,0	1,4	1,1	5,0	3,0	2,0	2,0	2,0	0,4	1,4	1,2	-1,-1	0,5	0,8	2,2
iteration_789	0,4	-1,-1	2,0	5,0	0,0	2,0	3,0	-1,-1	4,1	-1,-1	0,4	3,0	6,0	3,1	1,0	5,0	4,0	2,0	3,0	5,4	5,0	1,4	1,4	2,1	3,0	3,0	4,0	3,0	4,1	1,4	2,1	3,1	6,0	-1,-1	5,0	1,1	4,1	7,0	2,1	-1,-1	0,5	5,0	4,0	1,5	-1,-1	0,2	4,0
iteration_790	-1,-1	-1,-1	-1,-1	3,0	1,2	0,3	1,0	1,0	0,3	1,0	0,3	0,2	1,0	2,1	0,4	2,1	0,2	0,1	0,2	0,1	0,3	0,3	0,1	1,1	2,2	2,2	-1,-1	0,5	3,2	0,4	-1,-1	2,2	3,5	3,2	3,0	0,9	-1,-1	-1,-1	5,0	0,7	-1,-1	6,0	4,0	4,0	3,2	3,2	3,2
iteration_791	0,3	0,5	0,3	1,3	0,0	1,4	-1,-1	0,3	-1,-1	0,3	4,0	-1,-1	1,3	2,1	0,6	2,2	-1,-1	0,7	0,7	1,3	1,0	4,0	2,0	1,1	0,2	2,3	0,5	2,3	1,1	0,4	3,0	4,0	3,0	3,0	0,4	1,2	3,0	4,0	4,0	4,0	2,3	0,3	2,3	0,6	3,0	0,0	1,3
iteration_792	1,4	-1,-1	1,0	0,8	0,4	0,3	-1,-1	1,3	2,3	0,3	0,4	1,3	0,5	0,4	1,5	5,0	1,5	0,5	0,0	0,8	1,3	1,3	0,4	0,2	3,5	3,0	3,0	-1,-1	0,4	0,4	0,1	2,1	0,8	0,2	0,3	0,2	-1,-1	2,5	2,3	0,6	0,2	0,1	0,2	-1,-1	3,2	3,1	0,2
iteration_793	1,3	0,2	0,4	5,2	1,1	-1,-1	0,3	5,1	5,0	0,5	0,4	-1,-1	5,1	2,0	0,5	0,2	0,5	5,2	0,4	0,2	5,0	0,3	5,4	0,1	0,4	0,4	0,4	0,2	5,0	0,4	5,0	3,0	0,0	-1,-1	0,2	0,2	1,0	-1,-1	2,0	1,0	0,4	0,7	-1,-1	0,8	0,4	0,7	-1,-1
iteration_794	3,0	2,2	2,0	1,1	2,0	0,3	3,0	2,1	4,0	3,0	0,3	2,1	-1,-1	-1,-1	0,1	5,0	0,1	1,0	2,3	-1,-1	3,0	0,2	2,2	0,2	5,0	0,0	0,1	3,1	4,0	0,5	6,0	3,0	4,0	5,0	3,1	3,5	1,0	6,0	3,0	1,0	0,2	3,1	3,2	3,2	0,0	4,0	3,0
iteration_795	4,0	0,1	2,1	2,2	-1,-1	3,0	2,1	2,1	3,0	4,0	1,3	2,1	-1,-1	1,4	2,2	5,0	2,2	3,1	3,1	2,0	2,0	2,3	2,3	0,6	4,2	3,0	4,2	2,2	0,5	0,2	0,5	0,3	0,5	4,0	2,2	0,5	0,3	0,3	0,4	0,4	0,3	-1,-1	3,0	3,3	3,2	1,2	0,1
iteration_796	4,0	4,1	8,0	-1,-1	0,1	0,5	-1,-1	6,0	0,5	5,0	0,5	5,0	6,0	2,0	5,0	4,0	6,0	2,5	4,5	4,0	2,3	4,5	4,5	3,0	5,0	-1,-1	8,0	2,0	-1,-1	8,0	3,0	3,2	3,0	1,0	3,0	4,0	2,2	4,0	1,2	2,2	0,2	2,0	2,1	2,1	0,3	1,0	2,1
iteration_797	2,2	1,3	1,2	-1,-1	5,0	0,2	3,2	4,0	4,0	4,0	0,5	4,0	4,0	5,0	5,2	3,0	4,0	0,4	3,2	3,0	6,0	3,2	1,3	4,0	8,0	3,2	3,2	-1,-1	5,0	3,0	3,0	0,2	8,0	0,2	3,0	4,0	3,1	3,1	-1,-1	3,1	4,1	3,2	0,3	4,2	0,3	0,2	3,2
iteration_798	0,2	3,0	1,1	2,1	2,1	0,0	0,2	3,0	5,0	3,0	-1,-1	-1,-1	3,0	4,0	0,2	-1,-1	1,1	0,1	4,1	4,1	7,0	4,0	4,0	6,0	0,3	0,3	0,3	2,0	0,3	3,2	2,2	3,1	2,1	3,0	2,1	2,2	3,1	2,1	3,1	3,1	0,5	3,1	0,1	3,0	2,2	2,0	0,1
iteration_799	4,1	2,0	1,1	3,0	0,8	0,3	3,0	1,1	2,2	3,0	4,0	3,0	-1,-1	3,2	3,0	3,1	1,1	2,2	1,2	2,1	-1,-1	4,0	3,0	0,3	1,1	2,1	4,0	2,0	2,0	4,0	3,0	3,1	3,0	5,0	1,0	6,0	4,0	5,0	5,0	1,1	1,3	3,0	-1,-1	1,0	-1,-1	2,4	4,0
iteration_800	-1,-1	0,2	1,2	3,4	1,2	-1,-1	0,6	3,2	3,0	1,4	-1,-1	0,6	0,6	1,2	1,4	0,2	0,6	0,4	0,4	0,4	4,2	5,4	0,2	0,4	1,1	1,1	1,1	0,5	4,0	3,1	1,4	1,3	1,1	1,2	1,1	0,5	0,4	1,3	2,0	1,1	3,0	1,2	1,2	2,2	0,3	1,2	1,1
iteration_801	3,0	3,0	2,0	0,1	2,0	4,0	1,1	1,0	3,0	1,1	0,4	1,0	1,1	0,3	1,0	4,0	1,1	1,0	-1,-1	4,1	1,0	-1,-1	1,1	0,4	3,0	3,0	2,0	0,5	0,5	-1,-1	0,1	5,0	0,9	2,3	0,6	0,4	1,4	4,4	-1,-1	1,4	3,0	0,8	-1,-1	3,3	1,4	3,0	4,0
iteration_802	0,5	0,3	0,3	0,2	0,6	0,3	0,2	0,0	0,5	0,0	2,3	0,0	0,2	0,5	0,3	3,0	0,0	0,2	0,4	0,4	0,5	0,3	0,3	0,3	1,0	2,0	1,3	2,2	5,0	-1,-1	7,0	0,3	0,2	3,1	7,0	4,0	0,3	0,3	0,5	5,0	0,5	8,0	5,0	-1,-1	3,0	6,0	0,0
iteration_803	0,1	0,3	0,1	0,2	0,1	3,0	0,3	0,2	-1,-1	0,0	0,3	0,2	0,1	0,2	0,3	2,0	0,1	2,1	2,1	-1,-1	2,0	-1,-1	0,4	0,2	2,1	0,2	0,2	3,2	0,4	5,0	3,4	0,5	3,4	4,0	3,0	5,4	3,0	3,0	0,3	3,0	0,4	2,0	2,2	0,2	4,0	4,0	0,2
iteration_804	1,2	0,3	0,3	0,1	1,1	5,0	0,3	0,3	0,1	-1,-1	1,1	0,2	-1,-1	0,5	0,2	2,0	0,2	1,2	4,2	4,2	0,2	0,2	1,1	0,2	-1,-1	1,2	1,0	3,0	5,0	1,3	0,1	4,0	3,3	3,1	3,3	1,0	4,3	3,0	7,0	7,0	-1,-1	3,1	1,1	0,3	5,0	1,1	1,3
iteration_805	2,1	2,0	0,3	3,0	3,1	0,2	3,1	0,2	4,1	0,1	3,0	0,2	0,2	4,0	3,1	4,0	0,2	3,0	-1,-1	3,2	4,0	3,0	3,0	2,2	7,0	3,0	3,0	3,0	0,5	0,5	3,0	0,4	0,0	0,4	3,5	3,0	0,2	0,2	-1,-1	0,2	0,4	0,7	0,7	0,4	5,0	5,2	0,7
iteration_806	4,0	0,4	3,2	-1,-1	1,2	0,5	3,0	3,0	-1,-1	3,0	0,4	0,2	0,2	1,3	3,0	1,4	3,0	3,5	-1,-1	3,0	3,2	0,1	0,3	0,3	0,4	3,4	3,4	-1,-1	4,0	1,4	8,0	1,3	4,0	0,1	-1,-1	5,0	4,3	5,0	4,3	1,0	-1,-1	0,0	4,0	4,0	2,1	2,0	8,0
iteration_807	0,4	-1,-1	2,1	1,0	2,1	0,2	2,0	1,1	1,3	0,1	-1,-1	4,0	0,1	5,0	3,0	-1,-1	-1,-1	0,2	0,2	0,2	2,0	3,0	-1,-1	5,1	2,0	1,0	6,0	1,1	0,5	3,0	-1,-1	0,3	0,1	5,0	1,0	3,1	0,3	0,0	0,4	0,4	2,0	1,0	0,0	-1,-1	2,1	4,1	0,0
iteration_808	2,0	0,5	0,4	0,3	2,1	0,2	-1,-1	0,1	-1,-1	0,2	3,0	-1,-1	0,1	0,4	0,2	2,0	0,1	0,5	0,2	0,5	0,0	3,0	0,1	0,1	-1,-1	1,0	1,2	0,1	0,4	4,0	0,2	0,1	0,2	0,2	0,3	3,0	0,1	10,0	0,1	0,2	2,1	0,3	-1,-1	0,2	0,3	0,0	0,3
iteration_809	5,0	3,1	2,1	-1,-1	2,1	-1,-1	1,1	4,0	3,0	3,0	3,1	2,4	-1,-1	3,1	3,0	0,2	-1,-1	0,2	0,2	1,1	3,4	3,4	5,0	0,5	2,1	2,1	2,1	0,5	2,0	5,0	1,1	1,1	1,1	0,3	1,4	0,1	2,0	1,1	2,0	0,2	2,1	1,1	0,2	1,1	1,4	0,5	1,1
iteration_810	0,5	3,0	-1,-1	2,0	0,4	0,5	5,0	0,4	2,2	2,4	4,0	5,0	2,4	4,0	5,0	4,0	5,0	2,2	2,3	-1,-1	2,0	5,0	5,0	3,0	5,0	5,0	5,0	2,0	1,0	2,0	3,0	-1,-1	0,0	3,2	-1,-1	-1,-1	0,2	4,0	-1,-1	3,0	1,4	4,0	-1,-1	3,4	-1,-1	1,2	1,2
iteration_811	0,5	1,4	0,9	2,2	1,0	-1,-1	-1,-1	0,7	0,5	0,7	4,0	0,6	0,6	0,3	9,0	0,2	0,7	-1,-1	4,2	0,5	0,6	4,4	4,4	0,5	0,6	0,6	0,3	0,5	3,0	0,5	2,2	3,1	2,2	4,0	1,3	0,4	5,0	0,3	2,1	0,3	1,1	5,0	2,0	5,0	-1,-1	0,1	4,0
iteration_812	3,2	0,4	3,4	-1,-1	3,0	4,1	3,1	3,1	5,0	6,0	3,1	6,0	6,0	5,0	0,5	3,0	3,1	0,2	0,2	-1,-1	4,1	3,1	3,1	6,0	1,1	1,4	1,4	-1,-1	4,0	-1,-1	1,1	5,0	3,1	4,1	1,1	3,1	1,1	4,0	2,0	4,0	0,5	5,0	4,1	1,1	-1,-1	1,1	1,1
iteration_813	0,4	5,0	5,0	4,0	5,4	0,2	-1,-1	1,0	4,1	-1,-1	5,0	8,0	1,0	2,1	-1,-1	2,1	6,0	-1,-1	3,2	0,2	1,1	-1,-1	0,1	0,1	5,1	5,0	7,0	4,0	2,0	3,1	4,0	1,3	4,0	0,4	4,0	6,0	3,3	1,3	-1,-1	3,3	0,4	-1,-1	0,4	0,4	4,1	0,5	3,0
iteration_814	1,2	1,2	1,2	1,2	2,0	0,4	0,4	2,0	1,0	1,2	3,0	1,2	0,4	1,4	1,2	4,0	0,4	0,3	0,3	6,0	1,0	3,2	0,2	1,2	2,2	-1,-1	3,0	1,3	0,3	0,4	0,5	0,4	0,4	5,0	0,4	0,4	-1,-1	0,5	0,1	0,3	2,0	1,1	2,0	1,1	4,0	1,0	1,0
iteration_815	0,2	-1,-1	0,3	0,7	0,3	0,4	0,6	0,4	-1,-1	0,6	1,4	0,6	0,6	0,4	0,4	5,0	0,5	0,4	0,6	0,6	0,6	1,4	0,6	0,7	2,3	0,4	2,1	-1,-1	2,3	0,2	0,4	2,0	0,7	3,0	0,4	-1,-1	0,3	0,4	0,4	2,3	-1,-1	2,1	3,0	4,1	4,1	5,0	1,3
iteration_816	1,4	2,3	3,0	6,0	2,4	-1,-1	3,0	6,0	2,0	3,0	-1,-1	3,0	-1,-1	-1,-1	6,0	3,5	6,0	2,0	3,0	3,0	4,0	1,0	1,4	6,0	6,0	4,0	2,2	4,0	2,3	0,4	0,3	0,3	-1,-1	2,1	6,0	0,4	-1,-1	-1,-1	4,2	4,2	-1,-1	4,0	3,0	6,0	4,1	2,1	-1,-1
iteration_817	4,0	4,0	4,0	2,0	4,0	0,3	4,0	2,0	5,0	2,0	-1,-1	4,0	2,0	0,2	2,0	0,3	2,0	2,1	2,1	2,1	-1,-1	2,1	-1,-1	2,1	0,0	0,3	-1,-1	0,2	4,0	2,0	2,0	2,0	2,0	5,0	2,0	4,0	4,0	2,0	2,0	2,0	1,2	5,0	4,0	3,2	0,4	-1,-1	3,0
iteration_818	4,0	0,5	3,4	2,0	3,1	0,3	-1,-1	1,4	-1,-1	1,4	0,4	4,0	4,0	5,0	1,4	0,4	4,0	4,0	1,1	1,2	-1,-1	3,2	1,2	4,0	0,6	0,6	1,2	4,0	3,0	0,4	4,0	4,0	2,0	1,4	2,0	3,2	1,0	1,0	5,0	1,0	2,1	2,0	1,1	3,0	0,5	0,8	1,0
iteration_819	0,5	0,5	0,4	-1,-1	0,3	1,4	-1,-1	3,3	4,1	0,5	1,0	0,3	0,3	0,2	0,5	2,1	3,3	1,2	0,5	0,6	4,3	-1,-1	0,1	0,1	0,3	2,3	0,3	3,0	-1,-1	0,2	3,2	0,4	0,2	0,5	0,2	-1,-1	-1,-1	0,2	-1,-1	0,2	2,0	0,2	0,0	2,0	1,3	0,3	-1,-1
iteration_820	3,1	2,0	0,1	0,1	5,0	4,0	0,1	0,1	0,4	0,0	4,0	0,0	0,0	5,0	0,1	5,0	0,0	4,0	0,1	4,0	0,3	-1,-1	2,0	1,0	3,0	3,0	3,1	2,1	0,5	5,0	2,0	0,5	2,0	2,0	2,5	2,0	0,4	2,4	0,1	0,1	4,0	2,5	3,0	3,5	2,2	4,0	1,4
iteration_821	0,0	2,1	3,0	2,4	3,0	3,0	3,0	4,0	1,4	4,0	4,0	1,4	1,4	4,0	3,0	2,0	1,4	3,0	3,0	2,0	2,4	3,0	2,4	1,0	3,0	3,0	3,0	0,5	4,0	3,2	-1,-1	5,0	2,1	4,0	2,4	5,0	3,1	4,0	4,0	2,1	2,0	4,4	6,0	6,0	0,2	4,0	5,0
iteration_822	-1,-1	2,2	0,0	3,2	0,3	5,0	0,4	0,3	5,0	0,4	1,3	3,2	0,3	0,3	0,3	2,1	0,3	4,2	1,2	4,2	4,2	1,2	0,5	-1,-1	2,1	0,3	0,2	5,0	3,2	2,0	3,2	5,0	5,0	2,0	2,2	4,0	5,0	5,0	6,0	6,0	3,0	1,2	0,2	1,0	0,4	1,2	3,2
iteration_823	1,1	0,2	0,2	0,1	1,1	4,0	0,1	0,1	4,0	0,2	0,5	0,1	0,2	3,1	0,2	4,0	0,2	3,0	3,0	3,1	-1,-1	0,3	0,2	3,1	3,1	1,1	-1,-1	0,2	3,0	0,4	0,1	-1,-1	3,1	2,2	0,1	1,0	0,1	0,1	4,1	3,0	0,3	2,0	0,3	0,0	3,0	2,2	-1,-1
iteration_824	0,5	0,3	0,5	-1,-1	0,2	3,0	1,3	5,2	5,0	1,2	0,5	5,3	1,3	4,1	5,3	0,2	5,2	4,0	0,3	0,3	2,2	0,4	0,4	5,0	0,5	0,3	5,2	4,0	5,0	4,0	6,0	0,4	8,0	3,1	6,0	3,0	5,0	5,0	3,0	3,0	-1,-1	1,1	0,1	2,1	2,3	3,3	5,1
iteration_825	2,1	1,2	3,0	0,4	0,3	0,1	1,2	2,2	-1,-1	2,2	0,2	2,2	-1,-1	2,0	1,2	4,1	1,2	0,2	1,0	0,3	0,5	0,3	0,3	1,2	5,0	5,0	0,3	-1,-1	0,4	5,0	0,2	0,5	-1,-1	5,0	0,4	1,2	0,6	0,3	0,3	0,3	0,3	1,1	2,0	2,3	0,2	3,1	0,4
iteration_826	3,2	3,0	6,0	0,2	-1,-1	5,0	3,0	3,2	0,2	3,0	1,2	3,0	3,2	2,3	3,0	-1,-1	-1,-1	5,0	8,0	3,0	-1,-1	1,0	-1,-1	3,3	-1,-1	5,0	2,0	5,0	0,5	0,4	0,3	1,2	5,2	0,5	0,2	0,2	0,4	5,0	6,0	1,2	1,1	0,1	0,1	0,2	4,0	-1,-1	0,2
iteration_827	2,0	1,4	2,4	2,0	3,0	1,4	4,0	2,0	4,0	0,4	3,0	-1,-1	4,0	0,4	2,0	2,2	-1,-1	2,4	3,0	2,4	4,0	2,4	3,0	2,0	2,2	2,2	2,2	2,0	2,0	0,3	4,0	5,0	0,0	4,0	2,0	2,1	1,0	4,0	1,0	-1,-1	9,0	1,0	1,0	4,0	-1,-1	1,4	2,0
iteration_828	1,0	-1,-1	1,2	0,2	1,2	2,1	1,1	0,3	-1,-1	5,1	0,3	0,3	0,3	0,5	0,3	0,5	0,3	1,1	1,1	2,1	2,1	0,3	-1,-1	0,5	0,4	0,4	0,4	4,1	-1,-1	1,1	0,3	0,4	4,1	4,0	4,1	0,2	4,0	0,1	4,4	0,5	0,5	2,1	2,3	0,3	5,0	2,0	6,0
iteration_829	2,2	0,3	2,2	-1,-1	2,1	0,5	2,4	2,4	0,5	2,4	0,2	2,4	0,6	3,0	5,0	0,4	5,0	0,5	-1,-1	2,1	2,5	0,4	-1,-1	1,2	3,3	2,3	2,1	0,5	3,1	4,0	0,2	1,4	3,1	2,0	3,4	-1,-1	1,1	1,1	1,1	3,4	0,3	1,4	1,3	0,7	2,0	2,0	2,0
iteration_830	3,0	0,4	0,1	2,2	3,3	-1,-1	2,0	0,3	2,0	2,0	3,0	2,1	0,3	-1,-1	2,1	3,2	2,0	0,0	2,0	0,0	-1,-1	4,0	1,1	2,2	5,0	2,2	0,3	3,0	0,2	1,1	2,2	0,2	1,0	-1,-1	2,0	2,1	1,1	0,1	-1,-1	-1,-1	2,1	5,0	-1,-1	0,1	4,0	5,0	-1,-1
iteration_831	4,0	5,0	5,0	-1,-1	5,0	2,0	1,0	4,0	0,5	1,0	-1,-1	4,0	1,0	1,3	-1,-1	3,0	4,0	1,0	1,0	1,0	4,0	4,1	0,1	1,3	4,0	4,0	4,0	5,0	3,0	5,0	0,0	5,0	0,0	0,5	3,0	-1,-1	2,0	2,0	-1,-1	2,0	0,3	3,2	3,1	0,4	4,1	4,2	5,0
iteration_832	4,0	3,0	0,2	0,6	3,2	0,3	-1,-1	0,4	0,4	-1,-1	4,0	0,6	0,2	5,0	0,4	2,0	0,6	0,2	0,2	0,5	0,3	-1,-1	3,2	3,2	-1,-1	1,4	1,4	0,3	0,5	1,1	0,6	-1,-1	0,3	0,5	0,3	1,2	2,1	2,1	2,1	2,2	0,5	0,3	0,5	0,4	3,0	2,3	-1,-1
iteration_833	3,0	0,2	2,2	1,3	2,2	4,0	1,2	0,5	0,5	0,5	4,1	3,0	3,0	0,2	3,0	1,2	1,2	0,4	3,2	4,0	0,3	1,1	2,1	2,0	1,2	1,2	2,0	0,3	1,1	3,2	1,0	3,1	-1,-1	0,3	0,1	-1,-1	1,1	1,1	1,1	4,0	3,0	0,3	1,0	1,0	2,1	2,0	1,0
iteration_834	1,3	5,0	2,0	2,3	5,0	2,1	2,0	1,3	5,0	3,0	5,0	3,0	-1,-1	5,0	1,3	2,0	3,0	3,0	0,4	1,1	4,0	3,0	4,0	6,0	1,3	1,3	1,3	-1,-1	0,3	1,0	2,0	3,2	3,0	0,4	2,0	2,0	0,2	3,2	3,2	6,0	2,3	2,0	2,0	-1,-1	2,1	0,1	2,2
iteration_835	1,1	2,0	2,0	0,4	2,0	0,4	1,2	1,2	0,1	1,2	1,1	1,2	-1,-1	0,5	-1,-1	0,2	1,2	0,4	0,4	1,2	-1,-1	-1,-1	2,0	0,0	1,0	0,2	1,0	-1,-1	0,4	0,2	0,4	2,2	0,4	-1,-1	-1,-1	0,3	2,2	0,4	2,2	0,4	0,3	1,2	1,1	1,2	-1,-1	6,0	1,2
iteration_836	0,4	9,0	2,4	0,1	-1,-1	3,2	2,0	2,0	3,0	0,5	3,0	-1,-1	2,1	0,5	2,0	2,1	0,4	2,2	2,2	2,2	-1,-1	1,1	-1,-1	2,5	2,1	4,0	0,1	3,1	2,0	0,5	0,1	3,1	2,1	0,4	2,1	-1,-1	5,0	3,1	-1,-1	2,1	2,0	0,3	1,1	1,2	0,2	0,4	3,0
iteration_837	0,3	0,2	0,3	4,1	0,2	1,1	4,2	0,3	4,1	-1,-1	1,4	4,1	0,3	2,1	0,3	0,4	-1,-1	4,1	4,1	0,3	4,2	5,0	1,1	-1,-1	-1,-1	0,2	0,5	2,1	4,1	0,3	0,2	0,3	-1,-1	0,1	6,0	0,2	4,1	0,2	4,2	0,2	5,0	4,0	3,0	3,0	0,4	1,0	7,0
iteration_838	-1,-1	0,4	-1,-1	0,4	0,3	2,1	0,2	0,2	0,2	0,5	4,0	0,6	-1,-1	1,4	0,5	0,4	-1,-1	0,3	2,0	0,3	0,3	2,4	-1,-1	0,6	0,1	0,8	-1,-1	0,5	0,3	-1,-1	0,7	0,5	0,1	1,0	0,4	2,4	3,2	-1,-1	0,3	0,3	0,5	0,3	0,0	0,3	0,3	-1,-1	0,3
iteration_839	4,0	1,2	2,2	1,2	3,0	2,3	-1,-1	1,2	0,2	3,0	3,2	-1,-1	0,4	2,3	1,2	0,4	3,0	2,2	2,2	2,2	0,2	3,2	0,4	2,2	1,2	1,2	1,2	3,2	5,0	2,0	4,0	0,2	-1,-1	4,0	4,0	2,0	0,4	-1,-1	1,0	1,0	0,4	4,0	3,2	3,2	0,3	1,1	3,2
iteration_840	0,2	4,0	0,1	0,4	4,1	3,1	0,2	0,2	0,5	-1,-1	1,2	0,2	0,3	0,5	0,2	4,1	-1,-1	0,1	0,3	-1,-1	0,5	1,0	0,2	0,6	4,0	4,0	0,1	0,2	0,3	-1,-1	-1,-1	2,0	-1,-1	5,0	0,4	0,2	0,8	0,1	0,0	-1,-1	1,2	4,2	1,2	5,0	1,1	2,0	-1,-1
iteration_841	2,0	5,0	4,0	0,1	6,0	3,2	4,1	4,1	5,0	4,1	0,4	0,1	0,0	2,0	0,0	4,0	4,0	7,0	0,3	0,3	-1,-1	0,0	0,5	1,0	2,0	5,0	2,0	-1,-1	0,4	4,1	3,4	2,0	3,4	0,3	0,5	3,1	1,4	1,4	4,0	4,0	0,4	0,3	0,2	0,5	5,0	4,1	0,4
iteration_842	2,0	5,0	-1,-1	4,2	3,0	4,1	2,1	0,1	0,5	0,1	0,3	0,3	-1,-1	2,0	0,3	0,4	2,1	0,2	6,0	4,1	0,1	0,3	-1,-1	2,0	0,6	0,1	0,1	-1,-1	0,2	1,4	1,1	0,4	0,4	2,3	1,1	1,4	0,3	0,5	0,7	0,7	0,5	-1,-1	0,7	0,4	2,2	2,3	0,3
iteration_843	4,0	4,4	4,0	0,3	1,2	0,3	3,3	3,3	5,0	1,0	0,4	-1,-1	3,3	3,0	3,0	2,0	3,3	0,6	0,3	3,3	5,3	0,2	0,2	5,0	0,0	5,0	0,0	1,3	0,4	1,2	1,4	5,0	0,7	3,1	1,0	1,2	4,3	-1,-1	1,3	1,3	0,3	4,0	1,2	1,1	0,2	0,1	1,3
iteration_844	2,2	0,4	-1,-1	5,0	2,4	0,4	-1,-1	5,2	0,2	5,0	-1,-1	5,0	5,2	5,0	5,0	1,1	5,1	0,3	-1,-1	-1,-1	5,2	0,1	0,1	1,2	6,0	0,1	5,1	5,0	3,0	2,0	0,0	2,2	5,0	3,0	0,0	1,0	2,0	2,0	0,2	0,2	5,0	2,0	6,0	6,0	2,3	1,3	4,0
iteration_845	4,1	1,0	0,1	0,5	4,0	1,2	0,1	0,0	5,0	0,1	0,3	0,6	0,5	5,0	0,1	0,5	0,6	0,3	1,1	1,0	3,0	0,4	0,1	4,0	0,6	0,6	0,1	0,2	0,5	0,2	5,0	3,0	0,7	3,0	0,2	0,1	-1,-1	-1,-1	1,2	1,5	-1,-1	2,0	-1,-1	-1,-1	3,0	3,0	0,2
iteration_846	-1,-1	3,0	0,2	0,5	3,2	4,1	0,6	0,1	5,0	0,6	0,4	0,4	-1,-1	0,3	0,6	0,2	0,4	4,2	4,2	4,1	0,0	0,1	-1,-1	0,4	0,4	0,6	0,4	1,4	0,2	0,3	0,5	0,2	1,1	0,2	0,5	0,1	1,0	1,0	1,0	0,1	2,2	0,3	0,3	2,1	4,1	0,1	1,1
iteration_847	0,3	0,2	0,4	5,0	0,1	0,3	8,0	1,3	2,3	4,1	0,2	1,3	1,3	5,0	4,3	4,0	1,3	4,0	0,3	4,0	2,3	0,4	1,1	2,0	8,0	0,3	0,3	2,0	4,1	1,4	5,0	0,4	-1,-1	4,0	1,1	1,4	4,2	1,2	1,2	4,2	2,1	2,1	0,2	4,0	3,1	5,0	0,3
iteration_848	3,2	0,5	3,0	8,0	0,7	3,0	5,0	3,0	0,5	5,0	4,0	3,0	3,0	0,2	5,0	1,3	8,0	5,0	3,0	5,0	0,0	4,0	3,0	3,1	1,0	6,0	5,3	4,0	5,0	0,5	-1,-1	4,0	3,0	5,0	1,0	3,4	1,5	2,0	2,0	2,0	5,0	2,0	2,0	-1,-1	2,0	-1,-1	2,0
iteration_849	5,0	-1,-1	2,0	0,4	2,3	5,0	0,2	2,2	2,2	2,2	4,0	2,2	2,2	4,0	-1,-1	5,0	0,2	3,0	3,2	3,2	2,2	-1,-1	5,0	2,2	3,0	0,0	6,0	0,4	-1,-1	4,0	0,4	2,1	0,4	3,0	0,4	2,2	0,3	0,3	2,2	0,3	0,4	2,2	-1,-1	2,4	3,0	4,0	0,5
iteration_850	1,3	0,2	1,2	3,0	0,5	-1,-1	1,2	2,0	0,4	2,2	0,2	3,0	1,2	3,1	2,0	0,4	2,0	2,2	3,0	2,2	1,3	2,2	2,2	4,0	1,1	1,3	1,1	2,1	5,0	-1,-1	6,0	3,1	6,0	4,2	1,1	4,1	5,0	5,0	5,0	5,0	0,4	3,1	0,4	3,3	5,0	8,0	3,1
iteration_851	0,4	4,0	0,2	0,5	-1,-1	3,0	0,1	-1,-1	1,1	0,6	5,0	0,6	0,4	3,1	0,1	3,0	0,1	3,0	3,0	0,0	1,1	4,2	4,2	3,0	2,1	1,0	1,1	0,2	0,4	2,1	0,1	3,2	0,5	4,0	0,5	2,0	0,3	-1,-1	3,4	3,4	1,2	2,1	0,4	-1,-1	3,1	5,0	0,4
iteration_852	2,2	0,4	0,5	3,2	2,3	5,0	0,4	0,4	2,2	-1,-1	5,0	0,4	3,3	2,0	0,5	0,3	3,2	-1,-1	5,2	0,2	2,2	4,2	4,2	1,3	0,4	0,4	0,4	-1,-1	3,3	5,0	3,2	3,1	0,4	5,0	3,3	4,0	0,4	0,4	0,2	-1,-1	-1,-1	7,0	5,0	6,0	2,1	3,0	3,3
iteration_853	0,3	1,4	1,2	-1,-1	1,2	4,0	0,4	0,4	0,2	3,2	2,0	0,4	4,0	-1,-1	1,2	-1,-1	1,2	2,2	2,2	2,2	0,0	1,2	1,2	5,0	0,2	1,2	1,0	3,0	3,2	4,0	3,0	3,0	-1,-1	0,5	6,0	1,0	3,0	0,2	-1,-1	3,0	2,0	3,4	3,0	2,4	2,0	0,1	0,0
iteration_854	3,0	2,2	2,2	0,2	2,2	0,5	-1,-1	-1,-1	-1,-1	2,2	-1,-1	-1,-1	0,4	-1,-1	0,2	1,2	2,2	2,4	2,1	2,4	0,4	5,0	7,0	0,2	-1,-1	1,2	0,2	0,4	4,0	3,2	4,2	0,4	0,2	0,2	0,2	7,0	0,0	0,6	0,0	0,2	4,0	0,2	2,0	2,0	1,4	0,6	0,4
iteration_855	4,0	1,2	2,0	4,2	-1,-1	0,4	-1,-1	-1,-1	0,4	5,0	4,1	1,2	5,0	5,0	1,2	2,0	5,0	1,3	1,1	1,3	1,1	4,2	5,0	2,0	1,0	3,0	-1,-1	0,4	4,0	-1,-1	0,2	4,0	4,2	0,2	4,2	1,2	2,2	6,0	2,2	0,8	0,2	4,1	4,0	4,2	-1,-1	0,2	6,0
iteration_856	0,4	-1,-1	1,0	0,4	-1,-1	5,0	0,3	0,1	1,3	0,1	4,1	1,1	1,3	-1,-1	1,1	5,0	1,1	4,0	1,3	1,0	0,3	5,0	0,0	1,0	5,1	1,0	-1,-1	0,5	0,3	0,2	0,3	4,0	0,3	5,0	0,5	0,3	0,2	4,2	4,2	4,1	2,0	4,3	1,3	5,0	2,2	4,2	0,5
iteration_857	-1,-1	1,2	2,2	0,7	3,0	4,0	-1,-1	0,7	-1,-1	2,2	2,3	0,7	0,4	0,5	0,4	1,0	2,5	4,0	2,2	2,2	2,5	-1,-1	2,2	0,2	2,5	1,2	1,2	0,5	1,2	5,0	0,2	1,4	0,2	2,3	0,7	5,0	1,0	1,0	0,4	1,2	2,2	0,5	0,4	0,5	-1,-1	2,1	0,2
iteration_858	5,0	0,3	5,1	3,0	5,1	5,0	7,0	6,0	5,0	2,1	-1,-1	2,1	7,0	2,2	1,1	0,4	7,0	2,0	7,0	10,0	2,0	2,1	0,2	4,0	-1,-1	1,3	0,2	-1,-1	1,4	2,1	3,0	0,3	2,4	1,1	3,0	2,0	-1,-1	0,6	0,6	0,5	1,0	2,0	2,0	1,0	5,0	4,1	3,0
iteration_859	4,0	4,0	3,0	0,5	5,0	0,2	9,0	3,3	0,5	0,2	0,5	3,3	0,2	4,0	0,3	0,5	3,3	0,1	0,1	0,4	3,3	3,2	0,5	0,0	0,2	0,5	-1,-1	0,4	0,5	5,0	0,4	0,4	0,5	2,3	0,4	1,2	0,4	-1,-1	0,5	0,4	4,0	2,2	2,0	0,2	3,1	5,0	2,2
iteration_860	0,5	3,2	3,5	3,0	0,2	0,5	0,0	6,0	1,4	6,0	3,1	0,5	3,0	0,4	3,0	0,4	6,0	0,8	0,7	-1,-1	3,4	3,0	0,6	3,2	3,2	0,2	0,2	4,0	0,1	-1,-1	-1,-1	0,4	1,0	2,2	1,1	-1,-1	1,3	1,1	0,3	0,1	3,0	1,2	1,0	1,0	4,0	-1,-1	1,0
iteration_861	1,3	0,2	-1,-1	2,4	1,1	1,3	2,1	2,1	5,0	-1,-1	3,0	-1,-1	2,1	3,0	0,7	0,0	-1,-1	1,1	3,0	2,3	5,0	2,1	-1,-1	3,0	1,4	2,3	1,3	1,4	3,0	2,2	1,4	1,2	-1,-1	4,0	3,0	-1,-1	2,0	1,2	2,0	-1,-1	0,4	3,0	1,2	-1,-1	0,4	-1,-1	1,2
iteration_862	1,1	0,4	-1,-1	1,1	0,6	0,2	1,1	-1,-1	0,5	1,1	-1,-1	0,2	-1,-1	3,2	0,2	3,0	1,1	1,1	0,2	-1,-1	0,4	2,1	2,1	3,1	0,1	0,1	0,1	0,2	-1,-1	1,3	0,4	4,0	1,1	0,3	1,1	1,3	2,0	4,0	2,0	3,1	1,1	0,2	1,1	0,2	5,0	3,2	1,1
iteration_863	5,0	2,0	3,0	3,2	4,0	5,0	4,0	5,0	1,3	5,0	1,4	1,2	1,2	0,4	1,2	0,4	4,0	2,0	4,0	4,0	-1,-1	2,0	2,0	1,0	1,3	0,5	0,5	3,1	0,2	1,2	0,3	0,5	0,1	0,2	3,0	1,1	0,1	5,0	5,0	5,0	2,0	0,2	1,0	1,2	2,0	0,0	0,0
iteration_864	-1,-1	4,0	-1,-1	4,0	4,0	3,0	-1,-1	-1,-1	3,0	2,3	3,1	2,3	4,0	0,3	2,3	0,5	2,3	1,3	4,0	2,3	2,0	2,1	3,3	2,3	2,1	2,4	2,4	3,0	5,0	0,0	3,0	5,0	4,0	5,0	4,0	3,0	7,0	5,0	7,0	5,0	4,0	5,0	3,0	3,0	5,0	8,0	7,0
iteration_865	5,0	5,0	8,0	3,2	-1,-1	4,0	8,0	5,2	5,0	8,0	1,0	6,0	-1,-1	4,1	8,0	3,2	5,2	-1,-1	5,0	7,0	6,0	4,0	4,0	7,0	5,2	3,2	6,0	3,0	0,4	4,0	3,2	2,0	3,2	5,0	1,1	-1,-1	4,0	1,2	4,0	-1,-1	2,3	2,2	2,2	2,2	-1,-1	-1,-1	1,2
iteration_866	-1,-1	1,1	3,1	0,1	-1,-1	0,5	3,0	0,2	0,5	3,1	4,0	0,2	3,1	2,1	-1,-1	0,4	0,1	-1,-1	5,0	3,2	0,5	1,1	1,1	0,2	0,3	0,2	0,4	1,1	4,0	0,5	5,0	1,3	4,1	2,3	4,1	-1,-1	1,1	4,3	1,1	5,0	4,0	2,1	2,0	0,1	5,0	2,0	2,1
iteration_867	4,0	4,0	3,0	-1,-1	1,0	0,4	0,1	2,0	4,1	0,4	0,4	-1,-1	0,1	0,5	3,1	5,0	0,1	0,3	0,3	-1,-1	4,0	0,5	-1,-1	0,4	7,0	7,0	7,0	0,2	-1,-1	-1,-1	0,2	-1,-1	-1,-1	-1,-1	-1,-1	0,2	0,1	0,6	-1,-1	0,6	1,2	3,1	4,0	4,0	2,0	-1,-1	3,0
iteration_868	0,4	0,3	0,5	-1,-1	0,2	0,5	0,3	0,3	-1,-1	3,2	2,0	3,2	3,2	-1,-1	3,3	3,2	1,4	0,5	0,5	0,8	1,0	3,0	3,0	3,3	0,5	6,0	0,5	3,2	0,4	0,5	3,0	2,3	0,6	0,4	-1,-1	3,1	2,2	-1,-1	2,2	0,7	4,0	0,5	2,2	2,3	5,0	-1,-1	2,2
iteration_869	-1,-1	3,2	0,3	2,2	3,1	0,3	2,2	-1,-1	2,0	0,4	0,3	0,3	0,3	2,0	2,2	2,0	2,2	2,1	0,3	0,3	-1,-1	0,0	-1,-1	1,1	1,2	1,2	1,2	3,2	4,0	0,4	2,2	0,4	2,2	1,1	-1,-1	2,2	2,2	0,4	2,2	0,4	-1,-1	-1,-1	2,1	0,4	1,3	1,1	0,3
iteration_870	3,2	2,1	2,2	3,1	2,2	3,2	3,2	3,2	1,1	5,0	4,0	2,1	5,0	0,4	-1,-1	-1,-1	0,3	3,2	0,4	0,4	-1,-1	-1,-1	4,0	3,1	5,0	5,0	-1,-1	0,0	0,2	4,1	0,1	0,5	3,1	0,4	0,1	4,0	0,3	-1,-1	3,2	3,3	0,2	0,1	-1,-1	0,2	-1,-1	0,6	0,2
iteration_871	5,0	3,0	2,0	3,2	6,0	0,4	0,2	3,0	5,0	0,2	0,5	5,1	2,2	0,1	0,2	0,5	2,2	-1,-1	0,6	0,2	6,0	3,1	0,1	2,0	0,6	0,4	0,6	3,0	-1,-1	3,2	3,2	5,0	3,2	2,1	3,2	0,4	4,0	7,0	4,0	1,2	2,2	3,1	0,3	5,0	0,3	2,3	3,2
iteration_872	4,0	5,0	6,0	1,0	6,0	0,5	3,0	2,0	0,2	2,0	3,0	1,0	1,0	-1,-1	2,0	0,4	2,0	1,3	1,2	1,2	1,1	4,0	0,0	0,1	2,2	2,2	0,2	2,0	4,0	0,2	1,0	1,3	5,0	0,4	5,0	0,1	4,3	1,3	5,0	2,0	1,2	1,2	1,2	0,4	5,0	4,2	4,2
iteration_873	2,0	0,4	1,2	1,3	-1,-1	-1,-1	2,0	4,0	0,3	1,2	3,0	0,5	2,0	1,4	1,2	4,1	0,5	1,1	1,1	1,1	1,2	1,3	2,3	1,4	1,1	5,0	1,1	0,5	1,2	0,4	0,5	0,5	0,5	0,2	-1,-1	-1,-1	0,6	0,3	0,7	0,3	3,0	0,4	3,3	-1,-1	0,4	0,5	-1,-1
iteration_874	3,2	0,4	0,2	3,0	3,0	0,2	2,0	1,0	4,1	1,2	0,4	-1,-1	1,2	5,0	1,0	0,4	1,0	0,1	2,1	0,0	4,0	2,2	2,2	-1,-1	0,2	-1,-1	1,2	1,2	2,1	3,2	0,3	3,2	2,2	2,2	3,0	3,2	-1,-1	-1,-1	5,0	0,4	1,3	4,0	2,3	3,0	5,0	0,2	0,5
iteration_875	4,0	3,0	0,0	0,1	7,0	4,1	0,1	0,1	0,2	0,0	0,5	-1,-1	0,0	0,5	0,1	2,0	0,0	4,1	4,0	-1,-1	0,2	0,5	0,0	0,2	-1,-1	-1,-1	1,1	0,4	2,0	-1,-1	0,1	0,5	0,3	3,0	2,3	3,0	0,6	0,2	0,5	-1,-1	2,0	-1,-1	2,3	2,0	1,2	3,0	2,3
iteration_876	4,0	5,0	3,0	0,3	3,0	0,2	2,3	1,3	0,2	1,0	0,3	4,0	1,3	4,1	1,3	3,0	1,3	0,4	0,4	0,4	0,4	1,1	1,1	0,4	2,0	3,0	3,0	-1,-1	4,0	-1,-1	0,2	0,5	0,2	0,2	4,2	0,0	0,2	0,2	0,5	-1,-1	0,5	4,1	4,4	0,2	2,3	2,1	0,6
iteration_877	2,1	5,0	2,0	3,0	5,1	0,2	0,0	0,0	0,2	3,0	3,0	-1,-1	3,0	3,0	0,0	3,2	-1,-1	0,2	-1,-1	0,2	0,2	3,0	2,0	0,0	1,0	-1,-1	3,0	5,0	3,1	2,0	0,1	0,2	3,0	0,4	3,0	1,1	-1,-1	0,1	3,1	0,1	4,0	0,2	-1,-1	1,0	5,0	-1,-1	0,0
iteration_878	4,0	4,0	4,0	0,0	4,0	2,1	2,0	2,0	-1,-1	-1,-1	0,4	2,0	2,0	3,0	2,0	4,1	2,0	2,1	2,0	3,0	5,0	0,2	0,2	-1,-1	0,1	4,0	2,1	-1,-1	0,2	2,1	0,2	0,3	0,0	1,3	0,0	2,0	-1,-1	0,0	0,3	0,0	0,5	-1,-1	1,3	1,3	0,3	-1,-1	-1,-1
iteration_879	0,2	1,4	0,4	0,4	0,4	1,1	0,5	0,3	0,5	0,7	0,2	0,1	0,5	5,0	0,5	0,4	0,5	0,5	1,4	0,5	0,1	0,1	0,1	1,1	0,3	0,3	0,6	2,1	0,4	2,0	2,3	5,0	2,1	3,2	0,2	1,3	0,1	4,0	5,1	5,1	0,2	3,1	3,2	0,1	0,2	-1,-1	3,1
iteration_880	3,0	0,5	3,4	0,4	-1,-1	3,0	3,3	3,1	-1,-1	3,1	0,3	-1,-1	3,1	2,0	3,1	0,5	3,1	0,3	3,3	0,3	0,3	0,4	0,6	4,0	3,0	-1,-1	0,6	1,1	0,4	-1,-1	1,1	5,0	1,3	0,3	1,1	1,1	3,3	3,3	4,0	2,3	5,0	-1,-1	4,1	1,1	-1,-1	-1,-1	3,1
iteration_881	0,4	0,2	0,1	4,0	0,5	0,4	2,1	2,0	3,0	2,1	0,5	2,0	-1,-1	3,2	2,1	1,4	-1,-1	0,3	0,3	0,3	6,0	0,4	0,1	0,2	1,1	0,5	3,0	4,0	4,0	2,2	4,0	5,0	4,0	0,2	4,0	2,2	4,0	5,0	4,0	4,0	4,0	2,1	4,0	4,0	5,0	0,1	4,0
iteration_882	-1,-1	0,2	1,0	0,5	0,3	0,2	1,1	0,4	5,0	1,4	0,4	1,4	1,1	5,0	0,1	3,0	0,4	1,1	1,1	1,1	0,0	0,8	1,4	0,1	3,1	3,1	3,0	0,5	3,1	0,3	-1,-1	0,3	0,5	4,0	3,1	0,1	0,4	0,1	0,7	0,1	2,3	4,0	-1,-1	5,0	5,0	5,0	3,0
iteration_883	2,0	2,0	3,0	0,5	3,0	0,5	2,4	2,4	2,0	1,4	1,3	1,1	-1,-1	-1,-1	2,1	5,0	1,4	2,2	0,7	0,7	5,0	1,3	0,4	7,0	4,1	6,0	1,1	0,4	0,3	1,1	0,5	0,5	0,1	-1,-1	0,6	0,5	0,2	0,4	0,1	0,5	0,3	2,4	0,4	2,0	1,4	0,4	-1,-1
iteration_884	1,1	0,5	1,4	3,2	1,4	0,5	3,4	3,4	3,0	1,2	5,0	1,2	0,6	1,2	0,6	-1,-1	0,6	0,6	3,3	-1,-1	3,1	6,0	5,2	-1,-1	2,4	2,2	1,4	5,0	-1,-1	-1,-1	3,0	0,5	2,2	4,0	3,0	6,0	0,3	2,4	0,3	0,6	4,0	2,0	4,0	2,0	-1,-1	4,0	2,2
iteration_885	2,1	0,3	0,4	5,0	0,4	-1,-1	1,3	-1,-1	0,4	4,1	4,0	1,3	1,1	2,1	4,1	-1,-1	1,1	1,0	0,3	0,6	5,0	3,0	3,0	3,0	0,3	4,1	4,1	4,0	1,1	1,3	5,0	-1,-1	0,1	0,3	-1,-1	4,3	4,0	4,0	4,0	1,1	-1,-1	-1,-1	1,2	1,2	5,0	-1,-1	0,2
iteration_886	3,0	1,3	2,0	0,1	2,3	4,0	1,1	1,1	0,5	1,1	1,4	1,1	1,1	3,0	1,1	5,0	1,1	-1,-1	1,1	1,1	1,1	0,5	1,4	4,0	1,1	4,1	5,0	0,2	2,1	3,0	-1,-1	3,0	0,1	0,4	0,1	3,2	3,1	3,1	0,0	0,1	0,4	0,4	0,3	0,3	0,5	0,2	0,1
iteration_887	2,0	0,5	2,4	0,1	2,1	1,0	2,1	-1,-1	3,0	-1,-1	3,1	0,5	0,4	2,0	0,4	0,5	0,5	0,1	1,1	2,0	0,0	0,2	0,2	1,0	0,0	0,0	0,5	3,0	0,2	4,0	0,4	0,5	-1,-1	0,4	0,3	4,2	0,4	-1,-1	0,4	0,5	3,0	-1,-1	2,1	2,2	1,3	1,1	-1,-1
iteration_888	0,3	0,5	0,6	1,1	0,6	4,0	1,3	0,4	3,2	0,4	0,3	1,3	0,4	0,5	0,4	0,4	0,4	0,3	-1,-1	5,0	3,1	1,0	0,6	0,2	0,3	0,5	0,3	1,3	0,1	3,0	-1,-1	0,5	2,0	5,0	1,1	0,3	1,5	1,5	1,5	1,5	3,2	2,0	1,2	4,0	0,5	4,4	0,7
iteration_889	0,2	2,3	0,5	7,0	3,4	3,0	2,2	5,3	0,4	-1,-1	4,1	5,3	-1,-1	0,4	5,2	0,4	2,2	1,2	1,2	4,0	0,7	9,0	4,3	-1,-1	5,3	5,1	-1,-1	2,3	5,0	2,3	2,0	0,5	7,0	3,2	0,3	0,3	2,3	5,3	5,2	2,2	1,3	3,0	0,3	3,3	-1,-1	3,1	2,0
iteration_890	0,2	0,4	0,2	3,3	0,4	3,0	3,1	3,1	0,5	3,1	5,0	3,1	3,1	0,4	3,1	4,0	0,4	0,1	6,0	5,0	3,3	4,1	4,1	0,2	4,1	0,1	3,0	-1,-1	-1,-1	1,2	3,0	0,5	3,3	0,3	3,0	3,2	3,3	3,2	0,6	3,2	1,2	3,2	4,0	0,4	0,4	0,4	-1,-1
iteration_891	1,1	0,5	-1,-1	1,3	1,2	4,0	1,3	2,0	-1,-1	1,3	4,0	2,0	2,0	3,0	2,0	5,0	1,3	1,3	4,0	1,3	1,5	4,0	2,0	1,0	5,0	5,0	-1,-1	1,3	1,2	3,2	-1,-1	-1,-1	2,0	2,1	-1,-1	1,2	5,0	-1,-1	5,0	2,0	-1,-1	0,3	0,3	0,3	3,0	1,1	1,0
iteration_892	0,5	0,5	0,7	3,2	-1,-1	0,3	-1,-1	0,4	2,0	5,3	5,0	3,2	-1,-1	0,4	3,5	0,2	3,5	0,3	0,4	0,4	2,2	3,0	3,0	0,7	0,5	3,0	0,7	5,0	-1,-1	-1,-1	2,2	0,3	3,3	4,1	2,3	-1,-1	0,6	3,3	3,3	3,0	-1,-1	6,0	7,0	4,0	2,0	1,1	2,3
iteration_893	1,3	1,3	1,3	3,1	2,0	1,4	3,3	0,4	0,4	-1,-1	1,2	0,4	3,3	4,1	1,1	0,4	-1,-1	3,4	0,7	4,0	3,1	1,3	1,3	4,3	1,2	1,2	0,3	3,0	3,1	2,2	0,1	2,1	6,0	-1,-1	3,0	2,0	3,1	3,1	5,0	5,0	2,2	4,0	6,0	4,2	4,0	0,0	-1,-1
iteration_894	4,0	4,0	4,0	5,2	0,7	-1,-1	2,2	7,0	2,0	7,0	5,0	-1,-1	-1,-1	1,2	2,2	0,2	7,0	4,0	0,2	4,0	7,0	-1,-1	0,2	6,0	0,3	0,3	0,3	-1,-1	-1,-1	4,0	0,2	3,1	6,0	4,0	5,2	4,2	4,0	8,0	4,0	8,0	1,4	-1,-1	3,0	6,0	0,4	2,0	5,0
iteration_895	4,0	1,1	3,1	4,0	3,1	3,0	2,1	2,1	4,0	2,1	4,1	5,0	2,1	5,0	2,1	0,5	2,1	3,1	1,1	3,1	2,0	6,0	6,0	4,1	2,3	-1,-1	2,3	2,0	-1,-1	0,4	0,2	0,2	2,0	1,3	4,0	0,4	2,0	-1,-1	0,0	0,0	0,2	3,0	2,1	2,1	4,0	3,3	4,0
iteration_896	0,5	0,4	0,2	0,3	0,7	0,4	0,3	0,0	5,0	0,5	2,0	-1,-1	0,2	5,0	-1,-1	3,1	0,5	0,3	0,0	0,0	2,0	1,3	1,2	4,0	0,1	3,0	3,2	0,2	1,3	0,2	-1,-1	1,0	0,3	0,4	0,5	1,1	0,1	-1,-1	0,4	0,4	-1,-1	0,4	-1,-1	1,1	0,2	0,5	0,3
iteration_897	0,5	5,0	0,3	3,0	0,3	4,0	0,0	0,3	4,0	3,0	0,4	0,3	3,0	0,2	0,3	2,0	3,3	2,0	2,0	2,0	2,3	0,6	-1,-1	-1,-1	0,0	2,0	-1,-1	3,0	5,0	1,1	8,0	0,4	0,0	-1,-1	0,0	4,0	0,4	0,1	0,3	0,3	1,4	-1,-1	-1,-1	0,4	5,0	-1,-1	-1,-1
iteration_898	0,3	2,3	0,3	4,0	-1,-1	4,1	1,0	1,3	2,0	3,0	2,1	-1,-1	1,3	0,4	1,3	0,5	3,0	4,0	-1,-1	4,0	2,0	3,1	2,0	1,2	0,4	1,4	1,1	3,0	4,0	1,2	4,0	5,0	3,0	0,2	4,0	1,2	4,0	3,0	4,0	3,0	0,5	1,2	1,0	1,0	0,4	-1,-1	2,0
iteration_899	2,0	2,0	3,0	5,1	1,0	0,2	2,1	7,0	-1,-1	2,1	3,0	4,4	6,0	1,4	7,0	3,2	1,1	-1,-1	0,3	0,3	-1,-1	3,1	2,0	6,0	2,2	8,0	8,0	0,4	-1,-1	0,4	0,1	2,2	5,1	1,2	0,1	-1,-1	2,1	0,3	0,3	0,3	-1,-1	1,0	1,0	1,0	0,5	-1,-1	0,1
iteration_900	3,2	4,1	7,0	4,1	4,2	5,0	4,1	4,1	2,1	-1,-1	2,1	4,1	3,1	2,0	4,1	0,3	7,0	8,0	4,1	4,1	2,1	2,1	-1,-1	-1,-1	4,1	0,3	1,4	5,0	0,2	0,2	4,1	0,5	4,1	0,2	4,1	4,2	0,4	4,2	4,3	4,3	5,0	0,1	3,1	2,0	0,2	0,2	3,3
iteration_901	0,5	4,0	4,1	4,0	0,4	0,3	4,1	0,1	-1,-1	8,0	5,0	-1,-1	-1,-1	3,0	0,1	0,2	8,0	0,4	0,1	-1,-1	1,0	4,0	9,0	5,0	0,1	0,2	0,1	0,5	4,1	2,0	0,6	3,2	4,5	5,0	0,1	2,5	3,5	7,0	-1,-1	7,0	5,0	3,1	6,0	5,0	0,4	3,2	6,0
iteration_902	-1,-1	0,4	0,6	0,5	0,6	1,3	0,9	0,2	0,4	0,6	-1,-1	0,2	-1,-1	0,5	0,5	0,3	0,9	-1,-1	1,4	1,4	0,2	0,3	3,1	-1,-1	0,1	0,4	0,4	3,1	1,4	1,3	4,0	0,3	3,0	2,3	4,0	3,3	0,1	0,4	0,7	0,4	5,0	3,3	1,3	4,0	1,2	1,3	1,1
iteration_903	3,0	-1,-1	2,2	-1,-1	1,2	3,2	1,2	0,2	1,1	2,0	3,2	2,0	3,0	0,4	1,2	1,3	3,0	1,2	3,2	4,0	1,2	0,2	5,0	1,3	1,2	1,2	0,5	1,4	4,0	2,2	4,4	0,1	1,0	0,3	4,4	4,2	1,1	1,1	0,1	-1,-1	1,2	4,3	1,3	5,0	4,0	0,1	1,1
iteration_904	2,0	4,0	2,0	3,1	2,0	0,2	5,0	3,0	2,3	5,0	-1,-1	0,1	0,1	2,0	5,0	-1,-1	5,0	3,0	2,2	2,0	3,3	1,0	1,1	-1,-1	6,0	-1,-1	3,0	3,1	0,5	2,3	0,5	3,0	0,5	3,2	0,2	2,1	3,1	3,4	0,1	3,4	1,4	0,3	0,5	1,2	5,0	-1,-1	3,4
iteration_905	-1,-1	1,2	1,0	1,0	0,4	2,0	1,0	1,0	-1,-1	2,0	2,0	1,0	-1,-1	5,0	0,0	0,2	1,0	2,0	2,0	1,0	0,2	2,0	1,0	0,0	0,1	-1,-1	-1,-1	-1,-1	-1,-1	5,0	1,5	0,2	1,5	4,1	1,5	6,0	0,6	1,1	4,0	1,1	5,0	5,0	-1,-1	9,0	1,1	1,1	-1,-1
iteration_906	4,0	0,5	4,2	2,2	-1,-1	0,3	2,2	-1,-1	2,3	0,4	1,1	0,4	2,0	1,3	6,0	5,0	6,0	0,4	2,2	2,2	-1,-1	0,3	0,3	-1,-1	5,0	7,0	-1,-1	4,0	3,2	0,4	5,0	3,0	2,2	-1,-1	5,0	3,2	-1,-1	1,2	3,0	4,0	2,0	4,0	3,0	1,0	0,4	1,3	3,2
iteration_907	5,0	0,4	2,4	-1,-1	3,0	0,4	0,4	0,4	0,5	0,4	0,5	2,0	2,0	5,0	0,4	3,1	0,4	0,7	-1,-1	0,5	0,3	0,3	2,3	-1,-1	0,1	0,5	0,1	1,0	0,2	3,0	0,0	0,3	0,2	5,0	1,0	3,0	0,2	2,0	2,0	0,0	1,3	5,0	6,0	0,3	0,3	0,0	1,2
iteration_908	0,5	0,5	-1,-1	8,0	0,3	2,0	2,0	5,2	0,5	3,1	0,2	3,1	5,2	0,2	5,2	0,4	5,2	0,1	5,0	5,0	5,2	0,2	0,2	0,2	5,4	-1,-1	-1,-1	4,0	5,0	5,0	8,0	3,0	6,0	-1,-1	8,0	5,0	3,0	7,0	7,0	7,0	4,0	7,0	4,0	4,0	1,1	3,0	-1,-1
iteration_909	2,2	3,1	3,2	1,2	5,0	3,0	3,2	3,2	-1,-1	4,0	-1,-1	3,2	1,2	-1,-1	0,4	3,0	4,0	1,2	1,2	4,0	0,4	0,5	5,0	2,0	1,2	1,2	1,2	2,0	1,2	-1,-1	1,2	4,1	2,0	2,2	2,0	1,0	3,5	5,0	5,0	1,1	5,0	3,0	5,0	-1,-1	2,1	0,3	4,0
iteration_910	0,4	4,0	1,4	1,4	3,0	4,0	2,0	0,8	4,0	1,4	-1,-1	0,8	2,0	4,0	0,8	0,2	1,4	3,0	3,0	3,0	-1,-1	0,5	0,5	4,0	0,6	0,4	0,6	-1,-1	4,0	0,1	2,0	0,4	4,0	-1,-1	1,4	1,0	3,2	-1,-1	1,2	3,2	1,1	1,1	1,1	1,1	2,2	1,1	4,0
iteration_911	0,2	4,0	-1,-1	0,3	-1,-1	4,1	0,4	0,3	0,5	0,3	0,5	3,1	0,4	3,2	3,1	2,2	3,1	0,3	4,2	0,3	0,5	0,3	3,3	3,2	0,3	0,3	3,2	0,4	1,1	2,3	1,2	5,0	-1,-1	0,4	0,3	2,2	4,2	2,0	4,2	2,0	0,2	0,2	0,2	0,2	3,0	3,3	0,3
iteration_912	0,4	4,0	0,2	3,0	4,2	1,2	0,0	0,0	0,4	3,0	3,1	0,0	3,0	4,0	-1,-1	3,1	0,0	1,0	0,2	1,0	0,2	3,0	3,0	6,0	-1,-1	6,0	6,0	3,2	0,5	0,4	3,5	2,0	0,2	0,4	3,5	0,7	1,2	-1,-1	1,0	1,2	2,0	3,3	2,3	5,0	1,3	-1,-1	0,5
iteration_913	2,0	0,3	2,3	0,6	-1,-1	3,0	0,7	2,4	-1,-1	2,2	3,0	2,2	0,7	2,3	2,4	1,1	2,2	2,4	1,4	1,3	6,0	-1,-1	3,0	0,6	1,4	1,4	3,0	0,4	0,4	2,2	-1,-1	0,4	0,6	0,3	-1,-1	-1,-1	-1,-1	2,4	2,2	0,5	-1,-1	0,3	-1,-1	2,1	1,2	1,2	2,1
iteration_914	0,3	1,2	1,1	8,0	1,1	3,0	4,1	-1,-1	4,0	5,0	0,4	5,0	5,0	0,4	4,1	0,2	4,1	2,1	2,1	5,0	-1,-1	4,3	1,3	1,4	0,3	4,2	4,0	4,1	5,0	0,2	5,0	0,5	4,1	4,0	1,1	4,1	0,6	0,6	0,6	4,0	1,2	4,1	4,2	-1,-1	-1,-1	4,3	4,1
iteration_915	1,2	4,0	4,0	-1,-1	2,2	2,3	2,0	2,0	0,3	2,0	4,0	2,1	3,0	-1,-1	-1,-1	3,0	1,1	3,0	3,0	1,3	1,2	2,1	2,1	-1,-1	0,1	4,0	4,0	3,1	5,0	4,0	4,0	4,0	4,0	4,0	4,0	5,0	1,0	5,0	1,0	7,0	4,0	4,0	5,0	3,0	-1,-1	1,4	4,0
iteration_916	-1,-1	3,0	3,0	5,0	2,0	1,3	3,0	5,0	2,1	3,0	3,0	4,0	4,0	4,1	5,0	0,3	3,0	3,0	-1,-1	-1,-1	0,3	5,0	5,0	5,0	3,3	2,0	3,3	2,1	4,0	0,4	3,0	0,5	3,0	1,3	5,0	2,2	1,5	-1,-1	-1,-1	2,0	3,0	4,0	2,0	2,0	2,2	2,3	2,0
iteration_917	3,0	0,4	1,1	7,0	-1,-1	0,3	4,0	3,1	0,5	3,1	0,2	5,0	4,1	-1,-1	4,0	2,0	4,1	1,3	1,0	3,0	0,1	2,2	-1,-1	4,0	-1,-1	4,0	-1,-1	4,1	3,1	-1,-1	7,0	2,0	3,1	1,1	4,1	5,0	0,1	2,1	-1,-1	0,1	0,4	4,1	0,2	4,3	0,2	1,2	0,1
iteration_918	0,3	2,1	-1,-1	5,4	0,2	-1,-1	-1,-1	2,4	-1,-1	2,4	0,2	2,1	0,3	3,1	2,4	3,2	2,4	0,4	2,3	2,0	3,0	2,1	0,2	3,1	0,6	2,2	-1,-1	0,4	1,1	2,0	1,4	4,0	1,4	1,2	1,4	1,4	2,4	3,0	3,0	2,4	2,2	1,4	1,2	0,6	3,1	1,1	-1,-1
iteration_919	1,3	0,4	1,3	-1,-1	1,1	4,1	4,0	4,0	2,3	0,4	0,4	4,0	4,0	0,4	0,4	4,0	3,3	5,0	7,0	1,1	5,0	1,0	3,0	1,0	3,3	1,1	1,3	1,1	3,1	1,0	3,1	1,3	4,0	0,5	3,1	3,0	4,0	3,3	2,0	3,3	3,2	3,0	3,0	3,2	4,0	4,0	3,0
iteration_920	2,2	0,5	-1,-1	0,4	0,5	0,5	0,4	0,4	3,0	0,4	5,0	0,4	0,4	4,0	0,4	5,0	-1,-1	0,2	0,7	0,2	2,2	2,2	3,2	2,2	3,2	2,2	2,2	1,2	1,2	4,0	0,4	4,0	1,2	-1,-1	1,2	0,2	1,0	1,0	-1,-1	5,0	5,0	4,2	0,2	2,0	0,5	0,5	0,2
iteration_921	5,0	5,0	3,0	0,2	2,0	0,3	3,2	-1,-1	2,0	0,2	0,2	3,0	0,2	0,2	-1,-1	0,3	3,0	3,0	3,3	3,3	0,5	0,2	3,0	0,1	0,0	0,2	0,2	0,4	0,5	0,5	0,7	0,1	0,6	-1,-1	0,7	0,9	0,5	-1,-1	0,4	0,3	5,0	2,4	5,0	2,4	0,4	2,2	2,1
iteration_922	5,0	0,4	0,1	3,4	5,3	2,0	0,5	3,1	3,0	0,5	3,0	-1,-1	0,5	-1,-1	3,1	4,0	0,4	1,1	1,4	1,4	0,3	2,1	1,1	0,5	1,1	1,1	4,0	3,0	-1,-1	0,3	3,0	0,2	3,0	2,2	3,0	3,1	3,0	3,0	0,2	3,2	3,1	3,2	3,2	0,3	-1,-1	-1,-1	6,0
iteration_923	2,3	5,0	4,0	1,3	3,1	0,3	3,0	-1,-1	4,0	2,3	1,2	3,0	3,0	0,3	3,0	0,5	2,3	1,1	1,2	1,2	-1,-1	1,2	2,2	1,2	2,5	1,0	2,5	1,4	1,3	0,3	1,3	0,5	-1,-1	1,1	0,7	-1,-1	0,5	0,7	0,4	0,4	0,3	0,4	0,3	0,3	4,1	5,0	0,7
iteration_924	5,0	0,5	4,3	2,0	1,2	-1,-1	4,0	0,3	0,3	-1,-1	0,4	6,0	-1,-1	0,5	0,3	0,5	0,3	4,2	4,2	5,0	0,3	4,3	2,1	4,2	0,3	0,3	0,3	0,5	3,0	2,0	2,0	0,5	2,0	0,5	2,0	3,0	0,5	2,5	0,5	2,0	-1,-1	2,4	2,0	2,0	3,0	3,4	2,0
iteration_925	0,5	2,0	0,1	0,1	2,4	1,3	0,0	5,0	1,1	0,1	5,0	0,2	0,2	3,0	0,2	0,5	-1,-1	-1,-1	0,3	1,0	0,2	1,1	1,1	3,1	0,5	0,5	0,2	0,4	0,3	0,4	-1,-1	0,5	0,1	5,0	-1,-1	0,4	0,5	0,0	0,6	0,5	1,1	5,0	6,0	6,0	5,0	2,0	5,0
iteration_926	4,0	0,3	2,0	3,0	2,3	5,0	-1,-1	3,0	0,4	4,0	0,2	3,0	3,0	2,1	7,0	5,0	2,0	1,0	7,0	2,0	1,2	-1,-1	2,0	3,0	4,0	-1,-1	-1,-1	-1,-1	3,0	4,0	-1,-1	5,0	1,0	4,0	3,0	-1,-1	2,0	4,0	3,0	3,0	0,2	4,0	-1,-1	1,1	4,0	5,0	-1,-1
iteration_927	3,2	0,3	-1,-1	3,0	-1,-1	5,0	0,3	6,0	3,1	-1,-1	3,0	3,3	0,3	0,5	-1,-1	0,4	6,0	1,0	4,3	4,3	6,0	4,0	5,0	0,0	0,3	4,0	3,4	0,2	3,0	5,0	0,0	4,0	-1,-1	0,5	3,0	1,0	3,0	-1,-1	3,0	1,0	0,3	0,3	0,1	0,4	0,5	0,7	0,1
iteration_928	0,5	3,0	2,4	0,1	2,4	1,2	2,1	2,1	0,4	2,0	4,0	0,5	-1,-1	2,2	0,4	0,2	2,0	0,3	3,0	2,2	2,1	-1,-1	-1,-1	0,6	0,1	2,1	-1,-1	0,2	3,0	0,3	0,1	4,0	-1,-1	0,2	-1,-1	0,2	2,1	2,0	2,1	2,1	4,0	0,2	1,0	-1,-1	4,0	1,2	1,1
iteration_929	0,4	0,5	0,3	7,0	0,6	2,3	5,1	2,1	0,5	2,1	5,0	5,1	5,2	1,4	5,2	4,0	5,2	0,4	2,1	5,3	0,5	6,0	-1,-1	1,2	7,0	7,0	7,0	5,0	4,0	2,0	2,0	4,0	0,0	3,0	2,0	2,0	5,0	-1,-1	1,0	-1,-1	3,1	5,0	3,1	-1,-1	0,5	3,4	6,0
iteration_930	5,0	4,0	-1,-1	1,4	3,0	4,0	4,4	3,0	0,4	-1,-1	2,0	3,0	5,0	0,2	4,4	0,3	4,4	8,0	4,0	4,4	2,4	3,0	2,0	1,0	-1,-1	-1,-1	0,6	1,4	-1,-1	0,2	1,3	0,3	-1,-1	2,3	0,7	1,1	1,1	1,2	1,2	1,1	0,1	2,4	4,0	3,4	-1,-1	3,0	3,0
iteration_931	2,2	-1,-1	-1,-1	1,1	2,2	3,2	3,0	2,1	0,5	3,0	2,0	-1,-1	2,1	0,5	3,0	-1,-1	0,3	2,2	2,2	4,0	4,0	2,0	2,0	0,6	5,0	2,0	6,0	3,0	2,1	-1,-1	3,0	2,2	1,1	-1,-1	3,0	2,1	-1,-1	1,2	2,1	1,2	0,5	2,4	0,7	2,2	0,3	-1,-1	2,4
iteration_932	0,3	0,4	-1,-1	-1,-1	0,6	2,0	0,1	2,0	3,2	0,1	4,0	0,1	2,0	5,0	2,1	4,0	0,1	0,1	2,0	0,1	2,2	3,1	3,1	5,0	4,0	4,0	2,1	3,0	0,5	0,4	2,0	-1,-1	2,0	0,4	2,5	0,4	2,0	2,0	2,5	0,4	3,0	0,7	2,5	1,2	2,3	-1,-1	2,5
iteration_933	4,0	0,4	3,0	0,2	1,0	3,1	0,0	3,0	4,0	3,2	1,3	-1,-1	3,2	3,1	3,0	0,3	0,0	3,0	0,1	-1,-1	7,0	0,5	3,3	3,2	3,2	-1,-1	0,1	1,2	5,0	0,2	1,0	4,0	3,0	-1,-1	5,2	1,1	-1,-1	3,0	3,0	3,2	3,1	5,0	5,1	8,0	5,0	5,0	0,1
iteration_934	1,4	3,0	0,4	4,0	-1,-1	5,0	3,4	3,4	4,0	1,4	0,4	-1,-1	1,4	1,1	1,4	4,0	3,4	4,0	7,0	7,0	6,0	0,5	3,3	0,5	3,4	3,4	4,0	3,1	-1,-1	-1,-1	0,1	4,0	1,1	4,0	0,1	0,3	1,1	-1,-1	4,0	4,0	0,2	0,2	0,3	0,3	3,2	2,2	1,1
iteration_935	0,5	2,1	0,4	2,0	2,4	-1,-1	1,4	1,1	0,5	-1,-1	4,1	-1,-1	-1,-1	2,1	1,4	4,0	1,4	0,7	3,0	2,4	0,1	1,1	5,0	3,0	-1,-1	0,4	-1,-1	3,0	5,0	0,3	3,0	0,3	6,0	4,0	3,0	2,0	2,1	4,1	-1,-1	4,1	1,2	-1,-1	2,2	-1,-1	5,0	6,0	2,1
iteration_936	2,0	2,2	2,0	2,1	2,0	3,0	4,0	-1,-1	2,2	0,1	0,5	0,1	0,1	3,0	2,0	-1,-1	2,0	-1,-1	3,0	3,0	0,3	0,4	0,2	2,1	1,0	3,0	3,0	0,4	2,2	-1,-1	2,3	-1,-1	-1,-1	0,5	2,3	4,3	2,3	4,0	4,0	2,3	0,2	0,5	0,4	2,0	5,0	0,3	0,5
iteration_937	1,2	4,0	2,2	0,3	3,3	1,4	2,0	2,3	2,0	2,0	0,5	0,5	0,5	0,2	2,3	0,4	2,3	0,4	1,0	3,0	2,3	0,4	0,7	0,4	2,2	2,2	2,2	2,3	3,0	-1,-1	-1,-1	0,3	2,0	0,3	5,0	0,4	0,2	0,1	2,2	-1,-1	4,0	3,0	1,0	3,0	5,0	-1,-1	0,0
iteration_938	0,2	4,0	1,2	3,0	3,2	1,2	1,2	3,0	0,2	-1,-1	5,0	1,2	1,2	0,4	1,2	0,5	2,0	-1,-1	1,2	-1,-1	1,1	4,2	2,0	1,4	-1,-1	2,0	0,6	2,2	-1,-1	-1,-1	3,0	5,0	1,2	3,0	4,2	1,3	4,0	-1,-1	2,2	3,0	-1,-1	4,0	0,4	0,0	0,4	0,2	3,0
iteration_939	0,2	2,0	1,1	0,3	2,0	2,2	1,2	1,1	2,1	0,2	3,2	1,2	0,3	3,0	1,1	0,2	1,1	-1,-1	3,0	3,0	1,1	1,2	3,2	2,1	1,1	0,2	0,2	4,1	0,3	2,0	4,1	5,0	4,1	0,4	0,3	-1,-1	7,0	2,1	6,0	2,1	0,2	0,3	-1,-1	0,2	0,5	0,6	-1,-1
iteration_940	0,4	4,0	3,2	1,2	3,2	4,0	1,2	0,4	5,0	0,4	4,0	0,4	1,2	0,2	4,0	2,2	3,2	1,2	3,2	4,0	3,2	3,2	3,2	1,1	1,2	3,0	3,2	2,0	0,5	0,2	1,2	5,0	1,3	0,2	1,2	1,1	3,0	4,0	-1,-1	3,0	0,0	0,3	3,2	0,1	1,1	1,1	4,0
iteration_941	0,2	3,2	3,2	3,2	3,2	2,3	-1,-1	3,2	0,1	0,4	4,0	3,2	3,2	1,4	3,2	3,0	3,2	5,0	0,5	0,5	3,1	6,0	3,2	-1,-1	1,2	2,2	2,2	0,0	0,2	1,3	0,4	1,3	0,2	0,2	0,4	0,5	-1,-1	0,5	1,0	0,3	0,3	0,3	0,4	0,3	5,0	2,1	0,4
iteration_942	2,0	4,0	4,0	2,1	4,0	0,4	1,1	1,1	3,2	3,1	0,5	5,0	5,0	0,3	3,0	-1,-1	5,0	0,4	1,1	1,3	-1,-1	2,3	3,3	-1,-1	2,0	2,0	6,0	4,0	4,1	4,1	6,0	2,0	6,0	0,5	6,0	6,0	2,0	4,0	6,0	4,0	-1,-1	4,1	4,2	4,0	5,0	4,1	6,0
iteration_943	1,1	4,1	4,1	0,5	4,1	0,5	4,1	-1,-1	4,0	4,4	-1,-1	-1,-1	0,5	4,0	0,2	1,4	0,5	4,5	0,2	-1,-1	0,1	3,4	3,1	0,1	-1,-1	1,1	0,5	0,3	0,4	1,4	0,6	0,4	0,1	4,0	0,5	1,2	0,2	0,2	0,3	0,3	0,3	-1,-1	0,4	2,3	2,3	-1,-1	0,4
iteration_944	2,3	5,0	0,3	2,2	0,3	0,2	0,2	0,5	1,2	2,0	2,2	0,2	2,3	1,3	0,5	5,0	2,3	0,1	0,1	0,3	0,4	0,2	2,0	1,3	0,3	0,2	0,3	0,3	2,2	1,1	2,1	5,0	2,1	0,4	2,1	3,0	4,1	6,0	1,1	6,0	-1,-1	2,3	3,0	2,3	0,0	3,3	2,1
iteration_945	0,4	0,4	0,5	3,4	0,5	5,0	1,2	0,5	0,2	1,3	0,5	1,3	1,3	2,0	0,5	0,4	-1,-1	2,2	3,2	4,0	0,4	1,1	-1,-1	2,0	-1,-1	0,6	0,6	2,0	0,3	0,4	1,3	2,1	1,3	5,0	1,3	1,4	0,4	-1,-1	-1,-1	-1,-1	0,4	-1,-1	-1,-1	1,2	1,1	3,1	0,3
iteration_946	0,5	0,5	0,6	5,0	0,6	2,1	2,4	2,4	0,3	2,2	1,1	1,4	2,4	0,2	1,4	1,4	1,4	2,4	2,1	2,1	-1,-1	2,0	1,1	-1,-1	2,0	0,8	-1,-1	4,0	1,1	2,0	2,1	1,1	2,1	5,0	-1,-1	2,0	2,1	1,1	-1,-1	1,1	0,3	2,1	0,1	0,4	2,1	5,0	0,1
iteration_947	0,5	3,0	0,4	0,2	0,1	4,0	0,2	0,4	2,1	0,0	0,1	0,2	0,4	4,0	0,0	3,0	0,2	2,0	2,2	2,0	0,1	2,0	2,2	2,0	1,0	2,0	1,0	5,0	0,3	0,5	0,1	4,0	0,2	2,0	-1,-1	0,3	-1,-1	-1,-1	4,0	0,2	-1,-1	2,1	-1,-1	0,2	0,2	2,2	0,1
iteration_948	0,3	3,0	1,2	0,4	2,2	0,3	0,4	1,2	5,0	0,4	0,3	0,4	0,2	5,0	1,2	0,4	1,2	0,5	0,5	0,2	2,2	0,2	0,5	4,2	0,5	1,1	1,3	0,4	0,5	5,0	0,4	5,0	0,4	-1,-1	-1,-1	0,2	1,2	1,2	4,2	4,2	1,4	2,2	1,2	2,4	-1,-1	3,1	0,4
iteration_949	1,2	0,2	1,0	0,2	0,4	0,5	1,0	0,2	0,3	0,2	2,0	-1,-1	0,0	-1,-1	1,2	1,3	0,2	0,4	-1,-1	0,4	0,0	1,0	1,0	4,0	0,5	1,2	2,0	2,0	0,5	0,5	3,0	2,0	0,2	4,0	3,5	3,1	1,2	1,0	1,2	1,2	0,4	4,0	1,2	1,2	-1,-1	3,2	2,0
iteration_950	3,1	1,1	-1,-1	0,5	1,1	0,3	1,3	1,2	3,2	1,2	0,5	1,3	0,3	0,5	1,2	0,2	1,3	0,5	0,4	1,2	5,0	1,4	0,7	0,5	0,3	0,3	1,1	0,4	0,5	4,0	0,5	1,0	0,4	1,2	0,4	3,2	0,2	0,2	1,2	0,2	1,2	-1,-1	0,4	1,2	0,2	1,2	0,2
iteration_951	2,2	-1,-1	0,2	4,0	0,4	3,1	0,2	0,2	5,0	-1,-1	4,0	0,0	4,0	0,5	0,0	0,2	0,2	0,1	3,0	0,1	2,0	3,0	3,0	4,0	0,1	0,1	0,1	-1,-1	2,0	3,1	0,0	0,4	-1,-1	0,5	6,0	4,3	0,0	0,4	0,0	0,4	1,2	4,1	4,2	5,0	5,0	0,4	4,0
iteration_952	2,0	5,0	-1,-1	0,4	4,0	0,4	3,3	3,3	4,0	0,1	4,0	3,1	3,1	3,2	0,1	3,0	3,1	3,3	0,6	0,4	1,3	3,0	0,1	3,1	3,1	-1,-1	0,1	-1,-1	1,1	2,3	1,2	5,0	1,2	2,0	1,2	1,3	2,2	4,0	3,2	2,2	0,5	3,0	2,0	-1,-1	-1,-1	0,2	3,0
iteration_953	-1,-1	0,4	0,1	6,0	0,1	5,0	1,0	5,0	0,5	5,1	1,4	5,0	1,1	-1,-1	1,0	4,1	5,0	4,0	-1,-1	4,0	5,0	5,4	5,4	0,5	1,1	1,1	0,1	2,0	5,0	0,5	6,0	3,0	1,0	5,0	6,0	5,0	-1,-1	0,5	-1,-1	2,0	-1,-1	9,0	6,0	-1,-1	3,0	3,0	3,0
iteration_954	4,0	3,0	2,0	0,0	0,2	4,0	0,0	0,0	4,1	2,0	0,5	2,0	0,0	3,2	0,0	0,3	2,0	2,0	2,0	2,0	4,0	2,3	0,2	0,2	0,1	0,2	0,2	2,0	0,5	0,2	2,5	3,1	2,0	-1,-1	2,5	-1,-1	5,0	3,0	5,0	3,0	0,4	-1,-1	0,3	0,5	3,2	3,2	3,2
iteration_955	1,1	5,0	2,1	2,0	3,0	2,0	0,1	0,1	-1,-1	2,0	0,4	2,1	4,0	1,1	4,0	-1,-1	2,1	-1,-1	2,1	0,1	3,0	2,3	2,1	2,1	2,1	2,2	2,2	0,7	0,3	2,1	2,3	-1,-1	0,1	3,0	-1,-1	2,1	2,0	0,1	2,0	0,2	0,5	1,0	1,4	1,1	5,0	3,0	2,4
iteration_956	3,0	4,0	7,0	0,6	3,0	1,4	3,2	3,4	3,1	4,4	-1,-1	3,2	3,4	5,0	3,4	1,4	3,4	-1,-1	0,6	1,2	3,4	2,2	9,0	3,0	0,8	3,4	4,0	1,4	0,3	0,4	0,5	0,3	1,2	1,3	1,1	0,5	0,5	1,0	1,0	1,0	-1,-1	2,0	1,1	1,1	4,0	3,0	1,3
iteration_957	4,0	0,4	2,2	7,0	2,2	5,0	6,0	3,2	0,4	5,0	4,0	6,0	-1,-1	0,2	6,0	2,1	-1,-1	9,0	9,0	9,0	3,1	7,0	7,0	3,1	4,0	2,1	4,1	4,0	-1,-1	1,2	6,0	2,4	2,0	3,1	3,0	4,2	2,1	0,1	2,1	2,1	3,0	3,1	3,1	3,0	5,0	4,0	5,0
iteration_958	0,4	4,0	2,0	3,1	2,0	2,0	0,1	5,0	4,0	0,1	0,3	3,0	-1,-1	-1,-1	2,1	4,0	0,1	0,0	0,1	0,0	7,0	0,0	0,3	3,1	4,0	4,0	2,1	5,0	1,1	5,0	3,0	1,3	3,0	2,3	0,5	2,0	-1,-1	2,3	2,3	1,3	1,1	3,3	4,0	3,1	2,2	2,3	4,0
iteration_959	1,4	2,3	3,0	0,8	3,0	0,2	2,4	1,4	0,4	1,4	5,0	2,4	1,4	0,4	1,4	0,5	1,4	-1,-1	0,5	2,1	0,8	1,4	4,4	1,4	0,5	0,8	1,1	0,5	0,5	0,3	0,5	0,2	0,5	0,5	-1,-1	-1,-1	5,2	-1,-1	0,4	0,4	0,5	0,4	0,4	0,2	0,2	0,3	-1,-1
iteration_960	2,3	3,0	1,3	0,8	3,0	0,4	0,7	1,4	0,5	0,7	1,1	1,4	-1,-1	2,2	0,7	4,0	1,4	-1,-1	0,4	0,8	1,5	1,1	1,1	0,5	1,4	1,4	3,3	1,4	1,4	3,0	2,0	2,1	0,8	5,0	2,0	4,0	0,5	0,5	2,4	0,5	0,3	5,0	4,1	1,1	3,1	1,0	4,1
iteration_961	2,3	2,2	0,5	1,0	2,3	3,2	0,2	1,2	2,2	0,2	1,4	1,2	1,2	0,5	1,2	3,0	0,2	0,4	0,4	0,2	2,2	1,4	1,4	1,1	1,2	1,2	3,0	1,0	1,3	1,3	1,0	0,2	1,0	2,1	1,3	1,0	1,0	1,2	0,0	2,0	0,3	2,3	2,3	2,3	0,3	2,3	3,0
iteration_962	3,0	5,0	-1,-1	2,0	7,0	0,5	1,0	1,0	4,0	4,0	4,0	1,0	1,0	3,0	4,0	0,3	4,0	0,3	0,2	1,2	3,0	5,0	-1,-1	1,0	1,2	3,1	1,1	4,0	2,0	0,5	2,0	1,3	4,0	0,5	2,0	1,4	1,3	1,3	1,3	2,0	-1,-1	1,4	0,5	1,1	1,4	1,1	0,7
iteration_963	0,4	4,0	3,2	2,1	1,2	-1,-1	1,2	8,0	4,1	8,0	4,1	1,2	4,0	3,0	1,2	2,0	-1,-1	0,4	1,0	0,4	3,1	5,0	4,2	2,0	1,2	2,0	-1,-1	-1,-1	5,0	4,0	6,0	0,5	1,0	3,2	2,0	-1,-1	1,4	0,4	0,1	0,1	0,2	0,2	0,2	0,2	0,4	0,3	1,0
iteration_964	1,1	0,2	1,1	0,3	1,1	0,4	0,2	0,2	4,0	1,1	3,0	1,1	1,1	0,1	0,2	2,2	-1,-1	0,4	0,2	0,4	2,1	1,1	-1,-1	0,1	0,3	2,1	2,1	4,1	0,4	-1,-1	4,2	0,5	0,0	3,0	4,2	6,0	0,2	0,7	-1,-1	4,5	3,0	0,2	3,2	0,0	3,0	4,0	3,2
iteration_965	0,1	0,4	0,2	3,4	0,2	-1,-1	3,1	3,1	-1,-1	0,5	3,0	0,5	3,1	2,1	3,1	0,3	0,5	3,2	0,4	0,3	0,3	1,0	2,4	2,1	3,2	3,2	0,3	3,2	0,5	2,0	0,6	1,0	0,6	4,0	3,4	1,2	0,2	0,4	0,4	0,2	0,5	7,0	3,5	4,0	5,0	4,0	3,2
iteration_966	1,2	0,3	-1,-1	3,0	1,3	-1,-1	2,0	1,0	4,0	2,2	2,1	2,0	1,2	3,0	1,2	0,4	2,2	1,0	1,0	1,0	3,0	0,1	2,0	1,2	1,2	1,2	1,2	-1,-1	4,0	0,5	1,0	0,3	3,0	-1,-1	1,0	0,3	3,1	0,2	3,1	-1,-1	0,1	-1,-1	3,1	0,0	0,0	3,5	3,1
iteration_967	3,1	1,1	0,2	2,0	3,1	-1,-1	0,1	2,1	0,4	0,1	0,5	0,1	0,1	3,0	2,1	0,5	0,1	0,0	0,2	0,2	2,2	0,0	0,0	0,1	0,2	2,4	2,4	0,3	2,2	2,0	-1,-1	3,0	0,5	2,0	2,0	-1,-1	0,3	3,3	0,4	-1,-1	3,0	3,0	4,0	3,0	5,0	5,0	2,3
iteration_968	2,0	-1,-1	6,0	1,1	-1,-1	3,2	2,1	4,1	0,2	3,0	1,1	4,1	5,0	0,4	4,1	4,0	2,1	2,2	2,2	0,3	4,1	0,2	5,0	4,1	2,1	6,0	2,1	1,0	0,5	-1,-1	-1,-1	-1,-1	1,1	4,0	0,4	1,1	0,1	4,1	0,1	1,0	5,0	0,4	8,0	-1,-1	1,2	5,0	0,1
iteration_969	3,0	0,1	3,0	1,0	3,0	-1,-1	-1,-1	0,0	3,0	4,0	0,4	4,0	3,0	0,1	4,0	4,0	0,0	0,3	-1,-1	0,2	4,0	3,1	1,1	0,0	3,0	5,0	1,0	2,0	4,0	0,5	3,0	3,0	3,0	1,3	3,0	2,5	4,0	1,0	1,0	5,0	5,0	2,3	4,0	-1,-1	0,2	1,0	5,0
iteration_970	0,3	-1,-1	-1,-1	2,0	0,2	5,0	1,0	1,2	0,3	1,0	1,3	1,0	1,2	5,0	1,2	3,0	-1,-1	5,0	5,0	2,0	1,0	2,0	1,0	3,0	-1,-1	-1,-1	2,2	3,0	2,0	-1,-1	-1,-1	3,2	3,0	0,4	0,3	3,0	5,0	5,0	2,2	-1,-1	3,1	1,1	3,1	0,2	0,2	0,2	3,1
iteration_971	0,4	2,2	2,2	0,2	-1,-1	5,0	2,1	-1,-1	0,3	2,1	2,1	0,3	2,1	0,4	2,1	2,2	2,1	4,0	2,1	3,1	0,3	0,3	0,2	0,4	1,0	0,3	4,0	0,4	-1,-1	0,4	0,4	2,0	0,6	5,0	0,4	0,6	2,3	2,3	0,3	2,3	5,0	4,3	8,0	8,0	0,4	1,3	4,3
iteration_972	5,0	4,0	4,0	2,0	4,0	3,1	3,0	3,0	0,4	3,0	2,0	3,0	3,0	0,0	3,0	2,0	3,0	-1,-1	1,1	-1,-1	2,3	2,0	3,0	3,0	2,0	2,0	4,0	1,3	-1,-1	4,0	2,0	0,2	-1,-1	-1,-1	1,3	4,0	1,1	1,1	1,1	1,1	4,0	1,1	2,1	3,0	4,0	2,1	0,2
iteration_973	0,0	1,3	3,0	1,0	2,3	0,3	3,0	2,0	4,0	3,0	5,0	3,0	2,0	-1,-1	2,0	0,2	2,0	2,3	1,3	1,3	3,0	5,0	5,0	2,2	0,0	0,0	2,2	0,3	1,2	0,2	1,3	3,0	0,5	4,0	1,0	1,1	1,2	2,3	2,3	1,3	0,2	2,0	0,0	2,2	2,0	2,0	1,0
iteration_974	0,4	0,3	-1,-1	3,4	0,6	-1,-1	3,1	-1,-1	5,0	0,5	1,3	3,0	0,5	0,2	3,0	-1,-1	0,4	2,1	2,1	2,1	8,0	1,0	4,0	0,4	3,2	3,1	0,1	0,5	4,0	3,2	3,1	0,4	1,1	5,0	3,1	-1,-1	1,2	1,0	1,2	-1,-1	5,0	3,1	7,0	4,1	0,2	3,1	4,2
iteration_975	0,2	5,0	4,1	0,4	1,1	0,2	0,4	4,3	-1,-1	0,2	2,3	4,1	0,4	0,4	0,4	4,0	4,1	0,5	-1,-1	0,3	0,7	0,2	0,4	-1,-1	3,1	1,1	1,3	-1,-1	0,2	0,3	0,3	0,4	0,3	3,0	-1,-1	-1,-1	-1,-1	0,2	0,3	0,2	0,1	2,1	-1,-1	2,0	1,3	3,0	2,3
iteration_976	4,0	-1,-1	4,1	2,0	4,1	0,2	1,1	1,1	0,3	-1,-1	2,0	1,1	5,0	-1,-1	1,1	5,0	1,1	1,1	0,2	0,2	1,3	3,0	1,0	2,0	2,0	1,1	2,0	-1,-1	2,0	0,4	1,1	0,4	1,1	1,0	2,0	1,0	0,4	0,2	0,2	1,3	2,0	2,0	2,0	2,0	4,0	4,0	6,0
iteration_977	3,0	0,4	1,2	4,0	2,2	2,0	5,0	1,0	0,4	5,0	-1,-1	5,0	4,2	0,4	0,2	4,0	5,0	1,0	3,0	1,0	1,1	1,2	-1,-1	0,6	2,2	2,2	2,2	0,1	4,1	5,0	4,1	2,1	0,1	5,0	4,0	4,0	2,0	-1,-1	2,1	2,0	1,1	8,0	5,0	5,0	-1,-1	1,1	-1,-1
iteration_978	1,4	3,0	3,4	3,0	4,0	2,0	4,0	2,4	4,0	-1,-1	4,0	5,0	1,4	2,0	4,0	0,7	4,0	3,0	5,0	-1,-1	1,4	4,0	-1,-1	2,4	4,0	3,2	3,2	1,3	4,0	5,0	-1,-1	2,0	3,0	-1,-1	2,3	4,3	2,0	2,0	3,0	2,0	4,0	5,3	8,0	6,0	3,0	7,0	-1,-1
iteration_979	4,0	1,4	2,0	-1,-1	2,0	-1,-1	2,0	3,0	0,3	2,0	0,2	3,0	-1,-1	5,0	3,0	0,3	2,0	1,2	3,0	3,0	-1,-1	1,2	-1,-1	3,0	-1,-1	1,1	2,1	4,0	1,0	4,1	2,0	1,3	3,0	-1,-1	2,0	2,1	2,3	1,3	1,3	7,0	2,0	2,0	1,0	3,0	4,0	-1,-1	2,0
iteration_980	3,0	0,4	2,2	5,0	-1,-1	0,5	1,2	6,0	4,1	1,2	0,3	1,2	1,2	0,2	3,0	5,0	-1,-1	5,0	1,0	1,0	8,0	0,5	0,5	0,4	2,0	1,0	7,0	5,0	-1,-1	-1,-1	2,0	4,1	-1,-1	0,4	4,1	-1,-1	1,1	5,0	5,0	1,1	0,4	0,3	0,4	0,3	0,5	0,4	1,2
iteration_981	-1,-1	0,2	0,5	2,1	0,5	0,4	2,4	2,1	5,0	2,4	2,1	0,5	0,5	4,0	0,5	3,1	0,5	2,3	0,5	2,1	4,1	2,1	2,4	0,3	0,2	3,4	0,5	2,1	1,1	0,5	0,2	0,3	0,2	0,4	0,2	0,6	0,4	0,1	0,4	-1,-1	1,4	0,3	1,1	1,1	0,3	0,4	1,3
iteration_982	0,3	0,2	0,4	2,0	0,3	0,5	2,2	2,2	2,0	0,2	-1,-1	2,2	0,2	3,0	0,2	5,0	2,2	2,3	2,2	2,3	4,0	0,2	2,0	-1,-1	-1,-1	-1,-1	1,0	2,0	4,0	3,2	2,0	0,4	4,0	4,0	4,0	5,0	6,0	2,1	2,1	2,3	5,0	3,0	6,0	5,0	5,0	4,0	4,1
iteration_983	0,3	3,2	-1,-1	-1,-1	0,2	3,0	0,6	0,3	0,5	0,5	1,2	0,5	0,3	5,0	0,2	5,0	0,6	-1,-1	-1,-1	3,3	-1,-1	1,3	-1,-1	-1,-1	3,0	3,0	3,0	6,0	0,3	2,3	0,8	2,0	0,8	4,0	0,3	2,3	1,5	-1,-1	1,5	1,5	-1,-1	1,0	3,0	3,0	1,4	1,4	2,5
iteration_984	1,4	1,3	-1,-1	0,4	2,0	2,2	1,1	1,3	1,4	0,7	5,0	1,1	5,0	3,2	1,3	5,0	0,5	-1,-1	3,0	0,3	1,4	5,1	6,0	3,1	1,3	1,3	1,3	2,3	0,2	-1,-1	2,1	-1,-1	2,1	4,0	2,1	0,3	5,0	3,1	5,0	3,1	0,3	2,1	2,3	0,1	5,0	3,0	2,3
iteration_985	0,1	-1,-1	2,0	0,5	-1,-1	3,0	-1,-1	0,3	0,2	0,2	2,0	2,3	2,3	1,3	0,3	0,3	-1,-1	1,3	1,3	3,0	0,4	-1,-1	1,3	1,3	0,3	0,0	0,0	2,3	0,5	1,1	2,2	0,3	0,5	0,2	2,2	2,1	0,5	0,4	-1,-1	0,3	2,0	2,2	3,0	1,0	4,0	4,0	2,2
iteration_986	0,2	0,2	0,2	3,1	0,2	3,0	-1,-1	3,1	4,0	3,1	0,5	0,2	3,1	2,2	3,1	3,0	0,2	0,1	0,1	0,1	-1,-1	-1,-1	0,6	5,0	2,1	4,0	5,0	0,3	5,0	0,5	3,2	0,2	3,1	4,0	-1,-1	3,0	0,1	3,5	3,0	3,5	4,0	2,1	2,0	2,0	3,1	-1,-1	2,0
iteration_987	2,3	0,3	0,4	4,2	0,4	1,1	0,3	4,1	2,0	4,1	0,4	0,5	0,5	0,5	4,3	1,2	4,1	0,0	-1,-1	1,1	-1,-1	0,6	0,6	0,5	1,3	1,3	0,5	0,4	-1,-1	0,2	4,2	2,2	1,2	5,0	4,2	4,1	3,0	1,2	2,2	1,2	2,2	1,2	3,0	3,0	0,4	4,1	3,0
iteration_988	4,0	4,1	2,1	-1,-1	2,1	1,2	2,1	0,2	-1,-1	-1,-1	0,2	0,2	2,1	0,6	0,2	-1,-1	2,1	1,1	0,3	1,1	0,3	0,3	0,1	0,3	0,2	0,2	0,2	0,3	2,1	4,1	0,2	4,0	2,2	0,2	2,1	0,2	3,2	3,2	3,0	3,0	0,2	2,1	-1,-1	2,1	4,0	2,1	3,1
iteration_989	4,1	5,0	8,0	2,0	4,1	-1,-1	5,0	5,0	0,5	-1,-1	3,0	5,0	5,0	4,0	5,0	2,0	5,0	4,3	1,2	1,2	1,4	6,0	3,0	1,0	4,0	6,0	3,0	3,5	1,4	-1,-1	2,0	0,5	2,0	0,5	2,0	1,4	1,4	1,4	-1,-1	1,1	0,3	1,0	1,0	1,0	-1,-1	0,3	1,0
iteration_990	-1,-1	5,0	6,0	0,8	1,0	0,3	-1,-1	5,4	4,1	1,4	0,1	1,4	1,4	2,3	5,4	2,2	1,4	0,6	1,2	0,5	-1,-1	1,0	0,5	1,3	-1,-1	2,4	5,2	0,5	-1,-1	2,0	-1,-1	0,3	0,4	4,0	0,1	2,0	0,3	0,3	0,0	-1,-1	0,5	-1,-1	0,3	3,3	4,0	3,0	0,3
iteration_991	4,0	3,0	5,0	3,2	5,0	2,0	3,2	7,0	0,5	2,2	0,2	2,2	6,0	2,0	2,2	1,4	2,2	1,2	4,0	1,2	3,1	-1,-1	2,1	3,0	0,6	1,2	1,2	0,5	-1,-1	0,5	3,3	0,5	3,2	4,1	3,3	3,0	3,3	3,3	0,4	3,2	5,0	0,4	1,3	4,3	2,1	0,2	4,0
iteration_992	-1,-1	0,2	0,2	3,0	0,2	4,0	1,1	1,1	4,0	-1,-1	0,0	1,1	2,1	0,5	1,1	2,1	2,1	2,1	2,1	2,1	1,0	1,4	1,4	-1,-1	2,1	-1,-1	2,1	-1,-1	2,3	0,5	6,0	5,0	1,3	2,3	6,0	4,1	-1,-1	2,3	2,3	3,3	0,2	-1,-1	0,5	4,2	2,0	1,3	3,2
iteration_993	2,0	0,4	1,3	3,1	1,1	1,1	1,1	3,3	-1,-1	4,0	3,1	4,0	3,3	3,0	-1,-1	2,1	3,3	2,0	1,1	0,2	1,3	3,1	6,0	3,0	2,1	2,1	0,2	4,0	0,2	4,0	1,1	1,0	3,1	2,2	1,1	2,0	-1,-1	0,1	4,0	4,0	5,0	2,1	2,1	4,0	0,2	2,1	5,0
iteration_994	0,4	0,3	2,0	0,4	2,4	0,5	0,1	0,3	2,3	0,1	0,4	-1,-1	-1,-1	1,2	2,1	1,2	0,3	0,4	0,2	0,4	2,0	0,4	2,1	0,5	0,3	2,2	0,3	0,2	2,3	0,4	-1,-1	3,0	0,4	5,0	0,4	0,2	3,1	3,3	0,1	3,1	-1,-1	0,3	0,5	0,2	2,3	0,3	3,2
iteration_995	5,0	3,0	4,0	1,1	-1,-1	3,1	1,1	3,1	3,1	2,0	5,0	3,1	2,0	6,0	2,0	0,4	1,1	1,1	1,1	3,1	3,1	0,1	0,1	1,3	1,2	1,2	1,2	4,1	1,1	-1,-1	1,1	0,4	-1,-1	0,3	1,1	2,0	1,1	0,4	1,1	1,1	1,3	0,3	-1,-1	0,4	0,2	0,2	1,2
iteration_996	-1,-1	0,5	0,5	2,2	1,4	0,3	0,3	0,3	0,5	2,4	0,5	2,4	2,4	5,0	2,1	0,5	0,3	0,3	0,2	0,3	0,6	2,2	2,2	3,0	2,5	2,5	-1,-1	0,4	5,0	-1,-1	2,2	0,2	3,0	1,1	3,2	5,0	0,3	3,1	3,1	0,3	2,3	-1,-1	1,3	1,3	4,0	-1,-1	1,2
iteration_997	2,3	0,2	-1,-1	4,0	0,3	4,0	3,2	1,3	0,4	1,2	0,4	1,3	1,3	0,2	1,3	1,4	3,2	3,2	6,0	-1,-1	0,3	0,5	0,5	-1,-1	0,7	0,7	0,7	3,2	3,0	2,0	1,2	1,0	1,2	1,4	2,2	0,2	1,2	1,0	5,5	1,2	1,2	1,2	2,0	0,4	0,3	1,1	1,2
iteration_998	2,2	1,0	0,7	1,1	1,2	0,5	-1,-1	2,1	4,1	3,0	3,1	-1,-1	3,0	5,0	-1,-1	5,0	0,1	2,0	2,5	1,5	6,0	5,0	2,1	2,0	0,0	0,0	5,1	3,0	0,3	0,2	2,2	0,4	2,1	1,4	1,1	2,1	2,2	2,2	2,2	2,2	1,0	2,0	2,0	1,0	-1,-1	0,7	1,2
iteration_999	-1,-1	4,0	2,0	2,2	-1,-1	0,2	1,2	1,2	0,4	3,0	0,5	1,2	3,0	1,3	1,2	4,1	-1,-1	0,4	0,2	1,0	0,4	1,0	0,2	2,0	4,2	5,0	1,1	5,0	0,2	4,0	2,0	5,0	3,2	4,0	3,2	6,0	4,2	-1,-1	4,0	2,4	5,0	4,2	5,2	-1,-1	0,4	0,0	4,2
iteration_1000	0,5	0,3	0,5	-1,-1	0,4	0,5	-1,-1	4,2	1,4	2,3	0,0	2,3	2,3	0,1	4,3	5,0	2,3	4,2	0,4	4,2	0,6	2,3	2,3	0,4	4,3	4,3	4,3	-1,-1	-1,-1	1,1	6,0	4,1	4,3	2,3	6,0	4,1	4,3	4,1	8,0	4,3	0,4	2,3	-1,-1	2,3	5,0	4,0	0,6
iteration_1001	-1,-1	0,1	3,1	8,0	0,2	0,5	5,1	5,1	4,1	3,1	1,2	8,0	3,1	4,0	5,1	-1,-1	5,1	0,2	-1,-1	5,1	4,1	3,2	6,0	1,1	1,1	6,0	5,1	5,0	5,0	1,1	3,0	0,4	2,0	5,0	2,0	0,0	0,2	0,2	0,2	0,2	1,1	5,0	2,1	3,1	0,5	2,2	2,0
iteration_1002	5,0	0,4	2,3	4,0	3,3	4,0	6,0	4,3	0,2	4,3	4,0	2,0	2,0	1,3	6,0	-1,-1	-1,-1	-1,-1	4,0	6,0	2,4	3,0	5,0	-1,-1	6,0	3,0	3,0	4,0	5,0	2,0	4,0	0,3	9,0	5,0	9,0	4,0	4,3	4,3	-1,-1	5,0	0,2	7,0	3,0	4,0	1,4	3,4	4,0
iteration_1003	1,4	-1,-1	0,4	0,3	4,0	0,3	0,7	0,7	2,3	0,0	1,0	0,3	0,7	2,2	0,0	0,5	0,3	0,6	0,5	0,4	2,3	0,0	1,3	-1,-1	0,1	0,1	0,1	8,0	2,3	4,0	2,0	0,3	0,3	3,2	0,3	6,0	0,3	0,3	0,0	0,6	1,0	0,2	1,0	1,2	4,0	2,2	-1,-1
iteration_1004	0,4	0,1	3,0	4,0	0,3	3,2	1,2	1,0	1,2	1,2	0,3	-1,-1	3,0	5,0	3,2	3,2	1,0	4,0	4,0	3,2	1,2	1,1	1,1	3,0	3,2	6,0	6,0	3,0	-1,-1	2,1	2,1	2,0	1,1	1,3	1,1	-1,-1	1,0	0,1	0,1	-1,-1	1,4	2,0	2,0	2,0	3,1	4,0	2,0
iteration_1005	0,2	0,5	0,3	3,2	0,3	2,3	0,3	0,4	2,2	0,3	4,0	-1,-1	3,2	1,3	3,2	0,2	0,4	0,5	0,5	0,5	0,4	-1,-1	2,2	1,2	3,1	0,3	0,9	3,1	0,2	4,1	-1,-1	0,5	0,1	0,4	3,2	7,0	0,6	0,1	0,6	0,0	-1,-1	0,4	3,2	0,4	2,3	2,2	0,3
iteration_1006	0,3	1,1	0,3	0,3	1,1	0,2	0,2	0,2	4,0	-1,-1	0,5	0,4	0,2	2,3	0,3	1,3	0,2	0,3	0,3	0,3	2,1	-1,-1	0,4	0,4	0,4	0,4	-1,-1	0,2	0,4	4,1	0,3	0,4	0,3	0,4	0,3	0,3	0,2	0,3	0,4	0,4	0,2	0,4	0,9	0,3	1,1	1,2	0,2
iteration_1007	-1,-1	0,5	0,8	2,3	0,3	2,0	2,3	0,8	0,1	2,3	0,3	0,8	2,3	4,0	0,6	1,1	-1,-1	2,3	-1,-1	4,0	-1,-1	0,3	-1,-1	3,3	0,4	-1,-1	0,4	0,5	3,0	1,2	-1,-1	3,0	1,3	1,0	1,3	2,2	2,0	2,3	2,3	1,3	2,3	-1,-1	0,3	2,0	0,5	-1,-1	1,0
iteration_1008	3,0	0,3	3,2	-1,-1	3,1	2,0	0,6	1,2	1,1	5,5	0,4	1,2	1,2	2,0	4,0	0,2	0,6	1,4	1,4	1,2	2,0	1,4	1,4	3,0	1,2	3,2	1,0	1,4	-1,-1	0,2	0,5	-1,-1	0,8	1,4	1,4	0,6	0,4	0,4	-1,-1	0,9	-1,-1	1,4	2,0	2,0	0,2	-1,-1	1,0
iteration_1009	0,4	0,2	0,1	5,0	0,3	0,5	4,1	4,0	4,1	1,0	4,0	-1,-1	1,0	0,2	4,0	0,2	1,1	0,1	0,6	0,1	4,1	6,0	6,0	0,0	4,2	-1,-1	4,2	1,2	4,0	3,1	4,2	0,2	4,2	2,1	5,0	3,2	0,3	4,1	0,3	4,1	2,0	6,0	4,0	4,0	3,0	3,0	0,4
iteration_1010	0,5	2,0	1,4	0,4	1,4	2,0	0,4	1,4	0,5	0,8	5,0	1,4	1,4	2,0	0,8	2,3	1,4	0,0	2,0	0,0	1,1	5,4	1,0	3,0	0,7	0,7	2,4	1,4	5,0	0,3	-1,-1	0,4	-1,-1	0,2	5,4	0,6	1,4	1,4	0,0	1,4	-1,-1	0,6	0,6	0,6	0,4	0,2	-1,-1
iteration_1011	1,2	3,0	1,0	4,0	-1,-1	0,4	4,0	4,0	4,0	4,0	4,0	5,0	4,0	5,0	1,0	0,3	5,0	0,1	0,1	-1,-1	-1,-1	2,0	5,0	4,0	1,2	1,1	0,0	5,0	-1,-1	-1,-1	9,0	5,0	9,0	3,2	5,0	5,1	4,0	5,0	5,0	4,0	1,4	3,0	3,4	0,4	-1,-1	4,0	3,0
iteration_1012	4,1	0,3	0,4	0,3	4,3	4,0	0,4	0,5	-1,-1	0,2	2,0	0,2	0,2	0,5	0,3	-1,-1	0,5	1,1	1,3	1,3	1,0	1,1	1,1	0,3	0,1	5,2	0,1	0,2	0,2	4,0	-1,-1	2,0	0,1	-1,-1	0,3	2,1	-1,-1	1,0	1,0	1,1	1,1	4,2	4,1	1,2	1,3	-1,-1	0,1
iteration_1013	1,3	0,5	-1,-1	2,0	0,5	0,2	3,0	0,2	0,5	2,2	5,0	2,2	3,0	0,5	1,0	1,2	3,0	1,0	1,2	-1,-1	0,7	4,2	3,0	1,1	0,2	2,0	-1,-1	0,4	2,0	-1,-1	2,0	-1,-1	0,0	4,1	2,4	0,0	-1,-1	2,0	1,0	9,0	0,5	2,1	2,3	0,3	0,4	0,5	-1,-1
iteration_1014	2,0	3,2	1,2	8,0	1,2	2,0	3,0	5,0	2,3	4,2	-1,-1	-1,-1	4,2	3,1	4,2	-1,-1	-1,-1	3,0	4,0	3,0	6,0	4,3	0,5	3,2	6,0	6,0	0,5	4,1	5,0	3,2	-1,-1	2,0	4,1	4,0	4,1	1,2	1,1	5,0	1,1	1,1	-1,-1	0,1	-1,-1	0,1	3,0	1,0	1,0
iteration_1015	2,0	3,0	4,0	2,2	4,0	2,0	3,2	1,2	1,2	1,2	4,0	3,2	1,2	1,0	1,2	2,0	3,2	4,0	-1,-1	1,2	1,2	6,0	4,0	1,2	2,0	1,2	2,0	0,2	2,2	2,2	0,4	0,2	2,2	5,0	2,2	0,4	-1,-1	0,3	2,1	0,3	2,0	4,0	4,0	4,0	1,4	2,4	2,1
iteration_1016	5,0	2,3	6,0	2,4	6,0	4,1	4,0	2,4	2,1	4,0	4,0	4,0	-1,-1	0,4	4,4	-1,-1	-1,-1	-1,-1	6,0	2,1	0,5	6,0	5,0	0,6	1,4	1,4	1,4	2,0	0,5	0,5	0,4	4,1	2,1	-1,-1	2,4	0,5	6,0	0,2	4,1	2,1	2,2	-1,-1	-1,-1	2,2	0,5	2,0	2,2
iteration_1017	0,5	3,2	0,3	0,5	-1,-1	0,2	2,0	0,6	3,0	0,6	3,0	0,3	0,6	4,0	0,5	0,5	0,3	0,2	0,2	0,2	2,2	0,2	0,2	3,4	0,2	0,5	-1,-1	2,1	0,4	0,3	0,1	2,2	2,4	3,0	2,4	0,3	2,2	4,0	4,0	2,4	-1,-1	1,4	1,1	1,1	0,5	2,2	1,2
iteration_1018	-1,-1	2,1	2,0	5,3	0,1	1,0	7,0	2,3	4,0	5,0	0,2	2,3	-1,-1	0,5	5,0	1,3	2,3	6,0	-1,-1	2,0	2,3	0,4	2,1	2,4	0,3	5,3	1,0	0,5	-1,-1	4,1	5,3	0,5	0,2	2,0	5,2	5,0	0,3	0,6	0,1	0,6	2,2	1,2	-1,-1	0,4	5,0	6,0	1,2
iteration_1019	4,0	3,1	2,1	4,0	2,1	-1,-1	0,1	0,1	4,0	4,1	3,0	2,0	0,1	5,0	6,0	3,2	6,0	0,5	0,5	0,6	3,1	5,0	3,0	0,1	2,2	4,2	2,2	5,0	0,2	-1,-1	4,2	0,3	4,2	4,1	4,2	6,0	4,3	4,0	0,2	1,0	5,0	8,0	7,0	7,0	1,2	4,2	3,3
iteration_1020	1,1	0,4	0,1	0,7	0,1	1,2	0,5	0,6	0,4	0,2	4,0	0,2	0,3	0,2	0,3	4,0	0,6	1,5	1,5	-1,-1	0,7	2,2	2,0	0,2	2,2	2,2	2,1	0,5	0,4	4,0	0,7	0,4	2,2	5,0	0,7	-1,-1	0,7	0,7	0,4	0,4	2,0	1,5	2,5	1,0	5,0	5,0	0,7
iteration_1021	3,0	0,5	2,5	3,1	1,0	1,2	2,1	2,1	3,2	5,0	2,0	3,5	3,5	3,0	0,6	-1,-1	5,0	3,0	0,3	2,2	0,3	0,5	2,5	6,0	2,5	3,5	2,5	4,1	3,2	3,0	3,1	4,0	4,2	-1,-1	4,2	0,1	-1,-1	4,0	7,0	3,2	5,0	-1,-1	3,2	2,2	4,0	0,4	4,0
iteration_1022	0,2	2,2	0,3	2,1	0,3	-1,-1	0,2	2,1	3,2	0,3	4,1	0,3	0,2	0,4	2,1	2,0	2,2	0,3	0,3	0,3	3,1	4,2	0,5	0,3	3,0	3,0	3,0	0,5	5,0	0,3	3,1	5,0	2,1	3,2	-1,-1	3,0	7,0	5,1	0,1	5,1	2,0	0,3	1,1	-1,-1	3,0	4,0	2,1
iteration_1023	0,5	2,2	-1,-1	-1,-1	2,4	2,3	0,4	2,3	0,3	2,3	0,2	6,0	4,1	2,2	-1,-1	4,0	2,3	-1,-1	0,4	0,4	2,3	4,2	-1,-1	6,0	-1,-1	4,0	4,0	0,3	4,0	4,1	4,3	3,0	-1,-1	-1,-1	0,0	-1,-1	3,0	0,3	3,0	3,0	0,5	0,2	0,1	0,3	1,2	-1,-1	3,0
iteration_1024	1,3	3,0	1,0	1,0	1,0	2,0	1,0	2,0	3,1	1,0	0,3	1,0	0,0	0,5	1,0	3,0	-1,-1	-1,-1	2,0	0,0	4,0	1,1	0,1	-1,-1	-1,-1	3,0	1,0	1,1	4,0	-1,-1	4,1	-1,-1	4,1	2,0	0,1	2,1	4,3	3,0	5,0	0,4	-1,-1	1,0	2,0	5,0	0,5	-1,-1	1,3
iteration_1025	4,0	4,1	8,0	4,0	0,1	-1,-1	6,0	6,0	5,0	6,0	1,3	6,0	-1,-1	3,2	6,0	1,3	6,0	2,5	2,0	4,5	-1,-1	4,3	4,3	7,0	2,3	5,0	-1,-1	0,0	5,0	0,5	5,0	3,0	4,0	2,0	5,0	3,2	4,0	3,0	3,0	4,0	2,0	4,0	3,0	3,0	0,2	0,1	4,0
iteration_1026	-1,-1	-1,-1	0,5	0,4	1,3	0,5	0,7	-1,-1	4,1	0,7	3,0	0,6	0,6	0,2	0,3	-1,-1	0,6	0,4	0,4	0,9	-1,-1	1,4	2,2	0,2	1,0	1,3	1,0	0,2	0,5	2,0	0,1	0,2	0,4	4,1	0,4	2,0	0,1	0,1	-1,-1	0,1	0,0	4,4	-1,-1	5,0	3,2	4,2	1,1
iteration_1027	0,5	0,2	0,7	5,2	0,0	0,5	-1,-1	5,2	-1,-1	5,2	1,3	0,4	-1,-1	4,0	0,7	3,0	-1,-1	0,6	0,9	5,4	7,0	-1,-1	1,2	5,0	2,2	1,2	1,2	5,0	0,5	0,5	0,3	-1,-1	0,5	-1,-1	0,2	0,0	0,6	0,5	0,2	0,5	0,3	0,4	0,4	0,4	3,1	3,1	0,5
iteration_1028	2,1	2,2	2,2	4,1	4,0	0,2	4,2	6,0	0,2	2,1	0,4	0,3	6,0	4,1	2,1	0,3	2,1	0,3	0,3	0,3	4,1	0,4	0,2	2,1	2,0	2,3	0,1	4,1	0,4	4,0	3,1	0,3	7,0	5,0	3,1	0,1	4,3	4,0	3,0	4,0	5,0	5,0	4,0	4,0	0,3	3,3	5,0
iteration_1029	5,0	0,5	0,1	0,1	-1,-1	0,3	0,1	0,2	4,1	0,5	0,3	0,1	0,1	5,0	0,0	0,4	-1,-1	0,4	0,1	0,0	4,1	0,4	0,4	0,1	0,1	0,3	-1,-1	2,0	0,5	0,5	0,4	3,0	2,4	0,4	2,1	0,4	0,4	5,0	-1,-1	2,0	-1,-1	2,2	2,2	1,2	0,5	0,3	2,0
iteration_1030	1,3	-1,-1	2,3	0,0	1,3	0,5	-1,-1	-1,-1	-1,-1	0,3	0,3	2,0	-1,-1	-1,-1	0,3	0,5	0,3	0,8	0,3	0,8	2,3	2,2	-1,-1	2,3	0,1	0,4	-1,-1	2,0	0,2	0,5	2,0	5,0	2,0	0,4	2,0	0,0	4,0	4,0	6,0	3,0	5,0	0,4	1,4	4,4	1,2	0,6	0,4
iteration_1031	-1,-1	2,0	0,0	9,0	2,0	-1,-1	5,0	4,0	0,4	4,0	4,0	4,0	5,0	1,3	4,0	4,0	4,0	0,2	0,4	5,2	4,2	0,0	0,0	1,0	-1,-1	-1,-1	4,0	4,0	5,0	4,0	4,0	0,4	9,0	0,1	5,0	5,0	-1,-1	4,1	-1,-1	4,1	5,0	0,1	-1,-1	-1,-1	4,0	1,1	3,1
iteration_1032	0,10	4,0	3,0	3,2	5,0	0,4	2,2	2,2	0,4	4,0	-1,-1	4,0	4,0	0,5	1,2	0,4	2,2	0,4	0,4	0,4	0,4	4,0	4,0	3,4	1,0	0,2	1,0	0,4	4,0	2,0	1,2	-1,-1	1,2	2,2	1,2	1,0	2,0	0,3	2,0	1,1	4,0	3,0	-1,-1	5,0	1,4	3,0	4,0
iteration_1033	0,5	0,4	0,5	5,0	0,4	2,0	-1,-1	1,3	0,5	4,2	1,2	1,3	1,2	0,5	-1,-1	1,3	1,2	4,0	2,2	0,2	1,5	0,5	0,5	3,0	5,0	4,3	-1,-1	2,0	4,0	0,2	1,0	2,2	-1,-1	5,0	1,0	0,2	4,2	3,0	1,2	4,2	0,3	4,0	3,1	1,2	0,3	2,2	7,0
iteration_1034	1,0	2,0	-1,-1	2,1	1,0	0,2	3,0	1,1	2,2	1,1	0,3	3,0	1,1	0,5	3,0	0,4	3,0	1,1	2,1	2,1	3,0	2,2	2,1	0,4	2,3	1,3	1,1	3,0	3,1	4,1	0,2	1,2	5,0	1,3	1,1	0,2	-1,-1	4,0	4,0	2,2	0,1	1,3	0,4	0,3	2,0	-1,-1	1,3
iteration_1035	-1,-1	1,3	1,0	3,0	1,0	3,0	2,0	3,0	2,0	2,0	0,3	1,0	2,0	0,5	3,0	2,2	-1,-1	1,0	2,0	2,0	3,0	1,2	-1,-1	1,1	0,0	3,0	1,2	1,2	4,0	3,0	3,0	0,3	2,2	0,5	-1,-1	3,0	0,2	0,2	2,0	-1,-1	4,0	1,1	-1,-1	3,1	1,1	1,1	1,2
iteration_1036	3,2	0,5	3,5	0,6	0,2	3,2	3,5	3,5	0,3	-1,-1	4,0	0,6	0,6	-1,-1	0,10	2,0	3,1	6,0	6,0	6,0	0,7	0,5	0,1	0,6	1,5	1,5	1,5	0,5	0,2	0,4	0,1	0,3	0,1	3,0	0,6	0,3	0,1	0,0	0,4	0,3	5,0	1,5	4,5	5,0	2,2	1,1	0,6
iteration_1037	0,3	3,0	1,3	1,3	2,3	3,2	0,5	1,2	2,2	1,4	0,3	1,4	0,5	2,2	1,2	-1,-1	1,2	3,3	0,4	0,4	0,4	0,6	-1,-1	2,3	2,2	3,0	3,0	0,4	2,2	-1,-1	0,2	0,2	0,6	3,1	0,6	-1,-1	0,5	0,5	0,3	0,5	3,2	0,3	3,1	3,2	1,1	1,1	-1,-1
iteration_1038	1,0	5,0	2,0	2,2	5,0	-1,-1	3,0	1,2	1,3	-1,-1	0,4	1,2	1,2	5,0	-1,-1	2,2	2,0	5,0	5,0	5,0	-1,-1	1,0	0,2	2,2	3,0	3,0	3,0	0,4	3,0	3,1	2,2	0,5	1,2	4,0	1,2	3,2	0,5	0,5	1,2	1,2	0,2	3,0	1,1	2,1	2,0	3,0	1,3
iteration_1039	-1,-1	1,3	0,4	0,2	0,7	4,0	0,5	0,1	0,2	-1,-1	5,0	0,3	0,5	0,9	0,3	0,4	0,3	2,3	2,2	2,3	0,3	-1,-1	4,3	0,2	0,4	-1,-1	0,0	-1,-1	4,0	1,1	4,2	0,1	0,2	2,2	4,2	4,1	0,0	0,3	0,2	0,0	4,0	-1,-1	1,2	3,2	3,0	0,2	0,2
iteration_1040	0,2	0,4	-1,-1	0,6	-1,-1	-1,-1	0,5	0,4	-1,-1	0,5	0,5	0,5	0,5	4,0	0,5	3,1	0,5	-1,-1	0,4	3,2	0,4	0,8	0,3	0,2	3,2	3,3	3,2	1,3	1,3	0,2	1,3	0,4	2,0	0,4	1,3	1,1	-1,-1	1,0	5,0	5,0	-1,-1	1,0	4,0	2,0	1,1	0,1	7,0
iteration_1041	0,2	3,2	3,2	0,3	0,4	2,1	3,1	0,4	0,5	0,3	0,2	0,4	0,3	0,5	0,4	0,4	3,1	0,2	-1,-1	5,0	0,6	0,3	0,3	0,5	0,5	0,3	0,5	0,4	0,3	-1,-1	1,0	0,4	0,4	2,0	0,3	0,4	0,3	0,3	-1,-1	0,5	2,3	1,2	0,5	2,2	1,4	1,4	0,4
iteration_1042	5,0	-1,-1	2,0	0,5	3,5	2,3	0,3	2,2	0,3	0,2	1,3	0,2	2,2	2,2	2,3	2,1	2,2	0,6	2,3	0,3	2,3	1,0	0,5	2,2	2,3	0,4	2,1	0,3	0,4	0,5	-1,-1	0,5	0,5	3,2	-1,-1	0,5	0,3	0,1	0,7	0,4	-1,-1	3,2	0,5	4,0	0,4	-1,-1	0,3
iteration_1043	0,2	2,3	-1,-1	5,1	-1,-1	0,5	-1,-1	0,2	-1,-1	5,1	5,0	0,2	-1,-1	5,0	5,1	5,0	5,1	0,6	0,6	0,6	0,2	2,1	0,0	5,1	5,0	10,0	5,0	0,5	5,0	2,2	5,1	0,3	5,1	2,1	0,4	2,1	0,2	0,3	0,2	0,2	0,3	2,0	0,3	0,0	3,1	3,1	0,4
iteration_1044	0,1	-1,-1	0,4	2,4	0,3	0,4	0,7	0,5	1,4	2,3	2,0	-1,-1	-1,-1	1,3	2,3	-1,-1	-1,-1	4,1	0,4	0,5	1,1	1,3	3,0	-1,-1	2,4	0,7	1,3	2,1	0,4	4,0	2,0	1,1	0,1	0,5	2,4	0,0	1,1	1,0	1,1	0,1	1,2	-1,-1	1,1	2,2	2,3	0,4	1,1
iteration_1045	2,2	4,0	4,0	10,0	2,2	5,0	7,0	7,0	-1,-1	7,0	1,1	7,0	7,0	5,0	-1,-1	0,4	7,0	10,0	7,0	2,0	5,4	5,1	-1,-1	4,0	2,4	5,4	5,0	5,0	5,0	1,4	5,0	0,5	5,0	5,0	5,0	0,4	0,0	-1,-1	0,0	2,4	1,3	5,0	1,0	1,0	3,0	2,0	-1,-1
iteration_1046	3,0	5,2	4,0	0,5	4,0	4,0	1,5	1,0	0,3	1,0	-1,-1	1,5	-1,-1	0,3	3,0	5,0	3,5	-1,-1	4,5	1,0	1,1	1,2	0,7	0,7	2,0	3,0	6,0	3,0	0,5	2,1	3,0	2,0	0,5	2,0	0,5	2,0	1,5	-1,-1	1,0	1,0	0,4	1,0	0,2	0,2	3,0	3,0	0,5
iteration_1047	0,3	0,5	0,6	5,0	0,5	0,2	4,3	1,3	1,0	4,3	4,0	-1,-1	0,0	0,3	4,3	-1,-1	1,3	4,0	4,0	4,2	0,3	2,3	2,3	-1,-1	4,1	0,4	4,1	5,0	4,0	0,5	4,0	0,4	5,0	1,4	1,0	4,0	1,0	4,0	4,0	-1,-1	0,5	1,4	1,1	0,8	-1,-1	1,1	1,0
iteration_1048	5,0	0,2	4,2	0,2	1,2	3,1	0,3	0,3	3,2	4,1	5,0	-1,-1	4,1	5,0	4,1	3,0	0,3	3,1	0,3	3,2	0,4	5,1	5,1	5,0	4,2	0,3	0,3	0,2	0,5	3,0	0,5	2,1	-1,-1	2,1	0,5	1,1	2,1	0,2	2,1	2,1	1,2	0,5	1,4	0,6	0,2	-1,-1	3,0
iteration_1049	5,0	4,0	8,0	0,3	4,0	1,1	4,1	-1,-1	4,0	4,1	4,0	4,1	-1,-1	0,4	4,2	2,2	4,2	1,1	3,0	1,1	-1,-1	2,1	6,0	4,4	-1,-1	4,2	4,2	1,2	0,3	1,2	1,1	0,1	1,2	4,0	1,2	1,1	1,0	0,2	0,3	0,2	1,1	5,0	1,1	1,1	4,0	7,0	1,1
iteration_1050	2,0	2,0	2,0	2,2	1,0	-1,-1	1,2	1,2	2,0	3,0	2,0	1,2	4,0	-1,-1	3,0	0,5	2,2	1,2	1,2	0,4	1,0	2,0	2,0	2,3	1,1	-1,-1	2,1	4,0	0,4	0,4	2,2	2,3	-1,-1	4,0	2,2	2,2	2,3	0,5	2,3	-1,-1	0,5	4,2	0,5	4,2	0,5	-1,-1	0,5
iteration_1051	0,5	1,4	0,9	-1,-1	0,9	0,2	4,5	2,5	0,5	2,4	2,0	4,5	2,5	0,2	2,5	0,5	4,5	-1,-1	4,1	4,1	2,5	-1,-1	5,0	0,7	2,0	2,0	0,10	3,0	-1,-1	0,2	5,0	2,0	1,1	4,1	-1,-1	-1,-1	3,0	0,1	1,0	3,0	-1,-1	5,0	4,4	4,1	0,4	0,3	1,4
iteration_1052	0,5	3,0	2,3	2,4	2,2	4,1	-1,-1	2,3	0,4	-1,-1	0,3	2,3	2,3	2,0	2,4	3,2	0,7	6,0	6,0	6,0	0,3	2,3	0,6	2,0	2,2	2,2	2,2	2,1	0,4	3,0	2,4	3,0	2,4	4,0	0,5	2,4	1,4	8,0	4,0	3,0	5,0	1,4	-1,-1	1,4	1,2	4,0	1,4
iteration_1053	3,0	0,4	1,0	0,5	2,0	0,5	0,2	1,2	4,0	1,2	-1,-1	0,3	1,2	1,2	0,2	3,0	0,2	0,5	0,5	0,5	3,2	2,0	-1,-1	0,4	3,0	-1,-1	0,2	0,4	0,5	2,2	0,5	3,1	0,4	3,0	0,4	0,5	3,2	3,2	3,2	-1,-1	0,5	1,2	0,3	-1,-1	0,4	-1,-1	3,2
iteration_1054	0,5	1,2	1,5	1,4	1,0	0,2	0,9	2,0	-1,-1	1,5	4,0	2,0	1,4	1,3	2,0	-1,-1	1,4	0,6	0,6	0,6	2,0	5,0	1,0	1,4	3,0	1,3	1,3	1,4	1,3	-1,-1	1,4	1,2	0,7	0,3	1,4	3,4	1,4	0,5	1,4	0,6	4,1	1,0	0,2	0,1	4,0	2,0	1,4
iteration_1055	3,0	2,3	2,3	5,0	1,3	2,0	-1,-1	5,0	1,1	4,0	-1,-1	4,0	5,0	3,0	4,0	2,0	3,3	5,0	0,0	4,0	4,0	-1,-1	2,3	3,0	2,0	4,0	4,0	2,1	3,2	3,0	2,2	0,2	3,1	2,2	5,0	4,0	-1,-1	0,2	3,1	3,1	-1,-1	5,0	-1,-1	2,3	2,0	2,0	0,2
iteration_1056	4,1	3,0	2,1	3,0	1,1	-1,-1	2,1	2,1	4,0	1,1	0,2	1,1	3,0	1,2	3,0	-1,-1	4,0	1,1	3,0	1,1	1,1	-1,-1	1,1	1,2	3,0	3,0	3,0	3,0	2,3	2,0	1,3	5,0	4,0	4,0	3,0	2,0	3,0	-1,-1	6,0	6,0	0,2	5,0	3,1	2,1	2,2	5,0	5,2
iteration_1057	2,0	0,3	2,1	1,2	0,2	0,4	2,2	-1,-1	0,4	1,1	3,2	3,0	3,0	0,5	-1,-1	5,0	5,2	2,1	2,3	2,3	-1,-1	-1,-1	2,2	1,4	3,0	4,0	4,0	1,3	0,4	-1,-1	1,2	-1,-1	0,5	5,0	0,5	1,1	0,2	3,3	0,3	3,3	1,4	5,2	1,2	0,6	4,0	-1,-1	0,4
iteration_1058	0,5	3,0	0,3	4,0	-1,-1	4,0	-1,-1	4,3	2,1	0,0	0,5	4,3	-1,-1	1,3	0,0	3,0	4,0	1,0	1,0	3,0	-1,-1	0,6	4,2	0,6	1,0	1,0	2,0	4,1	0,5	0,3	0,1	4,0	4,5	-1,-1	4,0	0,3	0,8	0,6	4,1	4,3	-1,-1	0,3	2,3	-1,-1	3,0	0,3	0,8
iteration_1059	3,0	0,3	2,2	2,0	2,1	1,2	3,0	3,0	4,0	1,2	1,0	3,0	3,0	4,0	3,0	0,4	3,0	2,0	2,2	1,2	5,0	1,0	0,0	6,0	2,1	1,3	-1,-1	1,3	1,1	2,0	0,4	5,0	0,4	2,1	2,0	1,1	4,1	1,3	4,3	4,1	0,4	1,1	0,3	1,2	0,5	0,3	0,2
iteration_1060	0,5	3,1	-1,-1	4,0	3,2	0,4	4,0	6,0	5,0	-1,-1	0,3	6,0	4,0	4,1	1,2	5,0	6,0	1,4	1,4	1,4	7,0	3,3	3,0	7,0	3,0	3,0	2,2	5,0	1,1	0,2	3,0	-1,-1	-1,-1	4,0	3,0	2,2	1,1	3,3	1,3	3,3	0,3	3,0	-1,-1	2,1	2,1	4,0	1,1
iteration_1061	4,0	0,5	0,2	1,0	4,3	-1,-1	0,0	1,0	0,2	1,2	2,2	1,0	0,0	0,4	2,5	4,0	0,2	0,3	0,1	0,3	0,1	3,0	1,2	0,0	2,0	3,0	2,0	5,0	-1,-1	0,5	1,0	0,5	1,0	0,4	1,0	0,1	0,1	1,4	1,4	0,4	3,2	-1,-1	1,2	3,4	0,5	0,8	0,2
iteration_1062	-1,-1	1,2	5,0	2,0	5,0	0,4	4,0	3,0	3,0	6,0	3,2	6,0	3,0	3,0	3,0	0,5	6,0	-1,-1	4,3	0,4	3,0	5,0	2,2	1,0	1,5	-1,-1	2,5	3,0	2,0	3,2	1,0	4,0	2,0	2,1	1,0	0,2	2,0	2,0	0,0	4,0	-1,-1	2,0	2,0	0,0	0,1	2,1	0,0
iteration_1063	4,0	1,4	3,4	1,3	1,4	1,4	1,4	0,7	4,0	-1,-1	0,2	1,4	1,4	2,0	1,4	0,3	-1,-1	0,8	1,4	-1,-1	2,4	0,4	0,4	2,4	1,3	1,3	0,4	3,0	0,5	5,0	2,3	-1,-1	2,2	4,0	2,2	3,3	2,1	0,3	-1,-1	1,2	0,4	3,2	0,3	3,1	0,5	3,1	0,2
iteration_1064	1,3	0,4	-1,-1	0,5	1,3	2,3	1,3	4,0	0,5	0,3	4,0	1,2	1,3	-1,-1	0,4	3,0	0,3	0,6	2,3	3,0	-1,-1	4,2	5,0	4,3	0,3	3,3	3,3	0,4	0,2	1,4	0,3	-1,-1	0,5	0,4	0,3	1,3	-1,-1	4,2	0,2	4,3	0,2	-1,-1	0,3	0,5	0,5	0,2	0,1
iteration_1065	2,2	0,4	0,3	-1,-1	2,3	5,0	-1,-1	5,1	0,3	3,1	1,1	3,1	5,2	4,0	5,2	0,3	3,2	-1,-1	-1,-1	5,0	0,1	0,2	0,2	7,0	5,0	0,5	5,0	5,0	3,2	-1,-1	3,0	1,3	8,0	0,2	5,2	0,3	0,3	4,0	4,0	3,3	4,0	5,0	9,0	4,0	0,1	-1,-1	7,0
iteration_1066	1,3	1,0	2,0	-1,-1	1,3	5,0	3,0	3,0	1,4	3,0	5,0	3,0	3,0	0,4	3,0	1,1	3,0	2,0	3,0	2,0	3,0	2,0	5,0	2,4	2,0	3,0	1,1	-1,-1	2,0	4,0	2,0	0,4	2,0	0,4	2,0	6,0	0,2	0,2	0,2	0,2	-1,-1	2,2	0,3	0,3	0,4	0,5	0,2
iteration_1067	3,1	3,0	3,1	2,0	3,0	0,5	3,0	3,0	0,3	-1,-1	5,0	0,1	5,0	4,0	3,0	0,5	0,1	3,4	0,4	3,1	3,3	0,1	0,0	4,0	0,4	0,4	3,1	4,0	5,0	1,1	7,0	-1,-1	6,0	0,3	6,0	4,1	3,0	5,0	7,0	-1,-1	0,2	4,2	-1,-1	0,4	0,5	1,1	2,2
iteration_1068	0,2	1,4	-1,-1	1,4	0,1	2,0	3,0	0,5	5,0	0,5	0,4	2,4	0,5	5,0	0,5	1,3	2,4	2,0	2,0	-1,-1	4,4	2,2	0,6	5,4	1,1	0,4	1,1	4,0	1,4	4,0	1,4	0,2	-1,-1	0,3	2,0	0,4	3,0	-1,-1	3,0	3,2	3,1	1,1	0,2	1,1	0,4	0,3	0,1
iteration_1069	5,0	2,0	6,0	4,3	6,0	1,3	1,3	1,3	0,5	9,0	0,5	5,0	1,3	2,0	9,0	2,0	1,3	1,3	0,6	1,3	1,0	1,0	4,0	1,3	5,0	-1,-1	4,0	-1,-1	0,3	-1,-1	4,0	-1,-1	4,0	4,1	5,1	7,0	4,1	5,0	5,0	0,1	4,0	4,3	0,3	8,0	2,0	4,0	-1,-1
iteration_1070	0,0	0,4	0,0	0,0	5,0	0,5	0,0	0,0	3,2	0,0	-1,-1	0,0	0,0	1,2	0,0	0,4	0,0	0,4	0,1	-1,-1	3,0	2,0	0,0	0,2	-1,-1	0,4	0,4	4,0	0,3	4,0	-1,-1	1,3	0,0	5,0	0,3	2,0	1,0	0,3	1,0	1,0	0,3	0,3	-1,-1	0,3	4,0	-1,-1	0,0
iteration_1071	-1,-1	4,0	3,0	2,0	3,0	5,0	4,0	1,0	0,5	3,0	-1,-1	4,0	3,0	0,4	4,0	4,0	-1,-1	6,0	0,9	6,0	1,3	3,0	5,0	2,0	2,0	6,0	2,0	2,2	0,5	1,2	0,2	4,0	0,2	-1,-1	2,5	1,2	-1,-1	3,2	3,0	1,2	-1,-1	2,4	0,4	6,0	0,5	0,6	-1,-1
iteration_1072	0,4	0,4	0,6	1,1	0,2	0,2	1,2	0,3	4,0	1,2	1,1	0,3	-1,-1	4,1	0,3	0,4	1,4	1,0	1,2	1,0	2,2	0,3	0,3	0,5	0,4	0,4	0,3	0,2	2,0	4,0	1,1	3,2	1,1	0,3	1,1	2,0	0,3	3,1	1,2	-1,-1	2,0	1,3	-1,-1	3,0	5,0	0,3	0,4
iteration_1073	0,4	1,3	1,2	2,2	1,2	0,5	2,2	3,0	0,3	1,2	1,3	2,2	2,2	0,5	1,2	0,3	0,4	2,0	2,5	2,0	2,0	2,3	3,0	2,4	1,2	0,4	0,3	0,3	4,0	5,0	2,2	4,0	2,2	0,5	-1,-1	7,0	3,0	-1,-1	3,0	3,0	-1,-1	2,1	0,2	-1,-1	0,3	0,4	2,1
iteration_1074	3,1	3,2	-1,-1	2,4	3,2	0,4	5,0	-1,-1	-1,-1	3,4	0,4	3,4	-1,-1	0,4	3,0	0,5	5,0	3,1	2,1	2,1	2,0	0,7	0,5	3,1	-1,-1	2,5	2,5	0,4	5,0	0,3	2,0	4,0	2,0	0,5	3,4	2,2	4,0	2,0	2,0	-1,-1	0,3	0,6	0,5	0,6	-1,-1	-1,-1	-1,-1
iteration_1075	0,2	0,3	5,1	6,0	0,1	0,5	-1,-1	4,1	1,0	-1,-1	2,2	4,1	9,0	0,5	4,1	0,4	2,1	-1,-1	0,3	0,4	-1,-1	0,3	6,0	5,2	4,4	0,5	4,4	4,0	-1,-1	1,1	6,0	0,4	2,1	2,0	2,1	4,1	0,3	-1,-1	2,2	2,2	0,4	2,1	2,0	0,1	5,0	4,0	0,2
iteration_1076	-1,-1	0,2	1,0	4,0	1,0	4,0	-1,-1	4,0	1,3	1,0	-1,-1	4,0	1,0	0,4	4,0	0,5	5,0	4,0	0,0	4,0	4,3	-1,-1	4,0	1,1	4,1	0,4	0,1	5,0	4,0	0,4	4,0	0,3	0,0	4,0	0,0	0,3	0,2	0,4	0,1	-1,-1	0,5	2,0	-1,-1	-1,-1	2,3	4,0	0,4
iteration_1077	3,0	4,0	-1,-1	3,0	5,0	4,0	3,0	4,0	0,2	4,0	5,0	5,0	4,0	0,4	1,0	5,0	4,0	6,0	6,0	6,0	2,0	3,0	6,0	2,2	3,0	2,0	2,0	2,0	2,3	4,1	1,3	3,0	1,3	3,0	1,3	4,3	4,0	3,3	0,3	0,3	4,0	1,0	2,0	2,0	5,0	0,0	1,0
iteration_1078	-1,-1	0,2	0,4	4,0	4,1	1,1	3,2	1,2	0,2	1,2	4,1	-1,-1	3,2	0,4	-1,-1	5,0	3,2	1,2	1,2	3,1	0,3	5,0	0,3	0,4	0,2	6,0	1,0	1,3	3,0	2,3	3,3	0,4	-1,-1	1,1	3,3	5,0	3,2	1,2	1,2	3,2	2,1	4,0	-1,-1	1,1	2,2	2,1	3,1
iteration_1079	-1,-1	0,4	2,0	2,0	1,0	0,4	0,0	2,0	1,4	2,0	0,2	4,0	4,0	-1,-1	0,0	4,0	2,0	0,2	0,2	0,2	0,4	-1,-1	2,2	3,0	3,0	3,0	-1,-1	2,2	3,0	5,0	2,0	0,5	0,2	3,0	0,0	7,0	0,5	0,0	-1,-1	0,2	0,5	-1,-1	2,5	2,5	3,0	2,0	2,5
iteration_1080	3,0	2,2	4,0	6,0	4,0	0,2	3,0	7,0	4,0	3,0	0,4	7,0	-1,-1	-1,-1	7,0	0,4	3,0	-1,-1	2,1	2,1	7,0	-1,-1	-1,-1	5,0	5,2	2,2	5,2	5,0	5,0	0,5	6,0	0,2	-1,-1	2,2	6,0	5,5	5,2	-1,-1	4,2	4,2	2,0	3,0	1,0	4,0	-1,-1	2,2	5,3
iteration_1081	0,4	0,5	0,7	4,0	0,7	0,5	2,2	2,5	-1,-1	2,2	3,0	2,5	2,5	1,3	2,5	4,0	2,5	2,1	0,6	2,1	3,0	2,5	0,3	2,3	5,0	1,5	-1,-1	2,3	3,0	2,3	-1,-1	5,0	4,0	4,0	-1,-1	4,0	2,0	7,0	7,0	7,0	0,2	2,3	2,2	2,2	5,0	2,0	2,2
iteration_1082	5,0	0,2	2,1	2,0	3,1	3,0	4,0	4,0	0,3	2,0	2,0	2,1	0,1	0,4	2,1	4,1	2,0	4,0	3,0	3,0	-1,-1	1,1	1,1	0,1	4,1	2,1	2,1	5,0	5,0	1,3	2,0	5,0	7,0	2,3	3,0	1,0	2,0	5,0	7,0	-1,-1	4,0	2,0	0,4	2,0	1,0	-1,-1	2,0
iteration_1083	2,0	3,2	-1,-1	1,3	4,0	-1,-1	3,3	1,3	4,0	1,3	0,3	3,3	2,0	4,0	3,3	2,2	4,0	3,2	0,5	0,5	3,3	3,3	-1,-1	2,0	5,0	3,2	0,5	0,4	1,1	3,1	0,2	0,2	1,3	0,3	0,4	3,1	0,3	0,3	0,3	0,5	0,5	5,0	0,1	0,5	4,0	1,3	0,3
iteration_1084	0,3	-1,-1	0,2	0,6	0,4	1,2	0,2	0,2	5,0	0,4	1,0	0,2	0,6	0,3	0,4	1,3	0,6	0,4	1,2	1,0	4,0	1,0	1,0	0,4	0,5	0,5	0,5	1,4	2,2	0,3	2,4	4,0	1,2	0,5	3,0	0,6	0,2	1,0	1,0	1,0	2,3	1,4	0,7	3,0	4,1	4,4	0,3
iteration_1085	0,5	0,1	0,6	2,1	-1,-1	0,5	2,1	2,1	0,3	2,5	0,4	2,5	0,2	0,2	2,5	5,0	0,2	0,3	-1,-1	2,2	2,0	2,1	0,6	0,2	3,5	4,0	0,1	0,2	4,0	0,4	2,1	0,2	2,1	0,2	2,1	2,2	2,1	-1,-1	0,2	0,2	1,3	2,2	0,5	2,3	1,1	0,1	0,3
iteration_1086	0,3	1,3	0,6	2,0	0,6	2,0	1,3	1,3	4,0	1,3	1,2	1,3	1,3	3,0	1,3	5,0	1,3	3,0	0,3	1,0	4,3	1,3	-1,-1	4,0	-1,-1	3,0	4,0	5,0	4,0	0,3	7,0	2,1	2,0	-1,-1	4,0	3,1	3,0	3,0	1,1	3,0	-1,-1	3,4	3,0	3,0	5,0	0,4	5,0
iteration_1087	4,0	1,4	1,4	4,0	4,0	2,1	-1,-1	0,4	0,4	0,4	0,4	0,4	-1,-1	-1,-1	5,0	4,0	1,0	2,4	2,4	0,1	0,4	0,6	0,6	0,5	6,0	6,0	-1,-1	0,4	5,0	0,3	4,0	5,0	1,4	3,1	-1,-1	4,1	-1,-1	6,0	-1,-1	5,4	0,4	0,2	-1,-1	0,4	0,2	0,3	5,4
iteration_1088	3,2	-1,-1	4,2	2,2	7,0	3,0	4,2	6,0	5,0	4,2	2,3	-1,-1	2,2	1,1	0,4	2,2	6,0	6,0	-1,-1	6,0	5,0	6,0	4,3	2,1	0,4	0,4	0,4	1,2	4,0	2,0	2,2	1,4	3,0	5,0	3,0	1,2	3,0	2,0	3,0	1,0	0,5	3,0	2,3	2,2	0,4	4,4	4,0
iteration_1089	2,0	5,0	1,0	0,2	6,0	0,4	0,1	-1,-1	9,0	1,1	4,1	1,1	0,1	2,0	-1,-1	2,0	0,1	0,2	-1,-1	0,3	1,0	-1,-1	5,0	2,1	3,0	-1,-1	2,1	0,3	0,5	5,0	0,5	0,3	-1,-1	0,2	0,6	0,4	0,1	0,1	0,4	0,1	3,1	0,3	0,3	3,1	0,5	0,5	0,2
iteration_1090	0,2	0,1	0,1	4,0	-1,-1	0,5	1,0	1,1	4,0	1,0	-1,-1	3,0	1,0	0,4	1,1	2,1	3,1	1,4	1,4	1,4	4,0	1,0	4,0	-1,-1	3,0	0,2	1,1	1,4	4,0	4,0	1,0	1,2	-1,-1	0,2	-1,-1	3,0	2,0	0,6	-1,-1	2,0	0,4	1,2	1,4	0,6	3,1	3,2	2,0
iteration_1091	0,4	0,4	0,7	7,0	0,7	-1,-1	2,4	5,4	-1,-1	5,4	0,2	5,4	2,4	4,1	5,3	0,2	5,3	2,4	-1,-1	4,0	7,0	5,1	0,5	0,5	5,1	0,4	0,4	5,0	4,0	2,0	7,0	1,1	-1,-1	0,4	2,0	-1,-1	-1,-1	5,1	6,0	5,1	0,5	0,3	0,4	10,0	0,5	0,4	2,3
iteration_1092	1,4	4,0	7,0	2,3	2,0	2,2	6,0	5,0	0,4	6,0	-1,-1	3,3	3,3	3,0	3,3	2,0	4,3	4,0	2,2	4,2	3,0	0,8	0,3	6,0	5,0	-1,-1	3,0	3,0	0,4	0,4	1,1	3,0	2,1	0,4	2,3	1,2	4,0	-1,-1	-1,-1	4,0	0,4	2,3	2,3	0,6	3,0	3,1	4,0
iteration_1093	0,4	5,0	4,2	-1,-1	-1,-1	-1,-1	6,0	2,2	2,1	6,0	0,5	2,2	2,2	3,0	2,2	0,3	2,2	7,0	5,0	5,0	4,0	2,4	0,6	4,0	0,5	0,5	0,2	4,0	5,0	0,3	4,0	5,0	5,0	3,1	4,0	2,2	3,0	3,0	6,0	-1,-1	1,3	-1,-1	-1,-1	4,0	0,5	0,6	3,0
iteration_1094	1,4	1,4	2,0	-1,-1	1,4	1,1	5,0	1,1	2,0	1,1	0,4	5,0	5,0	1,3	1,1	0,4	5,0	1,1	5,0	4,1	2,1	1,2	5,0	5,0	1,2	0,3	1,2	-1,-1	0,2	5,0	0,1	2,1	4,1	0,2	0,1	5,1	0,2	0,2	0,2	2,1	-1,-1	0,1	0,5	1,0	5,0	4,1	0,5
iteration_1095	0,4	4,0	2,1	4,0	2,3	1,3	0,1	4,1	0,3	0,1	0,1	2,0	0,1	1,4	2,0	3,0	2,0	1,0	1,1	0,3	0,2	0,0	2,0	1,1	3,0	-1,-1	1,0	4,1	2,0	0,3	4,0	3,1	-1,-1	0,3	2,1	4,0	4,1	4,1	5,0	2,1	0,5	2,2	-1,-1	0,3	1,0	0,5	6,0
iteration_1096	5,0	1,2	2,2	0,1	3,2	5,0	0,3	2,0	3,2	2,1	0,4	-1,-1	0,2	3,1	0,2	0,2	0,2	5,1	0,1	0,2	0,2	0,3	0,5	3,2	0,1	0,1	0,3	4,1	5,0	4,0	5,1	1,2	5,1	0,3	0,1	-1,-1	5,2	1,1	6,0	5,2	4,1	0,2	0,3	4,2	0,2	0,3	1,2
iteration_1097	4,0	3,0	2,0	1,2	5,0	1,3	3,0	-1,-1	5,0	3,0	0,3	3,0	1,0	-1,-1	0,2	5,0	5,0	2,0	3,0	1,3	1,0	1,2	1,1	-1,-1	3,2	2,0	-1,-1	2,0	-1,-1	3,1	1,2	4,0	1,2	0,3	1,2	3,2	2,2	3,0	3,0	3,0	3,2	0,4	0,4	0,4	3,0	2,2	0,4
iteration_1098	2,0	3,0	3,0	0,2	3,0	-1,-1	-1,-1	1,0	2,3	2,2	5,0	1,2	1,0	2,0	0,0	3,0	2,0	2,2	3,0	5,0	1,3	0,2	6,0	2,0	1,2	3,0	3,0	0,4	2,0	1,3	0,2	0,3	2,2	5,0	2,2	-1,-1	0,4	0,4	0,3	2,1	0,2	2,2	0,3	2,1	2,2	3,2	0,4
iteration_1099	3,0	0,4	2,0	0,0	0,1	0,2	2,0	-1,-1	4,0	0,0	2,3	2,0	0,0	3,0	2,0	1,2	2,0	2,1	0,1	2,1	0,0	-1,-1	-1,-1	-1,-1	2,2	3,0	2,2	0,5	0,2	4,1	0,2	4,0	0,7	3,2	0,2	4,0	0,2	0,5	0,2	0,5	0,4	-1,-1	0,6	0,6	4,0	0,2	0,2
iteration_1100	4,0	0,4	4,2	-1,-1	4,2	0,5	4,1	4,1	2,0	0,4	2,0	4,1	0,3	2,1	0,4	0,3	4,1	4,5	4,5	4,5	5,0	6,0	2,1	0,3	0,3	0,5	-1,-1	-1,-1	0,1	0,5	-1,-1	1,1	3,1	0,4	3,1	3,3	1,1	1,1	0,2	0,2	0,5	3,1	3,0	0,1	3,0	0,1	4,0
iteration_1101	0,3	2,0	0,0	1,1	2,3	5,0	0,1	0,1	2,0	0,1	0,3	1,0	-1,-1	1,3	0,1	1,3	1,0	1,0	4,0	1,0	1,1	0,1	1,2	-1,-1	1,1	1,0	1,0	5,0	4,1	-1,-1	8,0	5,0	4,1	2,0	5,0	-1,-1	6,0	7,0	6,0	6,0	5,0	6,0	5,0	5,0	0,2	2,1	5,0
iteration_1102	-1,-1	4,0	3,5	1,3	1,5	3,0	0,8	3,3	1,1	0,8	0,3	4,0	4,0	0,4	4,0	4,0	4,0	2,5	1,3	1,3	4,0	1,3	1,3	3,2	3,0	5,0	3,0	-1,-1	3,0	4,0	2,3	-1,-1	-1,-1	4,0	3,0	2,5	0,5	4,0	2,3	0,5	0,4	3,0	1,1	2,1	5,0	8,0	1,3
iteration_1103	0,4	5,0	0,4	4,0	-1,-1	0,5	0,0	0,0	5,0	0,0	0,4	0,0	0,0	3,0	0,0	4,1	-1,-1	0,3	0,2	0,3	0,0	0,1	0,1	-1,-1	-1,-1	4,0	0,1	5,0	-1,-1	0,4	7,0	2,2	4,0	5,0	7,0	1,5	0,2	6,0	2,0	4,2	4,0	-1,-1	6,0	6,0	0,4	-1,-1	2,0
iteration_1104	5,0	4,0	2,0	1,2	5,0	4,0	2,0	1,2	0,0	1,2	0,2	2,0	2,0	-1,-1	1,2	0,5	2,0	2,0	4,0	4,0	1,0	1,2	1,0	1,0	1,0	1,5	0,2	5,0	0,2	2,2	-1,-1	5,0	4,2	-1,-1	1,0	0,4	-1,-1	3,2	2,2	3,2	2,2	1,1	0,3	1,2	4,1	0,2	4,2
iteration_1105	0,5	5,0	3,3	4,0	2,3	3,0	7,0	7,0	-1,-1	3,0	5,0	4,3	0,3	5,0	7,0	1,2	0,3	4,1	4,1	4,1	4,0	4,3	-1,-1	4,3	4,2	5,0	4,0	5,0	4,0	3,0	4,0	1,4	5,0	1,1	5,0	3,0	4,4	5,0	2,0	2,0	2,0	2,0	2,0	2,0	3,0	3,0	1,4
iteration_1106	3,1	0,5	3,4	0,2	3,4	0,4	0,6	0,6	0,2	0,6	2,3	0,4	3,0	2,0	0,4	3,0	0,6	0,6	0,4	0,6	0,4	2,4	-1,-1	1,0	1,0	1,4	2,4	0,5	0,4	2,0	0,7	5,0	0,7	1,1	0,2	1,5	-1,-1	5,5	0,5	5,5	0,3	1,0	0,1	1,1	5,3	1,2	5,0
iteration_1107	1,1	5,0	2,0	1,0	2,0	0,5	2,0	1,0	0,5	1,0	5,0	2,0	-1,-1	0,2	2,0	2,0	1,0	1,2	1,2	1,3	1,2	-1,-1	3,0	0,5	1,0	1,0	3,0	-1,-1	1,0	0,1	0,5	4,0	1,5	5,0	0,5	0,1	0,5	4,5	-1,-1	1,0	2,3	1,5	3,0	2,5	-1,-1	4,0	2,5
iteration_1108	0,2	3,0	2,1	0,4	1,1	-1,-1	0,1	0,1	5,0	-1,-1	2,3	2,0	2,0	3,0	0,1	0,5	0,1	-1,-1	0,2	0,3	5,1	0,3	0,3	4,0	0,4	0,2	0,0	4,0	1,4	4,0	5,0	5,0	1,0	1,1	4,4	5,0	4,0	1,0	1,0	1,0	4,0	5,0	3,0	3,0	0,2	0,1	2,0
iteration_1109	5,0	2,2	2,2	5,0	5,0	4,1	4,2	1,2	2,0	4,2	-1,-1	6,0	3,0	1,0	1,2	3,0	4,2	0,3	-1,-1	4,1	2,2	3,0	2,3	1,0	2,2	2,0	1,2	1,1	4,0	3,2	6,0	-1,-1	1,0	0,4	6,0	7,0	1,0	-1,-1	1,0	0,0	4,1	2,1	6,0	2,1	1,1	1,3	5,0
iteration_1110	-1,-1	-1,-1	-1,-1	2,0	6,0	1,3	2,1	0,1	2,2	0,1	3,1	0,1	2,0	0,3	2,0	0,5	2,1	2,3	1,1	4,0	2,0	-1,-1	3,1	2,3	2,3	-1,-1	2,2	3,0	4,0	2,0	5,0	3,2	2,0	2,0	5,0	5,0	-1,-1	3,0	-1,-1	5,0	4,1	4,0	1,1	7,0	0,4	1,3	0,3
iteration_1111	3,2	1,4	3,4	6,0	5,0	0,3	2,4	-1,-1	1,3	5,0	0,5	2,4	-1,-1	0,5	2,4	4,0	4,4	0,7	2,3	2,0	3,0	2,2	2,3	0,5	5,0	3,4	3,4	2,0	4,1	-1,-1	2,1	2,2	4,0	-1,-1	4,0	4,0	6,0	0,2	0,2	0,2	0,5	-1,-1	1,5	4,0	0,5	1,0	2,5
iteration_1112	-1,-1	0,5	2,2	4,0	2,3	0,5	0,4	0,4	5,0	2,2	0,3	0,4	2,2	-1,-1	0,4	0,2	2,2	0,4	0,5	0,5	0,2	0,5	0,5	-1,-1	0,2	0,2	0,2	0,4	0,2	0,5	0,2	1,3	0,4	1,2	0,4	0,3	1,2	0,5	0,5	0,5	1,1	1,2	1,2	0,3	0,3	1,0	0,4
iteration_1113	0,2	0,5	-1,-1	2,1	0,3	0,4	0,1	0,1	2,0	0,1	5,0	2,3	2,0	0,3	0,1	0,1	0,4	0,2	0,3	0,2	0,1	6,0	4,3	0,2	0,1	0,1	0,1	3,1	2,1	2,3	0,2	2,0	2,1	0,4	-1,-1	0,4	1,1	1,1	1,1	1,1	0,2	2,4	2,1	2,1	3,2	1,5	0,2
iteration_1114	3,0	4,0	3,0	3,3	3,0	1,2	1,3	5,0	2,2	1,3	0,5	1,3	5,0	0,4	4,0	1,2	2,3	1,2	2,0	0,5	5,0	1,1	0,7	2,3	3,2	3,2	4,0	-1,-1	5,0	4,0	3,3	0,3	3,3	3,0	3,3	3,0	-1,-1	0,6	0,3	3,0	3,0	0,3	3,3	0,0	2,3	0,3	3,3
iteration_1115	0,3	2,1	2,3	3,3	2,3	0,5	5,0	3,3	0,2	3,3	2,2	3,3	3,3	0,5	3,3	3,1	3,3	3,5	3,0	3,0	3,1	3,2	2,3	3,4	2,5	0,4	0,4	4,0	0,5	5,0	1,2	1,4	1,2	0,4	3,2	0,2	1,2	1,4	0,6	2,0	0,2	0,6	0,3	0,3	0,4	0,0	1,2
iteration_1116	-1,-1	0,3	-1,-1	1,1	0,1	0,4	1,1	1,1	2,2	1,1	0,4	0,2	-1,-1	0,5	0,1	5,0	0,1	0,2	1,3	-1,-1	0,3	0,1	0,1	0,5	5,1	0,0	0,0	0,4	2,0	5,0	1,3	0,2	1,1	2,1	-1,-1	3,3	1,1	0,2	0,2	1,1	2,0	3,0	2,0	4,0	4,0	2,1	0,1
iteration_1117	0,4	4,0	2,3	-1,-1	2,3	-1,-1	2,3	4,3	4,1	2,3	-1,-1	4,3	2,3	0,3	-1,-1	0,5	2,3	3,0	1,3	3,0	4,3	1,3	1,3	0,3	4,5	2,5	2,0	2,1	4,0	5,0	6,0	-1,-1	4,1	3,1	-1,-1	6,0	2,1	6,0	6,0	4,1	0,2	4,1	-1,-1	0,2	0,2	3,2	8,0
iteration_1118	0,2	0,5	-1,-1	3,1	0,2	5,0	0,3	-1,-1	0,4	3,0	0,2	3,2	0,3	2,0	-1,-1	0,0	3,0	3,1	2,2	3,2	0,3	3,0	3,0	2,1	-1,-1	0,5	0,5	3,2	3,1	0,4	-1,-1	0,5	3,1	0,5	6,0	0,3	0,4	-1,-1	3,3	3,3	3,0	3,1	0,1	3,0	1,2	1,1	0,4
iteration_1119	2,3	2,3	0,6	0,4	4,0	0,3	0,3	0,3	3,2	-1,-1	5,0	0,7	-1,-1	1,3	0,3	4,0	0,3	0,2	0,5	0,2	-1,-1	1,4	4,4	1,4	2,0	2,3	2,3	0,4	4,0	3,0	0,4	-1,-1	4,4	0,4	4,4	3,4	0,6	4,2	0,6	4,2	1,0	0,7	0,4	0,4	0,5	0,4	0,6
iteration_1120	0,0	3,0	4,0	1,2	3,0	-1,-1	3,0	2,2	0,3	3,0	0,2	3,0	-1,-1	0,4	2,2	3,0	2,2	6,0	7,0	-1,-1	0,2	2,1	2,1	1,2	2,0	2,0	2,0	1,0	1,2	0,5	2,0	0,5	-1,-1	2,0	0,2	1,5	1,1	1,1	1,1	1,1	0,4	1,2	0,6	0,6	0,4	1,0	0,5
iteration_1121	0,3	2,0	1,0	2,2	1,3	0,2	3,0	0,2	-1,-1	2,0	0,4	2,0	2,0	0,3	3,0	4,0	2,0	1,1	2,1	1,0	0,0	2,0	0,0	-1,-1	2,0	5,0	3,0	0,4	4,0	0,3	2,2	1,2	2,2	-1,-1	2,2	-1,-1	3,0	1,2	2,2	1,2	4,1	-1,-1	1,1	1,1	0,4	1,2	2,0
iteration_1122	0,3	1,4	-1,-1	2,1	0,4	0,4	1,2	0,5	-1,-1	2,0	5,0	1,3	2,0	0,3	0,5	0,4	1,3	0,3	0,5	1,3	1,2	1,0	1,0	1,1	0,2	0,2	0,2	3,2	5,0	5,0	1,2	0,3	1,2	0,2	7,0	3,0	0,4	0,3	0,4	0,4	2,2	4,0	6,0	6,0	4,0	0,0	2,2
iteration_1123	-1,-1	2,2	3,0	4,0	1,2	0,3	-1,-1	5,0	3,0	5,0	4,0	5,0	4,0	0,5	-1,-1	-1,-1	2,0	2,1	4,2	2,2	2,0	3,0	6,0	4,3	5,0	3,0	5,0	3,0	5,0	0,4	4,0	-1,-1	7,0	4,0	4,0	3,4	3,1	4,1	4,1	3,2	4,1	2,0	2,1	2,1	4,1	6,0	3,1
iteration_1124	0,4	-1,-1	-1,-1	0,3	1,1	-1,-1	1,1	1,1	4,1	0,2	1,4	0,2	1,1	4,0	0,2	1,4	0,3	5,1	5,1	0,1	0,2	0,5	1,1	0,1	0,5	1,1	0,5	0,4	0,2	5,0	3,1	4,0	3,1	0,5	3,1	-1,-1	5,0	2,1	-1,-1	5,0	5,0	0,4	1,1	1,1	1,3	1,3	3,1
iteration_1125	-1,-1	0,2	1,0	3,0	1,2	3,0	2,0	3,0	0,4	2,0	-1,-1	1,0	2,0	2,0	1,0	1,0	2,0	3,0	2,0	2,0	2,0	0,2	1,2	1,0	2,0	1,0	1,0	1,2	4,0	2,0	2,2	0,5	2,2	0,5	3,0	3,0	0,4	0,5	2,2	2,2	-1,-1	1,4	1,0	0,6	5,0	-1,-1	1,2
iteration_1126	-1,-1	0,4	-1,-1	0,3	1,2	2,0	-1,-1	0,4	3,0	0,4	-1,-1	0,4	0,4	4,1	0,6	3,1	0,5	2,0	0,3	0,0	1,4	0,1	-1,-1	4,0	0,3	0,3	3,2	0,5	0,4	4,0	0,4	0,4	0,4	3,0	0,4	1,3	0,1	0,7	-1,-1	0,1	5,0	1,3	2,3	4,0	2,0	3,0	-1,-1
iteration_1127	0,6	4,0	3,4	3,0	3,4	0,2	6,0	0,4	4,0	3,4	1,0	3,4	3,0	3,0	3,4	3,0	6,0	3,2	3,2	3,0	-1,-1	3,0	0,4	3,0	2,4	5,0	1,4	0,3	3,0	0,3	3,0	2,0	0,3	0,4	0,0	0,2	1,3	1,0	1,0	1,0	0,2	0,3	0,1	0,1	2,3	0,4	0,4
iteration_1128	1,2	-1,-1	1,4	1,0	0,6	5,0	1,0	1,0	0,2	0,4	5,0	2,0	0,4	-1,-1	2,0	4,0	0,4	4,0	4,0	5,0	1,1	3,0	3,0	1,0	2,0	4,0	4,0	0,2	1,1	2,3	1,0	3,0	0,3	0,4	0,1	3,0	1,1	1,2	0,4	1,2	1,1	0,0	-1,-1	1,0	0,5	0,9	1,0
iteration_1129	1,0	0,5	1,5	2,0	0,5	0,4	3,0	3,0	1,3	2,5	4,1	2,5	2,5	-1,-1	-1,-1	2,3	1,0	2,3	3,2	1,3	2,0	-1,-1	0,6	7,0	4,0	2,5	0,8	2,2	4,0	2,1	6,0	0,3	2,0	2,2	6,0	4,0	0,2	0,1	2,1	0,1	2,3	2,2	4,0	4,0	1,0	1,2	2,2
iteration_1130	0,2	4,0	2,1	4,0	2,1	5,0	2,1	2,1	2,1	4,0	2,3	2,1	-1,-1	5,0	2,1	1,2	4,0	6,0	6,0	1,1	4,0	0,4	2,3	4,0	0,3	3,0	3,0	4,0	2,2	3,2	4,0	-1,-1	2,2	1,2	2,2	2,2	0,6	2,4	-1,-1	2,4	3,0	1,2	1,0	3,2	0,5	0,6	0,2
iteration_1131	4,0	4,0	8,0	0,4	-1,-1	5,0	-1,-1	4,1	3,2	4,3	-1,-1	4,1	4,3	0,4	4,3	4,0	4,1	4,3	1,4	8,0	7,0	4,1	8,0	4,2	7,0	5,0	7,0	0,2	0,4	0,2	0,4	3,0	0,4	3,0	0,2	0,1	2,1	2,3	2,1	1,3	0,4	2,1	2,4	0,5	0,3	-1,-1	2,4
iteration_1132	0,2	3,0	2,1	3,0	2,1	2,0	1,1	1,1	0,3	1,1	5,0	4,0	3,0	2,0	1,1	0,4	2,1	1,1	1,1	1,1	-1,-1	-1,-1	5,0	4,0	1,0	1,0	1,4	2,0	4,0	0,5	3,0	3,0	-1,-1	0,4	3,0	0,2	4,0	4,0	3,0	4,0	-1,-1	-1,-1	2,2	0,3	0,4	-1,-1	4,0
iteration_1133	5,0	4,1	8,0	0,5	1,1	2,0	4,5	4,5	0,3	4,5	0,5	4,5	4,5	4,0	-1,-1	3,0	1,0	0,5	0,5	6,0	0,6	0,5	4,5	4,0	3,0	3,0	3,0	0,5	3,0	5,0	3,0	0,5	3,0	-1,-1	3,0	5,0	3,3	3,2	-1,-1	0,2	0,4	3,2	3,1	-1,-1	2,0	1,2	3,1
iteration_1134	2,0	4,0	2,0	4,0	2,0	0,2	-1,-1	3,0	0,5	3,0	2,3	5,0	3,0	0,4	1,0	2,2	3,0	3,0	0,2	3,0	3,2	5,0	5,0	2,2	2,0	3,0	0,2	4,0	-1,-1	3,1	4,0	1,3	4,0	2,0	4,0	6,0	0,0	-1,-1	-1,-1	4,0	0,2	2,0	1,1	1,1	0,4	1,0	0,4
iteration_1135	3,0	3,0	-1,-1	0,4	5,0	0,2	2,2	3,2	-1,-1	-1,-1	3,0	2,2	2,2	0,4	3,2	0,2	3,2	0,3	2,1	-1,-1	1,2	-1,-1	1,2	2,2	0,4	3,2	3,0	0,5	0,4	3,0	0,4	0,5	0,5	2,0	0,4	3,2	1,2	1,3	-1,-1	1,2	2,0	0,2	1,0	1,0	2,1	2,0	2,0
iteration_1136	4,0	5,0	7,0	5,1	7,0	2,3	7,0	5,1	0,4	5,1	5,0	-1,-1	2,1	0,3	5,1	2,2	7,0	5,3	7,0	2,3	0,1	6,0	6,0	2,1	7,0	5,2	2,1	0,4	5,0	0,3	0,3	4,0	5,1	3,0	5,1	0,3	5,0	0,1	5,0	0,1	-1,-1	0,1	-1,-1	0,4	-1,-1	1,0	0,0
iteration_1137	2,3	-1,-1	0,5	2,4	0,5	0,5	2,3	2,3	0,5	0,6	2,1	0,6	0,6	2,0	2,3	5,0	2,2	-1,-1	0,7	2,4	0,4	-1,-1	-1,-1	1,4	4,0	-1,-1	3,3	0,4	2,2	0,2	0,2	-1,-1	0,2	4,0	2,0	0,1	3,2	0,2	0,4	3,0	0,5	2,0	0,9	0,2	3,1	5,0	2,2
iteration_1138	0,5	0,5	0,1	3,2	0,1	2,3	3,1	0,2	-1,-1	-1,-1	-1,-1	3,1	3,0	0,4	0,3	4,0	2,0	5,0	3,3	3,3	3,2	0,5	3,4	0,4	4,2	0,2	4,2	0,2	-1,-1	4,0	3,0	0,2	0,0	0,5	0,0	4,0	0,1	0,1	0,1	0,1	1,4	-1,-1	0,6	0,6	4,0	4,2	0,5
iteration_1139	0,3	-1,-1	0,1	0,1	3,1	0,5	0,0	0,2	4,0	0,1	2,0	0,1	0,1	4,0	0,1	-1,-1	0,0	-1,-1	0,3	0,3	3,1	2,0	2,1	3,0	1,1	1,1	0,2	4,0	-1,-1	4,0	0,1	4,0	0,1	5,0	4,1	2,0	4,1	0,1	3,0	0,1	0,1	7,0	3,1	3,0	2,0	3,0	-1,-1
iteration_1140	3,1	0,5	3,2	2,1	3,2	5,0	-1,-1	3,1	2,0	0,3	4,0	3,1	5,0	0,4	0,3	-1,-1	5,0	0,1	0,1	-1,-1	1,1	3,0	0,1	2,2	0,3	0,4	-1,-1	5,0	0,4	0,5	2,3	2,2	2,1	1,3	2,1	2,0	0,1	0,3	2,1	0,3	0,4	2,3	2,0	0,7	3,1	4,0	2,2
iteration_1141	1,4	2,0	2,0	6,0	5,0	0,3	2,0	2,0	4,0	2,0	1,0	6,0	6,0	0,4	2,0	-1,-1	6,0	1,1	1,1	1,2	-1,-1	2,0	1,0	5,3	5,0	1,1	5,0	2,0	5,0	4,1	1,0	1,1	1,0	0,4	6,0	0,1	2,0	2,0	0,1	1,0	2,2	1,4	0,6	1,2	0,3	0,0	-1,-1
iteration_1142	4,0	2,0	2,0	-1,-1	4,0	3,1	0,0	2,4	4,1	2,4	1,3	-1,-1	0,4	4,1	0,4	-1,-1	-1,-1	0,1	0,1	0,1	4,4	3,0	5,0	0,1	-1,-1	0,0	0,7	0,5	-1,-1	-1,-1	0,3	-1,-1	-1,-1	4,0	0,4	2,2	0,9	0,2	0,4	0,7	4,0	4,0	2,0	6,0	3,0	7,0	0,5
iteration_1143	0,5	0,1	0,2	1,1	0,2	1,0	1,1	0,2	0,2	1,1	2,0	1,1	1,1	2,0	0,2	1,0	0,2	0,4	1,0	2,0	0,1	-1,-1	0,1	3,0	0,1	1,1	1,1	2,0	0,4	1,4	1,1	1,0	1,1	0,5	1,1	1,1	0,1	1,1	0,1	1,1	5,0	0,2	4,1	4,1	5,0	1,1	4,0
iteration_1144	1,3	4,0	2,0	0,1	-1,-1	0,4	1,0	1,1	-1,-1	1,1	1,1	1,1	1,1	4,1	1,0	0,5	1,0	1,0	1,0	0,4	4,1	1,1	0,2	5,0	0,5	1,5	-1,-1	3,1	0,1	-1,-1	3,1	0,0	0,1	5,0	3,1	3,3	0,3	0,3	3,1	0,3	5,0	8,0	-1,-1	6,0	0,5	5,4	1,2
iteration_1145	3,0	5,0	2,0	1,1	5,0	0,3	2,0	2,0	3,0	2,0	5,0	-1,-1	1,1	0,3	-1,-1	1,3	1,1	0,1	-1,-1	1,0	4,0	4,1	2,0	0,4	1,3	1,3	1,3	1,1	1,1	0,4	0,2	-1,-1	1,1	1,2	1,1	-1,-1	-1,-1	1,1	1,1	2,0	1,1	1,1	2,0	0,2	4,0	2,2	2,0
iteration_1146	-1,-1	2,0	-1,-1	1,4	-1,-1	3,1	-1,-1	1,0	3,0	2,0	1,1	2,0	1,4	2,0	-1,-1	3,0	1,0	1,1	4,0	4,0	3,0	1,1	2,4	2,0	1,0	3,0	1,0	1,2	0,4	3,2	-1,-1	2,0	1,0	3,0	0,2	3,4	0,0	1,0	0,0	-1,-1	0,3	3,0	3,0	-1,-1	4,0	7,0	0,0
iteration_1147	5,0	4,0	6,0	3,2	-1,-1	0,1	8,0	5,2	0,4	8,0	0,3	-1,-1	5,2	0,2	-1,-1	2,2	-1,-1	8,0	6,0	8,0	5,1	0,5	1,0	5,1	7,0	-1,-1	5,2	4,0	0,5	2,0	1,2	0,4	1,2	4,0	3,2	1,0	1,3	0,3	-1,-1	1,3	1,4	2,2	3,0	2,4	0,4	2,2	2,0
iteration_1148	2,3	2,1	-1,-1	1,2	2,3	4,0	-1,-1	2,2	0,0	3,0	0,5	2,2	3,0	-1,-1	2,2	1,0	3,0	3,0	2,0	3,0	-1,-1	0,4	2,2	2,1	0,2	3,0	0,2	1,1	-1,-1	5,0	1,2	2,3	1,1	2,2	-1,-1	2,0	0,4	1,3	1,3	2,1	2,2	2,1	2,2	4,0	2,2	2,2	0,5
iteration_1149	4,0	0,2	3,2	2,2	3,2	3,0	0,3	0,4	4,0	2,2	4,0	-1,-1	-1,-1	-1,-1	0,4	0,2	-1,-1	3,2	3,2	0,2	3,2	3,2	4,0	0,3	0,2	-1,-1	0,4	-1,-1	4,0	0,5	2,0	5,0	2,2	5,0	2,0	2,2	0,2	2,0	0,2	5,2	0,4	3,0	-1,-1	0,1	0,5	2,5	0,0
iteration_1150	4,1	5,0	5,0	0,2	5,0	0,4	1,2	4,2	0,5	1,2	0,5	4,2	1,2	0,5	4,0	1,4	4,0	1,0	0,6	0,6	4,2	0,2	4,5	0,5	0,4	5,0	0,4	0,1	1,2	5,0	0,3	0,5	0,2	0,4	0,3	4,2	0,6	0,1	0,1	0,4	0,2	0,4	0,2	5,0	-1,-1	0,5	0,3
iteration_1151	4,0	2,3	0,3	4,2	0,3	2,2	-1,-1	-1,-1	0,5	-1,-1	-1,-1	0,2	0,5	3,0	-1,-1	3,0	0,2	2,2	2,0	2,0	4,0	0,3	0,3	3,3	1,0	2,0	2,2	5,0	0,4	1,2	4,2	0,0	4,2	3,1	4,2	0,4	4,1	4,3	4,3	4,3	0,4	7,0	4,4	4,0	2,0	-1,-1	8,0
iteration_1152	3,1	-1,-1	-1,-1	4,0	4,0	4,0	0,0	4,0	-1,-1	4,0	2,2	0,0	4,0	-1,-1	8,0	0,5	8,0	0,0	4,0	0,0	0,0	2,0	0,2	0,1	4,0	4,5	4,5	4,0	0,2	1,2	4,2	0,3	4,0	-1,-1	0,2	4,2	4,2	0,2	0,1	4,2	5,0	3,2	0,2	0,2	1,2	0,3	0,2
iteration_1153	-1,-1	0,5	2,3	0,5	-1,-1	3,0	0,6	2,2	5,0	0,6	1,1	2,3	2,3	4,0	0,6	0,4	2,2	0,3	3,3	3,3	6,0	1,3	2,1	0,3	-1,-1	0,7	0,3	0,3	0,5	0,2	0,2	0,3	0,2	3,0	0,6	0,1	-1,-1	0,4	3,0	0,1	2,0	2,3	3,0	3,0	1,2	2,2	1,2
iteration_1154	2,2	4,1	0,3	1,2	0,3	3,0	1,2	0,4	4,0	0,2	2,0	1,2	0,3	3,0	1,1	1,3	1,1	0,2	4,0	0,2	3,2	1,2	2,0	2,1	2,0	1,3	-1,-1	1,3	-1,-1	1,2	3,3	0,2	3,3	3,0	3,3	1,3	0,5	3,0	3,2	3,0	1,1	4,0	2,0	4,0	2,2	4,0	1,2
iteration_1155	5,0	1,0	1,0	4,0	-1,-1	0,3	3,0	4,0	3,0	4,0	0,5	4,0	4,0	0,5	3,0	1,4	4,0	0,3	3,0	3,0	4,0	1,2	-1,-1	1,2	3,4	1,0	3,4	3,0	3,1	3,0	0,1	5,0	-1,-1	0,2	3,1	2,0	2,0	2,1	2,1	2,0	4,0	0,3	3,1	1,1	2,2	0,4	-1,-1
iteration_1156	0,2	0,2	0,3	1,2	0,1	0,4	1,1	4,0	1,2	1,2	0,5	1,2	1,1	3,0	1,2	5,0	0,4	1,4	1,0	0,1	1,2	0,2	0,7	3,1	3,2	2,2	3,2	0,4	-1,-1	1,2	1,2	0,3	1,2	4,1	1,2	1,2	1,2	1,1	0,3	0,4	0,2	0,3	0,3	0,2	5,0	5,1	0,4
iteration_1157	3,1	1,3	0,4	2,3	3,3	4,1	0,4	2,3	1,2	0,4	0,4	-1,-1	0,4	1,2	2,3	2,0	0,6	0,2	4,3	0,4	1,3	2,1	0,2	1,3	1,3	1,3	3,0	2,2	0,3	0,4	0,2	4,0	0,2	0,3	0,5	0,2	1,2	3,2	3,2	3,0	0,1	0,2	0,2	0,3	0,4	0,4	1,0
iteration_1158	0,2	2,0	0,2	0,8	-1,-1	4,0	0,7	0,3	5,0	0,3	0,4	0,5	0,5	2,0	0,7	2,3	0,7	3,2	1,2	1,2	3,3	0,5	0,4	-1,-1	-1,-1	2,5	0,5	0,5	2,3	4,0	0,8	5,0	2,5	0,4	0,8	1,5	2,3	-1,-1	2,2	0,7	2,3	0,7	-1,-1	2,5	2,0	2,2	2,5
iteration_1159	0,4	2,0	0,0	0,0	0,0	4,0	0,0	0,0	0,2	0,0	0,5	0,0	0,0	1,2	-1,-1	4,0	0,0	2,0	2,0	2,0	0,2	0,4	-1,-1	0,2	3,0	3,0	3,0	4,0	3,0	0,3	3,0	2,3	0,0	-1,-1	4,0	3,0	0,3	0,3	0,3	0,3	0,4	0,5	2,4	2,0	0,4	0,2	0,4
iteration_1160	2,3	-1,-1	4,3	1,2	2,1	5,0	5,0	0,5	0,2	4,2	2,0	-1,-1	5,0	3,1	1,3	-1,-1	0,5	2,0	8,0	2,0	0,3	2,0	2,0	4,1	-1,-1	1,2	1,2	4,0	0,4	0,5	1,2	5,0	3,2	-1,-1	1,2	1,1	3,0	6,0	2,2	6,0	1,4	3,0	-1,-1	1,4	5,0	4,0	4,0
iteration_1161	4,1	-1,-1	0,2	2,5	-1,-1	3,0	0,6	-1,-1	0,5	-1,-1	4,1	0,6	0,6	5,0	-1,-1	0,3	-1,-1	1,5	1,1	1,5	0,4	4,5	0,2	2,5	2,1	2,2	0,2	-1,-1	-1,-1	5,0	4,2	2,1	0,0	0,3	2,0	2,0	0,1	0,1	2,0	0,1	0,5	2,1	2,3	0,4	1,3	1,2	0,3
iteration_1162	4,0	4,1	-1,-1	2,2	0,1	0,1	6,0	6,0	1,1	4,2	0,1	-1,-1	6,0	0,4	5,0	1,2	4,2	2,1	4,0	4,1	-1,-1	2,1	4,1	2,2	4,2	3,0	2,2	1,2	2,0	0,5	3,0	0,4	3,0	4,0	1,0	1,1	2,0	1,0	1,4	1,0	3,1	0,0	3,0	0,1	2,0	4,0	-1,-1
iteration_1163	5,0	0,5	3,3	0,4	3,3	1,4	0,5	3,2	-1,-1	3,2	2,0	3,2	0,5	0,4	3,2	0,2	3,2	1,2	-1,-1	0,6	0,2	5,0	0,2	0,7	0,4	1,0	3,2	0,4	1,2	0,2	1,2	2,1	0,4	0,4	1,2	1,0	0,3	2,2	0,3	2,2	2,1	-1,-1	1,1	-1,-1	0,5	0,2	0,3
iteration_1164	0,3	0,4	0,3	-1,-1	0,3	0,4	2,2	2,1	2,1	-1,-1	4,0	2,2	2,1	-1,-1	2,1	0,4	2,1	2,2	0,4	0,4	2,1	5,0	1,2	0,3	2,0	0,5	-1,-1	0,9	1,3	4,1	0,5	0,4	2,3	-1,-1	3,0	0,4	0,7	0,3	-1,-1	-1,-1	4,0	-1,-1	-1,-1	4,2	0,4	0,4	1,3
iteration_1165	0,5	6,0	4,3	4,0	1,3	5,0	4,0	4,3	5,0	4,3	0,2	8,0	4,0	2,2	4,3	0,4	4,3	2,0	2,0	2,0	3,3	4,2	4,2	2,0	4,1	0,6	4,1	0,2	5,0	5,0	1,0	2,0	4,2	0,5	4,0	2,0	5,0	1,2	5,0	5,0	0,5	4,4	0,8	0,8	1,4	1,1	1,4
iteration_1166	0,0	4,0	6,0	0,3	6,0	3,0	2,2	4,1	2,0	4,2	2,0	2,2	-1,-1	2,3	2,1	0,4	2,2	1,2	1,2	2,2	1,1	3,0	1,2	2,1	2,4	2,0	2,4	0,4	-1,-1	5,0	2,2	5,0	0,3	2,3	2,2	5,2	0,2	0,2	0,2	5,1	-1,-1	4,0	2,1	2,1	4,0	2,3	0,1
iteration_1167	0,4	3,1	3,2	0,0	3,2	2,2	3,0	0,2	1,3	-1,-1	-1,-1	3,0	0,2	2,3	0,2	0,2	3,0	3,2	2,0	5,0	1,2	-1,-1	5,0	-1,-1	0,1	0,1	0,3	5,0	2,0	4,0	2,0	3,0	5,0	0,5	5,0	3,0	2,0	7,0	7,0	-1,-1	4,0	0,1	4,1	4,0	-1,-1	2,1	6,0
iteration_1168	0,5	-1,-1	-1,-1	3,0	0,5	0,3	3,4	0,1	0,3	-1,-1	3,2	3,4	3,1	4,1	0,4	5,0	-1,-1	3,3	0,4	0,7	0,2	0,6	3,4	3,1	5,4	0,0	5,0	3,0	-1,-1	3,2	1,0	2,2	3,0	5,0	-1,-1	3,0	5,0	0,2	5,0	5,0	0,5	6,0	5,4	5,4	0,4	3,3	3,4
iteration_1169	0,5	3,2	0,6	2,1	0,6	-1,-1	0,3	2,2	-1,-1	0,3	-1,-1	2,4	0,5	4,0	2,2	0,3	0,5	2,2	0,1	-1,-1	2,2	8,0	2,0	0,1	0,5	0,2	2,3	5,0	1,1	0,4	3,1	4,0	-1,-1	0,3	3,0	-1,-1	3,1	-1,-1	4,0	1,1	2,1	1,3	0,4	-1,-1	0,4	0,4	3,3
iteration_1170	0,4	2,0	1,2	0,5	1,2	0,2	0,6	-1,-1	0,4	0,3	-1,-1	0,6	0,6	0,1	0,3	2,0	0,6	0,6	-1,-1	-1,-1	0,6	2,4	2,2	0,4	1,1	1,1	1,1	4,1	0,5	5,0	4,4	0,5	-1,-1	0,4	4,4	1,4	4,2	0,3	4,3	0,4	0,4	0,6	0,5	0,7	2,2	0,4	0,5
iteration_1171	2,1	0,2	0,2	1,0	0,2	2,0	1,1	1,1	-1,-1	0,1	4,0	1,1	1,1	0,5	0,1	0,5	1,1	0,1	3,0	0,1	1,0	1,1	4,0	1,3	2,0	0,2	0,3	0,3	2,0	2,0	1,3	4,1	1,0	2,1	1,3	2,0	4,0	0,1	5,0	4,0	2,0	1,1	1,1	2,0	0,4	0,3	4,1
iteration_1172	4,0	4,0	3,0	3,0	3,0	3,0	3,0	2,0	-1,-1	3,0	1,3	3,0	2,0	1,4	4,0	0,5	4,0	4,0	0,0	-1,-1	2,0	1,3	2,0	2,0	2,0	2,0	2,5	2,1	2,0	3,1	3,0	5,0	3,0	5,0	1,1	4,0	1,0	7,0	7,0	1,0	0,3	-1,-1	-1,-1	1,0	5,0	7,0	1,0
iteration_1173	0,5	0,3	0,3	1,3	0,3	0,2	1,0	1,3	5,0	1,0	2,1	1,0	0,3	4,0	0,3	4,0	0,3	0,0	0,2	-1,-1	5,0	3,0	3,0	0,0	-1,-1	0,0	-1,-1	1,3	1,2	2,0	1,2	5,0	1,3	0,3	1,3	2,2	3,3	2,3	-1,-1	3,3	-1,-1	0,3	0,2	0,2	-1,-1	3,0	3,0
iteration_1174	0,5	4,1	-1,-1	0,2	-1,-1	5,0	0,5	0,5	0,5	4,1	2,0	4,1	0,5	-1,-1	0,5	3,2	0,5	0,1	5,1	-1,-1	0,1	1,1	-1,-1	3,4	-1,-1	0,3	0,6	-1,-1	0,4	0,5	0,2	-1,-1	-1,-1	1,4	0,2	0,5	0,3	2,1	4,0	2,1	1,1	0,5	1,4	0,5	-1,-1	1,3	1,1
iteration_1175	5,0	0,4	5,4	4,0	0,4	5,0	4,4	0,4	2,1	5,0	1,1	5,0	9,0	3,2	4,4	0,5	-1,-1	9,0	4,0	9,0	2,4	-1,-1	5,1	7,0	4,3	4,3	0,7	5,0	-1,-1	-1,-1	9,0	2,0	9,0	4,0	0,0	4,3	5,0	6,0	5,0	6,0	4,0	2,0	-1,-1	2,0	3,1	5,0	0,5
iteration_1176	2,1	2,0	3,0	6,0	3,0	4,0	3,0	-1,-1	1,1	6,0	0,5	6,0	6,0	2,0	-1,-1	5,0	6,0	-1,-1	5,0	2,0	4,1	2,1	4,1	3,0	2,0	2,0	2,0	-1,-1	2,2	0,1	1,2	3,0	4,2	3,0	4,2	5,0	4,0	4,0	0,2	0,2	4,0	4,0	0,0	0,0	0,3	0,3	0,0
iteration_1177	0,2	5,0	4,1	5,0	1,1	5,0	8,0	8,0	5,0	1,1	5,0	4,1	1,1	3,2	4,1	3,1	-1,-1	7,0	6,0	6,0	5,0	5,1	5,1	0,3	4,1	4,1	0,1	1,4	4,0	1,3	4,4	2,1	1,0	3,0	0,4	1,4	1,1	1,1	2,0	2,0	1,4	2,0	-1,-1	0,4	0,5	2,5	-1,-1
iteration_1178	3,1	0,5	0,3	3,0	0,5	3,0	-1,-1	2,1	0,3	1,1	1,3	2,1	1,1	0,1	1,2	-1,-1	1,1	3,1	1,0	1,0	0,1	3,0	3,0	-1,-1	2,0	2,0	1,2	2,2	1,0	5,0	-1,-1	0,3	2,0	0,5	1,2	2,2	2,3	0,3	0,0	2,0	3,0	1,2	0,2	3,2	4,0	2,2	2,0
iteration_1179	-1,-1	1,2	1,2	-1,-1	5,0	3,2	0,2	1,3	0,5	0,5	1,3	1,0	1,3	0,5	0,5	-1,-1	1,3	3,0	0,2	3,2	0,4	0,3	1,0	0,8	0,4	0,4	0,4	-1,-1	1,0	3,1	0,3	0,3	1,3	1,3	0,1	0,2	1,0	0,6	1,3	0,6	4,0	1,1	-1,-1	4,0	3,0	4,0	4,0
iteration_1180	0,2	1,1	0,2	0,1	-1,-1	5,0	-1,-1	0,1	5,0	0,2	0,1	0,1	0,1	0,5	-1,-1	1,1	0,1	0,1	0,1	0,1	3,1	0,0	0,0	0,5	0,2	0,1	1,1	0,2	3,2	0,2	4,1	0,4	4,1	4,0	0,1	0,3	0,4	0,2	4,1	4,3	5,0	2,1	2,0	0,1	-1,-1	2,3	2,3
iteration_1181	0,5	4,1	-1,-1	8,0	0,2	2,1	9,0	7,0	1,4	9,0	0,5	7,0	7,0	5,0	7,0	1,2	3,1	5,1	4,1	4,1	5,0	4,4	3,1	3,0	4,0	5,0	5,0	-1,-1	5,0	3,0	3,0	0,3	3,0	0,2	3,0	0,0	0,0	3,0	3,3	3,3	5,0	0,0	5,0	5,0	-1,-1	0,7	7,0
iteration_1182	-1,-1	4,0	4,0	0,0	-1,-1	4,0	2,0	2,0	0,4	2,0	0,2	2,0	-1,-1	0,5	-1,-1	-1,-1	2,0	2,0	4,0	4,0	0,4	2,1	2,1	2,5	5,0	3,0	2,1	0,5	0,2	0,4	0,2	5,0	0,0	-1,-1	0,2	0,2	5,0	5,0	0,0	0,0	4,0	0,8	2,0	2,0	2,0	1,0	5,0
iteration_1183	0,3	0,3	0,4	4,3	0,2	2,0	4,1	0,4	5,0	4,3	1,2	-1,-1	0,4	3,1	-1,-1	1,2	4,3	0,1	0,1	4,0	0,1	0,5	4,2	-1,-1	4,2	0,5	1,3	0,3	5,0	4,0	4,0	1,1	4,3	4,0	4,0	2,0	4,1	0,4	5,0	4,1	3,0	1,0	-1,-1	3,2	2,0	2,0	4,0
iteration_1184	4,1	5,0	2,1	5,0	2,1	2,3	3,0	3,0	4,0	1,1	2,3	3,0	3,0	1,2	6,0	2,0	1,1	1,3	2,3	-1,-1	-1,-1	3,0	4,0	1,2	4,0	6,0	4,0	4,1	5,0	0,5	-1,-1	0,5	1,1	0,1	1,1	1,3	1,2	0,4	0,3	1,3	2,1	0,2	0,2	-1,-1	2,1	0,1	5,0
iteration_1185	0,2	1,4	0,4	1,0	1,2	2,2	1,0	0,4	4,1	0,0	4,0	1,0	-1,-1	5,0	0,4	0,4	1,4	2,0	-1,-1	0,2	4,0	1,0	3,0	2,2	0,0	0,0	-1,-1	1,4	2,0	1,2	3,0	0,5	-1,-1	2,0	1,0	2,0	0,0	0,0	0,0	0,0	3,2	2,0	3,0	5,0	2,3	-1,-1	0,0
iteration_1186	4,0	1,3	1,3	-1,-1	1,3	5,0	2,0	2,0	3,1	2,0	-1,-1	1,3	2,1	2,3	1,3	-1,-1	2,0	6,0	1,0	-1,-1	4,0	3,0	3,0	6,0	1,3	1,3	1,3	5,0	3,0	-1,-1	3,0	0,5	6,0	0,3	3,0	6,0	-1,-1	2,5	-1,-1	-1,-1	0,4	1,3	0,7	0,7	3,0	3,3	4,3
iteration_1187	1,3	0,5	0,6	4,0	1,3	3,2	-1,-1	3,3	0,5	3,3	-1,-1	3,3	1,3	1,1	3,3	0,4	1,3	0,5	1,2	4,0	0,8	3,1	0,4	1,3	0,4	-1,-1	0,4	2,0	-1,-1	4,0	-1,-1	4,0	4,0	3,1	4,0	1,0	3,0	1,0	7,0	5,0	1,0	4,0	2,0	3,0	1,1	3,1	1,0
iteration_1188	4,0	0,4	2,2	3,1	2,2	2,1	0,3	2,1	5,0	-1,-1	5,0	2,1	5,0	2,0	-1,-1	3,1	-1,-1	2,2	2,2	0,3	7,0	6,0	1,1	5,0	0,2	3,1	3,1	2,1	-1,-1	0,2	3,1	1,4	2,1	2,0	5,0	0,2	4,1	-1,-1	3,0	3,0	3,2	3,0	4,0	-1,-1	0,2	1,0	3,1
iteration_1189	-1,-1	4,0	4,0	2,1	4,0	-1,-1	-1,-1	3,0	2,0	3,1	4,1	3,0	5,0	2,1	3,1	0,5	3,1	6,0	3,1	1,1	2,0	2,1	2,1	3,1	3,2	3,2	3,3	2,3	3,1	1,2	2,1	1,0	5,0	1,2	3,3	0,3	2,1	2,1	3,1	3,1	3,2	4,0	4,0	4,0	1,2	0,4	3,0
iteration_1190	5,0	2,1	4,1	-1,-1	0,5	-1,-1	4,3	0,4	-1,-1	0,4	0,3	2,1	-1,-1	1,4	2,1	0,5	-1,-1	2,3	2,3	-1,-1	0,4	0,2	0,3	-1,-1	2,4	0,5	2,4	0,5	5,0	5,0	2,3	4,1	2,2	0,4	3,2	-1,-1	4,2	4,2	2,1	0,3	0,2	0,2	-1,-1	0,2	1,1	1,0	-1,-1
iteration_1191	2,0	1,2	2,0	4,3	2,0	0,4	1,3	5,0	0,3	-1,-1	0,4	5,0	5,0	4,0	5,0	0,4	5,0	1,3	0,6	0,6	0,0	1,2	-1,-1	6,0	4,4	1,0	4,0	4,1	0,4	-1,-1	0,4	4,0	4,3	5,0	4,1	0,1	7,0	5,0	5,0	5,0	5,0	-1,-1	4,0	4,0	-1,-1	5,0	3,0
iteration_1192	3,0	5,0	2,0	1,1	3,0	1,3	1,0	1,0	0,3	0,1	5,0	1,0	2,1	2,0	0,1	5,0	2,1	1,3	0,3	1,0	0,2	2,0	2,0	1,1	5,1	0,1	-1,-1	1,2	0,4	4,1	1,1	1,1	1,3	4,0	0,5	4,1	1,3	2,0	1,1	2,0	0,3	0,3	0,3	4,4	4,0	7,0	1,3
iteration_1193	0,4	1,1	1,3	3,0	1,3	0,4	3,0	2,3	3,1	1,3	0,2	2,0	2,3	0,3	1,3	5,0	1,3	2,2	2,2	1,2	0,4	1,1	1,1	2,1	0,3	1,0	1,0	-1,-1	1,1	2,3	3,0	0,2	0,4	5,0	2,1	1,3	0,1	-1,-1	0,3	0,5	0,5	0,1	-1,-1	5,3	3,1	0,1	0,2
iteration_1194	5,0	3,1	3,0	1,0	0,1	0,2	1,0	0,0	2,0	3,0	4,0	3,0	1,0	4,0	3,0	0,5	1,0	1,0	0,2	0,2	1,0	3,0	0,0	4,0	0,0	3,5	3,5	2,0	1,0	0,4	1,0	2,1	1,0	1,2	1,4	1,3	3,0	3,0	3,0	2,0	1,4	1,4	1,4	0,8	0,5	1,2	2,4
iteration_1195	3,0	3,0	1,0	4,0	2,0	0,4	2,0	3,0	0,2	1,0	1,1	0,3	-1,-1	0,5	3,0	4,0	1,0	1,1	1,1	1,1	0,1	2,0	1,1	3,1	7,0	4,0	-1,-1	1,4	3,0	5,0	3,4	0,4	-1,-1	2,3	-1,-1	4,0	0,2	0,2	0,2	1,2	0,5	0,7	0,3	0,9	0,1	2,1	-1,-1
iteration_1196	3,2	5,0	5,2	0,4	0,2	4,1	0,2	0,6	2,0	0,6	0,4	5,4	5,4	2,2	0,2	4,0	5,4	0,3	4,0	0,1	-1,-1	5,3	5,3	2,4	0,0	0,0	0,0	5,0	0,2	5,0	0,4	-1,-1	5,0	1,3	0,4	0,4	0,5	5,0	5,0	0,0	4,1	1,0	1,1	0,1	1,2	1,3	1,0
iteration_1197	2,3	4,1	6,0	2,2	0,4	1,1	6,0	2,2	-1,-1	4,0	3,1	-1,-1	4,2	0,3	4,0	0,5	-1,-1	-1,-1	2,1	5,0	5,2	2,1	5,0	-1,-1	2,2	2,2	2,3	0,4	4,0	3,2	2,2	0,5	-1,-1	0,4	2,2	0,4	2,2	2,2	2,3	2,3	1,2	2,2	0,4	0,4	4,0	1,2	0,4
iteration_1198	0,4	0,5	0,5	1,0	0,5	2,1	-1,-1	1,2	3,0	1,3	2,1	1,3	0,3	3,0	0,3	0,4	1,2	0,4	0,4	0,4	2,2	2,3	3,0	1,3	0,7	0,7	0,0	-1,-1	1,2	0,4	0,6	0,5	0,2	4,0	0,6	0,6	0,7	0,2	0,0	0,7	-1,-1	2,4	1,4	1,4	0,4	2,0	0,9
iteration_1199	0,2	1,0	0,1	0,5	-1,-1	0,4	0,5	0,5	0,4	0,2	-1,-1	0,4	0,4	0,4	0,5	4,1	-1,-1	0,5	0,8	0,5	0,6	2,0	1,0	0,6	4,4	0,2	0,5	0,4	0,3	0,3	0,1	5,0	0,5	5,0	0,5	0,3	3,1	2,4	3,1	-1,-1	0,3	2,4	0,5	0,5	3,2	6,0	-1,-1
iteration_1200	-1,-1	-1,-1	2,0	3,3	1,0	5,0	1,3	1,3	3,2	1,3	0,2	1,3	1,3	0,5	1,3	0,4	1,3	5,3	6,0	5,3	3,3	0,4	0,4	0,5	0,7	1,0	0,3	5,0	2,3	0,4	2,3	2,0	5,0	1,4	5,0	2,0	3,0	4,0	5,0	4,0	4,0	3,0	4,0	4,0	3,0	1,4	3,0
iteration_1201	0,2	3,0	2,2	5,0	2,0	3,2	-1,-1	3,0	0,3	1,2	4,0	4,2	4,2	0,2	3,0	-1,-1	1,2	4,0	1,2	2,2	1,1	2,3	1,2	-1,-1	1,2	1,2	2,2	4,0	2,0	4,0	-1,-1	-1,-1	-1,-1	-1,-1	1,0	2,0	2,0	3,0	2,0	-1,-1	0,3	3,0	-1,-1	1,1	2,0	3,0	2,0
iteration_1202	1,3	0,3	0,3	7,0	0,3	0,4	2,3	2,3	4,0	2,3	-1,-1	-1,-1	2,0	2,0	-1,-1	5,0	-1,-1	0,4	2,3	0,4	2,3	2,2	2,3	3,0	8,0	3,0	7,0	5,0	2,0	4,0	0,0	4,0	2,3	3,0	7,0	0,0	2,0	2,0	4,0	2,0	1,2	4,0	2,2	3,0	2,1	4,0	2,0
iteration_1203	2,0	4,1	1,1	0,2	-1,-1	4,1	1,2	1,0	2,0	0,1	2,0	1,2	-1,-1	0,10	0,3	4,0	1,0	1,1	1,1	1,1	2,0	0,2	0,2	-1,-1	1,2	3,2	1,1	0,4	3,2	2,2	-1,-1	3,2	0,6	4,0	3,0	2,4	3,4	3,4	3,2	3,4	0,4	4,0	1,0	3,0	0,4	1,0	-1,-1
iteration_1204	5,0	0,3	0,2	3,0	-1,-1	2,1	1,0	2,0	2,0	2,0	3,1	1,0	2,2	3,5	-1,-1	3,1	1,2	1,1	2,0	0,1	3,0	0,1	0,1	0,3	2,1	2,1	0,1	1,3	2,2	-1,-1	3,0	0,4	2,3	1,2	1,2	1,3	0,4	2,1	2,3	0,4	5,0	0,4	1,2	4,2	2,1	1,1	0,3
iteration_1205	0,4	0,5	0,5	0,7	0,4	1,2	-1,-1	0,9	2,0	0,6	0,4	0,6	0,6	4,0	0,6	0,3	0,6	0,6	1,5	1,4	-1,-1	0,3	0,7	4,2	-1,-1	0,4	0,5	0,4	0,5	4,1	0,2	0,5	-1,-1	5,0	0,7	4,2	0,3	0,2	0,3	0,3	-1,-1	4,2	4,1	-1,-1	5,0	2,0	4,3
iteration_1206	2,0	0,5	-1,-1	3,0	0,2	-1,-1	2,0	1,0	0,5	2,2	0,5	1,2	2,2	3,0	1,2	4,0	1,0	4,0	4,0	6,0	1,2	0,3	-1,-1	2,2	3,0	-1,-1	3,0	-1,-1	4,0	5,0	5,0	-1,-1	5,0	-1,-1	3,0	4,0	5,0	-1,-1	2,2	6,0	1,2	6,0	-1,-1	2,0	3,0	1,1	6,0
iteration_1207	1,3	2,3	3,0	4,1	-1,-1	4,0	-1,-1	5,0	-1,-1	1,1	5,0	1,1	6,0	3,1	-1,-1	-1,-1	-1,-1	3,0	3,0	2,1	4,1	4,0	2,0	5,0	-1,-1	3,0	1,3	0,5	4,1	1,1	0,5	4,0	4,4	4,0	0,5	1,4	2,4	2,4	6,0	2,4	0,2	4,1	0,2	4,1	0,2	0,2	2,1
iteration_1208	3,0	3,0	6,0	2,1	0,0	4,0	-1,-1	3,1	5,0	3,1	5,0	5,0	5,0	4,0	5,0	4,0	3,1	3,0	6,0	5,0	0,1	3,0	-1,-1	3,0	6,0	6,0	6,0	0,3	4,0	1,2	2,2	5,0	0,2	3,0	2,2	2,2	2,1	5,0	2,1	5,0	4,0	2,2	3,2	3,0	3,1	2,1	3,1
iteration_1209	1,2	0,2	1,1	4,1	-1,-1	1,2	-1,-1	4,1	0,2	1,1	0,4	4,1	0,2	0,3	5,0	4,1	-1,-1	-1,-1	4,2	4,2	0,2	4,2	4,2	0,1	5,0	8,0	5,0	4,1	4,1	4,0	4,1	-1,-1	4,1	0,4	4,1	5,0	0,1	4,0	8,0	8,0	1,4	0,3	1,1	1,1	0,3	0,3	0,1
iteration_1210	0,2	1,0	1,0	3,4	1,0	5,0	3,0	0,4	0,5	0,4	2,2	1,4	0,4	1,4	3,0	-1,-1	4,0	8,0	0,0	8,0	0,4	-1,-1	3,0	0,4	0,1	3,1	3,1	4,0	0,4	0,3	3,0	4,0	3,4	3,0	1,0	0,0	0,4	4,4	0,4	4,4	2,0	3,0	1,0	4,0	5,0	1,0	3,0
iteration_1211	3,0	1,4	0,4	2,5	0,4	4,1	-1,-1	0,5	-1,-1	2,4	1,4	0,9	-1,-1	2,0	2,4	3,0	2,4	2,1	2,1	6,0	2,0	1,4	1,4	1,4	1,4	4,0	-1,-1	-1,-1	2,3	3,0	2,0	-1,-1	0,8	0,4	0,3	0,3	2,3	2,5	0,5	0,5	5,0	0,6	2,3	3,3	3,2	3,3	2,3
iteration_1212	5,0	2,2	3,0	2,3	6,0	2,0	1,3	1,3	3,0	-1,-1	0,5	-1,-1	3,0	3,0	1,3	1,4	1,3	1,0	2,3	1,0	2,0	1,2	0,7	4,0	0,7	0,7	0,7	5,0	1,3	0,4	3,3	0,3	3,3	1,1	4,0	0,7	3,0	3,3	3,0	3,0	4,1	2,0	5,0	-1,-1	4,0	-1,-1	4,0
iteration_1213	1,3	0,4	-1,-1	4,0	0,7	-1,-1	1,4	3,4	1,2	3,3	4,0	3,4	1,3	5,0	1,4	-1,-1	0,5	0,6	1,3	0,7	1,4	2,4	5,0	3,3	1,4	2,0	1,4	1,4	3,0	0,4	3,4	0,2	0,4	-1,-1	1,0	0,7	0,5	0,1	0,1	0,1	3,0	1,0	2,0	3,0	2,0	1,0	1,4
iteration_1214	5,0	4,0	7,0	0,2	3,0	4,1	4,0	3,2	2,2	4,2	3,2	3,2	3,2	-1,-1	3,2	2,0	3,2	4,1	-1,-1	4,1	3,1	6,0	-1,-1	3,2	0,2	2,2	3,0	0,3	0,2	5,0	-1,-1	4,0	0,1	0,5	0,2	5,1	-1,-1	4,1	0,0	4,1	3,2	-1,-1	3,2	0,4	0,5	0,6	0,2
iteration_1215	0,1	0,4	0,4	1,0	0,0	0,5	0,0	0,0	2,1	0,0	-1,-1	0,0	1,4	4,0	0,0	2,2	1,0	0,1	0,4	0,1	2,0	0,1	0,1	-1,-1	2,0	2,0	3,2	0,2	1,4	2,0	1,2	2,0	0,4	5,0	0,4	1,2	2,0	2,0	-1,-1	0,0	0,5	0,4	0,0	0,9	0,5	5,0	2,0
iteration_1216	-1,-1	4,0	4,0	1,2	2,1	5,0	3,0	0,3	2,1	1,1	4,0	3,0	3,0	0,2	2,2	2,0	3,0	4,0	3,0	5,0	2,2	2,0	6,0	2,2	1,2	3,0	1,2	0,2	1,4	0,4	0,6	0,5	1,2	4,1	1,0	0,8	0,7	1,5	1,0	1,0	1,1	1,1	-1,-1	1,1	4,0	6,0	1,2
iteration_1217	0,4	0,4	0,4	2,3	0,4	4,1	0,5	0,5	0,5	2,2	2,1	-1,-1	2,2	0,4	2,2	0,3	0,5	4,3	4,3	0,3	0,7	-1,-1	4,0	0,5	2,1	0,3	0,3	5,0	1,3	0,2	2,3	0,1	2,3	0,5	3,3	0,5	2,0	0,4	2,1	-1,-1	0,3	3,2	0,2	0,2	1,3	1,2	2,0
iteration_1218	4,0	4,0	4,0	0,3	4,0	5,0	-1,-1	4,3	3,0	-1,-1	0,5	-1,-1	4,0	4,0	4,0	4,0	0,3	6,0	7,0	7,0	6,0	0,6	0,3	6,0	7,0	7,0	5,0	1,0	0,4	4,0	0,3	0,5	0,4	1,3	0,3	1,0	0,0	0,3	0,0	0,8	0,3	-1,-1	-1,-1	1,2	-1,-1	0,3	1,0
iteration_1219	0,3	3,0	1,0	0,6	-1,-1	2,0	1,1	0,5	0,4	0,5	1,1	0,1	-1,-1	-1,-1	1,1	5,0	-1,-1	1,0	1,0	2,1	0,0	1,0	1,0	2,1	4,1	-1,-1	4,1	0,3	0,5	5,0	0,7	5,0	0,1	0,2	0,7	2,5	0,1	5,0	5,1	0,0	1,4	0,4	1,2	0,6	3,0	2,0	0,3
iteration_1220	2,0	3,0	2,0	4,1	3,0	-1,-1	2,1	0,1	4,1	2,1	2,1	2,1	0,1	-1,-1	0,1	-1,-1	2,1	3,0	1,1	0,1	4,1	2,1	2,1	0,1	0,1	0,0	-1,-1	4,0	-1,-1	5,0	4,4	3,0	0,1	1,1	4,4	9,0	2,1	2,0	2,0	2,0	-1,-1	1,4	0,1	1,2	0,5	1,2	2,2
iteration_1221	-1,-1	1,3	3,0	1,1	3,3	0,5	2,0	2,0	0,5	2,0	4,0	3,0	1,1	4,0	0,0	0,2	3,0	1,2	1,3	1,2	1,0	3,0	3,0	5,0	0,3	2,2	0,1	0,5	2,0	4,0	1,4	4,0	1,4	2,2	1,4	3,0	5,0	4,4	0,4	0,4	0,4	1,2	1,2	0,4	0,1	2,0	5,0
iteration_1222	1,3	0,5	1,4	1,2	1,1	2,2	1,4	1,4	-1,-1	2,0	0,2	1,4	1,2	0,4	1,4	-1,-1	0,6	1,2	3,0	2,4	1,2	1,2	1,0	1,0	0,5	1,1	1,2	0,2	5,0	1,2	0,4	-1,-1	1,2	0,3	4,0	0,4	2,2	2,2	2,2	3,0	4,1	0,2	4,2	0,3	0,4	0,2	2,2
iteration_1223	0,5	-1,-1	1,5	0,1	1,5	1,4	1,1	0,5	0,3	0,5	3,5	1,1	0,5	0,5	1,1	-1,-1	0,5	1,1	1,1	1,1	0,8	1,1	1,4	0,6	1,3	2,1	3,0	0,5	0,3	-1,-1	0,7	-1,-1	0,2	0,2	0,7	0,5	3,2	0,3	-1,-1	3,2	3,0	0,3	-1,-1	1,2	2,0	2,1	2,2
iteration_1224	0,5	0,2	0,1	-1,-1	0,1	3,1	0,0	0,0	-1,-1	5,0	2,0	5,1	5,0	4,0	0,0	4,0	2,0	3,0	0,1	-1,-1	2,0	2,1	0,1	8,0	1,0	1,0	3,0	4,0	5,0	0,1	4,0	0,1	5,0	-1,-1	9,0	4,0	5,0	0,1	5,1	5,0	2,3	4,0	0,3	2,0	0,4	-1,-1	5,0
iteration_1225	1,0	0,3	-1,-1	5,0	1,3	3,1	1,0	1,0	4,0	4,0	1,3	4,0	4,0	0,2	1,0	5,0	4,0	4,0	1,1	3,0	3,0	5,0	5,0	0,2	3,0	3,0	-1,-1	4,1	5,0	5,0	8,0	4,0	8,0	2,0	1,1	5,0	8,0	4,0	0,1	8,0	0,3	1,0	0,1	1,2	-1,-1	5,0	4,1
iteration_1226	0,4	5,0	0,4	3,0	5,0	0,5	2,4	2,4	4,1	2,4	0,4	1,0	1,0	-1,-1	2,4	1,1	-1,-1	-1,-1	2,0	2,5	-1,-1	1,1	0,1	1,0	2,1	2,1	0,5	-1,-1	-1,-1	1,0	1,2	0,2	3,0	1,3	-1,-1	-1,-1	1,0	2,2	2,2	1,2	3,1	1,2	4,0	3,2	2,1	3,0	2,0
iteration_1227	5,0	0,2	0,2	0,1	5,2	0,2	0,0	0,0	0,3	0,3	5,0	0,0	0,0	0,4	0,1	2,2	0,0	0,1	0,2	-1,-1	0,3	-1,-1	0,0	0,1	-1,-1	2,1	0,3	0,5	0,3	2,1	0,1	1,1	0,2	3,0	0,2	2,1	1,2	1,0	-1,-1	0,3	0,2	1,2	0,3	0,3	4,0	2,0	0,4
iteration_1228	0,4	2,0	1,4	-1,-1	1,0	0,3	3,0	1,0	0,3	1,0	1,2	1,0	0,4	2,0	3,0	2,3	-1,-1	8,0	-1,-1	2,1	0,1	2,0	0,2	1,4	3,0	4,0	3,0	3,0	2,0	-1,-1	0,0	0,5	2,0	5,0	-1,-1	1,0	2,5	2,5	0,5	2,5	0,5	7,0	5,4	5,1	0,5	5,3	5,5
iteration_1229	3,1	0,4	3,2	0,3	3,2	4,0	0,4	3,2	0,3	0,4	4,0	0,4	0,3	3,1	3,1	6,0	3,2	2,2	2,2	2,2	3,3	1,2	-1,-1	3,2	2,1	5,0	5,0	0,3	0,2	2,1	0,3	4,0	0,3	1,2	0,2	0,3	3,2	3,2	3,1	1,2	2,2	0,3	0,3	0,4	5,0	4,2	-1,-1
iteration_1230	4,0	0,5	3,0	5,0	2,3	3,2	2,0	6,0	-1,-1	6,0	-1,-1	2,0	5,0	3,0	3,0	0,5	5,0	1,2	1,2	4,0	7,0	1,0	4,0	4,0	2,5	1,5	1,0	2,0	4,1	-1,-1	1,1	-1,-1	5,0	2,0	5,0	0,2	5,0	7,0	7,0	2,0	0,3	6,0	2,2	2,2	4,0	3,0	1,2
iteration_1231	3,0	0,3	0,2	3,0	0,2	2,3	3,2	0,2	0,4	3,0	0,4	-1,-1	0,2	5,0	-1,-1	-1,-1	3,0	5,0	3,3	0,5	2,5	0,3	0,1	0,2	0,4	0,1	-1,-1	5,0	4,0	4,0	1,0	3,0	6,0	1,2	8,0	3,0	6,0	2,0	3,0	2,0	0,5	4,0	1,0	1,5	2,1	1,1	2,0
iteration_1232	0,5	0,4	-1,-1	3,0	0,2	2,1	3,1	3,1	0,4	0,1	1,4	0,1	3,1	5,0	3,1	0,3	0,1	0,2	3,1	2,1	0,3	1,0	-1,-1	4,0	3,2	3,1	0,2	5,0	5,0	-1,-1	3,0	0,3	7,0	5,0	8,0	-1,-1	2,0	2,0	2,0	5,0	0,5	9,0	4,0	5,0	0,4	1,3	4,1
iteration_1233	1,2	2,0	1,2	2,0	1,2	2,2	-1,-1	2,0	1,3	2,0	0,3	1,2	2,0	3,2	2,0	0,4	2,0	3,0	1,2	1,2	1,3	0,3	1,1	4,0	1,4	1,0	-1,-1	2,0	2,0	-1,-1	2,0	4,0	2,0	5,0	2,0	1,1	1,0	5,0	5,0	5,0	0,5	1,0	1,2	0,2	2,0	2,0	2,0
iteration_1234	0,3	0,2	0,3	-1,-1	0,0	0,3	0,4	0,5	3,0	0,2	0,4	0,2	0,4	1,1	0,2	2,0	0,2	0,2	0,5	0,5	3,0	-1,-1	-1,-1	1,2	0,0	2,0	0,0	0,4	0,5	3,2	0,7	-1,-1	0,7	-1,-1	0,7	0,7	0,6	0,3	3,2	3,2	5,0	0,2	2,0	3,2	2,2	-1,-1	0,1
iteration_1235	0,2	-1,-1	5,5	1,3	3,0	0,5	1,3	1,0	3,1	2,0	0,4	2,0	2,0	0,3	-1,-1	0,2	1,3	0,8	0,3	0,3	4,0	1,3	1,3	1,3	0,0	0,2	0,3	1,2	0,4	3,2	0,3	2,0	1,1	0,4	1,3	0,4	2,0	2,0	1,1	2,0	0,3	0,3	0,3	0,3	1,3	1,4	1,3
iteration_1236	0,3	0,2	0,1	-1,-1	0,2	5,0	1,1	0,0	-1,-1	0,1	0,4	1,1	1,1	5,0	1,0	0,2	1,0	-1,-1	3,1	3,0	0,3	0,4	4,0	1,0	0,0	0,0	1,2	-1,-1	3,0	3,0	2,0	2,0	2,0	0,3	2,0	3,0	2,0	2,0	0,0	2,0	5,0	0,3	4,0	1,0	4,1	4,3	6,0
iteration_1237	1,1	2,0	3,0	1,1	2,1	-1,-1	3,0	2,0	3,1	0,2	3,1	1,1	2,1	3,1	2,1	0,2	2,0	2,1	3,0	2,1	1,1	4,0	4,0	5,0	0,1	0,3	2,0	5,0	0,2	2,2	4,1	0,5	1,1	5,0	4,1	-1,-1	0,3	1,2	1,2	0,4	0,2	5,0	1,1	1,1	0,4	1,1	0,3
iteration_1238	3,2	5,0	1,2	1,1	4,0	1,1	1,1	0,3	0,3	1,2	4,0	1,1	2,0	2,0	2,0	0,5	0,3	0,2	1,1	2,0	0,3	3,0	2,1	2,0	1,3	-1,-1	1,3	1,4	-1,-1	5,0	1,1	4,0	1,1	0,5	0,5	5,0	1,1	0,2	3,0	-1,-1	-1,-1	-1,-1	0,5	3,4	3,0	3,3	0,2
iteration_1239	3,0	3,0	0,0	0,9	3,0	3,1	0,5	0,5	4,0	0,4	0,5	0,5	0,5	3,0	-1,-1	2,0	0,4	-1,-1	3,0	3,0	0,5	0,0	-1,-1	2,0	2,4	-1,-1	2,4	0,5	0,5	4,0	0,4	0,3	-1,-1	-1,-1	0,6	0,4	0,1	-1,-1	-1,-1	0,1	4,1	0,3	0,2	0,3	3,0	0,1	0,1
iteration_1240	3,0	1,1	1,0	0,5	1,0	2,0	0,2	1,3	-1,-1	0,3	0,4	0,3	1,2	2,1	-1,-1	5,0	0,2	2,0	2,2	2,2	-1,-1	0,2	0,5	1,1	4,2	4,2	4,0	-1,-1	2,3	2,2	0,5	5,0	0,4	0,2	-1,-1	2,3	4,1	4,3	1,1	1,3	0,5	0,1	0,6	0,5	0,2	0,4	0,6
iteration_1241	-1,-1	4,0	7,0	3,3	1,0	1,4	6,0	3,3	2,0	7,0	-1,-1	3,3	3,3	3,0	6,0	5,0	6,0	4,0	-1,-1	3,4	2,3	0,4	0,4	3,3	4,0	4,0	7,0	0,5	4,0	5,0	3,3	3,0	1,2	0,3	3,3	4,0	4,0	0,2	0,2	6,0	0,3	3,1	0,4	0,4	2,0	1,2	1,3
iteration_1242	2,0	4,0	6,0	3,0	-1,-1	0,3	-1,-1	5,0	2,1	3,0	3,0	6,0	4,0	4,0	4,0	1,4	-1,-1	4,2	-1,-1	4,2	-1,-1	4,0	6,0	4,0	2,4	2,4	3,0	5,0	2,0	5,0	1,0	5,0	0,8	4,0	-1,-1	2,0	4,0	1,0	5,0	5,0	0,3	4,0	0,3	0,3	0,4	0,3	0,3
iteration_1243	4,0	0,5	4,2	0,3	4,3	3,2	4,2	0,3	0,3	-1,-1	0,2	4,1	4,2	-1,-1	0,3	0,5	4,1	7,0	3,2	3,2	0,2	0,2	4,2	0,2	0,4	0,4	-1,-1	3,1	0,3	1,4	0,3	1,4	0,2	4,0	3,2	1,2	0,5	1,1	1,1	1,1	0,5	4,0	1,3	3,3	5,0	5,0	0,7
iteration_1244	3,1	4,2	5,0	1,2	3,1	2,3	2,2	4,0	5,0	-1,-1	-1,-1	3,0	3,2	5,0	4,0	2,1	-1,-1	-1,-1	0,5	2,2	5,0	1,1	1,1	0,2	3,0	3,0	5,0	-1,-1	4,0	2,3	3,2	-1,-1	1,2	0,4	-1,-1	5,0	0,4	0,4	-1,-1	0,4	0,3	3,2	3,2	3,2	0,5	0,4	3,2
iteration_1245	0,4	0,3	0,1	3,2	0,5	0,3	-1,-1	0,2	4,0	0,3	3,0	3,1	0,2	4,1	0,2	0,2	-1,-1	0,4	0,4	3,0	2,2	3,0	3,0	4,2	0,2	0,4	0,0	4,0	1,2	4,0	4,0	5,0	3,2	5,0	1,2	2,0	1,0	4,0	-1,-1	4,0	2,0	2,0	3,0	3,0	0,5	1,1	1,2
iteration_1246	5,0	4,0	7,0	0,1	4,0	4,0	4,1	3,1	0,4	-1,-1	4,0	4,1	4,1	0,4	-1,-1	2,3	3,1	3,1	3,1	1,1	0,2	3,0	2,1	0,3	2,0	2,0	4,3	3,0	0,2	2,0	3,1	3,0	3,1	0,1	-1,-1	4,0	6,0	3,0	3,0	0,1	4,0	0,0	1,0	3,0	3,0	1,1	3,0
iteration_1247	3,0	0,5	3,0	1,1	0,0	0,4	-1,-1	4,0	2,0	1,0	4,0	0,1	3,1	0,4	4,0	0,4	0,1	3,2	0,3	-1,-1	3,0	3,0	1,1	0,2	0,3	3,2	0,3	4,0	-1,-1	-1,-1	2,0	5,0	-1,-1	-1,-1	3,1	1,0	1,0	5,1	6,0	0,1	1,4	3,4	0,8	0,8	4,0	4,1	0,4
iteration_1248	0,1	5,0	-1,-1	3,0	5,0	0,4	1,1	1,1	0,5	1,0	1,3	-1,-1	1,0	2,1	-1,-1	0,4	1,0	0,2	-1,-1	-1,-1	1,1	2,3	2,3	0,1	2,2	2,2	0,3	2,1	3,0	0,5	2,1	0,5	0,3	0,4	1,1	2,4	1,4	1,4	1,4	2,1	4,0	0,3	1,2	3,2	4,0	4,2	0,6
iteration_1249	-1,-1	0,5	2,3	3,5	-1,-1	0,2	0,8	2,5	-1,-1	3,3	0,4	0,8	-1,-1	0,4	0,8	0,4	5,0	4,0	0,5	0,3	4,5	0,7	0,5	0,9	-1,-1	0,5	0,9	-1,-1	5,0	-1,-1	2,0	2,0	3,0	0,3	3,5	2,2	2,0	0,0	2,0	5,0	5,0	3,0	6,0	6,0	0,5	0,6	3,0
iteration_1250	4,1	2,0	0,1	0,3	2,1	5,0	0,1	0,2	5,0	0,1	0,5	-1,-1	0,2	4,0	0,1	3,0	0,2	2,0	0,4	2,1	-1,-1	0,3	0,5	0,0	0,1	0,1	3,1	0,5	1,2	0,4	1,4	2,1	0,3	0,4	1,1	0,7	0,2	2,1	2,2	0,3	5,0	0,4	0,1	5,3	5,0	0,3	0,1
iteration_1251	0,5	0,5	1,1	0,0	-1,-1	0,5	0,3	0,4	0,5	0,4	0,3	0,3	0,4	0,4	0,3	1,3	0,3	-1,-1	0,1	0,4	0,8	0,5	0,5	0,0	1,0	1,3	0,3	0,3	0,4	5,0	0,7	0,3	-1,-1	-1,-1	0,0	2,3	0,6	0,3	-1,-1	0,6	1,4	0,1	0,5	1,1	2,3	2,1	-1,-1
iteration_1252	-1,-1	-1,-1	-1,-1	0,4	3,5	0,4	0,5	0,5	2,0	0,9	4,0	0,4	0,9	0,3	0,9	2,3	0,5	0,1	0,1	0,8	0,5	1,0	1,4	0,6	0,7	0,7	0,7	-1,-1	1,4	0,4	1,0	2,1	1,0	-1,-1	0,4	0,1	3,0	0,0	-1,-1	2,0	0,5	0,5	0,2	-1,-1	0,3	0,3	2,1
iteration_1253	0,4	0,5	0,3	3,1	0,5	0,2	0,4	0,1	0,5	3,0	4,0	0,4	0,4	2,1	0,1	4,0	0,4	0,2	0,2	0,4	0,3	2,3	2,3	0,4	1,0	1,0	1,1	3,2	0,4	0,5	3,1	2,1	3,3	4,0	0,3	0,3	5,0	3,1	3,1	3,1	-1,-1	2,2	2,1	2,1	1,3	2,3	5,0
iteration_1254	-1,-1	3,0	1,2	1,0	2,2	2,1	1,2	0,1	4,0	-1,-1	3,1	-1,-1	1,0	0,5	1,2	2,2	1,2	3,0	3,0	1,1	3,2	0,1	4,0	0,2	-1,-1	-1,-1	-1,-1	2,0	2,0	2,2	1,0	-1,-1	3,0	0,4	1,0	1,2	5,0	4,0	5,0	1,1	0,4	1,0	1,4	0,4	0,4	0,2	3,4
iteration_1255	2,3	3,1	3,3	6,0	3,3	0,4	3,3	6,0	0,5	3,3	3,0	3,3	-1,-1	4,0	3,3	0,4	3,3	0,3	3,4	3,0	3,4	2,3	4,0	5,0	0,3	0,7	3,4	-1,-1	3,2	-1,-1	6,0	0,4	3,2	0,4	3,2	3,3	3,1	0,5	0,5	3,0	0,3	0,4	0,3	0,4	5,0	0,2	0,3
iteration_1256	0,4	1,2	0,2	2,0	1,0	2,2	1,2	1,0	2,1	1,0	1,3	1,0	1,2	1,1	1,2	4,0	-1,-1	2,2	3,0	-1,-1	0,1	2,0	0,3	2,0	5,0	0,3	4,2	1,2	1,0	0,5	0,2	1,2	0,2	2,3	1,0	0,5	0,2	0,4	0,2	-1,-1	3,0	-1,-1	2,0	3,0	0,3	2,0	-1,-1
iteration_1257	3,0	-1,-1	5,0	2,2	6,0	2,2	6,0	-1,-1	1,2	1,2	0,5	-1,-1	4,2	0,2	1,2	4,0	1,2	2,2	6,0	2,2	2,0	0,5	4,2	0,3	-1,-1	1,2	4,0	-1,-1	2,2	3,2	2,2	-1,-1	2,2	1,3	0,4	5,0	4,0	4,0	-1,-1	1,2	0,3	-1,-1	1,0	0,2	0,5	0,5	2,0
iteration_1258	3,1	0,2	0,2	0,7	3,1	2,1	0,3	2,4	0,3	0,3	5,0	0,3	0,6	5,0	0,6	0,5	0,6	2,2	2,2	0,2	0,7	3,2	2,1	0,1	0,9	0,6	-1,-1	0,3	0,5	3,2	0,6	0,5	0,7	5,0	0,2	-1,-1	0,3	0,3	0,6	0,3	2,2	5,0	5,2	7,0	0,4	0,2	5,2
iteration_1259	0,4	1,4	0,4	5,0	0,4	-1,-1	0,0	5,0	0,3	5,4	5,0	5,4	5,4	5,0	0,0	5,0	-1,-1	1,0	1,0	1,0	5,0	8,0	3,4	5,0	3,0	3,0	2,0	3,0	-1,-1	-1,-1	3,0	-1,-1	8,0	5,0	3,0	3,2	6,0	6,0	5,1	8,0	-1,-1	-1,-1	3,1	3,1	0,4	6,0	6,0
iteration_1260	3,2	4,1	7,0	0,3	4,2	4,0	3,2	4,2	0,4	3,1	3,0	-1,-1	4,1	1,2	4,2	5,0	4,2	4,2	4,2	-1,-1	4,0	2,2	4,0	5,0	-1,-1	6,0	6,0	0,2	4,1	3,1	0,4	0,2	4,0	4,0	4,0	3,1	4,0	0,0	4,0	0,2	-1,-1	6,0	7,0	4,1	0,3	2,3	7,0
iteration_1261	2,0	1,3	2,3	5,0	3,0	0,5	2,3	3,3	0,2	4,0	-1,-1	-1,-1	2,3	2,0	3,3	-1,-1	5,0	0,3	2,5	0,4	0,3	6,0	6,0	0,3	-1,-1	7,0	-1,-1	4,0	5,0	-1,-1	5,0	2,0	5,0	0,2	5,0	2,3	3,0	4,0	3,0	3,0	2,1	3,0	5,0	-1,-1	0,5	0,2	5,0
iteration_1262	2,0	0,3	0,3	0,1	2,0	4,0	0,3	0,3	3,0	0,1	0,3	0,4	0,0	4,0	0,0	-1,-1	0,0	2,3	2,3	2,3	3,0	-1,-1	0,6	1,0	-1,-1	0,0	0,3	0,2	2,1	1,1	2,2	1,2	2,0	2,3	0,1	-1,-1	3,0	5,0	3,0	0,2	-1,-1	0,3	5,3	0,0	5,0	3,3	2,3
iteration_1263	0,5	3,0	3,1	4,1	0,4	1,2	0,2	7,0	0,5	3,1	0,2	7,0	4,1	-1,-1	3,1	2,0	0,2	0,3	0,3	0,3	3,3	4,0	4,0	7,0	4,0	1,1	1,1	4,1	0,4	3,1	4,1	0,3	4,1	0,5	4,1	3,1	4,2	0,3	4,2	0,2	0,2	4,2	4,1	0,3	1,4	1,2	0,3
iteration_1264	0,5	0,5	0,1	6,0	0,4	4,0	3,1	3,1	3,0	3,0	3,2	3,1	3,0	1,2	3,0	1,1	3,1	2,1	5,0	-1,-1	1,1	6,0	3,1	3,2	1,0	1,0	0,1	5,0	3,0	0,5	2,0	4,2	5,0	2,0	3,0	-1,-1	-1,-1	3,1	2,4	-1,-1	-1,-1	-1,-1	0,1	-1,-1	0,4	1,2	0,4
iteration_1265	4,1	4,0	6,0	3,5	2,1	5,0	5,0	5,0	-1,-1	4,5	4,1	2,5	2,5	5,0	-1,-1	4,0	2,5	6,0	5,0	-1,-1	3,2	2,1	2,1	4,5	4,0	4,0	2,5	0,5	5,0	4,0	3,0	2,0	2,0	-1,-1	2,0	1,0	4,0	0,0	4,0	2,0	-1,-1	4,0	3,0	2,3	0,4	2,1	3,0
iteration_1266	4,0	-1,-1	5,0	0,4	5,0	2,0	4,0	1,0	0,3	4,0	2,2	4,0	1,4	3,2	-1,-1	-1,-1	4,0	-1,-1	4,0	-1,-1	1,0	4,2	2,0	0,6	4,3	-1,-1	4,3	5,0	0,5	2,1	-1,-1	4,0	0,1	3,2	5,4	2,4	1,1	3,1	1,0	1,1	4,1	3,4	0,0	3,1	0,3	3,0	4,0
iteration_1267	0,3	3,0	3,0	1,3	0,0	0,4	1,0	0,3	-1,-1	1,0	3,1	4,0	1,0	2,0	3,3	-1,-1	0,3	1,0	1,0	-1,-1	0,3	3,1	6,0	3,0	1,3	4,0	1,3	2,0	0,3	0,2	1,2	-1,-1	1,3	0,5	1,0	0,4	0,4	1,1	0,4	0,4	0,2	0,4	0,0	-1,-1	0,3	0,5	0,3
iteration_1268	3,1	1,1	-1,-1	6,0	3,1	1,2	5,0	3,0	4,0	5,0	3,0	2,1	5,0	4,0	3,0	0,4	5,0	2,0	1,2	-1,-1	6,0	2,0	3,1	5,0	2,2	1,2	1,2	5,0	2,3	2,1	1,3	0,4	-1,-1	3,0	6,0	2,3	2,1	1,1	-1,-1	1,3	3,0	5,0	5,0	5,0	4,1	0,1	2,1
iteration_1269	2,2	5,0	3,0	5,2	1,2	5,0	2,2	7,0	3,0	6,0	2,2	6,0	-1,-1	0,4	6,0	0,4	6,0	-1,-1	3,2	-1,-1	7,0	0,2	1,2	5,2	1,1	1,1	-1,-1	-1,-1	0,5	0,4	5,2	-1,-1	5,2	1,2	5,3	5,4	5,4	5,1	-1,-1	5,1	4,0	-1,-1	4,3	0,3	0,5	0,3	9,0
iteration_1270	2,0	0,5	1,5	0,3	1,0	4,1	0,6	0,6	4,0	1,2	3,1	0,7	0,7	0,4	-1,-1	1,2	4,0	4,1	4,5	4,1	-1,-1	0,6	0,6	0,5	2,0	0,3	0,3	-1,-1	1,2	0,4	1,1	1,2	1,1	1,4	1,1	0,4	1,2	2,0	2,0	0,3	2,0	-1,-1	2,0	2,0	0,4	0,7	1,2
iteration_1271	-1,-1	6,0	1,1	1,0	4,1	0,5	2,0	-1,-1	3,0	-1,-1	4,1	2,0	0,1	3,0	2,0	0,5	2,0	1,2	1,3	1,3	0,1	1,1	-1,-1	0,1	1,2	-1,-1	1,3	0,3	2,0	3,0	1,3	1,4	1,0	4,0	1,3	1,3	1,0	0,4	2,0	1,4	-1,-1	1,3	2,3	3,0	3,2	4,0	0,3
iteration_1272	1,2	0,3	0,5	2,2	1,0	0,5	0,4	0,5	0,4	0,5	3,1	0,4	0,5	0,5	0,4	3,2	2,3	0,4	0,5	-1,-1	0,3	0,3	3,2	0,4	3,2	0,4	0,4	2,2	0,3	4,0	-1,-1	4,0	-1,-1	-1,-1	2,2	4,0	1,1	3,1	5,0	3,0	0,4	3,0	1,4	2,0	3,0	2,0	1,1
iteration_1273	0,5	0,5	0,2	1,0	0,5	2,0	1,1	1,1	0,1	0,1	1,3	-1,-1	0,1	3,0	1,1	3,0	1,1	2,1	3,0	1,0	0,2	0,4	1,0	3,1	4,0	4,0	1,0	0,3	1,3	3,2	0,6	0,5	0,3	1,3	0,3	3,3	0,1	0,1	0,4	0,1	2,2	0,6	0,2	2,0	4,0	-1,-1	0,3
iteration_1274	1,3	0,5	0,8	3,0	0,3	0,4	2,3	-1,-1	3,2	1,3	2,0	2,5	1,3	-1,-1	2,5	0,5	2,3	0,6	0,4	0,6	4,0	-1,-1	-1,-1	3,3	-1,-1	0,7	2,2	5,0	2,1	0,5	1,1	-1,-1	3,0	0,4	6,0	1,4	-1,-1	1,2	3,0	2,0	-1,-1	2,0	-1,-1	4,0	2,0	1,5	2,2
iteration_1275	0,4	-1,-1	3,4	0,0	3,0	3,0	0,4	0,4	3,0	-1,-1	3,0	-1,-1	3,0	5,0	0,4	0,3	3,0	2,4	2,4	1,0	0,0	3,0	0,2	5,0	0,4	0,3	0,3	5,0	0,5	2,1	0,0	0,4	5,0	0,3	0,5	-1,-1	5,2	5,2	5,2	0,2	3,0	0,2	3,0	0,2	5,0	5,1	8,0
iteration_1276	0,4	4,0	1,2	4,0	3,0	0,2	1,2	1,2	0,4	1,2	3,1	4,0	1,2	5,0	2,0	-1,-1	2,0	0,3	1,1	1,1	0,2	6,0	1,1	3,0	1,0	6,0	-1,-1	2,0	3,1	2,0	1,1	-1,-1	1,1	2,3	1,1	1,1	4,1	1,1	1,1	0,2	0,2	3,0	1,0	1,2	0,5	0,5	-1,-1
iteration_1277	4,0	0,4	1,4	-1,-1	-1,-1	3,3	-1,-1	0,5	0,5	0,4	0,5	0,4	1,0	0,3	0,4	-1,-1	0,5	1,5	1,5	1,5	0,1	0,0	0,0	1,3	0,1	0,5	0,5	0,3	3,1	-1,-1	0,4	0,4	3,3	-1,-1	3,3	2,3	0,6	3,1	3,1	3,1	4,1	3,1	3,1	7,0	4,0	2,1	0,4
iteration_1278	4,5	5,0	7,0	4,0	2,0	3,0	4,0	4,0	2,2	7,0	5,0	7,0	7,0	4,0	7,0	-1,-1	7,0	2,0	2,0	-1,-1	2,2	7,0	7,0	8,0	2,1	5,1	2,1	4,0	4,0	0,4	4,0	-1,-1	4,0	0,2	4,0	2,4	3,0	3,0	3,0	3,0	0,4	2,1	0,3	2,2	0,4	0,3	1,1
iteration_1279	1,2	1,0	1,0	5,0	0,2	0,4	3,0	2,0	-1,-1	-1,-1	2,1	3,0	-1,-1	4,0	2,0	2,0	4,0	0,0	0,4	3,4	0,2	2,1	1,1	2,0	3,0	3,0	3,0	3,2	0,8	0,3	0,5	4,1	0,5	-1,-1	0,5	0,2	4,2	-1,-1	0,4	0,4	3,0	2,3	2,3	1,3	2,0	2,0	4,3
iteration_1280	4,0	0,2	0,0	2,0	4,2	5,0	2,0	2,0	2,0	0,0	2,2	0,0	-1,-1	0,4	0,0	0,3	0,0	3,0	3,0	-1,-1	3,0	0,2	2,0	0,0	0,0	-1,-1	0,0	4,0	3,0	0,4	5,0	1,4	2,0	-1,-1	2,0	3,2	3,0	0,4	0,0	0,4	0,2	1,0	0,1	0,1	5,0	1,0	2,0
iteration_1281	2,0	-1,-1	3,0	0,2	3,0	-1,-1	-1,-1	1,0	3,0	2,0	-1,-1	1,2	2,2	5,0	2,0	0,4	2,2	2,5	0,2	0,2	1,0	3,0	4,0	-1,-1	2,2	0,2	2,2	-1,-1	5,0	0,5	5,2	0,3	2,0	5,0	0,2	0,2	0,1	0,2	2,2	-1,-1	-1,-1	2,0	2,0	4,0	-1,-1	-1,-1	0,0
iteration_1282	-1,-1	4,0	4,0	8,0	4,0	3,1	5,0	7,0	1,1	3,0	5,0	3,0	9,0	0,5	9,0	2,3	5,0	8,0	3,0	5,1	4,0	5,0	5,0	4,0	7,0	7,0	6,0	5,0	3,1	0,2	8,0	0,2	3,0	0,2	8,0	3,2	0,1	3,1	3,1	3,1	2,1	-1,-1	3,1	5,0	2,0	2,0	3,0
iteration_1283	2,3	0,5	0,3	3,0	2,5	5,0	1,3	2,0	3,0	-1,-1	3,2	1,0	1,0	4,0	1,0	0,5	2,0	1,3	4,3	2,0	-1,-1	3,0	1,2	4,0	1,1	0,1	1,1	-1,-1	4,0	-1,-1	5,0	3,0	3,0	2,0	5,0	2,0	2,0	4,0	1,0	1,0	2,2	2,0	2,0	0,2	2,0	3,0	0,0
iteration_1284	0,2	0,4	-1,-1	3,0	0,2	1,2	0,2	0,0	2,2	0,0	3,0	0,0	0,2	3,1	0,2	5,0	0,2	1,0	0,4	1,2	0,2	0,0	0,0	3,0	0,0	0,0	5,2	0,3	5,0	0,2	3,3	-1,-1	2,0	3,0	3,3	3,0	3,0	3,0	1,0	1,0	1,3	5,0	5,0	4,0	5,0	-1,-1	4,0
iteration_1285	-1,-1	-1,-1	0,1	3,0	2,0	1,3	0,1	3,0	0,3	3,1	4,1	3,1	0,0	4,0	0,1	-1,-1	3,0	1,1	1,1	1,0	3,1	3,1	0,2	1,0	2,1	-1,-1	3,1	3,0	3,0	4,0	-1,-1	5,0	3,0	2,0	0,0	7,0	6,0	2,0	-1,-1	5,0	0,3	1,0	0,3	0,0	0,1	1,1	3,0
iteration_1286	2,1	1,3	0,4	-1,-1	-1,-1	4,0	1,3	0,6	4,0	1,1	-1,-1	1,1	0,6	2,0	0,6	2,0	0,6	1,0	5,0	0,3	3,1	1,0	1,0	-1,-1	5,5	5,1	5,5	1,2	0,5	0,4	0,7	0,3	1,0	4,0	1,0	0,3	1,3	0,3	1,0	1,0	5,0	-1,-1	2,0	-1,-1	1,3	2,0	3,0
iteration_1287	0,5	3,1	3,1	0,3	0,2	5,0	3,1	-1,-1	0,2	0,3	4,0	0,2	3,1	0,3	-1,-1	3,0	0,2	5,1	0,1	8,0	0,3	4,1	-1,-1	3,3	2,2	2,2	5,0	0,3	0,3	0,5	0,3	0,2	0,3	4,0	0,3	0,6	5,0	0,1	0,2	0,3	-1,-1	2,2	2,2	0,2	0,2	2,0	2,0
iteration_1288	2,0	2,2	3,0	1,0	1,2	0,3	2,0	3,0	0,3	1,0	3,1	2,0	2,0	0,2	2,0	0,5	3,0	2,2	2,1	2,2	-1,-1	0,1	5,0	-1,-1	1,4	1,4	1,1	-1,-1	2,0	5,0	1,0	1,1	3,0	0,6	4,0	4,0	3,0	1,1	1,1	2,1	4,1	-1,-1	4,0	4,0	0,4	0,5	6,0
iteration_1289	4,1	2,0	5,0	0,7	5,0	-1,-1	1,3	0,0	0,4	1,3	5,0	1,3	4,3	3,2	1,3	0,5	4,3	4,0	0,3	3,3	4,2	2,3	2,3	4,2	1,4	1,1	0,4	1,3	0,5	5,0	1,4	4,0	1,4	2,0	-1,-1	-1,-1	1,4	4,0	4,0	2,0	3,1	2,3	3,3	2,1	3,2	0,2	0,7
iteration_1290	1,3	0,2	0,3	2,2	1,2	3,0	0,5	2,0	5,0	0,5	2,2	0,5	2,0	0,2	0,2	0,2	2,3	-1,-1	2,3	2,2	3,0	-1,-1	0,4	0,1	-1,-1	0,3	0,1	2,2	2,2	0,2	4,0	5,0	2,2	0,4	2,2	2,2	6,0	1,2	3,0	6,0	0,2	2,4	0,9	2,2	1,3	0,7	2,4
iteration_1291	0,5	-1,-1	2,1	5,4	0,4	5,0	2,4	-1,-1	-1,-1	-1,-1	5,0	7,0	2,4	3,0	2,4	4,0	0,5	6,0	6,0	4,4	0,4	2,0	-1,-1	1,4	3,4	5,0	3,0	0,5	5,0	0,2	5,4	0,5	5,1	1,4	-1,-1	5,1	5,3	5,2	5,2	5,3	2,0	1,1	1,1	-1,-1	4,0	3,0	1,3
iteration_1292	3,2	2,3	0,5	2,0	3,3	2,0	2,2	2,2	2,2	2,2	5,0	2,3	2,3	3,2	0,3	0,5	-1,-1	3,0	1,2	3,0	4,0	3,0	6,0	0,5	0,2	0,2	0,3	-1,-1	-1,-1	0,4	3,0	5,0	3,0	0,1	-1,-1	0,0	6,0	3,0	5,0	3,0	5,0	2,1	2,0	0,1	4,0	3,2	5,0
iteration_1293	1,4	3,1	3,4	2,1	0,5	3,1	3,1	3,1	2,0	2,4	-1,-1	3,1	-1,-1	4,0	2,4	4,0	-1,-1	0,2	6,0	3,1	5,0	3,1	-1,-1	2,1	6,0	6,0	6,0	1,1	2,3	4,0	0,4	-1,-1	-1,-1	5,0	3,0	-1,-1	3,2	3,0	3,0	3,0	2,0	5,0	3,0	3,0	4,0	4,0	4,0
iteration_1294	0,3	5,0	0,2	0,7	0,2	-1,-1	0,3	0,4	1,4	0,5	-1,-1	0,4	0,4	0,5	0,6	0,4	0,4	0,3	1,3	1,3	0,4	0,2	3,4	0,4	0,6	0,4	0,6	1,4	-1,-1	2,0	1,3	0,4	2,0	0,4	1,4	2,0	-1,-1	1,4	1,0	-1,-1	2,0	-1,-1	1,4	1,4	1,3	0,7	0,4
iteration_1295	0,3	4,0	2,1	3,1	-1,-1	5,0	6,0	2,1	0,3	3,1	4,0	-1,-1	3,1	2,1	2,1	-1,-1	3,1	-1,-1	2,0	2,0	0,3	5,0	2,1	0,2	0,2	2,1	2,1	4,0	0,5	2,2	1,1	0,2	3,4	0,4	3,1	-1,-1	0,6	-1,-1	3,2	3,0	4,0	3,3	3,3	-1,-1	2,1	2,1	3,4
iteration_1296	4,0	0,5	1,0	0,3	1,5	3,1	1,0	-1,-1	-1,-1	1,3	3,1	1,3	0,3	5,0	0,3	2,3	0,3	3,0	4,0	3,0	2,0	0,4	0,4	2,0	2,3	-1,-1	0,3	0,2	0,4	-1,-1	0,3	4,0	0,3	0,5	0,3	1,1	1,2	0,3	3,2	-1,-1	1,4	-1,-1	0,5	1,1	4,0	3,1	0,6
iteration_1297	3,2	1,1	3,1	7,0	1,2	0,2	6,0	4,1	0,4	6,0	1,1	6,0	7,0	0,5	4,1	0,2	4,1	3,1	3,1	3,1	0,3	0,5	4,0	3,0	4,2	0,3	4,2	3,1	4,0	-1,-1	3,0	1,4	4,1	5,0	3,0	0,2	0,5	4,4	-1,-1	0,5	-1,-1	5,0	5,3	1,0	5,0	4,0	0,7
iteration_1298	-1,-1	5,0	5,2	-1,-1	5,2	0,4	2,2	2,2	5,0	10,0	-1,-1	2,2	10,0	2,2	-1,-1	2,2	10,0	0,5	2,1	0,3	1,2	3,2	2,0	5,2	-1,-1	2,2	0,4	4,0	5,0	0,4	7,0	3,1	2,0	2,0	2,0	5,2	5,0	0,2	0,1	5,0	0,4	0,0	0,2	0,2	1,1	0,1	-1,-1
iteration_1299	0,5	1,4	0,1	2,0	0,7	2,2	0,2	-1,-1	-1,-1	0,2	3,2	0,4	0,2	0,4	2,4	0,5	-1,-1	0,2	2,2	0,4	-1,-1	-1,-1	3,0	0,0	0,6	2,3	-1,-1	0,3	3,0	0,2	2,0	3,1	2,3	-1,-1	1,3	0,2	5,0	5,0	2,1	3,3	3,1	1,3	4,0	4,0	2,0	1,0	4,0
iteration_1300	3,0	2,0	2,0	0,0	3,0	0,2	1,0	1,0	-1,-1	1,0	0,3	1,0	1,0	5,0	1,0	0,5	1,0	1,1	1,1	0,1	1,4	0,2	1,1	1,0	0,5	0,0	1,5	-1,-1	0,1	0,5	0,1	1,3	-1,-1	0,5	0,0	1,0	3,0	3,0	1,1	1,1	-1,-1	0,0	2,0	0,0	0,3	0,1	1,0
iteration_1301	5,0	0,2	3,1	-1,-1	2,1	1,1	0,4	-1,-1	0,2	0,4	5,0	4,0	1,1	0,4	4,0	5,0	1,1	0,2	0,4	0,2	-1,-1	2,0	4,0	1,4	3,0	4,0	5,0	0,3	1,4	2,2	1,0	0,3	1,0	1,3	1,0	0,2	1,2	1,1	1,2	2,0	4,1	2,0	-1,-1	5,0	2,0	2,3	2,0
iteration_1302	0,3	3,0	-1,-1	6,0	-1,-1	1,2	2,0	6,0	0,4	1,0	5,0	5,0	6,0	0,4	-1,-1	1,1	6,0	1,2	-1,-1	1,2	5,2	8,0	7,0	5,2	2,0	2,0	2,0	3,0	5,0	0,5	1,0	0,5	2,0	8,0	-1,-1	1,5	2,1	0,1	0,1	0,1	2,2	5,0	7,0	5,2	2,1	5,1	2,1
iteration_1303	0,2	5,0	0,2	7,0	0,0	4,0	3,0	-1,-1	5,0	3,0	3,0	3,2	4,0	5,0	3,2	-1,-1	3,0	0,0	0,0	4,0	0,2	-1,-1	4,0	3,0	0,2	3,0	0,4	4,1	-1,-1	2,0	7,0	5,0	-1,-1	-1,-1	2,1	5,0	4,0	5,0	6,0	5,0	0,5	0,1	-1,-1	0,4	3,0	5,0	-1,-1
iteration_1304	2,3	3,1	5,0	1,4	7,0	-1,-1	2,4	3,0	1,3	3,0	0,2	-1,-1	3,4	0,5	4,0	0,2	3,4	1,4	1,4	-1,-1	3,0	-1,-1	3,2	0,7	1,1	3,1	1,1	0,5	5,0	0,2	1,1	5,0	1,1	4,0	4,4	1,2	4,0	3,1	4,0	3,0	0,5	8,0	4,1	4,1	0,5	4,4	7,0
iteration_1305	-1,-1	2,2	0,3	0,4	-1,-1	0,5	0,3	0,3	-1,-1	0,4	0,1	0,4	0,2	-1,-1	0,3	1,3	-1,-1	0,3	0,4	0,3	0,6	0,2	-1,-1	0,1	1,1	1,2	0,5	0,3	0,5	5,0	0,5	5,0	0,3	5,0	0,4	1,0	-1,-1	1,2	-1,-1	4,1	5,0	4,2	4,0	0,2	0,2	4,2	-1,-1
iteration_1306	0,2	1,0	0,0	3,3	0,0	3,2	0,3	3,0	0,3	3,0	0,2	3,0	0,3	0,5	5,0	5,0	0,3	-1,-1	0,2	3,3	0,3	3,0	-1,-1	0,1	1,0	4,0	1,3	0,5	3,0	1,1	-1,-1	3,1	-1,-1	1,3	3,2	0,1	0,1	3,2	3,0	3,2	4,0	4,0	3,0	3,0	0,3	-1,-1	3,0
iteration_1307	0,4	0,4	0,6	0,7	0,6	3,0	-1,-1	0,6	-1,-1	0,6	1,1	0,7	0,9	4,0	0,9	0,3	0,4	2,2	-1,-1	1,2	2,4	0,3	0,6	1,4	0,5	0,6	0,7	0,4	0,5	1,2	0,7	2,0	0,7	-1,-1	0,7	0,4	2,5	0,5	2,5	0,5	3,0	0,2	3,0	3,2	6,0	7,0	-1,-1
iteration_1308	0,4	0,5	-1,-1	5,0	0,8	4,1	1,1	1,1	2,2	-1,-1	0,2	1,0	4,1	0,4	4,0	-1,-1	4,0	4,1	1,1	0,2	2,1	1,1	0,1	2,1	0,1	4,1	4,1	3,0	-1,-1	-1,-1	3,0	2,1	6,0	5,0	6,0	7,0	4,1	4,1	2,1	2,1	0,4	9,0	4,4	-1,-1	2,0	1,0	-1,-1
iteration_1309	1,4	1,1	1,1	1,2	1,4	1,2	1,1	1,2	1,2	0,3	5,0	0,2	2,0	0,5	1,1	1,2	2,0	0,3	2,0	2,0	2,0	1,2	-1,-1	1,0	1,1	1,1	1,2	0,4	1,2	1,3	0,4	2,2	1,2	1,1	0,4	1,2	1,2	-1,-1	2,2	0,4	5,0	1,2	2,2	3,0	2,2	0,3	1,2
iteration_1310	0,2	3,1	3,0	0,3	0,1	2,2	0,3	3,0	0,1	-1,-1	1,4	3,3	0,3	2,0	0,0	0,5	3,3	0,2	-1,-1	0,2	0,0	0,7	4,0	-1,-1	0,1	0,4	0,1	2,3	-1,-1	0,5	2,0	0,4	5,3	3,1	-1,-1	2,2	0,5	5,2	-1,-1	0,5	2,3	0,4	0,6	0,6	4,0	5,0	0,5
iteration_1311	0,5	0,4	0,8	2,2	0,4	0,5	0,6	-1,-1	0,4	0,6	1,4	0,6	2,4	0,5	0,6	0,3	0,6	0,8	0,3	0,8	2,2	-1,-1	0,8	0,8	-1,-1	-1,-1	-1,-1	3,0	-1,-1	1,4	3,0	0,3	2,0	0,3	3,4	3,0	1,0	1,3	1,3	1,0	4,0	-1,-1	4,2	2,0	0,3	0,5	0,2
iteration_1312	2,0	4,0	3,0	0,1	-1,-1	4,0	1,1	2,0	4,0	2,1	2,0	1,1	1,0	4,0	2,1	2,0	1,1	3,0	-1,-1	2,1	3,0	-1,-1	3,0	2,0	1,1	0,3	3,0	4,0	0,5	1,2	0,4	5,0	4,1	1,1	0,4	0,2	3,1	7,0	-1,-1	7,0	0,5	0,5	0,5	0,5	1,0	1,1	0,2
iteration_1313	2,2	1,2	1,2	-1,-1	1,2	3,0	2,2	3,0	2,0	2,2	0,2	1,1	3,0	4,0	3,0	4,0	1,1	2,0	0,2	5,0	2,0	1,1	1,1	6,0	3,0	3,0	3,0	0,4	5,0	5,0	2,3	0,7	3,1	2,0	3,3	3,0	0,1	5,1	-1,-1	0,1	4,0	1,3	3,0	-1,-1	3,0	-1,-1	2,0
iteration_1314	-1,-1	4,0	3,0	1,2	2,0	4,0	2,2	-1,-1	3,0	0,1	0,4	1,2	3,0	0,5	2,2	2,0	2,2	5,0	5,0	3,0	2,2	0,4	0,4	-1,-1	0,2	2,0	2,0	0,3	2,0	0,2	1,2	2,3	1,2	-1,-1	1,1	1,1	0,5	2,2	-1,-1	-1,-1	2,3	2,1	0,4	2,3	-1,-1	0,4	0,3
iteration_1315	3,0	3,0	1,0	0,1	-1,-1	4,1	1,0	0,1	4,0	0,0	3,1	0,2	0,1	0,2	0,0	0,4	0,0	5,0	0,1	5,0	-1,-1	1,1	0,2	0,2	-1,-1	0,2	0,2	0,4	1,1	0,5	0,1	0,5	0,5	0,5	0,5	0,2	0,7	0,4	0,6	0,4	2,3	0,9	0,8	0,7	0,4	0,5	0,9
iteration_1316	4,0	4,0	5,0	3,0	3,0	3,2	6,0	5,0	0,3	2,0	1,3	-1,-1	5,0	4,1	-1,-1	2,0	3,0	6,0	3,2	3,2	3,1	4,0	4,0	3,1	2,0	4,0	5,0	4,0	5,0	1,3	2,0	5,0	3,0	1,1	7,0	3,0	3,0	2,0	6,0	2,0	1,3	4,0	2,0	2,0	3,0	1,3	1,0
iteration_1317	0,5	1,0	1,0	7,0	0,0	0,5	3,0	5,0	0,4	2,0	0,4	6,0	6,0	4,0	3,0	1,4	3,0	2,5	2,5	1,0	5,2	1,1	0,6	9,0	2,0	2,0	2,4	5,0	2,0	5,0	0,0	0,5	2,0	3,1	5,0	3,0	-1,-1	2,5	0,0	0,0	1,4	0,1	0,4	1,1	0,5	0,3	0,4
iteration_1318	2,0	0,2	0,1	2,1	2,1	0,2	0,1	0,2	1,3	0,2	4,1	2,0	2,0	4,0	-1,-1	4,1	2,0	0,2	0,2	0,2	0,4	6,0	6,0	-1,-1	2,1	6,0	-1,-1	4,0	3,1	3,0	5,0	-1,-1	5,0	3,0	5,0	6,0	3,1	2,1	3,1	2,1	0,5	4,0	2,5	-1,-1	3,0	3,0	2,1
iteration_1319	1,3	0,4	1,3	0,2	1,1	2,2	0,3	0,3	0,2	0,5	2,0	1,2	1,2	0,2	0,5	4,0	0,3	0,5	0,2	2,3	0,0	2,2	2,2	-1,-1	2,2	2,3	2,2	0,3	0,4	5,0	0,1	0,5	0,5	5,0	0,2	-1,-1	0,5	0,3	0,7	0,7	0,2	4,0	4,2	4,2	2,0	4,0	4,4
iteration_1320	5,0	3,2	-1,-1	-1,-1	3,2	4,0	2,0	3,0	-1,-1	3,0	0,2	2,0	3,0	5,0	3,0	-1,-1	5,0	0,0	2,0	0,0	8,0	0,1	0,1	3,0	2,0	4,0	2,0	-1,-1	1,3	5,0	1,5	4,0	-1,-1	0,4	0,3	3,0	4,0	4,0	0,3	0,3	5,0	0,5	4,3	1,3	0,4	0,3	4,3
iteration_1321	5,0	1,1	2,1	-1,-1	4,0	3,0	0,1	0,1	0,5	2,0	4,0	0,1	0,1	0,5	-1,-1	-1,-1	0,1	1,1	1,0	2,0	0,2	1,0	-1,-1	0,5	2,3	2,3	0,3	0,3	5,0	1,3	0,3	3,2	5,3	5,0	3,0	0,3	-1,-1	8,0	3,3	8,0	0,3	7,0	2,2	2,1	1,4	-1,-1	-1,-1
iteration_1322	4,0	5,0	1,0	1,4	1,0	1,4	-1,-1	1,0	4,0	1,0	5,0	2,0	1,0	4,0	1,4	4,0	0,4	1,0	-1,-1	1,0	4,0	1,0	6,0	-1,-1	2,4	3,0	3,0	0,4	4,0	0,5	1,4	-1,-1	3,0	0,4	3,4	0,8	3,3	3,0	0,0	0,3	5,0	3,1	-1,-1	0,1	5,0	1,1	0,3
iteration_1323	4,0	2,0	3,0	0,4	1,0	5,1	-1,-1	0,1	4,0	3,1	4,0	0,1	-1,-1	5,0	3,3	0,4	0,1	-1,-1	1,0	-1,-1	0,1	4,1	4,1	5,0	3,0	0,7	3,4	0,4	2,3	-1,-1	2,1	2,0	2,1	3,0	-1,-1	2,1	1,1	-1,-1	3,0	1,1	-1,-1	0,3	-1,-1	0,1	3,0	6,0	1,0
iteration_1324	-1,-1	3,0	5,0	1,1	1,1	4,0	2,1	4,0	4,0	-1,-1	0,5	3,5	4,0	0,5	3,0	0,4	3,0	4,0	4,0	-1,-1	2,0	0,3	0,4	3,2	1,4	1,4	2,0	2,0	0,2	0,5	1,1	-1,-1	1,1	3,0	1,1	1,0	0,3	0,3	0,2	-1,-1	2,0	0,1	-1,-1	1,1	5,0	3,0	0,2
iteration_1325	0,3	5,0	2,0	4,0	2,3	0,5	5,0	2,0	0,4	4,0	5,0	4,0	4,0	-1,-1	2,0	4,0	4,0	2,0	2,0	-1,-1	-1,-1	2,0	2,0	2,1	1,0	1,0	5,0	4,0	2,0	3,2	4,0	3,0	2,0	0,5	4,0	2,2	0,0	2,0	3,0	0,0	1,4	2,0	3,0	1,0	3,0	1,0	2,0
iteration_1326	3,0	2,0	4,0	1,0	1,0	5,0	3,0	1,0	1,1	-1,-1	0,5	1,0	2,0	0,2	1,0	0,3	2,0	-1,-1	3,0	2,0	0,1	1,5	0,5	1,0	1,2	0,1	0,2	0,5	1,2	2,1	0,7	3,0	1,5	0,3	0,2	-1,-1	2,5	1,5	2,5	1,5	0,2	0,3	3,0	3,3	1,2	0,5	3,5
iteration_1327	-1,-1	0,3	0,2	1,1	0,1	0,5	0,3	0,3	-1,-1	0,1	4,0	1,0	1,0	1,4	1,2	5,0	1,2	-1,-1	0,1	0,4	1,2	2,0	2,0	0,4	1,0	0,2	-1,-1	0,2	1,4	0,3	0,5	0,5	0,5	0,5	0,5	0,1	0,6	0,4	0,6	0,9	0,5	0,4	0,6	0,6	2,0	1,3	0,6
iteration_1328	4,0	5,0	-1,-1	2,0	6,0	0,5	0,0	4,0	0,2	0,0	2,5	2,0	4,0	2,0	2,0	5,0	4,0	0,2	0,3	0,3	2,1	4,0	0,0	3,0	3,0	4,0	5,0	4,0	3,0	0,4	2,0	5,0	2,0	-1,-1	2,0	2,2	3,0	4,0	6,0	4,0	0,4	-1,-1	2,2	-1,-1	-1,-1	4,0	3,0
iteration_1329	5,0	-1,-1	1,2	-1,-1	4,2	0,4	0,3	0,3	2,1	1,1	1,0	2,0	1,1	1,4	0,3	1,4	2,0	0,5	0,2	0,5	0,2	3,0	2,0	1,1	1,1	0,5	0,6	-1,-1	4,0	4,0	1,1	2,1	4,0	0,3	3,1	4,0	5,0	1,1	3,1	3,0	2,0	3,0	4,0	1,0	0,4	0,0	4,0
iteration_1330	2,0	0,4	2,3	0,3	-1,-1	3,0	2,1	0,4	0,5	0,4	0,3	0,4	0,4	3,0	0,4	1,3	0,4	7,0	3,0	2,1	0,5	0,5	0,3	0,1	-1,-1	1,3	0,4	1,1	1,2	-1,-1	2,0	0,5	2,0	0,4	1,1	1,1	1,0	1,0	1,5	1,0	0,4	1,4	1,2	1,2	4,0	4,4	2,0
iteration_1331	-1,-1	4,0	3,1	-1,-1	-1,-1	1,3	4,0	4,0	5,0	2,0	2,0	4,0	4,0	-1,-1	6,0	0,5	-1,-1	3,3	3,3	2,0	4,0	1,0	1,0	1,0	3,5	3,5	-1,-1	1,1	3,2	0,2	1,2	-1,-1	-1,-1	1,1	4,0	1,0	3,2	0,3	3,0	0,1	0,4	1,1	1,2	0,3	4,0	3,1	1,2
iteration_1332	-1,-1	0,5	0,7	0,2	2,0	3,1	0,7	0,7	2,0	0,5	-1,-1	0,4	0,5	0,5	0,2	0,4	0,4	0,3	3,2	3,2	1,2	0,4	-1,-1	0,3	0,1	-1,-1	-1,-1	0,5	0,5	1,3	0,7	0,2	0,2	3,0	0,7	0,5	0,3	0,1	0,3	0,3	0,4	0,2	0,2	0,2	3,0	2,0	0,2
iteration_1333	5,0	2,1	3,0	0,6	3,0	1,4	1,1	1,5	1,3	1,1	3,0	1,1	1,5	-1,-1	2,5	3,0	1,5	-1,-1	1,1	2,0	0,8	1,0	4,0	0,8	3,5	0,5	0,5	0,2	-1,-1	4,0	0,1	0,4	0,6	0,3	0,6	3,0	0,2	0,6	0,2	0,4	0,5	-1,-1	0,3	0,5	0,5	0,2	0,3
iteration_1334	1,3	2,0	1,3	3,2	2,0	3,0	1,2	4,0	5,0	-1,-1	4,0	1,2	3,3	2,1	0,5	3,1	3,3	3,2	4,0	3,2	5,0	2,2	2,2	3,1	0,4	3,2	0,3	3,2	4,0	5,0	4,0	4,1	4,0	2,0	4,0	-1,-1	7,0	5,0	1,1	5,0	3,0	3,0	1,0	4,0	3,0	0,0	3,0
iteration_1335	0,4	0,3	0,4	5,0	0,1	4,0	0,2	0,2	3,1	0,2	5,0	5,2	0,2	4,0	5,4	1,0	0,4	3,2	1,2	1,2	-1,-1	7,0	2,2	3,2	5,0	5,0	0,4	3,0	5,0	0,4	5,0	0,4	5,0	5,0	0,0	5,0	5,4	5,0	5,0	-1,-1	3,0	2,0	4,0	4,0	2,0	3,0	7,0
iteration_1336	2,0	-1,-1	1,3	0,1	1,3	0,4	1,0	0,4	3,0	0,3	4,0	0,4	1,0	1,1	1,1	0,4	1,1	0,4	0,0	1,4	1,3	4,3	0,1	-1,-1	0,3	0,3	0,3	5,0	2,0	3,0	0,1	0,2	0,1	3,1	0,1	0,1	0,3	0,2	0,1	0,2	4,0	0,1	-1,-1	2,0	0,5	0,5	2,2
iteration_1337	0,4	0,4	-1,-1	0,9	0,2	0,5	0,6	0,7	1,1	0,6	0,5	5,0	0,7	0,4	0,7	4,1	0,6	0,5	0,5	0,7	-1,-1	-1,-1	0,3	0,6	4,2	4,5	4,2	1,4	0,5	0,5	0,4	-1,-1	1,0	4,0	1,5	0,5	5,0	0,0	5,0	1,0	2,3	0,5	0,3	0,8	-1,-1	4,0	0,0
iteration_1338	2,0	0,2	0,2	2,2	0,0	3,2	0,2	0,2	0,1	0,4	0,5	0,2	0,2	0,3	2,2	0,5	2,2	0,4	0,2	3,0	0,1	0,7	0,5	0,1	0,4	0,5	2,2	4,0	0,3	0,3	2,1	-1,-1	2,1	0,5	-1,-1	0,2	0,5	2,0	0,5	2,0	-1,-1	-1,-1	1,2	1,2	0,1	0,2	1,1
iteration_1339	2,1	2,2	0,3	5,1	2,2	5,0	0,3	0,3	4,0	5,2	-1,-1	0,2	-1,-1	0,4	0,2	2,0	5,1	3,1	2,1	3,1	4,1	-1,-1	3,1	0,5	1,1	1,1	1,1	0,5	5,0	4,1	5,1	2,0	5,1	0,5	5,4	5,2	1,1	6,0	6,0	1,1	2,1	0,5	2,1	2,1	5,0	1,1	2,1
iteration_1340	4,0	0,3	4,0	1,0	4,3	0,4	-1,-1	4,0	3,0	4,0	2,3	1,0	5,0	0,3	1,0	-1,-1	5,0	1,3	0,1	0,3	2,0	1,3	0,3	-1,-1	1,0	1,0	5,0	2,0	4,0	-1,-1	5,0	0,3	-1,-1	3,2	5,0	1,1	1,0	1,3	1,0	1,3	0,3	4,0	8,0	3,3	0,3	3,3	3,0
iteration_1341	2,0	4,0	3,0	0,2	-1,-1	3,1	2,2	1,2	4,0	1,0	3,0	2,2	2,2	0,2	2,0	3,2	1,0	3,2	0,3	3,2	4,0	3,0	2,2	0,3	3,0	5,0	0,2	4,0	0,5	0,4	4,2	0,3	4,2	-1,-1	0,2	0,4	0,3	0,4	4,2	0,4	4,1	4,0	0,1	4,1	0,3	0,2	0,3
iteration_1342	0,3	0,5	0,7	4,0	0,4	0,3	0,4	0,3	2,0	0,3	-1,-1	0,4	4,4	3,0	0,4	4,0	0,3	0,5	0,5	0,6	1,0	2,4	2,0	0,4	3,4	3,4	3,4	0,3	5,0	0,2	4,0	3,0	4,0	2,3	4,0	0,1	2,0	6,0	5,0	1,0	0,5	2,0	2,5	0,5	0,3	0,5	2,5
iteration_1343	0,4	4,1	-1,-1	0,0	0,3	0,4	0,2	0,2	0,1	4,0	0,4	0,2	4,0	5,0	4,0	5,0	0,2	0,4	0,4	0,2	0,3	0,4	0,2	0,0	5,0	4,0	-1,-1	0,2	-1,-1	-1,-1	0,9	3,1	0,2	1,2	0,0	0,5	3,0	3,0	0,1	0,3	0,5	0,2	0,1	0,1	0,5	1,0	0,1
iteration_1344	0,3	0,4	0,7	0,0	0,3	-1,-1	0,3	0,3	0,2	0,4	0,5	0,3	0,4	-1,-1	-1,-1	-1,-1	-1,-1	2,3	2,3	0,0	0,1	0,3	0,8	0,2	1,0	1,4	4,0	0,4	0,5	2,0	0,0	1,2	0,9	4,0	0,0	0,0	1,4	0,7	0,6	1,5	0,4	2,0	2,1	0,3	0,2	2,0	1,1
iteration_1345	0,2	0,5	0,0	3,0	0,0	5,0	0,0	0,0	1,4	0,0	1,4	-1,-1	3,0	1,0	0,0	5,0	0,0	3,0	2,0	2,0	0,4	-1,-1	1,0	3,0	0,0	5,0	-1,-1	4,0	0,3	3,0	3,0	2,0	3,3	3,2	-1,-1	5,0	0,3	2,3	5,0	-1,-1	4,0	3,0	8,0	4,0	1,2	3,2	0,0
iteration_1346	4,1	-1,-1	4,2	4,0	0,3	-1,-1	0,2	4,0	0,5	4,0	4,1	4,2	-1,-1	5,0	4,0	5,0	8,0	0,0	0,2	-1,-1	4,0	8,0	4,1	4,0	4,0	4,0	4,0	4,1	0,4	0,4	4,4	4,1	4,0	2,0	4,0	4,4	0,1	8,0	-1,-1	8,0	2,0	1,0	3,0	0,0	0,2	1,0	2,0
iteration_1347	0,3	1,4	1,3	0,4	0,4	5,0	0,4	0,4	2,0	1,1	-1,-1	0,6	1,3	0,4	1,3	3,0	0,6	0,3	5,1	0,1	2,1	1,3	0,3	0,5	3,3	1,0	3,3	0,5	0,2	1,2	0,4	3,0	-1,-1	3,2	-1,-1	1,3	3,2	0,1	0,1	3,1	4,1	3,3	3,1	-1,-1	4,0	5,0	0,3
iteration_1348	3,0	2,0	4,0	1,2	-1,-1	0,5	2,0	-1,-1	4,0	4,0	0,1	0,9	3,2	0,4	1,2	-1,-1	1,2	1,3	-1,-1	-1,-1	2,2	0,3	1,1	0,3	4,2	1,1	4,2	0,5	4,0	0,5	1,2	0,5	1,3	0,2	1,3	0,3	1,0	1,5	0,3	-1,-1	0,3	0,4	-1,-1	0,3	2,1	0,2	1,1
iteration_1349	-1,-1	0,2	0,1	2,2	0,3	0,4	-1,-1	0,3	0,4	0,3	0,4	0,3	2,1	3,0	0,2	0,2	-1,-1	2,2	2,2	2,2	0,6	0,5	-1,-1	3,0	0,3	0,1	0,3	4,0	6,0	0,5	2,2	-1,-1	3,0	0,4	2,2	-1,-1	1,3	-1,-1	2,3	2,3	5,0	2,1	6,0	6,0	2,0	2,3	2,3
iteration_1350	0,4	1,2	1,4	4,0	1,0	1,4	0,4	4,4	0,3	5,0	1,3	0,4	5,0	2,0	4,4	3,0	5,0	1,4	-1,-1	1,4	4,0	1,4	0,7	2,0	7,0	3,4	7,0	4,0	-1,-1	3,0	0,2	4,1	0,2	0,3	4,2	2,2	4,0	4,0	4,2	4,0	4,0	4,1	4,0	4,0	1,2	1,1	8,0
iteration_1351	5,0	1,2	6,0	-1,-1	1,0	5,0	1,3	5,3	-1,-1	2,0	0,2	6,0	6,0	-1,-1	-1,-1	0,4	-1,-1	4,0	3,3	-1,-1	4,3	5,2	5,2	5,1	1,2	-1,-1	1,2	0,4	5,0	2,3	4,1	2,0	4,3	0,2	1,3	-1,-1	5,0	5,0	-1,-1	1,3	5,2	-1,-1	-1,-1	0,1	5,0	4,1	5,0
iteration_1352	4,0	4,0	3,0	0,3	1,0	0,3	3,1	3,2	4,0	3,2	-1,-1	3,2	3,2	3,2	3,2	0,5	0,2	3,2	3,2	3,2	3,0	3,2	6,0	0,4	3,4	0,3	0,6	3,2	5,0	0,3	3,1	4,0	3,1	0,3	2,2	3,0	-1,-1	-1,-1	3,1	6,0	1,2	2,2	0,4	-1,-1	0,5	0,5	0,3
iteration_1353	0,4	5,4	0,1	3,0	0,1	0,1	2,0	2,1	4,0	2,0	0,4	2,0	2,1	-1,-1	1,1	0,1	1,0	2,1	2,0	0,0	-1,-1	2,0	0,0	6,0	1,1	0,1	1,1	1,3	4,0	0,5	2,3	5,0	2,3	5,0	3,0	0,8	2,3	2,3	3,3	4,0	5,0	2,0	4,0	3,0	0,2	1,2	1,3
iteration_1354	3,1	3,0	4,0	5,0	1,1	0,5	5,0	5,0	1,4	-1,-1	3,0	7,0	7,0	4,1	5,0	5,0	2,0	4,1	4,1	-1,-1	-1,-1	6,0	6,0	4,1	5,0	8,0	5,0	-1,-1	4,0	0,3	7,0	0,5	5,0	5,0	5,0	4,2	2,0	4,0	4,5	1,0	1,3	6,0	-1,-1	2,3	3,2	6,0	0,3
iteration_1355	4,1	0,4	-1,-1	4,3	4,3	0,5	0,6	4,1	2,0	0,4	0,4	0,6	4,1	0,4	4,3	5,0	0,4	1,3	2,3	2,3	5,0	0,4	-1,-1	0,3	4,0	0,3	4,0	0,4	5,0	5,0	-1,-1	4,1	1,1	-1,-1	-1,-1	4,3	4,1	5,0	4,1	1,1	0,2	0,3	0,2	0,2	1,2	5,0	4,2
iteration_1356	1,0	0,4	1,2	5,1	1,2	4,0	-1,-1	0,3	4,0	6,0	4,0	-1,-1	0,3	2,2	6,0	3,2	5,2	5,2	5,2	1,2	4,2	1,2	3,1	2,2	5,2	5,2	5,2	2,1	5,0	2,0	5,1	2,0	2,0	0,2	5,1	5,0	4,0	4,0	2,0	-1,-1	5,0	5,1	7,0	8,0	1,4	1,1	4,0
iteration_1357	2,1	1,3	1,1	-1,-1	0,4	3,2	1,0	0,1	-1,-1	0,1	1,2	0,1	0,1	1,1	1,3	5,0	-1,-1	1,2	0,2	4,0	0,0	1,0	1,0	1,1	1,0	-1,-1	-1,-1	2,0	2,3	0,5	2,3	3,0	4,0	0,2	5,0	0,6	4,0	-1,-1	4,0	4,0	5,0	-1,-1	2,0	-1,-1	0,5	0,6	2,0
iteration_1358	2,1	2,0	3,0	4,0	5,4	3,1	1,0	6,0	3,0	5,0	0,5	2,0	2,0	4,0	2,0	4,0	5,0	0,1	-1,-1	-1,-1	7,0	2,3	0,3	3,0	-1,-1	1,0	-1,-1	3,0	4,0	0,4	-1,-1	0,4	-1,-1	1,2	3,0	-1,-1	0,2	4,2	4,2	-1,-1	-1,-1	3,2	3,1	3,1	2,0	1,0	0,3
iteration_1359	5,0	-1,-1	3,2	3,0	4,0	0,2	3,2	6,0	4,0	0,2	0,3	0,2	0,2	1,4	3,2	3,0	0,2	0,2	3,2	-1,-1	4,0	0,0	0,0	0,4	2,2	2,2	4,0	2,0	3,2	0,5	5,0	-1,-1	3,0	3,1	3,0	3,4	-1,-1	3,3	3,3	0,1	-1,-1	0,1	0,1	0,1	0,3	3,3	0,1
iteration_1360	0,2	0,3	0,3	2,1	0,3	-1,-1	2,2	2,1	0,3	2,2	2,1	2,1	0,3	1,1	2,2	4,0	2,2	-1,-1	0,4	0,4	-1,-1	2,1	4,0	1,1	2,2	-1,-1	2,2	0,3	2,5	3,0	2,2	1,1	-1,-1	3,0	0,2	5,0	1,1	-1,-1	-1,-1	1,1	2,1	1,2	1,1	1,1	-1,-1	4,0	-1,-1
iteration_1361	2,1	0,3	-1,-1	-1,-1	0,4	3,0	-1,-1	2,0	3,1	2,0	-1,-1	0,0	0,6	3,1	2,0	2,0	2,0	4,0	2,0	2,0	-1,-1	0,3	0,3	0,1	4,0	0,0	2,0	5,0	-1,-1	4,0	8,0	0,2	5,0	2,0	3,0	6,0	0,0	0,2	5,0	-1,-1	0,5	4,0	-1,-1	3,1	0,4	1,2	0,1
iteration_1362	-1,-1	3,0	3,2	2,0	0,2	2,0	1,2	1,2	0,3	4,0	3,0	-1,-1	4,0	0,2	4,0	3,2	1,2	2,0	1,2	1,2	1,2	3,2	3,2	-1,-1	3,2	1,2	-1,-1	1,1	-1,-1	3,0	1,1	0,3	5,0	0,5	4,1	3,0	1,1	4,2	4,1	-1,-1	3,0	0,1	2,0	1,1	4,0	2,5	0,1
iteration_1363	3,2	2,1	0,3	4,0	2,2	-1,-1	3,2	1,1	4,0	3,2	4,0	3,2	1,1	0,2	3,1	0,5	3,2	1,2	4,0	-1,-1	-1,-1	5,0	5,0	1,1	3,4	0,5	0,2	2,0	3,0	0,5	4,0	-1,-1	4,0	-1,-1	0,3	1,4	6,0	4,0	4,0	4,0	3,0	3,0	2,0	5,0	0,5	2,5	3,0
iteration_1364	0,5	5,0	2,2	3,0	3,2	-1,-1	3,2	2,0	0,4	0,4	0,2	2,0	3,2	2,3	5,0	5,0	2,0	2,2	2,2	0,4	0,2	2,0	2,2	-1,-1	6,0	4,0	3,0	3,0	-1,-1	4,0	6,0	0,2	3,0	0,4	1,0	5,0	3,1	0,1	3,1	0,1	-1,-1	0,2	2,2	0,5	-1,-1	0,5	0,3
iteration_1365	2,2	0,4	2,2	1,2	0,4	5,0	3,0	2,2	1,1	1,2	3,0	3,0	3,0	-1,-1	3,0	-1,-1	-1,-1	3,0	2,0	2,0	3,0	5,0	1,0	2,0	4,0	3,0	4,0	1,3	0,5	2,3	0,6	3,0	1,2	1,3	0,5	0,6	4,0	4,0	0,2	4,0	2,0	0,5	0,3	1,2	2,0	3,0	4,0
iteration_1366	4,0	0,3	0,1	5,0	4,2	0,5	2,1	2,1	4,1	3,1	3,0	3,0	2,1	-1,-1	3,0	0,5	2,0	2,2	0,4	0,4	4,1	3,0	3,0	1,1	0,4	3,1	3,1	-1,-1	2,1	5,0	3,1	2,0	5,0	1,3	0,3	4,1	5,0	5,0	4,0	3,0	0,4	1,1	0,4	1,3	-1,-1	4,0	-1,-1
iteration_1367	2,0	4,1	6,0	2,4	6,0	0,3	6,0	6,0	2,0	-1,-1	0,1	6,0	-1,-1	3,2	4,0	0,2	2,0	2,3	2,3	4,3	5,0	4,0	2,1	2,2	0,1	4,1	-1,-1	4,0	0,4	3,0	2,0	5,0	2,4	3,2	2,4	3,0	7,0	0,4	0,4	0,4	0,5	3,4	0,9	0,9	5,0	7,0	2,4
iteration_1368	0,3	0,4	0,3	-1,-1	0,2	0,4	1,1	1,2	1,4	0,4	0,3	1,2	-1,-1	0,3	0,4	-1,-1	1,2	1,2	1,2	0,3	0,6	1,2	0,4	0,2	0,6	0,4	0,6	0,4	1,2	0,5	0,3	-1,-1	1,3	1,1	1,1	0,3	0,6	1,3	0,3	-1,-1	5,0	0,2	0,1	5,1	0,5	0,2	0,2
iteration_1369	0,5	1,2	1,4	4,1	0,6	0,3	0,5	5,0	2,1	4,4	4,0	4,4	1,1	2,2	1,1	0,3	4,4	0,3	0,2	0,2	1,1	2,4	6,0	0,3	5,0	-1,-1	1,3	0,4	4,0	3,0	0,3	4,1	0,1	0,4	0,1	2,0	4,1	4,1	0,1	0,2	3,0	-1,-1	2,1	2,1	0,5	0,6	2,1
iteration_1370	0,2	4,0	1,2	2,2	1,2	0,2	3,0	3,0	5,0	0,4	0,3	2,2	3,0	3,1	1,2	3,0	-1,-1	1,1	5,5	1,1	3,0	0,4	0,4	5,0	-1,-1	2,0	2,2	0,5	2,2	-1,-1	0,5	0,5	0,4	3,0	0,4	-1,-1	0,3	-1,-1	-1,-1	0,3	0,5	-1,-1	1,0	0,7	4,0	5,0	-1,-1
iteration_1371	0,5	1,4	1,3	2,0	0,6	2,3	2,3	0,3	0,5	1,0	2,0	2,3	3,0	2,3	3,0	0,5	-1,-1	2,3	4,0	0,6	0,3	1,3	3,0	3,0	4,3	2,4	2,4	-1,-1	4,0	0,5	2,4	5,0	2,0	5,0	2,0	0,6	3,0	4,0	-1,-1	2,0	0,4	2,0	0,2	2,2	0,2	3,1	0,2
iteration_1372	4,0	3,0	-1,-1	1,0	2,0	1,2	2,0	4,0	-1,-1	1,0	1,0	1,0	-1,-1	4,0	4,0	5,0	2,0	1,2	-1,-1	2,0	-1,-1	0,0	1,0	3,0	3,0	8,0	-1,-1	3,0	1,1	-1,-1	4,0	0,5	-1,-1	2,3	0,1	3,0	1,4	3,4	0,4	1,4	0,5	0,3	0,7	-1,-1	0,3	0,3	0,7
iteration_1373	4,1	0,4	0,1	0,2	4,4	0,4	0,2	0,1	5,0	-1,-1	3,0	0,3	-1,-1	2,1	0,0	1,2	0,3	0,2	0,2	-1,-1	5,1	4,5	1,1	0,3	1,0	0,2	1,0	4,0	0,4	2,2	0,2	0,3	0,2	1,3	4,2	2,0	0,2	0,5	0,2	0,2	2,3	4,3	6,0	4,3	0,1	1,0	4,0
iteration_1374	2,2	4,0	5,0	-1,-1	3,0	1,2	2,2	-1,-1	3,1	-1,-1	3,1	3,2	7,0	4,0	7,0	0,4	3,2	1,2	0,4	3,0	8,0	6,0	6,0	6,0	2,2	2,2	5,2	0,2	5,0	0,4	5,2	4,0	0,2	3,2	5,0	5,0	2,0	2,0	10,0	2,0	0,3	8,0	-1,-1	-1,-1	5,0	2,2	3,0
iteration_1375	3,1	-1,-1	-1,-1	1,2	0,5	0,3	3,2	1,4	0,5	4,0	0,5	0,6	3,2	2,2	-1,-1	0,5	0,6	3,1	3,1	3,1	1,3	0,6	0,6	3,2	0,4	0,7	-1,-1	3,0	0,4	0,5	1,2	2,2	2,2	2,0	1,2	0,3	2,2	0,4	4,0	2,2	5,0	0,2	5,2	0,2	0,5	0,2	7,0
iteration_1376	4,1	5,0	1,1	4,1	8,0	1,2	5,0	5,0	5,0	-1,-1	2,0	0,2	5,0	2,0	4,1	-1,-1	-1,-1	1,2	1,2	1,2	-1,-1	1,1	1,1	2,0	0,1	4,0	3,1	0,3	4,0	1,1	-1,-1	1,3	0,1	-1,-1	0,2	1,0	1,1	0,3	1,0	0,4	1,2	0,3	1,0	1,3	2,1	0,3	1,1
iteration_1377	3,2	0,5	3,4	1,2	-1,-1	-1,-1	1,4	0,6	0,2	4,0	5,0	4,0	0,6	0,4	0,6	-1,-1	4,1	0,9	0,9	-1,-1	0,2	3,0	1,0	0,5	0,7	-1,-1	0,4	1,1	0,4	5,0	-1,-1	-1,-1	1,2	4,0	1,2	2,1	3,2	3,2	1,2	4,0	1,4	4,0	2,0	3,4	2,1	3,1	4,0
iteration_1378	-1,-1	3,1	0,1	4,0	5,1	3,1	4,1	0,0	4,0	4,1	4,0	0,1	0,1	4,0	0,0	0,2	0,1	-1,-1	0,2	3,1	4,0	1,0	-1,-1	-1,-1	0,2	0,2	0,3	-1,-1	0,2	2,2	1,0	-1,-1	1,0	3,2	4,0	0,2	2,0	1,3	1,3	3,0	0,4	-1,-1	4,3	0,5	1,4	-1,-1	2,3
iteration_1379	0,5	0,4	0,3	2,4	0,8	1,0	0,4	0,4	0,5	2,3	0,2	0,4	2,3	-1,-1	0,4	1,1	0,4	1,0	1,4	1,0	0,6	0,1	0,1	6,0	1,4	1,4	0,1	0,5	4,0	1,0	1,5	0,4	-1,-1	4,0	2,1	1,4	-1,-1	-1,-1	0,5	0,7	-1,-1	4,0	2,4	2,1	4,0	5,0	0,7
iteration_1380	1,3	0,3	1,0	2,0	0,3	3,2	2,0	1,0	-1,-1	2,0	5,0	-1,-1	1,0	0,2	1,0	0,5	1,0	4,0	1,2	1,2	0,3	6,0	1,0	0,1	0,3	0,3	1,2	1,4	1,3	2,3	1,3	4,0	2,0	5,0	2,0	1,3	2,0	4,0	4,0	2,0	-1,-1	1,0	0,2	0,2	2,0	0,2	1,0
iteration_1381	0,4	2,0	1,0	0,0	1,0	3,0	0,0	1,0	0,4	0,0	2,2	0,0	0,0	3,0	0,0	4,0	0,0	1,0	3,1	2,0	0,2	2,0	2,0	0,0	2,0	2,0	2,0	0,3	0,4	0,4	0,7	0,4	-1,-1	4,0	0,7	-1,-1	0,5	-1,-1	-1,-1	0,5	2,3	3,4	3,3	2,4	1,3	3,3	0,6
iteration_1382	-1,-1	4,0	0,2	1,2	5,0	4,0	1,2	0,4	-1,-1	-1,-1	0,4	0,2	-1,-1	2,0	1,2	3,0	1,0	1,0	4,2	5,0	-1,-1	-1,-1	0,2	1,0	3,0	1,2	2,2	-1,-1	0,3	0,5	-1,-1	4,1	2,1	-1,-1	1,2	2,5	6,0	0,2	6,0	0,2	3,0	-1,-1	4,0	-1,-1	3,0	2,0	-1,-1
iteration_1383	-1,-1	3,0	0,3	2,1	0,3	0,3	0,1	0,4	-1,-1	0,4	3,0	0,4	0,1	4,0	0,1	4,0	0,1	0,2	0,1	0,2	0,3	2,3	1,1	4,0	9,0	2,1	-1,-1	0,2	2,3	0,2	2,1	0,2	0,4	-1,-1	2,1	2,1	0,2	0,2	0,4	0,4	0,5	0,3	0,7	0,1	4,0	0,2	0,3
iteration_1384	2,0	3,0	1,0	0,1	1,0	-1,-1	0,1	1,1	4,0	-1,-1	0,5	1,1	0,0	0,5	1,1	0,5	1,1	0,1	2,0	0,0	2,0	0,5	0,5	-1,-1	0,6	0,1	0,1	4,1	0,3	2,0	4,0	2,0	4,3	0,5	-1,-1	2,0	0,3	0,3	2,3	6,0	3,0	0,0	3,0	3,0	0,3	5,2	3,3
iteration_1385	0,1	1,1	1,0	2,3	1,0	2,0	2,0	0,3	0,5	1,3	5,0	3,0	0,3	4,0	3,0	2,3	1,3	1,3	1,0	-1,-1	0,1	4,0	5,0	2,3	3,0	4,0	3,0	2,0	0,3	0,4	0,3	2,0	0,3	0,3	0,0	0,4	1,0	-1,-1	-1,-1	1,0	4,0	0,3	2,0	-1,-1	3,2	0,5	3,0
iteration_1386	0,4	2,1	2,1	1,0	-1,-1	3,0	-1,-1	1,1	3,1	0,1	2,0	3,0	3,0	0,3	3,0	5,0	2,0	0,1	0,0	0,0	4,0	1,0	3,0	1,0	1,0	2,0	7,0	2,0	0,1	5,0	1,3	-1,-1	1,3	0,5	-1,-1	-1,-1	-1,-1	1,0	0,3	0,3	0,4	0,3	0,2	0,5	3,2	0,7	0,6
iteration_1387	0,5	0,3	0,6	4,0	0,7	5,0	-1,-1	0,5	4,0	4,5	0,3	4,5	4,5	0,3	4,5	5,0	4,5	2,0	2,5	2,0	3,0	4,1	0,7	2,0	4,0	9,0	4,0	0,5	5,0	0,0	4,0	3,1	1,5	2,1	4,5	0,0	0,6	1,1	0,6	-1,-1	0,5	0,6	0,4	0,4	2,0	2,1	-1,-1
iteration_1388	1,4	5,0	5,0	1,1	4,4	0,3	-1,-1	5,0	2,3	2,0	-1,-1	5,0	5,0	0,5	0,2	0,5	4,1	0,3	0,3	0,2	1,3	-1,-1	-1,-1	1,3	4,0	1,0	4,5	1,2	0,3	3,0	0,4	0,2	1,2	0,3	0,3	3,2	1,2	0,2	0,4	0,4	-1,-1	0,2	1,1	1,1	0,3	0,1	1,2
iteration_1389	4,0	1,3	3,3	3,0	2,0	-1,-1	6,0	6,0	0,4	1,1	0,2	3,3	0,3	1,0	6,0	4,0	0,3	3,2	3,2	3,2	3,2	3,1	3,1	1,3	6,0	4,0	4,0	0,5	3,0	0,3	3,5	0,3	0,0	-1,-1	3,0	-1,-1	0,2	0,2	0,1	0,1	2,0	-1,-1	1,0	1,0	0,4	1,4	-1,-1
iteration_1390	2,1	3,2	-1,-1	4,0	0,3	5,0	2,1	2,1	0,5	2,1	0,3	2,1	2,1	3,2	2,1	3,0	2,1	7,0	5,1	5,1	2,5	-1,-1	0,1	5,0	3,0	1,1	2,1	4,0	3,0	3,2	3,0	0,2	0,0	5,0	4,0	5,0	1,0	2,2	1,2	1,2	2,0	5,0	3,0	4,0	4,0	3,0	2,0
iteration_1391	0,2	0,4	0,5	2,1	0,5	0,4	2,1	2,1	0,1	0,2	2,0	0,2	0,2	4,0	0,3	3,2	2,1	-1,-1	-1,-1	0,3	0,1	2,1	2,1	1,1	3,1	0,4	3,2	4,1	2,1	3,1	4,1	1,2	4,1	0,5	2,1	-1,-1	0,3	1,1	-1,-1	5,0	2,0	2,0	2,0	2,0	4,0	2,0	2,1
iteration_1392	4,0	0,4	0,0	0,4	0,4	0,2	0,3	0,3	0,5	0,3	5,0	0,3	0,3	2,0	0,1	2,2	0,3	0,2	0,5	0,2	0,4	3,0	2,0	2,3	2,1	2,0	0,3	1,3	0,4	4,0	1,1	0,4	1,1	0,3	6,0	1,0	1,1	1,3	1,3	1,1	0,5	1,2	1,1	0,6	1,2	0,4	1,1
iteration_1393	0,4	0,5	0,7	2,1	0,4	1,0	-1,-1	0,5	0,5	0,5	1,3	0,5	0,5	0,4	-1,-1	0,4	2,3	-1,-1	0,4	1,1	0,4	1,1	1,4	0,8	0,4	0,8	0,8	4,1	4,0	5,0	2,1	0,5	2,1	0,3	6,0	0,3	2,4	2,4	-1,-1	2,1	-1,-1	2,2	3,0	3,0	1,3	1,1	4,0
iteration_1394	5,0	4,0	8,0	2,0	1,0	0,5	4,0	6,0	4,0	4,0	3,0	-1,-1	-1,-1	-1,-1	4,0	2,3	4,0	4,5	0,0	4,0	6,0	7,0	5,0	4,0	2,0	6,0	6,0	-1,-1	3,0	4,1	2,0	0,3	5,0	0,3	5,0	4,0	4,3	-1,-1	1,0	1,3	4,0	4,1	0,4	0,4	0,3	0,2	-1,-1
iteration_1395	0,5	0,2	0,1	-1,-1	0,3	0,1	2,1	0,1	3,0	2,0	5,0	2,0	0,1	0,0	-1,-1	0,1	2,0	2,0	0,2	0,2	1,1	1,0	1,0	-1,-1	0,1	0,1	-1,-1	-1,-1	2,3	4,0	7,0	0,5	-1,-1	3,2	7,0	5,0	2,4	2,4	5,1	2,4	0,2	8,0	5,2	3,2	2,1	2,2	-1,-1
iteration_1396	5,0	2,0	3,0	0,8	5,0	-1,-1	3,4	0,4	5,0	3,4	0,2	0,4	3,4	1,3	0,4	-1,-1	3,4	0,5	0,5	3,1	1,0	0,0	0,2	3,3	3,0	5,4	0,0	0,5	1,4	3,2	1,4	0,4	1,1	-1,-1	1,1	1,2	0,3	0,3	0,3	-1,-1	5,0	4,0	7,0	5,0	3,1	0,2	4,2
iteration_1397	0,1	3,0	1,0	1,3	1,0	0,6	-1,-1	1,0	0,3	2,0	1,4	1,3	2,0	3,1	-1,-1	0,2	2,0	1,0	1,4	1,4	1,1	1,4	2,0	1,1	0,1	0,4	0,1	-1,-1	0,5	2,0	0,6	0,2	0,7	4,0	0,7	1,2	-1,-1	0,5	0,4	0,5	0,2	2,3	0,4	-1,-1	5,0	4,0	0,2
iteration_1398	0,1	0,4	0,0	-1,-1	0,5	2,0	0,3	0,3	0,1	0,3	4,0	0,3	0,2	1,2	0,3	0,2	0,2	1,0	3,0	1,0	0,0	2,0	2,0	-1,-1	0,3	0,5	0,0	-1,-1	0,5	0,3	0,5	0,5	0,4	0,3	0,5	0,3	0,7	0,2	0,7	0,2	3,2	0,3	0,4	-1,-1	-1,-1	0,2	0,7
iteration_1399	0,5	3,1	-1,-1	3,0	3,1	5,0	-1,-1	1,1	0,4	1,1	0,5	-1,-1	1,1	1,1	1,1	2,2	2,1	0,1	7,0	7,0	1,3	2,4	0,5	1,1	3,0	1,2	0,0	1,1	2,2	-1,-1	1,2	3,0	1,2	5,0	3,0	-1,-1	4,0	3,2	4,0	-1,-1	0,4	3,0	1,1	2,3	2,3	4,3	3,1
iteration_1400	5,0	5,0	5,0	0,4	2,0	3,0	4,3	4,1	0,5	1,3	0,4	1,3	1,0	4,0	4,1	-1,-1	1,1	0,3	4,0	0,3	4,1	0,5	1,2	4,0	4,3	4,1	-1,-1	0,3	2,3	4,0	0,4	4,0	0,4	-1,-1	0,5	4,3	4,1	0,3	4,1	0,1	5,0	4,2	1,2	5,0	-1,-1	3,0	0,3
iteration_1401	1,1	1,3	1,1	0,3	-1,-1	0,2	0,4	0,1	0,3	1,0	0,4	1,3	0,1	0,2	0,4	0,2	-1,-1	-1,-1	0,5	0,3	0,0	0,4	0,4	0,2	0,4	0,1	0,2	0,5	0,1	-1,-1	0,2	0,5	0,3	2,0	0,3	3,2	0,5	0,4	-1,-1	-1,-1	0,2	1,0	0,2	0,0	0,4	1,0	-1,-1
iteration_1402	5,5	3,0	2,4	0,3	-1,-1	0,2	0,6	2,2	4,0	2,1	0,4	0,5	0,5	1,1	2,2	4,0	-1,-1	0,3	-1,-1	0,3	6,0	0,2	0,5	1,1	1,2	1,2	3,0	0,5	0,5	0,5	0,6	0,3	0,6	4,0	0,4	0,3	0,6	0,5	0,3	0,4	0,5	-1,-1	0,3	2,5	-1,-1	2,1	-1,-1
iteration_1403	0,4	0,4	0,8	7,0	0,8	-1,-1	-1,-1	4,4	0,3	4,4	0,4	3,4	3,4	3,0	3,4	-1,-1	4,4	-1,-1	5,0	3,1	4,2	0,5	0,5	6,0	3,4	3,2	0,6	4,1	4,0	2,3	7,0	1,3	5,3	1,3	3,1	3,3	4,0	3,3	3,3	4,0	0,4	3,3	-1,-1	3,2	-1,-1	3,0	6,0
iteration_1404	4,0	3,1	1,1	4,0	3,1	0,3	1,1	2,0	0,4	1,1	-1,-1	2,0	4,0	2,0	2,0	0,5	4,0	1,2	0,2	0,3	1,1	-1,-1	1,1	4,0	1,5	1,5	1,5	0,10	3,1	3,0	7,0	0,5	4,1	-1,-1	4,0	7,0	0,2	-1,-1	0,2	4,4	3,0	3,4	0,4	0,4	5,0	6,0	0,1
iteration_1405	1,1	3,0	4,0	3,0	1,0	3,0	5,0	-1,-1	0,2	5,0	0,2	2,0	3,0	5,0	5,0	0,5	5,0	4,0	5,0	3,0	1,2	1,0	1,2	2,0	-1,-1	3,2	3,3	2,1	3,0	0,2	-1,-1	0,5	4,0	3,2	1,1	1,2	2,2	2,2	2,2	-1,-1	0,2	1,2	1,2	0,4	3,1	0,3	2,2
iteration_1406	0,5	4,1	0,2	3,2	0,2	0,4	0,3	3,1	0,5	3,1	0,3	3,1	-1,-1	0,5	-1,-1	0,2	0,3	0,2	0,4	0,2	0,2	0,2	0,2	0,3	3,2	0,1	0,2	5,0	0,5	-1,-1	-1,-1	-1,-1	2,3	4,0	3,2	1,3	2,2	2,2	0,6	-1,-1	-1,-1	4,2	6,0	3,2	0,5	0,1	6,0
iteration_1407	0,5	0,4	0,7	-1,-1	0,7	3,0	0,6	0,5	2,2	2,4	0,2	2,4	-1,-1	-1,-1	2,4	0,2	0,5	0,4	3,2	-1,-1	0,5	0,5	0,5	0,5	0,5	-1,-1	0,5	5,0	0,2	2,1	2,2	0,5	2,2	4,0	3,2	4,0	0,6	2,1	0,3	2,4	0,2	4,0	3,0	1,2	2,1	5,0	0,5
iteration_1408	0,5	1,2	1,0	3,1	-1,-1	0,4	-1,-1	1,1	4,0	1,1	5,0	3,0	1,1	2,3	1,1	0,4	3,0	0,2	0,2	0,3	3,1	0,0	0,0	0,4	0,2	1,1	1,3	2,1	4,0	1,1	1,1	5,0	-1,-1	2,2	3,1	1,1	0,1	1,0	6,0	0,1	2,3	5,0	3,1	3,3	0,5	2,2	0,2
iteration_1409	4,0	1,1	-1,-1	5,0	0,1	5,0	7,0	3,0	2,3	3,0	0,2	3,0	6,0	0,9	6,0	1,3	7,0	5,0	4,0	4,0	1,3	1,0	2,2	5,0	4,3	4,3	3,0	4,0	3,0	3,0	5,0	2,2	5,0	1,1	5,0	4,0	4,0	-1,-1	2,2	4,0	4,0	2,1	3,0	3,1	0,2	1,1	3,0
iteration_1410	3,2	2,2	3,2	0,4	3,2	0,5	3,2	3,2	2,0	0,4	5,0	3,2	3,2	-1,-1	-1,-1	3,0	-1,-1	3,0	3,5	3,5	1,2	3,2	3,0	0,4	3,2	3,2	0,2	0,4	0,4	0,4	0,4	2,3	0,4	0,5	0,4	0,4	0,5	0,5	2,2	2,2	0,5	-1,-1	0,3	0,3	4,0	0,3	0,4
iteration_1411	1,0	0,2	0,0	1,2	0,2	-1,-1	1,0	0,2	0,5	0,2	0,2	0,2	1,0	3,0	1,0	0,2	1,0	1,4	2,0	1,4	0,1	0,1	0,3	3,0	1,2	1,0	1,2	1,3	0,5	-1,-1	-1,-1	-1,-1	0,5	0,4	0,5	-1,-1	1,3	0,6	0,7	1,3	4,0	-1,-1	2,2	2,2	0,7	0,3	1,2
iteration_1412	4,0	4,0	3,0	0,2	7,0	0,4	3,2	0,0	5,0	0,2	1,4	0,2	0,0	0,5	0,0	1,3	3,0	3,2	3,2	3,2	-1,-1	1,2	1,0	0,4	-1,-1	-1,-1	0,3	0,4	1,2	0,5	0,2	2,0	0,2	2,3	1,0	0,2	0,2	2,0	2,2	0,0	3,2	0,3	0,5	3,0	1,0	3,0	0,2
iteration_1413	0,4	0,4	0,6	3,2	0,2	0,3	0,4	0,6	3,3	3,4	2,3	3,2	3,4	2,0	3,4	1,1	0,4	0,4	0,3	0,3	0,5	3,3	0,5	-1,-1	3,1	1,4	0,5	-1,-1	3,1	3,0	3,1	1,2	3,2	1,1	0,3	3,1	1,2	0,4	3,2	1,2	1,2	0,3	1,2	1,2	1,4	0,5	0,4
iteration_1414	1,1	0,4	0,3	0,3	0,3	-1,-1	0,3	0,4	5,0	0,2	-1,-1	0,3	0,2	0,4	0,3	-1,-1	0,4	0,3	0,4	0,4	1,2	-1,-1	3,1	0,5	2,2	-1,-1	2,2	0,3	0,2	4,0	0,4	4,0	0,2	0,3	0,2	2,2	3,0	1,2	1,2	1,0	0,4	-1,-1	0,2	0,2	0,4	0,5	0,1
iteration_1415	2,0	-1,-1	2,3	0,0	2,3	1,2	2,0	0,3	2,0	-1,-1	0,3	0,3	0,3	0,3	2,0	1,2	2,0	0,3	1,0	3,0	1,0	0,5	0,1	0,3	-1,-1	1,0	0,2	0,5	4,0	0,5	4,5	0,3	4,5	-1,-1	0,0	0,5	4,2	4,2	4,2	4,2	4,0	0,1	3,1	-1,-1	0,3	2,3	-1,-1
iteration_1416	4,0	2,2	5,0	3,3	3,0	4,0	6,0	2,3	2,2	3,3	3,0	3,3	6,0	2,0	2,3	3,2	5,0	7,0	3,0	3,0	3,0	1,3	4,0	3,0	0,5	5,0	0,5	1,3	-1,-1	2,1	1,0	-1,-1	4,0	0,4	4,0	3,0	1,0	3,0	3,0	1,0	5,0	1,1	5,0	1,1	0,2	0,1	1,0
iteration_1417	5,0	0,3	1,2	2,4	4,2	2,0	0,6	2,2	1,3	0,6	1,0	0,6	0,6	2,3	-1,-1	3,0	0,6	1,4	1,2	1,2	2,3	0,4	1,2	2,2	2,5	0,2	-1,-1	0,4	5,0	2,3	2,0	0,2	2,0	-1,-1	2,4	0,3	0,1	0,1	2,1	0,1	4,0	1,4	1,0	0,4	-1,-1	1,2	1,1
iteration_1418	4,0	0,4	3,2	2,2	3,2	0,4	2,2	3,2	2,2	3,2	-1,-1	5,0	0,4	0,5	2,2	3,2	5,0	2,3	2,3	-1,-1	0,5	3,1	3,1	0,3	-1,-1	0,4	2,2	2,1	0,2	2,0	0,1	0,2	0,1	0,4	2,2	2,1	-1,-1	0,1	0,1	0,1	0,4	2,2	2,2	0,4	4,0	1,2	2,1
iteration_1419	4,0	4,0	4,0	0,2	-1,-1	0,4	5,0	3,2	0,5	-1,-1	3,2	3,2	3,0	0,2	1,0	2,3	3,2	3,1	3,3	-1,-1	0,2	0,4	0,4	3,0	1,3	1,3	2,0	0,4	0,3	4,1	0,5	3,0	0,2	0,3	0,2	4,4	-1,-1	3,0	0,2	0,2	1,3	0,3	0,4	0,5	-1,-1	0,3	0,5
iteration_1420	2,0	0,3	1,2	3,0	1,1	0,5	3,0	3,1	-1,-1	2,2	0,4	2,2	1,2	4,0	2,0	0,5	-1,-1	2,5	1,0	2,0	2,3	2,0	0,6	1,2	1,1	1,1	1,1	1,2	2,2	1,4	3,0	1,4	2,2	0,4	2,2	2,0	2,4	0,6	3,0	3,0	0,2	0,4	0,3	0,3	2,1	-1,-1	2,2
iteration_1421	0,5	1,2	1,2	2,0	1,2	-1,-1	0,4	1,5	0,5	-1,-1	3,2	1,2	0,4	2,0	0,7	4,0	1,5	0,3	0,6	0,3	1,0	0,4	3,2	1,2	2,2	2,2	2,5	0,4	-1,-1	2,1	0,7	0,4	0,2	-1,-1	0,2	2,5	0,4	0,2	0,4	0,4	0,3	0,3	0,0	0,3	0,4	0,4	0,2
iteration_1422	-1,-1	-1,-1	1,1	4,3	0,4	-1,-1	1,1	0,2	3,1	-1,-1	5,0	0,2	0,2	4,0	1,1	1,4	1,1	0,1	1,0	2,1	0,2	3,1	3,1	1,1	0,5	-1,-1	0,5	2,1	-1,-1	1,3	1,1	4,1	3,0	3,0	3,0	1,3	5,0	2,1	1,1	6,0	0,5	2,0	1,4	1,4	0,5	1,1	1,4
iteration_1423	3,2	0,3	0,2	-1,-1	-1,-1	0,4	0,5	0,5	3,0	0,3	0,4	0,5	0,0	0,5	0,2	0,5	0,3	0,5	0,4	0,4	2,2	-1,-1	0,5	0,2	0,4	0,2	0,5	0,4	0,1	4,0	0,2	2,0	0,1	4,0	0,4	4,1	0,0	0,0	0,0	0,0	4,0	0,3	2,0	2,0	3,0	1,0	2,0
iteration_1424	2,1	0,1	2,1	0,2	2,0	5,0	-1,-1	-1,-1	3,0	0,2	2,3	0,2	0,2	5,0	-1,-1	3,0	2,1	5,1	-1,-1	0,1	3,1	2,1	2,1	2,1	0,1	3,1	0,1	0,3	0,2	2,3	0,3	0,4	0,2	1,3	0,3	-1,-1	0,3	0,3	3,0	-1,-1	1,2	1,1	1,1	1,2	1,4	1,3	1,2
iteration_1425	3,0	0,3	1,2	1,1	1,1	1,2	2,0	0,3	0,1	0,3	3,1	1,1	2,0	-1,-1	0,3	0,6	0,3	1,2	2,0	1,2	0,2	0,2	3,1	-1,-1	1,2	1,2	-1,-1	0,2	1,4	4,0	0,5	3,1	1,1	0,3	0,5	0,1	0,2	0,2	-1,-1	4,0	4,1	0,6	4,4	4,4	0,5	0,5	4,1
iteration_1426	0,1	0,4	0,4	4,1	0,5	4,0	4,0	4,4	2,3	4,4	4,0	4,0	0,5	0,3	4,0	0,3	-1,-1	1,0	1,0	1,0	6,0	6,0	6,0	0,4	-1,-1	0,0	4,0	5,0	4,1	3,0	4,1	0,5	1,1	5,0	5,0	6,0	1,1	1,1	-1,-1	1,1	1,0	9,0	4,0	4,0	-1,-1	3,0	0,1
iteration_1427	3,1	-1,-1	3,2	4,0	3,0	3,2	4,2	7,0	-1,-1	4,2	2,0	4,2	-1,-1	4,0	4,2	1,1	7,0	7,0	7,0	0,4	4,0	1,2	1,2	2,2	1,2	4,1	5,0	-1,-1	5,0	2,1	8,0	-1,-1	1,0	2,0	4,0	6,0	0,0	1,0	0,2	1,2	0,4	6,0	2,3	2,1	3,1	-1,-1	0,3
iteration_1428	0,4	0,2	0,1	0,4	0,5	1,1	-1,-1	0,2	0,4	-1,-1	-1,-1	0,1	-1,-1	5,0	0,1	1,3	0,4	1,3	0,2	1,3	0,1	2,0	2,0	5,3	0,4	1,0	-1,-1	0,4	0,5	-1,-1	0,4	1,4	0,5	3,0	0,4	0,2	1,3	-1,-1	0,7	1,3	0,4	0,1	0,0	0,0	0,3	3,0	1,0
iteration_1429	2,1	0,5	2,5	1,2	2,0	1,4	2,2	0,7	3,0	1,5	-1,-1	0,7	3,0	-1,-1	0,7	4,0	1,5	2,4	3,0	2,4	1,2	0,7	0,2	1,0	2,2	2,2	2,2	1,4	-1,-1	0,3	0,6	0,3	-1,-1	-1,-1	4,0	0,4	0,6	1,0	0,6	0,5	0,5	4,0	1,4	3,1	3,2	3,1	0,6
iteration_1430	-1,-1	4,0	5,0	0,8	1,0	-1,-1	4,4	1,4	0,5	4,4	1,4	4,5	4,4	0,2	1,4	4,0	4,4	3,4	3,4	7,0	0,9	1,4	4,4	0,5	3,4	4,0	2,0	1,4	1,4	-1,-1	2,0	0,2	1,4	1,3	-1,-1	3,0	0,4	1,0	0,4	-1,-1	5,0	1,3	1,3	5,0	-1,-1	0,6	1,0
iteration_1431	7,0	0,3	2,0	1,1	0,3	0,3	1,0	1,0	0,2	3,0	0,4	3,0	-1,-1	5,0	3,0	0,5	3,0	1,0	0,3	1,3	1,0	-1,-1	1,4	3,1	1,4	1,1	1,1	0,2	1,4	0,3	0,5	5,0	1,1	0,4	-1,-1	0,4	3,0	3,0	3,1	2,1	0,5	0,2	0,4	0,3	-1,-1	3,1	1,3
iteration_1432	3,1	5,0	-1,-1	1,1	-1,-1	0,4	1,1	1,1	2,2	6,0	-1,-1	1,1	0,2	2,2	5,1	0,5	6,0	0,2	0,2	0,4	3,0	2,0	0,5	0,1	0,6	5,0	-1,-1	0,2	1,3	-1,-1	1,1	1,4	1,1	-1,-1	0,4	4,1	1,1	0,5	1,1	-1,-1	0,2	2,3	0,4	0,4	2,3	2,3	0,4
iteration_1433	4,1	0,5	0,5	2,1	-1,-1	0,2	0,2	0,5	0,2	2,4	0,3	-1,-1	2,4	0,2	2,1	0,2	2,1	0,2	0,2	2,0	0,5	0,2	0,3	0,4	0,3	2,2	0,1	3,0	0,2	2,0	2,1	0,3	1,1	2,2	2,1	4,0	1,1	1,2	0,3	0,2	0,2	0,3	-1,-1	-1,-1	3,0	5,0	0,3
iteration_1434	-1,-1	2,0	0,1	4,2	0,1	-1,-1	0,2	-1,-1	2,1	-1,-1	1,3	0,3	-1,-1	4,0	-1,-1	1,1	4,0	5,4	0,0	0,2	2,0	1,2	1,1	2,2	0,3	0,2	1,1	4,0	1,2	1,4	1,0	5,0	4,2	2,0	-1,-1	1,4	-1,-1	5,2	9,0	0,2	3,0	4,0	4,0	7,0	4,0	3,0	0,2
iteration_1435	5,0	4,0	7,0	-1,-1	2,0	3,0	2,2	-1,-1	0,3	5,5	-1,-1	2,5	-1,-1	2,0	-1,-1	3,0	5,5	0,2	-1,-1	0,2	5,0	3,5	3,5	2,5	5,0	8,0	-1,-1	0,5	0,4	-1,-1	0,2	3,0	0,7	0,2	0,2	0,1	-1,-1	2,5	1,5	2,2	0,4	0,0	0,2	0,4	3,1	0,1	0,7
iteration_1436	0,4	-1,-1	-1,-1	1,0	3,4	1,1	4,0	3,0	0,4	1,4	0,4	0,4	-1,-1	5,0	3,0	-1,-1	4,0	2,0	3,1	2,0	0,2	0,3	0,7	1,0	-1,-1	2,0	0,0	0,4	1,3	2,0	1,4	2,0	1,0	0,2	1,0	2,4	2,0	2,0	1,0	-1,-1	-1,-1	1,0	2,0	0,5	4,0	0,0	2,0
iteration_1437	1,2	5,0	4,0	2,0	4,0	0,5	-1,-1	3,0	4,0	-1,-1	0,2	1,0	1,0	3,0	5,0	0,3	3,0	2,5	-1,-1	-1,-1	4,0	1,1	1,1	2,0	3,1	3,1	-1,-1	0,3	5,0	4,0	2,3	0,4	3,3	-1,-1	2,0	2,0	0,6	3,1	0,6	-1,-1	0,2	2,0	2,1	2,1	-1,-1	3,0	5,0
iteration_1438	0,2	3,0	1,1	3,0	2,1	0,4	0,1	1,0	2,0	4,0	1,1	4,0	4,0	4,1	3,1	0,5	3,1	0,3	0,3	0,3	0,0	2,0	1,1	3,1	0,5	0,5	3,4	3,0	0,4	5,0	3,0	4,0	0,4	-1,-1	3,4	0,0	3,0	1,4	4,0	3,0	2,2	4,4	4,2	2,4	2,3	6,0	7,0
iteration_1439	0,3	-1,-1	0,3	0,4	-1,-1	1,2	0,3	0,0	0,5	0,4	0,5	-1,-1	0,4	5,0	0,4	-1,-1	0,7	0,5	1,0	0,2	0,3	0,5	4,5	3,4	0,4	0,4	2,0	1,4	3,0	0,4	4,0	2,0	1,0	0,4	3,4	1,4	3,0	0,0	2,0	3,0	-1,-1	0,6	0,7	0,7	5,0	1,2	-1,-1
iteration_1440	0,5	0,5	-1,-1	0,2	0,1	0,1	0,5	-1,-1	1,0	0,5	3,0	0,6	0,5	4,1	0,5	0,5	0,6	-1,-1	3,0	0,2	0,5	0,1	0,1	4,1	0,6	0,3	0,6	4,1	-1,-1	0,2	-1,-1	0,2	2,1	3,2	6,0	2,1	2,2	-1,-1	0,3	0,1	0,4	5,0	3,0	2,0	0,2	3,0	0,2
iteration_1441	-1,-1	3,0	-1,-1	1,0	-1,-1	4,0	4,0	0,2	3,0	0,2	2,0	-1,-1	0,2	2,3	3,0	-1,-1	0,2	4,0	4,0	2,0	3,2	0,2	3,0	-1,-1	3,3	-1,-1	3,2	3,0	4,0	-1,-1	2,0	2,2	1,0	2,2	2,0	2,2	1,2	-1,-1	0,2	3,0	3,0	2,0	3,0	3,0	2,0	-1,-1	-1,-1
iteration_1442	4,0	5,0	3,0	-1,-1	3,0	-1,-1	1,2	3,0	0,3	3,0	1,3	2,2	1,2	0,5	1,2	0,5	2,0	1,3	1,1	1,1	2,2	-1,-1	0,5	0,3	0,5	1,2	1,2	1,0	-1,-1	0,3	0,2	-1,-1	1,1	2,0	1,1	0,2	0,1	0,1	-1,-1	0,1	0,5	-1,-1	1,0	0,4	-1,-1	1,4	1,0
iteration_1443	0,4	-1,-1	0,3	0,3	0,3	-1,-1	0,5	0,5	4,0	0,2	2,0	-1,-1	0,5	1,0	-1,-1	0,5	0,5	1,2	4,3	4,3	4,3	2,2	0,0	0,2	0,2	0,2	-1,-1	2,2	0,5	2,2	2,3	4,1	2,3	0,5	2,2	2,3	-1,-1	4,3	6,0	2,1	4,0	2,1	3,0	5,0	2,2	2,4	3,0
iteration_1444	0,5	0,4	0,4	3,0	4,0	1,1	2,3	1,3	0,5	2,3	0,4	2,1	2,1	0,2	1,1	0,5	1,1	3,0	3,0	2,1	0,7	0,4	2,1	2,0	1,2	0,4	0,4	3,0	1,4	0,5	1,4	4,1	3,0	2,0	3,0	0,4	2,1	1,1	6,0	5,0	2,0	3,0	2,0	3,0	0,2	1,1	1,1
iteration_1445	3,0	0,4	5,0	0,2	-1,-1	0,4	0,5	0,5	4,1	0,0	-1,-1	0,3	0,2	1,0	0,2	2,0	0,5	0,5	0,4	0,5	4,2	2,0	2,0	1,2	1,0	1,0	1,2	-1,-1	0,4	1,4	0,6	3,0	0,2	2,2	0,2	1,2	2,2	-1,-1	2,2	1,2	2,3	2,2	4,0	2,2	-1,-1	3,2	2,2
iteration_1446	0,3	3,2	3,2	0,6	3,2	0,5	3,4	-1,-1	-1,-1	0,4	2,0	3,2	3,2	3,0	-1,-1	0,4	3,2	3,3	3,2	-1,-1	3,1	5,0	5,0	2,2	0,7	3,1	0,7	0,5	0,4	-1,-1	0,3	1,2	0,3	-1,-1	-1,-1	3,2	0,3	1,1	0,7	0,3	0,5	0,1	0,6	0,6	0,3	4,2	0,7
iteration_1447	0,5	2,0	-1,-1	5,0	0,5	0,5	3,0	5,0	4,0	4,0	3,0	2,0	5,0	2,2	4,0	4,0	-1,-1	3,2	-1,-1	3,2	3,0	3,0	2,0	-1,-1	-1,-1	3,0	5,0	3,1	2,3	0,3	3,3	-1,-1	5,0	0,5	3,3	3,5	2,0	3,2	2,0	2,2	4,0	0,6	4,3	-1,-1	2,3	2,3	4,0
iteration_1448	0,3	5,0	1,3	-1,-1	1,0	1,2	3,0	0,3	0,3	-1,-1	0,2	3,0	3,0	0,5	0,3	5,0	0,3	2,0	3,0	2,0	0,6	-1,-1	1,2	1,4	3,3	3,0	3,0	0,2	3,0	2,0	0,7	5,0	1,0	5,0	-1,-1	4,0	4,0	2,0	4,0	-1,-1	4,0	-1,-1	0,0	2,0	5,0	5,0	4,0
iteration_1449	3,2	-1,-1	4,2	2,1	2,2	2,3	2,1	2,1	3,0	3,1	1,3	4,0	3,1	3,0	3,1	0,4	5,0	-1,-1	0,4	2,1	0,1	3,0	3,0	4,0	3,0	3,0	0,1	0,5	2,1	0,4	0,5	4,0	0,2	4,0	2,4	0,3	3,1	-1,-1	1,1	3,1	0,5	0,4	0,3	0,2	2,0	1,0	3,3
iteration_1450	0,5	5,0	2,0	4,2	2,0	0,2	6,0	-1,-1	5,0	0,2	1,4	0,2	0,2	0,3	0,2	3,0	4,0	4,0	-1,-1	2,2	-1,-1	0,6	0,4	0,3	-1,-1	1,0	2,2	0,5	5,0	1,4	1,3	3,2	4,2	0,2	-1,-1	0,7	3,2	3,2	1,0	7,0	0,3	-1,-1	0,2	0,3	-1,-1	0,1	3,1
iteration_1451	1,3	0,4	1,2	3,0	-1,-1	0,5	1,0	3,2	3,0	3,2	5,0	1,0	0,2	2,0	4,0	3,0	4,0	10,0	1,1	1,1	2,2	6,0	5,0	1,0	6,0	6,0	6,0	5,0	2,0	0,5	4,0	0,5	3,0	4,1	3,0	2,5	3,3	0,3	0,2	3,3	-1,-1	0,1	1,0	1,1	0,4	-1,-1	1,3
iteration_1452	3,0	1,2	3,0	6,0	-1,-1	0,4	6,0	6,0	2,0	3,0	1,3	6,0	4,0	1,4	-1,-1	0,4	3,0	-1,-1	2,0	6,0	4,0	5,0	3,0	-1,-1	2,1	2,3	2,1	4,0	4,1	4,0	2,1	0,5	-1,-1	2,0	6,0	2,1	0,4	0,3	0,4	0,4	4,1	4,0	4,1	4,1	5,0	-1,-1	4,1
iteration_1453	4,0	2,0	3,0	0,0	-1,-1	2,0	1,0	1,0	2,0	2,0	1,1	1,0	2,0	-1,-1	1,0	5,3	-1,-1	1,0	2,0	2,0	2,0	1,0	2,0	0,3	5,0	1,0	4,0	4,0	3,0	2,3	4,0	1,4	3,0	0,4	0,0	0,3	3,4	0,4	-1,-1	3,4	2,0	-1,-1	2,0	2,1	2,2	2,3	3,0
iteration_1454	5,0	3,2	5,2	4,0	0,2	0,2	4,2	0,2	3,0	5,0	0,4	4,2	4,2	2,1	9,0	0,5	0,2	4,1	4,1	0,3	3,2	4,4	4,4	4,1	4,2	4,2	4,3	4,0	0,4	0,3	-1,-1	5,0	0,0	0,2	0,0	0,3	-1,-1	4,0	4,0	4,0	0,1	0,1	0,1	0,0	0,5	0,3	1,1
iteration_1455	0,4	2,3	0,7	0,2	0,7	5,0	0,4	0,5	4,0	0,5	3,0	0,5	0,4	0,4	0,5	0,5	0,4	3,0	1,3	4,1	4,1	1,4	1,4	0,7	0,6	0,4	0,6	0,2	0,1	2,3	0,1	2,1	0,2	2,0	0,1	2,0	2,1	-1,-1	0,2	0,2	2,0	0,1	0,0	0,0	1,0	-1,-1	2,0
iteration_1456	5,0	0,5	3,1	1,1	3,4	0,3	1,1	4,0	0,4	0,2	4,0	1,1	0,2	1,3	4,0	0,3	3,1	1,2	1,2	1,1	3,2	2,1	2,1	-1,-1	3,0	3,3	3,0	1,3	0,5	4,0	1,1	1,1	0,7	1,0	0,4	3,1	0,4	0,4	0,5	1,4	0,2	2,3	2,2	0,5	5,0	4,0	0,3
iteration_1457	4,1	2,0	2,1	0,2	6,0	-1,-1	0,1	2,2	2,0	0,3	3,0	2,2	0,1	0,4	0,1	0,5	2,0	0,3	0,2	0,3	0,2	-1,-1	0,2	0,3	0,5	0,0	0,6	-1,-1	3,2	0,4	3,2	-1,-1	0,4	2,3	3,2	0,6	1,2	1,2	2,2	2,2	3,0	2,2	3,0	2,2	1,2	2,2	2,0
iteration_1458	4,0	4,0	5,0	2,0	3,0	4,0	4,0	4,0	5,0	4,0	1,2	3,0	4,0	3,2	4,0	5,0	4,0	4,0	4,0	4,0	4,0	1,2	1,2	6,0	2,0	7,0	5,0	1,3	3,0	2,1	3,0	0,5	1,3	1,1	3,0	5,5	0,6	0,5	1,2	1,2	5,0	3,0	6,0	2,0	4,0	3,0	4,3
iteration_1459	5,0	2,0	1,0	1,2	1,0	4,1	1,2	1,2	5,0	0,2	0,4	1,2	2,0	1,4	1,2	2,2	-1,-1	5,0	5,0	0,3	1,2	1,1	-1,-1	2,0	3,0	0,4	1,2	-1,-1	0,2	0,5	1,2	2,0	-1,-1	2,2	1,2	0,6	-1,-1	1,0	1,3	1,3	8,0	3,0	1,4	1,4	-1,-1	0,6	0,4
iteration_1460	3,2	1,4	1,2	3,3	0,6	0,4	4,0	-1,-1	3,0	3,2	4,0	1,3	0,5	5,0	1,3	-1,-1	-1,-1	3,4	3,4	5,0	3,0	2,3	2,3	0,3	0,7	0,7	1,4	5,0	2,3	1,0	3,3	2,1	5,0	3,0	4,0	3,0	5,0	5,0	2,1	4,0	1,1	-1,-1	3,1	-1,-1	2,3	2,0	2,1
iteration_1461	2,1	3,2	2,2	2,1	5,0	1,1	2,1	4,0	4,0	2,1	3,0	0,3	2,2	2,2	2,1	0,3	2,1	-1,-1	1,1	-1,-1	4,0	3,2	0,2	4,0	2,0	0,4	0,4	5,0	-1,-1	0,2	2,4	0,4	4,0	0,5	4,0	1,2	3,1	1,1	1,1	3,3	1,2	1,2	-1,-1	0,4	0,5	0,5	-1,-1
iteration_1462	1,1	-1,-1	1,1	0,3	1,1	5,0	0,3	0,0	0,2	1,1	2,3	0,3	1,1	0,2	1,2	5,0	-1,-1	1,2	4,1	4,2	0,4	0,5	0,4	1,1	1,0	1,0	-1,-1	0,5	0,4	5,0	0,6	1,3	0,3	0,4	0,3	5,4	0,5	0,5	1,2	0,4	5,0	0,6	0,2	0,4	3,0	2,4	0,5
iteration_1463	0,3	0,0	0,4	5,1	0,4	0,5	0,4	0,4	3,1	5,1	0,5	5,3	0,4	0,4	-1,-1	4,0	0,4	-1,-1	-1,-1	0,4	3,1	5,0	0,8	0,1	0,3	-1,-1	4,3	0,5	5,0	3,2	5,1	0,2	5,1	0,4	0,4	3,1	5,0	0,3	0,3	5,2	3,1	0,6	3,2	0,3	0,5	0,5	8,0
iteration_1464	1,1	0,5	0,4	3,0	0,1	-1,-1	2,3	2,3	5,0	-1,-1	1,4	2,1	2,1	0,3	2,3	5,0	2,1	0,5	0,5	2,2	6,0	0,5	2,4	-1,-1	4,3	-1,-1	1,3	3,0	-1,-1	4,0	4,0	0,4	4,0	0,3	4,0	3,0	3,4	1,4	3,0	3,0	0,3	-1,-1	0,6	-1,-1	2,1	-1,-1	3,3
iteration_1465	2,0	0,3	-1,-1	7,0	2,0	1,1	3,0	4,0	3,1	-1,-1	2,0	3,0	4,0	0,5	-1,-1	-1,-1	4,0	3,1	-1,-1	1,0	7,0	-1,-1	1,0	-1,-1	-1,-1	0,3	0,3	3,0	5,0	5,0	7,0	4,0	7,0	2,0	7,0	-1,-1	3,1	3,3	3,3	4,1	3,0	6,0	5,0	4,0	-1,-1	-1,-1	-1,-1
iteration_1466	0,3	0,2	0,2	0,5	0,3	0,4	0,1	0,1	0,4	0,1	4,1	0,6	0,6	4,0	4,0	0,4	0,6	0,3	0,2	0,2	0,3	4,5	0,2	2,5	-1,-1	0,2	0,3	0,2	0,5	0,3	0,5	-1,-1	0,2	0,4	-1,-1	0,5	1,0	1,2	1,0	0,6	0,4	0,2	0,3	0,3	5,0	0,2	0,1
iteration_1467	0,4	0,5	0,4	3,3	4,3	3,2	0,6	3,1	0,3	-1,-1	0,5	0,4	0,4	0,5	3,3	0,4	3,3	3,3	-1,-1	0,5	0,2	0,5	0,4	0,3	3,3	3,3	0,4	0,3	3,1	0,2	3,3	0,2	3,0	0,5	0,4	0,4	0,2	3,2	3,2	0,0	0,4	0,5	-1,-1	-1,-1	4,0	-1,-1	0,4
iteration_1468	0,5	1,1	-1,-1	0,4	-1,-1	4,0	0,0	1,4	0,2	0,0	5,0	1,0	1,0	2,1	0,4	3,0	-1,-1	3,0	1,0	3,0	1,1	2,0	3,0	1,3	3,4	3,0	3,0	0,5	5,0	2,2	-1,-1	3,1	0,1	0,3	-1,-1	0,3	3,1	0,1	0,2	0,2	4,0	0,0	-1,-1	2,0	4,1	0,4	2,1
iteration_1469	2,1	1,4	3,0	3,0	2,4	-1,-1	0,5	4,0	2,2	3,0	1,3	-1,-1	2,0	3,0	3,0	-1,-1	3,0	1,1	1,1	2,1	4,0	-1,-1	2,0	4,0	2,0	5,0	1,0	2,3	4,0	0,5	5,0	0,4	5,0	5,0	5,0	3,4	2,0	2,0	-1,-1	3,0	4,1	5,0	7,0	7,0	3,0	3,0	3,0
iteration_1470	4,0	1,1	4,1	2,0	1,0	-1,-1	-1,-1	4,0	1,2	0,1	0,5	6,0	4,0	5,0	2,1	0,3	2,1	5,0	5,0	3,0	4,2	4,0	4,2	5,0	2,2	0,3	2,1	4,0	3,0	1,3	6,0	3,1	6,0	0,4	6,0	3,0	2,1	7,0	7,0	4,1	1,2	2,2	-1,-1	2,2	-1,-1	0,4	4,0
iteration_1471	0,3	4,0	2,2	3,5	2,1	4,0	0,7	3,2	0,3	0,7	3,2	3,2	0,7	0,4	0,7	1,2	-1,-1	-1,-1	3,2	-1,-1	3,1	3,2	-1,-1	0,7	1,5	1,5	0,4	0,5	5,0	2,1	3,5	2,2	-1,-1	0,4	2,5	5,0	-1,-1	3,2	5,0	2,5	4,1	0,7	0,6	0,3	0,5	0,3	0,10
iteration_1472	0,2	4,0	3,1	1,2	1,1	2,0	1,1	4,0	0,1	4,0	0,5	1,1	0,3	0,6	3,2	-1,-1	4,0	-1,-1	2,1	0,1	1,0	0,3	1,2	1,2	3,4	3,0	0,6	0,4	3,0	0,3	2,2	-1,-1	2,2	4,1	2,2	2,1	0,6	-1,-1	-1,-1	0,2	1,1	4,2	4,1	1,2	1,3	-1,-1	4,2
iteration_1473	3,0	1,1	4,0	3,0	0,1	-1,-1	3,0	3,0	0,5	1,0	3,1	4,0	3,0	2,1	1,0	0,3	3,0	0,0	8,0	0,0	0,3	4,0	4,0	2,0	0,3	0,0	-1,-1	0,4	3,0	5,0	0,4	0,5	-1,-1	0,5	-1,-1	-1,-1	0,1	0,5	0,1	0,4	1,2	0,6	2,0	1,2	0,3	0,5	0,2
iteration_1474	4,0	0,5	3,3	-1,-1	1,2	2,1	4,0	4,0	0,3	4,0	0,5	0,6	1,3	0,5	3,3	3,1	0,6	3,1	5,0	5,0	3,1	0,3	0,8	1,2	3,1	3,1	3,1	2,3	1,4	0,2	1,3	1,3	1,3	0,4	0,7	1,0	0,6	3,0	1,3	-1,-1	0,3	-1,-1	0,3	0,4	0,5	-1,-1	0,6
iteration_1475	0,5	0,5	0,7	0,3	0,4	1,2	0,5	0,5	2,1	0,5	2,0	0,4	-1,-1	5,0	0,5	0,3	0,6	0,5	1,3	1,2	1,0	1,3	1,3	4,4	0,1	0,1	0,4	3,2	2,1	0,3	0,3	1,1	2,2	4,1	2,2	0,1	0,3	0,3	1,2	3,0	2,0	2,1	0,1	2,0	2,3	4,3	0,3
iteration_1476	-1,-1	1,4	3,0	0,5	1,2	4,0	2,4	-1,-1	3,2	1,1	0,4	0,4	1,4	4,0	2,1	0,2	1,1	4,0	4,0	2,4	5,0	0,8	-1,-1	4,4	-1,-1	2,1	2,1	0,4	1,1	3,2	0,1	2,0	0,5	5,0	1,0	0,2	1,4	1,1	-1,-1	1,4	4,0	4,0	3,0	5,0	0,4	4,1	0,4
iteration_1477	1,3	1,1	1,1	5,0	1,1	3,0	-1,-1	4,0	0,3	2,1	0,3	3,0	-1,-1	0,2	4,0	4,0	-1,-1	3,0	0,1	-1,-1	3,3	1,2	2,1	2,1	5,0	3,0	7,0	2,2	3,1	1,4	5,0	2,1	0,3	0,1	5,0	3,0	7,0	0,3	-1,-1	0,3	0,5	2,1	2,4	0,2	0,5	0,2	4,0
iteration_1478	0,3	2,0	2,3	2,1	0,3	0,4	2,3	2,3	3,0	2,1	2,3	2,1	2,3	3,0	2,3	0,4	-1,-1	2,0	2,4	2,0	-1,-1	4,0	2,3	5,0	0,5	0,5	2,2	2,3	0,4	1,4	2,3	2,3	0,6	5,0	0,6	0,7	2,3	0,6	2,3	-1,-1	2,0	4,3	2,3	2,0	0,5	1,2	0,6
iteration_1479	0,5	5,0	0,3	1,4	5,3	1,1	0,4	-1,-1	3,1	1,0	0,3	0,7	0,7	0,0	0,4	1,1	1,3	0,5	0,1	0,1	1,1	-1,-1	0,4	0,3	1,0	1,0	0,5	1,0	0,5	-1,-1	0,4	5,0	0,1	1,3	1,4	4,5	5,1	0,1	5,1	0,0	5,0	1,3	-1,-1	2,0	0,5	-1,-1	-1,-1
iteration_1480	0,3	5,0	5,3	2,0	5,0	2,0	6,0	1,3	5,0	1,3	2,0	6,0	6,0	3,0	1,3	2,3	-1,-1	6,0	6,0	6,0	0,3	7,0	5,0	5,0	2,3	-1,-1	-1,-1	1,4	1,0	0,4	2,0	-1,-1	1,4	-1,-1	2,0	1,0	0,7	1,3	2,0	0,7	1,3	2,0	0,5	2,0	2,0	2,1	1,4
iteration_1481	-1,-1	3,0	7,0	3,0	3,0	4,0	7,0	3,0	3,0	3,0	0,5	7,0	3,0	2,1	6,0	2,0	4,0	4,0	5,0	6,0	0,0	-1,-1	4,0	5,0	4,0	4,0	4,0	3,0	0,3	0,2	-1,-1	5,0	0,0	0,5	3,3	0,5	-1,-1	6,0	1,0	1,0	3,2	3,0	3,2	6,0	4,1	4,0	3,0
iteration_1482	2,3	4,1	0,4	0,3	-1,-1	0,5	0,2	0,2	0,2	0,5	5,0	0,4	0,4	-1,-1	0,4	2,0	0,4	0,1	0,1	0,6	0,1	2,3	3,1	-1,-1	1,3	1,1	1,1	0,4	2,2	0,5	2,3	3,0	2,3	1,4	2,3	0,6	2,0	2,0	3,3	-1,-1	4,0	2,4	1,4	3,4	4,5	-1,-1	3,0
iteration_1483	0,3	0,3	0,5	-1,-1	0,5	0,2	2,2	2,2	0,0	4,2	5,0	4,3	4,2	4,0	4,2	4,1	2,2	0,3	0,3	0,3	2,4	-1,-1	8,0	7,0	4,1	8,0	4,2	2,1	5,0	3,0	1,1	5,0	4,1	1,2	6,0	2,0	7,0	3,1	2,1	6,0	3,0	4,2	5,0	2,2	1,2	1,2	4,0
iteration_1484	0,3	5,0	4,3	-1,-1	4,0	3,0	2,3	6,0	5,0	2,3	0,4	2,3	2,3	3,2	6,0	0,3	6,0	3,0	3,0	4,0	7,0	0,4	2,1	3,3	4,4	-1,-1	5,0	3,0	-1,-1	4,1	-1,-1	3,1	4,0	5,0	4,0	1,1	2,1	5,0	2,1	2,1	0,1	4,0	-1,-1	2,1	0,3	-1,-1	2,1
iteration_1485	0,5	1,3	0,6	0,8	0,6	1,4	-1,-1	0,7	4,0	0,7	0,5	0,7	0,7	0,4	-1,-1	1,4	0,7	0,7	0,7	0,8	1,3	0,5	-1,-1	0,7	1,3	0,7	-1,-1	0,5	1,4	2,0	0,8	0,5	0,8	5,0	0,5	-1,-1	0,7	0,7	0,7	0,7	2,0	1,4	1,0	0,4	1,4	4,4	0,4
iteration_1486	4,0	1,4	5,0	2,0	0,4	-1,-1	3,0	3,0	0,4	6,0	0,4	6,0	1,0	5,0	-1,-1	0,2	6,0	1,5	1,5	1,0	1,0	4,4	4,4	1,0	-1,-1	0,7	0,1	0,4	5,0	1,3	2,0	0,4	2,4	0,2	3,4	1,0	2,2	-1,-1	2,2	-1,-1	4,0	0,4	4,4	0,4	3,0	2,0	2,4
iteration_1487	0,4	0,3	0,6	2,0	0,4	2,0	0,3	-1,-1	-1,-1	0,3	1,1	0,3	0,3	2,2	0,3	2,1	2,3	1,0	-1,-1	1,3	0,0	1,3	0,4	2,3	2,3	0,4	2,3	3,0	1,0	0,4	1,0	5,0	1,2	0,5	1,2	1,2	3,2	3,2	4,0	-1,-1	0,5	0,6	0,8	0,5	5,0	1,4	-1,-1
iteration_1488	3,0	4,0	5,0	1,0	5,0	2,0	2,0	2,0	3,1	3,0	1,1	-1,-1	0,5	3,0	3,0	3,0	3,0	1,0	1,0	3,0	5,0	1,1	1,1	1,0	4,0	3,0	4,0	2,0	3,0	5,0	1,0	4,1	3,0	4,0	3,0	1,0	5,0	5,0	1,1	-1,-1	0,5	5,0	1,4	1,1	-1,-1	0,2	5,0
iteration_1489	1,1	-1,-1	0,2	1,0	0,2	4,1	0,1	0,1	1,4	0,1	1,3	0,1	0,1	-1,-1	1,1	0,2	1,1	4,1	4,0	0,1	1,1	-1,-1	1,1	0,1	1,1	1,1	1,1	0,4	1,4	4,0	0,4	1,1	0,8	3,0	0,8	0,5	1,4	0,5	-1,-1	0,5	0,3	1,4	0,7	0,7	0,4	-1,-1	1,3
iteration_1490	0,3	-1,-1	0,6	3,2	0,7	5,0	0,3	0,7	0,2	3,5	1,0	0,7	0,7	5,0	0,7	5,0	0,3	3,2	2,2	2,2	0,5	1,2	1,5	3,2	2,5	2,2	3,2	0,2	3,2	2,0	0,2	3,1	3,2	0,2	3,0	1,0	6,0	-1,-1	-1,-1	3,1	4,0	3,2	5,0	5,0	1,3	2,0	-1,-1
iteration_1491	0,4	5,0	1,2	0,2	1,2	4,0	0,4	0,2	0,5	1,0	0,3	0,4	-1,-1	2,3	1,0	1,3	0,2	3,2	1,2	1,2	0,2	0,2	0,5	0,3	-1,-1	1,3	1,3	0,3	0,4	2,2	0,2	5,0	5,1	0,3	-1,-1	2,0	4,4	1,1	1,4	1,4	3,1	-1,-1	3,0	0,3	4,0	-1,-1	7,0
iteration_1492	1,4	2,0	1,0	0,0	3,0	5,0	0,0	1,0	1,0	1,0	5,0	0,0	1,0	-1,-1	1,0	5,0	-1,-1	2,0	2,0	2,0	2,0	1,0	4,0	0,3	6,0	5,0	1,0	5,0	0,2	3,1	5,0	4,0	5,0	3,1	0,0	5,1	5,4	3,0	1,0	3,0	0,3	0,1	0,4	0,1	5,0	4,1	0,1
iteration_1493	2,3	3,0	3,3	-1,-1	3,3	0,3	-1,-1	0,6	0,4	0,0	5,0	1,3	0,6	4,0	4,0	0,2	3,3	3,0	0,3	0,6	0,5	1,0	6,0	2,3	1,1	1,1	3,1	2,3	5,0	1,1	3,0	3,2	1,3	-1,-1	6,0	3,0	-1,-1	1,2	1,2	3,3	1,1	4,2	4,1	4,1	4,0	0,2	3,1
iteration_1494	0,2	1,4	0,4	1,1	1,0	2,1	0,1	1,0	4,1	0,5	3,0	0,1	1,0	3,0	0,5	2,0	0,1	0,2	-1,-1	0,1	5,0	1,0	1,1	1,0	0,4	-1,-1	-1,-1	1,0	2,1	1,4	1,1	1,4	1,1	0,2	-1,-1	0,5	1,1	-1,-1	2,0	1,4	-1,-1	-1,-1	0,1	0,2	4,1	4,2	0,1
iteration_1495	5,0	3,2	5,2	2,3	3,0	0,2	5,3	-1,-1	1,3	2,2	5,0	-1,-1	5,3	-1,-1	-1,-1	3,0	5,3	5,2	5,2	0,5	-1,-1	4,3	4,3	5,2	5,0	3,2	-1,-1	1,3	2,0	0,5	2,3	0,2	1,0	2,0	2,3	0,5	1,1	1,1	1,1	-1,-1	2,0	3,0	3,0	3,0	2,0	3,1	2,1
iteration_1496	0,1	4,1	4,0	-1,-1	0,2	4,0	-1,-1	0,3	3,0	4,3	-1,-1	4,3	4,3	0,2	4,0	3,1	4,3	5,0	4,0	4,0	3,0	2,3	-1,-1	4,1	4,1	0,1	4,1	0,5	5,0	4,0	-1,-1	4,0	0,3	1,4	0,3	3,0	4,0	4,0	4,0	0,3	0,4	0,4	0,2	0,6	3,0	1,4	4,2
iteration_1497	5,0	5,0	9,0	1,0	1,0	2,3	5,0	5,0	0,0	-1,-1	3,0	6,0	5,0	0,5	5,0	4,0	5,0	1,3	6,0	6,0	-1,-1	6,0	7,0	4,5	-1,-1	1,0	5,0	1,3	5,0	1,4	5,3	0,4	0,3	1,1	0,3	0,7	0,7	0,7	0,4	-1,-1	3,0	-1,-1	1,1	1,0	0,4	1,3	1,4
iteration_1498	-1,-1	0,2	0,6	0,2	0,6	1,2	0,1	0,7	0,1	0,5	5,0	0,5	0,3	-1,-1	0,5	1,1	0,7	1,0	1,1	1,0	0,5	4,5	0,5	0,4	1,5	0,6	1,0	0,1	0,4	3,0	0,2	2,2	0,3	1,2	0,2	2,2	0,4	2,1	0,3	2,2	0,4	1,0	1,0	0,4	2,1	1,1	0,2
iteration_1499	0,4	2,0	1,4	1,1	1,4	0,5	1,1	1,1	0,5	1,4	2,1	2,0	0,5	0,3	2,0	-1,-1	2,0	0,6	1,0	-1,-1	0,5	3,0	1,1	0,7	4,0	4,0	-1,-1	0,4	2,0	0,5	1,3	-1,-1	0,5	3,1	1,3	1,4	0,6	0,6	-1,-1	1,5	0,2	3,3	0,4	-1,-1	0,4	-1,-1	0,4
iteration_1500	0,1	1,4	0,5	3,1	0,4	2,0	3,1	3,1	3,1	3,4	2,2	3,4	3,4	0,2	0,5	1,1	0,5	2,1	-1,-1	3,0	3,1	3,2	5,0	-1,-1	4,3	1,4	1,4	0,1	3,0	5,0	3,0	1,2	0,0	1,1	3,0	7,0	1,0	-1,-1	0,2	0,2	3,0	0,1	-1,-1	0,0	0,2	0,2	4,0
iteration_1501	2,3	1,0	0,3	4,3	3,0	4,0	-1,-1	4,0	0,4	0,6	2,3	0,6	4,3	5,0	0,3	0,3	4,0	4,3	0,3	4,3	4,2	0,6	2,3	1,3	-1,-1	0,6	-1,-1	4,0	0,5	0,1	4,2	4,0	4,3	4,1	0,4	4,1	6,0	6,0	6,0	6,0	4,0	0,3	-1,-1	2,2	2,3	-1,-1	4,0
iteration_1502	4,0	0,5	2,2	2,3	2,2	5,0	-1,-1	2,3	0,5	2,3	3,0	0,5	2,2	0,2	2,3	4,0	4,0	5,3	0,2	5,2	0,7	1,3	2,3	0,3	4,3	6,0	0,3	0,0	4,0	2,1	2,3	2,0	2,0	-1,-1	2,3	4,0	3,0	1,0	3,0	1,0	3,0	-1,-1	3,0	2,2	0,5	0,7	3,0
iteration_1503	3,0	0,4	0,1	4,0	3,1	0,1	1,1	3,1	2,3	1,0	0,5	1,0	3,0	0,4	-1,-1	0,5	3,1	0,1	1,1	0,1	3,3	1,3	1,3	0,3	0,6	-1,-1	0,6	2,0	4,0	5,0	2,0	5,0	2,0	1,1	4,0	5,0	4,0	3,0	3,0	3,0	0,4	3,1	0,3	3,2	2,0	-1,-1	3,2
iteration_1504	3,2	4,1	3,1	2,0	4,2	2,0	2,1	5,0	4,0	5,0	4,0	2,1	-1,-1	0,5	5,0	0,5	0,1	3,0	3,0	1,1	4,0	-1,-1	5,0	-1,-1	3,1	0,6	3,4	2,0	5,0	4,0	2,0	5,0	5,0	4,0	2,0	-1,-1	1,0	4,0	6,0	6,0	0,3	4,0	0,1	4,2	2,1	0,1	-1,-1
iteration_1505	5,0	2,0	3,0	1,1	4,0	5,0	0,9	-1,-1	4,0	3,1	4,0	4,0	0,1	0,3	0,1	0,3	3,1	-1,-1	5,1	0,0	1,0	4,0	4,0	0,1	0,2	0,2	0,2	4,0	-1,-1	4,0	3,1	5,0	5,0	4,1	5,0	4,0	5,0	5,0	5,0	5,0	0,5	6,0	-1,-1	4,5	0,4	4,2	2,0
iteration_1506	5,0	0,5	1,1	4,3	4,4	2,0	1,3	0,4	4,0	1,3	4,0	4,1	5,0	5,0	4,1	0,3	4,1	0,3	-1,-1	3,0	4,3	6,0	6,0	8,0	4,0	0,4	4,0	5,0	2,3	4,0	6,0	2,0	4,3	0,4	3,0	-1,-1	-1,-1	5,0	5,0	1,3	3,0	1,3	0,7	0,7	2,1	2,1	1,3
iteration_1507	2,0	2,0	3,0	0,2	1,0	4,0	1,0	1,0	4,0	1,2	4,0	2,0	1,2	5,0	-1,-1	1,2	2,2	0,0	-1,-1	-1,-1	5,0	6,0	6,0	2,2	3,0	2,2	3,0	0,2	3,0	3,0	0,0	1,2	0,2	0,3	3,2	1,0	-1,-1	0,2	-1,-1	0,4	5,0	-1,-1	1,2	1,0	0,8	0,5	2,0
iteration_1508	2,1	1,4	3,0	0,5	0,5	5,0	1,3	2,2	5,0	2,3	2,1	1,3	1,3	0,4	1,3	-1,-1	1,3	5,3	6,0	1,0	2,2	-1,-1	1,1	1,3	0,0	1,1	0,4	-1,-1	1,3	5,0	1,3	0,5	0,5	5,0	1,3	-1,-1	-1,-1	0,4	0,5	0,6	0,3	0,3	0,5	0,2	3,0	0,0	0,6
iteration_1509	1,1	2,2	0,3	2,0	1,2	-1,-1	1,2	1,1	0,3	1,2	0,2	1,1	0,5	0,1	1,1	-1,-1	1,1	0,2	0,4	1,2	1,1	1,1	0,2	1,1	2,0	3,0	3,0	1,2	-1,-1	-1,-1	1,2	0,5	2,0	3,0	2,0	1,0	1,2	1,2	1,2	1,3	1,2	4,0	2,0	1,2	4,0	0,0	1,2
iteration_1510	0,4	0,4	-1,-1	3,2	0,0	4,0	-1,-1	3,4	2,1	3,4	2,2	0,2	3,0	4,0	0,6	3,1	3,0	4,0	-1,-1	1,4	5,0	0,2	-1,-1	0,0	0,5	3,4	3,2	4,0	0,4	-1,-1	3,2	0,5	3,2	2,1	-1,-1	0,2	3,0	0,2	3,5	0,7	0,3	2,2	-1,-1	2,3	3,0	2,1	-1,-1
iteration_1511	2,0	-1,-1	5,0	0,4	3,0	3,0	2,4	2,4	2,2	3,0	-1,-1	2,0	-1,-1	0,3	3,4	-1,-1	2,0	0,4	2,0	0,4	0,6	0,2	0,2	3,0	-1,-1	3,2	-1,-1	0,5	1,4	4,1	1,5	2,1	0,9	-1,-1	1,5	0,4	2,5	-1,-1	0,6	0,5	2,1	2,0	3,0	3,0	1,4	2,0	4,0
iteration_1512	4,0	0,2	1,1	1,0	1,1	4,0	2,0	1,0	5,0	0,1	4,0	1,0	2,0	0,2	1,0	4,0	1,1	3,0	3,0	3,0	2,0	1,0	-1,-1	1,1	3,0	2,0	0,3	1,1	0,1	0,4	1,1	4,0	1,1	2,0	1,1	-1,-1	-1,-1	2,0	4,0	2,0	2,2	-1,-1	1,2	-1,-1	0,1	2,1	2,0
iteration_1513	1,1	0,2	1,0	1,3	1,2	4,0	0,3	2,0	0,2	0,3	-1,-1	2,0	1,3	4,1	2,0	4,0	2,0	0,0	4,3	4,0	1,1	3,0	1,3	0,4	2,0	2,0	2,0	4,0	2,0	5,0	1,3	-1,-1	2,0	4,0	1,3	1,3	1,0	1,0	6,0	1,0	4,0	3,3	7,0	0,3	1,1	2,0	3,0
iteration_1514	2,0	0,3	1,1	1,1	1,2	5,0	2,0	0,2	5,0	2,0	0,2	1,1	1,1	0,5	2,0	0,4	1,1	-1,-1	2,0	2,0	2,1	0,3	0,3	1,5	1,2	1,2	1,2	0,5	0,1	4,0	-1,-1	0,3	0,1	0,4	-1,-1	2,0	0,3	0,3	0,3	0,3	-1,-1	0,3	0,3	0,7	1,0	0,3	0,4
iteration_1515	-1,-1	1,4	2,0	-1,-1	-1,-1	0,3	1,3	1,3	0,4	1,3	2,2	1,3	2,0	0,2	2,0	1,3	1,3	1,2	0,4	1,1	0,7	3,0	0,5	1,1	2,0	2,0	2,0	0,3	2,0	0,5	1,3	0,4	1,3	3,0	-1,-1	0,6	-1,-1	1,3	1,3	1,3	3,1	3,0	5,0	2,1	2,3	1,3	3,0
iteration_1516	-1,-1	3,2	0,5	0,5	0,5	0,4	0,6	0,5	0,2	2,1	0,5	0,6	0,5	0,2	0,4	4,0	0,5	0,6	0,4	0,4	-1,-1	0,4	0,4	0,2	2,2	2,2	2,2	0,3	0,5	3,2	0,3	1,2	0,6	-1,-1	0,5	3,3	0,5	0,5	0,5	1,3	-1,-1	0,6	0,5	0,5	-1,-1	0,3	0,4
iteration_1517	1,3	0,2	0,4	5,1	1,0	4,0	5,3	5,3	0,4	5,3	4,0	5,1	0,2	1,2	5,3	0,4	0,4	1,3	3,3	8,0	5,4	5,0	9,0	1,1	-1,-1	0,4	5,3	5,0	4,1	4,0	5,1	4,1	-1,-1	0,4	4,0	-1,-1	4,1	9,0	9,0	5,1	2,3	0,2	2,2	2,0	0,3	0,3	0,3
iteration_1518	0,2	1,4	1,1	4,0	1,1	-1,-1	4,0	4,0	4,0	4,0	2,2	1,1	4,0	2,3	2,0	-1,-1	3,1	4,0	4,0	2,0	6,0	0,3	3,0	5,0	1,0	1,0	-1,-1	4,0	5,0	3,0	7,0	3,1	4,0	5,0	5,0	6,0	6,0	6,0	0,0	1,1	0,3	6,0	2,3	2,3	0,5	3,4	5,0
iteration_1519	0,2	5,0	1,1	1,1	1,1	3,0	1,1	2,0	4,1	-1,-1	0,4	-1,-1	1,1	0,5	2,0	1,2	1,1	3,1	1,0	3,1	5,0	0,1	1,0	1,5	1,2	2,0	1,2	0,2	5,0	5,0	-1,-1	0,2	4,1	0,5	1,1	6,0	-1,-1	-1,-1	0,1	4,2	-1,-1	2,1	3,1	4,0	0,5	1,3	3,0
iteration_1520	0,5	5,0	2,0	4,0	3,0	4,0	0,0	2,0	0,4	6,0	1,3	4,0	4,0	2,3	2,0	4,0	0,0	0,0	0,0	4,0	2,0	1,0	1,0	0,3	0,0	-1,-1	2,0	5,0	0,3	5,0	4,3	-1,-1	1,3	1,3	4,0	0,3	1,0	1,0	-1,-1	3,3	5,1	0,3	-1,-1	0,0	0,3	1,0	1,0
iteration_1521	4,0	4,1	5,0	-1,-1	3,1	4,1	1,3	1,0	2,1	4,3	2,1	1,0	4,0	-1,-1	1,0	0,5	4,3	0,4	1,1	4,3	0,1	1,1	2,0	-1,-1	1,3	1,3	1,3	1,3	-1,-1	4,0	0,3	1,4	0,8	0,4	1,0	2,0	1,3	0,9	1,5	0,9	3,2	0,0	0,2	0,2	0,4	0,6	0,3
iteration_1522	4,0	0,5	4,3	0,4	4,3	2,0	4,0	-1,-1	0,5	0,3	0,5	4,4	-1,-1	0,4	0,7	4,0	4,4	2,0	4,0	0,0	0,6	4,5	-1,-1	0,8	3,3	-1,-1	0,5	0,5	5,0	3,1	5,4	4,0	5,4	2,0	0,1	3,4	6,0	8,0	6,0	8,0	2,0	1,0	2,0	1,0	0,3	1,2	6,0
iteration_1523	4,0	0,4	0,0	2,4	4,4	4,0	0,4	2,0	2,3	2,0	2,0	-1,-1	2,0	4,0	2,0	3,1	0,4	3,0	3,0	1,0	-1,-1	1,0	1,0	4,0	0,1	0,4	3,0	1,4	4,0	2,0	3,0	0,5	2,4	0,5	-1,-1	1,0	-1,-1	2,1	2,1	-1,-1	1,0	1,4	0,4	2,0	-1,-1	-1,-1	-1,-1
iteration_1524	0,2	3,0	2,1	1,0	2,1	0,1	1,1	1,1	2,0	3,0	2,2	-1,-1	1,1	0,5	-1,-1	0,2	2,0	1,1	0,2	1,1	1,1	0,3	0,2	1,1	2,1	2,1	0,1	4,0	0,4	2,3	3,4	0,4	3,0	2,0	1,3	2,4	0,2	-1,-1	0,2	0,2	2,3	5,0	2,3	2,3	2,0	1,0	0,3
iteration_1525	-1,-1	2,0	6,0	3,3	-1,-1	2,1	5,3	0,4	-1,-1	1,3	0,4	4,0	-1,-1	5,0	8,0	3,1	1,3	-1,-1	7,0	0,4	4,0	3,0	1,0	5,0	8,0	3,1	5,1	3,0	0,4	3,1	3,1	0,4	0,1	-1,-1	3,1	6,0	0,4	0,2	0,3	0,4	1,4	0,1	1,1	0,5	-1,-1	2,4	0,2
iteration_1526	0,5	0,4	0,3	4,1	0,3	2,0	4,1	0,3	0,2	4,1	-1,-1	0,3	4,1	3,0	0,2	0,5	0,2	-1,-1	1,1	1,1	5,0	0,3	0,2	4,0	0,4	0,4	-1,-1	0,4	4,0	4,0	0,1	0,3	0,3	0,4	4,3	1,1	0,5	0,1	0,2	0,4	2,0	4,2	6,0	4,0	5,0	3,2	4,2
iteration_1527	-1,-1	5,0	4,2	3,0	-1,-1	5,0	2,2	6,0	4,0	1,2	4,0	6,0	1,2	1,2	5,0	3,0	6,0	7,0	0,2	5,2	3,0	5,0	5,0	2,0	5,0	2,0	6,0	-1,-1	2,2	3,2	5,0	0,3	3,0	4,0	3,2	6,0	2,2	1,2	1,1	0,0	0,2	7,0	-1,-1	4,0	2,0	-1,-1	-1,-1
iteration_1528	4,0	3,0	6,0	0,2	4,0	-1,-1	3,3	3,3	-1,-1	3,2	3,0	3,2	3,2	2,1	3,3	4,0	3,2	3,0	3,0	0,7	3,2	3,2	3,0	3,1	4,0	3,3	4,0	0,4	1,3	0,4	1,2	1,1	0,5	0,4	-1,-1	1,2	-1,-1	0,4	0,4	1,2	-1,-1	0,3	0,4	2,2	2,0	1,3	0,4
iteration_1529	2,0	0,4	1,3	2,0	1,1	0,4	3,0	3,0	-1,-1	3,0	4,0	3,0	2,3	0,3	-1,-1	0,5	-1,-1	1,1	1,3	2,1	3,0	3,0	3,0	2,1	0,4	2,0	2,5	4,0	5,0	4,0	2,0	0,4	2,0	0,4	7,0	2,0	2,0	2,0	0,0	2,0	5,0	5,1	8,0	7,0	2,0	1,3	7,0
iteration_1530	0,4	0,2	0,2	6,0	0,4	0,5	3,0	3,2	0,4	3,0	2,0	-1,-1	3,2	0,4	3,0	4,0	3,2	0,0	0,0	0,0	3,4	4,0	1,0	0,0	3,0	1,0	1,0	3,1	3,0	0,4	3,0	0,4	0,1	5,0	3,0	3,3	-1,-1	0,2	0,2	0,3	0,3	4,0	4,3	4,3	-1,-1	4,0	4,2
iteration_1531	4,0	-1,-1	3,2	3,0	3,2	0,2	-1,-1	6,0	0,2	6,0	0,5	0,2	3,0	5,0	0,2	1,1	0,2	3,1	0,1	0,1	3,1	0,4	0,2	3,0	1,0	0,1	1,0	3,1	0,3	-1,-1	0,4	0,5	3,3	5,0	3,0	0,5	-1,-1	0,6	0,6	0,6	3,0	-1,-1	2,0	5,0	0,3	1,0	2,3
iteration_1532	1,0	2,3	5,0	3,3	2,0	-1,-1	3,3	5,0	-1,-1	5,0	1,4	3,3	2,3	3,0	3,3	5,0	2,3	-1,-1	5,0	2,3	3,0	3,4	4,0	-1,-1	5,3	5,3	8,0	0,4	3,0	5,0	3,1	2,0	3,3	-1,-1	3,1	5,1	1,3	1,3	4,0	4,0	2,2	0,4	0,5	2,1	1,2	0,2	1,2
iteration_1533	0,0	2,2	0,2	4,0	2,0	-1,-1	3,0	1,2	3,2	1,2	3,0	1,0	3,0	1,1	3,0	5,0	1,0	3,0	3,2	-1,-1	0,4	2,0	2,0	1,0	6,0	-1,-1	6,0	5,0	3,0	4,0	-1,-1	3,2	4,0	3,0	4,0	5,0	4,0	6,0	6,0	-1,-1	0,5	1,0	0,4	0,4	0,4	2,4	3,0
iteration_1534	0,4	-1,-1	2,0	4,0	0,2	-1,-1	3,0	3,0	0,2	3,0	3,2	5,0	3,0	2,3	-1,-1	3,0	3,0	6,0	2,0	2,0	1,1	3,2	3,2	5,0	-1,-1	2,0	-1,-1	1,4	4,0	2,0	3,4	5,0	3,4	0,3	1,4	1,4	3,0	0,4	3,0	8,0	1,1	0,4	0,5	1,4	2,3	0,6	3,1
iteration_1535	0,3	0,5	0,4	4,1	-1,-1	3,1	4,1	4,3	4,0	4,3	0,5	0,2	4,3	1,4	0,4	0,5	0,4	4,1	4,1	0,2	6,0	0,1	0,1	1,3	0,3	0,3	0,3	4,0	3,1	0,3	7,0	0,5	-1,-1	0,5	3,0	3,0	0,2	0,5	4,1	4,4	4,0	3,3	2,3	5,0	0,2	0,5	0,4
iteration_1536	-1,-1	2,1	0,1	0,2	4,0	-1,-1	0,2	0,0	0,3	0,1	3,0	0,2	0,2	3,0	0,2	3,0	0,1	-1,-1	1,1	1,1	-1,-1	1,1	1,1	1,1	-1,-1	3,1	3,1	0,2	1,1	0,1	1,1	4,1	0,2	4,1	0,2	0,2	0,2	0,2	4,1	0,2	1,2	4,1	1,1	4,2	-1,-1	-1,-1	1,1
iteration_1537	5,0	2,0	3,0	-1,-1	6,0	0,5	1,4	5,0	0,3	-1,-1	5,0	5,0	2,4	0,4	5,0	3,2	2,4	1,4	0,8	0,8	2,0	3,0	7,0	0,7	6,0	2,2	3,2	3,2	0,5	1,0	0,3	2,1	0,6	-1,-1	0,3	1,2	2,4	0,3	2,4	0,3	2,3	3,2	3,3	2,2	0,4	3,1	2,1
iteration_1538	5,0	1,3	6,0	4,2	1,0	0,5	1,2	1,2	3,0	9,0	0,4	5,2	9,0	2,3	5,0	0,3	9,0	-1,-1	1,5	0,2	3,2	5,1	0,3	7,0	1,3	4,0	4,3	4,1	3,2	4,0	4,2	4,1	3,1	4,0	0,0	8,0	3,1	-1,-1	4,1	0,2	5,0	7,0	7,0	6,0	-1,-1	1,2	6,0
iteration_1539	4,0	0,2	2,2	2,0	2,2	-1,-1	2,2	4,0	-1,-1	0,2	1,1	0,2	2,2	5,0	0,2	0,4	2,0	0,2	5,2	0,2	-1,-1	1,2	-1,-1	7,0	6,0	0,3	0,3	2,3	0,4	3,0	0,7	-1,-1	2,4	3,0	0,3	3,4	4,4	1,4	1,4	4,4	1,1	3,0	-1,-1	-1,-1	1,3	3,3	3,4
iteration_1540	5,0	4,0	7,0	2,3	2,0	4,1	4,0	7,0	0,4	4,0	1,1	7,0	4,0	-1,-1	2,3	0,5	7,0	6,0	2,1	2,1	5,3	6,0	3,0	4,0	2,3	-1,-1	-1,-1	2,2	0,5	-1,-1	0,4	3,0	2,3	0,5	0,5	1,2	-1,-1	3,3	0,3	-1,-1	1,2	0,3	0,5	1,3	0,3	0,8	3,0
iteration_1541	-1,-1	3,0	0,0	2,0	3,5	4,0	1,0	1,0	-1,-1	-1,-1	0,5	1,0	1,0	0,4	1,0	3,0	1,0	5,0	4,0	-1,-1	2,0	0,1	0,1	0,2	3,0	1,0	1,0	2,0	5,0	1,0	5,0	5,0	-1,-1	0,5	2,0	1,0	4,0	6,0	7,0	4,0	0,5	1,4	0,6	2,0	0,2	0,6	1,2
iteration_1542	4,1	0,2	4,1	2,4	0,2	0,1	6,0	4,4	0,5	2,1	-1,-1	2,1	4,4	4,0	2,1	5,0	2,1	4,0	2,0	4,1	4,1	3,0	0,5	0,4	2,1	4,0	4,0	0,5	4,0	1,2	2,4	0,4	2,4	0,5	2,4	3,0	2,3	2,1	2,3	2,3	2,3	-1,-1	2,1	2,1	0,5	0,1	0,4
iteration_1543	0,4	0,4	0,3	1,0	0,5	3,0	1,2	0,1	3,0	1,1	3,2	0,2	0,1	2,0	0,1	4,0	0,2	3,0	1,2	1,2	0,3	0,2	0,2	2,0	2,1	2,1	2,1	2,0	0,4	1,1	1,0	5,0	1,4	4,1	1,0	0,1	1,0	6,0	6,0	0,4	0,5	1,1	0,2	0,2	0,4	0,5	-1,-1
iteration_1544	1,0	0,4	-1,-1	0,5	1,3	3,2	-1,-1	-1,-1	-1,-1	1,3	5,0	1,3	1,2	0,3	0,3	0,3	1,3	3,2	3,2	0,4	-1,-1	-1,-1	3,3	-1,-1	7,0	0,1	0,1	2,3	0,3	-1,-1	0,4	2,2	0,5	4,0	0,4	0,6	0,5	0,4	0,5	0,5	4,0	1,1	-1,-1	4,1	0,1	1,1	0,3
iteration_1545	1,3	0,2	1,0	2,0	-1,-1	0,3	1,0	2,0	4,0	2,0	1,1	2,0	-1,-1	4,0	-1,-1	0,4	2,0	1,0	1,0	0,0	3,0	2,0	2,0	-1,-1	1,3	1,3	-1,-1	5,2	1,3	0,2	3,0	-1,-1	-1,-1	4,0	2,0	-1,-1	-1,-1	-1,-1	0,3	-1,-1	0,4	3,0	-1,-1	1,2	0,4	2,4	1,2
iteration_1546	4,0	0,5	2,2	2,3	2,2	0,5	2,2	4,0	0,4	0,5	0,4	4,0	4,0	0,5	0,5	2,1	4,0	0,5	2,2	0,4	2,0	2,2	2,2	2,5	0,3	2,2	2,2	0,4	-1,-1	1,2	3,1	-1,-1	-1,-1	4,1	-1,-1	1,1	0,4	0,4	0,4	0,4	0,2	-1,-1	4,0	4,2	2,0	1,5	0,1
iteration_1547	0,3	0,5	0,2	5,0	0,3	0,5	4,2	9,0	0,5	4,2	5,0	1,0	4,2	2,0	4,2	3,0	1,0	4,0	0,7	0,2	4,1	1,0	0,0	2,2	7,0	3,2	7,0	4,1	5,0	1,1	5,0	0,3	5,0	2,0	1,1	5,0	4,0	1,0	4,3	1,3	2,2	2,1	0,3	4,0	0,2	2,1	4,1
iteration_1548	-1,-1	5,0	6,0	1,1	6,0	4,1	4,1	5,0	3,0	3,0	3,1	5,0	3,0	0,5	4,1	3,0	2,1	4,1	8,0	8,0	4,0	7,0	1,1	2,4	-1,-1	1,1	6,0	3,0	1,1	-1,-1	2,0	-1,-1	2,1	4,0	2,1	0,9	-1,-1	-1,-1	0,2	0,5	0,1	4,0	2,1	2,0	1,3	3,0	2,1
iteration_1549	0,4	3,1	3,2	0,4	0,3	-1,-1	3,2	3,2	2,2	0,4	0,4	3,2	3,2	2,4	-1,-1	1,3	3,2	-1,-1	3,3	3,2	2,2	-1,-1	0,6	3,0	1,2	1,2	0,5	-1,-1	0,2	2,3	1,2	0,5	0,4	0,3	1,0	3,0	0,5	0,4	0,5	-1,-1	1,3	1,0	0,3	1,0	3,0	1,0	-1,-1
iteration_1550	1,3	1,3	2,0	0,3	1,3	5,0	1,1	-1,-1	-1,-1	1,1	0,5	1,2	-1,-1	0,2	1,2	3,0	-1,-1	4,0	3,0	2,1	2,2	1,1	0,6	0,2	3,2	4,0	3,2	3,2	-1,-1	0,5	0,3	3,3	0,3	4,0	3,1	0,4	-1,-1	0,2	0,3	0,3	4,0	0,1	2,1	-1,-1	3,2	0,2	0,5
iteration_1551	4,1	-1,-1	-1,-1	0,10	4,0	3,0	2,0	4,0	2,1	4,0	-1,-1	2,0	2,0	4,0	2,0	2,2	2,0	3,0	5,0	0,0	2,0	6,0	-1,-1	0,0	4,0	-1,-1	4,0	2,0	0,3	0,4	-1,-1	4,0	2,3	2,2	-1,-1	0,3	2,0	0,3	4,3	4,3	0,5	2,2	0,2	0,7	1,4	3,0	0,0
iteration_1552	3,0	0,4	2,2	1,2	1,2	5,0	0,4	3,0	0,5	0,4	5,0	3,0	1,2	0,4	0,4	0,3	0,4	2,2	-1,-1	2,2	2,4	5,0	5,0	0,4	0,3	0,4	0,3	4,0	2,2	0,2	1,2	1,3	3,2	0,1	-1,-1	1,1	3,3	3,3	4,0	0,5	3,0	3,2	-1,-1	5,0	3,0	0,2	2,3
iteration_1553	2,0	0,5	0,4	0,1	-1,-1	0,3	0,4	-1,-1	0,2	0,0	2,3	0,0	0,5	1,3	0,4	1,1	0,0	0,1	0,6	0,6	1,1	2,0	0,3	1,4	1,4	-1,-1	0,5	0,2	0,2	-1,-1	0,1	4,0	0,1	5,0	0,1	1,1	2,0	2,1	2,1	2,1	4,0	4,0	4,0	4,0	5,0	4,0	0,0
iteration_1554	0,4	3,0	0,2	1,1	3,2	0,4	1,2	-1,-1	0,2	0,3	-1,-1	1,0	0,1	3,1	1,0	0,5	0,1	0,2	0,2	1,0	0,1	0,0	4,0	0,2	0,0	1,5	0,5	0,0	5,0	3,0	4,3	4,1	1,1	3,0	4,3	0,3	1,1	5,0	1,1	0,2	3,1	-1,-1	3,3	2,1	-1,-1	3,0	1,3
iteration_1555	2,0	2,0	1,0	1,0	1,0	4,0	2,0	1,0	5,0	-1,-1	3,0	1,0	0,0	1,4	1,0	-1,-1	1,0	2,0	4,0	2,0	4,0	3,0	4,0	0,4	1,0	-1,-1	3,0	2,0	1,4	0,5	3,0	3,0	1,0	5,0	5,0	-1,-1	0,0	3,0	3,0	3,0	2,2	5,0	2,0	2,0	1,3	0,3	-1,-1
iteration_1556	-1,-1	5,0	1,0	2,2	6,0	0,5	-1,-1	1,2	-1,-1	2,0	5,0	1,2	0,2	0,5	0,2	3,0	2,0	0,4	0,4	0,4	2,0	6,0	1,0	0,2	2,2	1,0	2,2	-1,-1	3,0	2,0	2,1	2,3	1,1	0,5	-1,-1	4,0	0,4	0,4	0,4	1,3	0,3	1,4	0,4	0,6	0,2	0,3	0,2
iteration_1557	5,0	2,1	2,1	5,0	4,0	-1,-1	3,1	5,0	-1,-1	4,0	0,4	4,0	2,1	3,0	4,0	3,2	-1,-1	0,1	0,1	0,4	2,1	2,1	2,1	-1,-1	5,0	5,0	5,0	5,0	5,0	-1,-1	4,0	3,1	5,0	2,0	-1,-1	5,0	5,0	6,0	6,0	3,1	2,3	4,0	0,0	3,3	0,5	1,1	6,0
iteration_1558	0,2	0,5	0,4	0,6	0,3	0,4	0,5	-1,-1	4,1	0,7	4,0	0,5	-1,-1	1,0	0,7	0,5	0,5	0,3	0,4	0,6	0,4	2,1	2,1	0,3	0,5	0,7	0,5	0,3	0,5	0,3	3,0	3,0	0,6	0,4	0,3	0,3	3,4	3,2	3,2	0,2	0,4	0,5	0,4	0,4	-1,-1	2,0	0,4
iteration_1559	4,0	2,0	2,0	0,6	4,0	5,0	-1,-1	1,3	0,3	1,3	5,0	1,3	1,3	4,0	1,3	0,3	1,3	6,0	6,0	6,0	1,2	-1,-1	3,3	0,3	-1,-1	0,6	1,3	-1,-1	0,4	0,3	0,1	-1,-1	0,1	2,2	0,4	0,2	0,5	0,1	0,6	0,6	0,2	2,1	8,0	0,1	5,0	0,2	0,1
iteration_1560	1,4	5,1	4,0	1,0	2,0	0,1	2,0	2,0	0,4	3,0	0,4	4,0	1,0	-1,-1	4,0	0,2	3,0	1,1	1,1	1,1	1,0	3,2	1,2	0,0	1,2	3,2	3,2	1,4	3,0	0,5	1,0	0,4	1,0	0,5	1,0	1,4	0,2	-1,-1	-1,-1	1,2	3,0	1,5	1,5	1,5	1,1	0,1	1,0
iteration_1561	3,0	0,2	2,1	1,2	1,1	3,2	3,0	-1,-1	0,4	-1,-1	0,3	1,1	3,0	1,1	-1,-1	1,4	-1,-1	-1,-1	-1,-1	1,2	1,4	1,0	0,1	2,0	0,5	0,5	0,5	0,4	2,0	2,0	1,2	4,0	1,2	0,2	1,2	0,2	5,0	4,2	1,0	5,0	1,1	1,0	1,0	0,1	4,0	3,0	4,0
iteration_1562	1,2	-1,-1	1,0	-1,-1	1,0	1,0	2,0	1,0	3,2	3,0	2,2	2,0	1,0	3,0	2,0	5,0	-1,-1	3,0	2,0	3,0	1,2	4,0	0,2	2,0	4,0	4,0	1,0	2,0	3,0	4,1	3,0	0,5	2,0	4,0	3,0	6,0	3,0	4,0	4,0	3,0	2,0	5,0	3,0	3,0	4,0	8,0	3,0
iteration_1563	0,4	1,2	0,5	3,1	0,5	2,0	0,3	0,4	5,0	3,2	5,0	3,2	3,2	2,2	3,3	0,5	3,3	2,1	0,1	2,2	5,3	-1,-1	4,2	0,4	0,3	-1,-1	0,3	0,4	3,1	1,2	3,3	1,4	0,4	1,3	3,3	-1,-1	1,1	0,7	0,5	0,7	-1,-1	1,3	3,0	4,5	5,0	1,0	-1,-1
iteration_1564	3,0	0,5	0,1	2,4	0,4	2,2	2,1	0,4	1,4	2,0	0,5	2,0	0,4	0,2	0,4	2,0	0,4	0,3	2,1	-1,-1	1,0	0,1	2,1	-1,-1	0,0	-1,-1	2,4	1,4	4,0	5,0	2,4	1,3	3,0	2,1	2,4	3,4	2,3	2,0	1,3	2,0	0,4	0,5	0,4	2,0	0,4	-1,-1	-1,-1
iteration_1565	0,2	0,4	0,5	3,0	0,3	3,2	2,3	2,3	5,0	1,2	-1,-1	1,2	2,2	4,0	2,3	1,3	1,2	0,5	5,0	2,2	3,0	-1,-1	3,2	4,2	2,3	1,3	1,3	2,0	2,0	2,0	1,0	0,1	3,0	0,5	3,0	2,0	2,0	1,1	-1,-1	0,5	2,0	2,4	1,4	3,0	0,5	0,8	2,4
iteration_1566	1,4	5,0	3,0	1,0	3,4	0,2	2,0	3,0	0,5	-1,-1	0,5	-1,-1	2,0	0,4	3,0	4,0	-1,-1	1,2	1,2	1,0	1,3	2,3	-1,-1	1,0	4,0	3,0	3,0	2,0	1,1	4,0	2,1	4,0	3,0	5,2	3,0	5,0	5,0	5,0	1,0	6,0	0,3	1,1	0,3	0,2	1,2	-1,-1	4,1
iteration_1567	1,3	5,0	3,0	2,0	2,3	1,4	4,0	-1,-1	4,0	3,0	0,5	4,0	2,0	5,0	2,0	0,4	4,0	3,0	3,0	3,0	2,0	2,3	2,3	5,0	0,2	0,2	2,2	1,0	2,3	3,1	2,4	0,4	1,3	3,1	2,0	2,1	0,5	1,2	1,2	-1,-1	1,1	0,1	0,1	0,2	3,1	3,1	0,3
iteration_1568	4,0	2,2	3,0	1,3	5,0	2,2	3,0	1,3	4,0	2,3	0,2	1,3	2,3	4,0	2,0	5,0	1,3	3,0	1,2	2,2	3,3	-1,-1	1,1	4,0	6,0	1,0	1,0	0,5	2,0	5,0	1,2	0,3	1,2	2,0	1,2	3,2	0,5	0,2	1,0	0,2	0,4	-1,-1	1,0	1,4	0,2	0,0	0,2
iteration_1569	1,1	4,0	4,0	0,5	1,1	-1,-1	3,1	3,1	3,2	1,4	-1,-1	0,6	1,1	2,0	-1,-1	0,4	3,4	5,0	2,1	2,1	3,1	4,0	-1,-1	1,1	1,3	1,1	0,2	0,5	0,2	2,3	0,5	0,4	0,5	0,4	0,2	2,1	0,8	0,8	0,5	0,4	1,4	0,3	1,2	0,6	3,0	1,2	1,4
iteration_1570	5,0	0,1	4,0	1,4	4,0	5,0	0,4	5,0	2,1	1,0	4,1	1,0	5,0	3,0	5,0	0,8	4,4	5,0	5,4	0,4	4,1	4,0	0,1	2,0	4,0	-1,-1	5,0	4,0	-1,-1	4,1	1,4	0,2	-1,-1	-1,-1	4,0	5,0	0,6	1,2	0,4	0,6	-1,-1	3,3	4,0	0,5	4,0	4,3	3,2
iteration_1571	0,4	-1,-1	1,1	0,0	1,3	3,1	-1,-1	1,0	0,1	0,1	0,5	0,1	0,1	2,0	0,1	1,2	0,1	0,1	4,0	0,1	3,0	0,3	0,3	0,0	1,0	0,3	1,1	0,3	4,0	0,4	0,3	1,0	0,0	1,2	0,0	0,7	1,0	0,0	0,0	0,0	5,0	0,2	2,2	2,0	0,5	-1,-1	1,2
iteration_1572	4,0	1,2	3,2	5,0	3,2	-1,-1	4,0	4,0	-1,-1	4,2	4,0	4,0	4,0	1,3	1,2	3,2	1,2	1,0	4,0	-1,-1	3,4	5,0	5,0	1,3	0,4	3,2	1,2	-1,-1	4,1	5,0	1,1	5,0	6,0	5,0	1,1	0,1	3,0	3,0	3,0	-1,-1	3,0	5,0	7,0	7,0	0,4	-1,-1	4,0
iteration_1573	1,4	0,5	0,6	2,0	-1,-1	-1,-1	1,2	1,2	3,1	1,2	3,0	1,4	1,4	4,1	1,2	0,3	1,4	2,0	3,0	2,0	4,0	2,4	3,0	5,0	0,2	1,0	2,0	5,0	1,3	3,0	1,3	0,5	-1,-1	3,1	5,0	3,0	0,6	1,2	1,2	0,6	0,3	4,1	0,1	4,0	3,0	1,1	0,4
iteration_1574	-1,-1	2,0	4,0	0,1	0,3	-1,-1	2,0	2,1	-1,-1	2,0	-1,-1	2,1	-1,-1	1,3	2,0	2,0	2,0	7,0	0,0	2,3	0,2	-1,-1	0,1	1,1	3,0	1,0	1,0	0,2	0,4	1,2	0,1	-1,-1	0,1	1,3	0,1	1,0	0,3	0,1	0,0	0,0	0,5	0,3	0,8	0,0	-1,-1	3,3	0,7
iteration_1575	0,4	3,2	3,2	0,5	0,4	3,1	3,0	3,0	3,0	0,7	-1,-1	3,0	3,0	-1,-1	3,5	1,4	3,5	6,0	3,1	6,0	6,0	0,0	0,4	3,1	-1,-1	1,5	3,4	0,5	-1,-1	2,0	0,5	3,0	0,1	4,0	0,0	1,5	-1,-1	1,5	2,5	1,0	4,0	0,0	-1,-1	-1,-1	1,1	-1,-1	0,5
iteration_1576	0,2	0,2	0,2	3,3	0,2	0,5	3,1	3,1	-1,-1	3,1	2,0	0,4	3,1	1,2	-1,-1	0,4	3,1	-1,-1	0,2	0,5	0,1	0,3	0,1	0,7	0,1	-1,-1	3,0	1,3	3,2	4,0	4,0	5,0	3,3	0,4	4,0	5,0	3,0	-1,-1	0,3	3,0	1,2	1,2	0,4	2,0	0,5	0,5	3,2
iteration_1577	3,0	3,0	-1,-1	2,2	4,0	0,2	2,2	-1,-1	1,3	-1,-1	1,2	2,2	2,2	3,0	-1,-1	5,0	4,0	0,2	0,2	-1,-1	4,0	2,2	2,2	3,0	3,0	3,0	6,0	0,4	-1,-1	3,0	1,2	0,4	1,2	1,4	1,2	3,0	0,6	0,2	1,4	0,6	1,3	2,0	1,3	2,0	3,0	3,4	1,4
iteration_1578	0,4	0,2	0,5	1,2	0,5	5,0	-1,-1	1,2	1,4	0,4	0,5	0,5	0,5	0,2	1,2	2,1	1,2	1,3	5,0	5,0	1,4	-1,-1	0,3	2,2	2,2	3,0	2,2	0,3	1,2	3,1	0,3	0,2	0,4	5,0	0,4	0,3	0,2	0,2	0,2	0,2	0,3	4,2	4,1	4,2	0,3	4,3	0,1
iteration_1579	0,3	0,3	0,1	0,4	0,1	1,4	0,4	0,1	0,2	-1,-1	0,2	0,2	0,1	2,3	0,3	3,0	0,1	0,7	1,1	1,1	0,1	0,2	0,2	0,4	2,3	2,3	2,3	0,4	0,5	0,3	0,5	1,0	0,7	0,3	0,2	0,4	0,4	1,4	0,4	-1,-1	0,2	0,2	0,3	0,3	-1,-1	4,1	0,6
iteration_1580	4,1	0,3	4,1	0,2	4,2	4,0	4,2	4,2	0,3	0,3	-1,-1	4,0	0,1	0,1	-1,-1	3,0	0,3	1,2	-1,-1	3,2	4,0	1,0	5,0	0,2	1,1	1,1	1,1	0,2	-1,-1	4,0	0,0	0,4	0,2	0,4	0,2	-1,-1	0,4	0,4	0,4	0,2	3,1	-1,-1	3,4	0,3	3,0	3,3	0,4
iteration_1581	4,0	-1,-1	2,4	0,1	2,0	5,0	0,4	-1,-1	5,0	0,4	0,2	0,4	0,5	2,0	2,1	3,2	2,0	5,4	0,4	0,0	3,0	3,0	0,1	0,1	2,2	-1,-1	0,3	3,0	0,5	2,2	-1,-1	1,0	-1,-1	2,3	0,1	3,2	1,0	-1,-1	0,0	0,0	0,5	2,1	2,1	2,4	0,5	0,5	1,1
iteration_1582	0,4	0,5	0,8	2,2	0,4	1,1	0,6	2,4	0,4	2,4	2,2	2,4	2,4	5,0	0,6	0,4	2,4	1,2	1,4	0,5	0,5	2,2	2,2	5,4	0,3	-1,-1	0,5	2,1	0,3	5,0	0,2	2,2	0,2	0,5	3,1	5,1	2,1	0,3	2,1	0,3	1,3	0,2	0,5	0,3	0,5	0,9	0,4
iteration_1583	3,1	-1,-1	-1,-1	6,0	5,0	0,5	4,1	6,0	0,4	4,1	5,0	2,2	4,1	0,5	-1,-1	-1,-1	2,1	0,6	4,0	4,5	4,2	5,0	7,0	4,2	0,4	4,2	4,3	5,0	2,1	3,2	1,1	0,5	1,1	0,5	1,1	3,1	-1,-1	1,3	1,3	0,4	4,0	1,3	5,0	5,0	4,1	0,4	1,2
iteration_1584	5,0	0,2	-1,-1	8,0	0,2	2,3	5,2	10,0	-1,-1	10,0	3,1	8,0	5,2	5,0	8,0	4,1	7,0	-1,-1	2,2	0,5	5,0	5,1	6,0	10,0	9,0	3,1	-1,-1	5,0	3,1	2,1	8,0	0,4	5,1	0,3	3,0	5,1	0,3	5,2	0,3	5,2	0,4	3,2	3,2	0,4	3,0	3,2	3,1
iteration_1585	5,0	0,3	0,4	7,0	1,3	0,2	4,0	8,0	2,0	7,0	1,4	3,0	3,0	1,2	4,0	-1,-1	3,0	4,2	4,0	0,2	6,0	1,0	-1,-1	0,2	5,0	0,2	5,0	4,1	4,0	4,0	1,1	0,5	7,0	0,1	5,0	-1,-1	3,0	4,0	4,0	3,5	3,1	1,0	4,0	1,1	0,2	0,2	6,0
iteration_1586	0,4	5,0	2,3	1,1	2,1	0,1	1,3	3,0	4,4	1,3	0,2	0,4	1,3	-1,-1	3,0	2,0	1,3	1,0	1,1	1,0	1,1	0,4	0,2	0,3	-1,-1	-1,-1	2,0	2,0	0,4	1,0	1,1	3,1	1,1	3,1	1,3	2,0	4,0	3,1	4,0	0,2	3,2	0,4	-1,-1	3,3	2,3	5,0	3,1
iteration_1587	1,1	0,4	0,2	4,0	1,1	1,3	2,1	2,1	0,4	2,1	0,5	2,1	2,1	3,1	2,1	1,0	2,1	2,3	2,3	0,4	2,2	-1,-1	2,5	5,0	1,1	3,0	0,1	2,2	-1,-1	2,0	4,0	1,4	4,0	-1,-1	0,5	3,0	-1,-1	3,0	3,0	2,4	-1,-1	2,2	5,0	4,0	-1,-1	0,5	4,0
iteration_1588	0,1	5,0	3,1	-1,-1	3,1	2,1	0,4	0,1	0,5	-1,-1	-1,-1	0,4	0,3	0,3	3,0	0,4	3,0	2,3	2,3	0,4	0,1	0,4	0,2	-1,-1	0,0	0,0	0,4	4,0	1,3	0,2	0,3	0,5	4,3	0,3	1,0	0,4	4,2	0,5	0,5	4,2	3,2	1,0	1,2	4,0	0,4	0,7	4,2
iteration_1589	3,2	1,2	4,0	6,0	0,4	2,3	5,0	3,0	3,0	7,0	0,4	7,0	3,0	3,2	7,0	5,0	5,0	-1,-1	3,3	2,3	3,0	4,0	4,4	5,0	4,0	5,0	4,0	4,0	4,0	-1,-1	2,0	5,0	2,0	2,0	-1,-1	2,1	2,0	3,0	4,0	4,0	5,0	3,0	5,0	3,0	4,0	4,0	4,0
iteration_1590	2,0	-1,-1	1,1	0,2	1,1	3,0	0,2	1,1	5,0	1,1	0,2	1,1	1,1	0,5	1,1	1,2	1,1	2,1	1,1	1,1	6,0	1,1	0,2	-1,-1	2,0	-1,-1	0,3	0,3	2,1	0,2	0,2	0,5	0,2	3,0	2,1	0,2	2,1	2,1	2,1	2,1	4,0	2,0	3,0	-1,-1	-1,-1	0,2	5,0
iteration_1591	0,4	2,0	-1,-1	5,0	1,0	5,0	6,0	0,4	0,5	5,4	0,3	5,4	1,0	0,4	5,4	0,5	5,4	4,0	8,0	8,0	0,0	0,7	5,0	0,0	0,9	0,9	0,4	5,0	2,0	0,6	5,0	4,0	0,0	0,5	2,0	-1,-1	-1,-1	2,0	2,0	2,0	5,0	2,0	0,0	5,0	0,5	-1,-1	-1,-1
iteration_1592	4,0	-1,-1	3,0	3,0	3,0	4,0	-1,-1	2,0	4,0	4,0	-1,-1	5,0	4,0	4,1	1,0	0,4	1,0	4,0	-1,-1	0,0	2,0	1,0	3,0	3,1	1,3	0,3	0,3	5,0	0,5	4,0	2,5	0,4	3,0	0,5	2,0	2,5	-1,-1	3,4	0,4	3,0	4,0	-1,-1	3,0	1,0	0,3	0,1	1,4
iteration_1593	5,0	2,0	-1,-1	-1,-1	2,0	5,0	-1,-1	-1,-1	0,5	5,3	2,0	2,3	2,0	-1,-1	-1,-1	1,4	5,0	-1,-1	4,0	4,0	5,1	4,0	4,0	2,3	-1,-1	2,4	0,4	0,5	-1,-1	0,5	0,2	4,0	3,3	1,2	3,3	0,3	3,3	-1,-1	4,0	1,3	5,0	1,3	2,0	2,0	4,0	0,0	1,3
iteration_1594	4,1	4,0	8,0	0,5	8,0	-1,-1	4,3	4,2	4,0	-1,-1	0,3	4,3	4,3	0,5	4,2	0,2	4,2	6,0	6,0	7,0	-1,-1	4,1	-1,-1	4,4	4,1	4,1	0,3	0,2	1,3	0,3	0,3	0,1	-1,-1	1,4	0,3	0,6	0,2	0,3	0,6	0,3	1,2	0,7	0,6	-1,-1	2,2	2,4	-1,-1
iteration_1595	4,0	1,1	0,1	0,0	0,1	0,5	0,1	0,1	2,0	0,1	2,2	0,0	-1,-1	0,2	0,1	0,4	0,0	0,3	0,3	0,2	0,0	2,0	2,0	0,1	0,4	0,5	0,5	0,5	0,4	5,0	0,9	3,2	0,4	2,3	0,0	0,5	1,4	1,4	1,0	1,0	0,4	0,3	0,2	0,5	2,2	-1,-1	0,6
iteration_1596	2,3	4,0	4,0	0,4	4,0	1,4	2,2	2,2	0,4	2,2	-1,-1	2,2	2,2	4,0	-1,-1	1,4	2,2	0,6	-1,-1	2,4	2,2	4,0	4,0	0,2	-1,-1	3,0	2,4	0,5	-1,-1	5,0	0,4	-1,-1	0,4	5,0	-1,-1	4,2	0,4	0,4	0,4	0,4	5,0	1,2	4,0	-1,-1	1,3	0,9	3,2
iteration_1597	3,2	-1,-1	3,1	0,7	3,1	5,0	0,3	3,2	-1,-1	3,2	5,0	3,5	3,2	4,0	3,2	4,1	3,5	3,1	3,1	-1,-1	-1,-1	5,4	6,0	7,0	3,1	4,2	7,0	3,2	0,5	1,1	0,2	-1,-1	0,7	4,0	0,7	0,1	3,2	1,2	3,2	1,5	3,1	1,2	3,2	0,3	0,5	3,5	3,2
iteration_1598	2,1	0,5	2,4	8,0	0,2	0,2	3,4	7,0	2,0	5,4	2,0	7,0	3,0	4,0	7,0	-1,-1	5,0	-1,-1	3,1	0,5	3,0	2,0	5,0	7,0	2,2	5,2	5,0	-1,-1	5,0	0,2	3,0	2,0	0,2	2,0	0,2	3,1	1,0	1,0	1,2	1,0	0,5	1,0	1,1	1,4	4,0	4,0	1,1
iteration_1599	3,0	4,0	3,0	4,0	4,0	5,0	5,0	6,0	0,5	5,0	1,1	2,0	1,0	0,3	1,0	0,3	2,0	3,0	3,0	6,0	4,5	0,1	1,0	0,1	0,2	0,2	0,3	3,0	4,0	-1,-1	4,0	0,3	3,0	3,2	4,0	0,2	3,0	3,3	0,0	-1,-1	0,2	0,2	0,3	0,1	3,2	-1,-1	3,1
iteration_1600	5,0	0,5	3,2	4,4	-1,-1	0,2	4,2	0,6	0,5	4,2	4,0	3,4	7,0	1,4	4,2	1,3	3,4	0,3	0,3	0,3	0,6	2,4	5,0	4,0	1,2	5,0	4,3	0,5	4,0	0,4	-1,-1	0,4	0,4	5,0	0,1	0,3	0,0	0,0	0,4	0,4	1,2	0,0	0,2	1,0	0,2	-1,-1	0,2
iteration_1601	3,2	3,0	4,0	1,0	2,2	2,0	-1,-1	2,0	0,5	4,0	2,0	4,0	2,0	5,0	2,0	2,1	1,0	2,0	2,0	0,0	1,1	3,0	3,0	1,0	1,1	3,0	1,1	0,5	4,0	0,3	3,5	0,5	1,0	0,4	1,0	0,7	0,1	0,1	0,4	0,1	0,3	1,0	0,2	0,1	-1,-1	1,4	0,1
iteration_1602	-1,-1	0,2	5,1	3,0	0,1	2,0	3,1	8,0	2,0	3,1	0,4	-1,-1	0,1	3,0	8,0	2,0	0,1	5,0	2,1	0,1	6,0	0,0	0,5	1,1	4,0	6,0	4,0	3,1	4,0	1,2	-1,-1	5,0	-1,-1	2,1	3,0	4,2	5,0	7,0	7,0	-1,-1	1,2	2,0	1,0	2,2	5,0	3,1	1,0
iteration_1603	0,4	0,4	0,6	-1,-1	0,6	3,0	1,2	1,2	2,3	1,2	1,2	0,4	0,4	0,3	1,4	2,1	1,4	1,0	-1,-1	3,2	2,2	0,4	1,2	0,4	3,0	3,0	3,0	4,0	1,2	2,0	1,2	1,3	3,2	4,1	1,2	3,0	0,2	4,0	1,2	4,0	5,0	0,3	1,1	1,2	0,4	4,2	0,4
iteration_1604	5,0	5,0	-1,-1	4,1	7,0	0,2	5,1	5,1	1,4	3,1	1,4	5,1	7,0	5,0	3,1	3,0	7,0	5,1	5,1	-1,-1	0,5	6,0	0,5	5,0	4,0	4,0	2,1	0,3	4,0	0,5	0,1	0,4	-1,-1	4,0	-1,-1	-1,-1	0,4	4,2	4,2	0,0	2,0	6,0	2,0	6,0	-1,-1	4,0	0,2
iteration_1605	2,0	1,3	1,3	0,1	1,3	0,3	1,0	0,4	0,5	0,3	5,0	0,4	0,3	-1,-1	0,3	3,0	0,4	1,1	1,2	-1,-1	0,2	4,3	1,1	0,8	3,0	0,3	7,0	0,4	0,2	-1,-1	0,5	0,5	0,3	5,0	0,1	1,3	0,7	0,4	0,7	0,4	1,2	1,0	0,2	1,2	2,1	-1,-1	0,3
iteration_1606	1,4	2,0	0,4	2,2	3,0	-1,-1	0,2	0,6	0,3	0,2	0,5	2,0	-1,-1	2,2	2,0	0,2	0,6	0,2	0,2	0,0	0,7	0,5	2,0	4,0	2,1	2,1	0,1	2,3	0,4	3,2	2,2	4,0	0,5	0,3	0,5	2,2	4,3	0,3	2,3	-1,-1	-1,-1	0,4	0,5	0,4	2,1	2,1	0,5
iteration_1607	5,0	3,2	1,2	0,1	7,0	-1,-1	0,2	1,0	0,5	0,2	-1,-1	0,3	0,2	-1,-1	0,3	2,2	-1,-1	0,6	0,2	0,2	0,3	-1,-1	0,0	0,5	0,3	-1,-1	0,3	0,3	5,0	1,1	5,2	1,4	5,1	4,1	5,2	0,3	6,0	0,5	0,5	1,1	1,3	0,3	0,5	1,1	1,4	5,0	5,3
iteration_1608	2,1	0,3	0,2	-1,-1	2,1	4,0	1,1	1,1	1,1	1,1	0,3	1,1	1,1	0,4	1,1	3,0	1,1	3,0	2,1	2,1	2,0	1,0	1,3	0,2	1,0	3,1	0,1	2,1	-1,-1	4,0	3,0	0,2	3,0	4,1	1,1	5,0	2,1	2,1	2,1	2,1	1,0	0,2	1,1	1,1	0,2	4,2	3,0
iteration_1609	2,2	0,2	2,1	2,2	0,3	0,2	0,2	4,0	2,1	2,2	0,2	2,1	0,3	0,4	2,1	0,5	-1,-1	2,2	2,2	2,2	2,1	0,1	2,0	0,4	-1,-1	0,5	0,2	0,5	2,3	0,4	2,2	4,0	2,3	3,0	2,3	0,4	-1,-1	4,0	4,0	-1,-1	5,0	5,0	8,0	3,0	2,3	0,3	5,0
iteration_1610	5,0	1,3	0,0	1,3	0,0	0,2	1,0	-1,-1	-1,-1	1,0	3,2	1,0	0,3	4,0	1,0	2,0	1,0	1,2	1,2	1,2	-1,-1	0,2	3,0	-1,-1	1,0	1,0	1,0	2,3	4,0	2,1	3,0	2,0	-1,-1	-1,-1	1,3	3,0	1,3	1,3	1,3	1,3	-1,-1	3,0	2,5	-1,-1	1,4	3,0	2,3
iteration_1611	0,5	0,3	0,2	0,0	0,6	3,0	0,2	0,0	1,2	0,0	5,0	2,0	2,2	4,0	2,0	4,0	0,0	1,0	-1,-1	2,2	0,2	3,0	6,0	6,0	3,0	3,0	3,0	5,0	4,0	0,5	6,0	0,2	7,0	-1,-1	2,0	2,0	3,2	3,2	-1,-1	3,2	0,5	-1,-1	2,5	2,5	0,2	1,0	2,2
iteration_1612	0,2	0,2	0,3	3,0	0,1	0,4	2,2	1,2	0,1	1,1	0,2	2,2	2,2	2,1	2,2	0,2	2,1	0,3	2,1	2,1	0,2	2,2	0,2	2,2	2,2	0,2	0,2	2,0	2,0	3,2	3,0	1,4	-1,-1	2,1	1,0	4,0	-1,-1	1,4	-1,-1	1,4	1,4	1,1	1,4	1,1	4,0	5,0	0,4
iteration_1613	3,0	1,3	3,0	0,2	2,3	3,2	1,2	2,2	1,3	1,2	-1,-1	-1,-1	2,2	0,4	1,0	0,4	2,2	3,2	4,0	1,2	0,5	1,3	1,3	2,2	1,4	1,0	-1,-1	2,2	4,0	0,5	6,0	2,0	0,2	1,3	2,0	2,2	1,0	1,0	1,0	1,0	1,4	-1,-1	2,4	2,4	0,5	1,3	3,3
iteration_1614	0,4	4,0	2,3	-1,-1	2,3	5,0	2,1	2,1	5,0	0,4	-1,-1	2,2	0,4	0,5	0,4	0,5	0,4	1,1	3,0	1,1	4,1	4,1	1,1	0,6	0,6	0,3	0,3	0,4	0,4	-1,-1	0,4	3,0	0,4	0,4	0,4	0,7	3,3	3,1	0,3	0,3	3,0	0,5	2,1	2,4	0,5	0,8	2,3
iteration_1615	4,1	1,0	5,0	1,0	1,1	-1,-1	1,0	1,0	4,0	-1,-1	-1,-1	1,0	5,0	3,0	0,0	0,3	-1,-1	0,2	1,2	0,2	3,0	0,0	1,3	4,0	0,1	0,2	0,2	-1,-1	5,0	0,2	6,0	4,0	0,0	0,2	6,0	5,1	-1,-1	4,0	0,0	4,0	1,4	5,0	0,4	5,4	0,4	0,4	4,4
iteration_1616	4,0	5,0	5,0	0,1	4,0	2,0	2,0	3,1	1,0	3,0	4,0	2,0	2,0	0,5	3,0	0,4	3,0	1,0	1,0	3,0	0,1	1,0	1,0	2,5	-1,-1	0,1	6,0	0,1	1,0	2,0	1,1	3,0	0,0	0,5	1,1	2,1	0,0	0,0	0,0	0,0	0,3	1,2	0,3	1,2	0,3	0,5	0,1
iteration_1617	4,0	-1,-1	3,2	1,0	4,0	2,0	0,2	1,2	2,0	-1,-1	0,4	3,0	3,0	2,2	1,2	4,0	-1,-1	1,2	1,2	1,2	2,2	3,2	-1,-1	0,2	3,0	2,2	-1,-1	1,0	3,0	0,4	3,0	-1,-1	-1,-1	4,1	0,0	3,0	-1,-1	3,0	6,0	0,7	5,0	0,1	1,0	1,1	5,0	5,0	4,0
iteration_1618	4,1	-1,-1	4,2	1,2	4,2	2,2	1,2	5,0	3,0	0,4	2,0	0,4	0,4	0,5	5,0	5,0	4,2	4,0	4,0	0,3	6,0	1,2	1,2	0,3	6,0	4,0	7,0	0,3	2,0	5,0	-1,-1	-1,-1	1,2	0,5	1,1	-1,-1	1,2	1,2	2,0	1,2	1,3	0,4	1,3	1,3	1,1	0,3	1,2
iteration_1619	0,5	0,4	-1,-1	0,6	0,6	0,5	0,4	0,6	0,2	0,6	1,5	0,8	0,4	1,2	0,4	-1,-1	0,4	0,7	0,7	0,7	0,4	2,4	-1,-1	1,2	0,6	0,2	-1,-1	1,4	3,2	1,4	4,0	-1,-1	4,0	3,0	0,6	4,0	3,0	3,0	5,0	1,1	0,3	1,2	-1,-1	0,5	3,0	-1,-1	1,2
iteration_1620	1,4	0,5	0,8	0,3	0,8	1,1	0,4	0,7	4,0	0,7	3,0	0,4	0,7	0,3	0,4	0,3	0,4	1,0	-1,-1	0,1	4,3	3,4	0,0	0,7	0,6	0,6	0,1	2,3	0,4	5,0	4,0	0,4	4,0	5,0	4,0	4,0	2,1	2,3	2,1	2,3	5,0	4,0	7,0	2,0	0,4	3,2	2,1
iteration_1621	3,1	0,4	3,0	4,0	0,1	0,3	4,0	0,0	4,0	4,0	0,4	7,0	3,0	3,0	0,0	0,4	7,0	0,2	4,2	4,1	2,0	4,2	4,2	3,0	0,4	-1,-1	0,4	4,1	2,0	-1,-1	6,0	1,4	2,1	2,2	0,1	4,2	0,5	0,5	3,0	3,0	0,2	2,0	0,0	2,0	4,1	-1,-1	0,1
iteration_1622	0,5	0,2	0,5	0,6	0,4	2,0	0,7	0,7	4,0	6,0	4,0	0,7	0,7	0,2	0,4	-1,-1	0,7	1,2	1,2	1,2	3,2	2,2	2,2	0,5	1,1	1,3	1,1	0,5	0,2	2,1	0,6	0,3	0,1	0,4	0,6	2,5	0,0	0,4	0,3	0,1	-1,-1	-1,-1	2,3	1,1	-1,-1	3,3	0,3
iteration_1623	5,0	3,1	8,0	4,0	5,1	2,2	6,0	6,0	5,0	8,0	4,0	6,0	4,0	0,2	-1,-1	5,0	6,0	3,0	5,2	7,0	-1,-1	6,0	-1,-1	1,1	5,0	3,0	6,0	1,1	3,1	4,0	1,1	0,2	0,2	1,3	4,0	1,0	0,3	0,3	-1,-1	0,1	-1,-1	2,0	-1,-1	1,1	3,1	1,1	0,3
iteration_1624	0,4	-1,-1	-1,-1	2,1	-1,-1	1,4	2,2	3,0	-1,-1	-1,-1	0,5	0,3	1,1	4,0	3,0	2,0	1,1	2,4	0,6	3,0	3,0	0,5	0,4	3,1	1,0	0,1	2,0	2,1	0,2	0,4	0,2	4,0	2,1	0,4	0,2	0,1	2,1	2,1	4,0	2,1	4,0	0,1	0,1	0,1	0,4	0,4	0,2
iteration_1625	2,1	0,5	2,1	-1,-1	2,1	2,2	0,3	0,3	1,1	0,3	0,3	2,5	2,2	1,4	0,3	2,0	2,2	2,1	2,0	0,3	1,2	2,3	0,8	1,2	0,2	2,1	2,1	3,2	0,5	0,3	3,0	3,1	0,2	3,2	3,0	0,0	3,2	3,2	0,1	3,2	1,4	6,0	4,0	-1,-1	0,2	3,2	6,0
iteration_1626	0,5	0,5	0,0	5,0	0,10	0,4	1,0	1,0	3,1	-1,-1	4,0	8,0	1,0	1,2	1,0	1,1	1,0	0,3	1,3	0,1	1,1	6,0	-1,-1	1,0	2,0	0,1	1,0	5,0	1,2	-1,-1	1,2	1,1	1,2	0,4	5,0	1,2	0,3	0,3	2,0	0,3	1,3	4,1	4,3	1,1	5,0	2,1	4,2
iteration_1627	4,0	0,4	2,0	2,4	-1,-1	5,0	2,4	-1,-1	4,0	2,0	0,4	4,0	4,0	0,4	4,0	0,5	2,4	1,4	1,4	3,0	2,0	2,1	-1,-1	2,4	2,5	2,5	2,0	2,3	1,4	0,5	-1,-1	4,1	1,3	-1,-1	3,0	2,4	5,0	4,3	4,3	-1,-1	3,0	0,4	2,0	2,0	5,0	1,0	-1,-1
iteration_1628	0,5	-1,-1	5,2	5,0	5,2	4,0	2,2	-1,-1	2,0	7,0	-1,-1	3,2	-1,-1	2,2	7,0	3,0	8,0	3,2	5,0	3,0	5,0	0,2	0,0	2,2	7,0	6,0	6,0	4,0	3,2	1,4	2,2	1,3	2,2	3,0	5,0	1,2	0,5	1,2	2,3	2,3	-1,-1	3,0	4,0	2,2	0,5	1,0	3,3
iteration_1629	0,4	5,0	-1,-1	-1,-1	-1,-1	1,4	1,0	1,0	-1,-1	2,0	2,3	0,0	0,0	0,5	0,0	5,0	0,0	1,0	0,4	0,4	2,0	2,0	0,3	0,1	2,0	2,0	2,0	4,0	2,0	2,1	5,0	1,2	1,0	3,0	5,0	4,1	2,0	2,0	0,2	1,0	1,4	7,0	4,2	4,0	0,4	3,1	5,0
iteration_1630	1,3	4,0	3,3	-1,-1	4,0	2,0	0,6	0,6	0,2	5,0	5,0	-1,-1	3,3	2,2	0,6	0,4	5,0	1,3	1,3	1,3	0,3	7,0	3,0	6,0	0,5	0,5	0,5	0,3	4,0	4,0	2,3	4,0	-1,-1	0,5	2,0	1,3	2,3	4,0	4,0	4,0	0,2	2,0	0,2	-1,-1	0,4	0,6	2,2
iteration_1631	3,2	2,3	2,2	0,5	3,3	2,0	2,1	0,6	0,5	0,3	4,1	2,1	0,3	4,0	2,1	0,4	0,3	3,0	1,1	3,0	-1,-1	6,0	6,0	2,2	2,4	2,4	0,1	0,4	0,5	0,0	0,8	4,0	0,8	1,1	0,1	-1,-1	-1,-1	-1,-1	3,4	1,4	2,0	1,1	0,1	2,1	0,5	-1,-1	3,1
iteration_1632	3,1	2,2	3,2	2,0	-1,-1	0,2	4,0	1,2	-1,-1	1,2	1,3	4,0	4,0	4,0	4,0	-1,-1	-1,-1	-1,-1	2,0	2,0	-1,-1	4,0	1,3	2,0	3,1	7,0	1,1	4,0	1,3	0,4	3,3	1,2	3,3	-1,-1	1,3	3,2	3,2	0,5	4,0	0,5	2,3	-1,-1	1,3	1,3	2,0	4,0	4,0
iteration_1633	0,2	1,0	1,2	-1,-1	1,0	5,0	1,5	4,2	-1,-1	1,5	1,3	4,2	5,0	-1,-1	5,0	2,0	0,7	-1,-1	4,5	5,0	7,0	0,0	5,0	1,1	5,0	-1,-1	5,0	0,5	5,0	4,0	1,5	3,0	1,5	5,0	4,5	2,5	0,5	0,5	1,0	-1,-1	1,3	-1,-1	1,5	3,3	4,0	7,0	1,5
iteration_1634	0,5	0,3	0,7	-1,-1	0,7	0,3	0,6	2,5	4,0	2,5	1,1	2,2	2,5	-1,-1	2,2	0,1	2,5	0,7	0,3	0,6	0,5	1,2	3,0	0,6	0,3	2,1	0,3	3,0	1,0	-1,-1	2,1	0,4	1,1	0,2	1,2	7,0	1,2	-1,-1	1,2	1,2	0,4	-1,-1	0,6	0,6	1,2	1,2	0,4
iteration_1635	4,0	4,1	-1,-1	2,0	2,1	3,2	3,0	5,0	3,1	3,0	5,0	3,0	3,0	-1,-1	5,0	3,2	3,0	5,0	2,2	5,0	4,0	2,0	-1,-1	6,0	4,0	1,2	7,0	3,0	1,4	1,3	1,4	3,0	2,4	4,0	3,0	1,4	-1,-1	1,4	2,0	-1,-1	1,3	2,0	2,0	2,0	3,0	3,0	3,0
iteration_1636	1,4	0,4	0,5	4,1	1,3	2,2	4,1	4,4	1,3	4,1	-1,-1	4,4	4,1	-1,-1	0,5	2,2	4,4	2,1	0,3	6,0	1,4	0,4	0,4	4,2	2,1	-1,-1	2,1	0,5	5,0	-1,-1	1,4	-1,-1	1,4	2,3	4,0	1,1	0,5	-1,-1	0,5	1,0	1,3	3,0	1,3	2,0	3,0	-1,-1	0,4
iteration_1637	1,4	-1,-1	0,6	0,5	3,0	4,1	0,5	0,5	4,0	0,6	2,0	0,8	0,6	5,0	0,5	2,0	0,6	4,4	-1,-1	0,5	4,1	-1,-1	1,4	0,2	2,4	0,1	0,5	0,4	0,5	3,1	0,5	5,0	0,5	5,0	0,4	-1,-1	4,4	4,1	1,1	1,1	0,2	5,4	5,0	5,0	3,1	3,0	0,4
iteration_1638	4,0	1,4	1,0	2,0	4,4	-1,-1	1,0	1,0	0,3	0,1	2,0	1,0	1,0	4,1	1,0	0,3	1,0	0,0	1,0	3,0	1,3	0,0	1,0	5,0	0,1	1,2	0,1	1,4	1,4	3,0	1,4	0,2	2,0	3,1	0,8	0,4	1,0	-1,-1	1,2	-1,-1	1,4	0,5	1,4	1,1	3,2	3,1	1,0
iteration_1639	4,0	-1,-1	3,1	1,2	1,1	0,4	3,2	4,0	0,4	4,0	2,1	0,3	1,1	2,3	0,3	0,4	3,2	-1,-1	3,2	0,4	1,3	0,3	2,1	3,0	-1,-1	5,0	-1,-1	1,4	1,2	4,0	0,6	0,5	0,6	2,0	2,0	-1,-1	-1,-1	0,5	0,4	0,4	4,1	2,0	5,0	1,1	1,4	2,0	1,2
iteration_1640	-1,-1	2,0	2,2	2,0	3,0	3,0	0,2	4,0	0,4	2,0	4,0	2,2	4,0	0,4	-1,-1	0,4	4,0	-1,-1	2,0	2,2	2,0	-1,-1	0,2	2,0	0,5	0,5	0,3	3,0	0,4	4,0	-1,-1	0,5	1,4	2,2	2,4	4,0	1,1	0,8	0,5	1,1	2,1	2,2	2,1	0,3	5,0	5,2	-1,-1
iteration_1641	5,0	1,4	4,0	0,3	3,4	0,5	1,2	4,0	0,4	1,2	0,5	3,2	2,0	2,0	3,2	0,3	3,2	1,4	-1,-1	0,3	3,2	-1,-1	3,0	1,0	3,0	0,5	3,3	0,2	1,4	0,4	0,4	1,2	0,6	0,1	0,4	0,1	0,4	1,4	-1,-1	0,4	3,0	0,1	0,0	3,0	3,1	-1,-1	-1,-1
iteration_1642	5,0	2,2	1,2	1,2	1,2	5,0	1,2	-1,-1	1,3	5,1	2,1	-1,-1	-1,-1	0,4	1,2	3,0	1,2	4,2	1,2	4,2	0,5	0,3	2,2	0,3	2,0	3,0	-1,-1	0,3	1,4	2,0	0,6	3,2	0,5	2,3	0,6	1,4	3,4	0,6	0,6	3,1	0,5	2,4	-1,-1	2,0	0,4	2,1	3,4
iteration_1643	0,3	0,5	0,4	4,0	0,4	1,2	0,1	-1,-1	2,0	4,1	0,1	0,1	0,1	3,2	0,1	0,2	4,3	0,2	1,1	-1,-1	1,3	0,1	0,1	0,0	0,1	0,2	-1,-1	0,3	4,0	1,0	0,0	0,2	4,3	2,1	0,0	1,0	4,2	4,0	0,5	4,0	2,3	0,1	2,1	0,3	1,3	3,0	4,1
iteration_1644	-1,-1	0,4	2,2	7,0	2,2	2,0	4,2	6,0	4,0	6,0	0,4	4,2	5,0	2,2	5,0	4,0	-1,-1	5,0	1,2	1,2	8,0	4,0	0,2	5,0	3,0	6,0	7,0	5,0	4,0	0,2	7,0	2,0	-1,-1	0,2	3,0	4,1	4,0	4,0	1,0	1,0	4,1	3,1	0,2	7,0	2,0	0,7	3,1
iteration_1645	0,4	0,0	0,5	6,0	3,4	0,4	1,1	5,4	3,2	5,4	3,0	5,1	5,4	1,2	1,1	3,0	5,4	1,0	1,4	1,4	-1,-1	-1,-1	8,0	6,0	3,0	3,0	2,0	5,0	5,0	0,2	1,0	1,3	6,0	3,2	1,0	0,2	1,3	2,0	2,0	5,3	1,0	3,0	0,0	3,0	0,4	3,2	0,3
iteration_1646	4,0	-1,-1	6,0	4,1	7,0	1,1	8,0	4,1	0,4	8,0	0,5	4,1	4,1	0,7	4,1	0,2	6,0	4,1	4,1	5,0	4,3	-1,-1	0,4	4,4	0,3	4,2	4,2	4,1	0,3	0,3	0,3	4,0	4,1	1,3	4,2	0,3	5,0	1,1	1,1	3,1	-1,-1	1,2	1,4	0,3	0,3	0,3	1,4
iteration_1647	1,1	4,0	1,1	1,1	1,1	-1,-1	1,1	1,1	0,4	1,1	4,1	-1,-1	0,2	0,4	1,1	0,3	1,1	0,5	0,2	0,5	1,4	1,1	5,0	0,5	0,2	1,1	1,1	0,2	1,1	-1,-1	1,1	0,1	0,2	0,2	-1,-1	1,0	0,2	0,1	0,2	0,2	5,0	0,2	4,1	1,1	1,2	0,3	0,2
iteration_1648	0,5	3,2	0,7	1,1	3,5	-1,-1	0,6	1,2	0,2	1,2	3,1	0,3	1,2	2,1	-1,-1	2,0	0,6	0,6	0,3	0,7	0,2	-1,-1	-1,-1	3,0	-1,-1	2,0	2,5	4,0	3,1	2,1	4,0	3,0	1,1	1,1	6,0	5,0	2,1	2,0	3,0	1,1	2,0	3,1	1,1	1,1	0,3	-1,-1	1,1
iteration_1649	-1,-1	1,4	2,0	0,2	-1,-1	0,3	1,2	1,2	-1,-1	1,2	1,3	1,0	1,0	0,3	1,2	1,1	1,2	0,4	1,2	0,4	3,0	-1,-1	0,3	0,1	0,3	0,3	5,4	0,4	0,5	1,1	0,7	5,0	0,7	2,3	-1,-1	0,3	2,5	2,5	3,5	3,2	0,4	0,5	-1,-1	0,7	-1,-1	3,0	0,7
iteration_1650	5,0	2,1	-1,-1	1,0	4,0	3,1	0,1	4,0	0,4	1,1	0,3	3,0	4,0	2,3	0,1	3,0	4,0	0,1	0,2	3,0	3,3	-1,-1	0,1	3,3	1,0	1,0	1,0	5,0	-1,-1	4,0	1,0	4,0	-1,-1	0,3	1,0	3,0	3,0	1,0	3,0	1,0	3,0	0,1	3,1	3,1	1,2	1,1	-1,-1
iteration_1651	0,2	0,3	-1,-1	1,2	-1,-1	1,2	1,3	-1,-1	2,0	1,3	5,0	1,0	1,3	4,0	0,2	-1,-1	1,0	2,0	1,3	0,5	0,3	4,0	4,0	5,0	1,2	-1,-1	1,0	3,0	1,2	1,4	3,0	0,3	2,0	5,0	2,0	3,0	1,0	0,8	1,0	1,0	5,0	1,0	-1,-1	5,0	0,4	0,4	1,0
iteration_1652	1,1	2,0	2,0	-1,-1	2,0	-1,-1	3,0	1,2	0,3	1,2	0,2	1,2	3,0	2,1	3,0	1,4	1,2	2,2	1,2	4,0	0,5	-1,-1	0,4	-1,-1	2,4	-1,-1	2,0	0,5	2,0	0,2	2,3	0,5	0,3	3,0	2,2	2,1	0,4	-1,-1	0,7	0,1	1,1	2,2	4,2	2,1	-1,-1	3,0	2,3
iteration_1653	1,4	5,0	-1,-1	0,5	3,4	3,0	3,0	3,0	0,4	1,0	2,3	1,0	3,0	1,0	1,5	0,4	3,0	3,0	6,0	3,0	-1,-1	2,0	0,3	4,0	1,3	0,6	1,3	0,5	0,5	0,5	0,5	2,1	0,10	2,0	0,5	-1,-1	2,5	-1,-1	0,6	2,5	4,0	2,0	3,0	1,0	2,2	2,0	3,5
iteration_1654	4,0	4,0	2,0	1,1	-1,-1	0,5	1,0	-1,-1	2,2	-1,-1	5,0	3,0	0,1	0,3	2,1	2,2	0,1	1,0	5,0	1,0	1,2	2,0	2,0	0,1	4,0	2,2	0,3	3,1	-1,-1	1,0	1,1	3,0	4,0	5,0	4,0	-1,-1	3,0	2,0	3,0	4,0	-1,-1	4,0	1,0	-1,-1	4,0	3,0	-1,-1
iteration_1655	2,0	-1,-1	1,0	-1,-1	2,3	0,5	0,1	1,3	4,1	0,1	5,0	1,3	1,1	0,4	1,3	5,0	1,1	0,2	0,3	0,2	1,1	3,0	3,0	1,0	-1,-1	3,0	4,0	3,1	0,3	0,3	3,3	0,3	3,3	2,3	3,0	3,1	0,1	-1,-1	-1,-1	0,4	3,2	5,0	2,2	2,2	2,2	2,2	2,1
iteration_1656	5,0	0,4	-1,-1	0,3	3,2	4,1	3,1	0,3	1,4	3,1	0,1	3,2	0,3	0,3	3,2	2,3	3,1	7,0	7,0	3,1	0,6	0,2	3,0	0,5	-1,-1	7,0	0,5	0,4	2,2	1,4	2,3	2,3	2,1	4,0	0,3	1,3	2,1	-1,-1	2,3	4,0	4,0	2,2	2,2	2,2	4,0	3,0	4,0
iteration_1657	3,0	2,0	4,0	0,5	4,0	1,2	2,3	2,2	2,1	2,3	1,1	2,2	2,3	4,0	2,3	-1,-1	2,3	0,3	-1,-1	0,5	2,1	3,0	0,3	3,0	2,3	0,5	2,3	1,3	0,2	4,0	1,2	0,4	1,0	-1,-1	0,3	-1,-1	0,2	1,2	1,2	0,2	2,2	-1,-1	3,0	2,0	1,0	1,1	2,2
iteration_1658	2,0	2,0	2,0	4,0	0,0	2,3	2,0	2,0	1,4	6,0	0,4	-1,-1	2,0	1,3	4,0	1,3	6,0	4,0	0,3	2,3	2,0	0,2	0,2	-1,-1	5,0	4,3	1,0	4,1	3,0	0,5	4,0	4,0	3,1	5,0	0,1	4,5	5,0	5,0	5,0	5,0	0,5	5,1	-1,-1	5,3	2,1	-1,-1	2,1
iteration_1659	4,0	5,0	3,0	4,2	4,0	0,4	1,2	2,2	-1,-1	1,2	2,0	2,2	1,0	4,0	2,2	0,4	1,2	1,4	0,6	1,0	0,5	-1,-1	2,0	6,0	2,4	-1,-1	0,6	4,1	2,2	0,2	2,1	0,2	4,2	0,2	6,0	2,1	4,1	0,3	4,1	0,3	1,4	4,0	0,4	5,0	0,3	0,5	4,0
iteration_1660	2,1	3,0	4,0	2,0	3,0	4,1	3,0	3,0	0,4	3,0	0,5	3,0	3,0	3,2	3,0	0,5	3,0	5,0	6,0	1,1	2,2	2,5	1,0	-1,-1	1,2	1,2	2,3	2,0	-1,-1	2,0	0,10	0,4	2,0	3,0	2,0	2,0	1,4	-1,-1	1,4	1,4	2,0	2,0	2,0	2,0	2,3	2,3	1,4
iteration_1661	1,3	0,2	0,4	1,3	1,1	2,2	1,3	1,1	5,0	1,3	5,0	1,1	-1,-1	5,0	1,1	4,0	0,4	1,2	1,2	2,3	0,1	1,0	5,1	4,3	4,1	0,1	0,1	0,5	4,0	-1,-1	1,2	4,0	1,2	0,4	3,2	0,4	3,0	2,2	3,0	2,2	-1,-1	0,4	0,5	0,5	5,1	0,4	2,2
iteration_1662	-1,-1	2,0	2,0	0,0	5,0	4,0	1,0	1,0	0,2	1,0	3,2	0,0	1,0	0,4	1,0	2,0	1,0	4,0	-1,-1	2,0	1,2	0,2	3,0	-1,-1	2,0	1,0	2,0	0,2	0,5	5,0	0,7	3,0	0,0	0,2	0,2	3,2	3,0	0,0	3,0	3,0	3,1	0,0	0,1	0,1	2,2	0,2	3,0
iteration_1663	0,4	0,5	0,9	5,0	0,0	2,0	3,4	2,5	3,0	3,4	2,3	2,5	1,0	2,2	-1,-1	0,2	2,4	2,4	3,0	0,4	2,5	-1,-1	4,0	0,6	0,6	0,6	0,6	3,0	5,0	4,0	4,0	3,0	4,0	5,0	5,0	-1,-1	4,0	1,0	3,0	1,0	4,1	2,0	0,1	0,1	3,2	5,2	-1,-1
iteration_1664	0,5	2,0	2,2	3,0	0,3	0,4	5,0	5,0	4,0	5,0	1,4	3,2	2,0	0,2	0,2	5,0	2,0	-1,-1	3,2	2,2	6,0	4,0	3,4	2,0	1,0	4,2	1,0	5,0	0,2	4,0	2,2	5,0	2,2	0,3	-1,-1	-1,-1	4,2	-1,-1	3,0	1,2	0,4	0,2	0,1	0,5	1,4	1,3	3,3
iteration_1665	0,4	5,0	-1,-1	5,0	2,3	2,3	4,1	7,0	-1,-1	4,1	3,0	7,0	4,1	3,1	7,0	0,2	4,0	0,4	-1,-1	6,0	3,0	6,0	4,0	4,1	-1,-1	4,0	3,0	9,0	1,1	2,3	-1,-1	3,0	0,2	1,2	-1,-1	3,0	0,1	3,1	3,1	0,1	4,0	4,2	4,0	4,2	4,0	2,0	4,0
iteration_1666	0,4	0,4	0,6	-1,-1	0,4	-1,-1	1,3	2,3	0,5	-1,-1	5,0	2,3	2,3	0,4	1,3	5,0	-1,-1	1,3	2,0	0,5	0,5	5,0	5,0	-1,-1	5,3	-1,-1	0,3	3,0	1,0	4,1	3,0	-1,-1	3,0	3,0	3,0	6,0	1,3	1,0	2,3	1,0	-1,-1	4,0	4,0	4,1	-1,-1	1,2	3,0
iteration_1667	3,0	1,0	3,0	0,1	0,0	-1,-1	-1,-1	-1,-1	5,0	0,1	-1,-1	0,1	3,0	4,0	0,1	-1,-1	3,0	3,2	0,2	3,2	4,0	0,1	0,2	5,0	1,0	1,0	-1,-1	2,1	3,0	1,3	3,1	0,4	0,1	4,0	2,0	1,1	0,2	0,3	-1,-1	0,2	0,2	5,4	-1,-1	2,0	3,0	3,0	0,0
iteration_1668	-1,-1	3,0	3,4	1,2	0,4	-1,-1	0,6	3,2	0,5	3,2	0,5	0,6	0,6	0,5	3,2	3,2	1,4	3,4	3,4	3,4	0,7	0,4	0,6	-1,-1	6,0	3,2	0,4	3,0	2,0	3,2	1,2	-1,-1	1,2	4,0	1,2	4,0	0,5	0,3	0,3	1,3	5,0	3,2	5,0	5,0	1,3	-1,-1	-1,-1
iteration_1669	2,3	0,4	0,6	3,0	-1,-1	3,0	1,3	1,3	4,1	2,3	3,2	2,3	2,3	0,4	1,3	0,9	1,3	4,0	-1,-1	3,3	5,0	-1,-1	-1,-1	2,2	1,3	1,3	1,3	3,0	2,0	4,0	3,0	0,5	3,0	0,3	2,0	2,0	1,2	1,2	2,2	2,2	4,0	1,1	4,1	5,0	0,5	0,6	4,2
iteration_1670	1,1	0,3	0,3	0,6	-1,-1	3,0	0,2	0,2	3,0	0,2	5,0	0,2	0,2	0,5	0,3	3,1	0,3	2,1	2,1	2,1	2,1	4,1	1,1	-1,-1	3,2	-1,-1	0,2	0,2	0,4	-1,-1	0,4	5,0	-1,-1	4,0	0,4	3,3	0,1	0,1	-1,-1	5,1	2,0	0,3	2,0	0,3	1,2	4,2	0,0
iteration_1671	0,3	2,3	2,1	4,4	2,1	2,3	6,0	6,0	5,0	0,5	1,2	2,4	-1,-1	4,1	0,5	4,0	-1,-1	4,0	4,3	2,3	3,0	2,2	2,2	4,1	3,1	3,1	1,4	0,5	5,0	1,0	1,4	0,4	4,4	0,2	4,4	0,4	0,8	0,8	1,0	0,8	0,5	4,1	0,3	0,3	3,0	1,1	0,5
iteration_1672	0,2	2,0	1,2	5,0	1,0	0,3	-1,-1	-1,-1	-1,-1	2,2	0,4	3,0	3,2	0,4	3,2	4,0	4,0	1,0	2,0	1,0	1,5	0,0	2,2	-1,-1	2,2	5,0	5,0	4,0	3,1	4,1	-1,-1	0,5	2,1	5,0	5,0	6,0	2,5	0,6	2,0	2,0	-1,-1	6,0	4,0	4,0	5,0	7,0	1,5
iteration_1673	0,4	1,1	0,3	-1,-1	1,2	5,0	0,6	-1,-1	2,0	0,4	1,0	0,6	0,7	0,2	0,4	5,0	0,4	1,1	4,1	1,1	1,3	0,1	0,1	0,3	4,1	1,3	1,3	0,5	1,1	4,1	0,8	5,0	0,6	3,2	0,1	0,6	5,1	5,5	0,1	-1,-1	5,0	0,2	-1,-1	-1,-1	0,3	3,0	0,1
iteration_1674	0,5	0,4	0,7	0,3	0,7	2,0	0,5	0,5	5,0	0,5	4,0	0,5	0,4	5,0	0,5	0,2	0,5	2,1	2,4	0,4	5,4	1,1	1,4	0,3	0,4	0,6	0,6	3,1	0,2	0,4	-1,-1	3,0	0,3	4,0	3,0	-1,-1	1,1	2,1	2,1	2,2	4,0	3,0	5,0	4,0	0,2	0,1	3,1
iteration_1675	0,4	0,5	0,5	0,2	0,0	1,4	0,5	0,0	0,3	0,7	0,3	0,0	0,0	3,1	0,2	2,3	2,4	1,0	1,0	0,4	0,2	0,3	0,3	-1,-1	0,3	2,0	2,0	5,0	0,4	4,0	5,2	2,0	0,2	0,3	0,2	1,2	0,0	0,2	2,2	0,2	3,0	-1,-1	3,2	3,2	0,4	0,4	0,2
iteration_1676	0,3	0,5	0,3	0,5	0,3	0,4	0,6	0,5	0,3	0,6	-1,-1	0,3	0,3	-1,-1	0,3	1,1	0,3	0,4	0,4	0,6	0,2	0,4	0,7	0,6	1,0	1,0	0,1	0,5	0,4	4,0	-1,-1	4,2	0,5	0,2	0,4	1,2	2,2	0,5	0,5	0,6	3,0	0,3	3,2	3,2	4,0	2,1	2,2
iteration_1677	3,2	0,3	0,4	0,3	3,1	4,1	0,3	0,3	2,2	-1,-1	0,2	0,3	0,4	2,1	0,3	4,0	0,4	-1,-1	4,2	4,2	2,1	-1,-1	0,3	0,3	0,2	1,1	3,1	0,5	0,2	4,1	0,6	0,2	0,4	0,3	-1,-1	0,3	0,2	0,0	0,6	0,2	3,1	0,1	3,0	3,0	5,0	0,3	3,0
iteration_1678	0,3	0,5	0,7	2,1	0,4	4,0	0,4	2,4	2,0	2,3	3,2	0,5	0,5	-1,-1	0,4	0,4	2,3	3,3	5,3	3,1	4,0	0,6	3,1	0,6	0,3	0,1	0,3	0,4	4,0	-1,-1	2,1	0,3	2,1	2,3	2,1	5,1	2,0	0,1	0,4	2,3	5,0	2,1	4,1	4,1	0,3	2,0	2,1
iteration_1679	4,0	3,2	7,0	0,2	0,2	2,0	4,2	4,0	0,3	4,0	0,3	4,2	3,2	-1,-1	-1,-1	3,2	-1,-1	5,0	5,0	5,0	4,1	-1,-1	-1,-1	0,3	4,2	7,0	4,2	1,2	2,0	3,1	0,2	2,2	2,2	5,0	3,0	0,3	2,2	4,0	4,0	4,0	0,5	1,0	1,0	1,5	-1,-1	0,2	1,2
iteration_1680	4,0	0,3	-1,-1	-1,-1	1,1	3,0	2,0	2,0	0,2	2,0	-1,-1	-1,-1	2,0	4,0	2,0	1,1	2,0	4,0	1,0	4,0	1,1	1,2	1,2	5,0	2,0	8,0	1,1	5,0	-1,-1	-1,-1	7,0	-1,-1	4,0	4,0	2,0	5,0	5,0	3,0	5,0	3,0	1,2	4,0	2,0	3,2	0,3	1,1	3,0
iteration_1681	0,4	2,3	3,3	6,0	3,3	4,0	1,3	-1,-1	2,0	-1,-1	1,4	4,0	1,3	0,3	8,0	0,3	8,0	5,0	0,3	4,3	1,0	3,4	2,0	0,4	5,0	5,0	3,3	5,0	2,0	0,3	6,0	0,5	6,0	4,0	1,0	5,3	5,1	1,4	5,4	1,1	5,0	2,0	6,0	3,0	0,3	2,0	7,0
iteration_1682	2,0	3,1	0,3	0,2	0,3	0,5	0,3	0,4	1,2	0,4	2,0	0,2	0,2	3,1	0,2	1,4	0,4	-1,-1	0,2	0,5	0,4	2,2	2,0	3,2	-1,-1	0,6	1,2	4,0	0,3	5,0	4,1	2,0	0,2	3,0	4,1	-1,-1	1,2	1,2	1,0	1,0	-1,-1	3,1	4,1	3,0	0,4	0,3	-1,-1
iteration_1683	0,5	2,0	1,2	0,3	1,3	2,1	1,1	0,4	0,1	1,1	2,0	0,3	0,7	5,0	0,3	0,3	1,1	1,1	1,1	-1,-1	-1,-1	1,1	1,1	1,2	0,3	0,4	0,3	2,2	0,2	0,2	-1,-1	2,0	0,3	3,0	2,1	0,3	1,2	1,2	1,1	1,1	5,0	5,0	7,0	7,0	0,5	0,5	5,2
iteration_1684	5,0	-1,-1	2,0	0,0	0,6	0,2	2,0	2,0	5,0	2,0	0,3	2,0	0,0	0,3	0,0	5,0	2,0	0,1	0,1	2,1	3,0	2,0	0,0	0,2	3,0	2,0	3,0	5,0	2,0	1,4	0,0	-1,-1	5,0	-1,-1	7,0	0,4	3,0	0,0	0,0	-1,-1	4,0	2,2	4,0	4,0	1,4	1,2	5,0
iteration_1685	1,4	5,0	6,0	0,3	0,4	4,0	1,1	5,1	0,5	5,2	2,1	1,2	1,2	-1,-1	5,1	1,0	1,1	1,1	3,1	3,1	0,4	1,1	0,3	-1,-1	5,0	1,1	-1,-1	0,3	3,2	4,0	3,1	0,4	0,4	4,0	3,2	0,1	0,6	0,2	0,2	-1,-1	-1,-1	2,2	5,0	3,2	1,3	3,0	3,2
iteration_1686	1,4	4,0	3,4	4,0	3,4	4,0	4,0	4,0	2,0	1,4	0,5	4,0	3,4	5,0	3,4	3,2	4,0	5,0	5,0	0,4	1,0	3,3	1,3	1,4	3,4	0,6	3,4	5,0	3,0	2,1	4,0	0,2	1,0	4,0	4,0	0,1	1,2	0,0	0,2	1,2	1,2	4,0	1,0	1,0	2,1	6,0	2,0
iteration_1687	0,2	1,4	1,2	0,9	1,0	0,4	1,4	-1,-1	0,4	0,6	1,3	0,7	0,6	-1,-1	1,5	4,0	0,7	1,2	0,6	1,2	0,2	0,8	0,5	0,5	2,0	2,0	4,0	0,5	0,5	2,3	0,6	4,0	0,6	2,2	7,0	2,5	2,1	2,5	2,1	2,5	5,0	2,0	4,0	3,0	0,4	0,2	6,0
iteration_1688	3,2	1,1	0,3	4,0	3,1	5,0	4,1	0,1	-1,-1	4,2	1,4	4,2	-1,-1	0,4	0,1	4,0	4,2	-1,-1	5,1	0,1	1,1	5,0	-1,-1	0,4	1,1	1,1	3,1	2,0	5,0	1,1	3,0	3,0	6,0	2,1	1,0	2,0	4,0	6,0	5,0	6,0	5,0	-1,-1	5,0	0,0	0,4	2,2	7,0
iteration_1689	7,0	4,0	5,0	4,3	1,0	0,4	1,3	-1,-1	4,0	4,3	1,3	4,3	-1,-1	2,0	4,3	3,0	4,3	1,4	1,4	0,7	6,0	4,3	5,0	2,0	5,0	2,3	5,0	2,3	4,0	3,0	4,3	1,1	4,3	1,4	4,3	6,0	1,3	1,3	5,0	5,0	5,0	5,0	4,0	6,0	0,4	1,0	0,3
iteration_1690	1,2	5,0	4,0	2,0	8,0	3,0	5,0	5,0	0,3	-1,-1	1,3	3,0	3,0	3,0	3,0	0,5	5,0	3,0	5,0	3,0	3,0	-1,-1	1,0	1,0	2,3	2,2	2,3	4,0	4,0	4,1	-1,-1	2,0	2,0	2,3	2,0	2,1	3,0	3,0	-1,-1	1,0	1,4	2,0	-1,-1	3,0	0,3	0,4	2,4
iteration_1691	1,2	0,4	-1,-1	0,2	-1,-1	0,4	0,4	0,2	2,2	0,4	0,3	0,5	0,4	4,0	1,4	2,0	0,3	0,4	0,4	0,4	2,0	0,2	0,3	2,2	1,2	1,2	1,2	0,5	0,2	2,1	0,5	1,2	0,0	4,0	0,7	-1,-1	1,0	1,0	-1,-1	1,0	1,1	1,5	2,0	-1,-1	1,1	3,1	1,0
iteration_1692	5,0	4,0	3,0	0,3	-1,-1	0,3	2,2	1,2	0,2	1,1	2,0	1,1	2,1	5,0	2,2	4,0	1,1	-1,-1	2,2	0,3	0,4	2,0	1,1	7,0	3,0	3,0	1,2	3,1	-1,-1	5,0	3,2	4,0	0,3	4,0	3,2	5,0	3,1	1,2	1,2	3,2	3,0	4,2	1,2	6,0	0,4	4,2	0,3
iteration_1693	3,0	4,0	2,0	2,0	2,0	0,4	4,0	2,0	1,2	4,0	0,2	4,0	-1,-1	0,4	2,0	0,4	4,0	2,1	2,3	2,3	3,0	2,0	2,0	0,3	2,2	0,2	6,0	4,0	2,0	5,0	-1,-1	2,2	4,0	2,0	4,0	0,0	4,0	2,2	-1,-1	4,0	0,3	3,0	1,0	1,3	5,0	5,0	2,0
iteration_1694	1,2	3,2	4,0	5,0	-1,-1	3,2	7,0	7,0	2,0	2,0	0,4	-1,-1	5,0	3,0	2,0	0,5	4,0	3,2	6,0	-1,-1	4,0	1,1	1,3	2,0	1,0	1,0	1,0	4,1	4,0	0,2	5,0	0,4	1,1	0,2	5,0	1,1	0,3	0,3	0,3	0,3	0,1	4,0	-1,-1	0,1	2,1	2,0	0,2
iteration_1695	1,1	2,0	2,1	3,1	0,1	5,0	3,1	3,1	4,0	3,1	-1,-1	2,1	0,2	4,0	5,0	3,2	3,1	4,0	1,1	4,1	2,1	0,0	4,0	1,1	2,2	3,2	6,0	0,2	3,1	3,2	3,1	5,0	3,1	5,0	0,2	3,1	5,0	2,1	5,0	3,1	1,0	1,1	1,0	2,0	0,2	1,0	3,0
iteration_1696	3,1	2,2	2,1	0,3	-1,-1	5,0	0,3	0,3	3,0	2,2	0,4	0,3	2,2	0,2	2,2	3,0	2,1	1,1	4,2	-1,-1	2,2	0,1	0,1	2,0	4,0	2,1	2,2	1,2	-1,-1	4,0	1,1	2,0	0,3	0,4	0,3	4,0	2,2	0,2	2,1	2,2	0,2	0,1	0,1	0,1	-1,-1	0,5	0,3
iteration_1697	0,5	5,0	3,5	3,0	3,0	5,0	-1,-1	4,0	5,0	1,5	0,5	5,0	-1,-1	5,0	1,5	0,4	0,0	2,5	3,5	4,0	3,0	2,1	3,4	4,0	1,1	1,1	0,8	2,2	1,3	4,0	3,0	4,0	2,3	-1,-1	1,2	5,0	6,0	0,3	4,3	0,3	4,0	1,0	4,0	4,0	3,1	0,1	5,0
iteration_1698	0,4	0,3	0,3	1,1	0,3	2,0	1,2	0,2	-1,-1	0,3	5,0	0,2	0,2	0,1	1,2	-1,-1	1,1	1,0	1,0	3,0	0,4	5,1	5,1	0,1	1,4	0,6	-1,-1	2,0	3,1	-1,-1	1,1	-1,-1	4,0	5,0	1,1	0,3	4,0	1,2	-1,-1	3,0	2,3	0,1	0,4	2,1	2,3	7,0	3,3
iteration_1699	4,1	2,1	4,1	3,4	0,2	2,1	4,4	0,5	3,0	4,4	3,1	0,5	4,4	2,0	4,4	0,4	3,1	2,4	6,0	0,5	0,4	0,5	3,1	2,4	0,6	0,6	0,6	0,5	3,0	0,4	-1,-1	4,0	3,4	2,3	0,1	3,4	2,4	2,4	2,4	5,0	0,5	0,4	0,6	0,8	2,0	1,3	0,5
iteration_1700	3,0	3,2	-1,-1	1,4	2,2	0,3	1,4	0,0	0,4	1,4	2,1	-1,-1	3,4	0,1	4,0	5,0	1,4	1,2	1,2	0,5	-1,-1	-1,-1	3,0	0,4	4,0	7,0	4,0	0,4	1,2	0,4	1,4	0,5	0,6	1,1	1,0	0,8	0,9	0,7	0,7	0,7	-1,-1	1,0	1,0	0,0	3,0	-1,-1	-1,-1
iteration_1701	-1,-1	0,4	1,0	4,0	1,4	-1,-1	-1,-1	2,0	5,0	-1,-1	3,1	2,0	2,0	0,5	3,0	0,4	3,0	4,0	4,0	4,0	3,0	5,0	-1,-1	-1,-1	2,1	1,1	1,1	0,8	4,0	4,0	4,0	2,1	2,3	0,5	-1,-1	4,0	2,1	4,0	2,1	0,4	5,0	2,5	6,0	1,5	0,5	-1,-1	-1,-1
iteration_1702	2,0	5,0	5,0	2,2	2,0	0,3	3,0	-1,-1	0,5	1,2	1,0	3,0	6,0	5,0	6,0	4,0	3,0	2,3	2,3	2,0	1,1	2,0	2,0	4,0	-1,-1	6,0	-1,-1	1,2	2,0	3,0	-1,-1	4,0	2,2	0,2	0,2	3,0	5,0	1,2	1,2	1,2	-1,-1	0,1	2,0	2,1	2,0	1,1	4,0
iteration_1703	0,4	5,0	0,2	0,2	-1,-1	2,2	0,0	0,2	5,0	0,2	2,0	0,4	0,2	4,0	0,4	0,5	-1,-1	0,2	0,2	-1,-1	1,0	1,2	1,2	3,0	0,3	0,6	0,3	0,3	5,0	0,5	0,1	5,1	5,2	3,0	5,1	0,2	5,3	0,4	0,4	5,2	5,0	3,1	3,0	3,0	2,0	4,0	8,0
iteration_1704	5,0	5,0	5,0	2,2	6,0	2,0	2,2	2,2	5,0	4,0	3,0	-1,-1	2,2	4,0	3,2	1,2	3,2	1,2	1,2	3,0	3,2	5,0	2,0	6,0	-1,-1	0,4	1,2	5,0	1,2	-1,-1	-1,-1	-1,-1	3,2	0,2	2,2	2,2	2,2	2,2	2,2	2,2	0,3	2,1	0,4	0,4	5,0	-1,-1	-1,-1
iteration_1705	-1,-1	0,2	2,0	3,0	-1,-1	0,0	4,0	-1,-1	4,0	3,0	4,0	2,0	3,0	3,0	4,0	1,3	4,0	6,0	2,0	2,0	4,0	6,0	6,0	4,0	3,0	2,3	2,3	2,3	3,0	-1,-1	4,0	5,0	1,3	-1,-1	3,0	-1,-1	6,0	5,3	0,3	6,0	3,0	7,0	7,0	7,0	2,2	0,2	3,0
iteration_1706	0,5	3,0	3,4	2,0	0,4	0,3	-1,-1	1,4	3,0	4,0	2,2	1,4	4,0	2,2	-1,-1	0,4	1,4	3,1	3,1	3,1	1,0	0,6	1,0	3,0	3,2	1,2	3,2	4,0	5,0	0,5	2,0	0,5	2,0	4,0	2,0	1,4	1,5	1,5	1,5	1,5	-1,-1	1,0	-1,-1	1,1	-1,-1	7,0	0,6
iteration_1707	4,0	1,3	4,0	0,3	2,0	4,0	1,3	1,0	4,0	1,0	5,0	-1,-1	1,3	3,2	3,0	5,0	1,1	5,0	1,0	1,0	5,0	2,0	3,0	3,3	1,0	7,0	4,0	1,3	0,5	0,4	1,0	0,5	1,5	2,1	1,5	1,2	0,5	0,10	1,5	1,5	0,5	3,0	1,3	1,3	0,5	2,1	1,0
iteration_1708	0,3	5,0	3,0	2,2	3,0	4,1	-1,-1	2,2	2,2	4,0	2,2	1,2	1,2	3,2	-1,-1	-1,-1	2,2	6,0	6,0	0,3	4,0	3,0	-1,-1	0,4	1,2	2,2	3,0	0,5	2,2	-1,-1	0,5	1,1	0,4	4,0	0,5	0,5	1,2	1,2	1,2	0,3	1,0	3,3	0,3	0,3	0,5	3,4	1,0
iteration_1709	-1,-1	0,4	3,4	-1,-1	0,5	0,4	0,7	3,1	1,1	3,3	4,1	0,7	0,5	4,0	3,3	5,0	3,1	0,4	0,4	0,5	3,1	4,4	4,4	2,0	6,0	2,3	6,0	0,3	0,2	0,5	0,1	-1,-1	0,4	-1,-1	0,4	0,0	0,1	0,4	0,4	0,1	4,0	1,1	-1,-1	-1,-1	0,5	1,3	0,2
iteration_1710	3,0	0,4	1,0	2,0	1,5	5,0	2,0	1,0	1,1	1,0	0,5	2,0	2,0	1,2	0,0	0,3	1,0	4,0	-1,-1	5,0	0,1	-1,-1	0,1	1,0	0,0	0,3	0,0	3,0	3,0	5,0	1,0	1,2	5,0	4,0	2,0	1,0	4,0	-1,-1	-1,-1	3,2	0,3	4,0	2,3	2,0	1,4	2,4	5,0
iteration_1711	-1,-1	4,0	3,2	0,2	3,2	5,0	3,0	3,2	0,5	3,0	5,0	3,2	0,4	0,5	-1,-1	-1,-1	3,0	4,0	1,0	7,0	-1,-1	4,0	7,0	0,4	3,2	0,3	3,3	1,0	-1,-1	2,2	1,2	0,4	1,2	4,0	1,2	1,2	0,3	0,5	1,1	0,5	0,1	1,2	1,1	0,2	-1,-1	3,3	1,1
iteration_1712	2,1	4,0	4,1	0,4	6,0	4,0	-1,-1	4,2	-1,-1	0,3	2,2	0,3	4,2	4,1	-1,-1	2,0	0,3	2,1	2,1	2,1	0,4	0,4	-1,-1	-1,-1	0,2	0,7	0,7	0,2	-1,-1	0,3	0,2	5,0	0,4	0,5	3,2	0,2	-1,-1	0,2	5,2	0,2	0,2	0,6	0,2	0,2	5,0	0,4	0,0
iteration_1713	2,3	1,4	0,7	0,3	2,4	-1,-1	0,6	0,3	1,2	-1,-1	2,3	0,7	0,3	2,2	0,6	3,2	0,7	-1,-1	0,7	0,7	1,0	0,6	2,3	0,5	3,3	-1,-1	3,3	4,0	0,3	-1,-1	1,3	2,0	1,0	0,4	-1,-1	1,3	-1,-1	1,0	2,0	1,0	1,1	0,7	1,4	0,4	0,5	0,6	-1,-1
iteration_1714	4,0	4,0	5,0	5,1	5,0	0,2	2,1	2,1	4,0	8,0	0,5	-1,-1	3,1	0,5	2,1	-1,-1	8,0	3,5	-1,-1	0,1	2,1	2,3	0,4	3,2	0,3	2,2	2,2	4,1	5,0	3,0	4,0	3,0	4,0	3,1	5,1	2,0	7,0	3,0	7,0	0,0	5,0	0,2	5,1	-1,-1	2,3	5,0	8,0
iteration_1715	3,1	-1,-1	4,1	8,0	7,0	1,3	8,0	4,1	4,1	8,0	5,0	8,0	8,0	0,4	4,1	4,0	8,0	4,3	5,0	4,3	8,0	4,0	9,0	4,2	4,1	4,0	5,0	4,0	4,0	4,0	-1,-1	-1,-1	0,0	4,0	8,0	6,0	0,3	0,0	0,0	0,0	1,4	6,0	4,4	4,4	1,2	-1,-1	4,0
iteration_1716	2,1	0,3	2,2	2,1	0,3	3,2	-1,-1	2,2	0,3	4,0	4,1	0,3	2,1	0,5	0,3	5,0	2,1	0,4	-1,-1	5,0	0,5	4,2	4,1	2,2	3,2	3,1	2,1	0,2	2,0	3,2	2,1	0,3	2,1	2,0	0,1	0,3	2,1	0,0	0,2	0,2	5,0	0,0	5,0	0,0	4,0	3,0	7,0
iteration_1717	0,5	4,1	4,1	-1,-1	4,1	-1,-1	4,1	9,0	0,3	-1,-1	0,5	4,1	4,1	0,3	0,4	4,0	0,2	0,3	4,0	0,1	-1,-1	0,6	0,1	0,1	2,3	2,1	2,3	0,3	0,3	0,5	0,4	1,4	0,1	-1,-1	0,1	0,3	1,1	0,4	1,0	-1,-1	3,0	3,0	3,0	6,0	2,3	-1,-1	3,1
iteration_1718	5,0	-1,-1	2,0	1,0	2,0	4,0	1,0	-1,-1	2,2	1,0	0,4	2,0	1,0	4,0	2,0	-1,-1	2,0	2,0	2,0	2,0	1,2	1,0	1,4	3,0	2,0	2,0	1,1	2,0	4,0	2,2	3,0	0,4	1,0	0,3	1,0	2,0	0,4	8,0	1,4	0,0	4,0	1,2	-1,-1	1,0	2,0	1,2	0,0
iteration_1719	1,4	0,3	0,6	0,5	1,1	2,0	0,6	0,8	4,0	-1,-1	0,2	0,5	0,3	-1,-1	0,8	0,4	0,5	1,4	1,2	1,2	-1,-1	0,1	0,3	0,4	0,4	0,4	0,4	3,1	0,5	1,3	0,5	5,0	0,2	1,0	3,4	0,7	-1,-1	3,1	2,1	2,1	2,0	-1,-1	4,0	-1,-1	-1,-1	7,0	1,1
iteration_1720	3,1	4,1	3,1	0,5	0,2	3,2	3,4	0,2	4,0	3,4	0,5	0,2	0,2	0,10	0,2	1,3	3,4	3,4	3,2	3,4	1,1	0,1	0,6	1,1	0,4	0,4	1,1	0,2	-1,-1	4,1	-1,-1	5,0	1,1	0,3	1,1	0,5	0,1	-1,-1	5,1	6,0	3,1	0,3	3,1	3,2	4,0	4,1	0,1
iteration_1721	4,0	-1,-1	5,0	0,2	4,0	1,3	4,1	0,2	0,4	4,1	-1,-1	1,1	4,1	4,0	1,1	3,0	4,1	1,1	4,3	0,4	4,1	0,2	0,2	6,0	2,0	2,0	-1,-1	4,1	2,1	0,5	4,1	2,0	6,0	0,4	4,1	4,4	3,0	5,0	5,0	3,0	0,4	0,2	0,3	0,3	0,4	0,6	1,2
iteration_1722	0,2	0,3	0,3	2,2	0,5	0,4	2,0	0,5	0,5	0,5	-1,-1	0,5	0,2	4,1	2,3	2,1	4,0	2,4	2,0	2,4	0,4	0,5	0,6	0,3	2,3	0,4	2,1	0,4	3,0	3,0	2,2	3,0	1,2	-1,-1	1,2	1,2	1,2	1,2	1,2	-1,-1	3,2	0,2	3,2	0,2	4,0	3,0	0,4
iteration_1723	0,2	3,1	0,1	2,0	0,1	0,2	1,1	1,1	2,0	1,1	2,0	-1,-1	1,0	3,0	1,0	0,3	1,1	0,2	0,2	1,1	0,4	2,0	1,0	2,0	0,1	0,1	0,2	1,3	5,0	2,2	1,3	4,0	4,3	5,0	1,3	3,0	7,0	-1,-1	7,0	1,3	0,1	6,0	1,0	1,1	-1,-1	0,1	3,0
iteration_1724	0,3	5,0	2,1	1,1	2,2	5,0	3,0	0,2	0,2	0,2	1,3	2,1	0,2	4,1	1,1	0,3	1,1	6,0	6,0	7,0	0,3	3,0	-1,-1	0,2	1,1	-1,-1	-1,-1	0,4	1,4	0,2	1,3	3,0	1,3	0,4	0,5	0,5	0,3	1,0	3,3	0,3	3,0	0,3	1,2	1,1	5,0	4,2	1,3
iteration_1725	0,5	0,4	0,2	0,4	0,7	-1,-1	0,3	-1,-1	5,0	0,1	4,0	0,5	0,5	3,0	0,3	4,1	0,3	0,3	3,2	3,2	0,3	2,3	2,2	2,2	0,2	0,2	0,3	2,1	0,5	0,5	2,2	4,0	0,3	-1,-1	0,3	0,6	4,1	0,2	0,2	4,1	0,4	6,0	0,3	0,3	0,4	0,4	-1,-1
iteration_1726	0,4	4,0	3,2	3,2	1,2	0,3	6,0	6,0	0,3	3,2	4,0	3,0	0,4	0,4	3,2	1,0	6,0	3,2	3,2	3,2	3,0	6,0	4,0	-1,-1	1,2	3,0	0,2	5,0	0,4	3,0	2,2	-1,-1	2,2	3,2	2,2	2,2	0,2	0,2	0,5	2,3	4,0	2,2	6,0	4,2	1,4	1,2	2,2
iteration_1727	4,0	3,2	3,2	0,4	1,2	2,0	-1,-1	0,5	-1,-1	3,1	4,0	0,3	0,3	3,0	3,3	1,2	0,5	2,1	2,1	2,1	2,2	0,2	4,2	1,2	0,5	1,3	3,2	0,4	-1,-1	1,1	0,7	4,0	0,2	0,4	0,5	0,4	3,1	-1,-1	3,1	3,1	1,4	0,4	2,1	0,8	0,4	0,6	-1,-1
iteration_1728	0,5	4,0	2,0	-1,-1	2,5	5,0	4,0	4,0	1,4	6,0	5,0	4,0	6,0	0,5	6,0	1,2	2,0	5,0	-1,-1	5,0	2,4	5,0	4,0	4,3	4,2	0,2	3,0	-1,-1	4,0	2,0	6,0	2,1	3,0	3,0	7,0	4,0	-1,-1	5,0	-1,-1	3,1	0,5	5,0	3,0	3,0	2,0	2,0	3,0
iteration_1729	0,2	0,5	0,6	2,5	0,6	5,0	2,1	2,5	2,1	0,10	5,0	0,6	2,1	0,5	0,6	0,3	2,5	1,1	1,1	1,1	0,6	4,5	1,1	0,4	0,1	0,4	0,8	-1,-1	0,5	4,1	2,5	5,0	2,5	0,2	2,0	2,1	7,0	2,0	2,0	5,5	1,4	0,0	0,4	4,0	3,0	0,2	2,0
iteration_1730	3,0	-1,-1	4,0	7,0	-1,-1	0,2	9,0	9,0	3,1	5,0	2,0	9,0	-1,-1	2,2	9,0	0,3	9,0	5,2	-1,-1	4,2	4,1	0,0	6,0	4,2	4,2	5,1	4,2	3,0	5,0	0,5	1,0	4,0	6,0	0,5	7,0	1,0	7,0	7,0	7,0	7,0	0,3	5,2	5,3	0,5	5,0	2,3	2,3
iteration_1731	2,2	2,0	1,2	4,4	1,2	4,0	5,0	5,0	0,3	1,4	0,4	-1,-1	-1,-1	3,0	1,4	3,0	5,0	7,0	5,0	2,0	1,1	0,5	1,3	6,0	3,0	-1,-1	3,0	4,1	0,5	5,0	0,5	0,3	0,5	5,0	0,2	1,4	0,4	0,4	0,6	0,6	2,2	0,1	2,0	0,2	0,4	5,0	0,4
iteration_1732	0,4	-1,-1	3,0	-1,-1	2,4	1,3	0,0	-1,-1	0,4	0,0	2,3	3,0	3,0	-1,-1	0,0	0,3	3,0	1,0	1,0	0,3	3,2	1,0	2,0	0,2	0,0	0,0	0,3	0,5	-1,-1	2,0	0,9	1,4	0,5	0,5	0,9	0,5	-1,-1	-1,-1	1,0	0,4	0,2	0,4	0,1	0,1	5,0	4,5	1,1
iteration_1733	0,2	5,0	5,0	6,0	5,1	1,1	4,1	2,1	2,0	2,0	5,0	4,0	2,1	0,5	2,0	4,0	4,0	5,0	1,1	4,1	3,0	7,0	-1,-1	2,0	4,0	0,0	6,0	4,1	4,0	-1,-1	2,1	5,0	6,0	5,0	6,0	0,3	5,0	8,0	6,0	3,0	2,0	5,0	2,0	5,0	1,1	1,1	2,0
iteration_1734	-1,-1	2,3	-1,-1	1,0	2,0	1,2	1,3	1,0	3,0	-1,-1	0,5	4,2	0,3	2,0	0,0	2,3	-1,-1	0,5	0,5	1,3	1,0	-1,-1	0,6	1,0	0,3	2,0	0,3	0,2	1,4	2,2	1,2	4,0	1,0	2,3	1,0	-1,-1	1,0	4,0	1,0	1,0	5,0	3,0	-1,-1	6,0	0,2	0,5	2,0
iteration_1735	0,4	5,0	1,2	0,6	4,2	4,1	1,4	1,4	4,1	1,2	0,4	1,4	-1,-1	1,3	0,6	-1,-1	0,6	5,0	1,1	4,4	1,1	1,2	0,6	1,4	-1,-1	0,3	0,4	0,4	0,4	0,5	0,6	0,5	0,6	3,0	0,6	0,6	0,5	0,8	0,5	0,5	4,0	-1,-1	1,4	3,0	1,0	4,0	1,1
iteration_1736	-1,-1	0,4	0,6	1,2	0,6	2,0	0,4	0,4	-1,-1	1,4	-1,-1	0,4	0,4	0,4	1,4	0,5	0,4	1,2	-1,-1	1,2	2,2	3,2	1,2	0,3	-1,-1	1,2	0,6	1,2	1,4	7,0	1,4	0,2	1,2	0,4	-1,-1	0,7	1,0	1,0	1,2	0,2	3,0	0,5	0,3	3,2	5,0	3,1	1,3
iteration_1737	4,0	3,0	4,0	2,0	3,0	2,1	4,0	-1,-1	0,3	4,0	0,2	4,0	2,0	1,2	4,0	0,4	4,0	4,0	-1,-1	-1,-1	0,3	-1,-1	2,1	1,0	2,2	2,2	2,2	0,4	2,1	3,1	-1,-1	0,2	2,0	0,3	2,0	0,5	0,1	2,1	0,1	0,1	3,2	2,0	5,0	2,2	4,0	-1,-1	-1,-1
iteration_1738	-1,-1	-1,-1	2,0	2,3	2,0	0,5	1,3	1,3	0,4	3,0	2,1	1,3	-1,-1	4,1	1,3	5,0	3,0	1,2	1,3	1,3	0,3	-1,-1	1,1	5,0	4,3	5,0	1,3	2,0	0,3	-1,-1	0,3	4,0	0,0	0,5	0,0	0,2	-1,-1	0,0	0,0	0,0	0,1	6,0	0,3	0,0	2,1	0,3	0,0
iteration_1739	0,5	3,0	1,3	1,1	2,3	3,0	2,0	1,1	4,1	1,3	5,0	1,3	0,4	4,1	1,1	2,0	1,1	-1,-1	4,0	1,0	5,0	1,3	5,0	4,3	2,0	2,0	2,0	4,0	-1,-1	5,0	5,0	5,0	1,1	1,1	1,1	-1,-1	4,1	1,1	4,0	4,1	-1,-1	1,1	3,0	2,1	1,3	1,3	-1,-1
iteration_1740	3,0	2,3	0,3	2,0	2,0	4,1	2,3	-1,-1	3,0	2,3	3,1	0,0	-1,-1	3,0	0,0	0,4	-1,-1	4,3	4,3	6,0	3,0	0,1	-1,-1	3,3	-1,-1	0,1	-1,-1	4,0	0,1	2,2	2,1	1,3	2,1	2,2	2,0	2,1	3,0	1,1	1,1	0,4	0,2	4,0	4,1	2,2	0,5	0,3	4,0
iteration_1741	4,0	0,2	0,2	2,0	4,0	0,2	1,0	1,0	0,5	1,2	0,3	1,2	-1,-1	1,2	-1,-1	2,2	1,0	1,1	1,1	0,1	1,2	0,5	0,5	1,0	2,2	1,2	1,2	0,0	1,2	-1,-1	2,0	0,4	1,2	0,3	1,2	2,0	1,2	-1,-1	0,4	0,4	1,0	-1,-1	0,2	1,0	0,5	0,2	0,2
iteration_1742	0,4	2,0	2,2	4,2	0,2	-1,-1	4,2	0,4	-1,-1	2,2	0,4	2,2	6,0	2,0	4,2	0,3	-1,-1	5,0	5,0	5,0	0,3	2,3	-1,-1	-1,-1	-1,-1	4,2	4,2	4,1	-1,-1	-1,-1	0,3	4,0	4,0	2,0	0,1	1,1	1,0	1,0	7,0	7,0	0,5	0,1	0,3	0,2	2,2	0,3	0,2
iteration_1743	3,0	0,5	0,2	2,2	0,2	3,1	0,2	0,4	0,4	0,4	5,0	2,0	2,0	5,0	0,4	2,0	-1,-1	3,0	0,1	3,0	0,4	5,0	7,0	0,4	1,2	1,2	1,2	2,1	0,4	0,2	2,2	5,0	0,3	4,0	2,2	2,0	2,2	2,1	2,1	3,1	2,0	5,0	2,0	5,0	-1,-1	3,0	2,2
iteration_1744	4,1	0,4	0,5	2,0	0,1	0,2	-1,-1	0,1	0,4	-1,-1	5,0	2,1	0,0	3,2	0,4	4,1	0,1	0,1	0,3	0,3	0,4	5,1	7,0	2,2	0,5	0,5	4,0	5,0	0,2	0,5	3,2	5,0	3,2	2,3	3,2	0,2	3,2	2,2	2,2	6,0	1,3	5,0	2,3	3,3	2,3	0,6	3,3
iteration_1745	0,4	1,4	0,6	-1,-1	2,5	0,3	0,6	0,3	3,2	0,6	3,0	-1,-1	0,6	2,0	-1,-1	0,5	0,3	0,2	0,7	0,2	3,1	3,2	-1,-1	0,4	0,5	0,3	0,3	0,4	0,3	2,0	0,4	2,3	0,3	0,5	0,4	1,2	0,5	2,2	0,5	0,4	-1,-1	0,6	0,3	0,4	3,0	2,1	0,3
iteration_1746	3,0	0,5	3,1	0,2	0,1	2,2	0,3	3,2	2,0	3,2	-1,-1	0,1	3,2	1,1	0,3	0,3	0,1	0,3	0,4	0,4	1,2	2,0	-1,-1	0,3	0,5	-1,-1	0,1	0,3	3,0	5,0	0,2	0,4	0,1	5,0	-1,-1	5,2	0,0	0,0	0,0	0,5	4,0	4,1	8,0	-1,-1	4,0	7,0	4,0
iteration_1747	2,0	2,0	1,0	-1,-1	1,0	0,3	0,5	0,5	4,0	1,0	0,4	1,5	0,0	3,0	1,0	1,3	0,5	0,8	0,5	0,5	1,5	0,8	1,3	1,0	1,0	3,0	1,3	3,0	0,5	4,0	3,5	1,1	0,5	0,4	0,0	4,0	1,5	1,5	1,5	1,5	2,0	0,2	1,0	1,2	4,0	4,2	2,0
iteration_1748	3,0	4,0	7,0	-1,-1	4,0	3,0	3,0	4,0	0,5	3,3	4,0	4,3	4,3	5,0	-1,-1	1,2	4,3	4,0	2,0	5,0	4,0	0,3	4,0	6,0	3,2	3,2	3,2	0,3	0,4	0,2	0,7	0,5	-1,-1	4,0	0,7	0,1	0,1	0,4	0,4	0,7	0,2	2,4	2,1	2,1	2,2	4,0	0,2
iteration_1749	4,0	5,0	5,3	0,2	3,0	3,0	2,2	0,0	0,4	0,2	4,1	2,2	0,0	-1,-1	0,0	1,3	2,0	4,0	-1,-1	2,2	-1,-1	4,2	2,1	-1,-1	0,3	0,3	0,3	3,2	4,0	1,4	3,0	5,0	4,2	-1,-1	0,2	4,0	9,0	0,2	4,0	9,0	3,1	1,0	3,0	3,0	0,2	1,1	8,0
iteration_1750	-1,-1	0,3	0,8	0,1	0,0	5,0	0,3	0,3	0,5	0,3	3,0	0,4	0,5	1,4	0,6	1,3	0,5	0,0	0,3	0,3	0,0	2,1	2,1	3,5	0,8	0,8	1,1	2,1	0,5	3,1	0,1	0,5	2,5	4,1	2,0	0,2	0,9	0,6	2,4	-1,-1	-1,-1	6,0	6,0	6,0	5,0	6,0	2,5
iteration_1751	2,2	3,1	2,1	2,3	5,0	4,0	-1,-1	-1,-1	3,1	2,3	0,4	-1,-1	4,0	-1,-1	0,4	3,2	4,0	0,1	4,1	4,1	5,0	2,3	2,1	2,0	-1,-1	-1,-1	0,5	2,1	-1,-1	2,0	2,3	3,2	2,2	0,3	2,2	3,0	0,4	5,0	0,4	2,2	5,0	0,2	1,0	1,0	0,2	0,4	1,2
iteration_1752	3,0	4,0	0,0	3,0	4,2	1,2	1,0	2,0	0,3	1,0	-1,-1	1,0	1,0	-1,-1	1,0	1,4	1,0	1,0	1,2	0,2	2,3	-1,-1	1,1	3,0	2,0	2,0	1,4	2,3	1,0	3,2	-1,-1	5,0	1,3	0,4	-1,-1	5,0	4,3	1,3	-1,-1	2,0	0,2	0,3	-1,-1	0,4	2,0	2,1	0,4
iteration_1753	1,2	0,5	0,0	0,3	0,5	3,0	0,3	0,0	5,0	0,0	1,2	0,0	0,0	2,3	0,0	1,4	0,3	2,0	1,3	1,0	0,0	0,2	0,2	2,0	0,4	-1,-1	1,0	2,3	3,0	0,3	0,3	5,0	5,0	2,1	0,3	0,3	5,0	6,0	4,0	5,0	0,3	0,4	0,3	0,2	4,0	2,1	3,1
iteration_1754	0,4	4,0	0,0	3,0	0,4	0,2	1,0	2,0	0,5	1,0	4,0	1,0	2,0	4,0	1,0	0,5	1,0	-1,-1	0,2	-1,-1	2,5	1,0	2,0	0,0	1,2	1,2	0,2	1,4	2,1	5,0	3,0	1,3	2,4	-1,-1	1,1	-1,-1	2,3	0,7	-1,-1	1,4	4,0	5,0	-1,-1	5,0	1,4	5,0	4,3
iteration_1755	2,0	5,0	-1,-1	3,0	3,0	3,0	3,0	3,0	-1,-1	4,0	4,0	5,0	3,0	1,2	4,0	-1,-1	4,0	3,0	2,0	-1,-1	2,0	-1,-1	4,0	2,2	2,3	2,1	2,3	2,1	3,0	5,0	2,1	2,1	3,0	-1,-1	1,1	4,1	2,1	4,0	4,0	2,1	2,0	-1,-1	0,1	-1,-1	0,2	0,4	2,0
iteration_1756	1,0	2,2	0,2	5,4	2,0	5,0	0,4	0,4	-1,-1	0,4	0,3	0,6	5,2	0,5	5,2	-1,-1	0,6	0,4	-1,-1	0,0	0,1	-1,-1	0,5	0,7	2,2	2,2	0,3	1,4	5,0	0,2	-1,-1	4,0	1,0	-1,-1	-1,-1	1,2	4,0	1,0	0,0	4,0	1,3	7,0	5,3	-1,-1	0,2	0,3	0,3
iteration_1757	2,2	1,3	0,5	0,4	0,5	-1,-1	1,2	5,3	0,4	5,3	5,0	1,3	5,3	1,0	-1,-1	5,0	1,3	2,2	4,0	3,2	0,6	3,0	-1,-1	1,3	2,2	8,0	8,0	5,0	5,0	3,1	1,0	-1,-1	9,0	4,0	1,0	4,0	4,0	7,0	6,0	5,0	-1,-1	0,0	2,0	-1,-1	0,4	4,4	2,0
iteration_1758	0,4	-1,-1	1,2	4,0	0,4	0,5	2,2	2,2	4,0	-1,-1	-1,-1	2,2	3,0	0,5	1,0	0,4	2,2	-1,-1	0,6	0,3	2,2	3,0	6,0	2,0	0,6	0,6	2,0	2,1	2,3	0,2	2,3	4,0	2,3	0,3	2,3	0,3	2,3	4,0	4,0	4,0	3,2	2,3	5,0	5,0	5,0	0,3	-1,-1
iteration_1759	3,0	-1,-1	3,2	2,0	1,0	0,4	1,2	-1,-1	0,5	4,0	0,4	4,0	4,0	5,0	-1,-1	0,5	-1,-1	-1,-1	1,2	0,4	0,6	3,3	1,3	-1,-1	1,3	1,3	1,2	4,0	5,0	3,0	5,0	0,5	2,0	5,0	7,0	3,0	1,5	1,0	1,0	1,5	2,0	8,0	5,0	5,0	5,0	4,0	0,0
iteration_1760	3,0	3,1	3,1	3,0	6,0	0,4	2,1	1,1	4,0	1,1	3,2	5,0	2,1	5,0	5,0	3,2	5,0	2,3	2,1	2,3	4,0	5,0	2,2	2,1	3,2	3,2	2,2	4,0	2,0	5,0	5,0	0,4	-1,-1	0,2	1,0	-1,-1	2,2	1,2	2,2	1,2	2,0	0,2	2,2	2,0	0,5	0,6	4,0
iteration_1761	0,3	-1,-1	1,1	0,5	0,4	0,2	0,2	0,2	0,4	1,1	5,1	0,5	-1,-1	2,1	1,4	5,0	0,2	0,1	0,3	0,3	0,5	0,3	3,1	2,4	3,4	2,4	-1,-1	0,2	0,4	3,2	-1,-1	5,0	-1,-1	1,0	0,1	3,4	0,1	5,0	5,0	5,0	3,0	-1,-1	0,0	-1,-1	-1,-1	1,2	0,1
iteration_1762	3,0	3,1	-1,-1	0,0	-1,-1	0,2	0,0	0,1	1,2	0,0	0,3	0,1	0,0	2,2	0,1	1,0	0,1	0,0	0,2	0,2	1,0	0,2	0,1	2,0	-1,-1	0,1	0,0	0,3	0,2	2,2	0,0	2,0	0,0	4,5	0,0	0,2	1,0	1,0	1,0	1,0	-1,-1	0,3	1,3	1,3	2,0	1,0	0,3
iteration_1763	0,5	3,1	-1,-1	0,1	0,3	-1,-1	0,3	3,0	5,0	0,4	3,0	0,3	3,1	0,3	0,3	0,4	3,0	1,3	0,3	1,0	3,0	3,0	3,0	3,3	0,4	0,4	0,7	0,3	0,2	1,4	0,1	5,0	4,0	4,1	0,4	0,5	5,1	5,0	0,1	5,1	5,0	4,3	5,0	4,3	3,2	4,2	6,0
iteration_1764	-1,-1	0,2	3,2	0,2	2,2	1,1	3,1	3,1	-1,-1	0,3	4,0	1,0	3,1	3,0	3,1	0,2	3,1	3,1	1,1	0,2	0,3	4,1	-1,-1	-1,-1	0,2	-1,-1	0,2	0,2	0,2	1,1	0,2	4,0	0,2	-1,-1	0,2	0,2	2,1	2,1	2,1	2,1	0,5	0,1	0,2	0,2	0,5	3,0	0,1
iteration_1765	2,3	1,2	2,2	0,5	0,5	3,0	2,3	2,2	-1,-1	0,4	3,2	5,0	0,4	1,2	0,4	3,0	-1,-1	2,0	0,3	3,3	0,2	3,2	0,4	0,4	3,2	-1,-1	3,2	1,2	0,3	0,5	-1,-1	0,5	0,5	3,0	0,2	1,1	0,6	0,5	0,5	0,6	0,2	0,2	0,1	0,3	2,1	5,0	0,4
iteration_1766	-1,-1	3,1	0,2	5,0	3,1	0,3	3,1	2,1	1,4	2,1	4,0	2,1	2,1	2,0	-1,-1	0,4	2,1	0,1	3,3	3,3	3,0	4,0	4,0	0,1	0,5	3,4	3,4	5,0	-1,-1	2,3	-1,-1	0,5	2,1	1,2	3,1	3,3	0,6	2,0	0,6	2,5	4,0	3,2	2,2	2,2	4,0	3,2	0,3
iteration_1767	3,0	-1,-1	-1,-1	3,3	0,0	1,4	3,3	0,7	0,4	3,3	4,0	0,7	0,7	5,0	0,7	1,2	6,0	4,0	1,3	-1,-1	-1,-1	3,3	3,4	5,4	1,3	0,6	0,5	-1,-1	5,0	1,2	3,3	0,4	3,0	1,3	-1,-1	1,3	3,4	3,0	0,4	3,0	5,0	1,0	0,2	0,0	2,0	2,3	8,0
iteration_1768	0,5	2,0	2,5	3,0	2,0	3,0	-1,-1	4,0	-1,-1	3,0	-1,-1	1,5	1,5	-1,-1	4,0	5,0	2,5	2,0	5,0	2,0	3,0	-1,-1	0,5	3,4	2,0	-1,-1	2,0	2,2	2,0	3,2	1,2	0,4	1,2	0,4	3,0	3,2	1,2	0,4	1,2	0,4	0,3	2,1	2,3	0,1	2,0	1,1	3,0
iteration_1769	1,2	5,0	1,0	5,1	5,2	2,1	0,1	5,0	0,5	-1,-1	-1,-1	-1,-1	0,1	0,5	6,0	5,0	1,1	2,1	2,0	2,0	0,4	0,2	0,2	0,2	1,0	1,0	5,0	-1,-1	5,0	4,0	5,1	1,2	0,1	0,4	0,1	2,0	0,3	0,3	0,2	1,0	-1,-1	0,2	0,1	0,6	-1,-1	0,5	-1,-1
iteration_1770	0,2	0,2	0,2	1,2	0,2	0,4	0,3	-1,-1	-1,-1	1,1	4,0	1,1	1,1	0,3	0,3	0,2	1,1	0,5	0,4	0,4	-1,-1	3,0	2,1	0,4	-1,-1	0,2	0,3	0,3	5,0	3,2	1,2	4,0	-1,-1	3,2	1,1	3,2	2,2	3,0	3,0	3,0	5,0	0,3	5,1	0,2	0,2	0,3	7,0
iteration_1771	4,0	-1,-1	-1,-1	1,0	3,0	2,3	4,0	4,0	0,4	4,0	0,2	4,0	4,0	3,1	3,0	1,3	3,0	1,3	5,0	1,3	1,2	1,1	1,1	3,1	-1,-1	0,3	1,0	3,2	4,1	0,5	-1,-1	0,3	4,2	0,2	7,0	0,2	4,0	4,0	4,3	4,3	3,0	3,0	3,0	-1,-1	0,5	0,1	3,0
iteration_1772	-1,-1	3,0	2,0	1,0	2,0	4,1	1,0	2,0	2,0	0,0	3,0	0,0	-1,-1	5,0	0,0	-1,-1	2,0	-1,-1	1,1	4,0	4,0	1,0	2,0	3,0	0,0	0,3	0,0	0,4	4,0	0,4	1,4	0,3	3,4	0,1	1,0	0,7	-1,-1	-1,-1	3,0	0,4	1,4	0,0	0,3	1,0	1,2	0,3	0,0
iteration_1773	1,1	5,0	3,0	3,0	2,1	0,5	5,0	5,0	0,5	4,0	4,0	-1,-1	1,0	-1,-1	1,0	2,0	2,0	3,4	2,4	2,1	2,1	3,0	5,0	3,0	1,0	2,0	1,0	4,0	3,1	0,5	-1,-1	4,0	3,0	0,2	0,1	-1,-1	5,0	2,0	2,0	0,2	4,0	0,3	4,1	0,2	3,1	0,1	6,0
iteration_1774	0,3	4,1	-1,-1	2,4	0,1	0,2	0,7	0,5	2,1	0,7	-1,-1	2,3	0,5	4,0	0,7	0,5	2,3	0,4	0,4	0,5	2,1	2,0	2,0	2,1	0,5	0,5	0,5	4,0	0,4	4,0	2,0	-1,-1	2,4	4,0	2,4	3,0	1,4	3,0	-1,-1	4,0	2,0	2,5	-1,-1	-1,-1	-1,-1	0,7	1,5
iteration_1775	0,5	0,3	0,3	6,0	-1,-1	4,0	4,0	3,1	4,0	3,1	3,0	3,1	3,2	-1,-1	3,1	1,2	3,1	6,0	6,0	3,2	2,1	2,1	1,1	0,7	4,0	1,1	0,3	4,0	3,0	1,2	4,0	0,3	1,0	5,0	4,0	2,0	0,3	0,3	0,3	-1,-1	0,2	7,0	4,2	3,2	0,5	1,1	0,5
iteration_1776	5,0	5,0	0,0	0,4	-1,-1	7,0	0,4	-1,-1	0,1	0,4	0,2	0,0	0,0	0,1	0,0	4,0	0,4	0,6	-1,-1	0,6	0,4	0,1	0,1	0,1	1,0	1,0	3,0	0,5	0,2	0,5	0,3	2,1	0,4	5,0	0,3	0,3	0,1	0,5	2,4	0,1	-1,-1	0,1	0,5	0,1	4,0	2,0	0,4
iteration_1777	-1,-1	2,3	0,3	1,0	5,3	1,2	0,0	0,3	4,0	0,3	0,4	0,3	-1,-1	4,0	-1,-1	5,0	0,3	0,2	1,0	0,2	0,5	0,2	-1,-1	0,0	0,0	5,0	0,0	2,0	2,0	3,2	3,0	3,1	1,0	1,2	3,0	2,2	1,1	0,1	4,0	1,1	1,4	-1,-1	2,4	2,0	5,0	6,0	1,4
iteration_1778	2,1	2,1	2,1	0,3	2,1	1,4	-1,-1	2,1	5,0	-1,-1	5,0	2,2	2,2	3,1	2,2	2,1	2,1	0,5	1,1	1,1	4,0	5,2	0,2	5,0	2,1	2,1	0,3	0,2	0,5	2,0	0,1	5,0	0,3	2,0	0,4	1,1	5,2	0,2	0,2	5,1	4,0	1,3	2,3	3,0	3,1	4,0	2,2
iteration_1779	0,5	0,4	-1,-1	-1,-1	0,2	-1,-1	0,2	1,0	5,0	1,0	3,2	0,2	1,3	0,2	1,3	4,0	0,2	9,0	0,2	3,2	4,0	0,2	0,4	1,2	3,3	1,3	3,3	0,3	3,0	4,0	2,1	3,2	2,1	3,0	1,1	6,0	3,1	5,0	5,0	-1,-1	0,4	3,0	1,4	2,4	0,5	1,5	0,5
iteration_1780	0,4	5,0	3,1	0,6	3,1	4,0	0,6	0,6	0,5	3,1	5,0	3,1	3,5	5,0	0,6	1,3	-1,-1	0,1	4,5	4,5	0,5	6,0	5,0	1,5	-1,-1	1,5	-1,-1	0,5	0,2	1,2	-1,-1	0,5	0,6	2,0	0,6	1,0	0,3	0,3	4,0	0,3	1,4	1,1	1,1	0,5	2,0	3,0	1,1
iteration_1781	4,0	0,2	0,0	2,2	4,2	5,0	-1,-1	0,2	0,2	0,2	2,0	2,0	0,2	1,0	-1,-1	0,3	2,0	2,0	3,0	3,0	-1,-1	2,0	-1,-1	1,2	-1,-1	0,1	0,1	0,5	2,0	2,3	0,3	-1,-1	2,3	0,5	2,3	0,6	-1,-1	2,3	4,0	6,0	5,0	0,3	1,3	4,3	1,4	1,0	1,3
iteration_1782	4,0	2,0	4,0	0,1	2,0	-1,-1	3,0	3,1	3,0	3,1	-1,-1	1,1	1,1	4,0	1,1	0,2	1,1	3,3	3,2	0,3	3,1	3,1	4,0	4,0	0,1	0,1	1,2	0,4	5,0	1,3	0,1	0,5	5,3	0,4	5,3	1,0	0,8	0,3	5,0	5,0	1,1	0,0	-1,-1	-1,-1	-1,-1	0,3	0,7
iteration_1783	2,0	1,0	0,0	0,8	2,0	-1,-1	0,4	0,4	0,4	0,4	0,3	0,4	0,4	4,1	0,4	-1,-1	0,4	0,5	0,7	0,1	0,4	-1,-1	0,0	0,1	1,0	0,6	1,4	-1,-1	0,5	4,5	0,8	3,0	0,5	5,0	0,5	1,4	2,4	1,4	1,1	1,1	0,2	2,1	-1,-1	0,2	2,2	5,0	0,5
iteration_1784	1,0	1,3	2,0	4,0	2,0	-1,-1	3,0	3,0	-1,-1	3,0	3,0	-1,-1	3,0	4,0	3,0	0,5	3,0	4,0	2,1	-1,-1	2,0	5,0	4,0	4,0	2,5	2,5	2,5	4,0	-1,-1	0,4	4,0	5,0	4,0	3,2	4,0	5,0	7,0	2,0	7,0	7,0	0,4	5,0	2,4	3,4	2,0	1,2	4,0
iteration_1785	-1,-1	4,0	4,0	1,1	4,0	0,5	2,1	2,1	3,2	-1,-1	-1,-1	2,1	-1,-1	-1,-1	-1,-1	3,0	2,1	2,2	0,4	0,3	3,1	4,0	4,0	2,0	4,0	4,0	3,0	-1,-1	0,2	0,3	1,1	3,1	1,1	4,0	0,5	0,2	-1,-1	3,1	-1,-1	3,1	3,2	1,1	1,2	0,3	2,3	3,0	-1,-1
iteration_1786	0,3	2,3	-1,-1	2,0	2,1	5,0	-1,-1	3,0	1,3	1,2	2,0	1,2	3,0	5,0	-1,-1	2,0	-1,-1	-1,-1	6,0	2,0	2,0	-1,-1	-1,-1	3,0	1,0	1,0	3,0	1,4	4,0	3,2	1,4	0,2	3,4	3,0	3,4	4,0	0,5	3,0	3,1	3,1	2,3	0,4	0,3	0,7	0,4	3,2	0,1
iteration_1787	4,0	0,2	1,2	-1,-1	3,0	5,0	-1,-1	1,2	0,4	1,4	1,3	0,6	0,4	0,5	0,6	3,2	1,4	0,2	5,2	0,2	1,3	0,5	0,7	0,5	0,6	3,2	3,2	0,5	0,5	0,5	0,4	1,4	0,7	0,5	-1,-1	0,3	0,7	1,4	0,2	0,8	2,0	0,8	1,4	1,4	0,2	0,6	0,7
iteration_1788	-1,-1	0,5	-1,-1	-1,-1	0,7	1,3	0,4	-1,-1	0,3	0,4	2,0	0,5	0,4	5,0	0,5	-1,-1	0,5	0,6	0,0	0,4	0,4	1,4	1,4	2,3	3,1	3,1	3,1	3,1	3,1	0,5	3,1	2,1	3,1	1,1	0,2	3,4	0,2	0,2	0,2	-1,-1	0,4	0,2	0,3	0,3	5,0	3,0	0,3
iteration_1789	-1,-1	5,0	8,0	0,2	7,0	-1,-1	2,2	5,0	-1,-1	-1,-1	2,2	5,2	5,2	-1,-1	2,2	1,2	2,2	3,2	0,3	2,1	-1,-1	7,0	0,4	6,0	1,2	2,2	2,2	0,5	1,2	1,3	1,5	1,2	0,2	0,2	0,2	1,3	1,2	0,2	0,4	1,0	0,4	0,2	0,4	0,2	0,3	0,4	1,2
iteration_1790	-1,-1	-1,-1	0,1	1,3	2,1	1,0	1,0	0,2	-1,-1	1,1	3,1	1,1	1,1	0,3	0,3	-1,-1	1,0	1,0	1,0	0,0	2,3	4,0	4,0	0,3	0,0	4,3	4,0	1,3	0,5	0,4	0,6	0,4	0,5	3,1	-1,-1	0,3	0,4	0,4	0,4	0,5	0,2	-1,-1	0,3	-1,-1	4,0	1,1	0,5
iteration_1791	0,3	0,2	0,2	-1,-1	0,3	0,4	-1,-1	0,4	0,2	0,4	3,0	0,4	0,2	0,3	0,2	6,0	0,4	0,3	0,3	0,3	0,5	1,3	2,1	0,2	2,1	2,1	2,1	0,5	0,3	0,2	0,1	0,5	-1,-1	3,1	0,1	0,1	0,8	0,8	0,9	0,8	3,0	0,1	0,1	3,1	0,4	0,3	0,5
iteration_1792	1,2	2,0	1,0	0,3	0,2	3,0	1,2	1,1	4,0	1,2	0,4	1,1	0,2	-1,-1	1,1	0,4	0,1	3,2	1,0	4,0	3,0	-1,-1	1,0	2,2	0,3	1,2	-1,-1	0,2	1,1	0,0	1,0	0,4	-1,-1	3,1	0,3	3,0	0,2	-1,-1	0,2	1,2	4,1	0,3	0,2	0,3	-1,-1	1,1	-1,-1
iteration_1793	2,3	-1,-1	0,5	1,4	0,6	0,5	0,7	1,3	1,2	1,2	1,3	0,7	1,3	2,3	0,7	1,1	1,2	0,6	0,5	-1,-1	0,5	-1,-1	1,4	3,0	1,3	0,5	1,3	3,0	0,4	2,3	1,0	0,4	2,4	0,1	1,0	1,3	2,0	0,8	2,0	2,0	5,0	2,0	5,0	5,0	2,3	0,3	7,0
iteration_1794	3,2	5,0	5,0	3,0	6,0	2,1	-1,-1	5,0	4,0	-1,-1	4,1	4,0	-1,-1	2,1	5,0	4,0	4,0	3,0	1,1	3,1	4,0	7,0	4,2	1,1	2,0	7,0	3,0	4,0	3,0	3,1	4,0	1,4	3,0	0,5	4,0	5,0	2,4	1,4	2,4	1,4	0,2	2,5	2,1	0,6	2,0	1,0	2,1
iteration_1795	2,3	4,1	2,1	1,1	2,1	-1,-1	0,2	3,0	4,0	3,0	3,2	0,2	2,1	3,0	0,2	1,1	0,0	0,1	-1,-1	3,1	2,0	3,1	3,1	0,1	0,2	1,1	0,2	3,1	1,4	2,0	4,0	0,3	3,4	2,3	0,5	5,0	0,6	0,6	3,1	3,1	2,0	2,1	3,0	1,1	3,0	2,0	1,4
iteration_1796	5,0	0,4	0,2	-1,-1	0,2	4,0	3,2	0,0	0,5	3,2	5,0	-1,-1	0,0	0,5	3,2	2,3	0,2	4,2	3,0	3,0	0,3	0,2	0,0	-1,-1	5,0	3,3	5,0	3,0	2,0	5,0	5,0	4,0	3,0	4,0	5,0	2,0	1,0	4,0	4,0	4,0	-1,-1	6,0	7,0	3,0	4,0	5,0	4,0
iteration_1797	0,4	0,5	0,6	0,4	0,6	0,3	0,6	0,6	5,0	0,4	-1,-1	0,4	0,4	0,3	0,6	0,2	2,0	-1,-1	0,5	0,4	3,2	0,6	1,2	0,3	0,6	0,4	0,4	-1,-1	0,2	0,4	0,2	0,3	0,2	3,1	0,0	0,3	0,2	0,2	0,1	0,2	-1,-1	3,0	0,0	3,2	0,4	3,1	0,0
iteration_1798	0,2	5,0	5,0	3,4	5,2	5,0	5,4	3,0	0,2	0,4	0,2	8,0	8,0	0,4	-1,-1	3,0	0,4	4,4	1,4	9,0	3,0	5,3	5,1	5,2	2,4	-1,-1	1,4	0,4	4,0	-1,-1	3,4	5,0	3,0	0,4	3,0	3,1	3,0	3,0	8,0	0,0	0,4	3,2	3,3	0,5	2,0	1,2	6,0
iteration_1799	4,0	4,0	2,0	0,5	6,0	0,4	0,2	0,2	4,0	0,3	2,1	0,3	2,3	2,3	2,3	0,4	2,3	0,3	0,5	0,3	1,0	2,3	2,3	4,0	0,3	2,3	0,4	1,3	0,5	3,1	0,6	5,0	1,2	-1,-1	0,5	3,3	6,0	5,2	1,0	1,0	4,0	3,2	7,0	4,2	0,4	3,0	8,0
iteration_1800	3,0	0,5	1,4	0,0	2,1	4,0	0,4	1,0	3,2	1,0	0,5	0,4	1,0	1,4	0,4	0,2	0,4	1,4	1,4	1,4	0,2	0,1	0,4	0,4	0,0	0,6	-1,-1	0,2	3,0	1,4	3,0	4,0	5,0	0,5	3,0	-1,-1	-1,-1	5,0	-1,-1	5,0	0,3	0,2	0,3	0,5	-1,-1	0,3	2,0
iteration_1801	5,0	0,2	3,2	2,1	2,0	0,5	5,0	2,2	3,2	5,0	1,3	2,2	0,3	0,3	2,2	0,2	-1,-1	2,0	2,0	2,0	-1,-1	1,2	1,2	0,4	0,2	0,4	2,2	2,0	0,6	-1,-1	2,1	0,5	2,1	2,3	0,1	5,0	0,6	2,5	2,0	0,1	-1,-1	2,0	0,0	2,5	3,0	2,3	0,1
iteration_1802	5,0	1,4	5,0	1,3	-1,-1	2,2	1,0	2,0	0,4	0,3	2,0	0,3	1,3	2,2	2,0	0,3	0,3	1,2	3,0	3,0	1,4	2,3	2,0	-1,-1	1,1	1,1	1,2	0,5	-1,-1	5,0	1,3	1,2	2,2	0,4	2,2	4,0	3,0	1,2	3,0	0,4	4,0	-1,-1	2,3	4,0	0,5	0,7	3,0
iteration_1803	5,0	0,5	5,1	-1,-1	5,4	0,3	6,0	1,1	5,0	5,0	0,5	1,1	1,1	5,0	5,0	0,5	-1,-1	1,1	1,2	5,1	1,1	0,6	1,0	-1,-1	-1,-1	0,1	0,1	2,0	2,0	-1,-1	1,0	2,3	3,0	0,3	3,0	2,0	2,3	1,3	3,0	4,0	0,2	1,2	0,3	0,3	3,0	0,2	0,6
iteration_1804	0,3	5,0	1,0	4,3	1,3	3,0	1,3	1,3	1,0	0,3	3,2	4,0	1,3	0,4	0,3	-1,-1	0,3	0,3	-1,-1	1,0	0,7	7,0	4,2	0,5	1,0	0,6	0,6	2,3	5,0	0,5	4,3	4,0	3,0	0,5	6,0	0,3	3,0	4,0	4,0	4,0	-1,-1	4,4	2,4	6,0	3,2	-1,-1	1,4
iteration_1805	5,0	4,1	7,0	2,1	7,0	3,0	4,1	-1,-1	4,0	6,0	4,1	5,0	6,0	0,4	-1,-1	5,0	5,0	2,1	1,1	2,1	0,2	7,0	6,0	4,3	5,0	5,0	8,0	-1,-1	2,1	3,0	4,0	5,0	2,1	2,0	2,1	5,0	5,1	-1,-1	2,0	-1,-1	-1,-1	3,0	-1,-1	3,0	0,5	1,5	-1,-1
iteration_1806	0,4	4,0	0,2	-1,-1	4,2	2,1	0,1	3,2	0,5	3,2	3,0	-1,-1	3,2	0,2	-1,-1	5,0	0,1	2,1	0,1	2,1	3,3	7,0	0,3	0,2	4,0	1,1	4,1	5,0	0,5	0,5	2,1	1,0	3,4	0,4	2,4	0,5	4,0	0,4	-1,-1	3,0	3,0	2,3	3,0	-1,-1	2,0	1,3	2,0
iteration_1807	3,0	3,1	5,0	0,7	1,1	5,0	3,5	3,2	0,4	2,5	0,4	2,2	3,2	4,0	3,5	0,2	2,5	5,4	7,0	4,5	-1,-1	2,0	0,2	5,0	0,6	0,6	-1,-1	0,2	0,5	3,0	-1,-1	2,2	0,5	1,1	0,2	3,2	0,2	0,7	2,0	0,7	5,0	0,1	-1,-1	-1,-1	2,3	0,4	0,2
iteration_1808	0,5	2,0	1,4	0,5	1,4	4,1	1,1	0,8	0,5	-1,-1	4,0	0,8	1,4	5,0	0,8	4,0	1,1	5,0	5,0	-1,-1	0,5	4,4	0,4	2,0	0,4	0,4	4,4	1,1	1,4	4,1	-1,-1	0,2	2,0	2,1	1,1	1,1	-1,-1	1,2	1,2	1,0	0,2	2,1	0,3	2,0	0,4	2,2	0,2
iteration_1809	2,0	4,0	1,0	0,6	5,0	4,0	0,4	1,4	4,1	0,2	2,0	0,4	-1,-1	0,2	1,2	2,1	0,2	2,0	2,4	2,0	2,4	2,0	0,0	0,5	2,2	2,2	3,0	0,4	1,4	4,1	-1,-1	2,2	1,2	2,2	-1,-1	1,1	1,2	1,2	2,2	2,2	1,0	2,4	3,0	3,0	-1,-1	-1,-1	2,0
iteration_1810	3,1	0,2	0,1	0,1	3,0	4,0	0,2	0,2	0,2	0,0	0,5	0,2	0,2	0,5	0,2	4,0	0,1	-1,-1	3,1	3,1	0,2	0,3	0,3	0,6	2,1	-1,-1	2,1	0,4	0,3	0,4	0,4	1,1	0,6	3,2	0,1	0,4	-1,-1	1,3	0,4	-1,-1	0,5	0,2	0,4	0,3	4,1	4,2	1,4
iteration_1811	1,1	3,2	0,3	5,0	0,3	4,0	3,2	2,2	2,0	3,1	3,4	3,2	2,1	0,2	2,1	5,0	-1,-1	4,2	4,2	0,2	3,0	-1,-1	5,2	0,1	0,1	0,1	7,0	5,0	5,0	-1,-1	4,0	0,4	4,0	0,4	6,0	2,1	2,1	2,3	2,1	2,3	2,3	3,1	2,1	5,0	2,0	1,3	-1,-1
iteration_1812	1,1	0,5	1,5	0,4	-1,-1	5,0	1,2	1,2	-1,-1	0,7	-1,-1	1,2	1,2	1,4	0,7	0,5	0,7	0,4	0,2	1,0	1,4	0,7	1,5	2,0	0,9	0,3	0,3	0,4	0,4	0,3	0,4	0,5	0,4	1,2	0,4	0,2	0,3	0,3	0,3	-1,-1	3,2	1,2	3,2	-1,-1	0,5	0,3	0,4
iteration_1813	-1,-1	5,0	5,4	0,2	5,0	4,1	0,4	5,2	0,2	0,6	3,2	5,0	5,2	-1,-1	5,2	4,1	5,2	0,1	4,0	0,1	5,1	0,2	0,2	0,6	9,0	0,3	-1,-1	0,4	4,0	-1,-1	0,2	0,2	4,2	4,1	4,2	0,1	0,4	4,2	0,4	0,2	2,0	4,1	5,0	5,0	5,0	0,6	4,2
iteration_1814	5,0	-1,-1	-1,-1	4,0	-1,-1	0,1	4,3	5,0	0,3	9,0	2,3	9,0	4,3	0,2	9,0	0,5	-1,-1	0,3	4,0	0,4	0,0	7,0	6,0	4,0	4,2	4,2	4,2	4,0	0,5	5,0	4,5	0,2	0,0	5,0	0,5	3,5	0,0	0,2	-1,-1	-1,-1	0,0	1,0	5,0	5,0	4,0	4,0	0,0
iteration_1815	2,0	0,4	2,2	4,2	0,5	0,2	6,0	6,0	1,1	2,2	2,1	2,2	0,4	2,1	2,2	2,0	6,0	2,0	4,0	2,2	5,0	4,0	-1,-1	0,3	-1,-1	3,0	3,0	0,5	4,1	-1,-1	0,4	-1,-1	4,2	-1,-1	4,2	0,4	4,0	4,3	-1,-1	0,5	2,1	0,3	0,3	2,2	0,4	0,4	0,2
iteration_1816	2,0	0,2	1,1	2,2	1,1	2,0	1,2	2,1	4,0	2,1	1,2	0,3	1,2	5,0	3,0	0,2	1,2	1,0	1,0	1,0	5,0	0,4	0,4	2,0	2,1	1,1	1,1	5,0	0,4	4,0	3,2	1,3	2,2	-1,-1	-1,-1	3,0	1,2	2,3	0,0	1,2	4,0	0,2	-1,-1	2,2	2,1	2,0	2,2
iteration_1817	0,5	1,3	1,5	1,0	1,5	-1,-1	1,0	-1,-1	0,9	1,0	0,3	0,5	0,5	0,5	1,5	1,3	2,0	2,0	1,0	2,0	1,3	-1,-1	0,5	0,4	1,5	-1,-1	1,5	4,0	2,0	0,2	1,0	-1,-1	1,0	-1,-1	5,0	1,1	4,0	2,0	3,0	-1,-1	1,0	1,2	2,0	0,2	1,2	0,4	2,0
iteration_1818	3,0	1,3	3,0	0,8	2,3	4,1	1,4	2,4	5,0	1,4	3,2	1,4	1,4	-1,-1	2,4	2,3	1,4	4,4	-1,-1	-1,-1	5,0	4,0	0,6	3,0	2,3	2,4	4,0	0,5	1,4	0,2	1,4	1,4	0,5	0,4	1,1	-1,-1	1,4	1,1	1,1	0,5	5,0	0,5	1,4	1,1	0,6	0,4	0,8
iteration_1819	-1,-1	3,0	5,0	2,0	1,0	2,0	3,0	3,0	5,0	4,0	3,2	1,0	-1,-1	0,5	3,0	2,2	5,4	1,0	1,0	2,0	-1,-1	3,0	3,0	1,1	4,0	2,2	-1,-1	-1,-1	4,0	0,2	2,0	2,0	6,0	0,4	6,0	2,0	3,0	5,0	-1,-1	5,0	4,0	2,3	4,3	6,0	2,1	0,4	6,0
iteration_1820	0,5	0,3	0,8	5,0	0,3	4,0	5,5	5,5	1,0	-1,-1	3,0	0,5	0,5	5,0	0,5	5,0	5,3	1,5	6,0	1,5	0,5	2,0	0,0	2,0	1,5	1,0	1,5	0,4	5,0	4,0	5,4	2,0	0,4	0,2	5,0	5,0	1,4	1,0	1,4	1,0	3,1	0,1	3,0	0,1	1,2	1,1	1,0
iteration_1821	-1,-1	3,2	1,2	2,2	5,0	0,4	3,0	0,4	0,4	2,2	3,0	3,0	3,0	0,4	3,0	1,1	3,0	2,2	2,2	2,2	0,3	4,0	0,7	2,3	2,1	1,1	2,1	1,2	2,0	0,2	3,0	5,0	0,2	3,0	3,0	1,2	3,2	3,2	3,0	3,2	1,1	1,0	1,1	2,0	3,0	3,0	3,1
iteration_1822	4,0	3,2	-1,-1	2,5	3,0	0,5	2,2	2,2	0,4	2,2	5,0	-1,-1	-1,-1	0,4	6,0	0,5	0,7	0,2	-1,-1	0,2	0,5	2,2	3,2	2,3	4,4	-1,-1	2,1	0,5	2,2	4,1	0,2	3,0	2,5	0,3	2,5	0,1	2,5	-1,-1	2,5	2,5	5,0	4,0	5,0	4,0	0,4	2,2	3,5
iteration_1823	5,0	1,2	1,2	0,1	4,2	0,4	0,3	1,0	-1,-1	0,3	4,0	0,2	1,1	-1,-1	1,1	-1,-1	1,0	0,4	0,4	0,3	1,0	2,0	2,2	1,1	2,0	0,5	2,0	0,5	0,2	3,0	5,2	0,5	0,6	0,4	0,6	-1,-1	0,5	0,10	0,10	0,10	-1,-1	-1,-1	1,3	-1,-1	2,1	0,2	0,3
iteration_1824	1,3	0,5	0,7	5,0	1,1	2,2	3,3	3,3	0,4	2,4	0,3	3,4	2,3	3,0	2,3	2,0	0,4	2,3	0,5	5,0	0,6	3,2	0,6	3,0	0,3	-1,-1	2,3	5,0	3,0	2,2	5,0	2,1	4,0	0,4	5,0	5,0	-1,-1	3,0	5,0	3,0	0,5	3,2	0,2	-1,-1	5,0	4,2	2,2
iteration_1825	5,0	5,0	5,0	-1,-1	5,0	1,0	5,0	5,0	0,3	1,1	7,0	8,0	5,0	0,2	-1,-1	5,0	4,1	5,0	2,0	5,0	4,0	4,1	4,1	4,1	4,1	1,1	8,0	5,0	0,2	0,5	1,1	0,3	4,1	0,4	1,1	1,2	4,3	0,1	0,4	-1,-1	4,0	1,4	4,4	0,4	5,0	4,0	4,3
iteration_1826	4,0	3,1	0,1	0,3	7,0	0,2	0,4	0,0	0,3	0,0	-1,-1	0,1	0,3	0,2	0,1	2,3	0,3	0,2	0,4	0,2	0,2	0,4	0,3	0,1	2,0	2,0	2,1	0,5	0,4	5,0	0,1	4,1	0,1	2,1	0,8	1,1	0,2	0,2	0,1	0,1	0,2	2,3	0,4	0,4	4,0	0,1	-1,-1
iteration_1827	4,1	0,3	0,3	0,4	4,1	5,0	0,5	0,5	5,0	0,5	2,0	0,5	0,5	0,3	0,2	4,0	0,2	2,3	2,3	3,3	0,3	0,2	7,0	0,4	1,1	1,1	1,1	-1,-1	0,2	0,3	0,4	-1,-1	0,3	2,3	0,4	0,6	0,5	0,5	0,4	0,5	3,1	0,4	-1,-1	0,2	2,3	0,6	0,6
iteration_1828	2,0	0,3	1,0	3,0	1,3	5,0	3,0	1,0	1,4	1,0	4,0	2,0	1,0	3,0	3,0	0,3	3,0	3,0	2,0	6,0	1,4	2,0	2,0	3,0	2,3	2,3	2,0	1,2	4,0	0,4	2,2	3,0	2,2	-1,-1	-1,-1	2,0	5,0	2,0	2,0	5,0	0,2	1,0	0,0	0,1	-1,-1	1,0	3,1
iteration_1829	0,5	4,0	0,5	-1,-1	4,0	0,2	5,5	3,5	0,4	-1,-1	0,5	2,3	3,0	1,2	3,5	3,0	5,0	0,5	5,0	5,2	-1,-1	3,2	0,7	3,2	6,0	3,0	0,5	5,0	3,2	0,5	8,0	0,5	5,2	3,0	5,2	5,5	0,5	0,4	-1,-1	-1,-1	0,2	5,0	0,1	5,1	3,0	6,0	0,2
iteration_1830	2,0	0,8	-1,-1	0,4	2,1	-1,-1	2,1	-1,-1	4,0	0,4	3,2	0,2	2,1	0,4	2,3	1,2	-1,-1	2,0	2,0	0,1	1,1	-1,-1	0,3	0,1	-1,-1	2,2	3,0	0,2	0,5	-1,-1	0,4	0,3	0,4	1,4	-1,-1	2,1	0,1	0,3	0,4	0,4	0,5	1,1	1,0	0,1	0,5	0,6	0,1
iteration_1831	3,0	0,2	1,0	2,0	2,0	0,5	2,0	2,0	5,0	2,0	0,4	2,0	2,0	1,4	1,0	5,0	1,0	1,3	1,3	1,2	2,0	1,1	1,1	2,0	1,0	0,4	1,4	4,0	4,0	0,4	4,0	2,1	4,0	1,2	4,0	1,4	3,0	3,0	3,0	5,0	1,1	4,0	1,1	3,1	0,5	0,6	3,0
iteration_1832	1,4	-1,-1	4,0	2,3	1,4	2,0	5,0	-1,-1	0,3	5,0	-1,-1	1,3	3,0	5,0	3,0	4,1	5,0	-1,-1	3,0	5,0	0,5	2,3	3,0	5,0	-1,-1	2,1	1,1	0,5	3,0	-1,-1	-1,-1	0,3	4,0	4,0	3,0	2,0	2,3	2,3	2,0	2,3	5,0	4,0	2,0	-1,-1	-1,-1	2,3	0,3
iteration_1833	4,0	0,4	2,4	1,0	2,0	-1,-1	3,0	2,0	3,0	4,5	0,2	3,0	0,4	0,4	3,0	3,1	1,4	5,0	2,0	2,0	3,0	1,2	2,0	0,1	1,1	1,1	5,0	1,3	2,0	-1,-1	0,3	0,3	2,3	2,0	0,3	4,3	0,4	2,1	0,5	2,2	1,0	0,3	0,0	0,3	-1,-1	1,0	0,1
iteration_1834	1,3	3,0	1,0	5,0	0,3	0,4	5,0	0,0	3,0	-1,-1	3,2	-1,-1	0,0	0,4	5,0	1,1	5,0	5,3	0,3	5,1	0,0	8,0	-1,-1	-1,-1	0,1	5,1	5,1	2,0	5,0	0,5	7,0	4,0	0,0	1,4	0,1	5,3	4,0	4,0	4,0	0,0	4,0	3,0	4,0	3,0	2,0	2,0	6,0
iteration_1835	0,4	0,4	0,6	-1,-1	0,6	0,4	0,4	3,4	0,2	0,6	5,0	3,4	3,2	0,5	3,2	1,1	3,4	0,6	0,2	-1,-1	0,6	6,0	5,0	3,5	4,0	1,2	-1,-1	5,0	0,3	4,0	3,1	0,4	2,1	-1,-1	3,2	2,1	2,2	2,2	2,2	-1,-1	2,0	-1,-1	4,0	1,5	-1,-1	0,5	0,0
iteration_1836	5,0	3,2	0,2	4,0	8,0	0,3	2,2	2,0	3,0	5,0	-1,-1	2,2	-1,-1	4,0	2,0	0,4	2,0	-1,-1	2,1	2,2	0,0	3,0	1,2	0,0	2,0	-1,-1	-1,-1	4,0	2,1	0,5	2,1	3,0	4,0	0,4	4,0	2,1	5,0	2,0	2,0	2,0	0,5	2,4	2,4	2,4	-1,-1	0,2	5,0
iteration_1837	2,1	1,1	2,1	4,0	1,1	1,1	3,0	-1,-1	5,0	1,1	0,4	5,0	3,0	0,2	5,0	0,5	3,1	1,1	2,0	1,1	5,0	-1,-1	3,0	1,2	3,4	2,1	2,4	1,0	3,1	0,4	1,1	-1,-1	0,1	3,1	1,1	0,3	0,0	0,5	0,0	0,0	1,0	0,2	1,1	1,1	0,3	3,3	1,0
iteration_1838	1,3	2,3	1,3	0,2	3,0	4,1	1,1	-1,-1	5,0	-1,-1	3,0	0,4	0,4	0,5	0,4	3,2	1,1	1,1	-1,-1	0,2	3,1	2,4	0,1	0,5	0,3	0,5	-1,-1	0,4	1,1	1,1	0,2	0,5	-1,-1	4,0	0,4	1,1	0,6	0,1	-1,-1	0,1	2,1	2,1	4,0	2,1	5,0	7,0	-1,-1
iteration_1839	2,0	0,4	2,0	-1,-1	0,0	4,0	2,1	2,0	2,0	2,1	0,5	-1,-1	0,1	0,5	2,0	0,5	0,0	6,0	-1,-1	4,1	4,0	0,0	0,5	0,1	2,4	0,1	0,1	4,1	1,0	0,2	1,1	3,0	5,0	4,0	-1,-1	0,3	-1,-1	5,0	3,0	2,0	5,0	4,0	5,0	5,0	3,2	3,0	5,0
iteration_1840	0,0	5,0	2,0	1,1	2,0	0,2	1,0	-1,-1	0,2	0,1	4,0	3,0	2,1	2,3	1,0	0,4	2,1	0,0	0,0	1,0	0,1	2,0	6,0	2,3	1,4	-1,-1	1,4	2,1	1,3	5,0	1,1	4,0	2,3	5,0	2,3	6,0	4,3	0,3	0,3	2,0	1,4	-1,-1	0,7	2,4	0,5	3,0	4,3
iteration_1841	4,0	0,5	0,3	1,1	-1,-1	-1,-1	0,4	0,1	5,0	0,1	0,4	-1,-1	0,4	-1,-1	0,1	-1,-1	-1,-1	0,2	0,4	0,4	3,0	1,4	1,4	2,1	0,2	0,1	0,4	0,2	1,2	5,0	0,3	3,0	1,1	-1,-1	0,4	-1,-1	2,0	2,1	2,1	2,0	0,4	2,1	2,3	2,1	2,0	2,0	3,0
iteration_1842	4,0	4,0	2,0	7,0	3,0	0,3	-1,-1	4,0	0,4	6,0	2,0	3,0	-1,-1	0,4	5,0	1,0	6,0	2,2	4,2	2,1	4,4	4,0	1,0	4,0	3,0	3,0	2,0	3,0	4,0	0,2	3,0	-1,-1	0,0	0,4	4,0	3,1	0,3	0,3	0,0	0,0	-1,-1	-1,-1	-1,-1	0,1	2,0	0,4	0,1
iteration_1843	0,2	3,1	0,2	1,0	3,1	-1,-1	-1,-1	1,1	1,4	0,1	-1,-1	1,1	0,1	4,0	1,1	2,2	0,1	2,1	2,0	1,1	2,0	1,1	4,1	0,5	-1,-1	3,0	-1,-1	4,0	1,0	0,3	-1,-1	0,3	1,0	0,4	-1,-1	1,3	1,2	1,2	1,1	1,1	1,0	1,4	0,4	-1,-1	0,3	-1,-1	0,6
iteration_1844	-1,-1	0,3	-1,-1	5,0	0,3	0,2	1,1	1,1	0,10	4,1	2,2	4,1	4,1	0,5	-1,-1	2,0	1,1	-1,-1	1,0	-1,-1	1,1	0,3	2,1	4,4	2,1	6,0	-1,-1	4,1	2,0	0,4	1,1	3,2	5,0	2,1	5,0	1,1	1,2	4,0	1,2	7,0	0,5	4,1	0,1	4,5	3,0	5,0	0,2
iteration_1845	5,0	3,2	-1,-1	2,5	2,2	0,3	5,0	3,5	5,0	3,5	0,5	-1,-1	5,0	5,0	5,0	0,5	3,5	2,2	-1,-1	3,2	4,0	2,3	2,3	8,0	2,1	3,1	2,4	2,3	0,5	-1,-1	0,8	-1,-1	-1,-1	-1,-1	0,8	1,3	2,2	0,0	0,2	-1,-1	0,5	4,5	-1,-1	0,8	4,0	6,0	4,2
iteration_1846	1,1	3,1	-1,-1	1,5	7,0	0,5	0,6	0,6	1,2	0,6	2,0	1,1	0,6	3,2	1,1	5,0	1,1	0,1	0,6	0,6	1,1	3,0	3,0	0,7	-1,-1	2,0	-1,-1	-1,-1	4,0	5,0	1,5	5,0	-1,-1	2,0	1,0	-1,-1	1,5	5,0	4,5	-1,-1	2,0	1,0	2,0	1,0	5,0	3,0	1,5
iteration_1847	-1,-1	0,3	3,0	0,3	0,2	2,0	0,3	0,0	0,1	0,0	2,1	3,3	0,3	1,3	0,3	0,4	0,3	2,0	0,3	0,0	0,1	-1,-1	0,4	0,6	0,3	0,7	0,3	2,0	1,3	0,5	3,0	1,3	2,3	2,0	1,0	1,1	1,3	0,6	0,6	1,3	0,5	1,0	0,5	1,0	-1,-1	1,0	1,5
iteration_1848	4,1	5,0	2,1	0,0	3,1	0,3	3,1	2,0	0,4	-1,-1	1,4	5,0	0,1	0,2	2,0	2,0	3,1	3,0	3,3	0,4	2,2	4,0	4,0	0,3	-1,-1	3,0	3,0	5,0	3,0	5,0	5,0	3,0	6,0	0,1	2,0	3,0	5,0	4,0	4,0	5,0	5,0	2,0	-1,-1	5,0	0,4	0,5	5,0
iteration_1849	0,4	1,2	1,2	2,3	0,4	0,4	0,5	3,0	5,0	1,3	5,0	2,2	0,5	0,5	3,0	0,2	0,5	2,1	0,5	-1,-1	3,0	-1,-1	3,2	0,5	2,2	-1,-1	1,0	0,4	2,0	-1,-1	-1,-1	0,4	0,3	3,2	0,1	2,1	0,2	0,5	0,5	0,2	0,4	0,2	0,2	0,6	0,5	0,3	0,4
iteration_1850	0,4	4,0	2,4	0,4	2,4	4,0	0,6	2,2	4,0	0,6	2,1	0,6	0,6	4,0	0,6	2,2	2,2	3,4	1,2	3,4	4,2	-1,-1	2,4	1,2	0,6	0,4	-1,-1	0,5	2,2	2,2	0,5	1,3	2,2	-1,-1	2,2	0,5	0,5	1,2	2,3	-1,-1	3,1	5,5	3,2	0,4	0,5	0,5	0,4
iteration_1851	0,4	2,0	2,3	5,2	0,3	2,0	7,0	0,5	0,5	-1,-1	4,0	2,2	0,5	1,2	0,5	4,0	0,5	5,0	5,0	2,0	0,2	-1,-1	0,2	1,3	1,2	3,3	1,1	5,0	0,5	0,4	5,3	2,3	5,2	5,0	5,2	5,1	-1,-1	7,0	7,0	2,2	0,4	3,2	0,3	3,1	0,5	3,2	5,2
iteration_1852	5,0	3,0	6,0	0,6	2,0	1,2	3,2	3,4	3,1	3,2	5,0	3,2	3,4	5,0	3,2	0,3	-1,-1	0,4	0,4	3,2	3,1	3,2	0,0	2,4	-1,-1	3,1	0,3	-1,-1	2,2	0,2	0,3	1,2	0,6	3,2	2,4	0,2	1,2	1,2	1,4	0,6	0,5	0,6	0,6	0,4	0,5	0,6	0,6
iteration_1853	1,4	1,2	0,0	4,0	2,0	0,2	1,4	1,4	0,4	1,4	0,4	2,0	1,4	5,0	1,4	3,2	2,0	1,2	0,4	0,4	1,1	1,4	1,0	4,0	3,4	0,6	1,2	2,0	3,0	2,1	-1,-1	3,2	4,0	0,5	1,0	3,0	4,0	4,0	-1,-1	3,2	3,0	1,4	-1,-1	1,0	1,1	0,5	3,4
iteration_1854	1,1	0,4	-1,-1	0,4	1,2	-1,-1	1,2	0,4	0,4	1,2	0,2	0,4	1,2	4,0	0,4	-1,-1	0,4	1,2	2,0	2,0	0,4	0,2	-1,-1	4,0	1,2	1,2	1,2	2,2	0,3	-1,-1	0,4	4,0	2,2	2,0	2,1	0,5	2,2	2,2	2,2	4,0	0,3	4,0	2,5	2,5	2,0	2,0	0,7
iteration_1855	0,5	4,0	3,1	3,3	3,4	0,5	6,0	6,0	0,4	3,1	4,1	0,4	6,0	0,3	6,0	3,0	-1,-1	-1,-1	3,3	3,2	3,1	4,3	0,2	3,2	3,0	6,0	6,0	3,0	0,5	0,5	3,3	0,5	0,3	-1,-1	3,2	3,5	0,3	0,0	0,8	0,5	0,2	4,0	1,1	1,1	4,3	1,1	1,3
iteration_1856	1,3	-1,-1	0,3	5,1	4,0	0,3	5,3	5,3	0,4	0,1	0,5	0,1	-1,-1	0,3	0,4	2,3	5,0	5,3	5,0	0,6	0,3	0,2	-1,-1	-1,-1	2,1	2,1	2,1	5,0	0,2	2,0	5,1	0,4	5,1	-1,-1	5,1	5,0	0,1	5,4	0,1	5,0	-1,-1	-1,-1	0,3	0,2	5,0	2,0	0,1
iteration_1857	0,3	3,2	3,1	2,0	3,2	0,5	2,1	0,1	1,0	5,0	4,0	5,0	3,0	3,0	2,1	4,1	2,1	2,4	2,4	0,5	0,0	4,0	5,0	3,0	4,1	6,0	0,2	0,3	2,3	0,5	0,3	2,2	0,3	4,0	2,3	0,3	2,3	-1,-1	2,3	0,5	5,0	0,3	5,0	8,0	1,3	4,3	1,3
iteration_1858	-1,-1	4,0	3,2	0,5	3,2	0,4	0,4	3,3	0,2	1,0	0,2	3,3	0,4	0,2	0,5	1,2	0,4	0,3	0,3	0,3	3,2	0,4	3,1	0,3	1,3	0,5	1,2	0,5	0,4	3,1	0,5	3,1	0,6	0,5	0,6	3,3	0,4	3,3	3,3	0,4	0,3	0,8	0,5	0,3	4,0	2,0	0,1
iteration_1859	3,0	1,4	1,4	2,1	2,4	1,1	0,5	3,0	-1,-1	-1,-1	2,3	-1,-1	3,0	0,5	1,1	-1,-1	3,0	0,5	0,5	0,5	6,0	4,0	3,5	1,0	1,0	-1,-1	-1,-1	4,1	-1,-1	0,5	6,0	5,0	2,1	2,0	2,1	-1,-1	-1,-1	5,0	4,0	2,1	2,0	3,0	3,0	-1,-1	0,4	1,2	4,0
iteration_1860	2,1	0,4	0,2	0,0	2,3	1,2	1,1	2,1	0,4	2,1	1,3	2,1	2,1	4,1	2,1	0,3	2,1	2,0	1,2	0,3	0,3	1,1	2,3	4,1	2,1	-1,-1	0,3	2,0	-1,-1	0,2	3,0	5,0	-1,-1	-1,-1	1,3	2,0	5,0	2,0	5,0	3,0	2,0	1,0	3,0	3,0	1,2	0,6	-1,-1
iteration_1861	0,5	2,0	0,1	2,0	2,1	2,3	-1,-1	-1,-1	2,0	0,1	0,4	2,1	0,1	2,3	0,0	4,0	0,1	2,0	0,4	2,0	-1,-1	0,5	0,5	2,0	2,0	2,0	2,0	5,0	3,0	0,3	2,0	5,0	2,0	0,5	6,0	2,3	3,0	4,0	3,0	-1,-1	5,0	5,0	8,0	2,0	2,1	2,5	0,3
iteration_1862	1,1	0,3	0,3	4,0	0,2	0,3	0,1	0,1	0,4	4,1	5,0	0,2	0,2	3,0	4,1	-1,-1	0,1	0,0	0,3	0,3	0,4	0,3	2,2	1,2	2,1	6,0	2,1	0,3	5,0	4,0	4,0	0,5	4,0	3,0	1,3	7,0	-1,-1	0,2	4,2	4,3	-1,-1	4,0	3,3	2,0	0,5	3,4	3,0
iteration_1863	3,0	-1,-1	-1,-1	5,0	7,0	0,3	8,0	4,0	1,2	1,0	0,4	1,0	1,0	5,0	1,0	2,0	4,0	4,2	4,1	4,1	1,0	1,3	0,3	2,0	1,0	2,0	1,0	1,2	5,0	1,2	1,2	4,0	1,2	0,5	2,0	0,0	2,2	2,2	3,0	3,0	1,0	1,2	1,0	0,2	0,2	0,3	2,0
iteration_1864	4,0	1,2	0,3	7,0	4,0	4,0	6,0	-1,-1	-1,-1	-1,-1	-1,-1	6,0	5,2	0,4	5,2	-1,-1	6,0	7,0	3,0	3,0	0,5	4,0	8,0	0,4	0,6	5,4	0,6	5,0	-1,-1	0,5	0,1	4,1	0,1	4,1	-1,-1	0,5	4,1	0,1	0,1	0,1	-1,-1	0,2	4,1	0,1	4,0	6,0	4,1
iteration_1865	4,1	0,4	4,3	-1,-1	-1,-1	0,4	1,5	0,4	-1,-1	0,4	0,5	0,4	4,1	2,3	0,4	0,5	4,1	4,2	4,2	4,2	3,1	0,7	0,7	6,0	0,3	0,8	0,1	-1,-1	0,3	2,1	-1,-1	-1,-1	0,3	3,0	-1,-1	-1,-1	5,2	0,2	5,1	0,2	0,3	0,1	0,2	0,1	2,0	3,0	0,3
iteration_1866	0,2	5,0	3,1	2,0	3,1	0,5	0,1	3,0	5,0	0,5	4,0	0,1	-1,-1	4,0	-1,-1	0,5	0,1	0,0	0,6	0,6	5,0	4,0	4,1	-1,-1	0,4	0,4	0,5	2,3	4,0	0,5	2,0	3,0	-1,-1	1,2	6,0	0,1	1,0	1,0	3,0	-1,-1	-1,-1	4,2	4,1	0,4	4,0	2,0	1,1
iteration_1867	-1,-1	4,0	3,2	0,4	3,2	3,0	0,4	0,4	0,0	3,2	4,1	3,2	3,2	4,1	3,2	0,3	-1,-1	0,2	3,2	0,2	1,2	7,0	7,0	3,1	0,5	0,2	3,0	0,2	0,4	1,3	0,2	3,0	-1,-1	-1,-1	0,4	1,2	3,0	0,2	0,2	0,2	4,1	5,2	4,2	4,2	4,0	0,0	3,2
iteration_1868	-1,-1	-1,-1	1,3	0,0	3,0	1,1	-1,-1	-1,-1	2,0	1,0	-1,-1	1,0	1,0	0,2	2,0	2,0	1,0	-1,-1	0,1	0,1	-1,-1	3,0	3,0	0,2	1,0	1,0	3,0	5,0	0,2	0,3	0,0	3,0	0,0	2,0	0,2	0,1	1,0	2,0	-1,-1	1,0	5,0	2,2	6,0	6,0	1,4	2,4	-1,-1
[truncated: 8,132 more rows]
