# Supplementary material for: Partitioning of copy-number genotypes in pedigrees
Source: BMC Bioinformatics. 2010 May 3;11:226. doi: 10.1186/1471-2105-11-226 (PMC2874807; doi:10.1186/1471-2105-11-226)
Supplement: Additional file 2 — thousand validations with errors.tar.bz2. Archive containing the simulated data for 3 thousand runs with Mendelian errors. The archive contains the same file structure as the first additional file. The data has been splited into three files because of PedCheck's limitations. The file (2.2 Mb) has been uploaded with the present document, and is also available at http://www.statgen.org/main/index.php/Downloads/Downloads. [file 1471-2105-11-226-S2.BZ2 › 3_thousand_validations_with_errors/run_3/CNGen.log]

File to convert:
	fawkes/validation.fawkes_calls

Pedigree file:
	pedfile.txt

Converted file:
	fawkes/cn_genotype_calls_validation


#########


ERROR for individual 201 at marker iteration_5
	Parent: {'A': ['4'], 'B': ['5']}
	Fawkes call for current_ID: 3,0

ERROR for individual 203 at marker iteration_5
	Parent: {'A': ['4'], 'B': ['5']}
	Fawkes call for current_ID: 2,0

ERROR for individual 205 at marker iteration_5
	Parent: {'A': ['4'], 'B': ['5']}
	Fawkes call for current_ID: 2,0

ERROR for individual 210 at marker iteration_6
	Parent: {'A': ['5'], 'B': ['3']}
	Fawkes call for current_ID: 0,2

ERROR for individual 103 at marker iteration_10
	Child: {'A': ['3'], 'B': ['4']}
	Fawkes call for current_ID: 0,3

ERROR for individual 302 at marker iteration_15
	Parent 1 is: {'A': ['2'], 'N': [None]}
	Parent 2 is: B3,B2
	Fawkes call for current_ID: 0,5

ERROR for individual 403 at marker iteration_16
	Parent 1 is: {'B': ['5'], 'N': [None]}
	Parent 2 is: A4,N
	Fawkes call for current_ID: 3,0

ERROR for individual 317 at marker iteration_17
	Parent: {'A': ['4'], 'B': ['1']}
	Fawkes call for current_ID: 2,0

ERROR for individual 318 at marker iteration_26
	Child: {'A': ['1'], 'B': ['5']}
	Fawkes call for current_ID: 0,2

ERROR for individual 301 at marker iteration_35
	Parent: {'A': ['3'], 'B': ['5']}
	Fawkes call for current_ID: 0,4

ERROR for individual 405 at marker iteration_41
	Parent: {'A': ['3'], 'B': ['5']}
	Fawkes call for current_ID: 0,3

ERROR for individual 406 at marker iteration_41
	Parent: {'A': ['3'], 'B': ['5']}
	Fawkes call for current_ID: 0,4

ERROR for individual 407 at marker iteration_41
	Parent: {'A': ['3'], 'B': ['5']}
	Fawkes call for current_ID: 0,4

ERROR for individual 311 at marker iteration_47
	Child: {'B': ['10'], 'N': [None]}
	Fawkes call: 0,5

ERROR for individual 402 at marker iteration_52
	Parent 1 is: {'A': ['2'], 'N': [None]}
	Parent 2 is: A2,A2
	Fawkes call for current_ID: 0,4

ERROR for individual 313 at marker iteration_72
	Parent: {'A': ['4'], 'B': ['4']}
	Fawkes call for current_ID: 0,2

ERROR for individual 412 at marker iteration_79
	Parent 1 is: {'A': ['4'], 'N': [None]}
	Parent 2 is: A2,A4
	Fawkes call for current_ID: 0,5

ERROR for individual 403 at marker iteration_82
	Parent: {'A': ['4'], 'B': ['2']}
	Fawkes call for current_ID: 3,0

ERROR for individual 305 at marker iteration_86
	Parent 1 is: {'A': ['3'], 'N': [None]}
	Parent 2 is: B3,B1
	Fawkes call for current_ID: 0,5

ERROR for individual 304 at marker iteration_86
	Parent 1 is: {'A': ['3'], 'N': [None]}
	Parent 2 is: B3,B1
	Fawkes call for current_ID: 0,5

ERROR for individual 405 at marker iteration_99
	Parent: {'A': ['5'], 'B': ['4']}
	Fawkes call for current_ID: 4,0

ERROR for individual 411 at marker iteration_112
	Parent: {'A': ['4'], 'B': ['5']}
	Fawkes call for current_ID: 2,0

ERROR for individual 408 at marker iteration_132
	Parent: {'A': ['4'], 'B': ['5']}
	Fawkes call for current_ID: 0,3

ERROR for individual 411 at marker iteration_138
	Parent: {'A': ['3'], 'B': ['3']}
	Fawkes call for current_ID: 0,2

ERROR for individual 203 at marker iteration_163
	Child: {'A': ['5'], 'B': ['2']}
	Fawkes call for current_ID: 2,0

ERROR for individual 407 at marker iteration_170
	Parent 1 is: {'B': ['1'], 'N': [None]}
	Parent 2 is: A1,A4
	Fawkes call for current_ID: 5,0

ERROR for individual 407 at marker iteration_172
	Parent 1 is: {'A': ['1'], 'N': [None]}
	Parent 2 is: A3,A3
	Fawkes call for current_ID: 0,4

ERROR for individual 308 at marker iteration_176
	Parent 1 is: {'B': ['5'], 'N': [None]}
	Parent 2 is: B3,N
	Fawkes call for current_ID: 4,0

ERROR for individual 101 at marker iteration_181
	Child: {'A': ['4'], 'B': ['1']}
	Fawkes call for current_ID: 3,0

ERROR for individual 104 at marker iteration_206
	Child: {'A': ['5'], 'B': ['2']}
	Fawkes call for current_ID: 3,0

ERROR for individual 402 at marker iteration_218
	Child: set(['A1', 'A4'])
	Spouse: set(['A1', 'B2'])
	Fawkes call for current_ID: 3,0

ERROR for individual 316 at marker iteration_229
	Child: {'A': ['5'], 'B': ['3']}
	Fawkes call for current_ID: 3,0

ERROR for individual 209 at marker iteration_249
	Parent: {'A': ['3'], 'B': ['5']}
	Fawkes call for current_ID: 0,2

ERROR for individual 210 at marker iteration_249
	Parent: {'A': ['3'], 'B': ['5']}
	Fawkes call for current_ID: 0,2

ERROR for individual 409 at marker iteration_257
	Parent: {'A': ['5'], 'B': ['5']}
	Fawkes call for current_ID: 0,3

ERROR for individual 202 at marker iteration_258
	Child: {'B': ['5'], 'N': [None]}
	Fawkes call: 0,3

ERROR for individual 316 at marker iteration_262
	Child: {'B': ['1', '5']}
	Fawkes call: 0,4

ERROR for individual 207 at marker iteration_264
	Child: {'A': ['1'], 'B': ['3']}
	Fawkes call for current_ID: 0,2

ERROR for individual 309 at marker iteration_274
	Child: set(['A1', 'A5'])
	Spouse: set(['A1', 'B3'])
	Fawkes call for current_ID: 4,0

ERROR for individual 102 at marker iteration_277
	Child: {'A': ['1'], 'B': ['3']}
	Fawkes call for current_ID: 0,2

ERROR for individual 208 at marker iteration_281
	Parent: {'A': ['1'], 'B': ['4']}
	Fawkes call for current_ID: 0,2

ERROR for individual 204 at marker iteration_283
	Child: {'A': ['5'], 'B': ['2']}
	Fawkes call for current_ID: 2,0

ERROR for individual 203 at marker iteration_285
	Parent: {'A': ['5'], 'B': ['4']}
	Fawkes call for current_ID: 0,3

ERROR for individual 205 at marker iteration_285
	Parent: {'A': ['5'], 'B': ['4']}
	Fawkes call for current_ID: 0,3

ERROR for individual 208 at marker iteration_285
	Parent: {'A': ['5'], 'B': ['4']}
	Fawkes call for current_ID: 0,3

ERROR for individual 201 at marker iteration_285
	Parent: {'A': ['5'], 'B': ['4']}
	Fawkes call for current_ID: 0,3

ERROR for individual 318 at marker iteration_310
	Parent 1 is: {'B': ['1'], 'N': [None]}
	Parent 2 is: N,B1
	Fawkes call for current_ID: 4,0

ERROR for individual 312 at marker iteration_324
	Parent 1 is: {'A': ['3'], 'N': [None]}
	Parent 2 is: N,A3
	Fawkes call for current_ID: 0,6

ERROR for individual 403 at marker iteration_326
	Parent: {'A': ['3'], 'B': ['2']}
	Fawkes call for current_ID: 2,0

ERROR for individual 315 at marker iteration_331
	Child: {'A': ['4'], 'B': ['1']}
	Fawkes call for current_ID: 2,0

ERROR for individual 406 at marker iteration_336
	Parent 1 is: {'A': ['2'], 'N': [None]}
	Parent 2 is: N,B3
	Fawkes call for current_ID: 0,5

ERROR for individual 408 at marker iteration_339
	Parent 1 is: {'B': ['3'], 'N': [None]}
	Parent 2 is: A5,N
	Fawkes call for current_ID: 6,0

ERROR for individual 404 at marker iteration_342
	Parent: {'A': ['4'], 'B': ['1']}
	Fawkes call for current_ID: 3,0

ERROR for individual 312 at marker iteration_345
	Parent 1 is: {'B': ['1'], 'N': [None]}
	Parent 2 is: A1,N
	Fawkes call for current_ID: 4,0

ERROR for individual 308 at marker iteration_369
	Parent 1 is: {'A': ['1'], 'N': [None]}
	Parent 2 is: N,A5
	Fawkes call for current_ID: 0,2

ERROR for individual 202 at marker iteration_374
	Child: {'A': ['5'], 'B': ['3']}
	Fawkes call for current_ID: 4,0

ERROR for individual 412 at marker iteration_375
	Parent: {'A': ['3'], 'B': ['4']}
	Fawkes call for current_ID: 0,3

ERROR for individual 209 at marker iteration_376
	Parent: {'A': ['4'], 'B': ['1']}
	Fawkes call for current_ID: 2,0

ERROR for individual 313 at marker iteration_398
	Parent 1 is: {'A': ['3'], 'N': [None]}
	Parent 2 is: A3,A1
	Fawkes call for current_ID: 0,4

ERROR for individual 102 at marker iteration_403
	Child: {'A': ['4'], 'B': ['1']}
	Fawkes call for current_ID: 2,0

ERROR for individual 402 at marker iteration_414
	Parent: {'A': ['5'], 'B': ['1']}
	Fawkes call for current_ID: 3,0

ERROR for individual 403 at marker iteration_414
	Parent: {'A': ['5'], 'B': ['1']}
	Fawkes call for current_ID: 2,0

ERROR for individual 204 at marker iteration_418
	Child: {'A': ['4'], 'B': ['3']}
	Fawkes call for current_ID: 3,0

ERROR for individual 412 at marker iteration_428
	Parent: {'A': ['3'], 'B': ['3']}
	Fawkes call for current_ID: 2,0

ERROR for individual 413 at marker iteration_428
	Parent: {'A': ['3'], 'B': ['3']}
	Fawkes call for current_ID: 2,0

ERROR for individual 307 at marker iteration_431
	Child: {'A': ['5'], 'B': ['4']}
	Fawkes call for current_ID: 2,0

ERROR for individual 401 at marker iteration_452
	Parent: {'B': ['3', '3']}
	Fawkes call for current_ID: 0,2

ERROR for individual 101 at marker iteration_457
	Child: {'A': ['3'], 'B': ['3']}
	Fawkes call for current_ID: 0,2

ERROR for individual 409 at marker iteration_458
	Parent 1 is: {'A': ['1'], 'N': [None]}
	Parent 2 is: B4,B2
	Fawkes call for current_ID: 0,7

ERROR for individual 410 at marker iteration_458
	Parent 1 is: {'A': ['1'], 'N': [None]}
	Parent 2 is: B4,B2
	Fawkes call for current_ID: 0,7

ERROR for individual 314 at marker iteration_465
	Child: {'A': ['5'], 'B': ['4']}
	Fawkes call for current_ID: 0,3

ERROR for individual 412 at marker iteration_516
	Parent: {'A': ['5'], 'B': ['4']}
	Fawkes call for current_ID: 2,0

ERROR for individual 205 at marker iteration_517
	Parent: {'A': ['1'], 'B': ['3']}
	Fawkes call for current_ID: 0,2

ERROR for individual 208 at marker iteration_533
	Parent: {'A': ['5'], 'B': ['2']}
	Fawkes call for current_ID: 2,0

ERROR for individual 201 at marker iteration_533
	Parent: {'A': ['5'], 'B': ['2']}
	Fawkes call for current_ID: 2,0

ERROR for individual 102 at marker iteration_541
	Child: {'A': ['1'], 'B': ['4']}
	Fawkes call for current_ID: 0,2

ERROR for individual 103 at marker iteration_552
	Child: {'A': ['2'], 'B': ['5']}
	Fawkes call for current_ID: 0,4

ERROR for individual 312 at marker iteration_556
	Parent 1 is: {'B': ['2'], 'N': [None]}
	Parent 2 is: A1,N
	Fawkes call for current_ID: 2,0

ERROR for individual 301 at marker iteration_566
	Parent: {'A': ['4'], 'B': ['4']}
	Fawkes call for current_ID: 3,0

ERROR for individual 312 at marker iteration_570
	Parent 1 is: {'A': ['3'], 'N': [None]}
	Parent 2 is: B4,B2
	Fawkes call for current_ID: 0,3

ERROR for individual 315 at marker iteration_574
	Parent 1 is: {'A': ['4'], 'N': [None]}
	Parent 2 is: A2,N
	Fawkes call for current_ID: 0,2

ERROR for individual 301 at marker iteration_582
	Parent: {'A': ['1'], 'B': ['3']}
	Fawkes call for current_ID: 0,2

ERROR for individual 313 at marker iteration_592
	Parent: {'A': ['3'], 'B': ['1']}
	Fawkes call for current_ID: 2,0

ERROR for individual 307 at marker iteration_593
	Child: {'A': ['5'], 'B': ['1']}
	Fawkes call for current_ID: 3,0

ERROR for individual 204 at marker iteration_599
	Child: {'A': ['5'], 'B': ['4']}
	Fawkes call for current_ID: 4,0

ERROR for individual 208 at marker iteration_615
	Child: {'A': ['3'], 'B': ['1']}
	Fawkes call for current_ID: 2,0

ERROR for individual 316 at marker iteration_617
	Child: {'A': ['4'], 'B': ['5']}
	Fawkes call for current_ID: 0,4

ERROR for individual 104 at marker iteration_618
	Child: {'A': ['3'], 'B': ['5']}
	Fawkes call for current_ID: 2,0

ERROR for individual 202 at marker iteration_623
	Child: set(['A5', 'N'])
	Spouse: set(['N'])
	Fawkes call for current_ID: 3,0

ERROR for individual 406 at marker iteration_630
	Parent 1 is: {'B': ['4'], 'N': [None]}
	Parent 2 is: A2,N
	Fawkes call for current_ID: 7,0

ERROR for individual 101 at marker iteration_632
	Child: {'A': ['3'], 'B': ['2']}
	Fawkes call for current_ID: 2,0

ERROR for individual 206 at marker iteration_632
	Child: {'B': ['2', '7']}
	Fawkes call: 0,5

ERROR for individual 308 at marker iteration_636
	Child: {'A': ['1'], 'B': ['5']}
	Fawkes call for current_ID: 0,2

ERROR for individual 302 at marker iteration_660
	Parent: {'A': ['5'], 'B': ['5']}
	Fawkes call for current_ID: 3,0

ERROR for individual 305 at marker iteration_663
	Parent: {'A': ['5'], 'B': ['2']}
	Fawkes call for current_ID: 2,0

ERROR for individual 304 at marker iteration_663
	Parent: {'A': ['5'], 'B': ['2']}
	Fawkes call for current_ID: 2,0

ERROR for individual 206 at marker iteration_685
	Child: {'A': ['2'], 'B': ['3']}
	Fawkes call for current_ID: 0,2

ERROR for individual 307 at marker iteration_699
	Child: {'B': ['2', '4']}
	Fawkes call: 0,4

ERROR for individual 406 at marker iteration_700
	Parent 1 is: {'A': ['1'], 'N': [None]}
	Parent 2 is: N,B4
	Fawkes call for current_ID: 0,6

ERROR for individual 313 at marker iteration_702
	Parent: {'A': ['2'], 'B': ['4']}
	Fawkes call for current_ID: 0,3

ERROR for individual 104 at marker iteration_719
	Child: set(['A1', 'A5'])
	Spouse: set(['A1', 'B1'])
	Fawkes call for current_ID: 2,0

ERROR for individual 311 at marker iteration_725
	Child: {'A': ['3'], 'B': ['4']}
	Fawkes call for current_ID: 0,2

ERROR for individual 316 at marker iteration_737
	Child: {'A': ['2'], 'B': ['5']}
	Fawkes call for current_ID: 0,4

ERROR for individual 401 at marker iteration_743
	Parent 1 is: {'A': ['3'], 'N': [None]}
	Parent 2 is: A2,A1
	Fawkes call for current_ID: 0,4

ERROR for individual 405 at marker iteration_747
	Parent 1 is: {'B': ['4'], 'N': [None]}
	Parent 2 is: A2,A1
	Fawkes call for current_ID: 6,0

ERROR for individual 306 at marker iteration_764
	Parent: {'A': ['4'], 'B': ['1']}
	Fawkes call for current_ID: 2,0

ERROR for individual 314 at marker iteration_771
	Child: {'A': ['3'], 'B': ['4']}
	Fawkes call for current_ID: 0,2

ERROR for individual 320 at marker iteration_775
	Parent: {'A': ['3'], 'B': ['3']}
	Fawkes call for current_ID: 0,2

ERROR for individual 314 at marker iteration_778
	Child: {'A': ['3'], 'B': ['1']}
	Fawkes call for current_ID: 2,0

ERROR for individual 402 at marker iteration_782
	Child: {'B': ['6'], 'N': [None]}
	Fawkes call: 0,5

ERROR for individual 316 at marker iteration_784
	Child: {'A': ['5'], 'B': ['3']}
	Fawkes call for current_ID: 4,0

ERROR for individual 101 at marker iteration_785
	Child: {'B': ['1', '2']}
	Fawkes call: 0,2

ERROR for individual 312 at marker iteration_790
	Child: {'A': ['4'], 'B': ['2']}
	Fawkes call for current_ID: 2,0

ERROR for individual 319 at marker iteration_793
	Child: {'A': ['2'], 'B': ['5']}
	Fawkes call for current_ID: 0,3

ERROR for individual 317 at marker iteration_794
	Parent: {'A': ['4'], 'B': ['3']}
	Fawkes call for current_ID: 0,2

ERROR for individual 305 at marker iteration_796
	Parent: {'A': ['4'], 'B': ['4']}
	Fawkes call for current_ID: 3,0

ERROR for individual 411 at marker iteration_800
	Parent: {'A': ['4'], 'B': ['3']}
	Fawkes call for current_ID: 2,0

ERROR for individual 403 at marker iteration_814
	Parent: {'A': ['3'], 'B': ['5']}
	Fawkes call for current_ID: 0,2

ERROR for individual 406 at marker iteration_815
	Parent 1 is: {'A': ['5'], 'N': [None]}
	Parent 2 is: N,B2
	Fawkes call for current_ID: 0,5

ERROR for individual 314 at marker iteration_822
	Child: {'A': ['4'], 'B': ['3']}
	Fawkes call for current_ID: 2,0

ERROR for individual 403 at marker iteration_828
	Parent 1 is: {'B': ['1'], 'N': [None]}
	Parent 2 is: B2,B3
	Fawkes call for current_ID: 5,0

ERROR for individual 320 at marker iteration_868
	Parent: {'A': ['3'], 'B': ['1']}
	Fawkes call for current_ID: 2,0

ERROR for individual 320 at marker iteration_879
	Parent: {'A': ['4'], 'B': ['1']}
	Fawkes call for current_ID: 2,0

ERROR for individual 317 at marker iteration_882
	Parent: {'A': ['1'], 'B': ['5']}
	Fawkes call for current_ID: 0,4

ERROR for individual 413 at marker iteration_883
	Parent 1 is: {'B': ['2'], 'N': [None]}
	Parent 2 is: N,A5
	Fawkes call for current_ID: 8,0

ERROR for individual 409 at marker iteration_891
	Parent: {'A': ['4'], 'B': ['2']}
	Fawkes call for current_ID: 3,0

ERROR for individual 205 at marker iteration_903
	Parent 1 is: {'A': ['2'], 'N': [None]}
	Parent 2 is: A1,N
	Fawkes call for current_ID: 0,3

ERROR for individual 201 at marker iteration_903
	Parent 1 is: {'A': ['2'], 'N': [None]}
	Parent 2 is: A1,N
	Fawkes call for current_ID: 0,3

ERROR for individual 402 at marker iteration_906
	Parent: {'A': ['5'], 'B': ['3']}
	Fawkes call for current_ID: 3,0

ERROR for individual 315 at marker iteration_917
	Parent 1 is: {'A': ['2'], 'N': [None]}
	Parent 2 is: A1,N
	Fawkes call for current_ID: 0,4

ERROR for individual 403 at marker iteration_925
	Parent 1 is: {'B': ['3'], 'N': [None]}
	Parent 2 is: N,A4
	Fawkes call for current_ID: 2,0

ERROR for individual 209 at marker iteration_926
	Parent 1 is: {'A': ['2'], 'N': [None]}
	Parent 2 is: B3,N
	Fawkes call for current_ID: 0,9

ERROR for individual 205 at marker iteration_931
	Child: {'A': ['4'], 'B': ['3']}
	Fawkes call for current_ID: 2,0

ERROR for individual 403 at marker iteration_931
	Parent: {'A': ['4'], 'B': ['3']}
	Fawkes call for current_ID: 3,0

ERROR for individual 412 at marker iteration_942
	Parent: {'A': ['4'], 'B': ['3']}
	Fawkes call for current_ID: 2,0

ERROR for individual 413 at marker iteration_942
	Parent: {'A': ['4'], 'B': ['3']}
	Fawkes call for current_ID: 2,0

ERROR for individual 103 at marker iteration_944
	Child: {'A': ['5'], 'B': ['4']}
	Fawkes call for current_ID: 2,0

ERROR for individual 315 at marker iteration_944
	Parent: {'A': ['5'], 'B': ['4']}
	Fawkes call for current_ID: 2,0

ERROR for individual 312 at marker iteration_944
	Parent: {'A': ['5'], 'B': ['4']}
	Fawkes call for current_ID: 2,0

ERROR for individual 412 at marker iteration_947
	Parent 1 is: {'A': ['3'], 'N': [None]}
	Parent 2 is: A3,A1
	Fawkes call for current_ID: 0,2

ERROR for individual 102 at marker iteration_950
	Child: {'A': ['5'], 'B': ['5']}
	Fawkes call for current_ID: 3,0

ERROR for individual 301 at marker iteration_950
	Parent: {'A': ['5'], 'B': ['5']}
	Fawkes call for current_ID: 3,0

ERROR for individual 308 at marker iteration_960
	Parent 1 is: {'B': ['1'], 'N': [None]}
	Parent 2 is: A2,A1
	Fawkes call for current_ID: 5,0

ERROR for individual 402 at marker iteration_973
	Parent: {'A': ['4'], 'B': ['5']}
	Fawkes call for current_ID: 0,4

ERROR for individual 403 at marker iteration_973
	Parent: {'A': ['4'], 'B': ['5']}
	Fawkes call for current_ID: 0,4

ERROR for individual 305 at marker iteration_978
	Parent 1 is: {'B': ['2'], 'N': [None]}
	Parent 2 is: B2,B2
	Fawkes call for current_ID: 2,0

ERROR for individual 302 at marker iteration_1006
	Parent 1 is: {'B': ['1'], 'N': [None]}
	Parent 2 is: N,B2
	Fawkes call for current_ID: 3,0

ERROR for individual 207 at marker iteration_1010
	Child: {'A': ['2'], 'B': ['5']}
	Fawkes call for current_ID: 0,2

ERROR for individual 102 at marker iteration_1025
	Child: {'A': ['5'], 'B': ['1']}
	Fawkes call for current_ID: 3,0

ERROR for individual 204 at marker iteration_1033
	Child: set(['A3', 'A2'])
	Spouse: set(['A2'])
	Fawkes call for current_ID: 2,0

ERROR for individual 304 at marker iteration_1041
	Parent: {'A': ['4'], 'B': ['5']}
	Fawkes call for current_ID: 0,3

ERROR for individual 102 at marker iteration_1041
	Child: {'A': ['4'], 'B': ['5']}
	Fawkes call for current_ID: 0,3

ERROR for individual 101 at marker iteration_1041
	Child: {'A': ['4'], 'B': ['5']}
	Fawkes call for current_ID: 0,3

ERROR for individual 206 at marker iteration_1056
	Child: {'A': ['1'], 'B': ['3']}
	Fawkes call for current_ID: 0,2

ERROR for individual 412 at marker iteration_1064
	Parent 1 is: {'B': ['1'], 'N': [None]}
	Parent 2 is: A1,A2
	Fawkes call for current_ID: 3,0

ERROR for individual 413 at marker iteration_1064
	Parent 1 is: {'B': ['1'], 'N': [None]}
	Parent 2 is: A1,A2
	Fawkes call for current_ID: 3,0

ERROR for individual 203 at marker iteration_1070
	Child: {'A': ['2'], 'B': ['3']}
	Fawkes call for current_ID: 0,2

ERROR for individual 407 at marker iteration_1096
	Parent 1 is: {'B': ['3'], 'N': [None]}
	Parent 2 is: A1,N
	Fawkes call for current_ID: 4,0

ERROR for individual 310 at marker iteration_1103
	Parent: {'A': ['3'], 'B': ['2']}
	Fawkes call for current_ID: 2,0

ERROR for individual 307 at marker iteration_1104
	Child: set(['A7', 'N'])
	Spouse: set(['N'])
	Fawkes call for current_ID: 4,0

ERROR for individual 401 at marker iteration_1104
	Parent 1 is: {'B': ['2'], 'N': [None]}
	Parent 2 is: N,A4
	Fawkes call for current_ID: 2,0

ERROR for individual 103 at marker iteration_1105
	Child: {'B': ['3', '3']}
	Fawkes call for current_ID: 0,2

ERROR for individual 103 at marker iteration_1108
	Child: {'A': ['3'], 'B': ['4']}
	Fawkes call for current_ID: 0,3

ERROR for individual 210 at marker iteration_1114
	Parent: {'A': ['2'], 'B': ['5']}
	Fawkes call for current_ID: 0,3

ERROR for individual 313 at marker iteration_1122
	Parent: {'A': ['1'], 'B': ['5']}
	Fawkes call for current_ID: 0,4

ERROR for individual 318 at marker iteration_1122
	Parent: {'A': ['1'], 'B': ['5']}
	Fawkes call for current_ID: 0,4

ERROR for individual 314 at marker iteration_1123
	Child: {'A': ['4'], 'B': ['5']}
	Fawkes call for current_ID: 2,0

ERROR for individual 204 at marker iteration_1128
	Child: {'A': ['3'], 'B': ['5']}
	Fawkes call for current_ID: 2,0

ERROR for individual 409 at marker iteration_1130
	Parent 1 is: {'B': ['1'], 'N': [None]}
	Parent 2 is: A1,N
	Fawkes call for current_ID: 5,0

ERROR for individual 410 at marker iteration_1130
	Parent 1 is: {'B': ['1'], 'N': [None]}
	Parent 2 is: A1,N
	Fawkes call for current_ID: 5,0

ERROR for individual 206 at marker iteration_1134
	Child: {'A': ['4'], 'B': ['3']}
	Fawkes call for current_ID: 2,0

ERROR for individual 306 at marker iteration_1138
	Parent: {'A': ['2'], 'B': ['4']}
	Fawkes call for current_ID: 0,3

ERROR for individual 104 at marker iteration_1142
	Child: {'A': ['5'], 'B': ['5']}
	Fawkes call for current_ID: 0,4

ERROR for individual 103 at marker iteration_1142
	Child: {'A': ['5'], 'B': ['5']}
	Fawkes call for current_ID: 0,3

ERROR for individual 206 at marker iteration_1147
	Child: {'A': ['3'], 'B': ['3']}
	Fawkes call for current_ID: 0,2

ERROR for individual 202 at marker iteration_1151
	Child: {'A': ['1'], 'B': ['3']}
	Fawkes call for current_ID: 0,2

ERROR for individual 310 at marker iteration_1164
	Child: set(['A3', 'N'])
	Spouse: set(['N'])
	Fawkes call for current_ID: 2,0

ERROR for individual 410 at marker iteration_1165
	Parent: {'A': ['3'], 'B': ['4']}
	Fawkes call for current_ID: 2,0

ERROR for individual 312 at marker iteration_1177
	Parent 1 is: {'A': ['1'], 'N': [None]}
	Parent 2 is: A1,A2
	Fawkes call for current_ID: 0,5

ERROR for individual 102 at marker iteration_1211
	Child: {'A': ['5'], 'B': ['5']}
	Fawkes call for current_ID: 2,0

ERROR for individual 101 at marker iteration_1211
	Child: {'A': ['5'], 'B': ['5']}
	Fawkes call for current_ID: 4,0

ERROR for individual 314 at marker iteration_1219
	Child: {'A': ['5'], 'B': ['3']}
	Fawkes call for current_ID: 3,0

ERROR for individual 206 at marker iteration_1220
	Child: {'A': ['5'], 'B': ['4']}
	Fawkes call for current_ID: 4,0

ERROR for individual 205 at marker iteration_1220
	Child: {'A': ['5'], 'B': ['4']}
	Fawkes call for current_ID: 4,0

ERROR for individual 410 at marker iteration_1222
	Parent: {'A': ['2'], 'B': ['5']}
	Fawkes call for current_ID: 0,4

ERROR for individual 206 at marker iteration_1224
	Child: {'A': ['3'], 'B': ['4']}
	Fawkes call for current_ID: 2,0

ERROR for individual 103 at marker iteration_1239
	Child: {'A': ['5'], 'B': ['4']}
	Fawkes call for current_ID: 0,2

ERROR for individual 317 at marker iteration_1244
	Parent 1 is: {'B': ['2'], 'N': [None]}
	Parent 2 is: B2,B6
	Fawkes call for current_ID: 2,0

ERROR for individual 202 at marker iteration_1250
	Child: set(['A6', 'N'])
	Spouse: set(['N'])
	Fawkes call for current_ID: 4,0

ERROR for individual 309 at marker iteration_1253
	Child: {'A': ['5'], 'B': ['5']}
	Fawkes call for current_ID: 0,2

ERROR for individual 411 at marker iteration_1255
	Parent: {'A': ['3'], 'B': ['5']}
	Fawkes call for current_ID: 2,0

ERROR for individual 312 at marker iteration_1259
	Child: {'A': ['1'], 'B': ['4']}
	Fawkes call for current_ID: 0,3

ERROR for individual 208 at marker iteration_1262
	Child: {'A': ['5'], 'B': ['4']}
	Fawkes call for current_ID: 0,2

ERROR for individual 408 at marker iteration_1277
	Parent: {'A': ['3'], 'B': ['1']}
	Fawkes call for current_ID: 2,0

ERROR for individual 312 at marker iteration_1285
	Parent: {'A': ['2'], 'B': ['4']}
	Fawkes call for current_ID: 0,3

ERROR for individual 314 at marker iteration_1287
	Child: {'A': ['4'], 'B': ['1']}
	Fawkes call for current_ID: 2,0

ERROR for individual 305 at marker iteration_1290
	Parent: {'A': ['4'], 'B': ['1']}
	Fawkes call for current_ID: 3,0

ERROR for individual 409 at marker iteration_1300
	Parent 1 is: {'B': ['2'], 'N': [None]}
	Parent 2 is: A2,A3
	Fawkes call for current_ID: 5,0

ERROR for individual 210 at marker iteration_1303
	Parent 1 is: {'A': ['2'], 'N': [None]}
	Parent 2 is: A2,A2
	Fawkes call for current_ID: 0,2

ERROR for individual 316 at marker iteration_1308
	Child: set(['A5', 'N'])
	Spouse: set(['N'])
	Fawkes call for current_ID: 4,0

ERROR for individual 307 at marker iteration_1313
	Child: {'A': ['5'], 'B': ['5']}
	Fawkes call for current_ID: 0,4

ERROR for individual 308 at marker iteration_1318
	Parent: {'A': ['2'], 'B': ['4']}
	Fawkes call for current_ID: 0,3

ERROR for individual 409 at marker iteration_1319
	Parent: {'A': ['5'], 'B': ['4']}
	Fawkes call for current_ID: 2,0

ERROR for individual 410 at marker iteration_1319
	Parent: {'A': ['5'], 'B': ['4']}
	Fawkes call for current_ID: 4,0

ERROR for individual 317 at marker iteration_1321
	Parent 1 is: {'A': ['4'], 'N': [None]}
	Parent 2 is: B3,B4
	Fawkes call for current_ID: 0,2

ERROR for individual 312 at marker iteration_1321
	Parent 1 is: {'A': ['4'], 'N': [None]}
	Parent 2 is: B3,B4
	Fawkes call for current_ID: 0,2

ERROR for individual 207 at marker iteration_1322
	Child: {'A': ['1'], 'B': ['5']}
	Fawkes call for current_ID: 0,3

ERROR for individual 302 at marker iteration_1326
	Parent 1 is: {'A': ['4'], 'N': [None]}
	Parent 2 is: A2,A3
	Fawkes call for current_ID: 0,4

ERROR for individual 307 at marker iteration_1339
	Child: {'A': ['5'], 'B': ['5']}
	Fawkes call for current_ID: 0,2

ERROR for individual 406 at marker iteration_1340
	Parent 1 is: {'B': ['9'], 'N': [None]}
	Parent 2 is: N,A3
	Fawkes call for current_ID: 4,0

ERROR for individual 407 at marker iteration_1340
	Parent 1 is: {'B': ['9'], 'N': [None]}
	Parent 2 is: N,A3
	Fawkes call for current_ID: 7,0

ERROR for individual 208 at marker iteration_1342
	Child: {'A': ['4'], 'B': ['1']}
	Fawkes call for current_ID: 3,0

ERROR for individual 308 at marker iteration_1347
	Parent: {'A': ['5'], 'B': ['1']}
	Fawkes call for current_ID: 4,0

ERROR for individual 314 at marker iteration_1352
	Child: {'A': ['3'], 'B': ['3']}
	Fawkes call for current_ID: 0,2

ERROR for individual 313 at marker iteration_1354
	Parent: {'A': ['5'], 'B': ['5']}
	Fawkes call for current_ID: 2,0

ERROR for individual 318 at marker iteration_1354
	Parent: {'A': ['5'], 'B': ['5']}
	Fawkes call for current_ID: 2,0

ERROR for individual 318 at marker iteration_1357
	Parent: {'A': ['1'], 'B': ['3']}
	Fawkes call for current_ID: 0,2

ERROR for individual 410 at marker iteration_1370
	Parent: {'A': ['1'], 'B': ['3']}
	Fawkes call for current_ID: 0,2

ERROR for individual 315 at marker iteration_1371
	Parent 1 is: {'A': ['2'], 'N': [None]}
	Parent 2 is: A4,A2
	Fawkes call for current_ID: 0,2

ERROR for individual 312 at marker iteration_1385
	Parent 1 is: {'B': ['2'], 'N': [None]}
	Parent 2 is: A4,A5
	Fawkes call for current_ID: 2,0

ERROR for individual 209 at marker iteration_1387
	Parent 1 is: {'B': ['5'], 'N': [None]}
	Parent 2 is: N,B5
	Fawkes call for current_ID: 4,0

ERROR for individual 312 at marker iteration_1391
	Parent: {'A': ['3'], 'B': ['4']}
	Fawkes call for current_ID: 2,0

ERROR for individual 413 at marker iteration_1394
	Parent 1 is: {'A': ['4'], 'N': [None]}
	Parent 2 is: B2,N
	Fawkes call for current_ID: 0,3

ERROR for individual 303 at marker iteration_1396
	Parent: {'A': ['5'], 'B': ['4']}
	Fawkes call for current_ID: 4,0

ERROR for individual 408 at marker iteration_1402
	Parent: {'A': ['1'], 'B': ['5']}
	Fawkes call for current_ID: 0,4

ERROR for individual 410 at marker iteration_1402
	Parent: {'A': ['1'], 'B': ['5']}
	Fawkes call for current_ID: 0,3

ERROR for individual 403 at marker iteration_1414
	Parent 1 is: {'B': ['2'], 'N': [None]}
	Parent 2 is: A5,A1
	Fawkes call for current_ID: 2,0

ERROR for individual 315 at marker iteration_1425
	Parent 1 is: {'B': ['1'], 'N': [None]}
	Parent 2 is: A2,A1
	Fawkes call for current_ID: 8,0

ERROR for individual 403 at marker iteration_1426
	Parent 1 is: {'A': ['1'], 'N': [None]}
	Parent 2 is: B1,B2
	Fawkes call for current_ID: 0,3

ERROR for individual 103 at marker iteration_1431
	Child: {'B': ['1'], 'N': [None]}
	Fawkes call: 0,2

ERROR for individual 201 at marker iteration_1432
	Parent: {'A': ['1'], 'B': ['4']}
	Fawkes call for current_ID: 0,3

ERROR for individual 403 at marker iteration_1457
	Parent: {'A': ['4'], 'B': ['3']}
	Fawkes call for current_ID: 3,0

ERROR for individual 102 at marker iteration_1463
	Child: {'A': ['1'], 'B': ['4']}
	Fawkes call for current_ID: 0,2

ERROR for individual 304 at marker iteration_1498
	Parent: {'A': ['5'], 'B': ['2']}
	Fawkes call for current_ID: 2,0

ERROR for individual 302 at marker iteration_1498
	Parent: {'A': ['5'], 'B': ['2']}
	Fawkes call for current_ID: 2,0

ERROR for individual 407 at marker iteration_1503
	Parent 1 is: {'A': ['5'], 'N': [None]}
	Parent 2 is: A3,A3
	Fawkes call for current_ID: 0,8

ERROR for individual 202 at marker iteration_1506
	Child: {'A': ['4'], 'B': ['4']}
	Fawkes call for current_ID: 3,0

ERROR for individual 308 at marker iteration_1509
	Child: set(['A1', 'A4'])
	Spouse: set(['A1', 'B4'])
	Fawkes call for current_ID: 2,0

ERROR for individual 301 at marker iteration_1513
	Parent: {'A': ['2'], 'B': ['4']}
	Fawkes call for current_ID: 0,3

ERROR for individual 206 at marker iteration_1515
	Child: {'A': ['2'], 'B': ['3']}
	Fawkes call for current_ID: 0,2

ERROR for individual 411 at marker iteration_1525
	Parent: {'A': ['4'], 'B': ['5']}
	Fawkes call for current_ID: 3,0

ERROR for individual 407 at marker iteration_1533
	Parent 1 is: {'A': ['3'], 'N': [None]}
	Parent 2 is: A1,A1
	Fawkes call for current_ID: 0,7

ERROR for individual 403 at marker iteration_1542
	Parent: {'A': ['1'], 'B': ['4']}
	Fawkes call for current_ID: 0,2

ERROR for individual 309 at marker iteration_1555
	Child: {'A': ['3'], 'B': ['5']}
	Fawkes call for current_ID: 0,3

ERROR for individual 413 at marker iteration_1565
	Parent 1 is: {'B': ['3'], 'N': [None]}
	Parent 2 is: N,A4
	Fawkes call for current_ID: 2,0

ERROR for individual 207 at marker iteration_1567
	Child: {'B': ['1', '3']}
	Fawkes call: 0,2

ERROR for individual 316 at marker iteration_1572
	Child: {'A': ['3'], 'B': ['4']}
	Fawkes call for current_ID: 0,3

ERROR for individual 413 at marker iteration_1573
	Parent: {'A': ['1'], 'B': ['4']}
	Fawkes call for current_ID: 0,3

ERROR for individual 403 at marker iteration_1579
	Parent: {'A': ['4'], 'B': ['4']}
	Fawkes call for current_ID: 0,2

ERROR for individual 102 at marker iteration_1586
	Child: {'A': ['4'], 'B': ['5']}
	Fawkes call for current_ID: 0,2

ERROR for individual 101 at marker iteration_1586
	Child: {'A': ['4'], 'B': ['5']}
	Fawkes call for current_ID: 0,4

ERROR for individual 412 at marker iteration_1591
	Parent: {'A': ['4'], 'B': ['5']}
	Fawkes call for current_ID: 0,4

ERROR for individual 413 at marker iteration_1591
	Parent: {'A': ['4'], 'B': ['5']}
	Fawkes call for current_ID: 0,3

ERROR for individual 208 at marker iteration_1635
	Child: {'A': ['4'], 'B': ['5']}
	Fawkes call for current_ID: 0,2

ERROR for individual 305 at marker iteration_1666
	Parent: {'A': ['4'], 'B': ['2']}
	Fawkes call for current_ID: 2,0

ERROR for individual 408 at marker iteration_1673
	Parent 1 is: {'B': ['2'], 'N': [None]}
	Parent 2 is: A1,N
	Fawkes call for current_ID: 2,0

ERROR for individual 409 at marker iteration_1673
	Parent 1 is: {'A': ['1'], 'N': [None]}
	Parent 2 is: N,B2
	Fawkes call for current_ID: 0,3

ERROR for individual 410 at marker iteration_1673
	Parent 1 is: {'A': ['1'], 'N': [None]}
	Parent 2 is: N,B2
	Fawkes call for current_ID: 0,5

ERROR for individual 314 at marker iteration_1680
	Child: {'A': ['5'], 'B': ['4']}
	Fawkes call for current_ID: 4,0

ERROR for individual 313 at marker iteration_1680
	Child: {'A': ['5'], 'B': ['4']}
	Fawkes call for current_ID: 3,0

ERROR for individual 308 at marker iteration_1691
	Parent 1 is: {'A': ['1'], 'N': [None]}
	Parent 2 is: A1,A1
	Fawkes call for current_ID: 0,4

ERROR for individual 102 at marker iteration_1695
	Child: {'A': ['2'], 'B': ['3']}
	Fawkes call for current_ID: 0,2

ERROR for individual 317 at marker iteration_1699
	Parent: {'A': ['3'], 'B': ['2']}
	Fawkes call for current_ID: 2,0

ERROR for individual 311 at marker iteration_1704
	Child: {'A': ['5'], 'B': ['4']}
	Fawkes call for current_ID: 2,0

ERROR for individual 103 at marker iteration_1716
	Child: {'A': ['1'], 'B': ['5']}
	Fawkes call for current_ID: 0,3

ERROR for individual 101 at marker iteration_1750
	Child: {'A': ['1'], 'B': ['5']}
	Fawkes call for current_ID: 0,3

ERROR for individual 210 at marker iteration_1758
	Parent 1 is: {'A': ['3'], 'N': [None]}
	Parent 2 is: N,B3
	Fawkes call for current_ID: 0,6

ERROR for individual 206 at marker iteration_1759
	Child: {'B': ['4'], 'N': [None]}
	Fawkes call: 0,2

ERROR for individual 405 at marker iteration_1781
	Parent 1 is: {'A': ['2'], 'N': [None]}
	Parent 2 is: A3,A4
	Fawkes call for current_ID: 0,2

ERROR for individual 208 at marker iteration_1786
	Child: {'A': ['3'], 'B': ['3']}
	Fawkes call for current_ID: 2,0

ERROR for individual 310 at marker iteration_1787
	Parent 1 is: {'B': ['1'], 'N': [None]}
	Parent 2 is: A3,A2
	Fawkes call for current_ID: 6,0

ERROR for individual 312 at marker iteration_1787
	Parent 1 is: {'B': ['1'], 'N': [None]}
	Parent 2 is: A3,A2
	Fawkes call for current_ID: 7,0

ERROR for individual 408 at marker iteration_1790
	Parent: {'A': ['4'], 'B': ['1']}
	Fawkes call for current_ID: 2,0

ERROR for individual 101 at marker iteration_1803
	Child: {'A': ['4'], 'B': ['2']}
	Fawkes call for current_ID: 2,0

ERROR for individual 310 at marker iteration_1804
	Child: {'A': ['5'], 'B': ['5']}
	Fawkes call for current_ID: 0,3

ERROR for individual 206 at marker iteration_1806
	Child: {'A': ['5'], 'B': ['4']}
	Fawkes call for current_ID: 4,0

ERROR for individual 205 at marker iteration_1806
	Child: {'A': ['5'], 'B': ['4']}
	Fawkes call for current_ID: 4,0

ERROR for individual 402 at marker iteration_1806
	Parent: {'A': ['5'], 'B': ['4']}
	Fawkes call for current_ID: 4,0

ERROR for individual 403 at marker iteration_1806
	Parent: {'A': ['5'], 'B': ['4']}
	Fawkes call for current_ID: 2,0

ERROR for individual 314 at marker iteration_1827
	Child: {'A': ['4'], 'B': ['5']}
	Fawkes call for current_ID: 0,4

ERROR for individual 310 at marker iteration_1839
	Parent: {'A': ['3'], 'B': ['4']}
	Fawkes call for current_ID: 0,2

ERROR for individual 101 at marker iteration_1840
	Child: {'A': ['5'], 'B': ['1']}
	Fawkes call for current_ID: 4,0

ERROR for individual 313 at marker iteration_1855
	Parent: {'A': ['4'], 'B': ['5']}
	Fawkes call for current_ID: 0,2

ERROR for individual 315 at marker iteration_1855
	Parent: {'A': ['4'], 'B': ['5']}
	Fawkes call for current_ID: 0,2

ERROR for individual 318 at marker iteration_1855
	Parent: {'A': ['4'], 'B': ['5']}
	Fawkes call for current_ID: 0,4

ERROR for individual 308 at marker iteration_1855
	Parent: {'A': ['4'], 'B': ['5']}
	Fawkes call for current_ID: 0,4

ERROR for individual 310 at marker iteration_1855
	Parent: {'A': ['4'], 'B': ['5']}
	Fawkes call for current_ID: 0,2

ERROR for individual 319 at marker iteration_1862
	Child: {'A': ['3'], 'B': ['4']}
	Fawkes call for current_ID: 2,0

ERROR for individual 408 at marker iteration_1866
	Parent 1 is: {'A': ['2'], 'N': [None]}
	Parent 2 is: A2,A5
	Fawkes call for current_ID: 0,4

ERROR for individual 301 at marker iteration_1892
	Parent: {'A': ['1'], 'B': ['4']}
	Fawkes call for current_ID: 0,2

ERROR for individual 311 at marker iteration_1906
	Child: {'A': ['4'], 'B': ['4']}
	Fawkes call for current_ID: 0,2

ERROR for individual 314 at marker iteration_1912
	Child: {'A': ['5'], 'B': ['3']}
	Fawkes call for current_ID: 4,0

ERROR for individual 410 at marker iteration_1924
	Parent: {'A': ['4'], 'B': ['4']}
	Fawkes call for current_ID: 0,3

ERROR for individual 306 at marker iteration_1927
	Child: {'A': ['4'], 'B': ['4']}
	Fawkes call for current_ID: 3,0

ERROR for individual 309 at marker iteration_1929
	Child: {'B': ['1', '5']}
	Fawkes call: 0,4

ERROR for individual 205 at marker iteration_1944
	Parent 1 is: {'B': ['1'], 'N': [None]}
	Parent 2 is: N,A5
	Fawkes call for current_ID: 3,0

ERROR for individual 104 at marker iteration_1964
	Child: {'A': ['2'], 'B': ['4']}
	Fawkes call for current_ID: 0,2

ERROR for individual 311 at marker iteration_1969
	Child: {'A': ['4'], 'B': ['4']}
	Fawkes call for current_ID: 2,0

ERROR for individual 313 at marker iteration_1972
	Parent: {'A': ['1'], 'B': ['3']}
	Fawkes call for current_ID: 0,2

ERROR for individual 307 at marker iteration_1986
	Child: {'B': ['2', '3']}
	Fawkes call: 0,2

ERROR for individual 104 at marker iteration_1991
	Child: {'A': ['3'], 'B': ['4']}
	Fawkes call for current_ID: 0,3

ERROR for individual 103 at marker iteration_1991
	Child: {'A': ['3'], 'B': ['4']}
	Fawkes call for current_ID: 0,3

ERROR for individual 306 at marker iteration_2009
	Child: {'A': ['4', '4']}
	Fawkes call for current_ID: 3,0

ERROR for individual 315 at marker iteration_2014
	Parent: {'A': ['5'], 'B': ['2']}
	Fawkes call for current_ID: 2,0

ERROR for individual 307 at marker iteration_2016
	Child: {'A': ['5'], 'B': ['3']}
	Fawkes call for current_ID: 3,0

ERROR for individual 303 at marker iteration_2023
	Parent 1 is: {'A': ['2'], 'N': [None]}
	Parent 2 is: A2,A3
	Fawkes call for current_ID: 0,2

ERROR for individual 204 at marker iteration_2035
	Child: {'A': ['1'], 'B': ['5']}
	Fawkes call for current_ID: 0,4

ERROR for individual 317 at marker iteration_2046
	Parent: {'A': ['2'], 'B': ['5']}
	Fawkes call for current_ID: 0,4

ERROR for individual 302 at marker iteration_2051
	Parent: {'A': ['5'], 'B': ['5']}
	Fawkes call for current_ID: 2,0

ERROR for individual 412 at marker iteration_2054
	Parent: {'A': ['4'], 'B': ['4']}
	Fawkes call for current_ID: 2,0

ERROR for individual 413 at marker iteration_2054
	Parent: {'A': ['4'], 'B': ['4']}
	Fawkes call for current_ID: 2,0

ERROR for individual 412 at marker iteration_2057
	Parent: {'A': ['4'], 'B': ['1']}
	Fawkes call for current_ID: 3,0

ERROR for individual 205 at marker iteration_2058
	Parent: {'A': ['5'], 'B': ['3']}
	Fawkes call for current_ID: 3,0

ERROR for individual 208 at marker iteration_2058
	Parent: {'A': ['5'], 'B': ['3']}
	Fawkes call for current_ID: 3,0

ERROR for individual 405 at marker iteration_2092
	Parent: {'A': ['4'], 'B': ['2']}
	Fawkes call for current_ID: 2,0

ERROR for individual 411 at marker iteration_2127
	Parent: {'A': ['4'], 'B': ['2']}
	Fawkes call for current_ID: 2,0

ERROR for individual 201 at marker iteration_2128
	Child: {'A': ['4'], 'B': ['4']}
	Fawkes call for current_ID: 2,0

ERROR for individual 205 at marker iteration_2148
	Parent 1 is: {'B': ['1'], 'N': [None]}
	Parent 2 is: A3,A1
	Fawkes call for current_ID: 6,0

ERROR for individual 413 at marker iteration_2157
	Parent: {'A': ['5'], 'B': ['5']}
	Fawkes call for current_ID: 0,2

ERROR for individual 209 at marker iteration_2160
	Parent: {'A': ['4'], 'B': ['1']}
	Fawkes call for current_ID: 3,0

ERROR for individual 405 at marker iteration_2171
	Parent 1 is: {'A': ['5'], 'N': [None]}
	Parent 2 is: B2,N
	Fawkes call for current_ID: 0,4

ERROR for individual 204 at marker iteration_2174
	Child: {'A': ['5'], 'B': ['2']}
	Fawkes call for current_ID: 2,0

ERROR for individual 312 at marker iteration_2189
	Parent 1 is: {'B': ['3'], 'N': [None]}
	Parent 2 is: A2,A1
	Fawkes call for current_ID: 5,0

ERROR for individual 209 at marker iteration_2201
	Child: {'A': ['3'], 'B': ['5']}
	Fawkes call for current_ID: 2,0

ERROR for individual 102 at marker iteration_2213
	Child: {'B': ['1'], 'N': [None]}
	Fawkes call: 0,2

ERROR for individual 405 at marker iteration_2225
	Parent 1 is: {'B': ['4'], 'N': [None]}
	Parent 2 is: B1,B5
	Fawkes call for current_ID: 5,0

ERROR for individual 316 at marker iteration_2229
	Child: {'A': ['1'], 'B': ['5']}
	Fawkes call for current_ID: 0,4

ERROR for individual 201 at marker iteration_2248
	Child: {'A': ['4'], 'B': ['5']}
	Fawkes call for current_ID: 0,4

ERROR for individual 207 at marker iteration_2256
	Child: {'A': ['1'], 'B': ['5']}
	Fawkes call for current_ID: 0,2

ERROR for individual 309 at marker iteration_2257
	Child: set(['A2', 'A5'])
	Spouse: set(['A2', 'B2'])
	Fawkes call for current_ID: 3,0

ERROR for individual 403 at marker iteration_2259
	Parent: {'A': ['1'], 'B': ['3']}
	Fawkes call for current_ID: 0,2

ERROR for individual 408 at marker iteration_2272
	Parent 1 is: {'A': ['3'], 'N': [None]}
	Parent 2 is: A2,A1
	Fawkes call for current_ID: 0,8

ERROR for individual 410 at marker iteration_2277
	Parent: {'A': ['4'], 'B': ['4']}
	Fawkes call for current_ID: 3,0

ERROR for individual 318 at marker iteration_2285
	Parent 1 is: {'A': ['2'], 'N': [None]}
	Parent 2 is: A1,A2
	Fawkes call for current_ID: 0,4

ERROR for individual 320 at marker iteration_2310
	Parent: {'A': ['4'], 'B': ['1']}
	Fawkes call for current_ID: 3,0

ERROR for individual 308 at marker iteration_2315
	Child: {'A': ['2'], 'B': ['3']}
	Fawkes call for current_ID: 0,2

ERROR for individual 313 at marker iteration_2318
	Parent: {'A': ['3'], 'B': ['4']}
	Fawkes call for current_ID: 0,2

ERROR for individual 317 at marker iteration_2318
	Parent: {'A': ['3'], 'B': ['4']}
	Fawkes call for current_ID: 0,2

ERROR for individual 310 at marker iteration_2318
	Parent: {'A': ['3'], 'B': ['4']}
	Fawkes call for current_ID: 0,3

ERROR for individual 312 at marker iteration_2318
	Parent: {'A': ['3'], 'B': ['4']}
	Fawkes call for current_ID: 0,3

ERROR for individual 209 at marker iteration_2329
	Parent: {'A': ['3'], 'B': ['1']}
	Fawkes call for current_ID: 2,0

ERROR for individual 204 at marker iteration_2337
	Child: {'A': ['1'], 'B': ['4']}
	Fawkes call for current_ID: 0,3

ERROR for individual 302 at marker iteration_2382
	Parent 1 is: {'B': ['3'], 'N': [None]}
	Parent 2 is: A2,A3
	Fawkes call for current_ID: 4,0

ERROR for individual 302 at marker iteration_2396
	Parent: {'A': ['2'], 'B': ['5']}
	Fawkes call for current_ID: 0,3

ERROR for individual 413 at marker iteration_2415
	Parent: {'A': ['2'], 'B': ['5']}
	Fawkes call for current_ID: 0,2

ERROR for individual 208 at marker iteration_2423
	Parent: {'A': ['1'], 'B': ['3']}
	Fawkes call for current_ID: 0,2

ERROR for individual 207 at marker iteration_2427
	Child: set(['A1', 'A4'])
	Spouse: set(['A1', 'B5'])
	Fawkes call for current_ID: 3,0

ERROR for individual 302 at marker iteration_2434
	Parent 1 is: {'B': ['2'], 'N': [None]}
	Parent 2 is: B4,N
	Fawkes call for current_ID: 5,0

ERROR for individual 308 at marker iteration_2462
	Parent: {'A': ['3'], 'B': ['5']}
	Fawkes call for current_ID: 0,2

ERROR for individual 310 at marker iteration_2472
	Parent 1 is: {'A': ['1'], 'N': [None]}
	Parent 2 is: B1,B2
	Fawkes call for current_ID: 0,5

ERROR for individual 303 at marker iteration_2476
	Parent 1 is: {'B': ['4'], 'N': [None]}
	Parent 2 is: A1,N
	Fawkes call for current_ID: 7,0

ERROR for individual 304 at marker iteration_2507
	Parent: {'A': ['1'], 'B': ['5']}
	Fawkes call for current_ID: 0,2

ERROR for individual 314 at marker iteration_2512
	Child: {'A': ['4'], 'B': ['1']}
	Fawkes call for current_ID: 2,0

ERROR for individual 209 at marker iteration_2513
	Child: {'A': ['5'], 'B': ['3']}
	Fawkes call for current_ID: 2,0

ERROR for individual 310 at marker iteration_2522
	Child: {'A': ['2'], 'B': ['5']}
	Fawkes call for current_ID: 0,4

ERROR for individual 206 at marker iteration_2535
	Child: {'A': ['3'], 'B': ['3']}
	Fawkes call for current_ID: 0,2

ERROR for individual 306 at marker iteration_2568
	Parent 1 is: {'A': ['1'], 'N': [None]}
	Parent 2 is: N,B1
	Fawkes call for current_ID: 0,4

ERROR for individual 210 at marker iteration_2587
	Parent: {'A': ['3'], 'B': ['2']}
	Fawkes call for current_ID: 2,0

ERROR for individual 408 at marker iteration_2596
	Parent 1 is: {'B': ['3'], 'N': [None]}
	Parent 2 is: A1,A2
	Fawkes call for current_ID: 7,0

ERROR for individual 311 at marker iteration_2608
	Child: set(['A2', 'A5'])
	Spouse: set(['A2', 'B3'])
	Fawkes call for current_ID: 4,0

ERROR for individual 319 at marker iteration_2609
	Child: {'A': ['4'], 'B': ['5']}
	Fawkes call for current_ID: 0,3

ERROR for individual 103 at marker iteration_2623
	Child: {'A': ['2'], 'B': ['5']}
	Fawkes call for current_ID: 0,3

ERROR for individual 403 at marker iteration_2626
	Parent: {'A': ['1'], 'B': ['4']}
	Fawkes call for current_ID: 0,3

ERROR for individual 202 at marker iteration_2627
	Child: {'A': ['4'], 'B': ['5']}
	Fawkes call for current_ID: 0,4

ERROR for individual 319 at marker iteration_2628
	Child: {'A': ['2'], 'B': ['4']}
	Fawkes call for current_ID: 0,3

ERROR for individual 317 at marker iteration_2630
	Parent 1 is: {'A': ['1'], 'N': [None]}
	Parent 2 is: B3,B4
	Fawkes call for current_ID: 0,8

ERROR for individual 308 at marker iteration_2630
	Parent 1 is: {'A': ['1'], 'N': [None]}
	Parent 2 is: B3,B4
	Fawkes call for current_ID: 0,8

ERROR for individual 315 at marker iteration_2644
	Parent: {'A': ['4'], 'B': ['1']}
	Fawkes call for current_ID: 2,0

ERROR for individual 312 at marker iteration_2649
	Parent 1 is: {'A': ['3'], 'N': [None]}
	Parent 2 is: N,B1
	Fawkes call for current_ID: 0,2

ERROR for individual 316 at marker iteration_2654
	Child: {'A': ['2'], 'B': ['3']}
	Fawkes call for current_ID: 0,2

ERROR for individual 402 at marker iteration_2665
	Parent: {'A': ['3'], 'B': ['2']}
	Fawkes call for current_ID: 2,0

ERROR for individual 410 at marker iteration_2672
	Parent: {'A': ['1'], 'B': ['4']}
	Fawkes call for current_ID: 0,2

ERROR for individual 410 at marker iteration_2676
	Parent: {'A': ['1'], 'B': ['5']}
	Fawkes call for current_ID: 0,4

ERROR for individual 209 at marker iteration_2680
	Child: {'A': ['2'], 'B': ['3']}
	Fawkes call for current_ID: 0,2

ERROR for individual 320 at marker iteration_2684
	Parent 1 is: {'A': ['2'], 'N': [None]}
	Parent 2 is: N,B1
	Fawkes call for current_ID: 0,5

ERROR for individual 303 at marker iteration_2688
	Parent 1 is: {'B': ['4'], 'N': [None]}
	Parent 2 is: A4,A1
	Fawkes call for current_ID: 3,0

ERROR for individual 208 at marker iteration_2696
	Parent: {'A': ['4'], 'B': ['1']}
	Fawkes call for current_ID: 3,0

ERROR for individual 203 at marker iteration_2696
	Parent: {'A': ['4'], 'B': ['1']}
	Fawkes call for current_ID: 3,0

ERROR for individual 314 at marker iteration_2702
	Child: {'A': ['5'], 'B': ['5']}
	Fawkes call for current_ID: 0,2

ERROR for individual 104 at marker iteration_2712
	Child: {'A': ['4'], 'B': ['1']}
	Fawkes call for current_ID: 2,0

ERROR for individual 310 at marker iteration_2720
	Child: {'A': ['4'], 'B': ['5']}
	Fawkes call for current_ID: 0,4

ERROR for individual 301 at marker iteration_2733
	Parent 1 is: {'B': ['1'], 'N': [None]}
	Parent 2 is: A1,A2
	Fawkes call for current_ID: 3,0

ERROR for individual 404 at marker iteration_2735
	Parent: {'A': ['5'], 'B': ['5']}
	Fawkes call for current_ID: 0,3

ERROR for individual 319 at marker iteration_2737
	Child: {'A': ['2'], 'B': ['3']}
	Fawkes call for current_ID: 0,2

ERROR for individual 319 at marker iteration_2738
	Child: {'A': ['5'], 'B': ['3']}
	Fawkes call for current_ID: 0,2

ERROR for individual 306 at marker iteration_2744
	Child: set(['A6', 'N'])
	Spouse: set(['N'])
	Fawkes call for current_ID: 3,0

ERROR for individual 209 at marker iteration_2762
	Child: {'A': ['4'], 'B': ['2']}
	Fawkes call for current_ID: 3,0

ERROR for individual 204 at marker iteration_2764
	Child: {'A': ['3'], 'B': ['2']}
	Fawkes call for current_ID: 2,0

ERROR for individual 208 at marker iteration_2773
	Child: {'A': ['5'], 'B': ['5']}
	Fawkes call for current_ID: 4,0

ERROR for individual 204 at marker iteration_2775
	Child: {'A': ['4'], 'B': ['5']}
	Fawkes call for current_ID: 0,3

ERROR for individual 203 at marker iteration_2775
	Child: {'A': ['4'], 'B': ['5']}
	Fawkes call for current_ID: 0,2

ERROR for individual 411 at marker iteration_2788
	Parent: {'A': ['3'], 'B': ['2']}
	Fawkes call for current_ID: 2,0

ERROR for individual 410 at marker iteration_2794
	Parent: {'A': ['1'], 'B': ['5']}
	Fawkes call for current_ID: 0,2

ERROR for individual 314 at marker iteration_2798
	Child: {'A': ['4'], 'B': ['1']}
	Fawkes call for current_ID: 2,0

ERROR for individual 104 at marker iteration_2808
	Child: {'B': ['8'], 'N': [None]}
	Fawkes call: 0,5

ERROR for individual 310 at marker iteration_2812
	Child: set(['A5', 'N'])
	Spouse: set(['N'])
	Fawkes call for current_ID: 4,0

ERROR for individual 409 at marker iteration_2813
	Parent 1 is: {'A': ['1'], 'N': [None]}
	Parent 2 is: A1,N
	Fawkes call for current_ID: 0,4

ERROR for individual 209 at marker iteration_2828
	Parent: {'A': ['5'], 'B': ['2']}
	Fawkes call for current_ID: 3,0

ERROR for individual 210 at marker iteration_2828
	Parent: {'A': ['5'], 'B': ['2']}
	Fawkes call for current_ID: 3,0

ERROR for individual 301 at marker iteration_2838
	Parent: {'A': ['4'], 'B': ['3']}
	Fawkes call for current_ID: 3,0

ERROR for individual 310 at marker iteration_2857
	Child: {'A': ['4'], 'B': ['4']}
	Fawkes call for current_ID: 0,2

ERROR for individual 313 at marker iteration_2865
	Child: {'A': ['4'], 'B': ['2']}
	Fawkes call for current_ID: 2,0

ERROR for individual 405 at marker iteration_2867
	Parent: {'A': ['5'], 'B': ['4']}
	Fawkes call for current_ID: 2,0

ERROR for individual 406 at marker iteration_2867
	Parent: {'A': ['5'], 'B': ['4']}
	Fawkes call for current_ID: 2,0

ERROR for individual 413 at marker iteration_2874
	Parent 1 is: {'B': ['2'], 'N': [None]}
	Parent 2 is: A1,A6
	Fawkes call for current_ID: 2,0

ERROR for individual 305 at marker iteration_2885
	Parent: {'A': ['3'], 'B': ['4']}
	Fawkes call for current_ID: 2,0

ERROR for individual 302 at marker iteration_2885
	Parent: {'A': ['3'], 'B': ['4']}
	Fawkes call for current_ID: 2,0

ERROR for individual 303 at marker iteration_2885
	Parent: {'A': ['3'], 'B': ['4']}
	Fawkes call for current_ID: 2,0

ERROR for individual 306 at marker iteration_2888
	Parent: {'A': ['4'], 'B': ['4']}
	Fawkes call for current_ID: 0,2

ERROR for individual 308 at marker iteration_2889
	Parent 1 is: {'A': ['4'], 'N': [None]}
	Parent 2 is: A4,A4
	Fawkes call for current_ID: 0,2

ERROR for individual 308 at marker iteration_2906
	Parent 1 is: {'A': ['5'], 'N': [None]}
	Parent 2 is: N,B1
	Fawkes call for current_ID: 0,2

ERROR for individual 314 at marker iteration_2909
	Child: {'A': ['5'], 'B': ['3']}
	Fawkes call for current_ID: 0,2

ERROR for individual 206 at marker iteration_2918
	Child: {'A': ['5'], 'B': ['3']}
	Fawkes call for current_ID: 0,2

ERROR for individual 209 at marker iteration_2927
	Child: {'A': ['1'], 'B': ['3']}
	Fawkes call for current_ID: 0,2

ERROR for individual 205 at marker iteration_2950
	Parent: {'A': ['4'], 'B': ['1']}
	Fawkes call for current_ID: 2,0

ERROR for individual 303 at marker iteration_2956
	Parent 1 is: {'B': ['1'], 'N': [None]}
	Parent 2 is: N,A4
	Fawkes call for current_ID: 2,0

ERROR for individual 304 at marker iteration_2956
	Parent 1 is: {'B': ['1'], 'N': [None]}
	Parent 2 is: N,A4
	Fawkes call for current_ID: 2,0

ERROR for individual 316 at marker iteration_2962
	Child: {'A': ['4'], 'B': ['1']}
	Fawkes call for current_ID: 3,0

ERROR for individual 409 at marker iteration_2968
	Parent: {'A': ['5'], 'B': ['4']}
	Fawkes call for current_ID: 0,3

ERROR for individual 314 at marker iteration_2987
	Child: {'A': ['2'], 'B': ['5']}
	Fawkes call for current_ID: 0,2

ERROR for individual 304 at marker iteration_2988
	Parent: {'A': ['3'], 'B': ['1']}
	Fawkes call for current_ID: 2,0

ERROR for individual 314 at marker iteration_2991
	Child: {'B': ['2'], 'N': [None]}
	Fawkes call: 0,3

ERROR for individual 310 at marker iteration_3018
	Parent: {'A': ['3'], 'B': ['3']}
	Fawkes call for current_ID: 2,0

ERROR for individual 317 at marker iteration_3036
	Parent 1 is: {'B': ['1'], 'N': [None]}
	Parent 2 is: A2,A1
	Fawkes call for current_ID: 3,0

ERROR for individual 310 at marker iteration_3039
	Parent 1 is: {'B': ['2'], 'N': [None]}
	Parent 2 is: A5,N
	Fawkes call for current_ID: 7,0

ERROR for individual 312 at marker iteration_3039
	Parent 1 is: {'B': ['2'], 'N': [None]}
	Parent 2 is: A5,N
	Fawkes call for current_ID: 2,0

ERROR for individual 308 at marker iteration_3040
	Parent: {'A': ['4'], 'B': ['5']}
	Fawkes call for current_ID: 2,0

ERROR for individual 312 at marker iteration_3040
	Parent: {'A': ['4'], 'B': ['5']}
	Fawkes call for current_ID: 2,0

ERROR for individual 301 at marker iteration_3045
	Parent 1 is: {'B': ['1'], 'N': [None]}
	Parent 2 is: A1,N
	Fawkes call for current_ID: 2,0

ERROR for individual 403 at marker iteration_3054
	Parent 1 is: {'A': ['4'], 'N': [None]}
	Parent 2 is: N,B2
	Fawkes call for current_ID: 0,7

ERROR for individual 202 at marker iteration_3077
	Child: {'A': ['3'], 'B': ['1']}
	Fawkes call for current_ID: 2,0

ERROR for individual 206 at marker iteration_3081
	Child: {'A': ['4'], 'B': ['1']}
	Fawkes call for current_ID: 2,0

ERROR for individual 209 at marker iteration_3082
	Child: {'A': ['5'], 'B': ['3']}
	Fawkes call for current_ID: 2,0

ERROR for individual 311 at marker iteration_3084
	Child: {'A': ['4'], 'B': ['4']}
	Fawkes call for current_ID: 0,3

ERROR for individual 404 at marker iteration_3091
	Parent: {'A': ['3'], 'B': ['4']}
	Fawkes call for current_ID: 0,3

ERROR for individual 316 at marker iteration_3094
	Child: {'B': ['1', '4']}
	Fawkes call: 0,2

ERROR for individual 313 at marker iteration_3097
	Parent: {'A': ['2'], 'B': ['3']}
	Fawkes call for current_ID: 0,2

ERROR for individual 306 at marker iteration_3098
	Parent 1 is: {'A': ['1'], 'N': [None]}
	Parent 2 is: B5,N
	Fawkes call for current_ID: 0,2

ERROR for individual 407 at marker iteration_3101
	Parent 1 is: {'A': ['3'], 'N': [None]}
	Parent 2 is: A1,N
	Fawkes call for current_ID: 0,4

ERROR for individual 410 at marker iteration_3102
	Parent: {'A': ['1'], 'B': ['4']}
	Fawkes call for current_ID: 0,3

ERROR for individual 206 at marker iteration_3107
	Child: {'B': ['1', '4']}
	Fawkes call: 0,2

ERROR for individual 201 at marker iteration_3116
	Child: {'B': ['2'], 'N': [None]}
	Fawkes call: 0,2

ERROR for individual 204 at marker iteration_3125
	Child: {'A': ['2'], 'B': ['4']}
	Fawkes call for current_ID: 0,3

ERROR for individual 209 at marker iteration_3134
	Parent: {'A': ['5'], 'B': ['5']}
	Fawkes call for current_ID: 2,0

ERROR for individual 408 at marker iteration_3145
	Parent: {'A': ['5'], 'B': ['3']}
	Fawkes call for current_ID: 0,2

ERROR for individual 410 at marker iteration_3148
	Parent: {'A': ['2'], 'B': ['5']}
	Fawkes call for current_ID: 0,4

ERROR for individual 302 at marker iteration_3149
	Parent: {'A': ['2'], 'B': ['3']}
	Fawkes call for current_ID: 0,2

ERROR for individual 305 at marker iteration_3155
	Child: {'A': ['1'], 'B': ['4']}
	Fawkes call for current_ID: 0,2

ERROR for individual 316 at marker iteration_3156
	Child: {'A': ['4'], 'B': ['3']}
	Fawkes call for current_ID: 0,2

ERROR for individual 313 at marker iteration_3158
	Parent: {'A': ['2'], 'B': ['3']}
	Fawkes call for current_ID: 0,2

ERROR for individual 313 at marker iteration_3163
	Child: {'A': ['5'], 'B': ['3']}
	Fawkes call for current_ID: 3,0

ERROR for individual 102 at marker iteration_3165
	Child: {'A': ['2'], 'B': ['4']}
	Fawkes call for current_ID: 0,2

ERROR for individual 205 at marker iteration_3177
	Parent 1 is: {'B': ['1'], 'N': [None]}
	Parent 2 is: B1,B1
	Fawkes call for current_ID: 2,0

ERROR for individual 101 at marker iteration_3178
	Child: {'A': ['5'], 'B': ['4']}
	Fawkes call for current_ID: 4,0

ERROR for individual 306 at marker iteration_3178
	Parent: {'A': ['5'], 'B': ['4']}
	Fawkes call for current_ID: 2,0

ERROR for individual 307 at marker iteration_3179
	Child: {'A': ['3'], 'B': ['3']}
	Fawkes call for current_ID: 0,2

ERROR for individual 208 at marker iteration_3185
	Child: {'A': ['4'], 'B': ['4']}
	Fawkes call for current_ID: 3,0

ERROR for individual 101 at marker iteration_3196
	Child: {'A': ['1'], 'B': ['5']}
	Fawkes call for current_ID: 0,2

ERROR for individual 310 at marker iteration_3204
	Parent: {'A': ['5'], 'B': ['4']}
	Fawkes call for current_ID: 0,3

ERROR for individual 413 at marker iteration_3217
	Parent: {'A': ['5'], 'B': ['1']}
	Fawkes call for current_ID: 2,0

ERROR for individual 408 at marker iteration_3219
	Parent 1 is: {'A': ['2'], 'N': [None]}
	Parent 2 is: A2,A7
	Fawkes call for current_ID: 0,3

ERROR for individual 308 at marker iteration_3226
	Child: {'A': ['2'], 'B': ['4']}
	Fawkes call for current_ID: 0,2

ERROR for individual 402 at marker iteration_3227
	Child: {'B': ['2', '5']}
	Fawkes call: 0,4

ERROR for individual 206 at marker iteration_3231
	Child: {'A': ['3'], 'B': ['4']}
	Fawkes call for current_ID: 2,0

ERROR for individual 401 at marker iteration_3232
	Parent: {'A': ['4'], 'B': ['5']}
	Fawkes call for current_ID: 2,0

ERROR for individual 309 at marker iteration_3238
	Child: {'A': ['2'], 'B': ['4']}
	Fawkes call for current_ID: 0,3

ERROR for individual 209 at marker iteration_3259
	Parent: {'A': ['4'], 'B': ['2']}
	Fawkes call for current_ID: 3,0

ERROR for individual 405 at marker iteration_3267
	Parent: {'A': ['3'], 'B': ['5']}
	Fawkes call for current_ID: 2,0

ERROR for individual 303 at marker iteration_3278
	Parent 1 is: {'B': ['3'], 'N': [None]}
	Parent 2 is: B2,B2
	Fawkes call for current_ID: 4,0

ERROR for individual 309 at marker iteration_3281
	Child: {'A': ['5'], 'B': ['2']}
	Fawkes call for current_ID: 4,0

ERROR for individual 314 at marker iteration_3290
	Child: {'B': ['1'], 'N': [None]}
	Fawkes call: 0,2

ERROR for individual 104 at marker iteration_3298
	Child: {'A': ['4'], 'B': ['1']}
	Fawkes call for current_ID: 2,0

ERROR for individual 302 at marker iteration_3312
	Parent 1 is: {'B': ['1'], 'N': [None]}
	Parent 2 is: A1,N
	Fawkes call for current_ID: 2,0

ERROR for individual 303 at marker iteration_3312
	Parent 1 is: {'B': ['1'], 'N': [None]}
	Parent 2 is: A1,N
	Fawkes call for current_ID: 3,0

ERROR for individual 304 at marker iteration_3312
	Parent 1 is: {'B': ['1'], 'N': [None]}
	Parent 2 is: A1,N
	Fawkes call for current_ID: 2,0

ERROR for individual 410 at marker iteration_3370
	Parent: {'A': ['4'], 'B': ['2']}
	Fawkes call for current_ID: 2,0

ERROR for individual 209 at marker iteration_3375
	Parent: {'A': ['5'], 'B': ['4']}
	Fawkes call for current_ID: 0,2

ERROR for individual 405 at marker iteration_3388
	Parent: {'A': ['2'], 'B': ['5']}
	Fawkes call for current_ID: 0,2

ERROR for individual 406 at marker iteration_3388
	Parent: {'A': ['2'], 'B': ['5']}
	Fawkes call for current_ID: 0,2

ERROR for individual 203 at marker iteration_3389
	Parent: {'A': ['2'], 'B': ['3']}
	Fawkes call for current_ID: 0,2

ERROR for individual 407 at marker iteration_3393
	Parent 1 is: {'B': ['3'], 'N': [None]}
	Parent 2 is: A3,N
	Fawkes call for current_ID: 2,0

ERROR for individual 407 at marker iteration_3397
	Parent: {'A': ['3'], 'B': ['2']}
	Fawkes call for current_ID: 2,0

ERROR for individual 208 at marker iteration_3408
	Parent: {'A': ['5'], 'B': ['5']}
	Fawkes call for current_ID: 0,3

ERROR for individual 205 at marker iteration_3408
	Parent: {'A': ['5'], 'B': ['5']}
	Fawkes call for current_ID: 0,3

ERROR for individual 302 at marker iteration_3426
	Parent 1 is: {'A': ['1'], 'N': [None]}
	Parent 2 is: B4,N
	Fawkes call for current_ID: 0,3

ERROR for individual 320 at marker iteration_3428
	Parent 1 is: {'A': ['1'], 'N': [None]}
	Parent 2 is: B2,B3
	Fawkes call for current_ID: 0,5

ERROR for individual 413 at marker iteration_3431
	Parent: {'A': ['4'], 'B': ['3']}
	Fawkes call for current_ID: 0,2

ERROR for individual 102 at marker iteration_3434
	Child: {'A': ['4'], 'B': ['1']}
	Fawkes call for current_ID: 3,0

ERROR for individual 406 at marker iteration_3438
	Parent 1 is: {'B': ['2'], 'N': [None]}
	Parent 2 is: B3,B1
	Fawkes call for current_ID: 2,0

ERROR for individual 407 at marker iteration_3438
	Parent 1 is: {'B': ['2'], 'N': [None]}
	Parent 2 is: B3,B1
	Fawkes call for current_ID: 2,0

ERROR for individual 201 at marker iteration_3444
	Parent 1 is: {'A': ['1'], 'N': [None]}
	Parent 2 is: B3,N
	Fawkes call for current_ID: 0,2

ERROR for individual 203 at marker iteration_3445
	Child: set(['A3', 'A4'])
	Spouse: set(['B4', 'A3'])
	Fawkes call for current_ID: 3,0

ERROR for individual 302 at marker iteration_3466
	Parent 1 is: {'B': ['4'], 'N': [None]}
	Parent 2 is: A1,A2
	Fawkes call for current_ID: 5,0

ERROR for individual 406 at marker iteration_3467
	Parent 1 is: {'A': ['4'], 'N': [None]}
	Parent 2 is: B4,N
	Fawkes call for current_ID: 0,8

ERROR for individual 206 at marker iteration_3468
	Child: set(['A6', 'N'])
	Spouse: set(['N'])
	Fawkes call for current_ID: 5,0

ERROR for individual 405 at marker iteration_3473
	Parent: {'A': ['5'], 'B': ['3']}
	Fawkes call for current_ID: 4,0

ERROR for individual 406 at marker iteration_3473
	Parent: {'A': ['5'], 'B': ['3']}
	Fawkes call for current_ID: 0,2

ERROR for individual 407 at marker iteration_3473
	Parent: {'A': ['5'], 'B': ['3']}
	Fawkes call for current_ID: 3,0

ERROR for individual 208 at marker iteration_3524
	Child: {'A': ['3'], 'B': ['1']}
	Fawkes call for current_ID: 2,0

ERROR for individual 316 at marker iteration_3530
	Child: set(['A6', 'N'])
	Spouse: set(['N'])
	Fawkes call for current_ID: 4,0

ERROR for individual 314 at marker iteration_3537
	Child: {'A': ['4'], 'B': ['5']}
	Fawkes call for current_ID: 3,0

ERROR for individual 210 at marker iteration_3546
	Parent: {'A': ['4'], 'B': ['5']}
	Fawkes call for current_ID: 0,3

ERROR for individual 317 at marker iteration_3552
	Parent 1 is: {'A': ['3'], 'N': [None]}
	Parent 2 is: N,A2
	Fawkes call for current_ID: 0,2

ERROR for individual 319 at marker iteration_3568
	Child: {'A': ['2'], 'B': ['3']}
	Fawkes call for current_ID: 0,2

ERROR for individual 301 at marker iteration_3573
	Parent: {'A': ['3'], 'B': ['4']}
	Fawkes call for current_ID: 0,3

ERROR for individual 102 at marker iteration_3573
	Child: {'A': ['3'], 'B': ['4']}
	Fawkes call for current_ID: 0,3

ERROR for individual 403 at marker iteration_3576
	Parent 1 is: {'A': ['2'], 'N': [None]}
	Parent 2 is: N,B4
	Fawkes call for current_ID: 0,2

ERROR for individual 204 at marker iteration_3579
	Child: {'A': ['4'], 'B': ['2']}
	Fawkes call for current_ID: 2,0

ERROR for individual 203 at marker iteration_3579
	Child: {'A': ['4'], 'B': ['2']}
	Fawkes call for current_ID: 2,0

ERROR for individual 206 at marker iteration_3585
	Child: {'A': ['3'], 'B': ['2']}
	Fawkes call for current_ID: 2,0

ERROR for individual 209 at marker iteration_3603
	Child: {'A': ['1'], 'B': ['4']}
	Fawkes call for current_ID: 0,3

ERROR for individual 409 at marker iteration_3610
	Parent 1 is: {'B': ['3'], 'N': [None]}
	Parent 2 is: A1,N
	Fawkes call for current_ID: 3,0

ERROR for individual 405 at marker iteration_3615
	Parent 1 is: {'B': ['2'], 'N': [None]}
	Parent 2 is: A3,A2
	Fawkes call for current_ID: 5,0

ERROR for individual 208 at marker iteration_3618
	Child: {'A': ['4'], 'B': ['1']}
	Fawkes call for current_ID: 3,0

ERROR for individual 411 at marker iteration_3623
	Parent: {'A': ['3'], 'B': ['5']}
	Fawkes call for current_ID: 2,0

ERROR for individual 202 at marker iteration_3631
	Child: {'A': ['3'], 'B': ['4']}
	Fawkes call for current_ID: 2,0

ERROR for individual 205 at marker iteration_3634
	Parent: {'A': ['4'], 'B': ['2']}
	Fawkes call for current_ID: 2,0

ERROR for individual 203 at marker iteration_3634
	Parent: {'A': ['4'], 'B': ['2']}
	Fawkes call for current_ID: 2,0

ERROR for individual 307 at marker iteration_3651
	Child: set(['A2', 'A5'])
	Spouse: set(['A2', 'B1'])
	Fawkes call for current_ID: 4,0

ERROR for individual 301 at marker iteration_3662
	Parent: {'A': ['4'], 'B': ['4']}
	Fawkes call for current_ID: 2,0

ERROR for individual 102 at marker iteration_3662
	Child: {'A': ['4'], 'B': ['4']}
	Fawkes call for current_ID: 2,0

ERROR for individual 101 at marker iteration_3662
	Child: {'A': ['4'], 'B': ['4']}
	Fawkes call for current_ID: 0,3

ERROR for individual 308 at marker iteration_3688
	Parent 1 is: {'B': ['3'], 'N': [None]}
	Parent 2 is: B2,N
	Fawkes call for current_ID: 9,0

ERROR for individual 209 at marker iteration_3699
	Child: {'A': ['1'], 'B': ['3']}
	Fawkes call for current_ID: 0,2

ERROR for individual 408 at marker iteration_3713
	Parent: {'A': ['4'], 'B': ['5']}
	Fawkes call for current_ID: 0,4

ERROR for individual 409 at marker iteration_3713
	Parent: {'A': ['4'], 'B': ['5']}
	Fawkes call for current_ID: 3,0

ERROR for individual 316 at marker iteration_3721
	Child: {'B': ['1', '5']}
	Fawkes call: 0,3

ERROR for individual 104 at marker iteration_3746
	Child: {'A': ['1'], 'B': ['5']}
	Fawkes call for current_ID: 0,4

ERROR for individual 317 at marker iteration_3751
	Parent 1 is: {'B': ['1'], 'N': [None]}
	Parent 2 is: A2,N
	Fawkes call for current_ID: 5,0

ERROR for individual 412 at marker iteration_3760
	Parent: {'A': ['2'], 'B': ['3']}
	Fawkes call for current_ID: 0,2

ERROR for individual 314 at marker iteration_3765
	Child: {'A': ['2'], 'B': ['4']}
	Fawkes call for current_ID: 0,3

ERROR for individual 309 at marker iteration_3777
	Child: {'A': ['5'], 'B': ['2']}
	Fawkes call for current_ID: 3,0

ERROR for individual 310 at marker iteration_3781
	Child: {'A': ['1'], 'B': ['5']}
	Fawkes call for current_ID: 0,4

ERROR for individual 311 at marker iteration_3781
	Child: {'A': ['1'], 'B': ['5']}
	Fawkes call for current_ID: 0,4

ERROR for individual 308 at marker iteration_3788
	Parent: {'A': ['4'], 'B': ['2']}
	Fawkes call for current_ID: 2,0

ERROR for individual 102 at marker iteration_3791
	Child: {'A': ['4'], 'N': [None]}
	Fawkes call: 0,2

ERROR for individual 306 at marker iteration_3807
	Parent: {'A': ['4'], 'B': ['3']}
	Fawkes call for current_ID: 0,2

ERROR for individual 409 at marker iteration_3814
	Parent 1 is: {'A': ['3'], 'N': [None]}
	Parent 2 is: B1,B3
	Fawkes call for current_ID: 0,5

ERROR for individual 403 at marker iteration_3816
	Parent 1 is: {'B': ['3'], 'N': [None]}
	Parent 2 is: B1,B1
	Fawkes call for current_ID: 5,0

ERROR for individual 409 at marker iteration_3821
	Parent 1 is: {'B': ['4'], 'N': [None]}
	Parent 2 is: A2,N
	Fawkes call for current_ID: 8,0

ERROR for individual 101 at marker iteration_3829
	Child: {'A': ['2'], 'B': ['3']}
	Fawkes call for current_ID: 0,2

ERROR for individual 404 at marker iteration_3838
	Parent: {'A': ['5'], 'B': ['1']}
	Fawkes call for current_ID: 4,0

ERROR for individual 307 at marker iteration_3843
	Child: {'A': ['3'], 'B': ['3']}
	Fawkes call for current_ID: 0,2

ERROR for individual 202 at marker iteration_3849
	Child: set(['A2', 'A5'])
	Spouse: set(['A2'])
	Fawkes call for current_ID: 3,0

ERROR for individual 409 at marker iteration_3866
	Parent 1 is: {'A': ['1'], 'N': [None]}
	Parent 2 is: B2,N
	Fawkes call for current_ID: 0,3

ERROR for individual 312 at marker iteration_3875
	Parent 1 is: {'A': ['1'], 'N': [None]}
	Parent 2 is: N,A3
	Fawkes call for current_ID: 0,4

ERROR for individual 301 at marker iteration_3886
	Parent: {'A': ['1'], 'B': ['5']}
	Fawkes call for current_ID: 0,4

ERROR for individual 205 at marker iteration_3887
	Parent 1 is: {'A': ['1'], 'N': [None]}
	Parent 2 is: N,B3
	Fawkes call for current_ID: 0,2

ERROR for individual 403 at marker iteration_3890
	Parent 1 is: {'A': ['5'], 'N': [None]}
	Parent 2 is: B5,B1
	Fawkes call for current_ID: 0,2

ERROR for individual 306 at marker iteration_3910
	Parent 1 is: {'A': ['4'], 'N': [None]}
	Parent 2 is: B3,B1
	Fawkes call for current_ID: 0,6

ERROR for individual 203 at marker iteration_3925
	Parent: {'A': ['5'], 'B': ['1']}
	Fawkes call for current_ID: 3,0

ERROR for individual 205 at marker iteration_3925
	Parent: {'A': ['5'], 'B': ['1']}
	Fawkes call for current_ID: 3,0

ERROR for individual 409 at marker iteration_3930
	Parent: {'A': ['3'], 'B': ['3']}
	Fawkes call for current_ID: 0,2

ERROR for individual 209 at marker iteration_3939
	Child: {'A': ['3'], 'B': ['4']}
	Fawkes call for current_ID: 2,0

ERROR for individual 406 at marker iteration_3954
	Parent: {'A': ['5'], 'B': ['3']}
	Fawkes call for current_ID: 3,0

ERROR for individual 205 at marker iteration_3956
	Parent: {'A': ['4'], 'B': ['4']}
	Fawkes call for current_ID: 2,0

ERROR for individual 202 at marker iteration_3990
	Child: {'A': ['3'], 'B': ['5']}
	Fawkes call for current_ID: 0,4

ERROR for individual 101 at marker iteration_3991
	Child: {'A': ['2'], 'B': ['5']}
	Fawkes call for current_ID: 0,3

ERROR for individual 409 at marker iteration_3993
	Parent 1 is: {'A': ['1'], 'N': [None]}
	Parent 2 is: N,B1
	Fawkes call for current_ID: 0,9

ERROR for individual 302 at marker iteration_3994
	Parent 1 is: {'A': ['2'], 'N': [None]}
	Parent 2 is: A2,A2
	Fawkes call for current_ID: 0,4

ERROR for individual 319 at marker iteration_3998
	Child: {'A': ['1'], 'B': ['4']}
	Fawkes call for current_ID: 0,2

ERROR for individual 209 at marker iteration_4001
	Parent: {'A': ['1'], 'B': ['3']}
	Fawkes call for current_ID: 0,2

ERROR for individual 315 at marker iteration_4007
	Parent: {'A': ['2'], 'B': ['3']}
	Fawkes call for current_ID: 0,2

ERROR for individual 413 at marker iteration_4015
	Parent 1 is: {'A': ['3'], 'N': [None]}
	Parent 2 is: B3,B1
	Fawkes call for current_ID: 0,2

ERROR for individual 319 at marker iteration_4021
	Child: {'A': ['4'], 'B': ['3']}
	Fawkes call for current_ID: 0,2

ERROR for individual 210 at marker iteration_4022
	Parent: {'A': ['4'], 'B': ['1']}
	Fawkes call for current_ID: 3,0

ERROR for individual 402 at marker iteration_4028
	Child: set(['A2', 'A6'])
	Spouse: set(['A2', 'B2'])
	Fawkes call for current_ID: 4,0

ERROR for individual 302 at marker iteration_4037
	Parent 1 is: {'B': ['3'], 'N': [None]}
	Parent 2 is: A1,A2
	Fawkes call for current_ID: 4,0

ERROR for individual 311 at marker iteration_4043
	Child: {'A': ['1'], 'B': ['3']}
	Fawkes call for current_ID: 0,2

ERROR for individual 306 at marker iteration_4048
	Parent: {'A': ['1'], 'B': ['4']}
	Fawkes call for current_ID: 0,2

ERROR for individual 411 at marker iteration_4066
	Parent: {'A': ['4'], 'B': ['4']}
	Fawkes call for current_ID: 0,3

ERROR for individual 317 at marker iteration_4080
	Parent 1 is: {'A': ['4'], 'N': [None]}
	Parent 2 is: A3,A4
	Fawkes call for current_ID: 0,3

ERROR for individual 201 at marker iteration_4086
	Child: {'A': ['3'], 'B': ['4']}
	Fawkes call for current_ID: 0,2

ERROR for individual 310 at marker iteration_4092
	Parent 1 is: {'B': ['4'], 'N': [None]}
	Parent 2 is: A2,N
	Fawkes call for current_ID: 6,0

ERROR for individual 303 at marker iteration_4093
	Parent 1 is: {'A': ['5'], 'N': [None]}
	Parent 2 is: B1,B2
	Fawkes call for current_ID: 0,4

ERROR for individual 205 at marker iteration_4104
	Parent 1 is: {'A': ['4'], 'N': [None]}
	Parent 2 is: B5,N
	Fawkes call for current_ID: 0,2

ERROR for individual 305 at marker iteration_4111
	Parent: {'A': ['1'], 'B': ['3']}
	Fawkes call for current_ID: 0,2

ERROR for individual 304 at marker iteration_4111
	Parent: {'A': ['1'], 'B': ['3']}
	Fawkes call for current_ID: 0,2

ERROR for individual 201 at marker iteration_4120
	Parent 1 is: {'B': ['3'], 'N': [None]}
	Parent 2 is: N,B3
	Fawkes call for current_ID: 2,0

ERROR for individual 101 at marker iteration_4122
	Child: {'A': ['3'], 'B': ['3']}
	Fawkes call for current_ID: 2,0

ERROR for individual 406 at marker iteration_4143
	Parent 1 is: {'B': ['1'], 'N': [None]}
	Parent 2 is: A1,A3
	Fawkes call for current_ID: 6,0

ERROR for individual 407 at marker iteration_4143
	Parent 1 is: {'B': ['1'], 'N': [None]}
	Parent 2 is: A1,A3
	Fawkes call for current_ID: 6,0

ERROR for individual 408 at marker iteration_4150
	Parent 1 is: {'B': ['1'], 'N': [None]}
	Parent 2 is: A3,A2
	Fawkes call for current_ID: 5,0

ERROR for individual 409 at marker iteration_4150
	Parent 1 is: {'B': ['1'], 'N': [None]}
	Parent 2 is: A3,A2
	Fawkes call for current_ID: 5,0

ERROR for individual 412 at marker iteration_4161
	Parent: {'A': ['1'], 'B': ['5']}
	Fawkes call for current_ID: 0,3

ERROR for individual 413 at marker iteration_4161
	Parent: {'A': ['1'], 'B': ['5']}
	Fawkes call for current_ID: 0,2

ERROR for individual 317 at marker iteration_4171
	Parent 1 is: {'B': ['3'], 'N': [None]}
	Parent 2 is: A3,A2
	Fawkes call for current_ID: 6,0

ERROR for individual 301 at marker iteration_4177
	Parent: {'A': ['3'], 'B': ['3']}
	Fawkes call for current_ID: 2,0

ERROR for individual 302 at marker iteration_4178
	Parent 1 is: {'B': ['2'], 'N': [None]}
	Parent 2 is: B2,B2
	Fawkes call for current_ID: 2,0

ERROR for individual 201 at marker iteration_4186
	Child: {'B': ['2', '5']}
	Fawkes call: 0,5

ERROR for individual 402 at marker iteration_4201
	Parent: {'A': ['2'], 'B': ['5']}
	Fawkes call for current_ID: 0,4

ERROR for individual 403 at marker iteration_4201
	Parent: {'A': ['2'], 'B': ['5']}
	Fawkes call for current_ID: 0,4

ERROR for individual 206 at marker iteration_4206
	Child: {'A': ['5'], 'B': ['4']}
	Fawkes call for current_ID: 4,0

ERROR for individual 401 at marker iteration_4212
	Parent 1 is: {'B': ['1'], 'N': [None]}
	Parent 2 is: A4,N
	Fawkes call for current_ID: 2,0

ERROR for individual 404 at marker iteration_4221
	Parent: {'A': ['2'], 'B': ['5']}
	Fawkes call for current_ID: 0,4

ERROR for individual 309 at marker iteration_4229
	Child: set(['A4', 'N'])
	Spouse: set(['N'])
	Fawkes call for current_ID: 2,0

ERROR for individual 103 at marker iteration_4251
	Child: {'A': ['3'], 'B': ['1']}
	Fawkes call for current_ID: 2,0

ERROR for individual 104 at marker iteration_4260
	Child: {'A': ['5'], 'B': ['4']}
	Fawkes call for current_ID: 4,0

ERROR for individual 308 at marker iteration_4269
	Parent 1 is: {'B': ['2'], 'N': [None]}
	Parent 2 is: A2,A1
	Fawkes call for current_ID: 5,0

ERROR for individual 303 at marker iteration_4270
	Parent: {'A': ['4'], 'B': ['1']}
	Fawkes call for current_ID: 3,0

ERROR for individual 319 at marker iteration_4272
	Child: {'A': ['5'], 'B': ['5']}
	Fawkes call for current_ID: 3,0

ERROR for individual 306 at marker iteration_4278
	Child: {'A': ['3'], 'B': ['3']}
	Fawkes call for current_ID: 2,0

ERROR for individual 319 at marker iteration_4289
	Child: {'A': ['2'], 'B': ['4']}
	Fawkes call for current_ID: 0,2

ERROR for individual 209 at marker iteration_4299
	Child: {'A': ['4'], 'B': ['2']}
	Fawkes call for current_ID: 3,0

ERROR for individual 412 at marker iteration_4326
	Parent 1 is: {'A': ['2'], 'N': [None]}
	Parent 2 is: N,B4
	Fawkes call for current_ID: 0,2

ERROR for individual 409 at marker iteration_4333
	Parent: {'A': ['1'], 'B': ['3']}
	Fawkes call for current_ID: 0,2

ERROR for individual 302 at marker iteration_4344
	Parent: {'A': ['2'], 'B': ['4']}
	Fawkes call for current_ID: 0,3

ERROR for individual 206 at marker iteration_4355
	Child: {'A': ['4'], 'B': ['5']}
	Fawkes call for current_ID: 0,4

ERROR for individual 405 at marker iteration_4363
	Parent: {'A': ['4'], 'B': ['2']}
	Fawkes call for current_ID: 3,0

ERROR for individual 312 at marker iteration_4384
	Parent: {'A': ['3'], 'B': ['4']}
	Fawkes call for current_ID: 0,3

ERROR for individual 314 at marker iteration_4391
	Child: {'A': ['1'], 'B': ['5']}
	Fawkes call for current_ID: 0,2

ERROR for individual 306 at marker iteration_4392
	Parent: {'A': ['4'], 'B': ['5']}
	Fawkes call for current_ID: 0,4

ERROR for individual 102 at marker iteration_4392
	Child: {'A': ['4'], 'B': ['5']}
	Fawkes call for current_ID: 0,2

ERROR for individual 101 at marker iteration_4392
	Child: {'A': ['4'], 'B': ['5']}
	Fawkes call for current_ID: 0,4

ERROR for individual 206 at marker iteration_4402
	Child: {'A': ['1'], 'B': ['4']}
	Fawkes call for current_ID: 0,3

ERROR for individual 316 at marker iteration_4405
	Child: {'B': ['2', '6']}
	Fawkes call: 0,2

ERROR for individual 312 at marker iteration_4425
	Child: {'A': ['4'], 'B': ['3']}
	Fawkes call for current_ID: 3,0

ERROR for individual 203 at marker iteration_4427
	Parent: {'A': ['5'], 'B': ['5']}
	Fawkes call for current_ID: 0,3

ERROR for individual 310 at marker iteration_4428
	Child: {'A': ['3'], 'B': ['3']}
	Fawkes call: 0,3

ERROR for individual 206 at marker iteration_4432
	Child: {'A': ['1'], 'B': ['4']}
	Fawkes call for current_ID: 0,3

ERROR for individual 301 at marker iteration_4438
	Parent 1 is: {'A': ['1'], 'N': [None]}
	Parent 2 is: A1,A2
	Fawkes call for current_ID: 0,4

ERROR for individual 310 at marker iteration_4440
	Parent: {'A': ['1'], 'B': ['4']}
	Fawkes call for current_ID: 0,2

ERROR for individual 402 at marker iteration_4442
	Parent: {'A': ['1'], 'B': ['3']}
	Fawkes call for current_ID: 0,2

ERROR for individual 101 at marker iteration_4444
	Child: {'A': ['5'], 'B': ['4']}
	Fawkes call for current_ID: 0,3

ERROR for individual 104 at marker iteration_4470
	Child: {'A': ['5'], 'B': ['5']}
	Fawkes call for current_ID: 0,3

ERROR for individual 315 at marker iteration_4470
	Parent: {'A': ['5'], 'B': ['5']}
	Fawkes call for current_ID: 0,3

ERROR for individual 318 at marker iteration_4470
	Parent: {'A': ['5'], 'B': ['5']}
	Fawkes call for current_ID: 0,3

ERROR for individual 312 at marker iteration_4470
	Parent: {'A': ['5'], 'B': ['5']}
	Fawkes call for current_ID: 0,3

ERROR for individual 208 at marker iteration_4475
	Parent: {'A': ['4'], 'B': ['1']}
	Fawkes call for current_ID: 2,0

ERROR for individual 306 at marker iteration_4478
	Child: {'A': ['2'], 'B': ['3']}
	Fawkes call for current_ID: 0,2

ERROR for individual 307 at marker iteration_4505
	Child: {'A': ['1', '1']}
	Fawkes call: 0,2

ERROR for individual 103 at marker iteration_4520
	Child: {'A': ['3'], 'B': ['3']}
	Fawkes call for current_ID: 0,2

ERROR for individual 315 at marker iteration_4533
	Parent: {'A': ['2'], 'B': ['3']}
	Fawkes call for current_ID: 0,2

ERROR for individual 304 at marker iteration_4534
	Parent 1 is: {'B': ['4'], 'N': [None]}
	Parent 2 is: A3,N
	Fawkes call for current_ID: 2,0

ERROR for individual 411 at marker iteration_4550
	Parent: {'A': ['1'], 'B': ['4']}
	Fawkes call for current_ID: 0,3

ERROR for individual 208 at marker iteration_4556
	Parent 1 is: {'B': ['5'], 'N': [None]}
	Parent 2 is: A2,N
	Fawkes call for current_ID: 3,0

ERROR for individual 203 at marker iteration_4557
	Parent 1 is: {'A': ['1'], 'N': [None]}
	Parent 2 is: A4,A1
	Fawkes call for current_ID: 0,4

ERROR for individual 402 at marker iteration_4565
	Parent: {'A': ['5'], 'B': ['1']}
	Fawkes call for current_ID: 3,0

ERROR for individual 403 at marker iteration_4565
	Parent: {'A': ['5'], 'B': ['1']}
	Fawkes call for current_ID: 3,0

ERROR for individual 302 at marker iteration_4566
	Parent 1 is: {'A': ['2'], 'N': [None]}
	Parent 2 is: N,B4
	Fawkes call for current_ID: 0,2

ERROR for individual 304 at marker iteration_4566
	Parent 1 is: {'A': ['2'], 'N': [None]}
	Parent 2 is: N,B4
	Fawkes call for current_ID: 0,2

ERROR for individual 410 at marker iteration_4567
	Parent: {'A': ['5'], 'B': ['5']}
	Fawkes call for current_ID: 3,0

ERROR for individual 102 at marker iteration_4583
	Child: {'A': ['3'], 'B': ['5']}
	Fawkes call for current_ID: 0,2

ERROR for individual 402 at marker iteration_4584
	Parent 1 is: {'A': ['1'], 'N': [None]}
	Parent 2 is: A4,N
	Fawkes call for current_ID: 0,4

ERROR for individual 210 at marker iteration_4585
	Parent: {'A': ['3'], 'B': ['5']}
	Fawkes call for current_ID: 0,3

ERROR for individual 411 at marker iteration_4586
	Parent: {'A': ['3'], 'B': ['5']}
	Fawkes call for current_ID: 0,3

ERROR for individual 208 at marker iteration_4595
	Parent: {'A': ['3'], 'B': ['4']}
	Fawkes call for current_ID: 2,0

ERROR for individual 311 at marker iteration_4602
	Child: {'B': ['6'], 'N': [None]}
	Fawkes call: 0,2

ERROR for individual 409 at marker iteration_4608
	Parent: {'A': ['5'], 'B': ['3']}
	Fawkes call for current_ID: 3,0

ERROR for individual 101 at marker iteration_4609
	Child: set(['A4', 'N'])
	Spouse: set(['N'])
	Fawkes call for current_ID: 3,0

ERROR for individual 306 at marker iteration_4610
	Child: {'A': ['5'], 'B': ['3']}
	Fawkes call for current_ID: 0,2

ERROR for individual 408 at marker iteration_4634
	Parent: {'A': ['3'], 'B': ['5']}
	Fawkes call for current_ID: 0,2

ERROR for individual 302 at marker iteration_4640
	Parent: {'A': ['2'], 'B': ['5']}
	Fawkes call for current_ID: 0,2

ERROR for individual 317 at marker iteration_4645
	Parent 1 is: {'A': ['4'], 'N': [None]}
	Parent 2 is: N,B1
	Fawkes call for current_ID: 0,3

ERROR for individual 413 at marker iteration_4656
	Parent 1 is: {'A': ['2'], 'N': [None]}
	Parent 2 is: B2,B1
	Fawkes call for current_ID: 0,5

ERROR for individual 314 at marker iteration_4665
	Child: {'A': ['4'], 'B': ['5']}
	Fawkes call for current_ID: 0,3

ERROR for individual 302 at marker iteration_4675
	Parent: {'A': ['4'], 'B': ['4']}
	Fawkes call for current_ID: 0,3

ERROR for individual 303 at marker iteration_4675
	Parent: {'A': ['4'], 'B': ['4']}
	Fawkes call for current_ID: 0,3

ERROR for individual 309 at marker iteration_4676
	Child: set(['A5', 'N'])
	Spouse: set(['N'])
	Fawkes call for current_ID: 4,0

ERROR for individual 209 at marker iteration_4700
	Child: {'B': ['4'], 'N': [None]}
	Fawkes call: 0,2

ERROR for individual 413 at marker iteration_4717
	Parent: {'A': ['4'], 'B': ['1']}
	Fawkes call for current_ID: 3,0

ERROR for individual 302 at marker iteration_4721
	Parent: {'A': ['4'], 'B': ['1']}
	Fawkes call for current_ID: 3,0

ERROR for individual 313 at marker iteration_4733
	Parent 1 is: {'A': ['2'], 'N': [None]}
	Parent 2 is: A2,A2
	Fawkes call for current_ID: 0,3

ERROR for individual 303 at marker iteration_4734
	Parent 1 is: {'B': ['2'], 'N': [None]}
	Parent 2 is: B1,B2
	Fawkes call for current_ID: 3,0

ERROR for individual 407 at marker iteration_4744
	Parent: {'A': ['3'], 'B': ['1']}
	Fawkes call for current_ID: 2,0

ERROR for individual 401 at marker iteration_4755
	Parent 1 is: {'A': ['3'], 'N': [None]}
	Parent 2 is: A3,A5
	Fawkes call for current_ID: 0,2

ERROR for individual 413 at marker iteration_4758
	Parent 1 is: {'B': ['4'], 'N': [None]}
	Parent 2 is: A1,A2
	Fawkes call for current_ID: 3,0

ERROR for individual 319 at marker iteration_4780
	Child: {'A': ['1'], 'B': ['5']}
	Fawkes call for current_ID: 0,2

ERROR for individual 320 at marker iteration_4795
	Parent: {'A': ['5'], 'B': ['2']}
	Fawkes call for current_ID: 3,0

ERROR for individual 203 at marker iteration_4799
	Parent: {'A': ['1'], 'B': ['4']}
	Fawkes call for current_ID: 0,3

ERROR for individual 101 at marker iteration_4803
	Child: set(['A7', 'N'])
	Spouse: set(['N'])
	Fawkes call for current_ID: 5,0

ERROR for individual 319 at marker iteration_4804
	Child: {'A': ['5'], 'B': ['5']}
	Fawkes call for current_ID: 4,0

ERROR for individual 318 at marker iteration_4804
	Child: {'A': ['5'], 'B': ['5']}
	Fawkes call for current_ID: 2,0

ERROR for individual 307 at marker iteration_4806
	Child: set(['A1', 'A8'])
	Spouse: set(['A1', 'B4'])
	Fawkes call for current_ID: 3,0

ERROR for individual 412 at marker iteration_4815
	Parent: {'A': ['2'], 'B': ['3']}
	Fawkes call for current_ID: 0,2

ERROR for individual 413 at marker iteration_4815
	Parent: {'A': ['2'], 'B': ['3']}
	Fawkes call for current_ID: 0,2

ERROR for individual 102 at marker iteration_4816
	Child: {'A': ['3'], 'B': ['3']}
	Fawkes call for current_ID: 0,2

ERROR for individual 302 at marker iteration_4831
	Parent 1 is: {'A': ['1'], 'N': [None]}
	Parent 2 is: B3,B2
	Fawkes call for current_ID: 0,4

ERROR for individual 319 at marker iteration_4841
	Child: {'A': ['1'], 'B': ['4']}
	Fawkes call for current_ID: 0,2

ERROR for individual 306 at marker iteration_4843
	Parent: {'A': ['1'], 'B': ['4']}
	Fawkes call for current_ID: 0,3

ERROR for individual 404 at marker iteration_4853
	Parent: {'A': ['5'], 'B': ['3']}
	Fawkes call for current_ID: 4,0

ERROR for individual 202 at marker iteration_4874
	Child: {'A': ['2'], 'B': ['4']}
	Fawkes call for current_ID: 0,2

ERROR for individual 201 at marker iteration_4874
	Child: {'A': ['2'], 'B': ['4']}
	Fawkes call for current_ID: 0,2

ERROR for individual 209 at marker iteration_4882
	Child: {'A': ['5'], 'B': ['4']}
	Fawkes call for current_ID: 0,3

ERROR for individual 208 at marker iteration_4882
	Child: {'A': ['5'], 'B': ['4']}
	Fawkes call for current_ID: 0,2

ERROR for individual 405 at marker iteration_4890
	Parent: {'A': ['3'], 'B': ['3']}
	Fawkes call for current_ID: 0,2

ERROR for individual 301 at marker iteration_4904
	Parent: {'A': ['5'], 'B': ['4']}
	Fawkes call for current_ID: 2,0

ERROR for individual 301 at marker iteration_4922
	Parent: {'A': ['1'], 'B': ['3']}
	Fawkes call for current_ID: 0,2

ERROR for individual 303 at marker iteration_4951
	Parent 1 is: {'B': ['1'], 'N': [None]}
	Parent 2 is: N,B3
	Fawkes call for current_ID: 3,0

ERROR for individual 309 at marker iteration_4959
	Child: {'A': ['5'], 'B': ['5']}
	Fawkes call for current_ID: 2,0

ERROR for individual 202 at marker iteration_4977
	Child: {'A': ['1'], 'B': ['5']}
	Fawkes call for current_ID: 0,4

ERROR for individual 409 at marker iteration_4982
	Parent: {'A': ['1'], 'B': ['5']}
	Fawkes call for current_ID: 0,3

ERROR for individual 209 at marker iteration_4986
	Parent: {'A': ['1'], 'B': ['3']}
	Fawkes call for current_ID: 0,2

ERROR for individual 201 at marker iteration_5020
	Parent: {'A': ['4'], 'B': ['5']}
	Fawkes call for current_ID: 0,2

ERROR for individual 203 at marker iteration_5020
	Parent: {'A': ['4'], 'B': ['5']}
	Fawkes call for current_ID: 0,2

ERROR for individual 308 at marker iteration_5050
	Parent: {'A': ['5'], 'B': ['2']}
	Fawkes call for current_ID: 4,0

ERROR for individual 410 at marker iteration_5070
	Parent 1 is: {'B': ['2'], 'N': [None]}
	Parent 2 is: A1,N
	Fawkes call for current_ID: 2,0

ERROR for individual 309 at marker iteration_5087
	Child: {'A': ['1'], 'B': ['5']}
	Fawkes call for current_ID: 0,2

ERROR for individual 401 at marker iteration_5100
	Parent: {'A': ['2'], 'B': ['5']}
	Fawkes call for current_ID: 0,2

ERROR for individual 307 at marker iteration_5103
	Child: set(['A5', 'A4'])
	Spouse: set(['A4', 'B1'])
	Fawkes call for current_ID: 4,0

ERROR for individual 319 at marker iteration_5110
	Child: {'A': ['5'], 'B': ['5']}
	Fawkes call for current_ID: 0,4

ERROR for individual 303 at marker iteration_5115
	Parent 1 is: {'A': ['4'], 'N': [None]}
	Parent 2 is: B1,B3
	Fawkes call for current_ID: 0,2

ERROR for individual 207 at marker iteration_5117
	Child: {'B': ['1', '6']}
	Fawkes call: 0,5

ERROR for individual 314 at marker iteration_5119
	Child: {'A': ['5'], 'B': ['3']}
	Fawkes call for current_ID: 2,0

ERROR for individual 203 at marker iteration_5126
	Parent 1 is: {'A': ['3'], 'N': [None]}
	Parent 2 is: N,B4
	Fawkes call for current_ID: 0,2

ERROR for individual 309 at marker iteration_5127
	Child: set(['A6', 'N'])
	Spouse: set(['N'])
	Fawkes call for current_ID: 5,0

ERROR for individual 405 at marker iteration_5128
	Parent 1 is: {'A': ['2'], 'N': [None]}
	Parent 2 is: B4,N
	Fawkes call for current_ID: 0,9

ERROR for individual 104 at marker iteration_5133
	Child: {'A': ['5'], 'B': ['3']}
	Fawkes call for current_ID: 2,0

ERROR for individual 313 at marker iteration_5140
	Parent: {'A': ['1'], 'B': ['5']}
	Fawkes call for current_ID: 0,4

ERROR for individual 202 at marker iteration_5148
	Child: set(['A1', 'A7'])
	Spouse: set(['A1', 'B2'])
	Fawkes call for current_ID: 5,0

ERROR for individual 316 at marker iteration_5162
	Child: {'A': ['4'], 'B': ['5']}
	Fawkes call for current_ID: 0,4

ERROR for individual 311 at marker iteration_5166
	Child: {'A': ['5'], 'B': ['4']}
	Fawkes call for current_ID: 3,0

ERROR for individual 201 at marker iteration_5171
	Parent: {'A': ['3'], 'B': ['1']}
	Fawkes call for current_ID: 2,0

ERROR for individual 206 at marker iteration_5174
	Child: {'A': ['5'], 'B': ['3']}
	Fawkes call for current_ID: 0,2

ERROR for individual 203 at marker iteration_5183
	Child: {'A': ['2'], 'B': ['5']}
	Fawkes call for current_ID: 0,4

ERROR for individual 314 at marker iteration_5223
	Child: {'A': ['3'], 'B': ['3']}
	Fawkes call for current_ID: 0,2

ERROR for individual 309 at marker iteration_5236
	Child: {'A': ['2'], 'B': ['5']}
	Fawkes call for current_ID: 0,2

ERROR for individual 207 at marker iteration_5237
	Child: set(['A1', 'A9'])
	Spouse: set(['A1', 'B1'])
	Fawkes call for current_ID: 2,0

ERROR for individual 301 at marker iteration_5246
	Parent: {'A': ['4'], 'B': ['1']}
	Fawkes call for current_ID: 2,0

ERROR for individual 310 at marker iteration_5247
	Parent 1 is: {'B': ['3'], 'N': [None]}
	Parent 2 is: N,B5
	Fawkes call for current_ID: 5,0

ERROR for individual 317 at marker iteration_5249
	Parent 1 is: {'B': ['1'], 'N': [None]}
	Parent 2 is: A2,N
	Fawkes call for current_ID: 3,0

ERROR for individual 312 at marker iteration_5249
	Parent 1 is: {'B': ['1'], 'N': [None]}
	Parent 2 is: A2,N
	Fawkes call for current_ID: 3,0

ERROR for individual 309 at marker iteration_5264
	Child: {'A': ['4'], 'B': ['3']}
	Fawkes call for current_ID: 0,2

ERROR for individual 316 at marker iteration_5267
	Child: set(['A6', 'N'])
	Spouse: set(['N'])
	Fawkes call for current_ID: 5,0

ERROR for individual 207 at marker iteration_5268
	Child: {'B': ['1', '4']}
	Fawkes call: 0,2

ERROR for individual 204 at marker iteration_5270
	Child: {'A': ['2'], 'B': ['5']}
	Fawkes call for current_ID: 0,4

ERROR for individual 201 at marker iteration_5292
	Child: {'A': ['4'], 'B': ['5']}
	Fawkes call for current_ID: 2,0

ERROR for individual 104 at marker iteration_5297
	Child: {'A': ['5'], 'B': ['1']}
	Fawkes call for current_ID: 3,0

ERROR for individual 315 at marker iteration_5297
	Parent: {'A': ['5'], 'B': ['1']}
	Fawkes call for current_ID: 4,0

ERROR for individual 317 at marker iteration_5309
	Parent 1 is: {'A': ['2'], 'N': [None]}
	Parent 2 is: N,B1
	Fawkes call for current_ID: 0,7

ERROR for individual 302 at marker iteration_5312
	Parent: {'A': ['3'], 'B': ['1']}
	Fawkes call for current_ID: 2,0

ERROR for individual 104 at marker iteration_5334
	Child: {'B': ['1', '3']}
	Fawkes call: 0,2

ERROR for individual 206 at marker iteration_5347
	Child: {'A': ['3'], 'B': ['4']}
	Fawkes call for current_ID: 2,0

ERROR for individual 207 at marker iteration_5347
	Child: {'A': ['3'], 'B': ['4']}
	Fawkes call for current_ID: 0,3

ERROR for individual 305 at marker iteration_5349
	Parent 1 is: {'B': ['2'], 'N': [None]}
	Parent 2 is: B2,B1
	Fawkes call for current_ID: 2,0

ERROR for individual 412 at marker iteration_5360
	Parent: {'A': ['5'], 'B': ['1']}
	Fawkes call for current_ID: 3,0

ERROR for individual 308 at marker iteration_5366
	Parent 1 is: {'B': ['1'], 'N': [None]}
	Parent 2 is: A1,A4
	Fawkes call for current_ID: 3,0

ERROR for individual 204 at marker iteration_5369
	Child: {'A': ['3'], 'B': ['1']}
	Fawkes call for current_ID: 2,0

ERROR for individual 103 at marker iteration_5376
	Child: set(['A6', 'N'])
	Spouse: set(['N'])
	Fawkes call for current_ID: 5,0

ERROR for individual 409 at marker iteration_5378
	Parent: {'A': ['5'], 'B': ['4']}
	Fawkes call for current_ID: 4,0

ERROR for individual 101 at marker iteration_5398
	Child: {'A': ['2'], 'B': ['5']}
	Fawkes call for current_ID: 0,4

ERROR for individual 301 at marker iteration_5398
	Parent: {'A': ['2'], 'B': ['5']}
	Fawkes call for current_ID: 0,4

ERROR for individual 210 at marker iteration_5400
	Parent 1 is: {'A': ['7'], 'N': [None]}
	Parent 2 is: N,B4
	Fawkes call for current_ID: 0,9

ERROR for individual 205 at marker iteration_5405
	Parent: {'A': ['1'], 'B': ['4']}
	Fawkes call for current_ID: 0,3

ERROR for individual 413 at marker iteration_5412
	Parent: {'A': ['1'], 'B': ['3']}
	Fawkes call for current_ID: 0,2

ERROR for individual 207 at marker iteration_5418
	Child: set(['A6', 'N'])
	Spouse: set(['N'])
	Fawkes call for current_ID: 4,0

ERROR for individual 320 at marker iteration_5420
	Parent: {'A': ['5'], 'B': ['1']}
	Fawkes call for current_ID: 4,0

ERROR for individual 201 at marker iteration_5427
	Parent: {'A': ['1'], 'B': ['4']}
	Fawkes call for current_ID: 0,3

ERROR for individual 408 at marker iteration_5450
	Parent: {'A': ['4'], 'B': ['5']}
	Fawkes call for current_ID: 3,0

ERROR for individual 410 at marker iteration_5450
	Parent: {'A': ['4'], 'B': ['5']}
	Fawkes call for current_ID: 3,0

ERROR for individual 407 at marker iteration_5481
	Parent 1 is: {'B': ['2'], 'N': [None]}
	Parent 2 is: A1,N
	Fawkes call for current_ID: 6,0

ERROR for individual 310 at marker iteration_5483
	Parent: {'A': ['2'], 'B': ['5']}
	Fawkes call for current_ID: 0,4

ERROR for individual 304 at marker iteration_5486
	Parent 1 is: {'B': ['4'], 'N': [None]}
	Parent 2 is: A1,N
	Fawkes call for current_ID: 4,0

ERROR for individual 310 at marker iteration_5491
	Parent: {'A': ['5'], 'B': ['2']}
	Fawkes call for current_ID: 2,0

ERROR for individual 409 at marker iteration_5501
	Parent: {'A': ['1'], 'B': ['4']}
	Fawkes call for current_ID: 0,3

ERROR for individual 410 at marker iteration_5501
	Parent: {'A': ['1'], 'B': ['4']}
	Fawkes call for current_ID: 0,3

ERROR for individual 318 at marker iteration_5514
	Parent: {'B': ['4', '4']}
	Fawkes call for current_ID: 0,3

ERROR for individual 309 at marker iteration_5520
	Child: {'B': ['1', '4']}
	Fawkes call: 0,3

ERROR for individual 208 at marker iteration_5527
	Parent: {'A': ['3'], 'B': ['5']}
	Fawkes call for current_ID: 0,2

ERROR for individual 409 at marker iteration_5535
	Parent: {'A': ['4'], 'B': ['2']}
	Fawkes call for current_ID: 3,0

ERROR for individual 312 at marker iteration_5543
	Parent: {'A': ['1'], 'B': ['5']}
	Fawkes call for current_ID: 0,2

ERROR for individual 305 at marker iteration_5549
	Parent: {'A': ['2'], 'B': ['3']}
	Fawkes call for current_ID: 0,2

ERROR for individual 201 at marker iteration_5550
	Child: {'B': ['3'], 'N': [None]}
	Fawkes call: 0,3

ERROR for individual 303 at marker iteration_5558
	Parent 1 is: {'B': ['3'], 'N': [None]}
	Parent 2 is: A1,N
	Fawkes call for current_ID: 4,0

ERROR for individual 102 at marker iteration_5563
	Child: {'A': ['3'], 'B': ['3']}
	Fawkes call for current_ID: 2,0

ERROR for individual 207 at marker iteration_5565
	Child: {'A': ['3'], 'B': ['2']}
	Fawkes call for current_ID: 2,0

ERROR for individual 305 at marker iteration_5567
	Parent: {'A': ['3'], 'B': ['4']}
	Fawkes call for current_ID: 0,3

ERROR for individual 302 at marker iteration_5567
	Parent: {'A': ['3'], 'B': ['4']}
	Fawkes call for current_ID: 0,3

ERROR for individual 306 at marker iteration_5571
	Parent: {'A': ['4'], 'B': ['3']}
	Fawkes call for current_ID: 2,0

ERROR for individual 318 at marker iteration_5581
	Parent: {'A': ['4'], 'B': ['2']}
	Fawkes call for current_ID: 2,0

ERROR for individual 401 at marker iteration_5591
	Parent: {'A': ['3'], 'B': ['5']}
	Fawkes call for current_ID: 0,2

ERROR for individual 409 at marker iteration_5600
	Parent 1 is: {'B': ['5'], 'N': [None]}
	Parent 2 is: B1,B2
	Fawkes call for current_ID: 4,0

ERROR for individual 412 at marker iteration_5607
	Parent 1 is: {'B': ['1'], 'N': [None]}
	Parent 2 is: A2,A3
	Fawkes call for current_ID: 5,0

ERROR for individual 413 at marker iteration_5607
	Parent 1 is: {'B': ['1'], 'N': [None]}
	Parent 2 is: A2,A3
	Fawkes call for current_ID: 5,0

ERROR for individual 206 at marker iteration_5610
	Child: {'A': ['5'], 'B': ['3']}
	Fawkes call for current_ID: 3,0

ERROR for individual 205 at marker iteration_5610
	Child: {'A': ['5'], 'B': ['3']}
	Fawkes call for current_ID: 4,0

ERROR for individual 412 at marker iteration_5612
	Parent: {'A': ['4'], 'B': ['4']}
	Fawkes call for current_ID: 3,0

ERROR for individual 413 at marker iteration_5612
	Parent: {'A': ['4'], 'B': ['4']}
	Fawkes call for current_ID: 3,0

ERROR for individual 104 at marker iteration_5622
	Child: {'A': ['5'], 'B': ['5']}
	Fawkes call for current_ID: 0,4

ERROR for individual 201 at marker iteration_5630
	Child: {'A': ['1'], 'B': ['5']}
	Fawkes call for current_ID: 0,2

ERROR for individual 320 at marker iteration_5638
	Parent: {'A': ['5'], 'B': ['1']}
	Fawkes call for current_ID: 3,0

ERROR for individual 409 at marker iteration_5641
	Parent: {'A': ['4'], 'B': ['3']}
	Fawkes call for current_ID: 2,0

ERROR for individual 410 at marker iteration_5641
	Parent: {'A': ['4'], 'B': ['3']}
	Fawkes call for current_ID: 2,0

ERROR for individual 305 at marker iteration_5648
	Parent 1 is: {'B': ['5'], 'N': [None]}
	Parent 2 is: A2,A3
	Fawkes call for current_ID: 9,0

ERROR for individual 413 at marker iteration_5652
	Parent 1 is: {'A': ['1'], 'N': [None]}
	Parent 2 is: N,B4
	Fawkes call for current_ID: 0,2

ERROR for individual 307 at marker iteration_5660
	Child: {'A': ['1'], 'B': ['3']}
	Fawkes call for current_ID: 0,2

ERROR for individual 206 at marker iteration_5680
	Child: {'A': ['3'], 'B': ['3']}
	Fawkes call for current_ID: 0,2

ERROR for individual 204 at marker iteration_5695
	Child: {'A': ['4'], 'B': ['1']}
	Fawkes call for current_ID: 2,0

ERROR for individual 309 at marker iteration_5697
	Child: {'B': ['4'], 'N': [None]}
	Fawkes call: 0,3

ERROR for individual 307 at marker iteration_5704
	Child: {'B': ['6'], 'N': [None]}
	Fawkes call: 0,3

ERROR for individual 204 at marker iteration_5730
	Child: {'A': ['2'], 'B': ['4']}
	Fawkes call for current_ID: 0,2

ERROR for individual 104 at marker iteration_5732
	Child: set(['A4', 'N'])
	Spouse: set(['A1', 'N'])
	Fawkes call for current_ID: 2,0

ERROR for individual 102 at marker iteration_5741
	Child: {'A': ['2'], 'B': ['5']}
	Fawkes call for current_ID: 0,4

ERROR for individual 319 at marker iteration_5757
	Child: {'A': ['4'], 'B': ['1']}
	Fawkes call for current_ID: 3,0

ERROR for individual 402 at marker iteration_5765
	Parent: {'A': ['5'], 'B': ['1']}
	Fawkes call for current_ID: 2,0

ERROR for individual 403 at marker iteration_5765
	Parent: {'A': ['5'], 'B': ['1']}
	Fawkes call for current_ID: 2,0

ERROR for individual 401 at marker iteration_5769
	Parent 1 is: {'B': ['3'], 'N': [None]}
	Parent 2 is: A2,N
	Fawkes call for current_ID: 5,0

ERROR for individual 104 at marker iteration_5770
	Child: {'A': ['1'], 'B': ['3']}
	Fawkes call for current_ID: 0,2

ERROR for individual 406 at marker iteration_5770
	Parent 1 is: {'B': ['2'], 'N': [None]}
	Parent 2 is: A1,A4
	Fawkes call for current_ID: 2,0

ERROR for individual 210 at marker iteration_5772
	Parent 1 is: {'B': ['2'], 'N': [None]}
	Parent 2 is: B2,N
	Fawkes call for current_ID: 2,0

ERROR for individual 311 at marker iteration_5791
	Child: {'A': ['4'], 'B': ['5']}
	Fawkes call for current_ID: 0,3

ERROR for individual 407 at marker iteration_5818
	Parent: {'A': ['4'], 'B': ['4']}
	Fawkes call for current_ID: 0,2

ERROR for individual 201 at marker iteration_5840
	Parent 1 is: {'B': ['2'], 'N': [None]}
	Parent 2 is: A2,A3
	Fawkes call for current_ID: 10,0

ERROR for individual 303 at marker iteration_5841
	Parent: {'A': ['2'], 'B': ['4']}
	Fawkes call for current_ID: 0,3

ERROR for individual 203 at marker iteration_5875
	Child: {'A': ['5'], 'B': ['2']}
	Fawkes call for current_ID: 4,0

ERROR for individual 311 at marker iteration_5880
	Child: {'A': ['1'], 'B': ['5']}
	Fawkes call for current_ID: 0,2

ERROR for individual 408 at marker iteration_5882
	Parent: {'A': ['2'], 'B': ['4']}
	Fawkes call for current_ID: 0,2

ERROR for individual 412 at marker iteration_5884
	Parent: {'A': ['4'], 'B': ['2']}
	Fawkes call for current_ID: 3,0

ERROR for individual 313 at marker iteration_5890
	Parent 1 is: {'B': ['1'], 'N': [None]}
	Parent 2 is: B1,B3
	Fawkes call for current_ID: 4,0

ERROR for individual 403 at marker iteration_5891
	Parent 1 is: {'B': ['3'], 'N': [None]}
	Parent 2 is: A1,A3
	Fawkes call for current_ID: 2,0

ERROR for individual 307 at marker iteration_5894
	Child: {'A': ['1'], 'B': ['3']}
	Fawkes call for current_ID: 0,2

ERROR for individual 102 at marker iteration_5906
	Child: {'A': ['5'], 'B': ['1']}
	Fawkes call for current_ID: 4,0

ERROR for individual 302 at marker iteration_5906
	Parent: {'A': ['5'], 'B': ['1']}
	Fawkes call for current_ID: 4,0

ERROR for individual 311 at marker iteration_5909
	Child: {'A': ['4'], 'B': ['2']}
	Fawkes call for current_ID: 3,0

ERROR for individual 408 at marker iteration_5918
	Parent 1 is: {'B': ['2'], 'N': [None]}
	Parent 2 is: B2,B4
	Fawkes call for current_ID: 4,0

ERROR for individual 412 at marker iteration_5929
	Parent 1 is: {'A': ['5'], 'N': [None]}
	Parent 2 is: A4,N
	Fawkes call for current_ID: 0,6

ERROR for individual 313 at marker iteration_5932
	Parent: {'A': ['4'], 'B': ['3']}
	Fawkes call for current_ID: 3,0

ERROR for individual 317 at marker iteration_5932
	Parent: {'A': ['4'], 'B': ['3']}
	Fawkes call for current_ID: 2,0

ERROR for individual 318 at marker iteration_5932
	Parent: {'A': ['4'], 'B': ['3']}
	Fawkes call for current_ID: 2,0

ERROR for individual 308 at marker iteration_5932
	Parent: {'A': ['4'], 'B': ['3']}
	Fawkes call for current_ID: 2,0

ERROR for individual 310 at marker iteration_5932
	Parent: {'A': ['4'], 'B': ['3']}
	Fawkes call for current_ID: 3,0

ERROR for individual 312 at marker iteration_5932
	Parent: {'A': ['4'], 'B': ['3']}
	Fawkes call for current_ID: 2,0

ERROR for individual 318 at marker iteration_5934
	Child: {'A': ['5'], 'B': ['2']}
	Fawkes call for current_ID: 3,0

ERROR for individual 406 at marker iteration_5942
	Parent 1 is: {'B': ['2'], 'N': [None]}
	Parent 2 is: A1,A3
	Fawkes call for current_ID: 7,0

ERROR for individual 406 at marker iteration_5943
	Parent: {'A': ['4'], 'B': ['1']}
	Fawkes call for current_ID: 3,0

ERROR for individual 202 at marker iteration_5945
	Child: {'A': ['5'], 'B': ['5']}
	Fawkes call for current_ID: 0,3

ERROR for individual 302 at marker iteration_5946
	Parent: {'A': ['3'], 'B': ['1']}
	Fawkes call for current_ID: 2,0

ERROR for individual 304 at marker iteration_5946
	Parent: {'A': ['3'], 'B': ['1']}
	Fawkes call for current_ID: 2,0

ERROR for individual 305 at marker iteration_5954
	Child: {'A': ['5'], 'B': ['5']}
	Fawkes call for current_ID: 0,4

ERROR for individual 401 at marker iteration_5963
	Parent 1 is: {'A': ['1'], 'N': [None]}
	Parent 2 is: B1,B2
	Fawkes call for current_ID: 0,3

ERROR for individual 408 at marker iteration_5973
	Parent 1 is: {'B': ['1'], 'N': [None]}
	Parent 2 is: N,B4
	Fawkes call for current_ID: 3,0

ERROR for individual 402 at marker iteration_5977
	Parent 1 is: {'B': ['2'], 'N': [None]}
	Parent 2 is: A3,A2
	Fawkes call for current_ID: 5,0

ERROR for individual 204 at marker iteration_5981
	Child: {'A': ['5'], 'B': ['4']}
	Fawkes call for current_ID: 0,3

ERROR for individual 208 at marker iteration_5987
	Child: {'A': ['4'], 'B': ['5']}
	Fawkes call for current_ID: 2,0

ERROR for individual 205 at marker iteration_6006
	Parent: {'A': ['4'], 'B': ['5']}
	Fawkes call for current_ID: 0,3

ERROR for individual 102 at marker iteration_6017
	Child: {'A': ['3'], 'B': ['5']}
	Fawkes call for current_ID: 0,2

ERROR for individual 408 at marker iteration_6020
	Parent 1 is: {'B': ['3'], 'N': [None]}
	Parent 2 is: A3,A1
	Fawkes call for current_ID: 5,0

ERROR for individual 406 at marker iteration_6026
	Parent 1 is: {'A': ['2'], 'N': [None]}
	Parent 2 is: N,B5
	Fawkes call for current_ID: 0,6

ERROR for individual 311 at marker iteration_6049
	Child: {'A': ['2'], 'B': ['4']}
	Fawkes call for current_ID: 0,3

ERROR for individual 209 at marker iteration_6071
	Child: {'A': ['5'], 'B': ['1']}
	Fawkes call for current_ID: 2,0

ERROR for individual 316 at marker iteration_6071
	Child: {'B': ['1', '5']}
	Fawkes call: 0,4

ERROR for individual 208 at marker iteration_6096
	Child: {'A': ['2'], 'B': ['4']}
	Fawkes call for current_ID: 0,3

ERROR for individual 411 at marker iteration_6096
	Parent: {'A': ['2'], 'B': ['4']}
	Fawkes call for current_ID: 0,3

ERROR for individual 319 at marker iteration_6098
	Child: {'A': ['5'], 'B': ['5']}
	Fawkes call for current_ID: 2,0

ERROR for individual 413 at marker iteration_6101
	Parent: {'A': ['1'], 'B': ['5']}
	Fawkes call for current_ID: 0,3

ERROR for individual 304 at marker iteration_6106
	Parent 1 is: {'B': ['2'], 'N': [None]}
	Parent 2 is: A1,A3
	Fawkes call for current_ID: 4,0

ERROR for individual 306 at marker iteration_6108
	Parent 1 is: {'B': ['1'], 'N': [None]}
	Parent 2 is: N,B5
	Fawkes call for current_ID: 4,0

ERROR for individual 207 at marker iteration_6109
	Child: set(['A6', 'N'])
	Spouse: set(['N'])
	Fawkes call for current_ID: 4,0

ERROR for individual 208 at marker iteration_6110
	Child: {'A': ['5'], 'B': ['5']}
	Fawkes call for current_ID: 2,0

ERROR for individual 412 at marker iteration_6112
	Parent: {'A': ['3'], 'B': ['1']}
	Fawkes call for current_ID: 2,0

ERROR for individual 103 at marker iteration_6122
	Child: set(['A1', 'A3'])
	Spouse: set(['A1', 'B2'])
	Fawkes call for current_ID: 2,0

ERROR for individual 203 at marker iteration_6135
	Parent: {'A': ['4'], 'B': ['5']}
	Fawkes call for current_ID: 3,0

ERROR for individual 301 at marker iteration_6135
	Parents: {'A': ['4', '4']}
	Fawkes call for current_ID: 3,0

ERROR for individual 204 at marker iteration_6139
	Child: {'A': ['3'], 'B': ['1']}
	Fawkes call for current_ID: 2,0

ERROR for individual 408 at marker iteration_6144
	Parent 1 is: {'A': ['1'], 'N': [None]}
	Parent 2 is: B3,N
	Fawkes call for current_ID: 0,2

ERROR for individual 410 at marker iteration_6144
	Parent 1 is: {'A': ['1'], 'N': [None]}
	Parent 2 is: B3,N
	Fawkes call for current_ID: 0,2

ERROR for individual 406 at marker iteration_6156
	Parent: {'A': ['5'], 'B': ['5']}
	Fawkes call for current_ID: 4,0

ERROR for individual 311 at marker iteration_6161
	Child: {'A': ['4'], 'B': ['2']}
	Fawkes call for current_ID: 3,0

ERROR for individual 104 at marker iteration_6168
	Child: {'A': ['1'], 'B': ['4']}
	Fawkes call for current_ID: 0,2

ERROR for individual 312 at marker iteration_6171
	Parent 1 is: {'B': ['1'], 'N': [None]}
	Parent 2 is: N,A3
	Fawkes call for current_ID: 4,0

ERROR for individual 104 at marker iteration_6187
	Child: {'A': ['2'], 'B': ['4']}
	Fawkes call for current_ID: 0,2

ERROR for individual 103 at marker iteration_6187
	Child: {'A': ['2'], 'B': ['4']}
	Fawkes call for current_ID: 0,2

ERROR for individual 205 at marker iteration_6190
	Parent 1 is: {'A': ['1'], 'N': [None]}
	Parent 2 is: B2,B1
	Fawkes call for current_ID: 0,4

ERROR for individual 407 at marker iteration_6194
	Parent 1 is: {'A': ['1'], 'N': [None]}
	Parent 2 is: B1,B4
	Fawkes call for current_ID: 0,8

ERROR for individual 208 at marker iteration_6204
	Parent: {'A': ['4'], 'B': ['5']}
	Fawkes call for current_ID: 0,3

ERROR for individual 205 at marker iteration_6204
	Parent: {'A': ['4'], 'B': ['5']}
	Fawkes call for current_ID: 2,0

ERROR for individual 301 at marker iteration_6254
	Parent: {'A': ['2'], 'B': ['4']}
	Fawkes call for current_ID: 0,2

ERROR for individual 407 at marker iteration_6264
	Parent 1 is: {'B': ['2'], 'N': [None]}
	Parent 2 is: B1,B2
	Fawkes call for current_ID: 3,0

ERROR for individual 208 at marker iteration_6265
	Parent: {'A': ['3'], 'B': ['2']}
	Fawkes call for current_ID: 2,0

ERROR for individual 205 at marker iteration_6265
	Parent: {'A': ['3'], 'B': ['2']}
	Fawkes call for current_ID: 2,0

ERROR for individual 315 at marker iteration_6275
	Parent 1 is: {'B': ['3'], 'N': [None]}
	Parent 2 is: B1,B4
	Fawkes call for current_ID: 2,0

ERROR for individual 103 at marker iteration_6281
	Child: {'A': ['3'], 'B': ['3']}
	Fawkes call for current_ID: 0,2

ERROR for individual 311 at marker iteration_6308
	Child: {'A': ['3'], 'B': ['4']}
	Fawkes call for current_ID: 0,3

ERROR for individual 205 at marker iteration_6311
	Parent 1 is: {'B': ['4'], 'N': [None]}
	Parent 2 is: A2,N
	Fawkes call for current_ID: 5,0

ERROR for individual 101 at marker iteration_6314
	Child: {'A': ['3'], 'B': ['4']}
	Fawkes call for current_ID: 2,0

ERROR for individual 310 at marker iteration_6318
	Parent 1 is: {'A': ['3'], 'N': [None]}
	Parent 2 is: N,A3
	Fawkes call for current_ID: 0,9

ERROR for individual 313 at marker iteration_6328
	Parent: {'A': ['4'], 'B': ['2']}
	Fawkes call for current_ID: 3,0

ERROR for individual 308 at marker iteration_6328
	Parent: {'A': ['4'], 'B': ['2']}
	Fawkes call for current_ID: 2,0

ERROR for individual 312 at marker iteration_6328
	Parent: {'A': ['4'], 'B': ['2']}
	Fawkes call for current_ID: 3,0

ERROR for individual 317 at marker iteration_6343
	Child: {'A': ['1'], 'B': ['3']}
	Fawkes call for current_ID: 0,2

ERROR for individual 302 at marker iteration_6359
	Parent 1 is: {'A': ['2'], 'N': [None]}
	Parent 2 is: N,A4
	Fawkes call for current_ID: 0,8

ERROR for individual 319 at marker iteration_6400
	Child: {'A': ['2'], 'B': ['5']}
	Fawkes call for current_ID: 0,4

ERROR for individual 314 at marker iteration_6416
	Child: {'A': ['5'], 'B': ['4']}
	Fawkes call for current_ID: 0,2

ERROR for individual 210 at marker iteration_6418
	Parent: {'A': ['3'], 'B': ['1']}
	Fawkes call for current_ID: 2,0

ERROR for individual 406 at marker iteration_6419
	Parent 1 is: {'A': ['4'], 'N': [None]}
	Parent 2 is: B1,B7
	Fawkes call for current_ID: 0,2

ERROR for individual 411 at marker iteration_6420
	Parent: {'A': ['5'], 'B': ['2']}
	Fawkes call for current_ID: 4,0

ERROR for individual 208 at marker iteration_6427
	Child: {'B': ['1', '1']}
	Fawkes call: 0,2

ERROR for individual 206 at marker iteration_6428
	Child: {'A': ['5'], 'B': ['3']}
	Fawkes call for current_ID: 0,2

ERROR for individual 320 at marker iteration_6435
	Parent: {'A': ['3'], 'B': ['4']}
	Fawkes call for current_ID: 2,0

ERROR for individual 405 at marker iteration_6445
	Parent: {'A': ['5'], 'B': ['3']}
	Fawkes call for current_ID: 3,0

ERROR for individual 103 at marker iteration_6454
	Child: {'A': ['3'], 'B': ['5']}
	Fawkes call for current_ID: 0,3

ERROR for individual 104 at marker iteration_6455
	Child: {'A': ['4'], 'B': ['4']}
	Fawkes call for current_ID: 3,0

ERROR for individual 302 at marker iteration_6461
	Parent 1 is: {'A': ['2'], 'N': [None]}
	Parent 2 is: A2,A1
	Fawkes call for current_ID: 0,3

ERROR for individual 315 at marker iteration_6470
	Parent 1 is: {'A': ['2'], 'N': [None]}
	Parent 2 is: N,B1
	Fawkes call for current_ID: 0,3

ERROR for individual 209 at marker iteration_6476
	Child: {'A': ['1'], 'B': ['5']}
	Fawkes call for current_ID: 0,3

ERROR for individual 405 at marker iteration_6488
	Parent: {'A': ['3'], 'B': ['5']}
	Fawkes call for current_ID: 0,3

ERROR for individual 407 at marker iteration_6488
	Parent: {'A': ['3'], 'B': ['5']}
	Fawkes call for current_ID: 2,0

ERROR for individual 309 at marker iteration_6516
	Child: {'A': ['1'], 'B': ['4']}
	Fawkes call for current_ID: 0,2

ERROR for individual 408 at marker iteration_6523
	Parent 1 is: {'A': ['5'], 'N': [None]}
	Parent 2 is: A1,A1
	Fawkes call for current_ID: 0,10

ERROR for individual 203 at marker iteration_6526
	Parent 1 is: {'B': ['2'], 'N': [None]}
	Parent 2 is: N,A5
	Fawkes call for current_ID: 3,0

ERROR for individual 403 at marker iteration_6527
	Parent 1 is: {'A': ['2'], 'N': [None]}
	Parent 2 is: B3,B5
	Fawkes call for current_ID: 0,6

ERROR for individual 202 at marker iteration_6535
	Child: {'A': ['3'], 'B': ['3']}
	Fawkes call for current_ID: 2,0

ERROR for individual 316 at marker iteration_6539
	Child: {'B': ['6'], 'N': [None]}
	Fawkes call: 0,4

ERROR for individual 403 at marker iteration_6543
	Parent 1 is: {'A': ['2'], 'N': [None]}
	Parent 2 is: A1,A1
	Fawkes call for current_ID: 0,5

ERROR for individual 202 at marker iteration_6570
	Child: {'B': ['6'], 'N': [None]}
	Fawkes call: 0,4

ERROR for individual 308 at marker iteration_6574
	Parent: {'A': ['3'], 'B': ['3']}
	Fawkes call for current_ID: 2,0

ERROR for individual 310 at marker iteration_6574
	Parent: {'A': ['3'], 'B': ['3']}
	Fawkes call for current_ID: 0,2

ERROR for individual 102 at marker iteration_6574
	Child: {'A': ['3'], 'B': ['3']}
	Fawkes call for current_ID: 0,2

ERROR for individual 208 at marker iteration_6587
	Parent: {'A': ['1'], 'B': ['5']}
	Fawkes call for current_ID: 0,4

ERROR for individual 201 at marker iteration_6587
	Parent: {'A': ['1'], 'B': ['5']}
	Fawkes call for current_ID: 0,4

ERROR for individual 205 at marker iteration_6587
	Parent: {'A': ['1'], 'B': ['5']}
	Fawkes call for current_ID: 0,4

ERROR for individual 316 at marker iteration_6594
	Child: {'B': ['1', '5']}
	Fawkes call: 0,3

ERROR for individual 201 at marker iteration_6602
	Child: {'A': ['5'], 'B': ['1']}
	Fawkes call for current_ID: 3,0

ERROR for individual 314 at marker iteration_6609
	Child: {'A': ['4'], 'B': ['5']}
	Fawkes call for current_ID: 3,0

ERROR for individual 313 at marker iteration_6609
	Child: {'A': ['4'], 'B': ['5']}
	Fawkes call for current_ID: 0,2

ERROR for individual 311 at marker iteration_6613
	Child: set(['A1', 'A6'])
	Spouse: set(['A1'])
	Fawkes call for current_ID: 4,0

ERROR for individual 308 at marker iteration_6621
	Child: set(['A3', 'N'])
	Spouse: set(['N'])
	Fawkes call for current_ID: 2,0

ERROR for individual 410 at marker iteration_6625
	Parent 1 is: {'B': ['1'], 'N': [None]}
	Parent 2 is: A1,A2
	Fawkes call for current_ID: 3,0

ERROR for individual 305 at marker iteration_6631
	Parent: {'A': ['5'], 'B': ['2']}
	Fawkes call for current_ID: 4,0

ERROR for individual 304 at marker iteration_6631
	Parent: {'A': ['5'], 'B': ['2']}
	Fawkes call for current_ID: 4,0

ERROR for individual 409 at marker iteration_6632
	Parent: {'A': ['3'], 'B': ['3']}
	Fawkes call for current_ID: 0,2

ERROR for individual 409 at marker iteration_6636
	Parent: {'A': ['1'], 'B': ['3']}
	Fawkes call for current_ID: 0,2

ERROR for individual 319 at marker iteration_6641
	Child: {'A': ['1'], 'B': ['5']}
	Fawkes call for current_ID: 0,2

ERROR for individual 101 at marker iteration_6647
	Child: {'A': ['2'], 'B': ['4']}
	Fawkes call for current_ID: 0,3

ERROR for individual 317 at marker iteration_6653
	Parent 1 is: {'B': ['6'], 'N': [None]}
	Parent 2 is: A2,A5
	Fawkes call for current_ID: 4,0

ERROR for individual 201 at marker iteration_6684
	Parent: {'A': ['3'], 'B': ['2']}
	Fawkes call for current_ID: 2,0

ERROR for individual 409 at marker iteration_6688
	Parent 1 is: {'A': ['1'], 'N': [None]}
	Parent 2 is: B2,N
	Fawkes call for current_ID: 0,3

ERROR for individual 411 at marker iteration_6704
	Parent: {'A': ['3'], 'B': ['1']}
	Fawkes call for current_ID: 2,0

ERROR for individual 409 at marker iteration_6712
	Parent 1 is: {'A': ['1'], 'N': [None]}
	Parent 2 is: N,A4
	Fawkes call for current_ID: 0,7

ERROR for individual 402 at marker iteration_6719
	Parent 1 is: {'B': ['1'], 'N': [None]}
	Parent 2 is: B2,B3
	Fawkes call for current_ID: 3,0

ERROR for individual 403 at marker iteration_6719
	Parent 1 is: {'B': ['1'], 'N': [None]}
	Parent 2 is: B2,B3
	Fawkes call for current_ID: 3,0

ERROR for individual 411 at marker iteration_6735
	Parent: {'A': ['3'], 'B': ['2']}
	Fawkes call for current_ID: 2,0

ERROR for individual 405 at marker iteration_6745
	Parent 1 is: {'B': ['5'], 'N': [None]}
	Parent 2 is: B2,B1
	Fawkes call for current_ID: 4,0

ERROR for individual 308 at marker iteration_6752
	Parent 1 is: {'B': ['5'], 'N': [None]}
	Parent 2 is: A2,N
	Fawkes call for current_ID: 4,0

ERROR for individual 206 at marker iteration_6756
	Child: {'A': ['3'], 'B': ['2']}
	Fawkes call for current_ID: 2,0

ERROR for individual 409 at marker iteration_6774
	Parent 1 is: {'A': ['4'], 'N': [None]}
	Parent 2 is: A2,A2
	Fawkes call for current_ID: 0,4

ERROR for individual 410 at marker iteration_6774
	Parent 1 is: {'A': ['4'], 'N': [None]}
	Parent 2 is: A2,A2
	Fawkes call for current_ID: 0,4

ERROR for individual 409 at marker iteration_6776
	Parent 1 is: {'A': ['5'], 'N': [None]}
	Parent 2 is: B2,B3
	Fawkes call for current_ID: 0,7

ERROR for individual 315 at marker iteration_6777
	Parent 1 is: {'A': ['1'], 'N': [None]}
	Parent 2 is: N,B1
	Fawkes call for current_ID: 0,3

ERROR for individual 208 at marker iteration_6782
	Child: {'A': ['4'], 'B': ['1']}
	Fawkes call for current_ID: 2,0

ERROR for individual 302 at marker iteration_6787
	Parent: {'A': ['4'], 'B': ['1']}
	Fawkes call for current_ID: 3,0

ERROR for individual 207 at marker iteration_6790
	Child: {'A': ['5'], 'B': ['3']}
	Fawkes call for current_ID: 4,0

ERROR for individual 410 at marker iteration_6799
	Parent: {'A': ['2'], 'B': ['3']}
	Fawkes call for current_ID: 0,2

ERROR for individual 103 at marker iteration_6800
	Child: set(['A1', 'A4'])
	Spouse: set(['A1', 'B1'])
	Fawkes call for current_ID: 3,0

ERROR for individual 304 at marker iteration_6805
	Parent 1 is: {'A': ['1'], 'N': [None]}
	Parent 2 is: B2,B1
	Fawkes call for current_ID: 0,6

ERROR for individual 205 at marker iteration_6825
	Parent 1 is: {'A': ['2'], 'N': [None]}
	Parent 2 is: N,A2
	Fawkes call for current_ID: 0,5

ERROR for individual 409 at marker iteration_6830
	Parent: {'A': ['2'], 'B': ['4']}
	Fawkes call for current_ID: 0,3

ERROR for individual 316 at marker iteration_6833
	Child: {'A': ['4'], 'B': ['2']}
	Fawkes call for current_ID: 2,0

ERROR for individual 208 at marker iteration_6858
	Child: {'A': ['4'], 'B': ['3']}
	Fawkes call for current_ID: 2,0

ERROR for individual 310 at marker iteration_6862
	Child: {'A': ['4'], 'B': ['3']}
	Fawkes call for current_ID: 2,0

ERROR for individual 311 at marker iteration_6862
	Child: {'A': ['4'], 'B': ['3']}
	Fawkes call for current_ID: 2,0

ERROR for individual 311 at marker iteration_6863
	Child: {'A': ['5'], 'B': ['4']}
	Fawkes call for current_ID: 3,0

ERROR for individual 409 at marker iteration_6882
	Parent: {'A': ['4'], 'B': ['4']}
	Fawkes call for current_ID: 0,3

ERROR for individual 320 at marker iteration_6887
	Parent 1 is: {'A': ['1'], 'N': [None]}
	Parent 2 is: B4,N
	Fawkes call for current_ID: 0,6

ERROR for individual 412 at marker iteration_6888
	Parent: {'A': ['3'], 'B': ['3']}
	Fawkes call for current_ID: 2,0

ERROR for individual 102 at marker iteration_6889
	Child: set(['A4', 'N'])
	Spouse: set(['N'])
	Fawkes call for current_ID: 3,0

ERROR for individual 202 at marker iteration_6895
	Child: {'A': ['5'], 'B': ['5']}
	Fawkes call for current_ID: 3,0

ERROR for individual 412 at marker iteration_6901
	Parent: {'A': ['4'], 'B': ['5']}
	Fawkes call for current_ID: 0,4

ERROR for individual 413 at marker iteration_6901
	Parent: {'A': ['4'], 'B': ['5']}
	Fawkes call for current_ID: 0,4

ERROR for individual 405 at marker iteration_6911
	Parent: {'A': ['2'], 'B': ['3']}
	Fawkes call for current_ID: 0,2

ERROR for individual 406 at marker iteration_6911
	Parent: {'A': ['2'], 'B': ['3']}
	Fawkes call for current_ID: 0,2

ERROR for individual 101 at marker iteration_6913
	Child: {'A': ['1'], 'B': ['5']}
	Fawkes call for current_ID: 0,3

ERROR for individual 401 at marker iteration_6942
	Parent 1 is: {'B': ['1'], 'N': [None]}
	Parent 2 is: A1,N
	Fawkes call for current_ID: 3,0

ERROR for individual 313 at marker iteration_6966
	Parent: {'A': ['2'], 'B': ['4']}
	Fawkes call for current_ID: 0,3

ERROR for individual 315 at marker iteration_6966
	Parent: {'A': ['2'], 'B': ['4']}
	Fawkes call for current_ID: 0,3

ERROR for individual 310 at marker iteration_6966
	Parent: {'A': ['2'], 'B': ['4']}
	Fawkes call for current_ID: 0,2

ERROR for individual 312 at marker iteration_6966
	Parent: {'A': ['2'], 'B': ['4']}
	Fawkes call for current_ID: 0,2

ERROR for individual 411 at marker iteration_6968
	Parent: {'A': ['4'], 'B': ['4']}
	Fawkes call for current_ID: 2,0

ERROR for individual 318 at marker iteration_6980
	Parent: {'A': ['1'], 'B': ['3']}
	Fawkes call for current_ID: 0,2

ERROR for individual 303 at marker iteration_6983
	Parent: {'A': ['3'], 'B': ['1']}
	Fawkes call for current_ID: 2,0

ERROR for individual 408 at marker iteration_7018
	Parent 1 is: {'A': ['3'], 'N': [None]}
	Parent 2 is: A1,A4
	Fawkes call for current_ID: 0,5

ERROR for individual 401 at marker iteration_7028
	Parent: {'A': ['4'], 'B': ['1']}
	Fawkes call for current_ID: 3,0

ERROR for individual 306 at marker iteration_7030
	Parent: {'A': ['1'], 'B': ['3']}
	Fawkes call for current_ID: 0,2

ERROR for individual 202 at marker iteration_7033
	Child: {'B': ['1', '4']}
	Fawkes call: 0,3

ERROR for individual 207 at marker iteration_7049
	Child: {'A': ['4'], 'B': ['1']}
	Fawkes call for current_ID: 3,0

ERROR for individual 315 at marker iteration_7050
	Parent 1 is: {'A': ['3'], 'N': [None]}
	Parent 2 is: B4,B2
	Fawkes call for current_ID: 0,5

ERROR for individual 210 at marker iteration_7055
	Parent: {'A': ['2'], 'B': ['3']}
	Fawkes call for current_ID: 0,2

ERROR for individual 202 at marker iteration_7059
	Child: {'A': ['4'], 'B': ['3']}
	Fawkes call for current_ID: 3,0

ERROR for individual 307 at marker iteration_7069
	Child: {'A': ['5'], 'B': ['3']}
	Fawkes call for current_ID: 3,0

ERROR for individual 104 at marker iteration_7075
	Child: {'A': ['5'], 'B': ['5']}
	Fawkes call for current_ID: 4,0

ERROR for individual 103 at marker iteration_7075
	Child: {'A': ['5'], 'B': ['5']}
	Fawkes call for current_ID: 2,0

ERROR for individual 408 at marker iteration_7086
	Parent 1 is: {'B': ['4'], 'N': [None]}
	Parent 2 is: B1,B2
	Fawkes call for current_ID: 3,0

ERROR for individual 409 at marker iteration_7086
	Parent 1 is: {'B': ['4'], 'N': [None]}
	Parent 2 is: B1,B2
	Fawkes call for current_ID: 3,0

ERROR for individual 309 at marker iteration_7093
	Child: set(['A1', 'A3'])
	Spouse: set(['A1', 'B3'])
	Fawkes call for current_ID: 2,0

ERROR for individual 412 at marker iteration_7096
	Parent: {'A': ['5'], 'B': ['1']}
	Fawkes call for current_ID: 3,0

ERROR for individual 411 at marker iteration_7101
	Parent 1 is: {'A': ['1'], 'N': [None]}
	Parent 2 is: B4,B3
	Fawkes call for current_ID: 0,8

ERROR for individual 402 at marker iteration_7107
	Parent: {'A': ['1'], 'B': ['3']}
	Fawkes call for current_ID: 0,2

ERROR for individual 311 at marker iteration_7123
	Child: {'A': ['3'], 'B': ['5']}
	Fawkes call for current_ID: 0,2

ERROR for individual 312 at marker iteration_7131
	Parent 1 is: {'B': ['2'], 'N': [None]}
	Parent 2 is: N,B1
	Fawkes call for current_ID: 3,0

ERROR for individual 409 at marker iteration_7132
	Parent 1 is: {'B': ['4'], 'N': [None]}
	Parent 2 is: A3,A2
	Fawkes call for current_ID: 4,0

ERROR for individual 319 at marker iteration_7133
	Child: {'A': ['4'], 'B': ['5']}
	Fawkes call for current_ID: 0,4

ERROR for individual 311 at marker iteration_7143
	Child: {'A': ['4'], 'B': ['2']}
	Fawkes call for current_ID: 2,0

ERROR for individual 409 at marker iteration_7160
	Parent 1 is: {'B': ['1'], 'N': [None]}
	Parent 2 is: A3,A2
	Fawkes call for current_ID: 4,0

ERROR for individual 314 at marker iteration_7165
	Child: {'A': ['5'], 'B': ['1']}
	Fawkes call for current_ID: 3,0

ERROR for individual 302 at marker iteration_7166
	Parent: {'A': ['2'], 'B': ['3']}
	Fawkes call for current_ID: 0,2

ERROR for individual 315 at marker iteration_7186
	Child: set(['A1', 'A6'])
	Spouse: set(['A1', 'B5'])
	Fawkes call for current_ID: 3,0

ERROR for individual 318 at marker iteration_7194
	Parent 1 is: {'A': ['3'], 'N': [None]}
	Parent 2 is: A1,N
	Fawkes call for current_ID: 0,4

ERROR for individual 318 at marker iteration_7198
	Parent: {'A': ['1'], 'B': ['5']}
	Fawkes call for current_ID: 0,3

ERROR for individual 205 at marker iteration_7246
	Parent: {'A': ['4'], 'B': ['5']}
	Fawkes call for current_ID: 0,3

ERROR for individual 103 at marker iteration_7253
	Child: {'B': ['6'], 'N': [None]}
	Fawkes call: 0,4

ERROR for individual 305 at marker iteration_7257
	Parent 1 is: {'A': ['5'], 'N': [None]}
	Parent 2 is: N,B1
	Fawkes call for current_ID: 0,2

ERROR for individual 315 at marker iteration_7258
	Parent: {'A': ['4'], 'B': ['5']}
	Fawkes call for current_ID: 0,2

ERROR for individual 308 at marker iteration_7258
	Parent: {'A': ['4'], 'B': ['5']}
	Fawkes call for current_ID: 0,2

ERROR for individual 312 at marker iteration_7258
	Parent: {'A': ['4'], 'B': ['5']}
	Fawkes call for current_ID: 0,2

ERROR for individual 208 at marker iteration_7286
	Child: {'A': ['5'], 'B': ['2']}
	Fawkes call for current_ID: 2,0

ERROR for individual 207 at marker iteration_7311
	Child: set(['A1', 'A3'])
	Spouse: set(['A1', 'B1'])
	Fawkes call for current_ID: 2,0

ERROR for individual 409 at marker iteration_7312
	Parent: {'A': ['5'], 'B': ['3']}
	Fawkes call for current_ID: 3,0

ERROR for individual 410 at marker iteration_7312
	Parent: {'A': ['5'], 'B': ['3']}
	Fawkes call for current_ID: 3,0

ERROR for individual 413 at marker iteration_7328
	Parent 1 is: {'B': ['3'], 'N': [None]}
	Parent 2 is: A1,A2
	Fawkes call for current_ID: 4,0

ERROR for individual 315 at marker iteration_7336
	Parent 1 is: {'B': ['3'], 'N': [None]}
	Parent 2 is: N,A3
	Fawkes call for current_ID: 5,0

ERROR for individual 307 at marker iteration_7341
	Child: set(['A1', 'A3'])
	Spouse: set(['A1', 'B1'])
	Fawkes call for current_ID: 2,0

ERROR for individual 413 at marker iteration_7347
	Parent 1 is: {'B': ['2'], 'N': [None]}
	Parent 2 is: A1,N
	Fawkes call for current_ID: 4,0

ERROR for individual 407 at marker iteration_7352
	Parent: {'A': ['4'], 'B': ['3']}
	Fawkes call for current_ID: 0,2

ERROR for individual 412 at marker iteration_7360
	Parent 1 is: {'B': ['3'], 'N': [None]}
	Parent 2 is: A1,N
	Fawkes call for current_ID: 7,0

ERROR for individual 103 at marker iteration_7361
	Child: {'A': ['2'], 'B': ['4']}
	Fawkes call for current_ID: 0,2

ERROR for individual 308 at marker iteration_7361
	Parent: {'A': ['2'], 'B': ['4']}
	Fawkes call for current_ID: 0,3

ERROR for individual 319 at marker iteration_7366
	Child: {'A': ['5'], 'B': ['4']}
	Fawkes call for current_ID: 4,0

ERROR for individual 202 at marker iteration_7382
	Child: set(['A1', 'A8'])
	Spouse: set(['A1', 'B4'])
	Fawkes call for current_ID: 5,0

ERROR for individual 206 at marker iteration_7384
	Child: {'B': ['4'], 'N': [None]}
	Fawkes call: 0,2

ERROR for individual 102 at marker iteration_7390
	Child: {'A': ['1'], 'B': ['3']}
	Fawkes call for current_ID: 0,2

ERROR for individual 306 at marker iteration_7396
	Parent: {'A': ['1'], 'B': ['3']}
	Fawkes call for current_ID: 0,2

ERROR for individual 102 at marker iteration_7406
	Child: {'A': ['1'], 'B': ['5']}
	Fawkes call for current_ID: 0,4

ERROR for individual 306 at marker iteration_7414
	Parent: {'A': ['5'], 'B': ['2']}
	Fawkes call for current_ID: 2,0

ERROR for individual 405 at marker iteration_7418
	Parent: {'A': ['5'], 'B': ['5']}
	Fawkes call for current_ID: 0,3

ERROR for individual 406 at marker iteration_7418
	Parent: {'A': ['5'], 'B': ['5']}
	Fawkes call for current_ID: 2,0

ERROR for individual 407 at marker iteration_7418
	Parent: {'A': ['5'], 'B': ['5']}
	Fawkes call for current_ID: 2,0

ERROR for individual 401 at marker iteration_7423
	Parent 1 is: {'B': ['1'], 'N': [None]}
	Parent 2 is: A3,N
	Fawkes call for current_ID: 2,0

ERROR for individual 206 at marker iteration_7432
	Child: {'A': ['3'], 'B': ['4']}
	Fawkes call for current_ID: 2,0

ERROR for individual 312 at marker iteration_7434
	Parent 1 is: {'A': ['2'], 'N': [None]}
	Parent 2 is: A4,A2
	Fawkes call for current_ID: 0,4

ERROR for individual 208 at marker iteration_7444
	Parent: {'A': ['4'], 'B': ['4']}
	Fawkes call for current_ID: 0,3

ERROR for individual 203 at marker iteration_7444
	Parent: {'A': ['4'], 'B': ['4']}
	Fawkes call for current_ID: 0,3

ERROR for individual 406 at marker iteration_7447
	Parent: {'A': ['1'], 'B': ['4']}
	Fawkes call for current_ID: 0,2

ERROR for individual 409 at marker iteration_7455
	Parent 1 is: {'A': ['4'], 'N': [None]}
	Parent 2 is: A3,A3
	Fawkes call for current_ID: 0,3

ERROR for individual 402 at marker iteration_7464
	Child: {'A': ['2'], 'B': ['4']}
	Fawkes call for current_ID: 0,2

ERROR for individual 308 at marker iteration_7467
	Parent: {'A': ['3'], 'B': ['4']}
	Fawkes call for current_ID: 0,2

ERROR for individual 317 at marker iteration_7472
	Parent 1 is: {'A': ['2'], 'N': [None]}
	Parent 2 is: A2,N
	Fawkes call for current_ID: 0,2

ERROR for individual 318 at marker iteration_7472
	Parent 1 is: {'A': ['2'], 'N': [None]}
	Parent 2 is: A2,N
	Fawkes call for current_ID: 0,2

ERROR for individual 103 at marker iteration_7485
	Child: {'B': ['2', '7']}
	Fawkes call: 0,5

ERROR for individual 409 at marker iteration_7497
	Parent: {'A': ['4'], 'B': ['3']}
	Fawkes call for current_ID: 3,0

ERROR for individual 102 at marker iteration_7508
	Child: {'A': ['1'], 'B': ['5']}
	Fawkes call for current_ID: 0,4

ERROR for individual 301 at marker iteration_7508
	Parent: {'A': ['1'], 'B': ['5']}
	Fawkes call for current_ID: 0,4

ERROR for individual 210 at marker iteration_7509
	Parent 1 is: {'B': ['1'], 'N': [None]}
	Parent 2 is: A2,A3
	Fawkes call for current_ID: 4,0

ERROR for individual 203 at marker iteration_7514
	Parent 1 is: {'B': ['5'], 'N': [None]}
	Parent 2 is: A5,N
	Fawkes call for current_ID: 8,0

ERROR for individual 405 at marker iteration_7518
	Parent: {'A': ['4'], 'B': ['2']}
	Fawkes call for current_ID: 2,0

ERROR for individual 306 at marker iteration_7534
	Parent: {'A': ['3'], 'B': ['4']}
	Fawkes call for current_ID: 0,3

ERROR for individual 402 at marker iteration_7552
	Parent: {'A': ['5'], 'B': ['1']}
	Fawkes call for current_ID: 2,0

ERROR for individual 205 at marker iteration_7552
	Child: {'A': ['5'], 'B': ['1']}
	Fawkes call for current_ID: 4,0

ERROR for individual 411 at marker iteration_7563
	Parent 1 is: {'B': ['1'], 'N': [None]}
	Parent 2 is: A3,N
	Fawkes call for current_ID: 8,0

ERROR for individual 306 at marker iteration_7573
	Parent: {'A': ['1'], 'B': ['4']}
	Fawkes call for current_ID: 0,3

ERROR for individual 208 at marker iteration_7582
	Parent: {'A': ['1'], 'B': ['5']}
	Fawkes call for current_ID: 0,2

ERROR for individual 205 at marker iteration_7582
	Parent: {'A': ['1'], 'B': ['5']}
	Fawkes call for current_ID: 0,2

ERROR for individual 412 at marker iteration_7589
	Parent 1 is: {'B': ['1'], 'N': [None]}
	Parent 2 is: A2,N
	Fawkes call for current_ID: 4,0

ERROR for individual 408 at marker iteration_7595
	Parent 1 is: {'A': ['1'], 'N': [None]}
	Parent 2 is: B5,N
	Fawkes call for current_ID: 0,3

ERROR for individual 320 at marker iteration_7604
	Parent: {'A': ['1'], 'B': ['4']}
	Fawkes call for current_ID: 0,3

ERROR for individual 315 at marker iteration_7613
	Parent: {'A': ['5'], 'B': ['1']}
	Fawkes call for current_ID: 3,0

ERROR for individual 310 at marker iteration_7613
	Parent: {'A': ['5'], 'B': ['1']}
	Fawkes call for current_ID: 3,0

ERROR for individual 310 at marker iteration_7616
	Parent: {'A': ['5'], 'B': ['1']}
	Fawkes call for current_ID: 4,0

ERROR for individual 314 at marker iteration_7618
	Child: {'A': ['4'], 'B': ['2']}
	Fawkes call for current_ID: 2,0

ERROR for individual 103 at marker iteration_7624
	Child: {'A': ['3'], 'B': ['5']}
	Fawkes call for current_ID: 2,0

ERROR for individual 411 at marker iteration_7641
	Parent 1 is: {'B': ['1'], 'N': [None]}
	Parent 2 is: A2,A1
	Fawkes call for current_ID: 5,0

ERROR for individual 401 at marker iteration_7673
	Parent: {'A': ['2'], 'B': ['4']}
	Fawkes call for current_ID: 0,3

ERROR for individual 208 at marker iteration_7676
	Child: {'A': ['4'], 'B': ['3']}
	Fawkes call for current_ID: 0,2

ERROR for individual 311 at marker iteration_7684
	Child: {'A': ['3'], 'B': ['4']}
	Fawkes call for current_ID: 0,2

ERROR for individual 313 at marker iteration_7685
	Child: {'A': ['4'], 'B': ['3']}
	Fawkes call for current_ID: 2,0

ERROR for individual 303 at marker iteration_7695
	Parent 1 is: {'A': ['4'], 'N': [None]}
	Parent 2 is: B1,B2
	Fawkes call for current_ID: 0,8

ERROR for individual 203 at marker iteration_7707
	Child: {'A': ['1'], 'B': ['3']}
	Fawkes call for current_ID: 0,2

ERROR for individual 313 at marker iteration_7708
	Child: {'A': ['3'], 'B': ['4']}
	Fawkes call for current_ID: 0,2

ERROR for individual 310 at marker iteration_7721
	Parent 1 is: {'A': ['2'], 'N': [None]}
	Parent 2 is: N,B4
	Fawkes call for current_ID: 0,5

ERROR for individual 401 at marker iteration_7723
	Parent: {'A': ['4'], 'B': ['2']}
	Fawkes call for current_ID: 3,0

ERROR for individual 303 at marker iteration_7731
	Parent: {'A': ['5'], 'B': ['1']}
	Fawkes call for current_ID: 3,0

ERROR for individual 203 at marker iteration_7732
	Child: {'A': ['4'], 'B': ['1']}
	Fawkes call for current_ID: 2,0

ERROR for individual 413 at marker iteration_7742
	Parent 1 is: {'A': ['1'], 'N': [None]}
	Parent 2 is: A1,N
	Fawkes call for current_ID: 0,3

ERROR for individual 406 at marker iteration_7772
	Parent 1 is: {'B': ['5'], 'N': [None]}
	Parent 2 is: N,B1
	Fawkes call for current_ID: 4,0

ERROR for individual 305 at marker iteration_7773
	Parent: {'A': ['5'], 'B': ['1']}
	Fawkes call for current_ID: 3,0

ERROR for individual 302 at marker iteration_7774
	Parent: {'A': ['4'], 'B': ['3']}
	Fawkes call for current_ID: 0,2

ERROR for individual 314 at marker iteration_7779
	Child: set(['A1', 'A3'])
	Spouse: set(['A1', 'B1'])
	Fawkes call for current_ID: 2,0

ERROR for individual 102 at marker iteration_7795
	Child: {'A': ['4'], 'B': ['3']}
	Fawkes call for current_ID: 3,0

ERROR for individual 209 at marker iteration_7798
	Child: {'A': ['4'], 'B': ['4']}
	Fawkes call for current_ID: 3,0

ERROR for individual 208 at marker iteration_7798
	Child: {'A': ['4'], 'B': ['4']}
	Fawkes call for current_ID: 0,2

ERROR for individual 204 at marker iteration_7803
	Child: set(['A1', 'A6'])
	Spouse: set(['A1', 'A4'])
	Fawkes call for current_ID: 5,0

ERROR for individual 209 at marker iteration_7812
	Parent 1 is: {'B': ['3'], 'N': [None]}
	Parent 2 is: A4,N
	Fawkes call for current_ID: 5,0

ERROR for individual 305 at marker iteration_7822
	Parent 1 is: {'B': ['2'], 'N': [None]}
	Parent 2 is: B2,B2
	Fawkes call for current_ID: 4,0

ERROR for individual 303 at marker iteration_7822
	Parent 1 is: {'B': ['2'], 'N': [None]}
	Parent 2 is: B2,B2
	Fawkes call for current_ID: 4,0

ERROR for individual 305 at marker iteration_7832
	Parent: {'A': ['3'], 'B': ['2']}
	Fawkes call for current_ID: 2,0

ERROR for individual 302 at marker iteration_7832
	Parent: {'A': ['3'], 'B': ['2']}
	Fawkes call for current_ID: 2,0

ERROR for individual 304 at marker iteration_7832
	Parent: {'A': ['3'], 'B': ['2']}
	Fawkes call for current_ID: 2,0

ERROR for individual 204 at marker iteration_7833
	Child: {'A': ['4'], 'B': ['5']}
	Fawkes call for current_ID: 0,3

ERROR for individual 104 at marker iteration_7834
	Child: {'A': ['4'], 'B': ['5']}
	Fawkes call for current_ID: 0,2

ERROR for individual 311 at marker iteration_7836
	Child: {'A': ['3'], 'B': ['5']}
	Fawkes call for current_ID: 2,0

ERROR for individual 104 at marker iteration_7854
	Child: set(['A5', 'N'])
	Spouse: set(['N'])
	Fawkes call for current_ID: 2,0

ERROR for individual 206 at marker iteration_7866
	Child: {'A': ['3'], 'B': ['5']}
	Fawkes call for current_ID: 2,0

ERROR for individual 313 at marker iteration_7873
	Child: {'A': ['3'], 'B': ['1']}
	Fawkes call for current_ID: 2,0

ERROR for individual 411 at marker iteration_7875
	Parent: {'A': ['5'], 'B': ['3']}
	Fawkes call for current_ID: 0,2

ERROR for individual 404 at marker iteration_7882
	Parent: {'A': ['5'], 'B': ['5']}
	Fawkes call for current_ID: 4,0

ERROR for individual 303 at marker iteration_7887
	Parent: {'A': ['4'], 'B': ['1']}
	Fawkes call for current_ID: 2,0

ERROR for individual 301 at marker iteration_7892
	Parent: {'A': ['2'], 'B': ['5']}
	Fawkes call for current_ID: 0,4

ERROR for individual 203 at marker iteration_7901
	Child: {'B': ['2', '4']}
	Fawkes call: 0,2

ERROR for individual 208 at marker iteration_7903
	Child: {'A': ['2'], 'B': ['4']}
	Fawkes call for current_ID: 0,2

ERROR for individual 405 at marker iteration_7929
	Parent: {'A': ['3'], 'B': ['3']}
	Fawkes call for current_ID: 0,2

ERROR for individual 317 at marker iteration_7930
	Parent 1 is: {'B': ['1'], 'N': [None]}
	Parent 2 is: A1,A3
	Fawkes call for current_ID: 4,0

ERROR for individual 312 at marker iteration_7930
	Parent 1 is: {'B': ['1'], 'N': [None]}
	Parent 2 is: A1,A3
	Fawkes call for current_ID: 4,0

ERROR for individual 317 at marker iteration_7933
	Parent: {'A': ['3'], 'B': ['1']}
	Fawkes call for current_ID: 2,0

ERROR for individual 318 at marker iteration_7953
	Parent: {'A': ['4'], 'B': ['1']}
	Fawkes call for current_ID: 3,0

ERROR for individual 102 at marker iteration_7968
	Child: {'A': ['3'], 'B': ['2']}
	Fawkes call for current_ID: 2,0

ERROR for individual 101 at marker iteration_7968
	Child: {'A': ['3'], 'B': ['2']}
	Fawkes call for current_ID: 2,0

ERROR for individual 411 at marker iteration_7970
	Parent: {'A': ['5'], 'B': ['5']}
	Fawkes call for current_ID: 3,0

ERROR for individual 307 at marker iteration_7983
	Child: {'A': ['3'], 'B': ['3']}
	Fawkes call for current_ID: 2,0

ERROR for individual 402 at marker iteration_7984
	Parent: {'A': ['5'], 'B': ['1']}
	Fawkes call for current_ID: 3,0

ERROR for individual 413 at marker iteration_7990
	Parent 1 is: {'B': ['3'], 'N': [None]}
	Parent 2 is: A2,A1
	Fawkes call for current_ID: 3,0

ERROR for individual 316 at marker iteration_7991
	Child: {'B': ['1', '4']}
	Fawkes call: 0,3

ERROR for individual 302 at marker iteration_7993
	Parent 1 is: {'A': ['5'], 'N': [None]}
	Parent 2 is: N,B2
	Fawkes call for current_ID: 0,5

ERROR for individual 208 at marker iteration_7994
	Parent: {'A': ['5'], 'B': ['2']}
	Fawkes call for current_ID: 4,0

ERROR for individual 405 at marker iteration_8002
	Parent: {'A': ['3'], 'B': ['5']}
	Fawkes call for current_ID: 0,3

ERROR for individual 406 at marker iteration_8002
	Parent: {'A': ['3'], 'B': ['5']}
	Fawkes call for current_ID: 0,3

ERROR for individual 102 at marker iteration_8017
	Child: {'A': ['5'], 'B': ['5']}
	Fawkes call for current_ID: 2,0

ERROR for individual 101 at marker iteration_8017
	Child: {'A': ['5'], 'B': ['5']}
	Fawkes call for current_ID: 4,0

ERROR for individual 209 at marker iteration_8024
	Parent: {'A': ['5'], 'B': ['5']}
	Fawkes call for current_ID: 4,0

ERROR for individual 210 at marker iteration_8024
	Parent: {'A': ['5'], 'B': ['5']}
	Fawkes call for current_ID: 4,0

ERROR for individual 312 at marker iteration_8035
	Parent 1 is: {'B': ['1'], 'N': [None]}
	Parent 2 is: A1,N
	Fawkes call for current_ID: 2,0

ERROR for individual 310 at marker iteration_8037
	Parent: {'A': ['3'], 'B': ['3']}
	Fawkes call for current_ID: 2,0

ERROR for individual 401 at marker iteration_8043
	Parent: {'A': ['4'], 'B': ['3']}
	Fawkes call for current_ID: 0,2

ERROR for individual 404 at marker iteration_8045
	Parent: {'A': ['4'], 'B': ['1']}
	Fawkes call for current_ID: 3,0

ERROR for individual 204 at marker iteration_8046
	Child: {'A': ['3'], 'B': ['5']}
	Fawkes call for current_ID: 2,0

ERROR for individual 313 at marker iteration_8050
	Parent: {'A': ['4'], 'B': ['5']}
	Fawkes call for current_ID: 0,3

ERROR for individual 407 at marker iteration_8063
	Parent: {'B': ['4', '4']}
	Fawkes call for current_ID: 0,2

ERROR for individual 202 at marker iteration_8081
	Child: {'A': ['5'], 'B': ['5']}
	Fawkes call for current_ID: 2,0

ERROR for individual 405 at marker iteration_8088
	Parent 1 is: {'B': ['2'], 'N': [None]}
	Parent 2 is: A1,A3
	Fawkes call for current_ID: 2,0

ERROR for individual 308 at marker iteration_8089
	Parent 1 is: {'B': ['4'], 'N': [None]}
	Parent 2 is: A1,N
	Fawkes call for current_ID: 4,0

ERROR for individual 403 at marker iteration_8100
	Parent: {'B': ['3', '3']}
	Fawkes call for current_ID: 0,2

ERROR for individual 313 at marker iteration_8101
	Child: {'A': ['5'], 'B': ['1']}
	Fawkes call for current_ID: 2,0

ERROR for individual 204 at marker iteration_8123
	Child: {'A': ['5'], 'B': ['2']}
	Fawkes call for current_ID: 2,0

ERROR for individual 303 at marker iteration_8126
	Parent 1 is: {'B': ['2'], 'N': [None]}
	Parent 2 is: B2,B1
	Fawkes call for current_ID: 6,0

ERROR for individual 103 at marker iteration_8142
	Child: {'A': ['5'], 'B': ['3']}
	Fawkes call for current_ID: 4,0

ERROR for individual 206 at marker iteration_8150
	Child: {'A': ['3'], 'B': ['4']}
	Fawkes call for current_ID: 2,0

ERROR for individual 203 at marker iteration_8152
	Parent: {'A': ['5'], 'B': ['4']}
	Fawkes call for current_ID: 0,3

ERROR for individual 313 at marker iteration_8156
	Parent: {'A': ['4'], 'B': ['4']}
	Fawkes call for current_ID: 0,2

ERROR for individual 406 at marker iteration_8162
	Parent: {'A': ['4'], 'B': ['5']}
	Fawkes call for current_ID: 0,3

ERROR for individual 315 at marker iteration_8163
	Parent 1 is: {'A': ['3'], 'N': [None]}
	Parent 2 is: A1,A3
	Fawkes call for current_ID: 0,7

ERROR for individual 314 at marker iteration_8209
	Child: {'A': ['4'], 'B': ['2']}
	Fawkes call for current_ID: 3,0

ERROR for individual 311 at marker iteration_8224
	Child: {'B': ['1', '3']}
	Fawkes call: 0,3

ERROR for individual 305 at marker iteration_8239
	Parent 1 is: {'A': ['1'], 'N': [None]}
	Parent 2 is: A1,A4
	Fawkes call for current_ID: 0,2

ERROR for individual 303 at marker iteration_8239
	Parent 1 is: {'A': ['1'], 'N': [None]}
	Parent 2 is: A1,A4
	Fawkes call for current_ID: 0,2

ERROR for individual 204 at marker iteration_8249
	Child: {'A': ['1'], 'B': ['5']}
	Fawkes call for current_ID: 0,4

ERROR for individual 413 at marker iteration_8255
	Parent 1 is: {'B': ['2'], 'N': [None]}
	Parent 2 is: N,B1
	Fawkes call for current_ID: 4,0

ERROR for individual 412 at marker iteration_8274
	Parent: {'A': ['5'], 'B': ['2']}
	Fawkes call for current_ID: 4,0

ERROR for individual 413 at marker iteration_8274
	Parent: {'A': ['5'], 'B': ['2']}
	Fawkes call for current_ID: 2,0

ERROR for individual 304 at marker iteration_8279
	Parent: {'A': ['2'], 'B': ['3']}
	Fawkes call for current_ID: 0,2

ERROR for individual 409 at marker iteration_8282
	Parent 1 is: {'A': ['3'], 'N': [None]}
	Parent 2 is: B1,B4
	Fawkes call for current_ID: 0,3

ERROR for individual 410 at marker iteration_8282
	Parent 1 is: {'A': ['3'], 'N': [None]}
	Parent 2 is: B1,B4
	Fawkes call for current_ID: 0,3

ERROR for individual 411 at marker iteration_8284
	Parent: {'A': ['1'], 'B': ['3']}
	Fawkes call for current_ID: 0,2

ERROR for individual 307 at marker iteration_8292
	Child: {'A': ['2'], 'B': ['4']}
	Fawkes call for current_ID: 0,3

ERROR for individual 306 at marker iteration_8296
	Child: {'A': ['4'], 'B': ['5']}
	Fawkes call for current_ID: 3,0

ERROR for individual 101 at marker iteration_8311
	Child: {'A': ['4'], 'B': ['2']}
	Fawkes call for current_ID: 3,0

ERROR for individual 401 at marker iteration_8317
	Parent: {'A': ['3'], 'B': ['4']}
	Fawkes call for current_ID: 0,3

ERROR for individual 314 at marker iteration_8338
	Child: {'B': ['1', '6']}
	Fawkes call: 0,4

ERROR for individual 310 at marker iteration_8340
	Parent: {'A': ['4'], 'B': ['2']}
	Fawkes call for current_ID: 3,0

ERROR for individual 312 at marker iteration_8345
	Parent 1 is: {'B': ['1'], 'N': [None]}
	Parent 2 is: A1,A2
	Fawkes call for current_ID: 4,0

ERROR for individual 401 at marker iteration_8354
	Parent: {'A': ['4'], 'B': ['4']}
	Fawkes call for current_ID: 2,0

ERROR for individual 318 at marker iteration_8364
	Parent 1 is: {'B': ['3'], 'N': [None]}
	Parent 2 is: A2,N
	Fawkes call for current_ID: 6,0

ERROR for individual 302 at marker iteration_8382
	Parent: {'A': ['2'], 'B': ['5']}
	Fawkes call for current_ID: 0,3

ERROR for individual 303 at marker iteration_8382
	Parent: {'A': ['2'], 'B': ['5']}
	Fawkes call for current_ID: 0,3

ERROR for individual 102 at marker iteration_8385
	Child: {'B': ['6'], 'N': [None]}
	Fawkes call: 0,2

ERROR for individual 311 at marker iteration_8394
	Child: {'A': ['1'], 'B': ['3']}
	Fawkes call for current_ID: 0,2

ERROR for individual 408 at marker iteration_8400
	Parent: {'A': ['5'], 'B': ['3']}
	Fawkes call for current_ID: 0,2

ERROR for individual 410 at marker iteration_8400
	Parent: {'A': ['5'], 'B': ['3']}
	Fawkes call for current_ID: 0,2

ERROR for individual 408 at marker iteration_8401
	Parent: {'A': ['1'], 'B': ['3']}
	Fawkes call for current_ID: 0,2

ERROR for individual 208 at marker iteration_8403
	Child: {'A': ['1'], 'B': ['5']}
	Fawkes call for current_ID: 0,2

ERROR for individual 311 at marker iteration_8425
	Child: {'A': ['3'], 'B': ['1']}
	Fawkes call for current_ID: 2,0

ERROR for individual 102 at marker iteration_8430
	Child: {'A': ['5'], 'B': ['3']}
	Fawkes call for current_ID: 0,2

ERROR for individual 408 at marker iteration_8442
	Parent 1 is: {'A': ['1'], 'N': [None]}
	Parent 2 is: B3,N
	Fawkes call for current_ID: 0,4

ERROR for individual 409 at marker iteration_8442
	Parent 1 is: {'B': ['3'], 'N': [None]}
	Parent 2 is: A1,N
	Fawkes call for current_ID: 2,0

ERROR for individual 206 at marker iteration_8475
	Child: {'A': ['2'], 'B': ['5']}
	Fawkes call for current_ID: 0,3

ERROR for individual 413 at marker iteration_8481
	Parent 1 is: {'A': ['1'], 'N': [None]}
	Parent 2 is: B2,N
	Fawkes call for current_ID: 0,6

ERROR for individual 411 at marker iteration_8482
	Parent: {'A': ['1'], 'B': ['4']}
	Fawkes call for current_ID: 0,2

ERROR for individual 310 at marker iteration_8485
	Child: {'A': ['5'], 'B': ['5']}
	Fawkes call for current_ID: 4,0

ERROR for individual 407 at marker iteration_8507
	Parent 1 is: {'A': ['3'], 'N': [None]}
	Parent 2 is: B2,N
	Fawkes call for current_ID: 0,3

ERROR for individual 309 at marker iteration_8510
	Child: {'B': ['1', '4']}
	Fawkes call: 0,3

ERROR for individual 208 at marker iteration_8546
	Child: {'A': ['1'], 'B': ['5']}
	Fawkes call for current_ID: 0,3

ERROR for individual 315 at marker iteration_8552
	Parent 1 is: {'A': ['2'], 'N': [None]}
	Parent 2 is: B1,B2
	Fawkes call for current_ID: 0,3

ERROR for individual 307 at marker iteration_8565
	Child: {'A': ['5'], 'B': ['2']}
	Fawkes call for current_ID: 4,0

ERROR for individual 319 at marker iteration_8570
	Child: {'A': ['5'], 'B': ['3']}
	Fawkes call for current_ID: 0,2

ERROR for individual 317 at marker iteration_8575
	Parent 1 is: {'A': ['2'], 'N': [None]}
	Parent 2 is: A3,A2
	Fawkes call for current_ID: 0,3

ERROR for individual 307 at marker iteration_8588
	Child: {'A': ['2'], 'B': ['5']}
	Fawkes call for current_ID: 0,4

ERROR for individual 315 at marker iteration_8591
	Parent 1 is: {'B': ['1'], 'N': [None]}
	Parent 2 is: A1,A4
	Fawkes call for current_ID: 9,0

ERROR for individual 312 at marker iteration_8591
	Parent 1 is: {'B': ['1'], 'N': [None]}
	Parent 2 is: A1,A4
	Fawkes call for current_ID: 6,0

ERROR for individual 405 at marker iteration_8609
	Parent 1 is: {'A': ['4'], 'N': [None]}
	Parent 2 is: A3,A2
	Fawkes call for current_ID: 0,7

ERROR for individual 209 at marker iteration_8631
	Parent: {'A': ['1'], 'B': ['4']}
	Fawkes call for current_ID: 0,3

ERROR for individual 205 at marker iteration_8638
	Parent: {'A': ['2'], 'B': ['4']}
	Fawkes call for current_ID: 0,2

ERROR for individual 208 at marker iteration_8641
	Child: {'A': ['3'], 'B': ['5']}
	Fawkes call for current_ID: 0,3

ERROR for individual 313 at marker iteration_8646
	Parent: {'A': ['4'], 'B': ['5']}
	Fawkes call for current_ID: 2,0

ERROR for individual 315 at marker iteration_8646
	Parent: {'A': ['4'], 'B': ['5']}
	Fawkes call for current_ID: 2,0

ERROR for individual 317 at marker iteration_8646
	Parent: {'A': ['4'], 'B': ['5']}
	Fawkes call for current_ID: 2,0

ERROR for individual 308 at marker iteration_8646
	Parent: {'A': ['4'], 'B': ['5']}
	Fawkes call for current_ID: 2,0

ERROR for individual 310 at marker iteration_8646
	Parent: {'A': ['4'], 'B': ['5']}
	Fawkes call for current_ID: 2,0

ERROR for individual 312 at marker iteration_8646
	Parent: {'A': ['4'], 'B': ['5']}
	Fawkes call for current_ID: 2,0

ERROR for individual 102 at marker iteration_8646
	Child: {'A': ['4'], 'B': ['5']}
	Fawkes call for current_ID: 0,2

ERROR for individual 205 at marker iteration_8660
	Parent 1 is: {'A': ['2'], 'N': [None]}
	Parent 2 is: B2,N
	Fawkes call for current_ID: 0,4

ERROR for individual 102 at marker iteration_8665
	Child: {'A': ['3'], 'B': ['3']}
	Fawkes call for current_ID: 2,0

ERROR for individual 405 at marker iteration_8669
	Parent 1 is: {'A': ['2'], 'N': [None]}
	Parent 2 is: A1,N
	Fawkes call for current_ID: 0,7

ERROR for individual 309 at marker iteration_8676
	Child: {'A': ['4'], 'B': ['2']}
	Fawkes call for current_ID: 3,0

ERROR for individual 315 at marker iteration_8679
	Parent: {'A': ['3'], 'B': ['5']}
	Fawkes call for current_ID: 0,4

ERROR for individual 101 at marker iteration_8687
	Child: {'A': ['4'], 'B': ['5']}
	Fawkes call for current_ID: 0,2

ERROR for individual 306 at marker iteration_8687
	Parent: {'A': ['4'], 'B': ['5']}
	Fawkes call for current_ID: 2,0

ERROR for individual 201 at marker iteration_8699
	Parent: {'A': ['3'], 'B': ['1']}
	Fawkes call for current_ID: 2,0

ERROR for individual 302 at marker iteration_8705
	Parent 1 is: {'B': ['1'], 'N': [None]}
	Parent 2 is: B1,B3
	Fawkes call for current_ID: 2,0

ERROR for individual 102 at marker iteration_8717
	Child: {'A': ['4'], 'B': ['4']}
	Fawkes call for current_ID: 0,3

ERROR for individual 403 at marker iteration_8744
	Parent: {'A': ['4'], 'B': ['4']}
	Fawkes call for current_ID: 0,3

ERROR for individual 103 at marker iteration_8747
	Child: set(['A7', 'N'])
	Spouse: set(['N'])
	Fawkes call for current_ID: 3,0

ERROR for individual 209 at marker iteration_8764
	Parent: {'A': ['4'], 'B': ['1']}
	Fawkes call for current_ID: 2,0

ERROR for individual 404 at marker iteration_8774
	Parent: {'A': ['3'], 'B': ['1']}
	Fawkes call for current_ID: 2,0

ERROR for individual 307 at marker iteration_8777
	Child: {'A': ['5'], 'B': ['3']}
	Fawkes call for current_ID: 3,0

ERROR for individual 315 at marker iteration_8790
	Parent 1 is: {'B': ['3'], 'N': [None]}
	Parent 2 is: N,A2
	Fawkes call for current_ID: 5,0

ERROR for individual 317 at marker iteration_8790
	Parent 1 is: {'B': ['3'], 'N': [None]}
	Parent 2 is: N,A2
	Fawkes call for current_ID: 5,0

ERROR for individual 312 at marker iteration_8790
	Parent 1 is: {'B': ['3'], 'N': [None]}
	Parent 2 is: N,A2
	Fawkes call for current_ID: 5,0

ERROR for individual 304 at marker iteration_8802
	Parent: {'A': ['4'], 'B': ['1']}
	Fawkes call for current_ID: 3,0

ERROR for individual 302 at marker iteration_8824
	Parent 1 is: {'B': ['3'], 'N': [None]}
	Parent 2 is: N,A4
	Fawkes call for current_ID: 3,0

ERROR for individual 302 at marker iteration_8863
	Parent 1 is: {'A': ['1'], 'N': [None]}
	Parent 2 is: A1,A4
	Fawkes call for current_ID: 0,3

ERROR for individual 304 at marker iteration_8877
	Parent 1 is: {'A': ['1'], 'N': [None]}
	Parent 2 is: A4,A1
	Fawkes call for current_ID: 0,4

ERROR for individual 401 at marker iteration_8883
	Parent 1 is: {'A': ['2'], 'N': [None]}
	Parent 2 is: N,B5
	Fawkes call for current_ID: 0,3

ERROR for individual 304 at marker iteration_8889
	Parent 1 is: {'B': ['3'], 'N': [None]}
	Parent 2 is: B1,B1
	Fawkes call for current_ID: 2,0

ERROR for individual 311 at marker iteration_8903
	Child: {'A': ['5'], 'B': ['5']}
	Fawkes call for current_ID: 0,4

ERROR for individual 310 at marker iteration_8917
	Child: {'A': ['5'], 'B': ['3']}
	Fawkes call for current_ID: 3,0

ERROR for individual 305 at marker iteration_8921
	Parent: {'A': ['2'], 'B': ['4']}
	Fawkes call for current_ID: 0,3

ERROR for individual 406 at marker iteration_8923
	Parent 1 is: {'B': ['1'], 'N': [None]}
	Parent 2 is: B1,B3
	Fawkes call for current_ID: 4,0

ERROR for individual 101 at marker iteration_8933
	Child: {'A': ['5'], 'B': ['5']}
	Fawkes call for current_ID: 4,0

ERROR for individual 307 at marker iteration_8934
	Child: {'A': ['4'], 'B': ['4']}
	Fawkes call for current_ID: 0,2

ERROR for individual 305 at marker iteration_8947
	Parent: {'A': ['4'], 'B': ['4']}
	Fawkes call for current_ID: 3,0

ERROR for individual 302 at marker iteration_8947
	Parent: {'A': ['4'], 'B': ['4']}
	Fawkes call for current_ID: 3,0

ERROR for individual 314 at marker iteration_8948
	Child: {'A': ['3'], 'B': ['4']}
	Fawkes call for current_ID: 0,3

ERROR for individual 302 at marker iteration_8972
	Parent: {'A': ['5'], 'B': ['4']}
	Fawkes call for current_ID: 0,3

ERROR for individual 311 at marker iteration_8975
	Child: {'A': ['1'], 'B': ['3']}
	Fawkes call for current_ID: 0,2

ERROR for individual 209 at marker iteration_8997
	Parent: {'A': ['5'], 'B': ['3']}
	Fawkes call for current_ID: 3,0

ERROR for individual 205 at marker iteration_8998
	Parent 1 is: {'A': ['5'], 'N': [None]}
	Parent 2 is: B4,N
	Fawkes call for current_ID: 0,2

ERROR for individual 410 at marker iteration_9003
	Parent: {'A': ['2'], 'B': ['3']}
	Fawkes call for current_ID: 0,2

ERROR for individual 202 at marker iteration_9010
	Child: {'A': ['4'], 'B': ['2']}
	Fawkes call for current_ID: 3,0

ERROR for individual 412 at marker iteration_9012
	Parent: {'A': ['4'], 'B': ['5']}
	Fawkes call for current_ID: 0,2

ERROR for individual 311 at marker iteration_9023
	Child: {'A': ['4'], 'B': ['3']}
	Fawkes call for current_ID: 3,0

ERROR for individual 208 at marker iteration_9033
	Child: {'A': ['2'], 'B': ['4']}
	Fawkes call for current_ID: 0,3

ERROR for individual 101 at marker iteration_9035
	Child: {'A': ['3'], 'B': ['4']}
	Fawkes call for current_ID: 2,0

ERROR for individual 315 at marker iteration_9042
	Child: {'B': ['3', '4']}
	Fawkes call: 0,7

ERROR for individual 306 at marker iteration_9056
	Parent: {'A': ['5'], 'B': ['3']}
	Fawkes call for current_ID: 3,0

ERROR for individual 320 at marker iteration_9056
	Parent: {'A': ['5'], 'B': ['3']}
	Fawkes call for current_ID: 3,0

ERROR for individual 306 at marker iteration_9068
	Parent: {'A': ['4'], 'B': ['1']}
	Fawkes call for current_ID: 3,0

ERROR for individual 104 at marker iteration_9086
	Child: {'A': ['3'], 'B': ['5']}
	Fawkes call for current_ID: 0,3

ERROR for individual 303 at marker iteration_9088
	Parent: {'A': ['2'], 'B': ['3']}
	Fawkes call for current_ID: 0,2

ERROR for individual 304 at marker iteration_9094
	Parent: {'A': ['4'], 'B': ['2']}
	Fawkes call for current_ID: 2,0

ERROR for individual 318 at marker iteration_9098
	Parent 1 is: {'B': ['1'], 'N': [None]}
	Parent 2 is: A1,A2
	Fawkes call for current_ID: 3,0

ERROR for individual 306 at marker iteration_9104
	Parent: {'A': ['2'], 'B': ['4']}
	Fawkes call for current_ID: 0,3

ERROR for individual 411 at marker iteration_9108
	Parent: {'A': ['2'], 'B': ['3']}
	Fawkes call for current_ID: 0,2

ERROR for individual 318 at marker iteration_9120
	Child: {'A': ['1'], 'B': ['3']}
	Fawkes call for current_ID: 0,2

ERROR for individual 310 at marker iteration_9123
	Child: {'A': ['4'], 'B': ['1']}
	Fawkes call for current_ID: 3,0

ERROR for individual 204 at marker iteration_9131
	Child: {'A': ['3'], 'B': ['5']}
	Fawkes call for current_ID: 0,3

ERROR for individual 318 at marker iteration_9132
	Parent: {'A': ['4'], 'B': ['2']}
	Fawkes call for current_ID: 3,0

ERROR for individual 304 at marker iteration_9142
	Parent 1 is: {'A': ['2'], 'N': [None]}
	Parent 2 is: B4,N
	Fawkes call for current_ID: 0,2

ERROR for individual 311 at marker iteration_9144
	Child: {'A': ['3'], 'B': ['5']}
	Fawkes call for current_ID: 0,4

ERROR for individual 402 at marker iteration_9145
	Child: {'B': ['1', '5']}
	Fawkes call: 0,4

ERROR for individual 403 at marker iteration_9150
	Parent 1 is: {'B': ['4'], 'N': [None]}
	Parent 2 is: A1,N
	Fawkes call for current_ID: 5,0

ERROR for individual 411 at marker iteration_9154
	Parent: {'A': ['1'], 'B': ['3']}
	Fawkes call for current_ID: 0,2

ERROR for individual 412 at marker iteration_9163
	Parent: {'A': ['3'], 'B': ['2']}
	Fawkes call for current_ID: 2,0

ERROR for individual 206 at marker iteration_9169
	Child: {'A': ['4'], 'B': ['1']}
	Fawkes call for current_ID: 3,0

ERROR for individual 104 at marker iteration_9173
	Child: {'A': ['5'], 'B': ['4']}
	Fawkes call for current_ID: 4,0

ERROR for individual 103 at marker iteration_9173
	Child: {'A': ['5'], 'B': ['4']}
	Fawkes call for current_ID: 0,2

ERROR for individual 317 at marker iteration_9173
	Parent: {'A': ['5'], 'B': ['4']}
	Fawkes call for current_ID: 0,3

ERROR for individual 318 at marker iteration_9173
	Parent: {'A': ['5'], 'B': ['4']}
	Fawkes call for current_ID: 0,3

ERROR for individual 310 at marker iteration_9173
	Parent: {'A': ['5'], 'B': ['4']}
	Fawkes call for current_ID: 0,2

ERROR for individual 312 at marker iteration_9173
	Parent: {'A': ['5'], 'B': ['4']}
	Fawkes call for current_ID: 0,3

ERROR for individual 102 at marker iteration_9180
	Child: {'A': ['3'], 'B': ['5']}
	Fawkes call for current_ID: 0,4

ERROR for individual 409 at marker iteration_9194
	Parent 1 is: {'A': ['1'], 'N': [None]}
	Parent 2 is: N,B1
	Fawkes call for current_ID: 0,3

ERROR for individual 410 at marker iteration_9194
	Parent 1 is: {'A': ['1'], 'N': [None]}
	Parent 2 is: N,B1
	Fawkes call for current_ID: 0,3

ERROR for individual 315 at marker iteration_9200
	Parent: {'A': ['4'], 'B': ['5']}
	Fawkes call for current_ID: 0,3

ERROR for individual 308 at marker iteration_9200
	Parent: {'A': ['4'], 'B': ['5']}
	Fawkes call for current_ID: 0,3

ERROR for individual 314 at marker iteration_9203
	Child: {'A': ['1'], 'B': ['4']}
	Fawkes call for current_ID: 0,3

ERROR for individual 313 at marker iteration_9205
	Parent 1 is: {'B': ['3'], 'N': [None]}
	Parent 2 is: A1,A2
	Fawkes call for current_ID: 5,0

ERROR for individual 210 at marker iteration_9210
	Parent: {'A': ['1'], 'B': ['4']}
	Fawkes call for current_ID: 0,2

ERROR for individual 404 at marker iteration_9218
	Parent: {'A': ['4'], 'B': ['3']}
	Fawkes call for current_ID: 3,0

ERROR for individual 308 at marker iteration_9223
	Parent: {'A': ['5'], 'B': ['4']}
	Fawkes call for current_ID: 4,0

ERROR for individual 312 at marker iteration_9223
	Parent: {'A': ['5'], 'B': ['4']}
	Fawkes call for current_ID: 4,0

ERROR for individual 318 at marker iteration_9224
	Child: {'A': ['4'], 'B': ['2']}
	Fawkes call for current_ID: 2,0

ERROR for individual 309 at marker iteration_9226
	Child: {'A': ['4'], 'B': ['5']}
	Fawkes call for current_ID: 2,0

ERROR for individual 306 at marker iteration_9242
	Parent: {'A': ['2'], 'B': ['3']}
	Fawkes call for current_ID: 0,2

ERROR for individual 404 at marker iteration_9251
	Parent 1 is: {'B': ['1'], 'N': [None]}
	Parent 2 is: A2,A3
	Fawkes call for current_ID: 5,0

ERROR for individual 207 at marker iteration_9255
	Child: {'A': ['2'], 'B': ['3']}
	Fawkes call for current_ID: 0,2

ERROR for individual 102 at marker iteration_9267
	Child: {'A': ['1'], 'B': ['4']}
	Fawkes call for current_ID: 0,3

ERROR for individual 208 at marker iteration_9268
	Child: {'A': ['3'], 'B': ['1']}
	Fawkes call for current_ID: 2,0

ERROR for individual 408 at marker iteration_9270
	Parent 1 is: {'B': ['2'], 'N': [None]}
	Parent 2 is: B2,B2
	Fawkes call for current_ID: 2,0

ERROR for individual 410 at marker iteration_9270
	Parent 1 is: {'B': ['2'], 'N': [None]}
	Parent 2 is: B2,B2
	Fawkes call for current_ID: 2,0

ERROR for individual 312 at marker iteration_9292
	Parent 1 is: {'B': ['2'], 'N': [None]}
	Parent 2 is: A3,A1
	Fawkes call for current_ID: 5,0

ERROR for individual 312 at marker iteration_9294
	Parent 1 is: {'B': ['1'], 'N': [None]}
	Parent 2 is: A2,A4
	Fawkes call for current_ID: 6,0

ERROR for individual 318 at marker iteration_9327
	Child: {'A': ['4'], 'B': ['4']}
	Fawkes call for current_ID: 2,0

ERROR for individual 311 at marker iteration_9330
	Child: set(['A3', 'N'])
	Spouse: set(['N'])
	Fawkes call for current_ID: 2,0

ERROR for individual 301 at marker iteration_9334
	Parent: {'A': ['1'], 'B': ['4']}
	Fawkes call for current_ID: 0,3

ERROR for individual 405 at marker iteration_9336
	Parent: {'A': ['4'], 'B': ['2']}
	Fawkes call for current_ID: 2,0

ERROR for individual 311 at marker iteration_9337
	Child: {'A': ['5'], 'B': ['3']}
	Fawkes call for current_ID: 3,0

ERROR for individual 404 at marker iteration_9355
	Parent: {'A': ['3'], 'B': ['5']}
	Fawkes call for current_ID: 0,3

ERROR for individual 208 at marker iteration_9359
	Child: {'A': ['1'], 'B': ['5']}
	Fawkes call for current_ID: 0,2

ERROR for individual 206 at marker iteration_9360
	Child: {'A': ['4'], 'B': ['4']}
	Fawkes call for current_ID: 2,0

ERROR for individual 403 at marker iteration_9371
	Parent: {'A': ['4'], 'B': ['1']}
	Fawkes call for current_ID: 3,0

ERROR for individual 402 at marker iteration_9371
	Parent: {'A': ['4'], 'B': ['1']}
	Fawkes call for current_ID: 2,0

ERROR for individual 201 at marker iteration_9386
	Parent 1 is: {'A': ['2'], 'N': [None]}
	Parent 2 is: B3,N
	Fawkes call for current_ID: 0,4

ERROR for individual 306 at marker iteration_9387
	Child: {'A': ['4'], 'B': ['4']}
	Fawkes call for current_ID: 3,0

ERROR for individual 401 at marker iteration_9394
	Parent: {'A': ['5'], 'B': ['4']}
	Fawkes call for current_ID: 0,2

ERROR for individual 206 at marker iteration_9400
	Child: {'A': ['4'], 'B': ['1']}
	Fawkes call for current_ID: 3,0

ERROR for individual 409 at marker iteration_9433
	Parent: {'A': ['3'], 'B': ['2']}
	Fawkes call for current_ID: 2,0

ERROR for individual 314 at marker iteration_9447
	Child: {'B': ['2'], 'N': [None]}
	Fawkes call: 0,2

ERROR for individual 102 at marker iteration_9449
	Child: {'A': ['5'], 'B': ['1']}
	Fawkes call for current_ID: 4,0

ERROR for individual 307 at marker iteration_9451
	Child: {'A': ['3'], 'B': ['2']}
	Fawkes call for current_ID: 2,0

ERROR for individual 402 at marker iteration_9473
	Parent: {'A': ['2'], 'B': ['3']}
	Fawkes call for current_ID: 0,2

ERROR for individual 319 at marker iteration_9477
	Child: {'A': ['4'], 'B': ['1']}
	Fawkes call for current_ID: 3,0

ERROR for individual 304 at marker iteration_9479
	Parent: {'A': ['4'], 'B': ['4']}
	Fawkes call for current_ID: 3,0

ERROR for individual 408 at marker iteration_9486
	Parent: {'A': ['2'], 'B': ['4']}
	Fawkes call for current_ID: 0,2

ERROR for individual 301 at marker iteration_9487
	Parent: {'A': ['5'], 'B': ['4']}
	Fawkes call for current_ID: 2,0

ERROR for individual 303 at marker iteration_9490
	Parent 1 is: {'A': ['5'], 'N': [None]}
	Parent 2 is: B4,B3
	Fawkes call for current_ID: 0,5

ERROR for individual 404 at marker iteration_9494
	Parent: {'A': ['1'], 'B': ['4']}
	Fawkes call for current_ID: 0,3

ERROR for individual 201 at marker iteration_9496
	Parent 1 is: {'B': ['4'], 'N': [None]}
	Parent 2 is: A1,N
	Fawkes call for current_ID: 10,0

ERROR for individual 412 at marker iteration_9499
	Parent: {'A': ['1'], 'B': ['5']}
	Fawkes call for current_ID: 0,4

ERROR for individual 406 at marker iteration_9505
	Parent 1 is: {'B': ['2'], 'N': [None]}
	Parent 2 is: B5,B5
	Fawkes call for current_ID: 4,0

ERROR for individual 203 at marker iteration_9506
	Child: set(['A3', 'N'])
	Spouse: set(['N'])
	Fawkes call for current_ID: 2,0

ERROR for individual 101 at marker iteration_9509
	Child: {'A': ['3'], 'B': ['3']}
	Fawkes call for current_ID: 0,2

ERROR for individual 305 at marker iteration_9520
	Child: {'A': ['1'], 'B': ['3']}
	Fawkes call for current_ID: 0,2

ERROR for individual 401 at marker iteration_9522
	Parent 1 is: {'A': ['1'], 'N': [None]}
	Parent 2 is: A2,N
	Fawkes call for current_ID: 0,2

ERROR for individual 305 at marker iteration_9539
	Child: {'B': ['6'], 'N': [None]}
	Fawkes call: 0,3

ERROR for individual 305 at marker iteration_9542
	Parent: {'A': ['3'], 'B': ['5']}
	Fawkes call for current_ID: 0,3

ERROR for individual 102 at marker iteration_9557
	Child: {'A': ['4'], 'B': ['5']}
	Fawkes call for current_ID: 0,2

ERROR for individual 210 at marker iteration_9566
	Parent 1 is: {'A': ['1'], 'N': [None]}
	Parent 2 is: B3,B2
	Fawkes call for current_ID: 0,6

ERROR for individual 209 at marker iteration_9578
	Parent: {'A': ['4'], 'B': ['1']}
	Fawkes call for current_ID: 2,0

ERROR for individual 210 at marker iteration_9578
	Parent: {'A': ['4'], 'B': ['1']}
	Fawkes call for current_ID: 2,0

ERROR for individual 305 at marker iteration_9584
	Child: {'B': ['4'], 'N': [None]}
	Fawkes call: 0,3

ERROR for individual 403 at marker iteration_9593
	Parent 1 is: {'A': ['1'], 'N': [None]}
	Parent 2 is: N,A3
	Fawkes call for current_ID: 0,3

ERROR for individual 209 at marker iteration_9601
	Parent: {'A': ['3'], 'B': ['5']}
	Fawkes call for current_ID: 0,2

ERROR for individual 210 at marker iteration_9601
	Parent: {'A': ['3'], 'B': ['5']}
	Fawkes call for current_ID: 0,2

ERROR for individual 302 at marker iteration_9604
	Parent: {'A': ['1'], 'B': ['4']}
	Fawkes call for current_ID: 0,3

ERROR for individual 406 at marker iteration_9606
	Parent: {'A': ['4'], 'B': ['1']}
	Fawkes call for current_ID: 3,0

ERROR for individual 104 at marker iteration_9621
	Child: set(['A1', 'A6'])
	Spouse: set(['A1', 'B5'])
	Fawkes call for current_ID: 5,0

ERROR for individual 317 at marker iteration_9624
	Parent 1 is: {'B': ['4'], 'N': [None]}
	Parent 2 is: B4,B5
	Fawkes call for current_ID: 3,0

ERROR for individual 312 at marker iteration_9631
	Parent 1 is: {'A': ['1'], 'N': [None]}
	Parent 2 is: B5,N
	Fawkes call for current_ID: 0,4

ERROR for individual 402 at marker iteration_9639
	Parent: {'A': ['5'], 'B': ['4']}
	Fawkes call for current_ID: 0,3

ERROR for individual 403 at marker iteration_9639
	Parent: {'A': ['5'], 'B': ['4']}
	Fawkes call for current_ID: 3,0

ERROR for individual 410 at marker iteration_9640
	Parent 1 is: {'A': ['1'], 'N': [None]}
	Parent 2 is: N,B4
	Fawkes call for current_ID: 0,2

ERROR for individual 303 at marker iteration_9655
	Parent 1 is: {'A': ['1'], 'N': [None]}
	Parent 2 is: N,B2
	Fawkes call for current_ID: 0,3

ERROR for individual 412 at marker iteration_9662
	Parent: {'A': ['3'], 'B': ['5']}
	Fawkes call for current_ID: 2,0

ERROR for individual 304 at marker iteration_9667
	Parent 1 is: {'B': ['1'], 'N': [None]}
	Parent 2 is: A1,A2
	Fawkes call for current_ID: 10,0

ERROR for individual 317 at marker iteration_9669
	Parent 1 is: {'B': ['5'], 'N': [None]}
	Parent 2 is: B2,B2
	Fawkes call for current_ID: 6,0

ERROR for individual 102 at marker iteration_9670
	Child: {'A': ['5'], 'B': ['2']}
	Fawkes call for current_ID: 4,0

ERROR for individual 301 at marker iteration_9670
	Parent: {'A': ['5'], 'B': ['2']}
	Fawkes call for current_ID: 3,0

ERROR for individual 311 at marker iteration_9672
	Child: {'A': ['2'], 'B': ['5']}
	Fawkes call for current_ID: 0,2

ERROR for individual 315 at marker iteration_9682
	Child: {'A': ['4'], 'B': ['5']}
	Fawkes call for current_ID: 3,0

ERROR for individual 310 at marker iteration_9683
	Parent: {'A': ['1'], 'B': ['5']}
	Fawkes call for current_ID: 0,4

ERROR for individual 305 at marker iteration_9686
	Child: {'A': ['5'], 'B': ['5']}
	Fawkes call for current_ID: 0,3

ERROR for individual 314 at marker iteration_9688
	Child: {'A': ['2'], 'B': ['4']}
	Fawkes call for current_ID: 0,2

ERROR for individual 206 at marker iteration_9693
	Child: {'A': ['5'], 'B': ['2']}
	Fawkes call for current_ID: 3,0

ERROR for individual 412 at marker iteration_9694
	Parent 1 is: {'A': ['3'], 'N': [None]}
	Parent 2 is: A3,N
	Fawkes call for current_ID: 0,2

ERROR for individual 314 at marker iteration_9695
	Child: {'A': ['3'], 'B': ['4']}
	Fawkes call for current_ID: 2,0

ERROR for individual 314 at marker iteration_9721
	Child: {'A': ['5'], 'B': ['3']}
	Fawkes call for current_ID: 4,0

ERROR for individual 204 at marker iteration_9727
	Child: {'A': ['2'], 'B': ['3']}
	Fawkes call for current_ID: 0,2

ERROR for individual 311 at marker iteration_9732
	Child: {'A': ['5'], 'B': ['4']}
	Fawkes call for current_ID: 3,0

ERROR for individual 403 at marker iteration_9743
	Parent: {'A': ['5'], 'B': ['4']}
	Fawkes call for current_ID: 2,0

ERROR for individual 201 at marker iteration_9751
	Parent: {'A': ['4'], 'B': ['1']}
	Fawkes call for current_ID: 2,0

ERROR for individual 404 at marker iteration_9752
	Parent 1 is: {'B': ['1'], 'N': [None]}
	Parent 2 is: B1,B1
	Fawkes call for current_ID: 6,0

ERROR for individual 209 at marker iteration_9759
	Child: {'A': ['3'], 'B': ['5']}
	Fawkes call for current_ID: 0,4

ERROR for individual 208 at marker iteration_9759
	Child: {'A': ['3'], 'B': ['5']}
	Fawkes call for current_ID: 2,0

ERROR for individual 315 at marker iteration_9768
	Parent: {'A': ['5'], 'B': ['1']}
	Fawkes call for current_ID: 3,0

ERROR for individual 308 at marker iteration_9768
	Parent: {'A': ['5'], 'B': ['1']}
	Fawkes call for current_ID: 3,0

ERROR for individual 412 at marker iteration_9770
	Parent: {'A': ['3'], 'B': ['5']}
	Fawkes call for current_ID: 0,2

ERROR for individual 317 at marker iteration_9771
	Parent: {'A': ['5'], 'B': ['4']}
	Fawkes call for current_ID: 2,0

ERROR for individual 102 at marker iteration_9773
	Child: {'A': ['3'], 'B': ['5']}
	Fawkes call for current_ID: 0,4

ERROR for individual 301 at marker iteration_9773
	Parent: {'A': ['3'], 'B': ['5']}
	Fawkes call for current_ID: 2,0

ERROR for individual 407 at marker iteration_9776
	Parent: {'A': ['4'], 'B': ['1']}
	Fawkes call for current_ID: 2,0

ERROR for individual 407 at marker iteration_9786
	Parent 1 is: {'B': ['5'], 'N': [None]}
	Parent 2 is: A2,N
	Fawkes call for current_ID: 5,0

ERROR for individual 104 at marker iteration_9800
	Child: set(['A3', 'A2'])
	Spouse: set(['A2', 'B1'])
	Fawkes call for current_ID: 2,0

ERROR for individual 204 at marker iteration_9802
	Child: {'A': ['3'], 'B': ['4']}
	Fawkes call for current_ID: 0,3

ERROR for individual 204 at marker iteration_9819
	Child: {'A': ['4'], 'B': ['1']}
	Fawkes call for current_ID: 2,0

ERROR for individual 208 at marker iteration_9820
	Parent: {'A': ['3'], 'B': ['5']}
	Fawkes call for current_ID: 2,0

ERROR for individual 203 at marker iteration_9820
	Parent: {'A': ['3'], 'B': ['5']}
	Fawkes call for current_ID: 2,0

ERROR for individual 205 at marker iteration_9820
	Parent: {'A': ['3'], 'B': ['5']}
	Fawkes call for current_ID: 2,0

ERROR for individual 201 at marker iteration_9821
	Parent: {'A': ['4'], 'B': ['4']}
	Fawkes call for current_ID: 2,0

ERROR for individual 411 at marker iteration_9832
	Parent 1 is: {'A': ['6'], 'N': [None]}
	Parent 2 is: N,B1
	Fawkes call for current_ID: 0,2

ERROR for individual 103 at marker iteration_9833
	Child: {'A': ['1'], 'B': ['5']}
	Fawkes call for current_ID: 0,2

ERROR for individual 102 at marker iteration_9845
	Child: {'A': ['3', '3']}
	Fawkes call for current_ID: 2,0

ERROR for individual 412 at marker iteration_9847
	Parent 1 is: {'A': ['4'], 'N': [None]}
	Parent 2 is: N,B4
	Fawkes call for current_ID: 0,2

ERROR for individual 313 at marker iteration_9860
	Parent: {'A': ['4'], 'B': ['3']}
	Fawkes call for current_ID: 0,2

ERROR for individual 315 at marker iteration_9860
	Parent: {'A': ['4'], 'B': ['3']}
	Fawkes call for current_ID: 0,2

ERROR for individual 318 at marker iteration_9860
	Parent: {'A': ['4'], 'B': ['3']}
	Fawkes call for current_ID: 0,2

ERROR for individual 308 at marker iteration_9860
	Parent: {'A': ['4'], 'B': ['3']}
	Fawkes call for current_ID: 0,2

ERROR for individual 310 at marker iteration_9860
	Parent: {'A': ['4'], 'B': ['3']}
	Fawkes call for current_ID: 0,2

ERROR for individual 312 at marker iteration_9860
	Parent: {'A': ['4'], 'B': ['3']}
	Fawkes call for current_ID: 0,2

ERROR for individual 412 at marker iteration_9861
	Parent: {'A': ['1'], 'B': ['4']}
	Fawkes call for current_ID: 0,3

ERROR for individual 102 at marker iteration_9903
	Child: {'A': ['3'], 'B': ['5']}
	Fawkes call for current_ID: 0,3

ERROR for individual 408 at marker iteration_9906
	Parent: {'A': ['1'], 'B': ['5']}
	Fawkes call for current_ID: 0,4

ERROR for individual 410 at marker iteration_9906
	Parent: {'A': ['1'], 'B': ['5']}
	Fawkes call for current_ID: 0,4

ERROR for individual 208 at marker iteration_9910
	Child: {'A': ['5'], 'B': ['2']}
	Fawkes call for current_ID: 3,0

ERROR for individual 315 at marker iteration_9930
	Parent 1 is: {'B': ['1'], 'N': [None]}
	Parent 2 is: A2,A1
	Fawkes call for current_ID: 4,0

ERROR for individual 317 at marker iteration_9930
	Parent 1 is: {'B': ['1'], 'N': [None]}
	Parent 2 is: A2,A1
	Fawkes call for current_ID: 6,0

ERROR for individual 308 at marker iteration_9930
	Parent 1 is: {'B': ['1'], 'N': [None]}
	Parent 2 is: A2,A1
	Fawkes call for current_ID: 6,0

ERROR for individual 312 at marker iteration_9930
	Parent 1 is: {'B': ['1'], 'N': [None]}
	Parent 2 is: A2,A1
	Fawkes call for current_ID: 7,0

ERROR for individual 205 at marker iteration_9931
	Parent 1 is: {'A': ['1'], 'N': [None]}
	Parent 2 is: A3,N
	Fawkes call for current_ID: 0,5

ERROR for individual 316 at marker iteration_9937
	Child: set(['A1', 'A3'])
	Spouse: set(['A1'])
	Fawkes call for current_ID: 2,0

ERROR for individual 206 at marker iteration_9942
	Child: {'B': ['5'], 'N': [None]}
	Fawkes call: 0,3

ERROR for individual 312 at marker iteration_9950
	Parent: {'A': ['4'], 'B': ['2']}
	Fawkes call for current_ID: 2,0

ERROR for individual 408 at marker iteration_9952
	Parent 1 is: {'B': ['2'], 'N': [None]}
	Parent 2 is: N,B4
	Fawkes call for current_ID: 3,0

ERROR for individual 205 at marker iteration_9958
	Parent: {'A': ['5'], 'B': ['3']}
	Fawkes call for current_ID: 4,0

ERROR for individual 101 at marker iteration_9959
	Child: {'A': ['1'], 'B': ['3']}
	Fawkes call for current_ID: 0,2

ERROR for individual 204 at marker iteration_9989
	Child: {'A': ['3'], 'B': ['5']}
	Fawkes call for current_ID: 0,2

Statistics for conversion: 470000 calls total
	9.76936170213 % of undefined calls prior to conversion (45916 calls)
	29.5610638298 % of heterozygous calls (138937 calls)
	1.74595744681 % of null calls (8206 calls)
	6.34489361702 % of single hemizygous calls (29821 calls)
	27.3868085106 % of homozygous type 1 calls (128718 calls)
	25.1919148936 % of homozygous type 2 calls (118402 calls)

	99.2681676222 % of homozygous type 1 calls converted (127776 out of 128718 calls)

	45.5710207598 % of homozygous type 2 calls converted (53957 out of 118402 calls)

	76.3185106383 % of calls converted (358697 calls)
	23.6814893617 % of undefined calls (111303 calls)

	1402 known errors (details in log file)
