# Supplementary material for: Partitioning of copy-number genotypes in pedigrees
Source: BMC Bioinformatics. 2010 May 3;11:226. doi: 10.1186/1471-2105-11-226 (PMC2874807; doi:10.1186/1471-2105-11-226)
Supplement: Additional file 2 — thousand validations with errors.tar.bz2. Archive containing the simulated data for 3 thousand runs with Mendelian errors. The archive contains the same file structure as the first additional file. The data has been splited into three files because of PedCheck's limitations. The file (2.2 Mb) has been uploaded with the present document, and is also available at http://www.statgen.org/main/index.php/Downloads/Downloads. [file 1471-2105-11-226-S2.BZ2 › 3_thousand_validations_with_errors/run_3/md5sum]

2e6bd9d3306afb026d4ce93852b5eb38 *CNGen.log
9a2e957c181ef591a2ed4c012e3e3b9b *cn_genotype_calls_validation
6da383a712ec8a63c501dc6d86f8790e *pedfile.txt
28acd3bf1b23e3e62f8e1cc1607318ef *readme.txt
d9095b095699200c362e9fd171da72c0 *validation.fawkes_calls
