# Supplementary material for: Partitioning of copy-number genotypes in pedigrees
Source: BMC Bioinformatics. 2010 May 3;11:226. doi: 10.1186/1471-2105-11-226 (PMC2874807; doi:10.1186/1471-2105-11-226)
Supplement: Additional file 2 — thousand validations with errors.tar.bz2. Archive containing the simulated data for 3 thousand runs with Mendelian errors. The archive contains the same file structure as the first additional file. The data has been splited into three files because of PedCheck's limitations. The file (2.2 Mb) has been uploaded with the present document, and is also available at http://www.statgen.org/main/index.php/Downloads/Downloads. [file 1471-2105-11-226-S2.BZ2 › 3_thousand_validations_with_errors/run_3/cn_genotype_calls_validation]

probeset_id	104	103	209	208	210	314	313	315	316	317	319	318	308	309	310	311	312	408	409	410	411	412	413	404	405	406	407	102	101	202	201	204	203	206	205	301	305	302	303	304	307	306	402	403	207	320	401
iteration_1	B4,N	A1,B2	B2,B4	B4,N	A1,B4	-1,-1	B4,B4	B4,B4	N,B3	B2,N	A2,B2	B4,B4	B2,N	A2,A2	B2,N	-2,-2	B4,N	A1,B4	A2,B4	A1,B4	B4,N	B2,B4	A2,B4	A2,B2	-2,-2	B2,N	-2,-2	A4,N	B4,B1	N,B2	A4,B4	A3,B2	N,B1	-1,-1	-1,-1	A4,N	A1,B1	A1,N	A1,N	A1,N	A1,B1	B4,N	A1,B4	A1,B4	A3,B2	B2,B4	A1,B4
iteration_2	A1,B3	B3,N	A1,N	A3,A2	B3,B3	-2,-2	N,A2	A2,N	A2,B2	N,A2	-2,-2	-2,-2	A1,A3	B1,B3	-2,-2	-2,-2	-2,-2	-2,-2	-2,-2	A2,N	A2,B2	-2,-2	-2,-2	A1,B1	-2,-2	-2,-2	-1,-1	A2,A2	A2,A3	-1,-1	A2,A3	-1,-1	A2,A2	N,B2	A2,A2	-2,-2	A2,B5	A2,N	A2,N	A2,N	N,B3	N,A2	N,N	A2,N	A1,A1	A1,N	B5,N
iteration_3	A5,N	B3,B1	N,B3	N,B2	A5,B3	A1,A1	B2,N	N,B2	-2,-2	B3,N	N,A2	-1,-1	N,B2	-2,-2	N,N	A1,A3	B3,B2	A1,N	A1,B2	A1,B2	B2,N	N,N	N,N	-2,-2	N,A3	A1,N	A1,N	-1,-1	-2,-2	A2,N	B2,N	A1,N	-1,-1	-1,-1	-2,-2	A2,B2	A1,N	B4,N	-1,-1	A1,N	A2,N	B4,B2	-1,-1	A2,B4	A1,A2	A1,B2	A1,B2
iteration_4	A1,B2	N,A2	A1,N	A2,B2	A1,N	A3,B1	A2,A1	B2,B4	-2,-2	B2,N	A1,B4	B2,N	A2,A1	-2,-2	A2,N	A2,B3	A2,A1	A3,A1	A3,A2	A3,A1	-2,-2	B4,B2	A1,N	-2,-2	A2,N	B3,N	A2,A2	A2,A3	A2,B2	-2,-2	-1,-1	A1,A4	A2,B2	A1,B1	A3,B2	-2,-2	A2,A4	A1,B2	A1,B2	-1,-1	A1,B4	A3,A1	A1,A1	A3,B4	A4,B1	A1,B1	A1,A4
iteration_5	A1,B2	-1,-1	A1,A3	A4,N	A3,B2	B2,N	-1,-1	A3,A3	B2,N	-1,-1	-2,-2	-2,-2	A1,A1	B1,B1	-2,-2	-2,-2	-2,-2	A3,B2	A3,B2	A3,B2	A3,B2	-2,-2	-2,-2	A1,B1	-2,-2	-2,-2	-1,-1	A4,B5	N,A5	A2,B2	-2,-2	A2,B2	-2,-2	B3,N	-2,-2	-1,-1	A2,B2	A2,N	A2,B2	A2,A2	A2,N	A2,B3	A2,A2	A2,N	A1,B1	A1,N	A2,A2
iteration_6	N,B1	A5,B3	N,B1	A2,A3	-2,-2	-1,-1	A3,N	N,A3	N,A3	A2,N	-2,-2	A2,N	A3,N	-1,-1	A2,B1	B3,N	A2,N	A3,B1	-2,-2	A3,B1	N,N	-2,-2	-2,-2	-1,-1	A2,B3	A2,B3	B1,B3	-1,-1	-2,-2	-1,-1	A2,N	-2,-2	-2,-2	A2,B2	A3,A2	A2,B2	-2,-2	-2,-2	-1,-1	-1,-1	N,A5	A2,A3	A3,A5	A2,N	B1,B4	A2,B1	-2,-2
iteration_7	-2,-2	-2,-2	B3,B2	A2,A4	-2,-2	A1,A2	A2,B3	A2,B3	B2,B3	A2,B2	A2,N	A4,B2	A2,B3	A2,B1	A2,B2	A2,B2	A4,B2	A2,N	A3,B3	A1,B4	B3,B2	B2,N	A2,B2	B3,B1	-1,-1	A2,A2	A2,B2	-2,-2	-2,-2	-2,-2	-1,-1	B1,B4	A4,A1	-2,-2	-2,-2	-2,-2	A4,B4	A4,B1	A4,B1	A4,B1	B2,B1	A4,N	A4,B2	A4,B2	-2,-2	N,B1	A4,A4
iteration_8	A1,B1	A5,N	A1,A5	N,B1	A1,A5	-1,-1	A1,N	A5,B1	-1,-1	A5,B1	A3,B1	A1,B1	A5,N	B5,N	-1,-1	N,N	A5,B1	A1,B2	A1,B2	B2,N	-1,-1	B1,B1	A3,B1	A5,B5	N,B2	-1,-1	-1,-1	B1,B1	-1,-1	N,B5	N,B1	-2,-2	-1,-1	B2,B2	A5,B1	N,N	B2,B1	-2,-2	-1,-1	N,B1	A3,B2	B1,B2	A3,B1	B2,B1	A2,A3	A2,B2	B1,B2
iteration_9	A3,B2	A1,N	-1,-1	A5,B2	A3,A1	A1,B1	A1,B2	A1,B2	A1,B1	A5,A3	A3,A2	A3,B2	-1,-1	A1,B4	A5,A3	A2,B3	A5,A1	A1,B2	A1,B2	A1,A1	B1,B2	A3,A3	A3,A3	A1,B4	A2,A3	A2,A3	A3,B3	A1,B2	A5,N	-2,-2	A1,A1	B2,B2	A1,A5	B1,B1	B2,N	-1,-1	A5,B2	A1,B2	A5,B2	A5,B2	-2,-2	N,B1	-2,-2	-2,-2	-1,-1	B1,B1	-1,-1
iteration_10	B4,B1	-2,-2	A3,B4	A1,B4	N,B1	A3,N	A1,B5	B4,B5	A1,N	A1,B2	A3,A2	B4,B5	B4,B5	A4,N	A1,B5	A4,N	B4,B2	B5,N	A3,B5	A3,B5	B4,N	A3,B4	-1,-1	A4,B4	B5,N	A1,N	A1,A4	A1,A1	A1,B4	A1,B1	A1,B4	A1,B4	A1,A1	-1,-1	-1,-1	A1,A1	A1,A1	A1,B4	A1,A1	-1,-1	B3,B1	-1,-1	A1,B1	A1,B3	A1,B4	A1,B4	A1,B1
iteration_11	B1,B4	B1,B4	B1,B1	A2,B1	B1,B1	A1,B2	B1,B1	A2,B1	A4,A1	B1,B1	B4,N	A2,B1	B1,B1	N,A2	B1,B1	-1,-1	A2,B1	A1,B1	A1,B1	A1,B1	A2,A4	B1,B4	B1,B4	N,B1	A4,B1	A1,B1	A1,B1	A2,B2	-1,-1	A3,N	A2,B1	-2,-2	B2,B1	A2,A2	B2,B1	A2,A3	N,B3	-2,-2	-2,-2	-2,-2	B1,B2	A2,B2	A2,B1	B2,B1	-1,-1	A2,B1	N,B1
iteration_12	-2,-2	-2,-2	-1,-1	B3,N	N,B1	-2,-2	N,B1	B1,B3	A1,B3	N,B1	-2,-2	N,B1	A3,B3	A4,B1	B3,B1	-1,-1	B1,B3	-2,-2	N,B1	N,B1	A1,B1	-2,-2	-2,-2	A4,B3	A1,B3	-2,-2	-2,-2	B2,N	A1,B3	N,B1	B3,B2	-2,-2	-1,-1	-2,-2	A1,N	A1,B3	B2,B3	-2,-2	-2,-2	-2,-2	-2,-2	-2,-2	A2,A1	-2,-2	-2,-2	-2,-2	A2,B2
iteration_13	A2,B2	A3,B2	A2,B2	A1,B2	B2,B2	A2,A2	A1,B2	A2,A1	-2,-2	B2,B2	A2,B3	A2,B2	A1,B2	N,B1	A2,A1	N,B2	A2,B2	A1,A2	A2,B2	-1,-1	-2,-2	A2,B3	A2,A2	B2,N	-1,-1	A1,N	A2,N	-1,-1	B2,B2	A1,A1	A1,B2	A2,B2	A4,B2	N,A3	A1,B2	A1,A1	B2,B2	B2,B2	A2,B2	A2,B2	A2,N	A1,N	A1,A2	A1,N	A2,B2	B2,N	A1,B2
iteration_14	B1,B1	A5,N	N,B1	A1,A1	A5,B1	A2,B1	A1,B1	A1,N	A3,B1	-1,-1	A2,B3	A1,B1	A1,N	-2,-2	A1,B1	A4,N	A1,B1	A1,B1	B1,B1	A2,B1	N,B1	B3,B1	B3,B1	-2,-2	N,B1	A1,N	A4,B1	A1,A4	A1,A2	-2,-2	A4,A2	-1,-1	A4,A1	A1,A3	A1,A2	-2,-2	-2,-2	-2,-2	-2,-2	-2,-2	A2,A2	A1,A1	A1,A2	A1,A2	A1,B4	A1,A1	-2,-2
iteration_15	B2,N	A3,B1	-1,-1	A3,B2	A3,B2	A3,B1	A3,B1	B2,B2	A3,B2	A3,B1	-1,-1	B2,B2	A3,B1	A3,B2	-1,-1	A3,N	A3,B2	A3,A3	A3,A3	A3,B1	A3,B2	B2,B5	B2,N	A3,A3	B2,N	B2,N	A3,B2	A2,B2	A3,N	A4,A1	-1,-1	B3,B2	A2,N	N,A5	A2,N	A4,B2	-1,-1	-2,-2	A2,B3	B2,N	A4,B1	N,N	A4,N	-1,-1	B1,B3	N,B1	-2,-2
iteration_16	A1,B3	A2,A2	A1,A2	A4,A2	A2,B3	A1,B1	A4,A1	A1,A4	-2,-2	A2,A2	-1,-1	A2,A4	A1,A2	-2,-2	A2,A4	B1,B1	A2,A4	A4,B1	A4,B1	A1,A4	-2,-2	-1,-1	-2,-2	-2,-2	A4,B1	A2,B1	-1,-1	-2,-2	-2,-2	A1,B2	A1,N	N,B1	A1,A2	N,A4	-2,-2	A1,B2	A2,N	A1,B1	A2,B1	A2,N	B5,N	A4,N	A4,B5	-2,-2	N,B4	N,N	A2,B5
iteration_17	A4,N	B1,B1	A4,B1	A2,B2	N,B1	-2,-2	B1,B2	A4,A2	-2,-2	-2,-2	A4,B1	A4,B2	-1,-1	-2,-2	A4,B2	A2,B2	A2,B1	-2,-2	-2,-2	-2,-2	-2,-2	A4,A4	A4,B1	-2,-2	B2,B2	A4,B2	A2,A4	B2,B2	A2,B2	A2,A2	B2,B2	A4,A1	A2,B2	A3,B2	A2,B2	A2,B2	-1,-1	-1,-1	A2,A4	A2,A1	B1,B2	A2,B2	B2,B2	A2,B1	B1,B1	B2,B1	A1,B2
iteration_18	-2,-2	-2,-2	-2,-2	-2,-2	A1,N	B4,B1	A5,N	-2,-2	-2,-2	-2,-2	B3,B2	A3,A5	A1,N	A3,B2	-1,-1	A1,N	A1,N	A5,B4	B4,N	A5,B4	-2,-2	A3,B3	A3,B3	A3,A1	A1,N	-2,-2	-2,-2	-2,-2	-2,-2	-2,-2	-2,-2	-2,-2	-2,-2	N,B1	A5,A2	-2,-2	-2,-2	-2,-2	-2,-2	-2,-2	N,A3	A5,B2	A5,A3	B2,N	-2,-2	-2,-2	-1,-1
iteration_19	A2,B2	B2,B1	A2,B2	B1,B1	A2,B1	N,B4	B2,B1	A2,B1	N,B4	A2,B1	A3,A1	B2,B1	A2,B1	N,B1	A2,B1	-1,-1	B2,B1	N,B1	B1,B4	B2,N	N,B1	A3,B2	A3,B2	N,B1	A2,B1	A2,B1	A2,A2	A3,B1	B1,B1	A2,A1	-1,-1	B3,N	A3,B1	-1,-1	-1,-1	A2,B1	-1,-1	B1,B3	A3,N	A3,N	A2,A3	A2,A4	A2,B1	A2,B1	-2,-2	-2,-2	B1,B3
iteration_20	N,B3	A1,B4	N,N	A4,A3	B4,B1	B2,B1	A3,B2	A3,B2	A2,A1	A4,B4	A2,B1	A3,B2	A3,B2	A2,A2	A3,B4	A1,A2	-1,-1	A3,B2	A3,B1	A3,B2	A3,A2	A2,B2	A2,B2	A2,B2	A1,B4	A3,A1	A3,A1	A3,A1	A4,B1	-2,-2	A4,A3	A1,A2	A3,B1	-2,-2	-1,-1	-2,-2	A1,B1	A3,A1	A3,A1	A1,B1	A1,B2	A3,A4	A3,B2	A1,A3	-2,-2	-1,-1	A3,A1
iteration_21	A1,N	N,A2	N,N	A1,A4	-1,-1	A3,B1	N,A4	N,A4	A1,B1	A1,N	B4,B1	A1,N	A1,N	A1,B2	A1,N	A3,B1	A1,N	A3,N	A3,N	A3,A4	A1,N	A1,B4	N,B1	B2,N	A2,B2	A3,N	N,B1	A1,A4	A1,A1	B2,B2	A1,A1	A1,B4	A1,A1	A1,B4	A1,A1	A1,B2	A1,B4	A1,A1	A1,A1	A1,A1	B1,B4	A1,B4	B4,B1	-1,-1	B3,N	B4,B3	-1,-1
iteration_22	A3,A2	B3,N	A3,B3	A3,B2	A3,B3	B3,B2	A3,B3	A1,N	-2,-2	-1,-1	A1,B2	A3,A3	B3,B2	A3,A2	A3,B3	A2,B2	B3,B2	A3,B2	B3,B3	A3,B3	-2,-2	A3,B2	A3,B2	A3,B3	A3,B2	A2,A3	B2,B3	A2,B2	A3,A1	B3,N	A2,A1	N,A3	A2,A1	A2,B2	A2,A3	A1,B3	A1,N	A1,A3	A1,A3	A2,N	B3,B2	A2,A3	A3,B3	A2,B3	-1,-1	A3,B2	A3,N
iteration_23	A2,B1	A2,A2	A2,B1	A1,B3	-1,-1	A3,A2	A1,B1	B1,B3	A4,B1	A2,A1	-2,-2	B1,B3	B1,B3	-2,-2	B1,B3	A1,B1	A1,B1	A1,A2	A3,B1	A1,A2	A4,B1	-2,-2	-2,-2	-2,-2	B1,B1	B1,B3	A1,B3	A1,A3	B3,N	-1,-1	-1,-1	B3,B1	A1,B3	B5,N	A1,B3	-1,-1	-1,-1	B3,B1	A1,B3	A1,B3	-2,-2	A1,B5	-1,-1	-1,-1	A2,B3	B3,B5	-2,-2
iteration_24	A2,A1	B4,N	A2,B4	B3,B1	-1,-1	A3,B1	A2,B3	A2,B3	A2,B1	B4,B3	-2,-2	B4,B3	B4,B3	-2,-2	A2,B3	A2,B3	A2,B1	A3,B3	B3,B1	-1,-1	A2,B3	-2,-2	-2,-2	-2,-2	A2,A2	A2,B3	A5,B2	-2,-2	-2,-2	-2,-2	N,B1	A1,B3	N,B1	-2,-2	-2,-2	N,B1	A1,B1	A1,B1	B3,B1	B3,N	-1,-1	-2,-2	N,B3	-2,-2	-1,-1	-2,-2	A1,N
iteration_25	-2,-2	-2,-2	-1,-1	-1,-1	A1,N	-1,-1	A1,N	-1,-1	-2,-2	N,N	-2,-2	-1,-1	-1,-1	A2,A2	A2,B4	A2,B2	A2,B4	B5,N	B8,N	N,B1	-2,-2	-2,-2	-2,-2	A2,B4	-1,-1	B2,B4	A2,B4	-2,-2	-2,-2	-2,-2	-2,-2	N,B2	-1,-1	-2,-2	-2,-2	-1,-1	B2,N	N,N	B2,N	B2,N	-1,-1	-2,-2	-2,-2	-1,-1	-2,-2	-2,-2	-2,-2
iteration_26	N,B2	N,A5	N,N	A1,A1	A5,N	B3,B1	A1,N	A1,N	A3,B2	A1,N	B5,N	-2,-2	A1,N	-1,-1	A1,N	A2,B1	A1,N	A1,B3	B3,N	A1,B3	B2,N	N,N	A1,B5	A1,B2	A2,A1	A2,A1	A2,A1	A1,B2	A1,A3	-2,-2	A1,A3	A4,N	-1,-1	-2,-2	A1,A3	-2,-2	B2,N	A1,A4	A1,N	A4,B2	-2,-2	-2,-2	A3,N	-2,-2	-2,-2	-2,-2	A3,B2
iteration_27	A1,B2	A2,A2	A1,A2	A4,A5	A2,B2	B3,B1	A4,A2	A5,A1	B4,N	A2,A5	-2,-2	-2,-2	-1,-1	-1,-1	-2,-2	-2,-2	-2,-2	A4,B3	A4,B1	A4,B3	A5,B4	-2,-2	-2,-2	-2,-2	-2,-2	-2,-2	-2,-2	-2,-2	-2,-2	A4,B1	A1,N	A1,N	A1,N	-2,-2	-2,-2	N,B1	A2,N	-2,-2	-1,-1	A1,A1	-1,-1	-1,-1	B2,N	-2,-2	-2,-2	-2,-2	A2,B2
iteration_28	A1,A4	B2,N	A1,B2	B3,B1	-1,-1	-1,-1	A1,B3	B2,B1	-2,-2	A1,B3	A1,A3	-1,-1	B2,B3	A1,N	B2,B1	A2,B1	A1,B3	A1,B3	-1,-1	B3,N	-1,-1	-1,-1	A1,B1	-1,-1	B1,B4	-1,-1	A2,B2	A2,B3	A3,B1	N,A5	A3,B3	A3,B2	A2,B1	A3,B1	A2,B1	B3,N	A3,B1	A2,B2	A2,B2	A3,B1	A1,A1	A2,A3	A2,A1	A1,A3	-2,-2	-1,-1	A3,A2
iteration_29	-1,-1	-2,-2	A4,A1	-1,-1	-2,-2	-2,-2	A4,A3	A1,B2	A4,N	A4,B2	-2,-2	-1,-1	A4,A3	A2,B2	A4,B2	A1,B2	-2,-2	-2,-2	-2,-2	-2,-2	A4,B2	-2,-2	-2,-2	A4,B2	A1,B2	A4,B2	A4,B2	B2,B2	A1,B4	N,A2	A1,B2	A1,A1	A1,B2	B2,N	A3,B2	A1,N	A1,A1	A1,A1	A1,B2	A1,A1	B1,B2	A3,B2	A3,B1	-1,-1	A1,A1	A1,N	A1,B1
iteration_30	-2,-2	-2,-2	B4,B1	A1,B4	N,B1	-2,-2	B4,B1	A1,B4	-1,-1	B4,B1	A2,N	B4,B4	-1,-1	-1,-1	B4,B4	N,A3	A1,B4	-2,-2	-2,-2	-2,-2	A1,B4	A2,B4	A2,B4	-2,-2	B4,N	B4,N	-1,-1	A1,A1	B4,N	-2,-2	A1,B4	A1,A1	A1,B4	B1,B1	A1,N	-1,-1	A1,A1	A1,B4	A1,B4	A1,A1	A2,B2	N,B1	-1,-1	B2,N	A2,B2	A2,B1	A1,B1
iteration_31	-2,-2	-2,-2	A2,A1	B1,B1	-2,-2	A1,B4	-1,-1	A2,B1	A4,B1	A1,B1	A2,A2	A2,B1	A2,B1	A1,A3	A2,B1	A3,B1	A5,B1	A1,A1	A1,A1	A1,B1	A4,B1	A2,A2	A2,A2	A2,A1	A2,B1	A2,B1	A3,B1	B1,B2	N,B1	-2,-2	N,B1	-1,-1	B2,N	-1,-1	-1,-1	N,B1	A1,N	A1,N	A1,B2	A1,B2	A1,B4	B1,B2	B4,B1	B4,B1	-2,-2	-2,-2	-1,-1
iteration_32	B2,N	B2,B2	B2,B2	B2,B2	-1,-1	A2,N	B2,B2	-1,-1	A1,B1	B2,B2	-1,-1	B2,B2	B2,B2	-2,-2	-1,-1	A2,A3	B2,B2	A2,B2	A2,B2	B2,N	A1,B2	B2,B2	B2,B2	-2,-2	A2,B2	A2,B2	A2,B2	-1,-1	B2,B1	A1,B4	B1,B2	-2,-2	-2,-2	A3,A2	B2,B2	A1,B1	-2,-2	-2,-2	-2,-2	-2,-2	-1,-1	A3,B2	-1,-1	-1,-1	N,A5	A2,N	-1,-1
iteration_33	A3,A1	A2,B3	A2,A3	A4,N	A2,A3	-1,-1	A2,B1	A2,B2	B1,B4	A2,B1	A2,B2	A2,B2	A3,B2	A1,A3	A2,B2	A3,B1	A3,B2	B1,B1	B1,B1	-1,-1	A2,B1	A2,B2	A2,B2	A1,B2	B1,B2	A3,A2	A2,B1	B2,B2	A4,B1	A2,A2	B1,B2	A2,A1	A4,B2	A2,N	B1,B2	A2,B1	A2,B2	A4,A2	A4,A2	-1,-1	A4,A1	A2,B2	-1,-1	A4,B2	-2,-2	-2,-2	A2,A1
iteration_34	A2,B3	B3,B1	A2,B3	A1,B1	B3,B3	B4,N	A2,A1	A1,B3	B2,B1	B3,B1	N,B1	A2,A1	A1,B3	-2,-2	A2,B1	B3,N	B3,B1	A2,N	A1,N	A1,B4	A1,B2	A2,N	-2,-2	-1,-1	N,B1	A2,B3	A2,N	A1,A1	A4,B1	-1,-1	-1,-1	-1,-1	-1,-1	A2,B3	-1,-1	N,B1	A1,N	-2,-2	-2,-2	-2,-2	A1,B1	A4,B3	A4,A1	A4,B1	A1,B4	A1,A2	A4,N
iteration_35	A5,N	B4,B1	N,B1	A1,N	A5,B4	A2,A2	N,B1	A1,N	A2,B3	A1,B1	N,B5	N,N	N,N	B2,N	N,N	A4,N	A1,N	A2,N	A2,B1	A2,B1	B3,N	N,B5	N,N	N,B2	N,A4	N,A4	-1,-1	A3,A1	B5,N	-2,-2	A3,B5	A1,B1	A1,B5	A4,B1	A1,B5	-2,-2	A1,A1	B5,B1	A1,B5	A1,B1	A1,B3	-1,-1	A1,A1	A1,A1	N,A3	A4,N	A1,A1
iteration_36	-1,-1	-2,-2	-1,-1	A1,B4	A1,N	N,B4	A1,A3	A3,B4	B2,B3	A1,A3	-2,-2	-1,-1	A3,B4	-1,-1	A3,B4	B2,B3	A3,B4	A1,N	-1,-1	A3,N	B4,B2	-2,-2	-2,-2	B4,B4	A3,A3	B4,B2	-1,-1	-1,-1	B4,N	N,B3	A1,B4	B1,B2	A1,N	B2,B3	A1,N	A1,N	N,B1	A1,B1	A1,B1	A1,B1	A2,A2	B3,N	A2,B3	A2,N	A1,B4	A1,B2	B3,N
iteration_37	A3,B1	B3,B2	B1,B3	A2,B1	B1,B3	A1,B3	A2,B3	B1,B3	-2,-2	B1,B3	-2,-2	B1,B3	B1,B3	-2,-2	B1,B1	A4,N	A2,A1	-1,-1	A2,B3	A2,B3	-2,-2	-2,-2	-2,-2	-2,-2	A4,B1	N,B1	A4,B1	A2,N	A1,B1	A2,A3	N,B1	-1,-1	A2,B1	A2,B1	A2,B1	A2,B1	A2,N	A2,B1	A2,B1	A2,A2	A1,N	A2,B1	A1,B1	A2,A1	A3,B1	A2,B1	N,B1
iteration_38	-1,-1	-2,-2	-2,-2	-1,-1	-2,-2	A1,B2	-1,-1	B1,B2	A1,B1	-2,-2	A2,A2	N,B1	B2,B1	A4,N	-1,-1	A3,A2	-2,-2	A1,B2	A1,B2	B2,B2	A1,B1	A2,N	A2,B1	A4,B2	A3,B2	-1,-1	A3,B2	-2,-2	-2,-2	-2,-2	-2,-2	-2,-2	-2,-2	A1,A3	B1,B2	-2,-2	B2,B1	-2,-2	-2,-2	-2,-2	B1,B2	A1,B1	A1,B1	-1,-1	-2,-2	-2,-2	B1,B2
iteration_39	N,B4	A1,B4	B4,N	A2,A3	B4,N	A1,A3	A2,B4	N,A3	A1,B3	A3,N	-2,-2	A2,N	A3,N	-2,-2	A3,B4	A4,B1	A2,N	A2,A3	A1,B4	A2,A1	B3,N	A2,N	A2,N	A3,N	A2,B1	B1,B4	A4,B4	A2,B3	-1,-1	B3,N	A2,A3	B1,B3	A2,B3	A1,B4	A2,B3	A2,B3	A2,B1	A2,B1	A2,B3	A2,B1	N,B4	A1,B3	-1,-1	B3,N	A3,A2	A3,B4	A2,A1
iteration_40	A2,B2	B1,B2	A2,B1	A2,A4	B2,B2	B1,B1	A2,A4	A4,B1	N,A3	A2,A2	B2,N	A2,A4	A2,A2	A1,B1	A2,A4	B1,B1	A2,B1	A2,B1	A2,B1	-1,-1	A4,N	A2,B2	A2,N	A1,A2	-2,-2	A2,B1	A2,B1	A4,N	A2,B1	A2,A3	A4,B1	B1,B3	A2,N	B4,B1	A2,A4	A4,A2	N,B1	A2,B1	A2,B3	N,B1	A1,N	A2,B1	N,B1	A1,B1	A3,B1	A3,B4	N,B1
iteration_41	A1,B2	A4,B1	A4,B2	A3,B3	B1,B2	-2,-2	A4,A3	A4,B3	A1,B2	A4,A3	-1,-1	A4,A3	A4,A3	A4,B1	B2,B3	A3,B5	B2,B3	-2,-2	-2,-2	-2,-2	A4,B2	-2,-2	-2,-2	A4,A4	-2,-2	-2,-2	-2,-2	A3,B2	A1,B3	-2,-2	A3,A1	A1,A4	A1,B2	-2,-2	-1,-1	-2,-2	A1,A1	A1,A1	A1,A4	A1,A1	A5,N	B3,B2	A5,B3	A5,B3	-2,-2	-2,-2	A1,B3
iteration_42	A4,B1	N,B3	N,B1	A2,B1	A4,N	N,A4	A2,N	B1,B1	-1,-1	-1,-1	-2,-2	-1,-1	N,B1	A4,A1	N,B1	-1,-1	A2,N	A2,A4	N,N	N,A4	B1,B1	-2,-2	-2,-2	A4,B1	A3,N	A3,N	N,N	B1,B1	A2,B2	B4,N	A2,B1	A3,B2	A2,B1	A1,B1	A2,B1	A2,B4	-1,-1	A5,B1	-1,-1	A2,A3	-1,-1	A2,B1	A3,B1	A2,B2	N,B2	A1,N	B1,B2
iteration_43	B5,N	A2,A2	A2,B5	B1,B1	-1,-1	A2,N	B5,B1	B5,B1	-2,-2	-1,-1	A3,N	A2,B1	B5,B1	A1,A4	B5,B1	A1,B1	B5,B1	A2,B1	N,B1	B5,N	-2,-2	A3,B1	A2,N	A1,B1	B1,B5	A1,B5	A1,A2	B1,B1	A3,B1	B2,B1	A3,B1	A3,N	B1,B1	A1,A1	B1,B1	A3,B2	N,B1	N,B1	A3,B1	N,B1	-1,-1	A1,B1	A4,B1	N,B1	B5,N	A1,B5	A4,N
iteration_44	-1,-1	A4,B1	A4,A2	N,A3	A4,A2	-2,-2	A2,A3	A2,N	B1,B3	A2,A3	N,B2	N,A2	A2,N	-2,-2	A4,N	-2,-2	A2,A3	-2,-2	-2,-2	-2,-2	N,B1	N,N	N,N	-2,-2	-2,-2	A4,N	A4,N	-1,-1	-2,-2	B2,B2	A3,A2	N,B4	N,B1	A2,B3	A2,A3	A3,B2	N,N	N,B1	N,B1	B1,B4	N,A2	A2,A2	A2,N	-1,-1	N,B4	B3,N	N,N
iteration_45	A3,N	B2,B1	A3,B2	A1,A4	N,B1	-1,-1	A1,B2	-1,-1	A4,B1	A3,A4	B3,N	A3,A4	A3,A1	-2,-2	A3,A2	B3,N	A4,B2	B2,N	A4,B2	B2,N	A3,B1	A3,B3	A3,N	-2,-2	-1,-1	A1,B3	-1,-1	A1,A3	A1,A4	A3,B2	-1,-1	A1,B1	A1,A4	A4,N	A1,A1	A3,A3	A4,B1	A1,B1	A1,A1	A1,A4	A4,B1	A1,N	A4,N	A1,B1	B2,B2	A4,B2	N,B1
iteration_46	-2,-2	-2,-2	B2,B1	B2,N	-2,-2	B2,B2	B2,B2	A2,B2	-1,-1	B2,B2	-2,-2	B2,N	N,B2	A2,B2	B1,B2	-2,-2	-1,-1	B2,B2	B2,B2	B2,B2	A2,A2	-2,-2	-2,-2	B2,N	-2,-2	-2,-2	-2,-2	A2,B2	B2,N	-2,-2	-1,-1	N,A2	A2,N	A3,B1	A2,B2	-2,-2	A2,A2	A2,A2	N,N	A2,A2	-2,-2	-1,-1	B1,B4	-2,-2	A1,B4	B4,B1	A2,B1
iteration_47	-2,-2	-2,-2	A2,N	B1,B5	-2,-2	N,A3	N,B1	-1,-1	A2,A1	B5,N	A3,B2	A2,B1	N,B1	A2,A3	N,N	-2,-2	-1,-1	N,N	A3,N	N,N	A2,B5	B2,B1	A2,B2	A2,B1	N,B10	-1,-1	N,B10	-2,-2	-2,-2	-2,-2	N,B1	A4,N	B1,B5	A2,B3	B5,B1	-2,-2	B5,N	B5,N	A4,B1	B5,N	A2,A3	A2,B5	A2,A3	A2,B5	A2,B2	A2,B3	A3,N
iteration_48	-2,-2	-2,-2	N,B5	B1,B2	-2,-2	-2,-2	-1,-1	N,B2	A1,A2	N,N	A1,N	-1,-1	B5,B2	-2,-2	B2,B5	A4,N	B5,B1	-2,-2	-2,-2	-1,-1	A1,N	A1,N	N,N	-2,-2	B2,N	A4,B2	-1,-1	B2,B3	A2,B1	A1,B4	A2,B2	B2,N	A2,B2	A1,B1	A2,B3	A1,B2	A2,N	A2,B2	B2,B2	B2,B2	B2,B2	B3,B1	B1,B2	-1,-1	A1,A1	A1,B1	A2,B1
iteration_49	B2,B2	A2,B3	B3,B2	A2,B3	A2,B2	B3,B1	A2,B3	A2,B2	A1,B3	B3,B3	A3,B1	A2,B2	B3,B2	-2,-2	A2,B2	A4,A1	A2,B3	B3,B3	A2,B3	B3,B3	-1,-1	B1,B2	A3,A2	-2,-2	A1,B2	A2,A1	A4,B2	-1,-1	-1,-1	A1,N	-2,-2	B1,B4	A2,B3	A2,A2	A1,N	-1,-1	B3,B1	A2,B1	A2,B1	-1,-1	A5,N	A2,A1	A1,A5	A2,N	A2,B3	A2,B3	A1,B1
iteration_50	-2,-2	-2,-2	A1,N	A1,N	A1,N	A4,N	A1,A1	A1,N	N,B1	A1,N	A2,A2	A1,A1	A1,A1	B1,B1	A1,N	N,A3	A1,A1	A1,A4	A1,A4	-1,-1	A1,B1	A1,A2	A1,A2	A1,B1	N,N	N,N	A1,N	-2,-2	-2,-2	-2,-2	-2,-2	-2,-2	-2,-2	-2,-2	-1,-1	-2,-2	-2,-2	-2,-2	-1,-1	-2,-2	-2,-2	-2,-2	-2,-2	-2,-2	-2,-2	-2,-2	-1,-1
iteration_51	B3,B1	A3,B2	A3,N	-1,-1	A2,B3	A4,B1	-1,-1	N,N	A2,A3	A3,N	A1,B4	N,A2	-2,-2	-2,-2	-2,-2	-2,-2	N,N	N,B1	N,B1	A4,N	N,A2	B4,N	A1,N	-2,-2	-2,-2	-1,-1	-2,-2	N,B5	A2,B3	A3,A1	B3,N	B2,B3	A2,N	A2,A3	B3,B5	A3,B3	B3,N	A2,B2	A2,B3	A2,B2	B2,B2	A2,B3	-1,-1	A2,B2	B4,N	A2,B4	-2,-2
iteration_52	-2,-2	-2,-2	B1,B2	A3,A3	N,B1	B1,B3	-1,-1	A3,B1	N,A2	A3,B2	B2,B2	A3,B1	A3,B1	B3,B1	A3,B2	A1,B2	A3,B2	-2,-2	-2,-2	A3,B1	A3,N	A3,B2	-1,-1	B1,B3	A1,B2	B2,B2	A3,B2	A3,A2	A3,A2	B4,N	A3,A3	-2,-2	A2,A3	A2,B2	A2,A3	A3,B4	-2,-2	-2,-2	-2,-2	-2,-2	A2,N	A2,A2	-2,-2	A2,A2	-1,-1	A2,B1	-2,-2
iteration_53	A1,A3	A1,B3	A1,A1	A2,B2	A1,B3	-2,-2	A2,A1	A2,A1	A1,B2	A1,B2	B2,N	A1,B2	A2,A1	A1,B1	A1,B2	N,B1	A2,A1	-2,-2	-2,-2	-2,-2	A1,B2	A1,N	A1,B2	A1,B1	A1,N	A1,N	-1,-1	A3,A2	B2,B1	B1,B3	A3,B2	B1,B1	A3,B1	N,A4	A3,B2	A3,B1	B1,B1	B1,B1	A3,B1	A3,B1	A1,B2	B2,N	A1,N	B2,N	-2,-2	-2,-2	N,B1
iteration_54	N,A4	N,A3	-1,-1	A2,B2	N,N	-2,-2	-1,-1	N,N	B4,B1	A3,B2	-2,-2	-1,-1	A2,N	-2,-2	A3,B2	A4,B1	A2,N	-2,-2	-2,-2	-2,-2	N,B4	-1,-1	-1,-1	-2,-2	B1,B2	B1,B2	A3,B1	A3,B2	A2,N	-2,-2	B2,N	-1,-1	B2,N	A3,B1	B2,N	-2,-2	A3,B2	-1,-1	A3,N	A3,N	B3,N	B1,B2	B3,B2	B1,B3	-1,-1	A3,N	A3,B3
iteration_55	-2,-2	-2,-2	A3,A2	A2,B3	-2,-2	A2,B3	A3,B3	A3,B3	B2,B3	A2,A3	A3,N	A2,A2	A3,B3	A2,B1	A2,B3	A2,A3	-1,-1	A2,B3	A3,A2	A3,B3	A3,B2	A2,A3	A2,A3	A2,B3	-1,-1	A2,B3	A2,A3	A2,B3	B3,B2	A1,B1	-1,-1	B3,B1	B3,B3	-2,-2	B3,B3	A1,B3	B3,B3	B3,B3	-1,-1	B3,B1	-1,-1	A1,A4	A1,B1	-2,-2	-2,-2	-2,-2	B1,B3
iteration_56	-2,-2	-2,-2	B2,N	-1,-1	N,B1	A1,B2	-1,-1	A5,B2	N,A4	A5,B2	-2,-2	A5,N	A4,N	-1,-1	N,A4	A2,B2	A4,B2	A1,B2	A5,B2	A1,A5	B2,N	-2,-2	A5,N	A4,B2	A2,A4	B2,N	A2,N	A5,N	A4,B1	-1,-1	A4,A5	-2,-2	N,B1	B1,B3	A4,N	-2,-2	-2,-2	-2,-2	-2,-2	N,B1	-2,-2	N,B1	-2,-2	N,B1	-1,-1	A1,B1	-2,-2
iteration_57	B2,B2	A1,B2	A1,B2	B2,N	A1,B2	-2,-2	A1,N	-1,-1	N,A5	A1,N	A1,A3	B2,B2	A1,N	N,A4	B2,B2	A2,B3	A1,N	A1,N	A1,N	-2,-2	N,N	A1,B2	A3,B2	N,N	B3,B2	A2,B2	A2,B2	A5,N	B2,B2	A4,B1	B2,N	B2,B2	A5,B2	-1,-1	B2,N	B1,B4	A5,B2	B2,B2	B2,B2	B2,B2	-2,-2	-2,-2	-2,-2	-1,-1	A2,A2	A2,B4	-1,-1
iteration_58	-2,-2	-2,-2	N,B3	B1,B4	-2,-2	A2,B3	-1,-1	B3,B1	A4,N	B3,B4	A3,B2	B4,N	B4,N	A1,B4	-1,-1	A4,N	N,B1	B3,N	A2,N	A2,B1	A4,B3	A3,B4	A3,B4	A1,B4	B3,N	A4,B3	N,B1	B1,B1	-1,-1	A1,B1	A1,B1	B3,B2	A1,B1	A5,N	B1,B4	A1,B1	A1,B2	B1,B2	A1,B3	B1,B2	A2,B1	N,B1	B1,B1	A2,B1	A2,B1	A2,A5	A1,B1
iteration_59	-2,-2	-2,-2	-2,-2	-2,-2	-2,-2	A1,A3	B3,N	N,B1	A1,B4	-2,-2	-2,-2	-2,-2	-2,-2	-1,-1	-2,-2	-2,-2	N,B1	A3,N	A3,N	A1,B3	A1,N	-2,-2	-1,-1	-2,-2	-2,-2	-2,-2	N,B1	-2,-2	-2,-2	N,B4	N,B3	A3,N	B3,N	A3,A1	N,B3	N,N	B3,N	A3,B3	A3,N	A3,B3	N,B5	N,A3	N,N	-1,-1	A1,B2	A3,B2	N,B3
iteration_60	N,B5	N,B5	N,N	A5,A1	-2,-2	B4,N	A5,N	N,A5	-2,-2	A1,B3	A1,N	A5,B3	A5,B3	-1,-1	A5,N	-1,-1	A5,B3	B4,N	A5,N	A5,B4	-2,-2	A5,N	A5,A1	A1,B3	A5,B4	B4,N	N,B1	-2,-2	-2,-2	A1,B3	A1,N	N,A3	A1,N	-1,-1	A1,N	B3,N	N,N	A1,A3	N,N	A1,N	-2,-2	-2,-2	N,A3	-2,-2	-2,-2	-2,-2	N,N
iteration_61	-2,-2	-2,-2	N,B3	B3,N	-2,-2	B3,B2	B3,B3	B3,N	-2,-2	N,N	-2,-2	B3,N	N,N	A2,A1	B3,N	-1,-1	B3,N	B3,B2	B3,B3	B3,B3	-2,-2	-2,-2	-2,-2	N,A2	-2,-2	-2,-2	N,B1	B5,N	A1,B3	-1,-1	A1,B5	A4,B1	A1,B5	B2,B2	A1,B5	-1,-1	B5,B1	-1,-1	A1,B1	A4,B5	A1,A1	A1,B2	A1,A1	-1,-1	-1,-1	-1,-1	A1,B5
iteration_62	N,A5	N,A4	-1,-1	B2,N	N,N	A3,N	A4,B2	A4,B2	B1,B4	A5,N	A5,N	A4,B2	A4,B2	A1,B3	N,A5	-1,-1	A4,N	A3,B2	A3,B2	A4,N	B2,B1	A5,B2	A5,B2	B2,B3	-2,-2	N,N	A5,N	B2,N	B2,B2	N,N	B2,B2	B4,N	B2,B2	B1,B2	B2,B2	A1,B2	B2,N	B2,B4	B2,N	B2,B4	N,B4	B2,B2	-1,-1	B2,N	A2,B1	B1,B1	-2,-2
iteration_63	-1,-1	-2,-2	A1,N	A3,B2	-2,-2	A5,N	B2,N	B2,N	A1,A1	A3,N	-2,-2	-1,-1	A3,N	A1,A1	A3,A1	-1,-1	A3,N	A5,B2	A5,B2	A5,N	A1,B2	A1,N	-2,-2	A1,N	-2,-2	-2,-2	-2,-2	A2,B2	A3,A1	A2,B2	A2,A1	B2,B2	A2,A1	A2,A1	A2,A3	A2,A1	A1,B2	A1,B2	A1,B2	A1,B2	B4,N	A2,A2	A2,B4	A2,B4	-2,-2	-2,-2	N,N
iteration_64	B2,B1	A3,B1	B1,B2	A1,A3	A3,B2	A4,B1	-1,-1	A1,B2	B4,B1	A3,B1	B1,B2	A3,B1	A1,B1	A2,A1	A1,B2	A2,A2	A3,B1	A4,B2	B1,B2	A4,A1	B2,B4	-1,-1	B1,B1	A1,A2	A1,A2	A1,A2	A1,A2	A3,N	A1,B4	B1,B1	A3,B4	B1,B1	B4,N	B4,N	-1,-1	B4,B1	N,B1	B1,B4	B1,B4	B1,B4	A1,A3	A1,B4	A1,B4	A1,A3	A1,B2	A1,N	B4,B1
iteration_65	A2,A2	A2,N	A2,A2	N,B1	A2,N	-2,-2	A2,N	-1,-1	-2,-2	-1,-1	-1,-1	N,A2	A2,N	-2,-2	A2,N	A2,B1	A2,N	A2,N	-2,-2	-2,-2	-2,-2	A2,N	N,N	-1,-1	A2,A2	A2,B1	A2,N	A2,N	B1,B1	-1,-1	A2,B1	B2,B3	A2,B1	A2,B2	N,B1	A2,A1	A2,B2	B1,B2	B1,B3	B1,B3	-2,-2	B2,B1	-2,-2	-2,-2	A1,A2	A1,B2	-1,-1
iteration_66	-2,-2	-2,-2	A2,A1	A1,B3	-2,-2	A3,B2	A1,B3	A2,B3	B3,N	A2,B3	A2,B2	A2,B3	A1,A2	A4,B1	A1,A1	B3,N	A1,A1	A1,B2	B3,B2	A1,A3	B3,B3	-1,-1	A2,A5	A2,B1	-1,-1	A1,B3	A1,B3	A2,B3	A1,A2	B1,B4	-1,-1	A2,B1	A2,A2	A2,A2	A1,B3	A2,B1	A2,A2	A2,B1	A2,B1	A2,B1	B2,B3	A1,A2	A2,B3	A1,B2	B1,B2	A2,B1	A2,A2
iteration_67	-1,-1	-1,-1	-1,-1	B2,B2	A3,B3	B4,N	-1,-1	-1,-1	-2,-2	A2,B2	A1,A1	A2,B2	A2,B2	A4,A1	A2,B2	-1,-1	A3,B2	-1,-1	A3,N	A3,B4	-2,-2	A2,A1	A1,B2	A4,B2	-1,-1	A2,B3	B2,B2	B2,B2	B2,N	B2,B1	B2,B2	A1,A3	B2,B2	A1,B1	N,B2	A2,B2	A3,B2	A1,B2	A1,B2	-1,-1	A1,B4	A1,N	-1,-1	A1,B4	N,A4	A1,N	B2,N
iteration_68	-2,-2	-2,-2	B4,B3	A3,A5	-2,-2	A1,B4	A3,B3	-1,-1	-2,-2	A5,B4	B1,B2	A5,B4	A5,B4	N,B1	A5,B4	A1,B1	A3,B4	-1,-1	B3,B4	B3,B4	-2,-2	A5,B1	A5,B2	A5,B1	A1,B4	N,N	A1,A5	A5,N	A3,B1	N,B2	A3,A5	-1,-1	A3,N	A2,B3	A5,B1	A3,N	A1,N	A3,A1	A3,B2	A3,A1	-2,-2	A5,A2	-2,-2	-2,-2	A2,A1	A2,B3	-1,-1
iteration_69	N,B4	N,B4	N,N	-1,-1	B4,N	A1,B2	-1,-1	-1,-1	-2,-2	N,N	A1,B1	N,N	N,B1	-2,-2	-1,-1	-2,-2	N,B1	B2,B1	A1,N	A1,N	-2,-2	A1,N	-1,-1	-2,-2	A1,N	A1,N	-2,-2	N,N	A2,B1	A1,B1	A2,N	A1,B3	N,B1	N,A5	A2,B3	A1,A2	B3,B1	A1,N	-1,-1	A1,N	B3,B2	A2,N	A2,B2	A2,B3	A1,N	A1,N	A2,B3
iteration_70	A4,N	B5,N	A4,N	-1,-1	A4,B5	-2,-2	N,B1	A4,B1	A1,B1	N,B1	A3,B2	N,A2	A4,A2	-2,-2	A4,B1	A2,B3	N,A2	N,B1	-2,-2	N,B1	B1,B1	A3,N	A3,N	-2,-2	A2,B1	A2,B1	B3,B1	A2,A2	A2,B1	N,B4	A2,A3	A2,A3	A2,A2	A1,B4	A2,A2	A2,N	A2,A3	A2,A2	-1,-1	A2,A2	N,A5	A2,B4	A2,A5	B4,N	A3,A1	A3,B4	A5,A2
iteration_71	B1,B1	B1,B3	B1,B1	A3,B1	B1,B3	A4,B1	A3,B1	N,B1	-2,-2	A3,B1	-1,-1	B1,B1	B1,B1	A2,A2	B1,B1	B1,B4	A3,B1	A3,B1	A3,B1	A3,B1	-2,-2	B1,B3	B1,B2	A2,B1	B1,B1	B1,B4	B1,B1	A1,A3	B1,B2	A2,A1	A1,B1	B4,N	A3,B1	N,B4	A1,B1	A1,A2	B1,B4	A3,B4	N,B1	N,B1	A4,B1	N,B1	N,B1	A4,N	-2,-2	-1,-1	N,B1
iteration_72	B2,N	B2,B3	B2,B2	A4,B4	B2,B2	A1,B2	-2,-2	B4,B2	-2,-2	A4,B2	-1,-1	-1,-1	B4,B2	A2,A2	B4,B2	A1,B1	B4,B2	A1,B4	A1,B2	A1,B4	-2,-2	A4,B1	A4,B1	A2,B4	-1,-1	A1,B4	B1,B4	A1,B4	A4,B1	-2,-2	B4,B1	N,B3	B4,B1	A1,A2	-1,-1	-2,-2	N,B1	-2,-2	N,B1	-2,-2	B2,B3	A1,A1	A1,B3	A1,B2	B2,N	A1,B2	B3,B1
iteration_73	N,A2	A1,B3	A1,N	A1,A1	A1,N	-1,-1	A1,A1	A1,N	-1,-1	-1,-1	-2,-2	A1,N	A1,N	A2,B3	A1,A1	A2,A2	A1,N	A1,A3	A1,N	A1,A3	-2,-2	-2,-2	-2,-2	A1,B3	A1,A2	A1,A2	-1,-1	A1,A1	A1,A2	B1,B1	A1,A1	-1,-1	A1,A1	A1,A4	A1,A1	A1,B1	A1,A4	A1,N	A1,N	A1,A4	N,A5	A1,A1	A1,N	A1,A5	-2,-2	-2,-2	A1,N
iteration_74	A1,A1	-1,-1	-1,-1	A5,B2	A1,B1	B5,N	A5,A1	A5,B1	A4,B1	A1,B2	B3,B1	A5,B1	A5,B1	A1,A3	A1,B2	B3,N	A5,A1	A1,B5	A1,N	-1,-1	A4,A5	-1,-1	A3,B3	A5,A1	A1,N	B2,B3	A1,B3	A5,N	B2,B2	-2,-2	B2,N	A3,B1	A5,B2	N,B3	B2,N	-2,-2	A5,B1	A5,A3	B2,B1	B2,B1	B3,N	B3,B2	B3,B3	-1,-1	A3,B1	N,B1	A5,B3
iteration_75	A1,N	N,A3	N,N	A4,B1	N,N	A3,A2	A1,B1	N,B1	A2,B2	A4,N	A3,B1	N,B1	A4,N	B2,N	N,B1	A1,B4	-1,-1	A1,A1	A3,B1	-1,-1	B2,B1	A3,B1	B1,B1	A4,B2	A1,B1	B4,N	A1,B1	A2,B1	A4,N	-2,-2	N,B1	-2,-2	N,B1	A1,B1	N,B1	-2,-2	-2,-2	-2,-2	-2,-2	N,B1	-2,-2	N,B1	N,B1	-2,-2	A3,B1	A3,A1	-1,-1
iteration_76	A3,B1	-1,-1	B1,B3	A2,B1	B1,B3	N,B5	A2,B3	A2,B3	N,B5	A2,B3	B1,B2	A2,B3	A2,B1	A3,A1	A2,B1	-1,-1	B1,B1	B3,N	-1,-1	-1,-1	A2,N	A2,N	A2,B1	A2,A3	A2,B3	B1,B3	-1,-1	A1,A2	A3,B1	-1,-1	A1,B1	A1,A1	A3,A2	-1,-1	A2,B1	A2,B1	A1,A3	A1,A3	A1,A2	A1,A2	B2,B3	A2,B1	A2,B2	B1,B3	-2,-2	-2,-2	A1,B2
iteration_77	A1,B1	A1,B2	B2,B1	B4,N	B2,B1	N,B2	B1,B4	B1,B4	-1,-1	-1,-1	N,B4	N,B2	B4,B1	A2,A2	B2,N	A1,A3	-1,-1	B1,B2	N,B1	N,B1	-2,-2	N,B2	N,N	A2,B4	A1,N	A1,B2	A1,N	N,A5	A1,B4	A2,B1	A1,N	-2,-2	-1,-1	-2,-2	-1,-1	N,B1	-2,-2	-2,-2	-2,-2	A1,N	A2,B2	B4,B1	B2,B4	B2,B4	-2,-2	-2,-2	-2,-2
iteration_78	B3,B1	-1,-1	B3,B3	B1,B4	-2,-2	A1,B2	B4,B3	B3,B4	-2,-2	B3,B4	A1,B1	B4,B3	B1,B3	A1,B2	B3,B4	N,A4	B3,B1	B2,B4	B2,B4	A1,B4	-1,-1	B1,B4	B1,B4	A1,B1	B4,N	B3,N	B3,N	B4,B1	B4,B1	A2,N	B4,B4	B1,B3	B1,B4	B1,B4	B4,B4	A2,B4	-2,-2	-1,-1	-2,-2	A3,B1	A2,N	B1,B4	A2,B1	B4,N	-2,-2	-2,-2	-1,-1
iteration_79	-2,-2	-2,-2	A4,N	A2,B4	A1,N	A3,B2	A2,N	B4,N	-2,-2	A4,B4	N,A4	A2,A4	-1,-1	-2,-2	A2,N	A1,B2	A2,N	A3,N	A3,N	A3,A2	-1,-1	-2,-2	A2,N	-2,-2	A2,B2	A1,A2	B2,N	A2,A2	A1,B4	-2,-2	A2,B4	B4,N	A2,B4	A1,B4	A2,B4	-1,-1	B4,N	A2,N	B4,B4	A2,N	A2,A2	A1,B4	A2,B4	A1,A2	-2,-2	-1,-1	A2,B4
iteration_80	A2,A3	A2,A3	A2,A2	A2,B4	A2,A2	B2,N	A2,A2	A2,B4	N,B1	A2,B4	B1,B1	A2,A2	A2,B4	A2,N	A2,B4	A2,B2	A2,B4	A2,B2	-1,-1	A2,B2	A2,N	-1,-1	A2,B1	A2,B4	A2,B2	A2,A2	B2,B4	B1,B4	A2,B3	A4,B1	A2,B1	A3,B2	B3,B4	A4,B1	A1,B3	A2,A4	B2,B3	A3,B4	A3,B3	A3,B3	A3,N	-1,-1	A3,B1	A3,B1	B5,N	B1,B5	A3,B2
iteration_81	-2,-2	-2,-2	-2,-2	-2,-2	-2,-2	-2,-2	-2,-2	N,B1	-2,-2	-2,-2	A1,N	B2,B3	B2,B1	A1,B1	B3,B2	A2,A1	-2,-2	-1,-1	-2,-2	-2,-2	-1,-1	A1,B2	B2,N	B1,B2	A1,B2	A2,B3	-1,-1	-2,-2	-2,-2	-2,-2	-2,-2	A1,B4	N,B1	A2,A1	-1,-1	-2,-2	B4,B1	A1,N	A1,B1	B4,N	A1,B4	A2,B3	A2,B4	B3,B4	B2,B2	A2,B2	A2,B1
iteration_82	-2,-2	-2,-2	-2,-2	-2,-2	-2,-2	B2,B2	A2,A3	A1,N	B2,N	A1,N	-2,-2	-2,-2	A1,N	B1,B2	A1,N	B3,B1	-2,-2	A3,B2	-1,-1	A2,B2	A1,B2	A1,N	A1,N	N,B1	-1,-1	A1,B1	A1,B3	A1,A4	-1,-1	A1,B1	A1,A1	B4,N	A4,A3	B2,B3	A4,A1	A1,A1	A3,N	A4,B4	A4,N	A4,N	A3,A2	A4,B2	A4,A3	-2,-2	-2,-2	-1,-1	A3,N
iteration_83	-2,-2	-2,-2	-2,-2	-1,-1	-2,-2	N,B1	N,B2	N,B1	A1,B2	-2,-2	-2,-2	-2,-2	-2,-2	A2,B1	N,B1	-1,-1	-2,-2	N,B1	B2,B1	N,N	-1,-1	-2,-2	-2,-2	B1,B2	A3,N	-2,-2	-2,-2	B3,B2	B3,B1	-2,-2	B3,B1	-1,-1	B3,B3	A1,B3	B1,B3	-2,-2	B3,N	A4,B3	B3,N	A4,B3	A2,B1	A1,B1	B1,B1	A2,B1	A2,A2	A2,B3	N,B1
iteration_84	-1,-1	A4,B1	A3,B1	N,B2	A4,A3	-2,-2	A3,N	N,B1	-2,-2	N,N	B3,N	A3,N	A3,N	-1,-1	A3,N	A2,B2	A3,N	-2,-2	A3,N	A3,N	-2,-2	A3,N	A3,B3	N,N	A2,A3	A3,B2	-1,-1	A2,N	B1,B2	-2,-2	A2,B1	A4,N	A2,B2	A2,B3	N,B1	-1,-1	-1,-1	A2,A4	-1,-1	A2,N	-2,-2	A2,N	-2,-2	A2,N	B3,B2	A2,B3	-2,-2
iteration_85	A1,B4	B1,B4	A1,B1	B2,B5	A1,B1	A4,B1	B1,B5	A1,B5	-1,-1	-1,-1	B4,B1	A1,B2	B1,B5	-1,-1	B1,B2	N,B4	A1,B5	B1,B1	A4,B1	B1,B5	B5,B4	A1,B4	B2,B1	-2,-2	N,B1	B4,B2	N,B2	-2,-2	-2,-2	A1,B4	B1,B5	-2,-2	-1,-1	A5,N	B1,B5	B4,B1	B2,B1	-2,-2	-2,-2	-2,-2	A1,A4	N,B1	A1,B1	-2,-2	A3,B2	A5,B2	B1,B2
iteration_86	A2,A1	A4,B1	A4,A2	B1,B3	A2,B1	A3,B1	A4,B1	A4,B3	A4,B1	A2,B3	-2,-2	-1,-1	A2,B1	-2,-2	A2,B3	B1,B1	A2,B1	A4,A3	A4,A3	A4,B1	A4,B3	-2,-2	-2,-2	-1,-1	A2,B1	A2,B1	-1,-1	B3,B1	B3,N	A1,A4	B3,B3	A3,N	B3,B1	A1,B4	B1,B3	A1,B3	-2,-2	A3,B3	B3,N	-2,-2	-1,-1	B4,B1	-2,-2	-2,-2	N,B4	B4,N	-2,-2
iteration_87	-1,-1	A2,B1	A2,A3	A3,A2	A1,B1	N,A2	A3,A3	A2,A2	A1,B3	A3,A3	-2,-2	A2,A3	A3,A3	B1,B1	-1,-1	A4,B1	A3,A3	A3,N	A3,N	A3,N	A1,A2	-2,-2	-2,-2	A3,B1	A3,B1	A4,A3	A5,B3	-2,-2	-2,-2	B2,B1	-1,-1	-2,-2	-2,-2	A3,B1	A1,A2	A1,B2	-2,-2	-2,-2	-2,-2	-2,-2	-2,-2	A3,A1	-2,-2	-2,-2	B2,B1	B1,B2	-2,-2
iteration_88	-2,-2	-2,-2	B4,B3	A2,B4	-2,-2	-2,-2	-1,-1	A2,B4	B1,B3	A2,B4	A2,A3	-1,-1	B4,B4	A3,A1	B4,B4	-1,-1	B4,B3	-2,-2	-2,-2	-2,-2	A2,B1	-1,-1	A2,B4	A3,B4	B4,B4	B4,B4	A1,B4	A2,B3	-1,-1	-2,-2	B3,B4	A5,N	B3,B4	A2,B3	B3,B4	-2,-2	B3,N	B4,N	A5,B3	A5,B3	N,B4	A2,B3	A2,N	B3,N	B2,B1	B3,B2	A2,B3
iteration_89	A1,A4	A1,B1	A1,A4	A4,B2	A1,B1	-1,-1	A1,B2	A4,A4	A2,N	A4,A4	-1,-1	A1,B2	A4,A1	-2,-2	A4,B2	B3,B1	A1,B2	-1,-1	-1,-1	B2,B1	A4,A2	A1,B3	A1,B2	-2,-2	B2,B3	A4,B3	A4,B3	A4,N	B3,B2	A1,B1	A4,B3	A4,N	B2,N	A1,A4	A4,B2	A4,B1	A4,B2	-1,-1	B2,N	N,N	B4,N	A4,A1	A1,N	A1,B4	-2,-2	-2,-2	A4,N
iteration_90	A2,A3	A2,A1	A2,A2	A2,A3	-2,-2	A1,B1	A2,A2	A2,B4	A4,N	A2,A2	-1,-1	A2,A3	A2,A3	-1,-1	A2,A2	B2,B2	A2,A2	A1,A2	A1,A2	A2,B1	A2,A4	-2,-2	-2,-2	-2,-2	A2,B2	A2,B2	-1,-1	-2,-2	-2,-2	-2,-2	-2,-2	-2,-2	-2,-2	A2,B1	A2,A1	-2,-2	-2,-2	-2,-2	-2,-2	-2,-2	B2,N	A2,B1	N,B1	A2,B2	A1,N	A2,A1	-1,-1
iteration_91	B5,N	B5,N	B2,N	A1,B3	A1,B5	A4,N	B3,B2	A1,N	A2,B2	A1,B2	B3,B2	A1,B2	B3,N	-1,-1	A1,N	-2,-2	A1,N	B2,N	B2,N	A4,B2	A2,A1	B2,B2	A1,B3	N,B1	-2,-2	-2,-2	-2,-2	B3,N	A1,N	A3,B2	N,B3	A3,B1	-1,-1	-2,-2	A1,N	A3,N	A3,N	A3,B3	A3,B3	B1,B3	A2,A1	A1,N	A1,A2	-2,-2	-2,-2	-1,-1	A1,N
iteration_92	A1,A4	-1,-1	A1,B2	A4,B2	-1,-1	A4,N	A4,B2	B2,B2	A1,B4	-1,-1	-1,-1	A1,A4	A4,B2	-1,-1	B2,B5	A1,N	A1,B2	A4,A4	A4,N	-1,-1	B4,B2	-2,-2	-2,-2	B2,B1	-2,-2	-2,-2	-2,-2	A4,B1	A1,B2	N,A5	A4,B2	A1,B1	-1,-1	N,B5	A4,B2	A4,N	A4,B1	A1,B2	A4,B1	A1,A4	B5,N	B2,N	B5,B2	N,B5	N,B4	N,N	B1,B5
iteration_93	-2,-2	-1,-1	N,A5	-1,-1	-2,-2	-2,-2	-2,-2	N,A4	A3,B1	-2,-2	N,A5	N,N	N,N	A3,B2	N,N	-1,-1	N,N	N,B1	N,B1	-1,-1	N,B1	N,A5	N,N	A3,N	N,N	N,A5	N,A5	-2,-2	-2,-2	A1,A1	-1,-1	B3,B1	A4,N	A4,A1	-2,-2	A1,B5	A4,B3	N,B1	-1,-1	A4,B3	-2,-2	-2,-2	-2,-2	A1,N	A1,B4	A1,A4	-1,-1
iteration_94	-2,-2	-2,-2	A1,N	B2,B2	-2,-2	-1,-1	A1,B2	B2,N	-2,-2	B2,N	B1,B2	A1,B2	B2,N	-2,-2	B2,N	N,B4	A1,B2	B2,N	B2,B2	B2,N	-2,-2	A1,B1	B2,B1	B2,N	B4,N	N,N	N,N	B2,B1	-2,-2	-1,-1	B3,B1	B3,B1	B3,B1	-2,-2	-2,-2	A1,B3	B3,B3	B3,B3	B1,B3	B1,B1	-2,-2	-2,-2	A4,N	-2,-2	-2,-2	-2,-2	A4,B3
iteration_95	A1,B4	A2,A3	A2,B4	N,B1	A2,B4	A2,N	B4,B2	B4,B2	A2,B1	-1,-1	A2,A2	A2,A2	B4,B2	-2,-2	B4,B2	A2,B2	A2,B2	B4,N	A2,B2	B2,N	A2,B2	A2,A2	A2,A2	-2,-2	B2,B4	B2,B2	A2,B2	A2,B1	B2,B1	-1,-1	A2,B2	A4,A1	B1,B1	A1,A4	A2,B2	A2,A3	A1,B1	A4,B1	A1,B1	A1,B1	A2,A3	A4,B2	-1,-1	A4,A2	B5,N	A1,B5	B1,B2
iteration_96	-2,-2	-2,-2	B1,B5	A1,B3	-2,-2	A2,A3	B3,B1	B3,B1	A1,A1	A1,B1	-1,-1	B3,B1	B3,B1	A1,B2	A1,B1	A2,A1	B3,B1	A3,B1	A3,B3	A2,B1	A1,B3	-2,-2	-2,-2	B2,B3	-1,-1	-1,-1	A1,A2	A1,B3	-1,-1	-2,-2	A1,A2	A2,A3	A1,A2	N,B5	B3,B5	-2,-2	A2,A2	-2,-2	A2,A3	-1,-1	B1,B2	B3,N	B3,B1	B3,B2	-1,-1	N,B1	A2,B3
iteration_97	B3,B1	A3,N	N,B1	A2,B4	A3,B3	-1,-1	B4,B1	-1,-1	-2,-2	B4,N	B1,B1	A2,B1	A2,B1	A2,A2	B4,N	-1,-1	A2,N	-2,-2	A1,B3	-2,-2	-2,-2	B1,B1	A2,B1	A2,B1	B1,B4	N,B1	A4,B4	A2,A1	A1,B4	B5,N	A1,A1	B2,N	A1,A1	-1,-1	A1,A1	A1,B5	A1,B2	A1,N	A1,B2	A1,B2	A1,B4	A1,A1	A1,A1	A1,B4	-2,-2	-2,-2	A1,A1
iteration_98	B3,B2	A5,N	B2,N	A1,N	A5,B3	-2,-2	B2,N	N,N	N,A5	-1,-1	N,B5	A1,B2	N,N	-1,-1	-1,-1	A1,A3	B2,N	-2,-2	B2,N	-2,-2	N,N	A1,N	B2,B5	N,A3	A1,N	A1,N	A1,B2	N,A3	A1,B4	A2,B3	A1,N	A2,B3	A1,N	B2,B3	A1,A3	A2,A6	A2,N	A1,B3	A2,A1	B3,N	B4,N	A1,B2	A1,B4	B2,B4	-2,-2	-2,-2	A1,A2
iteration_99	A4,A1	A3,B2	A3,A4	N,B1	A3,A1	-1,-1	A3,N	A4,B1	-1,-1	-1,-1	A1,A1	A4,B1	A3,B1	N,B5	A5,B4	-2,-2	A4,B1	-2,-2	-2,-2	-2,-2	A4,B4	A1,B1	A4,A1	N,B1	-2,-2	A1,N	-1,-1	A3,B1	A3,N	-2,-2	A3,N	A3,B2	N,B1	B2,B1	A3,A3	-1,-1	B2,B1	A3,N	A3,B1	A3,N	A4,N	A3,B2	A3,A4	A3,A4	-2,-2	-2,-2	A3,B1
iteration_100	-2,-2	-1,-1	A2,N	A2,A1	-2,-2	B3,B2	-1,-1	N,A2	A1,B2	A1,N	-2,-2	A2,A1	-1,-1	-2,-2	A2,A2	B4,N	A1,N	A2,B3	A2,B3	A1,B3	-1,-1	-2,-2	-2,-2	-2,-2	A2,B4	A2,N	A2,N	-2,-2	-2,-2	A5,B3	A2,A1	A3,B2	A1,A2	B5,N	-1,-1	A2,B3	A3,A2	A1,B2	A1,B2	A3,A1	A2,N	A1,B5	A1,A2	A1,A2	A2,B1	N,B1	-2,-2
iteration_101	A2,B3	A1,N	B3,N	A4,N	A2,A1	N,B2	N,N	N,N	A3,A2	A4,N	A4,B1	N,N	A4,B3	A3,B2	B3,N	-2,-2	-1,-1	N,B2	N,B2	N,N	N,A3	N,B1	N,B1	-1,-1	B3,N	-2,-2	-2,-2	B3,N	A4,A1	A2,B2	A4,B3	B2,B2	A1,N	B3,B1	A4,N	A4,A2	A1,B2	-1,-1	B2,N	B2,N	A2,B2	A4,B3	B3,B2	-1,-1	-2,-2	-1,-1	A5,B4
iteration_102	-1,-1	A4,B1	A4,B1	-1,-1	A4,A4	A3,B1	A4,A3	A4,A2	-2,-2	A2,B1	B3,N	A4,A2	A2,B1	-1,-1	-1,-1	-2,-2	A4,A2	-1,-1	A3,B1	-1,-1	-1,-1	A2,N	A2,B3	A2,B3	-2,-2	-2,-2	-2,-2	-2,-2	-2,-2	-2,-2	-1,-1	A3,A1	A3,N	B4,B1	-2,-2	-1,-1	A3,A3	A1,N	A3,A1	A3,A1	A1,B3	A3,A2	A3,B3	A3,B3	-1,-1	A3,B4	A3,A3
iteration_103	A2,B3	B1,B3	B3,B1	B4,B1	A2,B1	A1,N	B3,B4	-1,-1	A5,N	B3,B1	N,B5	B1,B1	B1,B4	N,B4	B3,B1	A2,B3	-1,-1	A1,B3	B4,N	B4,N	A5,B4	N,B1	N,B1	N,B1	B3,B3	B3,B3	-1,-1	-2,-2	-2,-2	A3,B1	N,B1	A3,B2	B1,B4	A1,A1	B4,B1	N,B1	B2,B1	A3,B1	A3,B1	A3,B1	A4,B1	A1,B4	-1,-1	B4,B1	N,A2	A1,N	-2,-2
iteration_104	-2,-2	-2,-2	B2,N	A2,B3	-2,-2	A1,A1	A2,N	B3,B2	-1,-1	B3,N	A1,A4	B3,B2	A2,B2	-1,-1	A2,N	N,A2	B3,B2	A1,N	A1,N	A1,N	-2,-2	A1,B3	A4,B3	A2,N	N,N	A2,N	A2,A2	A2,B3	A2,A2	A1,B4	A2,A2	B1,B2	A2,B3	A2,A5	A2,B3	-1,-1	A2,B2	-1,-1	A2,B1	A2,B1	B2,B3	A2,B3	B3,B2	-1,-1	-1,-1	A2,B1	A2,B2
iteration_105	A2,A3	A4,B2	A4,A2	A4,A1	A4,A2	A2,B3	A4,A1	A2,A4	-2,-2	A2,A4	-2,-2	A2,A4	-1,-1	-2,-2	A1,A4	B4,B1	-2,-2	A4,B3	A4,B3	A4,B3	-2,-2	-1,-1	A1,N	-2,-2	A1,B1	-1,-1	A1,B4	A1,N	A4,B1	A1,A1	A4,N	B2,B3	A4,A1	-2,-2	A4,A1	A1,N	A1,B3	A4,B2	A1,B2	A1,B3	-2,-2	-2,-2	A4,A3	-2,-2	-2,-2	A1,N	A1,A4
iteration_106	-2,-2	-2,-2	A3,N	B2,B2	-1,-1	A2,A3	A3,B2	A3,B2	A3,N	B2,N	-1,-1	A3,B2	A3,B2	A4,A1	-1,-1	N,A3	-1,-1	A2,B2	A2,B2	A2,B2	A3,A3	B2,N	A3,N	A4,B2	-1,-1	N,N	-2,-2	B2,B1	B2,B3	-1,-1	B1,B2	-2,-2	B1,B2	-1,-1	B3,B2	A3,B1	-2,-2	-2,-2	-2,-2	-2,-2	N,A5	A2,B3	B3,N	B3,N	-2,-2	-2,-2	-2,-2
iteration_107	-2,-2	-2,-2	A1,N	N,N	-2,-2	-2,-2	A1,N	A1,N	-2,-2	A1,N	B2,B2	A1,N	-1,-1	-2,-2	N,N	A1,A4	N,N	N,B1	A1,N	-2,-2	-1,-1	A1,B2	A1,B2	A1,N	N,A4	A1,N	N,A4	-1,-1	N,A5	-1,-1	N,N	B1,B3	A5,N	B4,N	A5,N	N,B2	-1,-1	A5,B1	N,B1	N,B1	B2,B3	A5,B4	B4,B2	B4,B2	-2,-2	-2,-2	A5,B2
iteration_108	-2,-2	-2,-2	N,B1	B3,B2	-2,-2	-2,-2	B1,B3	-1,-1	-2,-2	N,B2	A1,B1	B3,B1	B1,B3	A3,B1	-2,-2	-1,-1	N,B2	-2,-2	-2,-2	-2,-2	-1,-1	B1,B3	A1,A1	B1,B1	-2,-2	N,B1	-2,-2	-2,-2	-2,-2	-2,-2	-2,-2	B3,B1	B3,B2	N,B1	B2,B3	-2,-2	B3,B3	-1,-1	B3,B3	B2,B3	A2,B2	B2,B1	A2,B2	A2,B2	A1,A2	A1,N	B2,B3
iteration_109	A3,B1	A1,N	N,B1	A1,B2	A3,A1	N,B3	A1,N	A1,B1	A5,N	A1,N	B3,B1	A1,N	B2,B1	-1,-1	A1,B1	A2,N	B2,B1	-1,-1	N,N	-1,-1	A1,A5	N,B1	A1,B3	A3,B2	B1,B3	N,B1	A1,A2	B2,B3	A1,B1	N,B3	B1,B3	-2,-2	B1,B3	A3,N	B1,B3	N,B1	-2,-2	-2,-2	-2,-2	-2,-2	-2,-2	N,B1	N,B1	-2,-2	A3,B1	A3,A3	-2,-2
iteration_110	A3,B1	A1,A3	A3,A1	B4,B1	-1,-1	B1,B2	A3,B1	A3,B1	A1,B1	A1,B1	A3,B1	-1,-1	-1,-1	-2,-2	B1,B1	A3,N	A3,B4	-1,-1	A3,B2	A3,B1	B1,B1	A3,B4	A3,A1	N,B1	N,B1	N,B1	A3,B1	A1,B4	B1,B2	A3,A2	A1,B1	B1,B3	A1,B2	A5,N	B4,B1	A3,B1	A1,B3	B2,B1	B2,B3	A1,B1	A1,B3	A5,B4	A5,B3	-1,-1	-2,-2	A5,N	A5,A1
iteration_111	-2,-2	-2,-2	-1,-1	B1,B2	-2,-2	N,B5	A3,B2	A4,B1	A1,A4	A4,B2	A4,A1	A3,B1	A3,B1	A4,B1	A4,B2	A2,A2	A4,B2	N,N	B2,B4	B2,B1	A1,B1	A4,B1	-1,-1	A4,B1	A2,B2	A4,A2	A4,A2	A4,B1	A1,B2	B2,B3	A1,B1	B1,B2	A4,A1	A1,B1	B1,B2	B1,B2	A1,B1	A1,B1	-1,-1	A4,B2	N,B4	B1,B1	N,B1	N,B1	N,A2	N,B1	-1,-1
iteration_112	-2,-2	-2,-2	B3,B5	A3,N	-2,-2	A2,B2	B5,N	B3,N	A4,B5	B5,N	A2,A2	B5,N	A3,B3	-1,-1	B5,N	-2,-2	A3,B3	A2,N	B2,N	A2,B5	-2,-2	A2,B5	A2,B5	-1,-1	-2,-2	B5,N	-2,-2	N,A3	N,A4	-2,-2	-1,-1	N,A4	A3,A4	A4,B1	N,N	-2,-2	A4,A4	A4,N	A3,A4	A3,N	A1,A2	A4,N	A4,A2	A1,N	N,B2	N,B1	A4,A2
iteration_113	B3,B1	N,B1	B1,B3	A1,B1	N,B3	B3,N	A1,B3	-1,-1	A1,A2	A1,B1	B5,N	A1,B1	B1,B3	A4,B1	-1,-1	A2,N	B1,B3	B3,B3	B3,B3	A1,B3	A1,B3	A1,B5	-1,-1	B1,B1	N,B1	A1,N	A2,B1	A1,A1	B2,B1	A2,B2	A1,B2	A1,B4	-1,-1	A1,A4	A1,B2	-1,-1	B4,B1	A1,B1	A1,B4	A1,B1	A2,B2	A1,B2	A1,A6	A2,B2	-2,-2	-1,-1	A1,B4
iteration_114	A1,B2	B2,B2	A1,B2	-1,-1	B2,B2	-2,-2	B2,N	A1,A3	-2,-2	A1,N	B5,N	A1,N	A1,N	A1,B3	A1,A3	B2,B2	A1,A3	-2,-2	-2,-2	-2,-2	-2,-2	B5,N	A1,B5	A1,B3	A1,B2	A1,B2	A1,B2	N,B1	A3,B2	A1,B4	-1,-1	B1,B2	B2,N	B2,N	B2,B1	A1,B2	B1,B2	N,B1	B2,B2	B2,B1	A1,A2	N,B1	A1,N	A1,B3	A2,B1	A2,B2	A1,B1
iteration_115	-1,-1	A1,N	A1,A1	A1,B2	A1,N	A4,B1	A1,B2	-1,-1	-2,-2	-1,-1	N,B3	A1,B2	-1,-1	A2,B1	A1,A1	-1,-1	A1,B2	A1,A4	A1,B1	A1,A4	-1,-1	B2,N	-1,-1	A2,A1	A1,A5	A1,A5	A3,B1	A1,B2	B2,B2	-2,-2	A1,B2	N,B1	A1,B2	A2,A3	B2,B2	-1,-1	B2,N	B2,B1	B2,B1	-1,-1	N,B1	A2,B2	B2,B1	A2,N	-2,-2	-2,-2	B2,B2
iteration_116	A2,B2	-1,-1	A2,B2	A2,B2	A2,B3	-1,-1	A2,B2	B2,B2	N,A4	-1,-1	A1,A2	B2,B2	B2,B2	B4,B1	B2,B2	B1,B3	A2,A2	B2,B2	A2,B2	A2,A3	B2,N	A1,B2	A2,B2	B2,B4	B2,B1	B2,B1	-1,-1	B2,B2	A1,A2	A2,B3	A1,B2	B1,B1	B1,B5	A2,B2	A1,B2	A1,B3	A1,B1	B1,B2	B1,B2	A1,B1	-2,-2	-1,-1	A4,A1	A1,N	A2,A2	A2,A2	A1,A4
iteration_117	A4,B1	B4,N	B1,B4	A1,B4	N,B1	A4,B1	B4,B4	B4,B4	A3,B1	A1,B4	A1,A4	B4,B4	B4,B4	B1,B1	B4,B4	-1,-1	B4,B4	A4,B4	B1,B4	A4,B4	A3,B4	A1,B4	A4,B4	B4,B1	A2,B4	A2,B4	B4,B2	-1,-1	A1,A1	-2,-2	A1,N	A1,B1	A1,B4	B1,B1	A1,B4	A1,N	B4,B1	B4,B1	B4,B1	B4,B1	A1,B1	A1,B1	A1,A1	A1,B1	A1,B4	B4,B1	A1,B4
iteration_118	B2,B2	A3,B1	B1,B2	N,N	B1,B2	A2,N	B2,N	N,B1	A3,B1	N,B1	N,B4	N,B1	N,B1	A4,B1	N,B2	-2,-2	N,B1	B2,N	B2,N	A2,B2	B1,B1	N,N	N,N	A4,B1	-2,-2	-2,-2	B2,N	A5,N	B3,N	A1,A2	B3,N	N,B5	A5,B3	B5,N	A5,B3	A1,B3	B3,N	A5,N	B3,B5	B3,B5	A2,B2	B3,B5	A2,B5	A2,B3	A1,A1	A1,B5	A2,N
iteration_119	A2,A2	A3,B2	A3,A2	B3,B2	A3,A2	A2,A3	A3,B2	-1,-1	-2,-2	A2,B2	B1,B1	A2,B3	A3,B3	A2,A1	A3,B2	A5,B3	A2,B2	A3,A3	A2,B2	A2,B2	-2,-2	B3,B1	B3,B1	A3,A2	B3,B2	A3,B3	-1,-1	-2,-2	-1,-1	-2,-2	-1,-1	A2,A3	B2,B3	A1,A1	B2,B1	-2,-2	A3,B2	A2,B2	A2,B3	-1,-1	N,B5	A1,B2	B2,B5	B2,N	A1,B4	A1,B4	B2,B5
iteration_120	B2,N	A2,B1	B1,B2	N,B3	N,B1	A1,A2	B2,N	N,N	-1,-1	B1,B3	-2,-2	-1,-1	B1,B3	N,A5	B1,B3	-2,-2	B2,N	-1,-1	A1,N	A1,B2	N,B2	-2,-2	-2,-2	N,B1	-2,-2	-2,-2	-2,-2	A2,N	B3,B1	-2,-2	-1,-1	-1,-1	A2,B3	B4,B1	A2,B1	-1,-1	B3,B2	A2,A1	A1,B3	-1,-1	-2,-2	B1,B4	-2,-2	-2,-2	-1,-1	-2,-2	-2,-2
iteration_121	A3,N	A4,B1	A4,A3	A1,B2	A3,B1	N,A5	A1,A3	A1,A4	-1,-1	A1,A4	A2,B3	A4,B2	A3,B2	A2,B3	A4,B2	A2,B3	A3,B2	A1,A5	A1,N	A3,N	-2,-2	A4,B3	B3,B2	B2,B3	-1,-1	A2,A4	A2,A4	A1,A1	A3,B2	-2,-2	A3,A1	-2,-2	A3,A1	A2,B2	-1,-1	-2,-2	-2,-2	-1,-1	-2,-2	-2,-2	A2,B3	B2,B2	B3,B2	B3,B2	N,A5	N,N	-2,-2
iteration_122	A1,A1	B1,B1	A1,B1	B1,B1	A1,B1	A1,B1	A1,B1	A1,B1	N,A2	A1,B1	A1,B2	B1,B1	A1,B1	B4,N	A1,B1	A2,B2	B1,B1	B1,B1	A1,B1	A1,B1	N,B1	A1,B1	B2,B1	B1,B4	-1,-1	A2,A1	B2,B1	B3,B1	A4,B1	A3,B2	-1,-1	B3,N	A4,B3	A5,N	A4,B3	A4,B2	A4,N	A4,B3	A4,B3	A4,B3	A2,A1	B3,N	N,A2	-1,-1	N,B1	A5,B1	N,N
iteration_123	A1,B1	A4,B1	A4,B1	N,N	A4,B1	A2,B2	-1,-1	A4,N	N,B2	N,B1	N,B3	A4,N	A4,N	B1,B4	A2,B4	A2,N	A4,N	B2,B1	A2,N	-1,-1	N,N	N,N	-1,-1	A4,B1	A2,B1	A2,B1	N,N	N,A4	-1,-1	-2,-2	-2,-2	-1,-1	A3,N	A2,A2	N,A4	-2,-2	N,B1	N,B1	A3,B1	N,B1	A1,B3	A2,N	A2,B3	A2,B3	-1,-1	A2,B2	A2,N
iteration_124	A1,N	-2,-2	-1,-1	B2,B2	-2,-2	-1,-1	B2,N	B2,N	-2,-2	B2,N	A2,B3	B2,N	N,B1	-2,-2	N,B2	N,B2	B2,N	-2,-2	A2,N	A2,B2	B2,N	B3,B2	B3,N	-2,-2	N,N	-1,-1	B2,N	B2,B2	B2,B3	A3,B1	B2,B2	A1,A4	-1,-1	-2,-2	B2,B3	B1,B2	A4,B2	-1,-1	A1,B2	A4,B2	-2,-2	-2,-2	B3,N	-2,-2	-1,-1	-2,-2	B2,B3
iteration_125	B1,B1	-1,-1	A2,B1	A4,A1	A2,B1	-2,-2	A2,A4	A4,B1	A2,N	-1,-1	A2,B1	A2,A1	A2,A1	-2,-2	A2,A4	-2,-2	A2,A1	-2,-2	-2,-2	-2,-2	A2,B1	A2,A1	A1,B1	-2,-2	-2,-2	-2,-2	-2,-2	-1,-1	A1,A1	A1,A1	A1,A1	B1,B3	A1,A1	-1,-1	A1,A1	A1,A1	A1,B1	A1,B1	A1,B3	A1,B1	A2,A1	-1,-1	A1,B3	A2,B3	A4,B1	A4,N	B3,B1
iteration_126	B2,B1	A2,B3	-1,-1	A2,B1	A2,B2	A1,A1	B1,B1	-1,-1	A1,B1	A2,B1	N,B2	B1,B1	A2,B1	B1,B4	A2,B1	-1,-1	A2,B1	A1,B1	A1,B1	A1,B1	B1,B2	B1,B2	N,B1	B1,B1	A2,B1	-1,-1	A2,B2	-1,-1	A1,B1	A2,N	A2,B1	A1,B3	A1,A2	A1,B3	A2,B1	A2,A2	A2,B3	-1,-1	A1,A2	A1,A1	A3,A2	B1,B3	A3,B3	A3,B1	A1,B3	A1,B3	A3,A2
iteration_127	A2,A1	B2,B1	-1,-1	A5,B2	A2,B2	-2,-2	B2,B1	A2,B2	A4,B2	A5,A2	N,B1	A5,B1	A2,B2	A1,B2	A5,A2	N,A3	-1,-1	-2,-2	-2,-2	-2,-2	-1,-1	B1,B1	A5,N	A2,B2	-2,-2	A2,N	A3,A5	A5,N	B2,B3	A2,B2	N,B3	N,B2	-1,-1	A4,A1	B3,N	B2,N	B2,B2	N,N	-2,-2	B2,N	B4,N	A4,B3	A4,B4	B3,N	-2,-2	-2,-2	B4,B2
iteration_128	-2,-2	-2,-2	-2,-2	-2,-2	-2,-2	N,A5	N,B1	B2,B1	A3,B2	-2,-2	A1,B4	N,B1	N,B1	N,B4	-2,-2	-2,-2	-2,-2	-1,-1	A5,N	N,N	B2,B2	A1,N	B4,N	N,N	-2,-2	-2,-2	-2,-2	-2,-2	-2,-2	-2,-2	-2,-2	N,B2	N,B3	A1,A1	B2,B3	-2,-2	B3,B2	N,N	B3,B2	B3,N	N,B4	A1,B2	B2,B4	B2,N	-1,-1	A1,N	B2,B2
iteration_129	A1,B4	N,B4	A1,N	A1,A3	B4,N	B3,N	A3,A1	A1,A1	B2,B2	A1,A3	-2,-2	N,A3	A3,A1	-1,-1	N,A3	A1,N	A1,A1	A1,N	A3,N	A3,B3	A1,B2	-2,-2	-2,-2	A3,B1	A1,N	-1,-1	A1,A3	-1,-1	-2,-2	-2,-2	-2,-2	-1,-1	A3,A1	B1,B1	-1,-1	-2,-2	A3,B3	A1,N	-2,-2	A1,N	A4,B1	A1,B1	A1,A4	N,N	A3,A1	A3,B1	A4,B3
iteration_130	A1,A3	-1,-1	A1,B3	A2,N	A3,B3	A4,N	A2,B3	A2,B3	-1,-1	A1,N	A2,B1	A1,A2	-1,-1	N,B3	A2,B3	-1,-1	B3,N	A4,B3	A4,B3	A4,B3	A2,B3	A2,A2	A1,B1	N,N	A3,B3	A2,B3	A3,B3	-2,-2	-2,-2	-2,-2	-2,-2	-2,-2	-2,-2	-1,-1	-2,-2	-1,-1	A1,A2	-2,-2	-2,-2	-2,-2	B3,B2	-1,-1	B4,B2	A2,B3	A1,B4	-1,-1	A1,B4
iteration_131	-2,-2	-2,-2	-1,-1	A1,N	-2,-2	A1,A1	-1,-1	N,B1	A4,B1	A1,B1	A4,B1	N,B2	N,B1	-2,-2	N,B1	A2,A2	N,B1	-1,-1	A1,A1	A1,B2	N,B1	N,B1	B1,B2	-2,-2	A2,N	A2,B1	A2,N	A1,B1	N,A5	-2,-2	N,B1	-1,-1	A1,A5	-1,-1	A1,A5	-2,-2	A5,N	A1,N	A1,B1	A1,B1	-1,-1	A5,B2	A5,B3	A5,A1	-1,-1	A1,B2	A5,B3
iteration_132	-1,-1	-2,-2	B2,B1	A4,B3	N,B1	B1,B2	A4,B5	A4,B1	A1,A2	B3,B1	B2,N	A4,B1	A4,B2	B3,B2	A4,B2	-1,-1	B3,B1	-2,-2	A4,B1	-1,-1	A4,A1	A4,N	A4,B2	B2,B3	A2,B2	A4,A3	A2,B2	A4,N	B3,B2	N,B2	N,B2	A4,B1	A4,B3	A1,B2	B2,N	N,N	A4,A4	A4,B1	A4,B1	A4,B1	A1,A4	-1,-1	A1,B2	A1,B2	A3,A2	A1,A3	A1,A4
iteration_133	B1,B4	-1,-1	A1,B1	A1,N	A1,B1	B2,B1	A1,B1	A1,N	-2,-2	N,B1	B1,B1	A1,A1	A1,A1	B2,B1	A1,N	B2,B1	B1,B3	A1,B1	A1,B2	A1,B2	-2,-2	A1,B1	A1,B1	A1,B2	A1,B1	A1,B2	N,B1	B4,N	A1,B3	B1,B1	A1,N	B1,B1	A1,B4	-1,-1	-1,-1	A1,B1	B4,B1	B4,B1	B4,B1	A1,B1	B1,B2	A1,A2	A1,B1	A1,B1	B1,B2	A2,B1	B1,B4
iteration_134	B2,B1	B2,N	B2,B2	A3,B1	N,B2	-2,-2	B1,B2	B1,B2	-2,-2	A3,B2	A3,B2	-1,-1	A3,B2	A2,A1	B1,B2	A1,A2	B1,B2	-2,-2	-2,-2	-2,-2	-2,-2	A3,A4	A3,B2	A2,B2	A2,B2	A2,B2	A1,B2	A3,B1	A3,N	A2,B1	A3,B1	A2,A1	A3,B1	A1,A1	A3,B1	B1,B1	A1,B1	A3,A1	A2,B1	A1,B1	B4,N	A1,B1	B1,B4	A1,B4	B1,B1	A1,B1	B1,B1
iteration_135	-1,-1	A3,B2	B2,B1	B3,B2	B2,B1	-2,-2	-2,-2	B3,B2	-1,-1	B2,B3	A2,B3	B2,B3	B2,B3	A4,B1	B5,N	-1,-1	-2,-2	-1,-1	-2,-2	-2,-2	A1,B3	B3,B2	-1,-1	A4,B2	-2,-2	-2,-2	A5,B5	-2,-2	-2,-2	-2,-2	-2,-2	A3,B1	B2,N	-2,-2	-2,-2	-2,-2	A3,N	A3,B2	-1,-1	A3,N	A1,B2	A3,N	A1,A3	A3,B2	-2,-2	-2,-2	A3,A3
iteration_136	-2,-2	-2,-2	B4,B2	A1,A1	-2,-2	N,A4	A1,B2	A1,B4	A3,N	A1,B4	A3,N	A1,B4	A1,B4	-2,-2	A1,B4	A1,A1	A1,B2	A1,A4	B2,N	-1,-1	A3,B4	A3,B4	A1,A3	-1,-1	-1,-1	A1,A1	A1,A1	A1,A3	A1,A4	-2,-2	A3,A4	A3,B2	A4,A1	B3,B1	A1,A3	-2,-2	A3,A1	A3,A4	A3,A4	A3,A1	A2,B2	A1,B3	B3,B2	B3,B2	-2,-2	-2,-2	A3,B2
iteration_137	A2,A2	A2,B2	A2,A2	A1,N	-1,-1	N,N	A2,N	A2,N	-2,-2	A2,A1	-1,-1	A2,N	A2,A1	-2,-2	A2,N	A1,A1	A2,N	A2,B3	N,B1	N,B1	-2,-2	N,N	-2,-2	-2,-2	A1,N	A1,A2	-1,-1	A1,A4	B5,N	A1,B3	A1,N	B3,B2	A1,B5	A1,N	-1,-1	B3,N	B5,B3	B5,B3	A1,B3	A1,B2	A2,A2	N,N	N,A2	N,A2	A3,B1	N,B1	B3,N
iteration_138	A3,N	A2,B2	A2,A3	B3,B1	B2,N	N,A4	A3,B3	A3,B3	-2,-2	A3,B1	A2,A3	A2,B1	A2,B3	A1,B4	A3,B3	A2,B2	-1,-1	A3,N	A3,N	B3,N	-2,-2	A2,A2	A2,A2	A2,A1	B2,B3	A3,B2	B2,B3	B2,B1	A2,B3	B1,B4	A2,B2	A4,B1	B3,B2	A2,B3	A2,B2	A2,B1	-1,-1	A4,B2	B1,B2	A4,B3	N,A4	A2,A2	A2,A4	A2,N	A1,B2	B2,B3	-2,-2
iteration_139	-1,-1	A4,B1	N,B1	A1,B2	A4,N	B1,B1	A1,B1	B2,N	N,A2	A1,N	A2,A2	-1,-1	B2,N	A1,B4	B2,B1	-2,-2	A1,B1	A1,B1	B1,B1	A1,B1	N,N	A2,B1	-1,-1	A1,B2	-1,-1	-2,-2	-2,-2	B2,B2	-1,-1	A1,N	B2,N	B1,B4	A1,B2	N,B2	B2,N	B2,N	A1,B4	-1,-1	A2,B1	B2,B1	A1,A3	-1,-1	-1,-1	A1,B2	N,A3	N,N	A1,A1
iteration_140	-2,-2	-1,-1	-2,-2	-2,-2	-2,-2	-2,-2	-2,-2	B2,B4	A1,B2	-2,-2	A3,B2	B5,N	-2,-2	-2,-2	-2,-2	-2,-2	-2,-2	-2,-2	-2,-2	-2,-2	B2,B2	A3,B5	B2,B5	-2,-2	-2,-2	-2,-2	-2,-2	-1,-1	-2,-2	N,N	B3,B5	A2,A1	-1,-1	A1,A1	B3,N	N,B3	A1,N	-1,-1	A2,B3	A1,B3	A1,A4	A1,B3	A1,B3	A1,A4	-1,-1	A1,B5	A1,B3
iteration_141	-2,-2	-2,-2	A4,N	-1,-1	-2,-2	A5,N	A4,B3	A1,N	-2,-2	A4,A1	B3,N	A1,N	B3,N	A2,A3	A1,A4	A2,B2	B3,B1	A5,B3	A4,A5	A4,N	-1,-1	N,N	A1,B3	A2,B3	A2,A1	A1,B2	-1,-1	A2,B3	A1,A1	B3,B1	A2,A1	A3,A2	A1,B3	A3,B2	A2,A1	A1,B3	A2,B3	A1,A2	A3,B3	A1,A2	-2,-2	A3,A1	A3,A1	-2,-2	A1,A1	A3,A1	A2,A3
iteration_142	A1,B2	N,B1	A1,B1	B4,B1	B2,B1	N,B4	B1,B1	A1,B1	-1,-1	B1,B4	B2,B2	A1,B4	B1,B1	-1,-1	A1,B4	A2,N	A1,B4	B1,B4	-1,-1	N,B1	A1,A2	B4,B2	B4,B2	B1,B3	A1,A2	-1,-1	-1,-1	B4,B1	B4,B1	A2,N	B4,B4	-2,-2	B1,B4	-2,-2	B4,B4	A2,B4	-2,-2	-2,-2	-2,-2	-2,-2	A1,B1	A1,A3	-1,-1	A1,B1	-2,-2	-2,-2	-2,-2
iteration_143	-1,-1	B1,B2	A1,B1	A2,B5	A1,B2	-1,-1	A1,A2	-1,-1	A3,B1	A2,B1	A4,B1	A1,B5	A1,B5	A2,A2	A1,A2	-2,-2	A2,B1	A1,B2	-1,-1	A2,B2	A3,B5	B1,B5	B1,B5	A2,B5	-2,-2	-2,-2	-2,-2	B5,N	A2,N	A3,A2	N,N	A1,A3	A2,N	B2,B2	B5,N	N,A3	A1,N	-1,-1	A2,A3	-2,-2	A2,B3	N,B3	A2,N	B3,N	A1,B2	B2,B2	-1,-1
iteration_144	-2,-2	-2,-2	B2,B1	A1,B2	-2,-2	A1,A2	A1,B2	A1,B2	-2,-2	A2,B2	A3,B1	-1,-1	A1,A2	-2,-2	B2,B2	B3,N	-1,-1	A1,B2	A2,B2	A1,B2	-1,-1	A3,A2	A2,B1	-2,-2	B2,B3	B2,B3	-1,-1	A2,A1	B2,B1	N,B3	A2,B2	A2,B2	-1,-1	B1,B3	A1,B1	A2,N	A2,B2	A2,B2	A2,A2	B2,B2	A2,A1	B1,B1	-1,-1	A2,B1	A1,B1	B1,B3	B2,B1
iteration_145	A2,A2	B3,B2	A2,B3	A1,A2	A2,B2	B4,N	A2,A1	A2,A2	B4,B1	A2,A1	B2,B3	A2,A2	A2,A1	-1,-1	A1,B3	B5,N	A2,A1	A2,N	A2,B4	A1,B4	A3,B4	A2,B2	A2,B2	A1,B1	B3,N	B3,B5	-1,-1	-2,-2	-2,-2	-2,-2	-2,-2	A1,B1	A2,A1	B4,B1	A1,A2	-2,-2	A1,A1	A2,B1	A1,B1	A1,A2	N,B2	A1,B4	B4,B2	A1,N	A2,A2	A2,B4	A1,B4
iteration_146	N,B5	N,B4	B4,N	A3,B2	N,N	A3,A2	A3,B4	B2,N	-2,-2	-1,-1	A1,B3	B2,N	A3,B4	-1,-1	A3,N	-1,-1	A3,N	A3,A3	-1,-1	A3,A3	-2,-2	B3,N	B3,B2	A3,A2	N,B1	N,N	A3,B1	B2,B5	A1,A3	B1,B4	A1,B2	A2,A2	A1,B2	B3,B1	A1,B2	B2,B1	A1,A2	A1,A2	A2,B2	A2,B2	A2,B1	B2,B3	A2,B2	A2,B3	-2,-2	-2,-2	A2,B2
iteration_147	-1,-1	-2,-2	A5,N	A1,B4	-2,-2	A2,B3	A5,B4	A1,A5	-2,-2	A1,N	A4,A1	B4,N	A1,N	N,A3	B4,N	-1,-1	A1,N	B4,B3	A2,B2	B4,B3	-2,-2	A1,N	A4,B4	N,N	A2,N	-2,-2	-1,-1	A1,B2	B4,N	A2,B2	A1,B4	A1,A1	B2,N	B3,N	A1,N	A1,A2	A1,N	A1,N	A1,B2	A1,N	A3,B2	B3,N	B2,B3	B2,B3	B1,B1	N,B1	A1,B3
iteration_148	A1,B2	A2,B2	A2,B2	N,B1	A1,B2	A1,B3	B2,B1	A2,B1	A2,B2	B2,N	A3,A2	B2,B1	A2,B1	B5,N	B2,N	-2,-2	A2,N	B3,B1	A1,B2	A1,B1	A2,A2	-1,-1	A3,B2	B1,B5	-2,-2	-1,-1	B2,N	A4,B1	A4,N	-1,-1	A4,B1	A5,N	A4,B1	A2,B2	-1,-1	N,N	-1,-1	A4,A5	A5,B1	-1,-1	A2,B1	A4,B2	B2,B1	A4,A2	N,A2	A2,N	-1,-1
iteration_149	A2,A3	B3,B1	A2,B3	B2,B2	-1,-1	A2,B2	B3,B2	A2,B2	A4,A1	B3,B4	-1,-1	B3,B2	A2,B2	A1,A2	B3,B2	A2,N	-1,-1	A2,B2	A2,B2	B2,B2	A2,A4	-2,-2	A2,B2	A1,B2	B3,N	A2,B2	B2,N	B2,B3	B2,B1	A1,A1	B1,B3	A1,B3	B2,B3	B1,B4	B2,B3	A1,B1	A1,B3	A1,B2	A1,B2	-1,-1	A1,B4	B2,B1	A1,B2	B4,B1	A2,B3	B3,B1	B2,B3
iteration_150	A1,B3	A3,B1	-1,-1	-1,-1	A3,A1	A1,N	A3,A1	A2,A3	A2,B1	-2,-2	A3,B2	A3,A3	A2,A3	B3,N	-2,-2	-2,-2	-2,-2	A1,N	A3,N	A3,B5	A2,B1	-1,-1	A3,B2	A2,B3	-2,-2	-2,-2	-2,-2	A2,B2	A3,B1	B1,B1	-1,-1	B3,N	A2,B1	A1,B3	A3,B2	A3,B1	B1,B3	A2,B3	A2,N	B1,B3	A1,B2	A3,B3	A3,B2	A3,B2	-1,-1	A1,B3	B2,B1
iteration_151	B4,B1	A4,B1	A4,B4	B3,N	B1,B4	-1,-1	A4,B3	A4,B3	A1,A1	-1,-1	A3,B1	A4,B3	A4,B3	A1,B1	B4,B3	-2,-2	B4,B3	A4,B2	A4,B2	B3,B2	A4,A1	A3,A4	A3,A4	A1,B3	-2,-2	-2,-2	-2,-2	B2,B3	A5,N	-2,-2	B2,N	A4,N	A5,B2	A4,B1	N,B2	-2,-2	B2,N	A4,B2	A4,B2	B2,N	-1,-1	N,B1	N,N	-2,-2	A2,A3	A2,B1	N,B4
iteration_152	A3,A2	A3,A2	A3,A3	A2,B1	A2,A3	N,N	A3,B1	A3,B1	A1,A3	A3,B1	B3,B1	A3,B1	A2,A3	A1,B4	A2,A3	A4,B1	A3,B1	A3,A3	A3,A3	A3,A3	A3,A1	A3,B3	B1,B1	A3,B4	A2,B1	A3,B1	-1,-1	A2,B2	A1,B1	-1,-1	A1,B2	A2,A2	A1,B2	A1,B4	-1,-1	A1,B2	A2,B2	-1,-1	A1,A2	A1,A2	A1,B1	-1,-1	A1,A1	B1,B4	-1,-1	A1,B3	A2,A1
iteration_153	-2,-2	-1,-1	-1,-1	-1,-1	-2,-2	B5,N	-1,-1	-2,-2	-2,-2	-2,-2	-2,-2	-1,-1	A5,A2	A1,B2	-2,-2	-2,-2	-2,-2	A5,N	A2,B5	A5,B5	-1,-1	-2,-2	-2,-2	A1,A5	-1,-1	-2,-2	-2,-2	-2,-2	-2,-2	-1,-1	A1,A3	-2,-2	-2,-2	N,A4	A2,A3	A1,B1	A3,A1	-2,-2	A1,N	-2,-2	-1,-1	A2,N	A2,B1	A2,B2	A4,B1	A4,N	A3,B1
iteration_154	-2,-2	-2,-2	B2,N	A1,B1	-2,-2	A4,N	N,B1	A1,B2	A3,B2	N,B1	-2,-2	B1,B2	N,B1	-2,-2	N,B1	-1,-1	A1,B2	N,B1	A4,N	A4,B1	A3,A1	-2,-2	-2,-2	-1,-1	A3,N	N,B1	-2,-2	A2,B1	A1,A4	-2,-2	A2,A1	A3,B2	A1,B1	-2,-2	A1,B1	-2,-2	A3,B1	B1,B2	A1,A3	A1,A3	B1,B1	A1,A5	B1,B1	A1,B1	-2,-2	-2,-2	B1,B1
iteration_155	-2,-2	-2,-2	A1,A2	A3,A3	N,B1	B1,B4	A1,A3	A3,A2	N,B1	A3,A1	B1,B4	-1,-1	A3,A2	A1,B1	A3,A1	N,B1	A3,A2	A1,B1	A1,B1	-1,-1	-1,-1	A3,B1	A3,B4	-1,-1	A3,N	A3,N	A1,N	A3,B1	A3,A1	N,B5	A3,A3	A2,A2	A3,B1	N,A2	A3,B1	A3,N	A2,B1	A2,B1	A3,A2	-1,-1	-1,-1	N,B1	B2,N	-2,-2	A3,B1	-1,-1	B1,B2
iteration_156	-1,-1	A2,B1	B1,B2	A2,A3	A2,B2	A2,A1	A2,B1	A2,B1	A4,B1	A2,B2	-1,-1	A2,B1	-1,-1	A1,A2	A2,B1	B5,N	A2,B2	A2,B1	A2,B1	A2,A2	A4,A2	A1,B1	A1,B1	A1,B1	B1,B5	A2,B5	N,B1	A2,B3	A2,A3	A2,N	A2,A2	A2,A1	A2,A2	B1,B1	-1,-1	A2,A2	-1,-1	A2,A1	-1,-1	A2,A2	B5,N	A3,B1	N,B1	A3,B5	A4,B1	A4,B1	A2,N
iteration_157	A2,A1	A2,B2	A2,B2	-1,-1	A2,B2	B4,N	A1,B2	A3,B2	-1,-1	A1,B2	-2,-2	A2,A3	A2,A3	A2,B2	A2,A1	-2,-2	A3,B2	A1,B4	A1,B4	A1,N	A3,A2	-2,-2	-2,-2	A2,A2	-2,-2	-2,-2	-2,-2	A1,A1	A3,B2	-1,-1	A3,A1	A2,B1	A3,A1	A1,A1	A1,B2	A1,N	A2,A1	A1,B1	A3,B1	A3,B1	B1,B1	A1,A1	A1,B1	A1,B1	B1,B3	A1,B1	A1,A2
iteration_158	-2,-2	-2,-2	A4,N	B2,B1	-2,-2	N,B5	A4,B2	B2,N	-2,-2	A4,B1	A1,B1	-1,-1	N,B1	A3,N	B2,N	-2,-2	N,B1	B2,N	B2,B5	B2,N	B2,N	B1,B2	A1,B2	A3,B1	-2,-2	-1,-1	-2,-2	-1,-1	A3,B2	A2,A1	B2,B4	A1,B2	A3,B4	A4,A1	B2,B1	A2,B4	A1,B4	B4,B2	B4,B2	A3,A1	B2,B4	A4,B1	A4,B2	B1,B2	-2,-2	-2,-2	-1,-1
iteration_159	B3,B2	A4,A1	A4,B3	N,B1	A1,B2	A3,B1	A4,B1	-1,-1	B2,B6	A4,N	A2,B3	A4,B1	B3,N	-2,-2	B3,N	A4,B1	B3,N	B1,B1	A3,B1	A4,B1	A4,B2	A2,B1	A2,A4	B3,N	B1,B3	A4,N	-1,-1	A1,N	B1,B1	-1,-1	A1,B1	A3,B2	A1,B1	-1,-1	A1,B1	B1,B4	A3,B1	-1,-1	A1,A3	A1,A3	A2,B1	A1,B4	-1,-1	A2,B4	-2,-2	-2,-2	B1,B1
iteration_160	N,B4	N,A4	-1,-1	-2,-2	N,N	-2,-2	-2,-2	-1,-1	A3,B1	A1,N	A1,B1	A1,N	-2,-2	-2,-2	N,A5	N,B2	-2,-2	-1,-1	-2,-2	-2,-2	A4,B1	A1,B1	A1,N	-2,-2	N,N	-1,-1	N,N	-2,-2	-2,-2	A4,B1	A4,A5	B4,N	A1,N	B2,B2	-2,-2	A4,B1	A1,B4	B4,N	A1,N	-1,-1	-1,-1	A1,N	A4,B2	-2,-2	A2,B1	B1,B2	A4,A1
iteration_161	N,A4	N,A3	-1,-1	B2,N	N,N	B3,B1	A4,N	N,A4	A4,B1	A4,N	B5,N	A4,B2	A4,N	-1,-1	A4,B2	B2,B3	A4,N	B3,N	A4,B1	A4,B3	A4,N	A4,B5	A4,B5	-2,-2	A4,B3	A4,B2	B2,B2	B5,N	A3,B2	A1,A4	B2,N	A1,B1	A3,B5	A1,B4	-1,-1	A1,N	A3,A1	A3,A1	A3,A1	A3,A1	A3,B2	A1,A3	A1,B2	A3,A3	-2,-2	-1,-1	A1,B2
iteration_162	-1,-1	A4,N	A4,A1	A1,B2	A4,B1	A2,B1	A1,A1	A1,A4	-2,-2	-1,-1	A1,B3	-1,-1	A4,B2	A2,N	A4,B2	A2,B2	A1,A4	-1,-1	A2,A1	A1,B1	-2,-2	A1,A4	A4,B3	A4,A2	A4,B2	-1,-1	B2,B2	A1,A4	B2,B1	A2,A2	A1,B2	A2,B3	A4,B2	A5,N	A1,B1	A1,A2	B2,B3	A4,B3	B2,B3	-1,-1	-1,-1	A5,B1	A5,B4	B1,B4	B1,B3	A5,B1	B4,B3
iteration_163	-2,-2	-2,-2	-1,-1	A3,A2	N,B1	A4,B1	A3,B1	A2,A4	A3,B1	A3,B1	-2,-2	A4,A2	A3,A4	A2,B3	A2,B1	B2,B3	A3,B1	-1,-1	A3,A4	A3,A4	A3,A2	-2,-2	-2,-2	A2,A3	A2,B3	A2,B2	B1,B3	-1,-1	-2,-2	-2,-2	-2,-2	-1,-1	-2,-2	A4,N	A2,N	-2,-2	N,A2	-2,-2	-2,-2	A5,B2	A1,B3	A2,A4	A2,B3	-1,-1	A2,B1	A2,A4	A2,N
iteration_164	-2,-2	A1,N	A1,N	A5,B1	-2,-2	-2,-2	A5,N	A5,A1	-1,-1	A5,A1	-2,-2	A1,N	A5,N	A1,B3	A5,A1	B1,B2	A5,N	-2,-2	-2,-2	-2,-2	A1,N	-1,-1	-2,-2	A1,N	A5,B1	A5,B1	A5,B1	B1,B1	A5,N	-2,-2	-1,-1	A3,A2	A5,B1	A3,N	-1,-1	N,B1	-1,-1	A3,B1	A5,A3	A3,B1	-2,-2	A3,N	-1,-1	-2,-2	A2,B3	A3,B3	-2,-2
iteration_165	-2,-2	-2,-2	B2,N	B1,B2	-2,-2	A4,B1	B2,B2	B2,B2	A2,B3	B2,B2	B2,N	B2,B2	-1,-1	-1,-1	A1,N	-1,-1	N,B1	A4,B2	B1,B2	A4,B2	A2,B2	B2,N	B2,B2	-2,-2	A2,B2	B4,N	B2,N	B2,B2	A2,B1	-2,-2	B1,B2	B1,B3	A2,B2	A1,A3	A2,B2	-2,-2	A2,B1	B2,B3	B2,B3	A2,B1	-1,-1	A3,B2	A3,A3	A2,B2	B1,B2	A1,B1	A2,A3
iteration_166	A1,A1	-1,-1	A1,B2	A1,N	A1,B2	A2,B3	A1,N	A1,A1	A3,A2	A1,B2	-1,-1	A1,A1	B2,N	A1,A2	B2,N	N,B3	A1,A1	A1,B3	A2,N	B3,N	A1,A3	A1,A2	A1,A2	A1,B2	B3,N	B3,B2	N,N	-2,-2	-2,-2	A1,B4	N,A4	-2,-2	A1,N	B1,B1	N,A4	A1,N	-2,-2	-2,-2	-2,-2	-2,-2	A4,B1	N,B1	-1,-1	A4,B1	A2,A3	A2,B1	N,B1
iteration_167	A5,N	B2,B2	A5,B2	B3,N	B2,N	A3,A1	B2,N	B2,N	A3,B2	-1,-1	-1,-1	A5,B3	A5,N	A2,B1	A5,N	A1,A1	A5,N	A3,B2	A3,B2	A1,N	A3,B2	A5,A2	B3,B3	-1,-1	A1,A5	A1,N	A1,A5	N,B3	N,B9	A2,B3	A1,N	-2,-2	A1,N	N,B5	N,N	B3,N	-1,-1	-2,-2	A1,N	-2,-2	A3,B1	N,N	A3,N	-1,-1	A1,N	A1,N	N,N
iteration_168	-2,-2	-2,-2	A1,N	A1,A1	-1,-1	B4,N	-1,-1	A1,A1	B2,B5	A1,A1	N,B2	A1,N	A1,N	A1,B2	A1,A1	B4,N	A1,N	A1,N	A1,B4	A1,N	A1,B2	N,N	-1,-1	-1,-1	A1,N	A1,B4	A1,B4	A1,B2	A1,A2	A1,N	A1,A2	A1,B2	A1,B2	A4,A1	A1,B2	-1,-1	A1,A1	A1,A1	A1,B2	B2,B2	N,B4	A4,B2	A4,N	B2,N	B4,B1	A4,B4	-1,-1
iteration_169	-2,-2	-2,-2	B2,B1	A2,A4	-2,-2	B2,B1	A2,B2	A4,B1	B1,B1	A4,B1	-2,-2	-1,-1	A2,B2	A5,N	A4,B1	N,B2	A2,B2	A2,B2	-1,-1	B2,B2	B1,B1	-2,-2	-2,-2	A5,B2	A4,A4	B1,B2	A4,N	-2,-2	-2,-2	-2,-2	-2,-2	-1,-1	A2,A4	A1,B1	-1,-1	-2,-2	A2,B5	A2,N	-2,-2	-2,-2	B2,B2	A1,A4	A4,B2	A1,B2	A4,A1	A1,A4	A2,B2
iteration_170	B1,B4	B1,B2	B1,B1	A2,N	B1,B1	B2,N	A2,B1	N,B1	-2,-2	N,B1	A2,B2	-1,-1	A2,B1	A3,B2	N,B1	A1,A4	N,B1	N,B1	A2,N	B1,B2	-2,-2	A2,A2	A2,B2	A2,A3	A1,N	A4,N	-2,-2	-1,-1	-1,-1	B2,B1	A2,A4	B1,B1	A2,N	A1,B4	N,B1	A2,B2	A2,B1	N,B1	N,B1	A2,B1	N,B2	B4,N	B4,N	N,N	A4,B1	B1,B4	-1,-1
iteration_171	A2,B1	N,A5	A2,N	B4,N	A2,N	-2,-2	A1,N	A1,N	A3,B2	A2,B4	A2,A2	A2,B4	A2,B4	B1,B1	B4,N	-1,-1	B4,N	-2,-2	-2,-2	-2,-2	A3,A1	A2,A2	A2,B4	B4,B1	A1,N	A1,B4	-1,-1	B1,B4	A3,A1	N,B3	A3,B1	B2,N	A1,B1	A2,B1	A3,B1	N,B1	N,B1	A1,B2	N,B1	A1,N	A3,B2	-1,-1	A3,A3	A2,B2	B3,B1	B1,B3	A3,N
iteration_172	A3,A2	B3,N	A3,B3	A3,B4	A3,N	A1,A1	A3,A3	A3,B4	A4,B1	B3,B4	-1,-1	B3,B4	A3,B4	A3,A1	A3,A3	A1,N	A3,A3	A3,A1	A3,A1	A3,A1	A4,A3	-1,-1	-2,-2	A3,A3	A3,A1	A3,A1	-2,-2	A3,N	B4,B1	A1,B3	A3,B4	A2,B2	N,B1	-1,-1	B4,N	B4,B3	B2,N	-1,-1	B2,N	B2,N	-2,-2	A1,N	A1,N	-2,-2	-2,-2	-2,-2	N,N
iteration_173	B1,B2	A1,B2	A1,B1	B2,B3	B2,B1	N,B1	-1,-1	B1,B3	A1,A3	B1,B2	N,A2	B1,B3	A1,B2	A2,B2	A1,B2	A1,B4	A1,B2	N,B1	-2,-2	-2,-2	A1,B1	B3,N	N,B1	A1,B2	A1,B4	A1,A1	A1,B2	-2,-2	-2,-2	-2,-2	-2,-2	-2,-2	-2,-2	A2,A2	B2,N	-2,-2	-2,-2	-2,-2	N,B1	N,B1	A2,B3	A2,B2	B2,B3	A2,B3	A3,N	A2,A3	-2,-2
iteration_174	A3,A2	A3,B2	A3,B2	A2,B3	A3,A2	A1,B1	A3,A2	B2,B3	-2,-2	B2,B3	A1,A2	A2,B2	A3,A2	-2,-2	A2,B2	A1,B3	B2,B3	A3,B1	A3,B1	A2,B1	-2,-2	-1,-1	A2,A1	-2,-2	A2,B3	B3,B2	B3,B2	-1,-1	A2,B3	N,B4	A2,A2	A2,A2	A2,B3	A2,B3	A2,B3	A2,N	A2,A2	A2,B3	A2,B3	A2,B3	-1,-1	-1,-1	A2,N	-2,-2	B2,B2	B3,B2	A2,A2
iteration_175	-2,-2	-2,-2	A3,A1	-1,-1	-2,-2	A2,B3	A1,B2	A1,B2	A1,B2	A1,B1	A3,A1	A1,B1	A3,B1	-1,-1	A3,B1	B2,N	A1,B1	A1,B3	B2,B3	A2,B2	A1,A1	A1,A1	A3,B1	A3,A5	A3,N	A3,B2	B1,B2	-2,-2	-2,-2	A3,B1	B2,B1	N,B1	-1,-1	B1,B1	B1,B2	B1,B2	B3,B2	N,B1	-2,-2	B3,B1	-1,-1	B1,B1	A1,B1	-1,-1	N,A2	N,B1	B1,B3
iteration_176	B5,N	-1,-1	B5,N	B3,N	A4,B5	A2,A2	B5,N	B5,B3	-1,-1	B5,N	B1,B2	A4,N	-2,-2	-2,-2	B5,N	-1,-1	B5,B3	A2,B5	-1,-1	A2,B5	A3,B5	A4,B1	A4,B1	-2,-2	N,B1	N,B1	A3,B5	N,B2	A1,B3	-2,-2	B3,N	-2,-2	B3,B2	A1,A3	B3,N	B3,N	B2,B3	-2,-2	-2,-2	-2,-2	A2,B1	A1,B3	A1,B1	A1,A2	-2,-2	-1,-1	A1,B2
iteration_177	B4,N	-1,-1	A1,N	-1,-1	A1,B4	B3,N	A2,A1	N,N	A3,B1	A1,N	A3,B2	A2,N	-1,-1	-2,-2	A2,N	B3,B2	N,N	A2,N	A1,N	A2,B3	N,B1	A2,B2	B2,N	-2,-2	A2,B3	-1,-1	B3,N	N,B4	A2,B1	-2,-2	A2,N	A1,N	N,B1	N,A4	A2,N	A2,N	A1,N	N,N	N,N	-1,-1	N,A4	N,A2	-1,-1	N,N	N,B4	N,N	-2,-2
iteration_178	-2,-2	-1,-1	N,A3	N,B1	-1,-1	A1,A4	B1,B6	N,N	A2,B3	A3,N	N,A2	N,A3	N,B1	-2,-2	N,B1	A1,A4	N,N	A1,B1	A1,N	-2,-2	-1,-1	A2,N	N,N	-1,-1	A4,B1	A4,N	A1,B1	A3,B1	A5,N	N,B2	A5,B1	A2,A2	N,B1	-2,-2	A3,N	N,B1	A2,B1	-1,-1	A2,N	A2,B1	-2,-2	-2,-2	A1,A2	-2,-2	-2,-2	-2,-2	A2,A1
iteration_179	-2,-2	-1,-1	A1,N	A1,B1	-2,-2	A3,B1	N,B1	-1,-1	N,B4	A1,A1	A1,B3	A1,A1	A1,A1	B1,B4	N,B1	A2,A2	A1,A1	A3,N	A3,N	A3,N	N,N	A1,A1	A1,A1	A1,B1	A2,N	A2,B1	A2,N	B1,B4	A1,A4	-2,-2	-1,-1	B5,N	A4,B1	N,A2	A4,B1	-2,-2	A4,B5	B1,B5	A4,N	B1,B5	A2,A2	A4,N	A4,A2	A2,A4	N,A4	N,N	A4,A4
iteration_180	A1,A4	A2,B2	A2,A1	A3,B1	A1,B2	-2,-2	-1,-1	A3,A1	B2,N	-1,-1	A3,A1	A1,B1	A3,A2	A1,B3	A2,B1	A1,A4	A1,B1	-2,-2	-1,-1	A1,N	A1,B2	A1,A3	A1,A3	A3,B3	A2,N	A2,N	A2,A1	B1,B3	A3,B2	-1,-1	B2,B1	A2,A2	B2,B1	B3,N	A3,B1	A1,B2	A2,B2	A2,B2	A2,B1	A2,B2	A3,N	A3,B3	A3,B3	A3,A3	-2,-2	-2,-2	A3,B2
iteration_181	-2,-2	-1,-1	A5,A2	A1,N	-2,-2	B2,B1	-1,-1	A2,A1	-2,-2	A5,N	A2,B2	A1,A5	A5,A1	A1,B2	A2,N	B3,B1	A2,A1	-2,-2	A5,B2	-1,-1	-2,-2	A1,B2	A1,B2	-1,-1	N,B1	A2,B1	A2,B3	B1,B2	-2,-2	A1,B1	A1,N	-2,-2	-2,-2	A1,B3	A4,B1	A1,A1	A2,N	-2,-2	-2,-2	-2,-2	A4,B1	B1,B5	A4,B3	B1,B3	A1,B3	B3,B3	A2,B3
iteration_182	A4,B1	B4,N	A4,B4	A3,N	A4,N	A1,B3	B4,N	A3,B4	B4,B1	A4,A3	A2,A2	A3,B4	B4,N	-1,-1	A3,B4	A1,A1	A4,N	A1,B4	B3,N	A1,B4	B4,B4	A2,B4	A3,A2	A2,N	A1,B4	A3,A1	A3,A1	A3,B2	N,B2	-2,-2	A3,N	A3,A1	B2,N	N,B4	A3,N	-1,-1	A1,N	A3,B2	A2,B1	A1,N	A2,B2	N,N	A2,N	B2,N	A4,B1	A4,N	N,N
iteration_183	B1,B3	A3,A1	A3,B1	-1,-1	A1,B1	A1,A2	A2,B1	A4,B1	B2,B1	A2,B1	B2,N	-1,-1	A3,A4	A1,B2	A3,A2	B1,B4	A3,A4	A2,A1	-1,-1	A1,B1	B1,B2	A3,N	A3,B2	A1,A4	A3,B4	A3,B4	A3,B1	N,A5	N,A2	-2,-2	-2,-2	N,A2	A1,N	A2,B3	N,N	-2,-2	-1,-1	N,A2	N,N	A1,A2	A4,B1	A2,A4	A4,A4	A4,A4	A1,B2	A2,B2	A4,N
iteration_184	B4,N	A1,A2	A1,B4	A3,N	A1,B4	N,B5	A3,B4	A1,A3	A1,B3	A1,N	B3,B2	A1,A3	A3,B4	B1,B2	A1,N	B4,N	-1,-1	A3,N	B4,B5	B4,N	A1,B3	A1,B3	A1,B3	A3,B1	B4,N	N,N	A1,B4	A3,A1	A3,N	A2,B2	A1,A3	-2,-2	A1,A3	B2,N	A3,A3	A2,A1	-1,-1	-2,-2	-2,-2	-2,-2	A2,A2	A3,B2	A2,B2	A3,A2	A2,A3	A2,B2	B2,B6
iteration_185	A1,B4	A1,B2	A1,B2	A3,B4	A1,B4	A3,B1	A1,B4	A1,B4	A1,A1	A1,A3	-2,-2	-1,-1	B2,B4	A1,B3	A3,B2	A1,A1	A3,B2	A1,B1	A1,A3	A1,A3	A1,A1	-1,-1	-2,-2	B3,B4	A1,B2	A3,A1	A1,B2	A3,B1	B4,B1	B4,B1	A3,B4	A2,B1	-1,-1	A4,B1	B1,B1	B4,B4	A2,A3	A3,B1	A2,B1	A2,B1	B1,B4	A4,B1	B1,B4	A4,B1	B4,N	B1,B4	A3,B4
iteration_186	N,B1	B2,N	N,B2	B3,N	B2,N	A4,N	B2,B3	N,N	A1,A1	B3,N	A3,B2	N,B3	B3,N	-2,-2	N,B2	N,B5	B3,N	B3,N	B3,N	A4,B2	A1,N	-1,-1	B2,N	-2,-2	N,N	N,N	B5,B2	N,B3	A2,B3	A1,B3	A2,N	N,A5	A2,N	B2,B3	A2,N	A1,N	N,N	N,N	A2,N	N,A5	N,B5	N,B2	N,N	N,B5	-1,-1	-2,-2	N,N
iteration_187	-1,-1	A1,B2	A1,B1	N,A2	A1,B1	B5,N	A1,A2	N,B1	-2,-2	A1,N	-1,-1	A1,A2	N,B1	A1,N	A1,N	B1,B3	N,B1	A2,B5	A1,B5	A2,N	-2,-2	A2,B3	-2,-2	A1,B1	N,B1	B3,N	B3,N	A2,N	B3,N	B5,N	A2,B3	A1,B1	N,N	-1,-1	-1,-1	A2,B5	N,B1	N,B1	-1,-1	A1,N	A4,N	B2,N	A4,B2	N,N	B3,B1	A1,B3	B2,N
iteration_188	A1,B2	A3,B1	B1,B2	B3,B1	A3,A1	A2,B1	B1,B1	N,B3	N,B3	B2,B1	A4,B1	B1,B3	B2,B1	A2,B1	B2,B1	A2,A3	B1,B1	-1,-1	B1,B1	B1,B1	N,N	B1,B1	A4,B1	B1,B2	A2,B1	A2,B1	A2,B2	-2,-2	-2,-2	A2,B3	B4,B3	A3,B1	N,B4	-2,-2	-2,-2	B3,B4	B1,B4	-1,-1	A3,N	N,B1	A2,A2	B4,B1	A2,B1	A2,B4	-2,-2	-2,-2	B1,B1
iteration_189	A1,B4	A3,N	A1,A3	A1,B3	A1,A3	B4,N	A1,B3	A3,B3	B1,B3	A3,B3	A2,B3	A1,A1	A1,A1	A2,A2	A3,B3	A2,N	A3,B3	B3,B4	A1,B4	A1,N	B3,B1	A2,A1	A2,A1	A1,A2	A3,A2	A3,A2	A3,A2	-1,-1	B3,B2	-2,-2	-2,-2	A1,B2	B3,B3	A5,N	B3,B3	-1,-1	N,B1	B2,B3	-1,-1	B2,B3	B1,B1	A5,B3	A5,B1	A5,B1	B1,B2	A5,B1	A5,B3
iteration_190	B4,B1	N,B1	B4,N	-1,-1	B1,B1	B3,B2	A1,B4	A1,B4	-1,-1	-1,-1	A1,B3	A1,N	A1,B4	N,B5	-1,-1	A1,B3	A1,B4	B4,B3	B4,B3	B4,B3	A3,B4	A1,A1	A1,A1	B4,N	A1,B3	A1,A1	A1,B3	A1,A2	A3,B2	A3,B2	A3,A1	N,A2	A3,A1	B1,B1	A3,A1	A3,A3	A1,N	A3,A2	-2,-2	-2,-2	A3,A1	A3,B1	A3,A3	A3,A1	-1,-1	-2,-2	-1,-1
iteration_191	A1,N	B4,B1	N,B1	N,N	A1,B4	-1,-1	-1,-1	N,B1	N,A4	-1,-1	A1,B1	N,B1	N,N	A2,A1	N,B1	-2,-2	N,N	-2,-2	-2,-2	-2,-2	N,N	N,B1	A1,N	N,A2	-2,-2	-1,-1	N,B1	-1,-1	N,A2	-2,-2	-2,-2	B1,B3	A2,N	N,B3	N,A2	-2,-2	A2,B1	-1,-1	B3,N	A2,B1	A3,B2	N,N	-1,-1	A3,N	-2,-2	-1,-1	A2,N
iteration_192	-2,-2	-2,-2	A3,A1	-1,-1	-1,-1	A1,B2	A3,A2	A3,A2	-1,-1	A3,B2	B2,B1	A3,B2	A1,A2	A3,B2	A1,B2	A1,B3	-2,-2	A1,A3	A1,A3	B2,B6	-2,-2	B2,B1	A3,B2	A1,B2	A1,B2	A1,A1	A1,A1	A2,A2	A3,B2	A2,B3	-1,-1	A2,N	A2,B2	N,A5	A3,A2	A2,A3	A2,N	A2,B2	-1,-1	A2,A2	B1,B4	A2,N	N,B1	B4,N	-1,-1	A1,N	A2,B1
iteration_193	B2,B3	A1,B2	B2,B2	A2,B1	A1,B2	N,N	B1,B2	-1,-1	-1,-1	A2,B2	A1,B3	B1,B2	A2,B2	A3,B2	B1,B2	A4,A1	A2,B2	A5,B1	-1,-1	N,B2	A3,B1	A1,B2	B3,B2	B2,B2	A1,B2	A4,B2	A4,B2	B1,B2	A2,B2	A3,A1	B2,B1	A1,A3	B2,B2	A1,N	B2,B1	A3,B1	A3,B2	A1,B2	A1,B2	A1,B2	A2,B1	N,B1	A2,N	A2,B1	-1,-1	B2,N	B2,N
iteration_194	-2,-2	-2,-2	A3,A4	B1,B1	-2,-2	A3,A2	A4,B1	A4,B1	N,A3	A3,B1	N,A5	A4,B1	A3,B1	A1,A1	A3,B1	A1,B2	A4,B1	A3,B1	A3,B1	-1,-1	N,B1	N,N	A4,A3	A1,B1	A1,B1	A1,A3	A1,B1	B1,B1	-1,-1	A5,N	B1,B1	A2,A2	A4,B1	A3,A2	B1,B1	A5,B1	A4,A2	A4,A2	A2,B1	A2,B1	A4,N	A3,B1	N,B1	A4,B1	-2,-2	-2,-2	-1,-1
iteration_195	-1,-1	B4,B1	A3,B4	A3,N	-1,-1	-2,-2	B4,B1	A3,B1	N,B3	A3,B1	-1,-1	B4,B2	A3,B2	-1,-1	A3,B1	B1,B1	A3,B1	-2,-2	-2,-2	-2,-2	A3,N	A1,B4	-2,-2	A3,B2	A3,B1	-1,-1	B1,B1	-2,-2	-2,-2	A1,B3	B1,B2	-2,-2	-2,-2	-2,-2	-2,-2	B3,B1	B1,B5	-2,-2	-2,-2	-2,-2	-2,-2	-1,-1	A2,N	-2,-2	-2,-2	-2,-2	A2,B1
iteration_196	B2,B2	A1,N	A1,B2	A4,A1	A1,B2	A1,N	A1,A1	A4,B2	N,A2	-1,-1	B2,B3	A1,B2	A4,B2	-1,-1	A1,B2	N,A3	A1,N	A1,A1	A1,N	A1,A1	B2,N	B2,B2	A1,B2	-1,-1	B2,N	A1,N	A1,N	-2,-2	-2,-2	B2,N	A2,N	A1,B1	N,A2	-2,-2	-2,-2	A2,B2	A1,N	A1,N	N,B1	N,B1	B1,B4	A4,N	A4,B4	A4,B1	-2,-2	-1,-1	A4,A1
iteration_197	A1,B4	A2,A2	-1,-1	A3,A4	A1,A2	-2,-2	A2,A4	A1,A3	B4,B1	-2,-2	A2,B1	A4,A2	A4,A2	A2,B2	A4,A1	A2,B1	-2,-2	-2,-2	-2,-2	-2,-2	A1,B4	A2,A4	A4,B1	A2,A4	A1,B1	A4,B1	A2,A1	A3,B2	A4,B1	A1,A1	B2,B1	A5,N	A4,B2	-2,-2	-1,-1	A1,B2	A5,B2	A5,B2	A4,N	A5,B2	N,B4	N,A3	N,N	A3,N	-1,-1	-1,-1	A5,N
iteration_198	A1,B2	B3,N	A1,B3	B1,B2	A1,B3	A4,N	B3,B2	A1,B1	B3,B2	A1,B1	A3,B1	B3,B1	B3,B1	-2,-2	B3,B1	-2,-2	A1,B1	A4,B3	A4,B3	B2,N	A1,B3	-1,-1	-1,-1	-2,-2	-2,-2	-2,-2	-2,-2	-2,-2	-2,-2	A2,N	B2,B1	-2,-2	-2,-2	A2,B1	B1,B2	A2,B2	-2,-2	-2,-2	-1,-1	-2,-2	A3,A1	A2,B1	A3,B1	A2,A1	N,B2	N,B1	-1,-1
iteration_199	-2,-2	-2,-2	A5,A1	A3,N	-2,-2	-1,-1	A5,N	A5,A3	A3,B1	A1,A3	A1,A3	A5,N	A1,A3	-2,-2	A1,A3	A2,B3	A1,A3	B5,N	N,N	A5,B5	A5,B1	A5,N	A1,N	-2,-2	A3,B3	A2,A3	A1,B3	B5,N	A1,A3	N,A2	A1,B5	B4,N	A1,B5	-2,-2	-1,-1	B5,N	B5,N	B5,B4	A1,B4	A1,N	A1,A1	-1,-1	A1,B3	A1,B3	-2,-2	-2,-2	A1,B5
iteration_200	A4,B1	A4,A1	A4,B1	B2,B2	A4,A1	A1,A2	A4,B2	-1,-1	A2,B1	A4,B2	-1,-1	A4,B2	A4,B2	A1,B4	A4,B2	A3,N	A4,B2	A4,A2	A4,A1	A4,A1	A2,B2	A4,B3	B2,B1	A1,B2	A4,A3	A4,A3	-1,-1	A3,B2	B2,B2	A2,B2	B2,B2	B4,B1	B2,B2	A2,B3	B2,B2	B2,B2	B2,B1	B2,B4	B2,B4	B2,B1	-2,-2	-1,-1	-2,-2	-2,-2	-1,-1	A1,B3	-2,-2
iteration_201	N,B4	N,B5	N,N	N,A2	B5,B4	B1,B1	N,N	N,N	A1,B1	N,N	A1,B1	-1,-1	N,A2	N,A2	N,N	N,B3	N,A2	N,B1	N,B1	N,B1	N,B1	A1,N	N,B1	N,N	N,N	N,B3	N,N	B2,N	A2,N	A2,B2	N,N	B1,B1	A2,B2	A1,A4	-1,-1	B2,N	N,N	B2,B1	-1,-1	A2,B1	-2,-2	-1,-1	-1,-1	-2,-2	N,B1	A1,N	N,B1
iteration_202	-2,-2	-2,-2	B2,N	A3,B1	-2,-2	A4,B1	B1,B2	N,B1	A1,B4	A3,N	A3,B2	A3,B2	A3,N	-1,-1	A3,B2	A3,B2	A3,N	A4,B1	-1,-1	B1,B1	-1,-1	-1,-1	B2,B2	-2,-2	A3,B2	A3,A3	A3,B2	B1,B2	A3,B2	A3,B2	B2,B1	B5,N	A3,B1	A2,A1	B2,B2	A3,B2	N,B1	A3,B5	N,B1	-1,-1	A2,B2	A2,B2	A2,A2	A2,A2	A3,B2	A2,B2	A1,B1
iteration_203	-2,-2	-2,-2	B3,N	A1,N	-1,-1	-2,-2	-1,-1	A1,N	B1,B2	N,N	-2,-2	B3,N	A1,N	A2,B1	A1,B3	B4,N	N,N	A1,N	A1,N	A1,N	N,B1	-2,-2	-2,-2	A2,A1	A1,B4	A1,N	A1,B4	A1,B2	N,B4	A4,B5	A1,N	A4,B1	B2,N	A1,B4	A1,N	A1,N	-1,-1	N,B1	-1,-1	N,B1	B2,B1	A1,B4	-1,-1	A1,B2	B1,B4	A1,B1	A4,B1
iteration_204	A2,A2	B3,B2	-1,-1	A5,B4	A2,B3	B4,N	A5,A2	A5,A2	-1,-1	A2,B4	N,B2	B4,B3	A2,B4	A4,A1	A5,A2	A1,B1	B4,B3	A2,B4	A5,B4	A5,N	-2,-2	B3,N	B3,N	A4,B4	A1,A5	A1,A2	A1,A2	A5,N	B4,B1	-2,-2	N,B1	A3,A1	B4,N	-2,-2	B4,N	-2,-2	A1,N	A3,B4	A3,B4	A3,B4	-1,-1	-2,-2	-2,-2	-2,-2	-2,-2	-2,-2	-2,-2
iteration_205	B5,N	A1,B1	A1,B5	A3,B1	-1,-1	B4,N	A1,B1	B5,B1	-2,-2	A3,B5	-1,-1	B5,B1	A1,A3	A1,N	A3,B5	A4,A1	A3,B5	N,B1	A1,B4	A1,N	-2,-2	-2,-2	A3,B1	-1,-1	A3,A1	A3,A4	-1,-1	A3,B1	-1,-1	-1,-1	A3,B1	A2,A2	N,B1	N,B1	A3,N	A3,A3	A2,N	A2,B1	A2,N	A2,B1	B1,B1	A3,B1	A3,B1	-1,-1	A1,B3	A1,N	A3,N
iteration_206	-2,-2	A5,N	A3,A5	A1,B3	A5,B2	A2,N	A5,B3	A5,B3	A1,B2	A3,B3	A2,A3	A5,B3	A3,B3	B2,B2	A1,A3	-2,-2	A3,B3	A5,N	A5,A2	A2,B3	A5,B2	A2,B3	A5,A3	B3,B2	-2,-2	-2,-2	-2,-2	A1,N	B3,B1	B5,N	A1,B3	N,B3	A1,B1	B1,B1	-1,-1	A1,B5	B1,B3	N,B1	B1,B3	A1,N	-1,-1	A1,B1	B1,B1	B1,B1	N,B3	N,B1	B1,B3
iteration_207	A1,A1	B2,B2	A1,B2	A1,B2	A1,B2	A2,N	-1,-1	A1,B2	A1,A3	A1,B2	A1,A3	A1,A1	B2,B2	N,B5	A1,B2	B5,N	A1,B2	B2,N	A2,B2	B2,N	A1,A1	A1,A1	-1,-1	B2,N	A1,B5	B2,N	A1,B5	B2,B2	A1,B4	A2,B1	A1,B2	A3,A1	A1,B2	A3,B1	A1,B2	-1,-1	A3,B2	A1,A1	A1,A3	A1,A3	B3,B2	A1,A3	A1,B3	-2,-2	A2,B1	-1,-1	B3,B2
iteration_208	A2,B3	A2,B1	B1,B3	A1,A1	-1,-1	A1,B4	A1,B1	A1,B3	B4,N	A1,B1	A1,B2	A1,B1	A1,B3	B1,B1	A1,B3	A3,N	A1,B3	-1,-1	A1,B1	B1,B4	B3,B4	B2,B1	B2,B1	B3,B1	B3,N	A3,B3	A3,B3	A1,B4	A4,A1	-1,-1	A4,B4	A1,B3	A1,B4	A1,B1	A1,A1	B4,B1	A1,B3	A1,A1	A1,A1	A1,B3	A2,A3	A1,A1	A4,N	A1,A2	N,B1	B1,B1	A4,B1
iteration_209	A3,B1	B3,N	A3,B3	A3,B2	B1,B3	B5,N	A3,A3	A3,B2	A2,A1	A3,B2	-2,-2	B3,B2	A3,A3	N,B4	B3,B2	-2,-2	A3,A3	A3,B5	A3,B5	A3,N	A2,B2	-2,-2	-2,-2	A3,N	-2,-2	-2,-2	-1,-1	A3,B1	B1,B2	A1,B3	A3,B1	-1,-1	-1,-1	B5,N	A3,B1	B1,B3	A2,B1	A2,B1	-2,-2	-2,-2	-1,-1	B1,B1	A2,B1	A2,B1	-1,-1	A1,B5	A2,B1
iteration_210	N,A2	A1,B1	N,B1	N,B3	N,B1	N,B2	N,N	N,N	-1,-1	N,B1	-2,-2	B1,B3	N,B3	A1,B1	B1,B3	A2,N	-1,-1	N,B2	N,N	N,B2	N,B1	-2,-2	-1,-1	A1,N	A2,B1	A2,B3	A2,B1	A5,N	B3,B1	A1,B1	A5,B3	B3,N	A5,B3	B1,B4	A5,B3	A1,B3	A5,N	B3,B3	B3,B3	A5,N	-2,-2	B3,B1	-2,-2	-2,-2	A4,N	A4,B1	-2,-2
iteration_211	-1,-1	A1,A4	A1,B2	N,N	-2,-2	B1,B1	B2,N	A1,N	A2,B3	A1,N	N,A2	B2,N	A1,N	A1,B2	B2,B2	A4,N	A1,N	N,B1	-1,-1	N,B1	A2,N	N,N	N,N	A1,A1	B2,N	A4,B2	-2,-2	N,A2	N,A5	A4,B1	A5,A2	B1,B3	N,N	A4,A1	-1,-1	A5,B1	B3,N	N,B1	N,B1	N,B3	-2,-2	-2,-2	A2,A4	-2,-2	B1,B1	A4,B1	A2,B3
iteration_212	-2,-2	-1,-1	B4,B3	A1,B2	-2,-2	A1,A2	-1,-1	A1,B4	B4,B1	A1,B3	A2,B2	B2,B4	B2,B4	A2,N	B2,B4	-1,-1	A1,B4	A1,B4	-2,-2	-2,-2	A1,B4	-1,-1	A2,B2	A2,B4	-1,-1	A2,B4	-2,-2	A1,A3	B2,B1	A1,B3	-1,-1	B4,N	A1,B2	A1,A2	A1,B2	-1,-1	B2,N	B2,B4	A1,A2	-1,-1	A1,B4	A2,B2	A2,A1	A1,B2	-1,-1	A1,B1	A2,B2
iteration_213	-1,-1	B4,B1	A3,B4	A4,A3	A3,B1	A3,B1	A4,B4	A4,B4	-2,-2	A4,B4	A3,B1	-1,-1	A3,A3	-1,-1	A3,A3	A2,B1	A4,B4	A3,B4	A4,A3	A1,B4	-1,-1	A3,B1	A3,A3	A3,A5	A3,B1	-1,-1	A3,B1	-2,-2	-2,-2	-2,-2	-2,-2	A1,B3	A4,A1	A4,A1	-2,-2	-1,-1	A1,A1	A1,A1	A1,A1	A4,B3	-1,-1	-2,-2	A3,A1	-2,-2	A4,B1	A4,A4	A1,A3
iteration_214	B2,N	-1,-1	B2,B1	-1,-1	A3,B2	A2,A2	A2,B1	-1,-1	A2,A2	A1,B2	B2,N	A1,B1	A1,B2	B2,B2	A1,B2	B2,B2	A2,B1	A2,B1	A2,B1	A2,A2	A2,B1	A1,B2	A1,B2	B2,B2	B2,B2	A1,B2	A1,B2	A2,B3	A2,A1	-1,-1	A2,A1	B2,B1	-1,-1	A1,A1	A2,A2	A1,B4	A2,B1	A2,B2	-1,-1	A2,B1	B2,B2	A1,A2	A2,B2	A1,B2	A2,A1	A1,A2	A2,B5
iteration_215	A1,B4	B2,N	B4,B2	A2,N	A1,B2	-1,-1	A2,B2	A2,B2	A2,A1	A2,B2	A1,B4	N,B4	A2,B2	-2,-2	A2,B4	A2,B1	B4,N	B2,B4	-1,-1	B2,N	A2,B2	B4,N	A1,N	-1,-1	A2,B1	-1,-1	A2,A2	A2,N	A2,A2	N,A4	N,A2	A1,B2	A2,A2	-2,-2	-1,-1	N,N	A1,A2	A2,B2	A1,A2	A2,B2	-2,-2	-2,-2	-2,-2	-2,-2	-2,-2	-2,-2	-2,-2
iteration_216	A4,A1	A4,A1	A4,B1	A2,N	A4,B3	A1,B3	A4,A2	A2,B1	B1,B1	A4,N	-1,-1	A4,N	N,B1	A1,B4	A2,B1	A2,A3	N,B1	A1,A2	A1,A4	A2,B3	A2,B1	-2,-2	N,N	-1,-1	A2,A3	A2,A2	A2,B1	B3,N	-1,-1	A4,B1	A2,B3	-1,-1	A2,N	B2,B2	A3,B3	A2,B1	B3,N	A2,N	A2,B3	B3,N	A2,A1	A3,B2	A2,B2	A3,A1	A1,B1	B1,B2	A2,B3
iteration_217	A3,N	B2,B1	A3,B2	A3,A2	N,B1	-1,-1	A2,B2	A1,N	-1,-1	A3,A2	B1,B2	A3,B2	A3,A2	B3,N	A3,A2	-1,-1	A3,A2	A1,B2	A2,B2	A2,A1	-2,-2	A3,B1	B2,B1	A2,B3	-2,-2	A2,N	-2,-2	-2,-2	-2,-2	-2,-2	-2,-2	-2,-2	-2,-2	A3,A1	A2,A3	-2,-2	-2,-2	-2,-2	-2,-2	-2,-2	B1,B1	A3,A2	-1,-1	A3,B1	A2,B2	A3,B2	-1,-1
iteration_218	-2,-2	-2,-2	A4,A1	A1,B1	-2,-2	B5,N	A4,B1	A1,B1	A4,N	-1,-1	A1,B1	A1,A4	A4,B1	N,B2	A1,A4	A3,B2	-1,-1	B1,B5	A4,B5	A4,N	A1,A4	A1,B1	A1,B1	A4,N	A3,A4	A3,A1	A3,A4	A1,B2	A1,B1	B3,B1	A1,A1	A1,B3	B2,B1	A3,B2	A1,A1	A1,B3	A1,B2	A1,B1	A1,B1	B3,B2	A1,N	A3,A1	-2,-2	A1,N	A2,A2	A3,A2	A1,A4
iteration_219	A3,B1	A3,N	A3,B1	A2,B1	A3,B1	B1,B1	B1,B1	B1,B1	A3,A1	A3,B1	B3,B2	A3,B1	A3,A2	A2,B3	A2,B1	A1,A4	A2,B1	B1,B1	B1,B1	B1,B1	A3,B1	A3,B3	A3,B2	A2,B3	A2,A4	A2,A4	A2,A1	B1,B2	A2,A2	-2,-2	-1,-1	B5,N	A2,B1	A2,B1	A2,B2	-2,-2	A2,B5	-1,-1	A2,N	B1,B4	A2,B1	A2,B1	B1,B1	A2,A2	A3,A2	A3,B1	B5,B1
iteration_220	B3,B1	-1,-1	A1,B3	A4,B4	A1,B1	A1,B2	A1,B4	B3,B4	-2,-2	B3,B4	A3,B2	B3,B4	A1,A4	-2,-2	B3,B4	-2,-2	A1,B4	A1,B2	B4,B2	A1,B2	-1,-1	-1,-1	A3,B4	-2,-2	-2,-2	-2,-2	-2,-2	B1,B4	A4,A1	-1,-1	A4,B1	B3,B1	A1,B1	N,A2	A1,B4	A4,B1	A1,B3	B1,B1	B1,B3	A1,B3	-2,-2	B4,N	-1,-1	-2,-2	-2,-2	-1,-1	B3,B2
iteration_221	A1,B4	A1,B3	A1,B3	A1,B1	A1,A1	-2,-2	-1,-1	-1,-1	-2,-2	B3,B1	A1,B2	A1,B3	B3,B1	-2,-2	-1,-1	B3,N	B3,B1	-2,-2	-2,-2	-2,-2	N,B1	A1,B3	A1,B3	-2,-2	A1,B3	A1,N	A1,N	B1,B1	A4,A1	A1,A4	A4,B1	A1,B3	-1,-1	A1,A3	A4,B1	A4,A1	A1,B1	A4,B3	A1,A4	B3,B1	A1,B1	A1,B1	A1,A1	A1,A1	-1,-1	A1,B1	A1,B1
iteration_222	B1,B1	A3,A1	A3,B1	A3,B4	B1,B3	A3,B2	A3,B4	B1,B4	A2,B3	A3,A3	-1,-1	B1,B4	A3,A3	A3,A2	-1,-1	A2,B3	A3,B4	A3,B2	A3,B2	A3,A3	A2,B1	-2,-2	-2,-2	A3,A3	B3,B4	A2,B1	A2,B1	B4,N	A3,B1	A1,A3	N,B1	A2,B1	N,B1	A3,A2	B1,B4	A1,N	-1,-1	A2,N	A2,N	-1,-1	A3,B2	A3,B1	A3,B2	A3,B1	-2,-2	-2,-2	A2,B2
iteration_223	A3,B1	A4,B1	-1,-1	A3,A2	B1,B1	-2,-2	-2,-2	-2,-2	-2,-2	-2,-2	A1,N	-2,-2	-2,-2	-2,-2	A3,B1	-1,-1	-2,-2	-2,-2	-2,-2	-1,-1	-1,-1	-2,-2	-2,-2	-2,-2	B1,B1	A3,B1	A3,B4	A2,A2	A3,B1	A1,B2	A3,A2	-2,-2	A3,A2	A2,A3	A3,A2	A3,B2	-2,-2	-2,-2	-2,-2	-2,-2	N,B1	N,A2	N,B1	N,N	-1,-1	A2,B3	-2,-2
iteration_224	-2,-2	-2,-2	A2,A4	-1,-1	-2,-2	-1,-1	A1,A4	-2,-2	-2,-2	-2,-2	B1,B3	-1,-1	A2,A2	-1,-1	A4,A2	A2,B1	-2,-2	A1,B3	-2,-2	A1,B3	-2,-2	A2,B1	A2,B3	A2,B4	A4,B1	A2,A2	A4,B1	A2,A1	A2,B1	B3,B1	A2,B1	B2,B1	A1,B1	B4,N	A2,B1	B1,B3	B1,B1	B1,B1	B1,B2	A1,B2	-1,-1	B1,B4	-1,-1	-2,-2	-2,-2	B4,N	B1,B1
iteration_225	-1,-1	A4,B1	B1,B3	N,N	B1,B3	-2,-2	N,B3	N,B1	-2,-2	N,B1	-2,-2	N,B1	N,B1	A1,B3	N,B1	A4,B1	N,B3	B3,N	-2,-2	-2,-2	-2,-2	N,B1	-1,-1	B3,N	N,B1	B1,B1	A4,B1	N,B5	-1,-1	A4,B1	N,B2	-2,-2	-2,-2	-2,-2	-2,-2	N,B1	-1,-1	-1,-1	-2,-2	-2,-2	A2,B1	A2,N	A2,B1	A2,A2	-2,-2	-1,-1	A2,A5
iteration_226	A3,B1	N,A4	N,B1	A1,B3	A3,N	B3,N	A1,B1	-1,-1	-2,-2	A1,B1	A2,B3	B3,N	-1,-1	-1,-1	A1,B1	B2,B1	A1,N	A1,N	B1,B3	A1,B3	-2,-2	B3,B3	A2,B3	A1,B4	A1,B1	A1,B2	A1,B2	B1,B3	A1,A1	B3,B2	A1,B1	-1,-1	A1,B1	N,A3	A1,B1	A1,B3	A1,B4	A1,B4	B1,B1	A1,B4	A4,B1	A1,N	A1,B1	A4,N	-2,-2	-1,-1	A1,A1
iteration_227	A2,B3	B2,B2	B3,B2	A3,B1	-1,-1	A2,A3	A3,B3	-1,-1	B2,B1	A3,B2	-2,-2	B1,B2	B1,B3	-2,-2	B1,B2	-1,-1	A3,B2	A2,B3	A2,B3	A3,A2	A3,B2	-2,-2	-2,-2	-2,-2	-2,-2	-2,-2	-2,-2	A3,B2	A3,B1	A1,B1	A3,B1	A2,B3	A3,A3	A2,B1	B2,B1	A3,A1	A2,A3	A2,A3	N,N	A3,B3	A2,B3	A2,B1	A2,B3	A2,B3	N,A4	N,B1	A2,A3
iteration_228	-2,-2	-2,-2	-1,-1	B3,B4	-1,-1	-2,-2	-2,-2	N,A2	A3,B1	-2,-2	-2,-2	-2,-2	A1,N	-2,-2	A1,N	A1,B3	-2,-2	-2,-2	-2,-2	-2,-2	N,B1	-2,-2	-2,-2	-2,-2	A1,B3	A1,B3	A1,A1	A1,B3	A2,A2	-2,-2	A1,A2	A1,B3	A1,A2	A1,A2	A2,B3	-2,-2	A1,B3	A1,A2	A1,A2	A2,B3	A2,A1	A1,B3	A1,A1	A2,B3	-2,-2	-2,-2	A1,A1
iteration_229	B2,B2	A4,A1	A4,B2	A4,B1	A4,B2	A1,B4	A4,A4	B2,B1	-2,-2	A4,A4	A2,A2	A4,B2	A4,A4	A4,A1	A4,A4	A4,N	A4,B2	A1,A4	A4,B4	A4,B4	A5,B3	A4,A2	A4,A2	A4,A4	A4,N	A4,N	A4,A4	B2,B1	A4,A1	-1,-1	A4,B2	-1,-1	A4,B1	-1,-1	A4,B1	B2,B3	B1,B2	A4,B2	A4,B2	A4,B1	A1,A3	A4,B1	A1,B1	A1,B1	-1,-1	A1,B1	B1,B2
iteration_230	B4,B1	A1,A1	A1,B4	-1,-1	A1,B1	A2,A2	A1,B2	A1,B2	A1,B2	A1,B2	N,B3	A1,B2	B4,B2	A3,B1	B4,B2	A3,B1	B4,B2	A2,B2	A1,A2	A1,A2	B2,B2	B2,N	-1,-1	B1,B4	B1,B4	A3,B2	B1,B4	N,N	A1,B2	-2,-2	B2,B3	A3,N	A1,B2	A3,B1	B2,B3	-2,-2	A1,N	A1,A3	A1,A3	A1,N	-1,-1	A3,B2	A3,N	A3,N	B1,B1	B1,B1	N,N
iteration_231	B2,N	A1,A1	-1,-1	A3,N	A1,B2	B1,B1	B2,N	-1,-1	A1,A1	A1,N	A2,B2	N,B7	-2,-2	-1,-1	A1,N	A2,B2	-2,-2	N,B1	N,B1	N,B1	A1,B2	B2,N	B2,N	-2,-2	A1,B2	A2,N	A2,A1	B5,N	A3,N	B1,B1	A3,N	B2,B1	A3,B5	A1,A1	N,N	A3,B1	A3,B1	B5,B2	A3,B2	A3,B1	-1,-1	A1,N	A1,A3	-2,-2	-2,-2	-1,-1	A3,A1
iteration_232	-2,-2	-2,-2	A1,N	A3,B1	N,B1	N,A2	A3,A1	N,B1	-1,-1	N,B1	B3,B1	A3,N	A1,B1	A4,B1	A1,B1	A3,B2	A3,N	-2,-2	A1,N	A3,A2	-2,-2	A3,B3	N,B1	B1,B1	A3,A1	A3,B1	A3,B1	A4,B1	A3,A2	B5,N	A4,A3	B4,N	A2,B1	A1,A1	A3,B1	A4,B5	N,B1	A2,B4	-1,-1	B1,B4	B2,B3	A1,B1	B1,B2	A1,B2	-2,-2	-1,-1	N,B1
iteration_233	A1,B3	A2,A2	A2,B3	A1,N	A1,A2	A2,A2	A1,B3	-1,-1	A2,B3	B3,N	A2,B2	B3,N	A1,B3	A2,B2	B3,N	-1,-1	A2,N	A1,A2	A2,B3	A2,B3	-1,-1	A2,B3	A2,B3	A1,A2	-2,-2	-2,-2	B3,N	B5,N	-1,-1	-2,-2	-1,-1	A4,N	A1,B5	-2,-2	A1,B5	-1,-1	A4,B5	A1,N	B5,N	B5,N	-2,-2	-1,-1	B5,B1	N,B1	-2,-2	-2,-2	A4,B5
iteration_234	A4,A1	A2,B3	A4,B3	A1,A3	-1,-1	B2,N	A4,A3	A4,A3	B2,B3	A3,B3	B1,B1	A4,A3	A1,B3	A3,B1	A4,A3	-2,-2	A1,B3	A4,B2	-1,-1	A3,B2	A3,B2	A3,B1	A4,B1	B3,B1	-1,-1	-2,-2	-2,-2	-1,-1	A1,A1	A2,A1	A1,B1	A1,B3	A1,B1	B1,B1	A1,B1	A2,B1	A1,B4	A1,B4	B1,B4	B1,B4	A3,B2	B1,B1	B2,B1	A3,B1	A4,A1	A4,B1	B4,B1
iteration_235	B1,B4	A2,B2	A2,B1	A4,B1	A2,B4	-2,-2	A2,A4	A2,B1	B2,B2	B1,B1	N,B2	A2,A4	B1,B1	A1,N	A2,A4	B1,B2	A4,B1	-2,-2	-2,-2	-1,-1	A2,B2	-1,-1	A2,N	N,B1	A2,B2	A2,B2	A4,B1	A4,A1	-1,-1	A3,A1	-1,-1	A1,B4	A1,B1	B4,B1	-1,-1	A3,B1	B1,B4	B1,B4	B1,B4	B1,B4	B2,B3	A1,B1	A1,B3	A1,B2	N,B1	A3,B4	A1,B1
iteration_236	A2,B3	B3,B1	B3,B3	N,B5	A2,B3	A1,B4	B3,N	B5,B3	A4,B1	B3,N	-2,-2	B3,B5	B3,B5	A1,B4	B3,B5	-2,-2	B3,B5	B4,B3	A1,B3	-1,-1	A4,B5	-2,-2	-2,-2	B4,B3	-2,-2	-2,-2	-2,-2	-1,-1	N,B5	A1,B2	N,N	B1,B4	N,N	N,B4	B5,N	B2,N	N,B1	N,B1	N,B4	N,B1	-2,-2	B4,N	-2,-2	-2,-2	N,A3	N,N	-2,-2
iteration_237	B2,B2	A3,B1	B1,B2	A2,B3	-1,-1	A1,A4	B3,B1	A2,B1	A2,B1	B3,B2	A2,A1	B3,B1	B3,B1	-2,-2	A2,B1	A1,B3	B3,B1	A1,B1	A4,B3	A1,B3	A2,A2	A2,B1	A2,B1	-2,-2	A1,B1	A1,A2	-1,-1	A2,B2	B3,B2	A4,B1	-1,-1	-1,-1	A2,B3	B2,B2	B2,B3	B1,B2	B3,B3	A2,B3	A2,B3	A1,B3	A3,B1	B2,B2	A3,B2	A3,B2	N,B3	B2,N	A3,B3
iteration_238	A1,A4	A4,B1	-1,-1	A1,B2	A4,A1	A2,B3	A1,A1	A1,A4	B4,N	A1,B2	A5,N	A1,B2	A4,B2	B2,B3	A4,B2	A2,B3	-1,-1	A1,B3	A2,A1	A2,A1	A1,B4	A5,B2	A1,N	A1,B2	A2,A4	A2,B2	A4,B3	-1,-1	A2,B2	A1,B3	A2,B4	A4,B1	B2,B4	B1,B4	A1,B2	B4,B3	A4,B2	A4,B2	-1,-1	B1,B2	A2,A2	B2,B1	A2,B2	A2,B2	A1,A1	A1,B1	A2,A4
iteration_239	B1,B2	A2,A3	A2,B1	B1,B1	A2,B2	A1,A4	B1,B1	B1,B1	A1,B4	A2,B1	A1,B1	B1,B1	B1,B1	A2,A2	B1,B1	-1,-1	B1,B1	A1,B1	-2,-2	A1,B1	A1,B1	A1,B1	-1,-1	A2,B1	B1,B2	-1,-1	A2,B1	N,B1	B1,B1	A2,B2	N,B1	A1,A1	N,B1	-1,-1	N,B1	A2,N	-1,-1	A1,B1	A1,N	A1,N	-1,-1	N,B1	B1,B1	N,B1	A1,B1	N,B1	A1,B1
iteration_240	A3,A1	A3,B1	A3,A1	B2,B4	A3,B1	A3,B1	A1,B2	A3,B4	N,B2	A3,B4	A1,A1	A1,B2	A3,B2	A4,A1	A1,B4	B1,B1	A1,B4	-1,-1	A3,B2	A1,A3	A3,N	A1,A1	A1,B2	A3,A4	A1,B1	A1,B1	B4,B1	A3,B2	N,B4	-2,-2	B2,N	-2,-2	B2,B4	A1,N	B2,B4	-1,-1	B2,B4	-2,-2	-2,-2	-1,-1	A4,N	-1,-1	N,N	A4,B2	-2,-2	-2,-2	N,B2
iteration_241	-2,-2	-2,-2	B2,B1	A2,A1	-2,-2	N,A2	A1,B1	A1,B2	A3,B2	A1,B1	A2,A2	A2,B1	A2,B2	A1,B3	A2,B1	B1,B3	A2,B1	A1,N	A1,N	N,B1	A1,B2	A2,A2	A2,A2	A2,B3	A2,B3	B1,B1	A2,B1	-2,-2	-2,-2	A3,B2	A2,A1	A2,B2	A1,A2	B1,B4	-1,-1	A3,A2	A2,A2	A1,B2	A2,A2	A2,A2	-2,-2	-2,-2	N,A3	-2,-2	A1,A1	A1,B1	A2,N
iteration_242	B2,B3	N,B1	N,B2	B2,N	-2,-2	A1,A4	B2,N	N,N	A1,A1	B2,N	N,B4	B2,B2	-1,-1	-2,-2	N,B2	N,B5	B2,N	A4,N	A1,B2	A1,B2	A1,N	B2,N	B2,B4	-2,-2	N,B2	N,B2	N,N	-1,-1	A2,B2	B4,N	A2,N	A4,N	B2,N	-1,-1	A2,A3	A2,B4	-1,-1	A4,B2	A4,B2	-1,-1	A2,A2	A2,B1	-1,-1	A2,A2	-1,-1	A3,B1	N,B1
iteration_243	N,B2	N,B4	-1,-1	B3,N	N,N	N,B2	N,B2	-2,-2	-2,-2	-2,-2	N,B2	-1,-1	-2,-2	-2,-2	-2,-2	-2,-2	-2,-2	B2,B2	N,N	B2,B2	A1,N	N,N	-2,-2	-2,-2	-2,-2	-2,-2	-2,-2	N,B5	A1,B3	-2,-2	A1,N	A2,B2	B3,B5	A3,A2	A1,N	-2,-2	A2,B5	A2,B5	B2,B5	B2,B5	A3,B1	A1,A3	A1,B1	A3,A3	B5,N	A3,B5	A1,B5
iteration_244	-2,-2	-2,-2	-1,-1	A3,N	-2,-2	B4,N	A2,N	N,A2	A1,B2	-2,-2	B4,B1	-1,-1	B2,N	B1,B1	-2,-2	-1,-1	B2,N	A2,B4	N,N	A2,B4	B2,N	A3,B4	A3,B4	N,B1	-2,-2	A1,N	A1,N	A3,B2	N,A2	-2,-2	A3,N	-2,-2	A3,A2	N,B4	B2,N	A3,N	-2,-2	-2,-2	-2,-2	-1,-1	B1,B1	N,N	N,B1	N,B1	-2,-2	B4,N	-1,-1
iteration_245	A2,B2	-1,-1	B2,B3	A1,B2	B2,B3	B1,B1	A2,B2	B2,B3	A1,A2	B2,B3	A2,A1	A1,B3	A1,B3	N,A2	-1,-1	A1,B2	A1,B3	B2,B1	B2,B1	B2,B1	A1,B2	A1,A1	A2,B3	A1,N	A1,A1	A1,A2	A1,B2	A1,A2	A3,B2	B2,B1	A1,B2	A3,B2	A3,A2	N,A5	A3,A2	A1,B2	A3,B2	A3,A2	A2,B2	A3,A3	B2,B1	A3,N	A3,B2	N,B1	-2,-2	-2,-2	A3,B2
iteration_246	A2,B1	A1,B3	-1,-1	A2,B3	A1,B1	A1,B4	-1,-1	A2,A1	A1,N	A1,B3	N,B1	A2,B3	A2,A1	-2,-2	A1,B3	A1,A1	A2,A1	A1,A2	A1,B3	A2,B4	A2,B3	-1,-1	A2,N	-2,-2	A1,A1	A1,B3	-1,-1	A3,A2	B3,B1	-2,-2	A3,B3	A3,N	A2,B3	A2,A2	A3,B1	-1,-1	B3,N	B3,N	A3,B3	A2,N	-2,-2	A3,A2	-2,-2	-2,-2	A4,B1	A2,B1	-2,-2
iteration_247	A4,N	B2,B2	A4,B2	A3,B1	B2,N	A5,N	B2,B1	A3,B2	B1,B4	B2,B1	N,A4	A4,A3	A3,B2	A5,N	B2,B1	-2,-2	B2,B1	N,B1	A5,B1	A5,B2	B2,B1	A3,N	A4,A3	A5,B2	-2,-2	-2,-2	-2,-2	A3,B2	A3,B1	-1,-1	B2,B1	B3,B1	-1,-1	A1,A1	A3,A3	A2,B2	A3,B2	B2,B3	A3,B3	A3,B2	A1,B3	A1,A3	A1,B3	A1,B3	N,A5	A1,N	B3,B2
iteration_248	B2,B3	A3,A2	-1,-1	A3,B2	A3,B2	A3,N	B2,B2	A2,B2	A3,N	A2,B2	-2,-2	-1,-1	A3,A2	-2,-2	B2,B2	A5,N	A3,A2	-1,-1	A3,B2	B2,N	A2,A3	-2,-2	-2,-2	-2,-2	A5,B2	A5,B2	-1,-1	B2,B2	A3,N	-2,-2	A3,B2	A2,B3	B2,N	A2,A2	A3,B2	B2,B4	A2,B2	B3,B2	B3,B2	B3,B2	B2,B2	A3,A2	A2,B2	A2,B2	A1,B3	A1,A2	A2,B2
iteration_249	A3,B5	-1,-1	-2,-2	A2,N	-2,-2	A1,A3	A2,B1	A2,B1	N,A5	N,B1	A2,N	A2,B1	N,B1	N,A3	A2,B1	A4,B1	N,B1	A2,A3	A1,B1	-1,-1	N,B1	A2,N	A2,B1	N,N	A4,B1	B1,B1	A4,A2	-1,-1	-2,-2	-2,-2	-2,-2	A1,B2	A4,N	-2,-2	-2,-2	N,B1	B2,N	A1,N	-1,-1	A4,B2	-2,-2	-2,-2	A1,A4	-2,-2	-1,-1	-1,-1	A1,B2
iteration_250	-2,-2	-2,-2	A2,A3	A3,N	-2,-2	-1,-1	A2,A3	A3,A3	-2,-2	A3,N	B1,B4	A2,N	A3,A3	A2,A2	A3,A3	A2,A1	A3,N	-1,-1	A2,B5	-1,-1	-1,-1	N,B1	A2,B1	A3,A2	A3,A2	A3,A1	A3,A2	A3,B1	A3,N	A3,B1	A3,N	-1,-1	A3,A3	A1,A3	A3,B1	A3,A3	A3,B4	A3,N	A3,B4	A3,B4	A1,B2	A3,A1	A1,A3	A3,B2	A1,B4	A1,B4	A3,B4
iteration_251	A2,A2	B2,B1	A2,B2	A1,N	A2,B1	B2,B2	-1,-1	A1,B2	-1,-1	A2,N	A2,B1	A2,A1	A2,A1	-2,-2	-1,-1	-2,-2	B2,N	A1,B2	A2,B2	A1,B2	A1,B1	A2,A2	A2,A1	-2,-2	A1,N	-2,-2	-1,-1	A2,N	-1,-1	-2,-2	A2,N	B3,N	A2,A2	A1,B3	N,A2	-1,-1	A2,N	A2,N	A2,B3	A2,B3	A2,N	B3,N	A2,B3	A2,N	-1,-1	B3,B2	A2,B3
iteration_252	A1,B2	B2,B2	B2,B2	A4,B1	A1,B2	A3,N	B1,B2	B1,B2	A3,A1	A4,B2	A4,A1	B1,B2	B1,B2	-2,-2	A4,B2	B2,N	A4,B2	-2,-2	B2,N	A3,B1	A3,B2	-1,-1	A4,B2	-1,-1	A4,B2	A4,N	B2,N	B1,B3	A4,N	A4,B1	A4,B1	A3,A1	A4,B3	-2,-2	N,B1	A4,A4	A4,A3	A3,B3	A4,A3	A3,B3	-2,-2	-2,-2	B4,N	-2,-2	A3,B2	-1,-1	A3,B4
iteration_253	N,B5	A1,B2	A1,N	A2,B4	B2,N	A4,N	B4,N	A1,B4	A5,N	A1,B4	-1,-1	-1,-1	A2,N	A1,B3	-1,-1	-2,-2	B4,N	A4,B4	N,N	N,N	A5,B4	A1,B3	A1,B1	-1,-1	-2,-2	A1,N	-2,-2	A1,A2	B1,B4	A3,N	A1,B1	A3,B1	A2,B4	-2,-2	A1,B4	A1,A3	A3,B4	A3,B4	A2,A3	B4,B1	A4,B1	A1,A1	A4,B4	-1,-1	-2,-2	-2,-2	A4,B4
iteration_254	A2,B2	-1,-1	B2,B3	A2,B4	A2,A2	-2,-2	B4,B3	A2,B3	A3,B1	B4,B3	A3,A1	B4,B3	A2,B2	B1,B4	A2,B3	A3,B1	B4,B2	-2,-2	-2,-2	-2,-2	A3,B3	A3,B3	A3,B4	A2,B1	A3,B3	A3,A2	A3,A2	B4,B1	A2,B1	-2,-2	-1,-1	B1,B2	A2,B1	-1,-1	A2,B1	-2,-2	B1,B2	B1,B1	A2,B1	B1,B1	B2,B3	A2,B1	A2,B3	A2,B2	-2,-2	-1,-1	-1,-1
iteration_255	A1,A1	B3,B1	A1,B3	A1,B2	A1,B1	B5,N	A1,B2	A1,B3	-1,-1	A1,B3	A3,N	B3,B2	-1,-1	A1,B4	A1,A1	B1,B1	A1,A1	B2,B5	B2,N	B2,B5	B3,N	B2,N	A3,B3	A1,B4	A1,B1	A1,B1	A1,B1	A1,A2	B2,B2	A1,N	B2,B6	A1,B1	A2,B2	B1,B3	A2,B2	A1,N	A1,B2	B2,B1	A2,B1	A2,A1	-2,-2	B2,B1	B1,B2	-2,-2	-1,-1	-2,-2	B2,B1
iteration_256	A2,B3	B3,B1	B3,B3	A4,B3	B3,B1	A2,B2	A4,B3	B3,B3	-1,-1	B3,B3	A3,A2	A4,B3	A4,B3	A2,A2	A4,B3	A3,B1	-1,-1	B3,B2	A4,A2	A2,B3	B3,B3	A4,A3	A4,A3	A2,B1	A4,B1	A4,B1	B1,B3	A1,B3	A4,B1	A2,A2	-1,-1	A1,A2	A1,B1	A1,A1	B3,B1	A2,B1	A1,A1	A1,A2	-1,-1	A1,A2	A3,B1	A1,B1	A1,A3	A3,B1	N,B5	A1,N	A1,A3
iteration_257	B3,N	A3,B2	A3,B3	B1,B1	A3,N	N,B4	A5,B5	B3,B1	A2,B3	A3,B1	A2,B1	B3,B1	B3,B1	A4,B1	A3,B1	B2,N	B3,B1	B5,N	-2,-2	B5,N	-1,-1	A2,B1	B1,B3	B1,B1	A3,N	A3,N	A3,B2	B1,B3	A2,B1	N,B1	A2,B1	B1,B1	-1,-1	N,B2	A2,B1	N,B1	B1,B1	B1,B1	-1,-1	B1,B1	A1,B4	A2,N	B4,N	A2,B4	-2,-2	B2,N	N,B1
iteration_258	-2,-2	-2,-2	B3,N	A4,N	-2,-2	-2,-2	-1,-1	B3,N	A3,A2	N,N	-1,-1	N,N	A4,B3	A1,A2	A4,N	A1,B2	B3,N	-2,-2	-2,-2	-2,-2	A3,B3	N,A3	N,A3	A4,A1	A4,B2	A1,N	A4,B2	N,A5	-1,-1	-2,-2	N,N	-2,-2	A5,N	N,B1	A5,N	N,B5	-1,-1	-2,-2	-2,-2	-2,-2	A1,A3	A5,N	N,A3	A1,N	A4,B1	A4,N	-2,-2
iteration_259	A1,N	A2,A1	A2,N	A4,B2	-2,-2	-2,-2	A4,A2	A4,A2	B3,B1	A2,B2	-2,-2	A4,A2	A2,B2	B1,B1	A2,B2	A1,B4	A4,A2	-2,-2	-2,-2	-2,-2	A2,B3	-2,-2	-2,-2	B2,B1	A2,B4	B4,B2	A2,B4	A1,B2	A4,N	-2,-2	B2,N	A1,B4	A1,A4	N,B1	A1,A4	-2,-2	A1,A4	A4,B4	A1,A4	A1,B4	B1,B1	A4,B1	A4,B1	N,N	A1,B2	A1,B1	A4,B1
iteration_260	A3,N	A2,B1	A2,N	N,N	A3,B1	B2,N	A2,N	-1,-1	-2,-2	-1,-1	N,A5	N,N	N,A2	B1,B1	A2,N	A2,B2	N,N	A2,B2	-1,-1	-1,-1	A1,N	N,N	N,N	N,B1	A2,B2	A2,B2	B2,N	N,A3	N,A4	A1,B4	A3,N	A1,A4	A3,A4	B1,B3	A3,N	A3,B4	A3,A1	A4,A4	A3,A4	A3,A4	A1,A3	A3,B1	A1,B1	A1,B1	-2,-2	-1,-1	A3,B4
iteration_261	A1,B2	A3,B1	A3,A1	-1,-1	B1,B2	A3,B1	A1,A3	A3,A2	B3,B2	-2,-2	B1,B1	A2,A1	-1,-1	A3,B2	A3,A2	A1,B3	-2,-2	-1,-1	-1,-1	A3,A1	A3,B3	A2,B1	A1,B1	A3,A1	A2,B3	A1,A2	A3,B3	A2,A1	A2,A3	A2,B2	A2,A2	N,B3	A2,A3	-1,-1	A1,A2	A2,B2	A3,N	A2,N	A3,N	A3,N	-2,-2	-2,-2	-1,-1	-2,-2	-1,-1	-2,-2	A3,N
iteration_262	-2,-2	-2,-2	B1,B2	B4,B3	-1,-1	N,B5	B1,B3	A1,B1	-2,-2	B2,B4	A2,N	B2,B3	-2,-2	-2,-2	-1,-1	A3,A2	-2,-2	B3,N	N,B1	B1,B5	B1,B5	B3,N	A2,B2	N,B1	-1,-1	A3,B2	A3,B2	A1,B4	A1,B3	A2,B1	A1,B4	B2,N	A1,A1	-1,-1	A1,A1	A2,B4	A1,B2	A1,N	A1,B2	A1,B2	B1,B1	A1,B4	A1,B1	B4,B1	A2,N	A2,B1	B1,B2
iteration_263	A1,A1	-1,-1	A1,B1	B3,B1	A3,B3	A1,B4	-1,-1	A1,B1	A3,A2	B1,B3	A1,A1	A1,B3	B1,B3	A2,A2	-1,-1	A4,B1	-1,-1	-1,-1	A1,B1	B4,B1	A3,B1	A1,B3	A1,B3	A2,B1	A4,B1	B1,B1	A4,B1	B1,B1	B1,B3	A2,B3	B1,B1	A4,B1	B1,B1	-2,-2	-1,-1	A2,B1	A4,B1	B1,B1	B1,B1	A4,B1	-2,-2	-2,-2	-2,-2	-2,-2	-2,-2	-2,-2	-1,-1
iteration_264	-2,-2	-2,-2	A3,N	N,B1	-2,-2	A2,B3	-1,-1	-1,-1	-2,-2	N,B1	A1,B1	A3,B1	N,N	A1,A2	A3,B1	A3,A1	A3,B1	A2,A3	A2,B1	B3,B1	-2,-2	A1,B1	B1,B1	A1,N	-1,-1	A3,B1	A3,A1	A4,B1	A5,N	A4,B1	A4,N	A2,A1	A5,B1	A1,B4	N,B1	A4,B1	A2,B1	A5,A2	A2,B1	A2,B1	-1,-1	B4,N	A3,B4	A3,N	-2,-2	A1,B3	A3,A2
iteration_265	-2,-2	-2,-2	N,B1	-1,-1	-2,-2	A1,B1	B2,B1	-2,-2	-2,-2	N,N	-2,-2	-2,-2	N,N	N,N	B2,N	A1,B2	N,B1	A1,B2	B1,B1	A1,B2	-2,-2	-2,-2	-2,-2	N,N	B2,B2	B2,B2	-1,-1	A1,B2	A5,N	-2,-2	B2,N	A2,B3	B2,N	A3,B2	A5,B2	-2,-2	A2,N	A2,N	B3,B2	A2,N	A2,B3	B2,B2	A2,B2	B3,B2	A4,A1	A4,B2	-1,-1
iteration_266	-2,-2	-1,-1	B2,B1	A4,N	-2,-2	-2,-2	N,B1	B2,N	A1,A1	N,B1	-1,-1	-1,-1	A4,B2	B3,B2	-1,-1	-1,-1	A4,B1	-2,-2	N,B1	-2,-2	A1,N	-2,-2	A1,N	B2,B3	N,B1	A4,B4	N,B1	N,B5	N,A4	N,A3	-1,-1	N,A4	N,A4	A4,A1	N,N	N,N	A4,N	A4,A4	N,N	A4,N	-2,-2	N,A4	-2,-2	-2,-2	-1,-1	A4,B2	A4,N
iteration_267	A1,B3	N,A4	-1,-1	-2,-2	A1,N	B4,N	A1,A3	N,A3	A2,B3	-2,-2	N,A2	N,A3	-2,-2	-2,-2	A3,A1	B4,B1	-2,-2	A1,N	A1,B4	A1,B4	B3,N	N,N	N,N	-2,-2	A1,B4	A3,B4	A3,B4	-2,-2	-2,-2	A3,B2	A3,A2	-2,-2	-2,-2	A2,B3	A1,A2	A3,A3	-2,-2	-2,-2	-2,-2	-2,-2	-1,-1	A1,B3	-1,-1	A1,B1	N,B5	B3,N	-1,-1
iteration_268	-2,-2	-2,-2	-1,-1	B2,B2	-2,-2	-1,-1	B2,N	B2,N	A1,A1	B2,N	A3,B1	N,B2	B2,N	A1,B4	N,B2	A1,B3	B2,N	-2,-2	N,B1	-2,-2	A1,N	-1,-1	N,B1	B4,B2	B3,B2	B3,B2	B3,N	B2,B2	B2,N	B1,B2	B2,B2	-2,-2	B2,N	A1,B4	B2,B2	B2,B1	-2,-2	-2,-2	-2,-2	-2,-2	N,B4	A1,B2	B2,N	-1,-1	A2,A3	A1,A2	B2,N
iteration_269	-1,-1	A1,A1	A1,A4	A5,B3	A1,B1	A3,B2	A5,A1	A5,A4	B2,B2	A5,A4	-2,-2	A5,A4	A1,B3	A3,A1	A5,A1	A4,B1	-1,-1	A1,B2	N,N	A5,B2	A5,B2	-2,-2	-2,-2	A3,B3	A5,B1	A5,B1	A4,A5	A1,B3	A5,N	A3,B1	A5,B3	-2,-2	A1,N	-2,-2	A1,N	B3,B1	-2,-2	-2,-2	-2,-2	-2,-2	-2,-2	-2,-2	N,B1	-2,-2	-1,-1	-2,-2	-2,-2
iteration_270	A2,B1	A2,B1	B1,B1	A2,B2	-1,-1	A2,B2	B2,N	-1,-1	-2,-2	B2,B1	A5,N	A2,B1	B2,B1	-2,-2	B2,B1	A1,B1	A2,B1	-1,-1	-1,-1	-1,-1	-1,-1	A2,A5	A2,A5	-2,-2	B1,B2	B1,B2	B1,B1	A2,B2	B2,B2	A1,B1	B2,B2	-1,-1	B2,B2	N,B4	B2,B2	B1,B2	B2,B1	B2,B1	B2,N	B2,B1	-1,-1	B2,B4	-2,-2	-2,-2	A4,B1	N,B1	-2,-2
iteration_271	B3,B1	-1,-1	-2,-2	-2,-2	A4,B3	A1,B2	B1,B3	-2,-2	-2,-2	N,B1	-2,-2	N,B1	B3,B1	A1,N	N,B1	-2,-2	N,B1	B2,B3	B2,B1	A1,B1	-2,-2	-2,-2	-2,-2	A1,B3	-2,-2	-2,-2	-2,-2	N,B1	B1,B2	-2,-2	-1,-1	N,B2	N,B1	A1,B3	A3,B1	-1,-1	-1,-1	B1,B2	B1,B2	N,N	A2,B2	B1,B3	A2,B1	A2,B1	A1,A1	A1,B3	B1,B2
iteration_272	A2,B1	A4,B1	B1,B1	-1,-1	A4,A2	-2,-2	N,B1	N,B1	A2,B1	N,B1	A2,A2	N,B1	N,B1	A2,B2	N,B1	A2,B3	N,B1	-2,-2	N,B1	-2,-2	A2,B1	A2,B1	A2,B1	A2,A1	A2,N	B3,N	B3,B1	A1,N	-2,-2	-1,-1	-2,-2	A1,B4	-1,-1	B5,N	A1,N	-2,-2	A1,N	A1,N	B4,N	A1,B4	B2,B2	A1,B5	A1,B2	-1,-1	A1,B3	B3,B5	A1,B2
iteration_273	A2,B3	A1,B3	A1,B3	B2,B4	A1,A2	N,B5	B3,B4	B3,B4	-2,-2	A3,B4	A2,B2	A1,B2	A1,B2	A3,A2	B3,B2	A3,B2	B3,B2	B3,B5	B4,N	B3,N	-2,-2	A2,A1	A2,A1	A3,B2	-1,-1	B2,B3	B2,B2	-1,-1	-2,-2	-1,-1	-2,-2	A2,B1	B3,B1	B2,B2	B1,B3	-1,-1	A2,B1	B1,B3	B1,B3	A2,B3	A1,B1	B1,B2	A1,B1	-1,-1	A1,B3	A1,B2	A2,B1
iteration_274	A3,N	B3,B2	A3,B3	A1,A1	B3,N	A2,B1	A3,A1	A1,B3	B2,B2	A3,A1	B2,N	A3,A1	A1,B3	-2,-2	A3,A1	-2,-2	-1,-1	A1,B1	A3,B1	A2,A3	B3,B2	A1,B2	A3,B2	A1,A5	-2,-2	-2,-2	-2,-2	A1,A2	-1,-1	-2,-2	-1,-1	B2,B2	A1,A2	-1,-1	-2,-2	A1,N	A1,B2	A1,B2	A1,B2	A2,B2	-2,-2	-2,-2	-1,-1	-2,-2	-1,-1	A3,B1	A1,B2
iteration_275	A3,B2	A4,N	A3,A4	A2,B2	A3,A4	A4,B1	A3,B2	A3,B2	N,B5	A2,A3	A2,N	A4,B2	A2,A4	A1,B4	-1,-1	A3,N	A4,B2	A3,B1	A4,B2	A4,B2	A3,N	-1,-1	A2,B2	A1,A2	A3,B2	A3,N	A3,N	B2,B2	A2,A2	A3,N	A2,B2	B4,N	A2,B2	-1,-1	A2,B2	A3,B2	A2,B4	N,N	A2,B4	A2,N	A3,A2	B2,N	N,A3	A2,N	-2,-2	-2,-2	B4,N
iteration_276	-2,-2	-2,-2	A2,A3	N,B1	-2,-2	B4,N	A2,B1	A2,B1	N,B3	A3,N	A1,A2	A2,B1	A2,N	A1,N	A2,B1	B2,B3	A3,N	A2,B4	A2,N	A2,B4	N,N	A1,B1	A2,B1	A2,A1	B1,B3	A2,B2	A2,B2	B1,B3	A4,N	-2,-2	N,B1	A2,N	A4,B1	A4,N	-1,-1	N,B1	A4,N	A2,B1	A2,B1	N,B1	A3,B1	A4,A4	A3,A4	A4,B1	B2,N	A4,B2	A4,N
iteration_277	B5,N	A4,A1	A4,B5	A1,B3	A4,B5	A2,A1	A1,B5	-1,-1	A1,B3	A1,B5	A4,B1	A4,B3	A1,B5	-1,-1	A4,A1	B4,N	B5,B3	A1,B5	A2,B5	A1,A2	-1,-1	A4,A4	-1,-1	B5,B3	A4,B4	A1,B4	-1,-1	-2,-2	-1,-1	A2,B1	A1,B3	A2,A2	A1,B3	-2,-2	-2,-2	A1,A2	A2,B3	A1,A2	A1,A2	A2,B3	A2,A3	N,B1	A3,B1	A2,B1	-2,-2	N,B1	A3,A2
iteration_278	-1,-1	-1,-1	A4,B1	N,B3	N,B1	A2,B2	N,N	N,N	B2,B3	N,N	A2,A1	-1,-1	N,B1	-2,-2	B1,B2	A1,A1	N,B1	B2,N	A2,N	B2,N	N,B2	A2,B3	A1,B1	-2,-2	A1,B3	A1,N	A1,N	-1,-1	A4,N	N,B4	N,B2	B1,B1	A4,B2	A2,A3	B3,N	N,N	A4,B1	B2,B1	A4,B1	A4,B1	A2,N	A2,B3	A2,B3	A2,N	-2,-2	-2,-2	B3,B1
iteration_279	A1,B3	B2,N	A1,B2	A1,A2	B3,B2	A3,B2	A1,A2	A1,A1	A2,B1	A1,A2	B2,N	A1,A1	A1,B2	-1,-1	A1,B2	N,A5	A1,A2	A3,A2	A1,B2	A1,B2	A2,A1	A1,B2	A1,N	A1,A1	A1,A5	A1,A5	A1,N	A1,N	A2,A2	B1,B4	A2,N	-1,-1	N,A3	B3,B2	A1,A2	N,B1	A1,N	A1,N	-2,-2	N,N	A1,B4	A1,B3	B3,B4	A1,B4	A3,B2	A3,B3	-1,-1
iteration_280	B4,N	A4,N	A4,B4	A3,B1	A4,N	-2,-2	A4,A3	A3,B4	N,A5	B4,B1	-1,-1	B4,B1	-1,-1	-2,-2	B4,B1	-2,-2	A4,B1	-2,-2	-2,-2	-2,-2	A3,N	-2,-2	-2,-2	-2,-2	-2,-2	-2,-2	-2,-2	A3,B1	A3,A1	-1,-1	A3,A3	-2,-2	A3,A1	B2,N	A3,A3	-1,-1	-2,-2	-2,-2	-2,-2	-2,-2	N,A2	A3,B2	A3,N	B2,N	-1,-1	-2,-2	-2,-2
iteration_281	-2,-2	-2,-2	N,B1	-2,-2	-2,-2	-2,-2	-1,-1	B3,N	A2,N	-2,-2	A2,A2	-1,-1	-1,-1	-2,-2	B3,N	A3,B2	-2,-2	-2,-2	-1,-1	-2,-2	A2,B3	A2,N	A2,B3	N,B1	B2,N	B2,N	A3,B3	A1,B4	B3,B1	B3,B2	A1,B3	B1,B1	A1,B1	A1,N	B4,B1	A1,B3	B1,B1	A1,B1	-1,-1	A1,B1	A3,N	B4,N	A3,B4	A3,N	-1,-1	-2,-2	-1,-1
iteration_282	A2,B3	A4,B1	A4,B3	A4,A3	A2,B1	A1,B2	B3,B1	A4,B1	-1,-1	A4,B2	-2,-2	-1,-1	A4,B1	A5,N	B3,B2	N,B1	A4,B2	A1,B1	B2,B1	A1,B3	A4,A2	-2,-2	-2,-2	A4,A5	B1,B3	-2,-2	-2,-2	B1,B1	B1,B2	B3,B2	B1,B1	A5,N	B1,B1	B1,B2	B1,B1	B1,B3	N,B1	N,B1	A5,B1	N,B1	N,B4	B1,B1	N,B1	N,B1	-2,-2	-2,-2	N,B1
iteration_283	A1,B4	B5,N	B4,N	B1,B2	A1,B5	A2,B1	N,B1	B1,B4	A1,A1	B4,B2	N,B5	B4,B2	N,B2	A1,B1	N,B2	A1,B3	B4,B2	A2,B1	A2,N	B1,B1	A1,B1	B2,N	B2,N	A1,N	A1,N	-1,-1	-1,-1	-1,-1	-2,-2	A1,B2	N,B3	-2,-2	B2,B1	A4,N	B2,B1	B2,N	-1,-1	-2,-2	-2,-2	A5,B2	N,A4	A4,B2	B2,N	A4,N	B5,N	A4,B5	A2,N
iteration_284	A1,N	B3,B2	A1,B3	A4,N	A1,B2	A1,B4	A4,B3	A1,N	-1,-1	A1,N	B1,B1	A1,A4	A1,N	-1,-1	B3,B1	B2,B1	A1,A4	-1,-1	A1,B3	A1,B3	A1,B2	A1,B1	-1,-1	-2,-2	A4,B2	B1,B3	-1,-1	A5,N	A4,B1	N,B1	A5,B1	A2,A2	N,B1	-1,-1	N,B1	B1,B1	A2,N	A2,N	A2,N	A2,B1	-2,-2	-2,-2	B3,B1	-2,-2	-2,-2	-2,-2	A2,B3
iteration_285	A3,A2	-1,-1	-1,-1	-2,-2	A3,B2	B2,B1	-1,-1	A3,B3	A4,B1	-1,-1	A4,A1	B3,B2	A3,B3	B2,B1	B3,B2	-1,-1	A3,B3	N,B1	A3,B2	N,B1	B1,B3	A4,B3	-1,-1	B3,B2	A1,B2	A1,B2	A2,B3	-2,-2	A5,B4	A2,A2	-2,-2	A3,B2	-2,-2	A4,A1	-2,-2	A2,B3	A3,B3	A3,B3	B2,N	B2,N	N,B1	A4,B3	A4,B1	A4,B1	-2,-2	-1,-1	B1,B3
iteration_286	B2,B2	A3,N	-1,-1	A1,A2	A3,B2	-2,-2	-1,-1	A1,B2	-2,-2	-2,-2	-2,-2	-2,-2	A1,B2	B2,B2	A1,B2	A1,B1	A2,B2	-2,-2	-2,-2	-2,-2	-1,-1	-2,-2	-2,-2	B2,B2	A1,B2	A1,B2	B1,B2	A2,N	A1,B4	A2,B1	A1,A2	N,A4	-1,-1	A4,N	A1,A2	A2,B1	A4,N	N,N	B4,N	B4,N	B1,B3	A1,A4	A1,B1	-2,-2	-2,-2	A4,N	A1,A4
iteration_287	-2,-2	-2,-2	A2,A1	-1,-1	-2,-2	A3,B2	-1,-1	A1,B4	A1,A3	-1,-1	A5,N	A2,B4	A2,A3	B2,B2	A2,A3	B3,N	A2,B4	A3,A1	A1,B2	A3,B4	A1,A1	B4,N	A5,B4	A2,B2	A2,B3	A3,N	A2,N	-1,-1	A1,B4	A1,A4	A3,B4	N,B4	A2,B4	A5,N	A1,A3	A1,B4	B4,N	-1,-1	B4,N	B4,N	A4,B1	A5,A1	-1,-1	A4,A5	A1,B4	-1,-1	N,N
iteration_288	A2,A1	A3,B1	-1,-1	A5,B4	A2,B1	B5,N	A2,B4	A5,A3	B1,B2	A3,B4	A1,A1	A3,B4	A5,A2	-1,-1	A2,B4	N,B3	A3,B4	A2,B5	N,N	-1,-1	A3,B1	A3,A1	A3,A1	A5,B3	B4,N	B4,B3	A2,N	B4,N	A5,N	A3,B1	N,A5	A4,N	B4,N	A2,A2	A5,N	A3,N	N,A4	B4,N	B4,N	B4,N	A2,B2	A2,A5	A5,B2	A2,B2	A1,A2	A2,A1	B2,N
iteration_289	A1,N	B2,B2	B2,N	-1,-1	A1,B2	A1,A1	A2,N	A2,B2	A4,A1	-2,-2	B1,B1	A2,N	A2,B2	N,A4	A2,B2	A2,N	A2,B2	A1,A2	A1,A2	A1,N	A4,B2	N,B1	A2,B1	B2,N	A2,B2	-1,-1	A1,N	B2,B3	A1,A2	B1,B4	A1,B2	A1,B1	A2,B3	A1,B1	A2,B2	B2,B1	A1,B3	A2,B1	A2,B1	B3,B1	B2,N	A1,B2	A1,B2	A1,N	A5,N	A5,B1	A1,B3
iteration_290	B2,B1	A1,B2	A1,B2	-1,-1	A1,B2	-2,-2	B2,B1	B2,B1	A1,B3	A1,B1	A1,N	A1,B1	A1,B1	A4,A1	B2,B1	-2,-2	A2,B3	-2,-2	-2,-2	-2,-2	A1,B2	N,B1	A1,N	A4,B1	-2,-2	-2,-2	-2,-2	A4,B1	B1,B3	-2,-2	B1,B3	A1,B3	B1,B3	A3,N	B1,B1	-2,-2	B3,B1	A1,B1	A1,B1	A1,B3	A2,B2	N,B1	A2,N	A2,N	B1,B1	A3,B1	A2,B3
iteration_291	-2,-2	-2,-2	A1,N	A1,B1	-2,-2	-1,-1	A1,N	A1,A1	A2,B3	A1,A1	A1,B4	A1,A1	A1,B1	-2,-2	A1,N	N,B1	A1,A1	A1,N	-2,-2	-2,-2	A1,B3	A1,A1	A1,A1	B1,B2	A1,B1	N,B1	A1,B1	N,B1	A1,B1	-2,-2	-1,-1	A3,B1	-1,-1	A2,A3	-1,-1	-2,-2	-1,-1	A3,N	B1,B1	N,B1	B2,N	A2,N	A2,B2	B2,N	B3,N	A2,B3	B2,B1
iteration_292	A1,B3	N,N	A1,B3	A1,N	A1,A2	A1,B4	A1,A1	A1,B3	-1,-1	A1,A1	N,A5	A1,B3	A1,N	B2,B2	B3,N	N,B2	B3,N	A1,A1	-1,-1	-1,-1	A2,B3	A1,N	A1,N	A1,B2	N,N	N,N	B2,B3	-1,-1	B5,N	B2,B1	A1,B5	A2,B2	A1,B5	B1,B3	A1,B5	A1,B2	A2,B5	A2,B5	A2,B5	B5,B2	A2,A3	A1,B1	A3,B1	A2,B1	-2,-2	-2,-2	A3,A2
iteration_293	B1,B1	A1,A4	A1,B1	A3,B2	A4,B1	A2,B1	A1,A3	A1,A3	-1,-1	A1,A3	A3,B2	A1,B2	A3,B1	A1,A1	B1,B2	A3,B2	A3,B1	A1,B1	A1,B1	A1,B1	-2,-2	A3,B2	A3,A2	A3,A1	A3,B2	A3,B2	A3,B1	-1,-1	A3,B2	B3,N	A3,B2	A2,B1	A3,B2	A1,B4	B2,B2	B2,B3	A3,B1	A2,B2	B2,B1	A3,B1	A1,B4	B4,B2	B4,B4	B4,B4	A1,A3	A1,B4	A3,B4
iteration_294	-2,-2	-2,-2	-2,-2	-1,-1	-2,-2	-2,-2	-2,-2	N,B1	-2,-2	-2,-2	A4,B1	B1,B2	N,B3	A1,B1	B3,N	A2,B3	-2,-2	-2,-2	-2,-2	-2,-2	-1,-1	B1,B4	A4,B1	A1,N	A2,B3	A2,B3	B3,N	B3,B2	A2,B1	N,A5	A2,B3	A2,A3	B1,B2	A2,N	-1,-1	A2,N	A2,B2	A2,B2	A2,B2	-1,-1	B2,B2	A2,B3	B3,B2	-1,-1	A2,B2	A2,N	A2,B3
iteration_295	N,B2	A1,B2	B2,N	-1,-1	-1,-1	-1,-1	A2,B2	A2,B2	A2,A1	A1,B2	N,B5	A1,B2	A2,B2	A3,N	A2,B2	A5,N	A1,N	B2,B1	A2,B1	B2,B1	A2,A2	A1,N	N,N	A3,B2	A2,N	B2,N	A2,A5	A1,A2	A1,A4	-1,-1	A1,A1	A4,B1	A1,A1	B4,B1	A4,A2	A1,B1	A1,B1	A1,B1	A4,A1	A1,B1	A3,A1	A4,B4	A4,A3	-1,-1	N,A3	N,B1	A1,A4
iteration_296	-2,-2	-2,-2	B5,B4	A1,B1	N,B1	-2,-2	B1,B5	A1,B5	A2,B2	B1,B5	-2,-2	B1,B4	B1,B4	-2,-2	B1,B4	B3,N	B1,B5	-2,-2	-2,-2	-2,-2	-1,-1	-1,-1	-2,-2	-2,-2	A1,B3	A1,N	-2,-2	B1,B1	A1,B2	-1,-1	A1,B1	-1,-1	A1,B1	B2,B3	A1,B1	A1,A3	-1,-1	A1,A4	A4,B1	A4,B1	A1,B1	A1,B2	A1,B2	A1,A1	-2,-2	-2,-2	A1,N
iteration_297	A3,B1	-1,-1	A3,B3	A4,A2	A3,A1	A2,N	A2,B3	A2,B3	A3,N	A2,B3	B3,N	A2,B3	A4,B3	A1,A2	A3,A4	A3,B2	-1,-1	-1,-1	A2,A2	A2,B3	A3,B3	B3,B3	A2,N	A1,B3	A4,B2	-1,-1	A3,A3	-2,-2	-2,-2	B1,B1	A2,A4	A2,B1	-1,-1	-2,-2	-2,-2	A2,B1	A5,B3	-1,-1	A4,B1	A2,B1	A2,B3	A5,A1	A2,A5	A2,A5	-2,-2	-2,-2	A5,A2
iteration_298	-2,-2	-2,-2	B2,N	A4,N	N,B1	A3,N	N,N	N,N	A1,B1	B2,N	-2,-2	A1,N	A4,B2	A2,A3	A4,N	-2,-2	A4,B2	N,A3	N,A3	N,A3	N,B1	-2,-2	-2,-2	A2,B2	-2,-2	-2,-2	-2,-2	A4,B1	N,A2	-2,-2	A4,N	-2,-2	-1,-1	B2,B1	N,B1	-2,-2	-2,-2	-2,-2	-2,-2	-2,-2	A3,B1	B1,B2	B1,B2	B1,B1	-2,-2	-1,-1	-2,-2
iteration_299	-1,-1	A1,B1	A5,B1	-1,-1	N,B1	-1,-1	A2,B1	B1,B1	A1,A4	A5,B1	A1,A4	A5,B1	A5,A2	B1,B3	A2,B1	A1,A4	B1,B1	B1,B2	-1,-1	A3,B1	A1,B1	A1,B1	A1,B1	A5,B1	A2,N	A1,B4	A2,N	B1,B2	A2,B3	A2,B3	B3,B2	A3,N	A2,B1	B3,N	A2,B1	A2,B3	N,B1	A2,A3	A3,B1	N,B1	A2,B3	B1,B3	B3,B3	-1,-1	B1,B4	N,B1	B3,N
iteration_300	-2,-2	-2,-2	-1,-1	A2,B2	-1,-1	A3,B1	A2,B2	A2,B2	B4,B1	A2,A2	-1,-1	A2,A3	-1,-1	-2,-2	A2,B2	A1,A3	A2,A2	A3,B2	A3,B2	A3,B2	B2,B4	-2,-2	-2,-2	-1,-1	A3,B2	A1,B2	A2,A1	A2,B2	B2,B4	A1,B3	B2,B2	-1,-1	A1,B2	A3,B1	A2,A1	A1,B2	B2,N	B2,N	B2,B4	B2,N	A3,N	A1,B1	A3,B1	A3,B1	B2,B2	B1,B2	-1,-1
iteration_301	B2,B2	A1,A1	A1,B2	A2,B3	A1,B2	-1,-1	A1,B3	B2,B3	A1,A3	-1,-1	-1,-1	A2,B2	A1,B3	-1,-1	B2,B3	-2,-2	A1,A2	A1,A4	A4,B3	A1,B3	A1,B2	A2,N	B2,B3	A1,A3	-1,-1	-2,-2	-2,-2	B3,B1	A2,B2	-1,-1	-1,-1	A2,N	A2,B3	B1,B2	A2,B3	-2,-2	-1,-1	A2,N	A2,N	A2,A2	A1,B3	B3,B1	B3,B1	A1,B3	A1,A3	A1,B1	A2,B1
iteration_302	A4,N	B1,B1	A4,B1	B1,B1	A4,B1	A1,B3	-1,-1	A2,B3	N,B4	B1,B1	A2,B3	A4,B1	-1,-1	A1,A4	B1,B1	A2,B1	A4,B1	B3,B1	A1,B1	B3,B1	B3,N	A2,B1	A2,B1	A1,B1	B1,B1	B1,B1	B1,B1	-1,-1	B1,B3	-2,-2	-2,-2	A2,B2	B1,B1	A1,B2	-1,-1	-2,-2	B2,B1	B2,B1	B2,B1	-1,-1	A1,A1	B2,B1	A1,B1	A1,B2	A2,B1	A1,B1	A1,B1
iteration_303	A2,B3	A3,B2	A3,B3	A1,B1	B2,B3	B2,B1	A1,B3	A3,A1	A1,N	A3,B1	A2,A3	A3,B1	A3,A1	N,N	A3,B1	A1,B4	A3,A1	A1,B1	A1,B2	B3,B1	A1,A1	A3,A2	A2,B1	A1,B1	A1,A3	-1,-1	A1,A3	A1,B2	A4,B1	-2,-2	-1,-1	A1,A2	A1,B1	B1,B3	A4,B2	-2,-2	A1,A1	A1,A2	-1,-1	A1,A1	A2,A2	A4,B1	A4,A2	A2,B1	-2,-2	-2,-2	A1,A4
iteration_304	N,A4	N,A2	N,N	-1,-1	N,A4	A2,B3	-1,-1	N,B4	A3,B2	N,A2	-2,-2	N,B4	N,B4	-2,-2	N,A2	-1,-1	N,A2	-1,-1	B3,N	A2,N	B2,B4	-2,-2	-2,-2	-2,-2	A2,N	A2,N	N,N	B1,B4	A2,B2	-2,-2	B2,B1	-1,-1	A2,B1	-2,-2	-1,-1	-2,-2	A2,B2	A2,B2	A2,B2	B1,B2	B1,B4	A2,N	A2,B1	N,B1	-2,-2	-2,-2	B1,B2
iteration_305	B4,N	A1,A1	A1,B4	B3,N	A1,B4	-2,-2	B4,N	B4,B3	A2,B3	B4,N	-2,-2	B4,N	B4,B3	-2,-2	A1,N	-2,-2	A1,B3	-2,-2	-2,-2	-2,-2	B3,B3	-1,-1	B4,N	-1,-1	-2,-2	-2,-2	-2,-2	N,B3	N,B3	-1,-1	B3,N	A1,B2	-1,-1	A1,N	N,N	-2,-2	B2,N	A1,N	B2,N	A1,N	A1,B3	A1,N	A1,B3	A1,N	B1,B4	A1,B1	A1,N
iteration_306	A1,A4	A1,B2	A1,B2	A1,B1	A1,B2	B3,B2	A1,B1	A1,B2	A1,B3	-1,-1	-1,-1	A1,A1	B2,B1	A1,A3	A1,A1	B1,B2	B2,B1	A1,B3	B1,B3	B1,B3	A1,B2	A1,B2	A1,B3	A1,B2	-1,-1	A1,B2	A1,B1	A1,B1	A1,A4	A1,B1	-1,-1	N,A2	A1,A4	-2,-2	A1,A4	A1,N	A1,A2	A1,N	A4,N	A4,N	B3,N	-1,-1	A1,B3	A1,B3	-2,-2	-1,-1	A1,B3
iteration_307	A2,B1	A1,B4	A1,A1	N,B2	A1,A1	B2,N	N,N	-2,-2	-2,-2	-2,-2	-2,-2	-2,-2	A1,A1	-2,-2	-2,-2	-2,-2	N,N	-1,-1	N,B2	N,B2	-2,-2	-2,-2	-2,-2	-1,-1	-2,-2	-2,-2	-2,-2	N,B2	N,B3	A2,B3	N,N	B1,B2	N,B3	A2,B3	B2,B3	B3,N	B3,B1	N,B1	N,B1	B3,B2	-1,-1	-1,-1	A2,A3	A3,B3	A1,B1	-1,-1	A2,B3
iteration_308	-2,-2	-2,-2	B2,B5	A1,B3	-1,-1	A1,A1	A1,B5	B3,B2	A1,B2	A1,B2	-1,-1	B3,B2	A1,B2	A1,B3	A1,B5	A2,B2	A1,B2	A1,B5	A1,A1	A1,A1	A1,B2	A4,B2	A4,B2	-1,-1	-1,-1	A2,A1	A2,B5	A1,A1	A1,A8	A2,B1	A1,B3	A4,A1	A1,A2	N,B1	A1,A2	B3,B1	A4,A2	A2,A4	A2,A1	A1,A1	-1,-1	A2,N	N,B1	-2,-2	-2,-2	-1,-1	A4,B1
iteration_309	B2,B3	B2,B2	B2,B2	A1,A1	B2,B3	N,B4	A1,B2	-1,-1	-2,-2	A1,B2	A2,B1	-1,-1	A1,B2	A2,N	A1,B2	B5,N	A1,B2	B2,B4	B2,B4	A1,N	A1,N	A1,B1	A2,A1	A2,B2	-1,-1	A1,B5	A1,N	A1,A1	A1,A1	A2,A2	A1,A1	A1,B2	A1,A1	A1,B1	A1,A1	A1,A2	A1,A1	A1,A4	A1,A1	A1,B2	A3,B2	-1,-1	A3,A1	A3,A1	N,A4	N,B1	A1,A3
iteration_310	A2,B1	A4,N	N,B1	N,B1	A4,B1	A1,B3	N,B1	B1,B1	-2,-2	N,B1	A1,B2	-2,-2	N,N	A3,A2	N,N	A1,B2	N,B1	B3,N	B3,B1	B3,B1	-1,-1	B2,B1	B2,B1	N,A3	B2,N	A1,N	B2,N	B1,B4	A4,N	-2,-2	B4,N	A1,B4	A4,B1	A1,B2	N,B1	-2,-2	A4,A1	B1,B4	A4,A1	A4,B4	A1,B1	A1,N	N,B1	A1,A1	A5,N	A1,A5	A4,N
iteration_311	A3,A1	B1,B1	A3,B1	A1,N	A3,B1	B2,N	A3,A1	N,B1	-2,-2	A3,N	A2,A2	A1,B1	A3,A1	-2,-2	-1,-1	-2,-2	A3,A1	A1,B2	A3,B2	A1,N	-1,-1	A2,B1	A1,A2	-2,-2	-2,-2	A1,N	-1,-1	B4,N	A2,A1	-2,-2	A2,N	B4,N	A2,B4	A1,A3	A1,B4	-1,-1	B4,N	B4,N	A2,B4	A2,B4	-1,-1	A1,B4	-1,-1	A2,B4	-2,-2	-2,-2	A1,N
iteration_312	B2,B3	A3,B2	A3,B2	B2,N	A3,B3	B2,N	A3,B2	A3,N	B1,B1	A3,N	A2,B2	B2,B2	A3,B2	A3,B1	B2,N	N,B1	B2,N	-1,-1	A3,B2	A3,N	N,B1	-1,-1	B2,B2	A3,A3	B1,B2	B1,B2	N,N	A2,B2	N,A5	B4,N	A2,N	A1,B2	A2,A5	A1,A1	A2,A5	A2,B4	A1,A2	A5,B2	A1,A2	A1,A5	B4,B1	A1,A2	A1,B4	-1,-1	A1,B2	-1,-1	A2,B4
iteration_313	A2,A2	B2,B2	A2,B2	-1,-1	A2,B2	A2,A2	A1,B2	A1,B2	A1,B1	A2,N	B1,B4	A2,A1	A2,A1	-1,-1	-1,-1	A1,A2	A1,B2	A2,B2	A2,B2	A1,A2	A1,A1	A1,B1	A1,B1	A1,N	A1,B1	-2,-2	-2,-2	N,B1	A1,B3	-2,-2	-1,-1	-1,-1	-1,-1	A1,B2	B3,N	-2,-2	A1,B3	-2,-2	-1,-1	-2,-2	A4,A1	A1,B3	A1,A1	A4,B3	N,B3	B2,N	-1,-1
iteration_314	-2,-2	A1,N	A1,N	N,A3	A1,N	N,B2	A1,N	N,A3	-1,-1	A1,N	A2,B1	N,N	A1,N	N,B2	N,A3	A1,A1	-1,-1	N,N	N,N	B2,N	N,B1	A2,N	A2,N	N,N	A1,N	-1,-1	A1,A3	-2,-2	-2,-2	B1,B3	A2,A1	B4,N	A3,A5	A1,A1	-1,-1	A2,B1	A5,N	A5,N	A3,B4	A3,B4	A2,B2	A1,A3	A2,A3	A2,A1	A1,B2	A1,A1	A2,N
iteration_315	A1,B3	A1,A1	A1,B3	A1,N	A1,B3	A1,B2	A1,N	A1,B3	B3,B1	A1,A2	-2,-2	-1,-1	B3,N	A1,A4	B3,N	B1,B1	A1,N	A1,N	B2,N	A1,N	A1,B3	-2,-2	-2,-2	A1,B3	N,B1	N,B1	-1,-1	-1,-1	B2,N	A1,A2	A1,B2	N,B4	N,B1	A1,A4	N,B1	A1,B2	N,B1	B1,B4	N,N	N,N	N,A5	A1,B1	A1,N	N,B1	-2,-2	-2,-2	N,B1
iteration_316	-1,-1	-2,-2	B3,B2	B3,B1	-1,-1	A1,A2	B1,B2	B3,B3	-2,-2	B2,B3	A4,N	B1,B2	B3,B1	-1,-1	A4,B3	A2,B3	B2,B3	A1,B2	A1,B1	A1,B1	-1,-1	B2,N	A4,B1	-2,-2	B3,B1	A2,B1	B3,B1	B1,B3	B1,B2	A1,A2	B1,B1	A2,B1	B3,B2	B1,B2	B3,B2	A1,B1	A2,B3	B1,B2	B1,B2	A2,B3	A2,A2	B1,B3	-1,-1	A2,B1	A2,A2	A2,B1	B3,B1
iteration_317	-1,-1	A1,A1	A1,B2	N,N	A1,B2	B2,B3	A1,N	B2,N	-2,-2	-1,-1	-2,-2	B2,N	A1,N	-2,-2	A1,N	-2,-2	A1,N	B2,N	A1,B3	A1,B2	-2,-2	-2,-2	-2,-2	-2,-2	-2,-2	-1,-1	-2,-2	N,B1	A3,N	B1,B1	A3,N	-2,-2	N,B1	A1,B3	A3,B1	N,B1	N,B1	N,B1	-2,-2	-2,-2	A3,A2	A1,B1	A1,A2	A1,A3	A1,B4	B4,B3	A2,N
iteration_318	B3,B1	A1,A2	A1,B3	A2,N	A2,B1	A2,B3	A1,A2	B3,N	A1,B2	N,N	A3,A2	A2,B3	A1,A2	A3,B1	A1,A2	B5,N	-1,-1	A2,A1	A2,A2	A2,A2	B2,N	A3,B3	A2,A2	A3,A2	A1,N	A2,B5	A2,B5	-2,-2	-2,-2	-2,-2	-1,-1	B3,B2	A2,A4	A3,A1	A1,N	A1,N	A2,B2	A2,B3	A2,B2	A4,B3	A2,B3	N,A3	A2,A3	A2,N	-2,-2	-2,-2	A2,B2
iteration_319	A1,B2	B1,B3	-1,-1	A3,B1	B2,B1	B3,B1	A3,A3	A3,A3	A5,N	A3,A1	B4,B1	A3,A3	A3,B1	A3,B2	-1,-1	-2,-2	A3,B1	A3,B1	A3,B1	A3,B3	A3,A5	A3,B4	-1,-1	A3,B1	-2,-2	-2,-2	-2,-2	B1,B1	A2,A3	N,A4	A2,B1	A1,B4	A2,B1	N,B2	A3,B1	A2,N	A2,A1	B1,B4	B1,B4	A1,B1	B3,N	A3,N	-1,-1	A3,B3	-2,-2	B2,N	-2,-2
iteration_320	-2,-2	-1,-1	N,B1	B3,B2	-2,-2	A1,A1	B2,N	B1,B3	-2,-2	-2,-2	A1,B2	B1,B3	B3,B1	A1,A1	B3,N	A1,B4	-1,-1	A1,B2	A1,N	A1,N	-2,-2	A1,B1	A1,B3	A1,B3	A1,N	A1,B3	B4,N	A5,B3	B1,B3	A3,B1	B3,N	A2,A2	A2,B1	A3,B1	B3,B2	A3,B2	A2,B1	A2,A2	A2,B1	A2,B1	A1,A2	B1,B3	A1,B3	A1,B1	A3,B1	A3,B1	A2,B3
iteration_321	-1,-1	-2,-2	N,B1	A5,B3	N,B1	A1,B2	B3,B1	B3,B1	-2,-2	B3,N	A1,B3	B3,B1	B3,B1	A2,A2	B3,B1	-2,-2	-1,-1	B2,B1	B2,B3	B2,B3	-2,-2	A1,B3	A1,B3	A2,B1	-2,-2	-2,-2	-2,-2	A2,B3	A5,N	B2,N	A5,B3	-2,-2	A2,A5	B4,N	A2,N	A5,B2	-2,-2	-2,-2	-2,-2	-2,-2	N,B4	A2,B4	B4,N	-1,-1	-2,-2	-2,-2	-2,-2
iteration_322	B1,B2	A1,N	A1,B1	B2,B2	B2,N	A1,N	B1,B2	A1,B2	N,A3	B1,B2	A1,B4	A1,B2	B1,B2	A2,B1	B1,B2	A4,N	-1,-1	A1,B1	A1,B1	N,B1	A1,N	A1,B4	A1,B2	A2,B2	A4,B2	N,B1	N,B1	B2,B1	B2,B3	A1,A4	B2,B3	A1,B1	N,B1	A1,B1	B2,B2	A1,B2	B1,B2	B1,B2	B1,B2	A1,B2	A4,A1	B1,B2	A4,B1	A4,B2	A4,N	A4,B1	A4,B2
iteration_323	B3,B1	A2,B2	B2,B1	A5,B2	A2,B3	A1,A1	A5,B2	A5,B2	-2,-2	A5,B1	B2,B1	B2,B2	A5,B1	N,B2	A5,B2	B1,B4	A5,B1	A5,A1	A5,A1	A1,B2	-1,-1	B2,B2	B2,B1	N,B1	B2,B1	B2,B1	A5,B1	B2,B2	A5,N	-1,-1	A5,B2	A1,B4	B2,N	B1,B1	B2,N	B2,B1	B4,N	B4,B2	B4,N	-1,-1	-2,-2	B1,B2	-2,-2	-2,-2	N,N	N,B1	B4,N
iteration_324	-1,-1	N,B3	N,A3	N,A3	N,N	B1,B2	N,N	A3,A3	A3,B2	N,N	N,B5	N,A3	A3,A3	-2,-2	-1,-1	B4,B1	-2,-2	N,B1	N,B2	N,B2	A3,A3	A3,N	N,N	-1,-1	A3,B1	-1,-1	A3,B4	-2,-2	-2,-2	-2,-2	-2,-2	B2,B2	A5,A3	A3,B2	A5,A1	-2,-2	A5,B2	A5,B2	A5,B2	A3,B2	N,A2	A3,A5	N,A5	-2,-2	A2,B2	A2,B2	A5,N
iteration_325	A4,B1	A2,A2	A4,A2	A3,B5	A4,A2	N,B4	A4,B2	A2,B3	N,B2	-1,-1	N,A5	A4,B3	A4,B2	N,A5	A4,B3	A3,N	A2,B2	B2,B4	B2,B4	B2,N	A2,N	A4,N	A4,A5	B2,N	A4,A3	B3,N	A3,B3	A1,B2	B3,B1	A3,B2	A1,B3	-1,-1	A1,B3	-2,-2	A1,B1	A1,A3	B3,B2	A1,B2	B3,B2	A1,B2	A2,A2	-1,-1	A2,B1	A2,B1	-2,-2	A1,N	B1,B2
iteration_326	A2,A3	B2,B1	A2,B2	B3,B4	-1,-1	B4,N	A2,B3	B2,B4	-1,-1	A2,B3	A4,A1	B2,B4	B2,B3	N,B2	-1,-1	-2,-2	B2,B4	A2,B4	B3,B4	B3,B4	A4,B2	A4,B2	A4,B4	B2,N	-1,-1	-2,-2	-2,-2	A2,B3	B1,B4	A2,A2	B3,B4	B3,B1	A2,B1	A2,B3	A2,B1	A2,B4	B1,B3	B1,B3	A2,B3	B1,B3	A3,B2	B1,B3	B2,B3	-2,-2	A2,B3	A2,B3	B2,B1
iteration_327	A1,B2	-1,-1	A1,A1	A4,B4	A1,A1	B2,N	A1,B4	A4,A1	-2,-2	A4,A1	A1,B1	A1,B4	A4,A1	A3,B2	-1,-1	B1,B1	A1,B4	A1,B2	A1,B2	A1,N	-2,-2	-1,-1	A1,B1	A1,B2	B1,B4	B1,B4	A1,B1	A1,B4	A4,A1	A2,B2	A1,A4	B3,B2	A1,B4	N,B5	A1,A1	A4,B2	B4,B3	-1,-1	A1,B3	B4,B3	A4,A1	A1,N	A4,N	A1,N	-2,-2	B5,N	A4,B4
iteration_328	A1,A1	A1,B2	B2,B2	-1,-1	A1,B2	N,A4	A1,B2	A1,B2	A3,A2	B2,N	A2,B3	B2,N	A1,B2	B4,B1	A1,B2	-1,-1	B2,N	-1,-1	A1,A4	A1,N	A1,A3	A2,B2	A2,B2	A1,B4	B2,B1	A1,A3	B2,B1	A3,N	A1,B1	N,B2	N,B1	A2,A1	A3,B1	B4,N	A1,A3	N,N	A3,A1	A3,A1	A3,A2	A2,B1	A2,B2	A3,B4	A2,B4	A2,B4	-2,-2	-2,-2	-1,-1
iteration_329	A1,A2	B5,N	A1,B5	A3,B4	A1,N	A2,A3	A1,B4	A1,A3	-2,-2	A1,B4	B2,B1	A1,A3	A1,A3	N,B1	B5,B4	A4,A1	A3,B5	A3,B4	A2,B4	A2,B4	-1,-1	A1,B2	A1,B2	-1,-1	A4,B5	A1,B5	A4,B5	A1,B4	-1,-1	A1,N	A1,A3	-2,-2	-1,-1	B3,N	A1,B4	A1,A1	-2,-2	-2,-2	-2,-2	-2,-2	A2,B1	A1,B3	-1,-1	A2,B3	A1,B4	B4,B3	-2,-2
iteration_330	B2,N	A1,B1	B1,B2	A2,B1	A1,N	A5,N	-1,-1	A2,B1	A2,B1	A2,B2	A1,B1	A2,B2	B1,B2	A1,A4	A2,B1	A1,B2	B1,B2	B2,N	A5,B2	-2,-2	B1,B1	A1,B2	A1,A2	A1,B2	A2,B2	A2,B2	A2,B2	B1,B4	A2,A2	A1,B2	A2,B1	B1,B1	A2,B1	-2,-2	-1,-1	A1,B1	A2,B1	A2,B1	A2,B1	B1,B1	B4,B1	B4,B1	B4,B4	B4,B4	-2,-2	-2,-2	A2,B4
iteration_331	N,B5	A3,B1	A3,N	A5,A2	N,B1	B2,B3	A5,N	-2,-2	B1,B4	-2,-2	A2,B2	A2,A3	-2,-2	-2,-2	N,A2	N,A2	-2,-2	A5,B2	B3,N	-1,-1	A4,B1	A2,A3	A2,A2	-2,-2	A2,N	N,N	-1,-1	-2,-2	-2,-2	-2,-2	-1,-1	A3,B1	N,A2	A2,B1	A2,A5	-2,-2	A3,A2	-1,-1	-1,-1	N,B1	B2,B3	A2,B1	B1,B2	B1,B2	A3,B2	A3,A2	A2,B2
iteration_332	-2,-2	-2,-2	B3,N	A3,B3	-2,-2	A2,B3	A3,B3	B3,B3	A3,B2	A3,N	A3,B2	B3,N	A3,B3	A1,B2	B3,N	A1,A2	B3,B3	A3,B3	B3,B3	A2,B3	A3,B3	B2,N	B2,N	A3,A6	A1,B3	A2,N	-1,-1	A3,B1	B3,B1	B4,N	B1,B1	A5,N	A3,B1	B1,B1	A3,B3	B1,B4	A3,A5	A5,B1	-1,-1	A3,A5	N,A4	A3,B1	A3,A4	N,B1	B2,N	B1,B2	A4,A3
iteration_333	A3,N	-1,-1	B4,N	-1,-1	A3,B1	A2,A3	B4,B2	N,B2	-2,-2	N,B2	A4,B1	A3,B4	B2,B4	-1,-1	A3,N	A1,B4	A3,N	-1,-1	A2,B4	A2,B4	-1,-1	A3,B1	B1,B4	A2,B2	A1,A3	A1,A3	A3,B4	A3,A2	B2,B2	A3,B2	A3,B2	A5,B1	A2,B2	A1,A4	A2,B2	A3,A3	A2,N	A2,N	A2,N	B2,B2	-2,-2	A2,A1	-2,-2	-1,-1	-2,-2	-2,-2	-1,-1
iteration_334	-2,-2	-2,-2	-1,-1	A2,A2	-2,-2	A1,B3	A2,B1	-1,-1	B1,B4	A2,A3	A1,B1	A2,B1	A2,B1	A3,B1	A2,B1	A2,A1	A2,B1	A1,B1	A2,B3	B1,B3	A2,B1	A1,B1	A1,A2	A2,B1	A2,A1	A2,A1	A2,B1	A2,B3	-1,-1	-2,-2	-1,-1	B2,N	A1,B3	N,B3	A2,A2	A1,N	A1,B2	B3,B2	A1,B2	A1,N	A1,A1	A2,N	A1,N	A1,A2	-2,-2	-2,-2	B2,N
iteration_335	-1,-1	A3,B2	A3,A2	A1,A1	B2,N	N,A2	A1,A2	A1,A2	-2,-2	A1,A2	B1,B4	A2,A1	-1,-1	A1,B1	A1,A2	B3,N	A1,A2	A1,A2	A1,N	A2,A2	-2,-2	A2,B1	A1,B4	A1,B3	-1,-1	A2,B3	A1,B3	A1,A2	A1,B4	N,A5	A1,B4	N,A5	A2,B4	B4,N	-1,-1	A1,N	A2,A5	-1,-1	A2,N	A2,N	-1,-1	B4,N	B2,B4	-2,-2	A1,A1	A1,B4	A5,B2
iteration_336	-1,-1	-2,-2	A1,N	A2,A2	A1,N	-1,-1	A2,A1	A1,A2	B2,B2	-1,-1	B4,B1	A2,A1	A2,N	A1,B3	A2,N	N,B3	-1,-1	A2,B4	-2,-2	-2,-2	A1,B2	A2,B4	A1,B4	A1,A2	A2,N	-2,-2	N,N	A2,B2	A2,B3	-2,-2	B2,B3	A4,N	A2,A2	B4,N	A2,B3	-2,-2	A4,A2	A2,N	A2,N	A2,N	A1,A1	B3,B4	A1,B4	A1,B3	-2,-2	B4,N	A4,B4
iteration_337	A4,N	B4,B1	A4,B4	A2,A4	A4,B1	-2,-2	A4,A2	-1,-1	N,B1	A4,B4	A2,N	A4,B4	-1,-1	A2,B3	A4,A2	-1,-1	A2,B4	-2,-2	-2,-2	-2,-2	A4,N	B4,N	A2,B4	A2,B4	A2,B4	A2,B4	A4,B4	A2,B1	A1,A4	B1,B1	A1,B1	A1,N	A2,A1	A1,A4	A1,B1	A1,B1	-2,-2	-2,-2	-1,-1	A2,A1	A2,A1	A4,B1	A4,A1	A4,A2	B1,B3	A1,B1	-2,-2
iteration_338	A4,N	A1,B2	A4,B2	B1,B1	A1,A4	A1,A3	B2,B1	B2,B1	-2,-2	B2,B1	A4,B1	B2,B1	B2,B1	A1,A1	-1,-1	-2,-2	A4,B1	A3,B2	A3,B1	A1,B1	-2,-2	B1,B2	B1,B1	A1,B2	-2,-2	-1,-1	-2,-2	A2,B1	A1,B1	A1,B1	B1,B1	-2,-2	A2,A1	N,A5	A2,A1	B1,B1	-2,-2	-2,-2	-2,-2	-2,-2	B1,B2	A1,N	N,B1	N,B1	N,B5	N,N	-2,-2
iteration_339	A4,B1	-1,-1	A4,N	-1,-1	A4,N	A5,N	B3,N	B3,N	-2,-2	B3,N	B5,N	A4,B3	A4,B3	-1,-1	B3,N	-2,-2	A4,B1	-2,-2	A5,B3	-1,-1	-2,-2	B3,N	A4,B5	A4,A1	B3,N	-1,-1	B3,N	B3,B1	A2,B3	A1,B2	-1,-1	-2,-2	-1,-1	A1,A2	A2,B3	B2,B3	N,B1	N,B1	-2,-2	-2,-2	B2,B3	-1,-1	A1,B3	A1,B2	B5,N	A1,B5	B3,B1
iteration_340	-1,-1	-1,-1	A4,B2	A4,B4	A1,B2	N,B5	B2,B4	A4,A4	A2,B3	-1,-1	-2,-2	B2,B4	A4,A4	N,A3	-1,-1	B1,B1	A4,A4	B2,B5	B4,B5	B2,N	A4,B3	-2,-2	-2,-2	A4,N	A4,B1	-1,-1	-1,-1	-1,-1	A1,B4	A2,B3	A4,B4	-2,-2	B4,N	A4,N	B4,N	A2,B4	-2,-2	-2,-2	-2,-2	-2,-2	B4,N	A4,B4	A4,N	A4,B4	B1,B2	N,B1	A4,N
iteration_341	A2,A1	B1,B1	A2,B1	A3,B2	A2,B1	-2,-2	-1,-1	A3,B1	A3,B1	N,N	B1,B4	A2,B2	A3,B1	A1,A1	-1,-1	A3,A2	A2,A3	-2,-2	-1,-1	-1,-1	A3,B1	-1,-1	B2,B1	A1,B1	A3,B1	-2,-2	A3,B1	A3,B2	A3,N	A1,B2	B2,N	A2,A2	A3,A3	A1,B2	A3,B2	A1,B2	A3,A2	A3,A2	A3,A2	A3,A2	A2,B1	B2,B2	A2,B2	A2,B2	B3,N	B2,B3	A3,B2
iteration_342	A4,B1	A4,A1	A4,B1	-1,-1	-1,-1	-1,-1	A4,B4	-1,-1	A3,A1	B1,B4	-1,-1	-1,-1	A4,B1	-2,-2	B1,B4	N,B5	B1,B4	A4,A2	A4,A2	A2,B4	A3,B1	A3,B4	A3,B4	-2,-2	N,B1	N,B4	B5,B4	B4,N	A4,N	-1,-1	A4,B4	N,A5	A4,B4	A3,B1	N,N	A1,B4	B4,N	A4,N	A4,A5	B4,N	B3,N	A3,N	N,A3	A3,B3	A1,B3	A1,A3	N,N
iteration_343	-2,-2	-2,-2	A2,A1	A1,B1	-2,-2	-1,-1	A1,A2	A2,B1	-1,-1	A2,B1	A2,B3	A1,A1	A2,B1	A2,A2	A1,B1	-1,-1	A1,A2	A2,B1	-1,-1	A1,B1	-1,-1	A1,B3	A2,A1	A2,B1	A1,B1	A1,B1	B1,B4	A4,B1	A1,B2	-1,-1	-1,-1	A1,B2	B1,B2	B1,B2	A4,A1	A1,B2	-1,-1	-1,-1	-1,-1	B2,N	N,B2	A4,B1	A4,N	A4,N	A1,N	B2,N	A4,B1
iteration_344	-2,-2	-2,-2	B2,B3	A2,A4	-2,-2	A2,B3	A4,B3	A4,B2	B4,N	A2,B3	A2,B3	A2,B2	-1,-1	A4,B1	A4,B2	B2,N	A2,B2	A2,B3	B3,B3	A2,B3	A4,B4	A2,B2	B3,B2	A4,B3	B2,B2	-1,-1	B2,B2	-2,-2	-2,-2	A3,B1	A2,N	-1,-1	-1,-1	A4,B1	A4,A2	A2,B1	-1,-1	A4,B5	A2,B5	A2,B5	-2,-2	A4,A4	A4,A4	A4,A4	A2,B2	A2,A4	-1,-1
iteration_345	-2,-2	-2,-2	A1,N	N,B1	A1,N	-2,-2	-1,-1	N,N	A1,B3	A1,N	A1,A3	-1,-1	A1,N	B2,B2	A1,B1	A1,B3	-2,-2	-2,-2	-1,-1	N,B1	B3,N	A1,N	A1,B1	A1,B2	A1,A1	A1,B1	A1,B1	-2,-2	-2,-2	-2,-2	-2,-2	A2,N	B4,B1	-2,-2	N,B1	-2,-2	N,B1	-1,-1	A2,B4	B4,N	-1,-1	N,B1	-2,-2	-2,-2	-2,-2	-2,-2	N,B1
iteration_346	B2,B1	A2,N	-1,-1	B3,B1	A2,B2	-2,-2	-2,-2	-2,-2	-2,-2	-1,-1	A5,N	-1,-1	A2,B1	A4,A1	A2,B1	B2,B3	A2,B1	-2,-2	-2,-2	-2,-2	-2,-2	B2,N	A5,B2	A4,B1	B1,B3	A2,B2	B1,B3	A1,B3	B1,B2	-2,-2	B3,B1	A1,B3	-1,-1	B4,B1	-1,-1	-2,-2	A1,B3	A1,A1	-1,-1	A1,A1	A4,N	B4,B1	A4,B4	B4,N	A1,A1	A1,B4	B4,B3
iteration_347	B2,B3	A3,B2	A3,B2	A2,A1	B2,B2	-2,-2	A3,A1	A3,A2	N,A4	-1,-1	-2,-2	A3,A1	A2,B2	N,A3	A3,A2	A2,B2	A3,A2	-2,-2	-2,-2	-2,-2	A2,N	-1,-1	-2,-2	A2,N	A2,B2	-1,-1	B2,B3	A2,A3	A2,A1	B2,B2	A1,A3	-1,-1	A2,A2	A1,N	A2,A1	A1,B2	A2,N	A2,N	A2,N	A2,B2	A4,B1	N,A2	A4,A2	N,B1	-2,-2	-1,-1	-1,-1
iteration_348	B1,B3	A4,A1	A4,B1	A1,A1	A4,B1	A1,A1	A1,B1	A4,A1	A1,B2	-1,-1	B1,B1	A4,A1	A1,B1	A1,B1	A4,A1	-2,-2	A4,A1	-1,-1	A1,A1	A1,B1	A1,A1	A1,B1	A1,B1	-1,-1	-2,-2	-2,-2	-2,-2	A1,A1	-1,-1	N,A4	A1,B2	A3,A1	A1,A1	B1,B1	-1,-1	A1,N	A1,A3	A1,A1	A1,A3	-2,-2	B4,B1	A1,B1	A1,B4	B1,B1	B2,B2	B1,B2	A1,A1
iteration_349	A2,B2	B2,B2	A2,B2	N,B1	A2,B2	-2,-2	A2,N	B2,B1	A1,B4	A2,B1	A3,A2	A2,B1	B2,N	A1,B1	B2,B1	-2,-2	A2,B1	-2,-2	-1,-1	-2,-2	B4,B2	A3,B1	A2,A3	A1,B2	-2,-2	-2,-2	-2,-2	-1,-1	A5,N	A1,B1	N,B4	A2,B3	N,B1	B5,N	A5,B4	A1,N	A2,A1	A2,B1	B3,N	-1,-1	-2,-2	B4,B5	-2,-2	-2,-2	-1,-1	-2,-2	-2,-2
iteration_350	-2,-2	-2,-2	A5,N	A2,B1	-2,-2	N,B5	A5,B1	A2,N	A2,B3	A5,B1	-1,-1	A2,N	A2,N	A3,B1	A5,B1	B4,N	A5,B1	-1,-1	N,B1	N,B1	-1,-1	A2,B1	A2,B3	A3,A2	N,B1	A5,N	B1,B4	A2,B3	B1,B4	-1,-1	B3,B4	-2,-2	B3,B4	B3,N	-1,-1	-2,-2	-2,-2	-2,-2	-2,-2	-2,-2	-1,-1	A2,N	A2,B3	A2,B3	A1,A4	A1,B3	-1,-1
iteration_351	B5,N	A2,A3	A2,B5	A4,B3	A3,B5	A3,B1	A2,A4	-1,-1	-2,-2	A4,B5	A5,N	B5,B3	-1,-1	-2,-2	A4,B5	B2,B2	B5,B3	A3,A4	A3,A4	A3,A2	-2,-2	-1,-1	A5,B3	-2,-2	A4,B2	B5,B2	-1,-1	B3,B2	A4,N	N,B1	N,B2	-2,-2	B2,N	A1,A3	B3,N	N,N	-2,-2	-2,-2	B2,N	-2,-2	A4,B1	N,A3	A4,A3	A4,N	-1,-1	A1,B4	-2,-2
iteration_352	A1,A3	B2,N	A1,N	-1,-1	A1,B2	B1,B2	A1,N	A1,A1	A1,B3	-2,-2	-1,-1	-1,-1	A1,N	-2,-2	-1,-1	-2,-2	A1,N	N,B1	A1,B1	A1,B1	A1,A1	-1,-1	-2,-2	A1,N	-2,-2	-2,-2	-2,-2	-2,-2	-2,-2	-2,-2	-2,-2	B2,B3	A1,N	-2,-2	A1,N	-2,-2	B2,N	A1,B2	-1,-1	A1,B3	A2,B1	-1,-1	A2,A1	A2,B3	-1,-1	-2,-2	A2,B2
iteration_353	A2,B2	A1,N	-1,-1	A1,B4	A2,A1	A4,B1	B4,N	B4,B2	-1,-1	A1,N	N,B4	A1,B2	A1,B2	A1,N	A1,B2	A1,B4	B4,B2	N,B1	A4,B4	A4,B4	A1,B4	B2,N	B2,N	A1,A1	B4,B2	A1,B4	B4,B2	B4,N	A1,N	N,A4	N,N	B1,B4	A1,N	-1,-1	A1,B4	N,N	B4,N	N,B1	N,B1	B4,N	B2,N	A1,B3	B3,B2	B3,B2	A1,B3	A1,B3	B3,B4
iteration_354	A1,B4	B5,N	B4,B5	-1,-1	A1,N	A3,N	B4,B3	B3,B5	A1,A1	-2,-2	-1,-1	B3,B4	B5,B3	A2,A2	-2,-2	N,B1	-2,-2	A3,B4	B4,N	B4,N	A1,B3	B3,N	A3,B3	A2,B5	-1,-1	-1,-1	-1,-1	A3,B2	B2,B3	A1,A1	A3,B2	B1,B1	B2,B2	-1,-1	A3,A2	A1,B2	B1,B2	B2,B1	B2,B1	B2,B1	A4,A1	B2,B1	A4,B2	A4,B2	-2,-2	-2,-2	A4,B1
iteration_355	A2,B1	A1,N	A2,N	N,A2	-1,-1	-2,-2	-1,-1	A2,A2	B3,B1	-1,-1	B5,N	A2,N	A2,N	A1,A3	N,N	A2,B3	-1,-1	-2,-2	-2,-2	-1,-1	A2,B3	A2,B5	N,N	A1,N	B3,N	B3,N	B3,N	A2,A3	B4,N	-2,-2	A2,B4	B2,N	A2,B4	A1,B4	A3,B4	-1,-1	A2,B2	A2,N	B4,B2	B4,N	B3,N	A3,A1	N,A3	A1,B3	B2,B3	A1,B2	B2,N
iteration_356	-1,-1	A3,A1	A3,A3	A1,B2	-2,-2	-2,-2	A1,A3	A1,A3	-2,-2	A1,A3	B2,B1	A3,B2	A3,B2	A1,A1	A3,B2	B1,B3	A1,A1	-2,-2	-2,-2	-2,-2	-1,-1	A3,B2	A3,B1	A3,A1	B2,B3	A3,B1	-1,-1	B1,B2	A1,A1	N,A3	A1,B1	A2,N	A1,B2	A1,B3	A1,B2	A1,N	A2,B2	B2,N	A2,B2	A2,B2	N,A5	A1,A1	A1,N	A1,N	B1,B1	A1,B1	A2,A1
iteration_357	A1,B4	B2,N	B4,B1	A1,N	A1,B2	A2,B1	A1,B4	B4,N	B1,B2	-1,-1	B3,N	A1,B4	A1,B1	-2,-2	-1,-1	A3,N	A1,B4	-1,-1	A2,B4	A1,B1	N,B1	-1,-1	B4,B3	-1,-1	A3,B4	A3,N	A3,N	A4,N	A1,B1	A2,B2	A1,N	B2,B2	A1,A4	-1,-1	A4,B1	A2,A1	A4,B2	A1,B2	A4,B2	A1,B2	-1,-1	N,B1	N,A2	-2,-2	-2,-2	-2,-2	A4,N
iteration_358	A1,B3	B5,N	A1,B5	A3,B2	A1,N	A2,A2	A1,B2	A3,B5	N,B3	A1,A3	B5,N	A1,B2	A1,B2	B2,B3	A1,B2	A3,B1	-1,-1	A1,A2	A1,A2	A1,A2	B5,N	A1,B5	B2,B4	A1,B2	A1,B1	A3,B2	A3,A1	B2,B2	-1,-1	N,A3	A3,B2	A2,B2	B2,B2	A2,B3	A3,B2	A3,N	A2,B2	B2,B2	A2,B2	B2,B2	A3,N	A3,B3	A3,B3	B3,N	-2,-2	-1,-1	B3,B2
iteration_359	-2,-2	-2,-2	A4,A1	B4,B2	-2,-2	-1,-1	A4,B2	A4,B4	A1,A1	A1,B2	B4,B1	A4,B4	A4,B4	A3,A1	A4,B2	-1,-1	-1,-1	B2,N	A4,B1	A4,B1	A4,A1	A4,B4	B4,B1	A3,B4	A4,A2	B2,B2	A4,A2	B2,B2	A1,B4	N,A5	A1,B2	B2,B2	A1,B2	A1,A4	A1,B2	A1,N	B2,B2	B2,B2	B2,B2	B2,B2	B4,B1	A4,B2	A4,B4	B2,B6	B1,B4	A1,B1	B4,B2
iteration_360	-2,-2	-2,-2	B4,B1	B2,B1	-2,-2	A1,B3	B2,B1	B1,B2	-1,-1	B1,B2	-1,-1	B1,B4	B2,B1	A3,B1	B1,B2	N,B2	B1,B2	B3,B3	B3,B2	A1,B2	A4,B1	A1,B1	A1,B4	A3,B2	-1,-1	N,B2	N,B1	-1,-1	B2,B2	-2,-2	B2,B1	B2,B3	A3,B2	A3,A1	B2,B1	-2,-2	A3,B3	-1,-1	A3,B2	B2,B3	A3,B2	A1,B2	-1,-1	B2,B2	B5,N	A3,B5	-1,-1
iteration_361	A4,N	B2,B1	-1,-1	A1,A1	A4,B2	-1,-1	A1,A4	A1,B2	A3,B2	A1,A4	-2,-2	A1,A4	A1,A4	B2,B3	A1,A4	-2,-2	-1,-1	-2,-2	-2,-2	-2,-2	A3,B2	-2,-2	-2,-2	A1,B2	-2,-2	-2,-2	-2,-2	A1,B1	A1,A1	-1,-1	-1,-1	A1,A3	A1,B1	N,A3	A1,B1	A2,B1	A1,B1	A1,A3	A1,A1	N,N	A2,B3	A1,N	A2,A1	A1,B3	N,B2	N,N	A1,B1
iteration_362	A4,B1	N,B5	N,B1	B1,B3	A4,N	B1,B2	B1,B1	B3,B1	A2,A2	B1,B1	-2,-2	N,B3	N,B3	-2,-2	B1,B1	N,B5	B1,B1	-1,-1	B1,B2	B1,B1	A2,B3	-2,-2	-2,-2	-1,-1	B1,B5	N,B1	N,B1	A3,B1	A1,B3	-1,-1	B1,B3	B4,N	A3,B3	A3,B2	A3,A1	-1,-1	B3,B4	A3,B4	-1,-1	A3,N	A4,N	A3,A3	A4,A3	A3,A4	A1,N	B2,N	A4,B4
iteration_363	A1,A4	A2,B1	A1,B1	A2,B2	A4,B1	B1,B4	A1,A5	-1,-1	A1,N	A2,B1	-2,-2	A1,A2	B1,B2	-2,-2	A1,A2	-1,-1	A1,A2	-2,-2	A1,B1	A1,B1	-1,-1	-2,-2	-2,-2	-2,-2	A2,B2	-1,-1	-1,-1	-1,-1	A2,A3	N,B3	A2,B2	-1,-1	A3,B2	-1,-1	A3,B2	B2,N	A3,N	-1,-1	B2,B2	B2,B2	A1,A1	A3,N	A1,N	A1,N	B1,B1	A4,B1	-1,-1
iteration_364	B1,B2	B1,B2	B1,B1	A1,N	B1,B1	A2,B1	A1,B1	N,B1	N,A2	A1,B1	-2,-2	N,B1	N,B1	-2,-2	N,B1	-1,-1	N,B1	A1,A2	A2,B1	B1,B1	N,N	-2,-2	-2,-2	N,B1	A2,N	-2,-2	A2,N	-2,-2	-2,-2	-2,-2	A1,N	-2,-2	A1,N	N,B1	A1,A3	-2,-2	A1,N	-2,-2	-2,-2	-2,-2	B1,B1	A1,B1	A1,B1	-1,-1	-2,-2	-2,-2	A1,A1
iteration_365	-2,-2	-2,-2	B3,B1	A1,B1	-2,-2	-1,-1	A1,B1	B1,B3	A2,B2	A1,B1	A1,A1	A1,B1	A1,B3	N,B5	A1,B3	B2,N	B1,B3	A1,B1	A1,B1	B1,B1	B2,B3	A1,B1	A1,B1	A1,N	A1,B2	B3,B2	B3,N	A1,B2	N,B1	-1,-1	B2,B1	A1,A2	-1,-1	A1,B4	B2,N	-2,-2	B2,B1	A1,B3	-2,-2	A1,B2	A2,N	B4,N	A2,B4	N,N	B2,B3	B4,B2	B4,B2
iteration_366	N,B4	-1,-1	-1,-1	A2,B1	N,N	A1,B4	-1,-1	A2,B4	A5,B3	B1,B4	A1,B2	A2,B4	A3,B1	N,A4	A2,A3	N,A3	A2,B4	B4,B1	-1,-1	A1,B1	A2,B2	A1,A2	A1,A2	A3,N	N,A3	A2,N	N,A3	-1,-1	N,B1	A4,B1	A1,N	B2,B3	-1,-1	N,B4	A1,B1	N,B1	-2,-2	A1,B2	A1,B2	A1,B3	A1,B4	N,B1	A1,N	A1,N	-1,-1	-2,-2	-2,-2
iteration_367	A2,A2	A1,B2	A2,B2	A3,N	A2,B2	B4,B1	A3,B2	A2,N	B5,N	A3,B2	N,A5	-1,-1	B2,N	A1,B4	-1,-1	-2,-2	A3,B2	A3,B4	A3,N	A3,B4	A2,B5	B2,N	N,N	B4,B2	-2,-2	-2,-2	-2,-2	-2,-2	-2,-2	A2,B2	-2,-2	A2,B1	A3,A2	A5,N	A2,N	-1,-1	A2,B1	A2,A2	A3,B1	A2,B1	B4,N	A5,A2	N,A5	A5,B4	A1,B3	A5,B3	A2,N
iteration_368	-1,-1	A2,N	A2,B1	B2,N	-2,-2	A3,A2	B1,B2	N,B1	-2,-2	B1,B2	A1,B4	A2,N	N,B1	-2,-2	N,B1	-2,-2	A2,B2	A2,B2	A2,B1	A3,B2	-2,-2	B4,N	-1,-1	N,B1	-1,-1	-1,-1	-1,-1	-2,-2	-2,-2	-2,-2	-2,-2	B3,B1	A2,N	-2,-2	-2,-2	-2,-2	N,B1	A2,B3	N,B1	A2,B3	-2,-2	-2,-2	A2,N	-2,-2	-2,-2	-2,-2	A2,B1
iteration_369	-2,-2	-2,-2	A1,N	N,A5	-2,-2	-2,-2	A1,A5	A5,N	B2,B2	N,N	N,B3	A1,N	-2,-2	-2,-2	A1,A5	B1,B3	N,A5	-2,-2	-2,-2	-2,-2	A5,B2	A1,N	N,N	-2,-2	A5,B3	A5,B3	A1,B1	-1,-1	A5,N	A1,B1	N,B5	A1,A1	A5,B5	A1,A1	A5,N	N,B1	-1,-1	A5,A1	A5,A1	A5,A1	B2,B3	A1,N	A1,B2	A1,B2	-2,-2	-1,-1	A1,B5
iteration_370	-1,-1	-2,-2	N,B1	-1,-1	N,B1	B5,N	A4,B1	-2,-2	-2,-2	A4,B1	A2,B2	B1,B1	A4,B1	B2,N	A4,N	A1,B2	N,B1	N,B1	A4,B5	B1,B5	-1,-1	B2,B1	A2,B1	B1,B2	A1,A4	A1,A4	B2,N	A2,B1	A1,A4	B2,B3	-1,-1	B1,B8	A1,B1	A2,A2	-1,-1	A2,B2	A1,A1	A1,B1	A1,B1	A1,A3	B2,N	A2,B1	A2,B2	B1,B2	A4,N	A2,A4	A2,A1
iteration_371	B3,B2	B3,B1	B3,B3	B2,N	B3,B3	A4,B1	-1,-1	B3,B2	N,B2	B3,B2	A4,B1	B3,B2	B3,N	-2,-2	B3,N	-1,-1	B3,N	A1,B2	A4,N	A4,N	B2,N	-1,-1	A4,B3	-2,-2	-2,-2	-1,-1	-1,-1	A2,N	B2,B2	-2,-2	B2,N	N,A5	A2,B2	B2,B1	B2,N	-2,-2	B2,N	B2,N	B2,N	B2,N	A1,B1	B1,B2	B1,B2	A1,B1	A3,A2	A3,B2	B2,B2
iteration_372	A1,B1	A1,A3	A1,B1	A2,B2	-1,-1	-1,-1	A2,B1	B1,B2	A1,B4	A1,A2	A3,N	A1,B2	-1,-1	-2,-2	B1,B2	N,B1	B1,B2	A2,B1	A2,B1	B1,B2	A1,B2	A3,B2	A1,N	-2,-2	-2,-2	B1,B2	B1,B2	A2,B3	B1,B2	B2,B2	A2,B1	B1,B4	B3,B1	A3,N	A2,B1	B1,B2	B3,B3	-2,-2	-2,-2	A3,B1	A1,B1	A3,B1	B1,B1	A3,A1	B1,B1	N,B1	B1,B3
iteration_373	-2,-2	-1,-1	A3,N	A3,B2	-2,-2	A5,N	A3,B2	-1,-1	B2,B1	A3,B2	B4,N	A3,B2	A3,A3	N,A4	A3,N	N,N	A3,N	B2,N	A5,B2	A3,A5	A3,B2	A3,N	A3,B4	A3,N	N,B5	N,A3	A3,B5	A3,N	A2,B2	N,B2	A2,A3	N,B5	B2,N	B1,B1	B2,N	A2,N	B2,N	N,B5	N,B5	N,N	A2,B2	B1,B2	B2,B2	-1,-1	-1,-1	A2,B1	B2,B2
iteration_374	B1,B4	A4,B1	B1,B4	A2,B4	B1,B1	-1,-1	B4,B1	A2,B4	-1,-1	B4,B1	A1,B2	B4,B1	B4,B1	A3,B1	B4,B1	A1,B4	A2,B1	-2,-2	A2,B4	-2,-2	A2,A4	A1,B4	A1,B1	B1,B1	A1,B4	A1,B1	A1,B1	A1,B4	A2,A1	-2,-2	A2,B4	N,A4	A2,B4	A1,A1	A1,A1	A5,B3	A2,N	A2,N	B4,N	-1,-1	A3,B1	A1,A1	A1,B1	A1,B1	A4,N	A1,A4	-1,-1
iteration_375	-2,-2	-2,-2	-1,-1	B4,B3	-1,-1	A2,B2	-1,-1	B1,B4	A3,B2	B1,B4	-1,-1	A3,B4	A3,B3	A3,B2	A3,B3	A1,N	A3,B4	A2,B1	A2,B1	A2,B1	B2,B1	-2,-2	A3,A4	B3,B2	A3,N	A3,N	A3,A1	N,B3	A1,B4	N,A3	B4,N	A2,N	-1,-1	A1,A4	B4,N	N,N	A2,N	A2,N	-1,-1	A2,B4	B5,N	A1,B4	B4,N	B4,B5	-2,-2	-2,-2	A2,N
iteration_376	A4,B1	B1,B1	-2,-2	A5,B4	B1,B1	-1,-1	B4,B1	A5,B1	-2,-2	A5,B1	A2,A3	B4,B1	A5,B1	A1,A3	A5,B1	N,A4	A5,B1	A1,B1	A2,B1	A1,B1	-1,-1	A2,B1	-1,-1	A1,B1	A5,A4	A5,N	A5,N	A5,N	A1,B4	-2,-2	A1,N	-2,-2	-1,-1	A1,A1	B4,N	-2,-2	-1,-1	-2,-2	-2,-2	-2,-2	B2,N	A1,N	N,N	A1,B2	A3,N	A1,A3	N,N
iteration_377	A1,N	B1,B3	N,B1	A2,B2	B3,N	-2,-2	A2,N	B2,B1	A1,B2	A2,B1	-2,-2	A2,N	B2,N	N,A4	B2,B1	A3,N	-1,-1	A2,N	A2,N	A2,N	B2,B1	-2,-2	-2,-2	N,N	A3,B1	N,B1	A3,B2	A2,B2	A2,B2	-2,-2	A2,B2	B1,B2	A2,B2	A1,B2	A2,A2	-1,-1	A2,B2	A2,B1	B2,B2	B2,B2	-2,-2	A1,A2	-2,-2	-2,-2	A5,N	A1,A5	-1,-1
iteration_378	A2,A2	A4,B1	A4,A2	N,B1	A2,B1	A2,B3	A2,B1	A2,B1	-1,-1	A2,B1	-1,-1	A4,N	A2,N	-2,-2	N,A2	A1,N	-1,-1	-1,-1	B1,B3	B1,B3	N,B1	N,B1	-2,-2	-1,-1	A1,A2	N,N	A1,A2	-2,-2	-2,-2	A3,B1	N,B1	-1,-1	-2,-2	A2,B2	B1,B2	B1,B1	-2,-2	-2,-2	-2,-2	-2,-2	B4,N	A2,B1	-1,-1	A2,B4	B3,B2	A2,B3	-2,-2
iteration_379	A1,N	N,B1	N,B1	B1,B2	A1,B1	-2,-2	-2,-2	-1,-1	A1,N	-2,-2	-1,-1	-2,-2	B2,B1	A3,B1	B1,B1	A1,B3	B1,B2	-2,-2	-1,-1	-2,-2	N,N	-2,-2	-2,-2	B1,B2	A1,B1	B3,B1	A1,B1	B2,N	B2,B1	A1,A2	B2,N	A1,A1	B2,B2	-1,-1	N,B2	A1,B2	-1,-1	-1,-1	A1,B2	A1,B2	B3,B2	A2,N	B3,N	A2,B3	-2,-2	-2,-2	-2,-2
iteration_380	-2,-2	-2,-2	A1,N	-1,-1	-1,-1	A3,B1	A1,N	-2,-2	-2,-2	A1,N	B4,B1	A4,N	-2,-2	-2,-2	-2,-2	-2,-2	-2,-2	A3,N	N,B1	-1,-1	-2,-2	A4,B4	B4,N	-2,-2	-1,-1	-2,-2	-2,-2	A1,N	N,A4	A2,B2	N,N	N,B1	N,N	A1,A1	N,A4	A2,N	N,N	-1,-1	-1,-1	N,N	A2,B3	A1,N	A1,B3	A1,B3	A1,A4	A1,B4	A1,N
iteration_381	-1,-1	A2,A3	A3,A2	A1,B1	A2,B1	A2,B1	-1,-1	-1,-1	-1,-1	A1,A3	A1,B4	A3,B1	A1,A2	N,B5	-1,-1	-1,-1	A1,A3	A2,B1	A2,A1	A2,B1	-2,-2	B4,B1	A1,A3	A1,N	-2,-2	A3,B2	A3,B3	A1,A4	-1,-1	-1,-1	A1,A4	A2,B3	A4,B1	A2,B1	A4,B1	A1,B1	A4,B3	A2,B1	B1,B3	B1,B3	B2,B2	B1,B1	B2,B1	-1,-1	B4,N	B1,B4	A4,B2
iteration_382	-1,-1	A1,B1	N,B1	N,B1	-1,-1	A4,N	N,B1	N,B1	-2,-2	N,B1	A1,A4	N,N	N,N	A1,B1	-1,-1	-2,-2	N,B1	N,N	N,N	A4,B1	-2,-2	A1,N	-1,-1	A1,N	-2,-2	-2,-2	-2,-2	A5,N	B1,B4	N,A4	A5,B1	B2,N	A5,B1	B1,B2	-1,-1	A5,N	-1,-1	B1,B2	A5,B2	B1,B2	A1,B2	A5,B1	A1,B1	A5,A1	-2,-2	-2,-2	A2,B3
iteration_383	B1,B3	A2,N	A2,B1	A2,B1	-1,-1	A1,B2	B1,B1	A2,B1	A2,A3	B1,B1	A3,B1	A2,B1	A2,B1	A5,N	B1,B1	A2,B1	A2,B1	B2,B1	B2,B1	B2,B1	A2,B1	B1,B1	-1,-1	A5,B1	B1,B1	A2,B1	A2,B1	B1,B3	A2,B2	B2,N	B2,B3	A2,B3	A2,B3	A1,A2	B2,B3	A2,B2	A2,B3	A2,B3	A2,A2	A2,A2	B1,B1	A1,B2	B2,B1	A1,B1	B4,B1	A1,B4	B3,B2
iteration_384	-1,-1	B1,B2	A1,B1	A5,B4	A1,B2	A1,A3	A1,A4	A5,B1	A3,B1	A1,B4	A1,B1	A1,A5	B1,B4	N,B3	A1,A5	-2,-2	A5,B1	A3,B1	A3,B4	A1,B4	-1,-1	A1,A5	A1,B1	N,B1	-2,-2	-2,-2	-2,-2	A5,N	A1,B4	A3,B2	A1,A5	A2,B1	-1,-1	A1,A2	A1,A5	A3,A5	A2,A5	A2,B4	A2,A5	B1,B4	-2,-2	A5,A1	-2,-2	-2,-2	B4,B1	A1,B4	-1,-1
iteration_385	N,B3	N,A4	-1,-1	A3,N	N,N	A1,B1	A4,A3	A3,B3	A5,N	A3,B3	-2,-2	A4,A3	A3,A4	A2,B2	A4,N	B1,B4	A4,A3	A4,B1	A4,B1	A1,A4	A3,A5	-2,-2	-2,-2	A2,A3	A4,B4	N,B1	A4,B1	-2,-2	-2,-2	A4,B1	A3,N	A3,B2	A3,N	N,B3	N,A3	A4,A3	-1,-1	A3,N	A3,B2	A3,N	N,B2	N,N	N,N	N,N	-2,-2	-1,-1	N,A3
iteration_386	-2,-2	-2,-2	N,B1	A2,B1	-1,-1	A2,A2	B1,B1	N,B1	-2,-2	A2,B1	A2,A3	B1,B1	-1,-1	A4,B1	N,B1	-2,-2	A2,B1	A2,B1	A2,B1	-1,-1	N,B1	A2,B1	A2,B1	A4,B1	-1,-1	-2,-2	-2,-2	B1,B3	A2,B2	A3,A1	B2,B3	A2,A2	A2,B3	-2,-2	B2,B3	A3,B3	A2,A2	A2,A2	A2,B3	A2,B3	A2,N	-1,-1	A2,B2	A2,B2	-2,-2	-2,-2	A2,B2
iteration_387	B1,B3	A3,N	A3,B1	B2,N	N,B1	B1,B4	A3,B2	A3,B2	A1,B4	A3,B2	A1,B3	N,B1	A3,B2	A1,B4	N,B1	A2,A2	A3,N	B2,B4	A3,B4	A3,B1	B4,B2	B3,B1	B3,B1	B2,B4	A2,N	A2,N	A2,B1	-2,-2	-2,-2	A2,B2	B3,N	-2,-2	-2,-2	A3,A1	-1,-1	A2,B3	-2,-2	-2,-2	-2,-2	N,B1	-2,-2	A3,B2	-1,-1	-1,-1	-2,-2	-2,-2	-2,-2
iteration_388	A1,N	A2,A2	A1,A2	N,N	A2,A1	B3,B2	A1,N	N,A2	-2,-2	-1,-1	A2,B3	N,A2	A1,N	A4,B1	A1,N	N,A3	N,A2	B2,N	A1,B3	-2,-2	-1,-1	A2,N	A2,A2	A4,A1	N,N	A3,N	A3,N	N,A3	N,A3	-1,-1	A3,N	-2,-2	A3,N	A2,B2	N,N	A1,N	-1,-1	-2,-2	-2,-2	-2,-2	-2,-2	B2,N	-2,-2	B2,N	N,A3	A2,N	-2,-2
iteration_389	B4,B1	-1,-1	A1,B4	A3,A2	A1,B1	B1,B2	A3,B4	A1,A2	B1,B1	A1,A3	A3,B2	A1,A2	A1,A4	A4,B1	-1,-1	-2,-2	A2,B4	B4,B1	A3,B2	A3,B1	A1,B1	A1,B2	A1,B2	-1,-1	-1,-1	-2,-2	-2,-2	-1,-1	A3,B2	-2,-2	A3,B3	A2,A1	A2,B2	A2,A1	A3,B3	-1,-1	A2,B2	A2,B2	A2,A2	A2,A2	A3,B1	A3,A2	A3,A3	A3,B1	-1,-1	-2,-2	A2,A3
iteration_390	B1,B3	A1,A1	A1,B1	N,B1	A1,B1	A2,A2	A1,B1	A1,B1	B2,B3	N,B1	-1,-1	N,B1	A1,N	B5,N	A1,B1	A2,B3	A1,N	A2,B1	A1,A2	A2,B1	B1,B2	-2,-2	-2,-2	A1,B5	A2,A1	A2,B2	A1,B3	-2,-2	-2,-2	A3,B2	B2,N	A1,A1	B2,B4	A1,A2	N,B1	A3,B2	A1,B4	A1,B2	A1,B4	A1,B2	A1,B2	A1,B1	A1,A1	A1,A1	B1,B1	A1,B1	A1,A1
iteration_391	B2,B2	A4,N	A4,B2	A2,A2	B2,N	A1,N	A4,A2	A4,A2	B3,B2	-1,-1	A1,B4	A4,A2	A2,B2	A2,B2	A2,B2	A2,A2	A4,A2	A4,N	A2,N	A2,N	A2,B3	A2,B4	A4,B4	A2,B2	-1,-1	A2,B2	A2,B2	A2,N	-1,-1	B4,B1	A2,A2	B3,N	A2,A2	A2,N	A1,A3	A2,B4	A2,B3	A2,B3	A2,N	A2,B3	A1,N	A1,N	A1,A1	-2,-2	B2,B3	A2,B2	-1,-1
iteration_392	A4,N	B2,B3	A4,B2	A1,B1	B2,N	A2,B3	B2,B1	A4,B1	A1,B1	A4,A1	A2,B2	-1,-1	A1,B2	-1,-1	A4,B1	N,A5	B2,B1	B3,B2	A2,B1	-1,-1	A4,B1	A2,A4	B2,B1	A1,B2	A4,A5	A4,A5	A4,N	B4,B1	A1,B2	A1,A1	A1,B4	A1,A4	B2,B1	A2,A1	B2,B4	A1,A1	A4,B2	A1,B1	A1,B1	A4,B1	B5,N	-1,-1	A1,B5	A1,B5	A4,B1	A2,B1	A4,B5
iteration_393	A3,B1	A1,B1	A1,B1	A1,A1	A1,A3	N,A3	A1,A1	A1,A1	B2,N	A1,A1	A3,B1	A1,B1	A1,A1	A1,B2	A1,A1	A1,A4	A1,B1	A1,N	A1,A3	A1,A3	A1,B2	A1,B1	A3,A1	A1,B2	-1,-1	A1,A4	A1,A1	-1,-1	A1,A1	A2,B1	A1,A1	A2,A2	A1,A1	N,A2	A1,A1	-1,-1	A1,A2	A1,A2	A1,A2	A1,A2	-2,-2	A1,A2	-2,-2	-2,-2	A2,B1	A2,N	-2,-2
iteration_394	B2,B3	A2,A2	A2,B2	-1,-1	A2,B3	A1,B3	A3,B2	A2,A3	B1,B1	-1,-1	B2,N	A2,A3	A2,A3	A2,B3	-1,-1	-2,-2	A3,B2	A1,B2	-1,-1	A3,B3	A3,B1	A2,B2	N,B1	A2,B3	-2,-2	-1,-1	-2,-2	A3,A1	B2,B2	A2,A1	A3,B2	B1,B3	A3,B2	A2,A3	-1,-1	A3,A2	B2,B3	A3,B1	A3,B3	A3,B3	B2,B2	A2,B2	-1,-1	B2,B2	A3,B1	A3,A3	-2,-2
iteration_395	-2,-2	-1,-1	A3,A1	A2,B2	-2,-2	A3,A1	A3,B2	-1,-1	-2,-2	A3,B2	-2,-2	A2,A1	A3,B2	B1,B1	A3,B2	A3,A1	A2,A1	A1,B2	A3,A1	A3,B2	-2,-2	-2,-2	-2,-2	A3,B1	A3,A3	-1,-1	-1,-1	B2,B3	A2,A2	A4,A1	-1,-1	B5,N	A2,B2	B2,B3	A2,B3	A4,B2	A2,N	-1,-1	B2,B5	A2,N	A2,B1	A2,B2	-1,-1	A2,B2	A1,A4	A1,B2	A2,N
iteration_396	B2,N	A2,A1	-1,-1	N,B1	A2,B2	A2,A2	A2,N	B2,N	A1,A1	A2,N	-1,-1	A2,B1	B2,N	B1,B1	A2,N	-2,-2	A2,N	A2,B3	A2,A2	A2,N	A1,B2	A2,B2	A2,B2	N,B1	-2,-2	-2,-2	-2,-2	B1,B4	A4,N	B1,B2	A4,B1	A1,A1	B4,N	A1,A1	B4,N	A4,B1	-1,-1	A1,B4	A1,N	-1,-1	A1,B4	A1,N	-1,-1	B4,N	-1,-1	A1,A1	-2,-2
iteration_397	A1,B3	B3,B1	A1,B3	-1,-1	B3,B3	A2,A1	B3,B1	A1,B1	A1,B1	A1,A4	-1,-1	B3,B1	A1,A4	B4,B1	B3,B1	A1,A3	B3,B1	A2,B1	A1,B3	A2,B1	A1,B1	-2,-2	-2,-2	A1,B4	A3,B1	A3,B1	A1,B1	A4,N	A2,B1	A3,B1	A4,B4	A1,B2	A4,B1	A3,B2	N,B1	A3,B1	A1,B1	A1,B1	A4,A1	A1,B1	-2,-2	A3,N	N,A3	A3,N	A2,B2	B2,B2	N,B1
iteration_398	-2,-2	-2,-2	A3,A1	A3,N	-2,-2	-2,-2	-2,-2	A1,A3	-2,-2	A3,A3	A1,B3	A3,A3	A1,N	-2,-2	A1,N	A2,B3	A1,N	-2,-2	A1,N	-2,-2	-2,-2	A1,A3	A3,B3	-2,-2	A1,B3	A1,B3	A2,A1	A1,N	A2,A3	N,A4	N,A3	A2,B2	A2,N	-2,-2	-2,-2	N,N	B2,N	A2,B2	B2,N	B2,N	-2,-2	-2,-2	A1,N	-2,-2	-2,-2	-1,-1	N,N
iteration_399	A3,B1	A1,B1	B1,B1	N,B1	B1,B1	A1,B3	B1,B1	B1,B1	A3,A1	B1,B1	A1,B1	B1,B1	B1,B1	B2,B2	-1,-1	A4,N	N,B1	A1,B1	-1,-1	A1,B1	A3,B1	A1,B1	B1,B1	B1,B2	A4,B1	N,B1	A4,N	B5,N	N,B1	A1,A1	A3,B5	B2,B3	N,B1	A1,A1	B4,N	A1,B1	B2,B1	-1,-1	B1,B3	-2,-2	A4,A1	A1,B4	A4,B4	A1,A4	A1,A4	A1,A1	A4,B2
iteration_400	-1,-1	-1,-1	-1,-1	A3,B1	A1,B3	A5,N	A3,B3	A3,B3	A2,A2	A3,A1	A2,A3	A1,B1	-1,-1	A2,B2	B1,B3	A2,B1	A3,A1	A3,A5	B3,N	A5,B3	A2,B3	A1,A2	A1,A3	A3,B2	A2,B3	B1,B1	B1,B3	B1,B1	A3,N	-1,-1	N,B1	A5,N	A3,B1	N,B4	N,B1	N,N	A3,N	A5,B1	-1,-1	A3,N	N,N	N,N	N,B3	-1,-1	-2,-2	-2,-2	B3,N
iteration_401	B1,B4	A2,A2	A2,B1	A1,N	A2,B4	N,B3	-1,-1	N,B1	-1,-1	A2,A1	-2,-2	A2,A1	A2,N	A1,B3	A2,N	A1,B2	-1,-1	N,N	N,N	N,N	A3,B1	-2,-2	-2,-2	A1,N	B2,N	A2,B2	A1,A2	B2,N	A1,B4	-2,-2	A1,N	A2,B1	A1,N	B1,B4	A1,B2	-2,-2	A1,B1	A2,A1	A1,B1	A2,A3	N,B1	B2,B4	-1,-1	B2,B1	A3,A2	A3,B1	A1,B4
iteration_402	A4,N	A1,B2	A4,B2	B2,B2	A1,A4	B5,N	A4,B2	B2,B2	B5,N	-1,-1	A1,B1	B2,B2	A4,B2	B2,B2	B2,B2	A2,B3	-1,-1	A4,N	A4,B5	B2,N	B2,B5	B1,B2	A1,B2	B2,B2	A2,B2	A2,B2	B3,B2	B2,B2	B2,B2	A1,B4	B2,B2	A2,B1	B2,B2	A1,B1	B2,B2	A1,B2	B1,B2	A2,B2	A2,B2	A2,B2	A1,A4	A1,B2	A1,A4	A1,B2	A2,A2	A2,B1	-2,-2
iteration_403	A2,B3	-1,-1	-1,-1	A4,B1	A2,B1	A3,A1	B1,B1	B1,B3	-2,-2	B1,B1	-2,-2	B1,B1	-1,-1	B2,B3	B1,B1	A1,B1	B1,B1	A1,B1	A3,B1	-1,-1	-2,-2	-1,-1	-1,-1	A4,B2	A1,B1	A1,B1	A1,B1	-2,-2	A2,B1	A1,B1	-1,-1	B1,B2	A2,A4	A4,B1	B1,B1	A1,A4	A2,B1	A4,B1	A2,B1	A2,B2	A1,B1	A4,B1	A4,A1	A1,B1	A3,B1	B1,B1	A4,B1
iteration_404	A1,B1	B4,N	A1,N	-1,-1	A1,B4	A3,N	B5,N	A1,B5	B2,B2	A1,N	A3,B1	B4,N	A1,B4	B2,B3	A1,B4	A4,A1	B4,N	B5,N	A3,B5	N,N	B5,B2	B1,B4	-1,-1	A1,B2	A1,A1	A4,B4	A1,A1	-2,-2	-2,-2	-2,-2	-2,-2	A2,B3	B5,B4	-2,-2	-2,-2	-2,-2	B3,B4	A2,B5	A2,B5	B3,B5	A2,B1	B2,N	A2,N	A2,B2	-2,-2	-1,-1	B3,N
iteration_405	B2,B3	-1,-1	-1,-1	A1,A3	A1,B2	B5,N	A4,A1	-2,-2	-2,-2	-2,-2	B1,B4	A4,B1	-2,-2	-2,-2	-2,-2	-2,-2	-1,-1	A1,N	A1,B5	A4,B5	-2,-2	B1,B4	A4,B1	A1,N	-2,-2	-2,-2	-2,-2	A1,B1	B1,B1	-1,-1	-1,-1	B1,B1	A1,B1	A1,B3	B1,B1	-2,-2	B1,B1	-1,-1	A1,B1	B1,B1	A3,A2	B3,B1	A3,B3	A3,B1	A2,B1	A2,B3	B3,B1
iteration_406	-1,-1	B2,B1	A1,B2	A2,B2	A4,B1	B2,N	A1,A2	-1,-1	-2,-2	B2,B2	A4,B1	A1,A2	A2,B2	A2,B1	A1,B2	B2,B3	-1,-1	-1,-1	A2,N	A1,B2	-1,-1	A4,A1	-1,-1	A2,B1	B2,B3	A1,B2	B2,B3	B3,B2	A2,A1	A2,B2	A2,B3	A1,B1	A1,B2	B3,B2	A1,B3	B3,B2	A1,A1	B2,B4	A1,B2	A1,B1	A1,A3	B3,B3	A3,B3	A1,B3	-2,-2	-2,-2	A1,B3
iteration_407	B1,B3	A1,B3	B3,B1	A2,B1	B3,B1	A4,B1	-1,-1	A2,B1	N,A5	-1,-1	A2,N	A2,B3	B1,B3	A3,B2	-1,-1	-1,-1	A2,B1	A4,B1	A2,B1	A2,B1	N,B1	A2,B3	A2,N	B2,B1	-2,-2	-2,-2	A3,B3	A2,A3	B1,B1	N,A5	A2,B1	B1,B4	A2,B1	A3,N	A2,B1	A2,N	A1,B1	A1,B1	-1,-1	-1,-1	A2,B3	A2,N	A2,N	B3,N	A3,B2	A3,B2	-1,-1
iteration_408	N,A4	A1,B4	B4,N	N,B3	B4,N	A3,N	B3,B4	N,B3	A2,B2	B4,B3	A4,N	N,N	N,N	B3,N	B4,B3	-2,-2	B4,B3	A3,B4	-1,-1	A3,B3	A2,N	N,A4	N,A4	N,B3	-2,-2	-2,-2	-2,-2	B3,B2	A2,N	-2,-2	B3,N	-1,-1	A2,B3	B2,B1	-1,-1	-2,-2	-1,-1	-1,-1	A2,B3	B3,B3	B3,B1	A2,B1	B1,B3	B1,B3	A2,A3	A2,B2	-2,-2
iteration_409	A3,B2	B1,B4	B2,B1	B3,N	A3,B1	-2,-2	-1,-1	B1,B3	-2,-2	B2,N	A1,B2	N,B1	N,B1	-2,-2	B3,B2	A1,A2	B2,N	-2,-2	-1,-1	-2,-2	-2,-2	-1,-1	B2,N	-2,-2	A1,B2	A2,B3	A1,B3	N,B5	A1,B3	-2,-2	A1,N	N,A5	A1,N	B2,B1	A1,N	-1,-1	N,A5	N,N	N,N	A1,A5	-1,-1	-1,-1	-2,-2	-2,-2	A1,B1	A1,B2	-2,-2
iteration_410	A4,B1	B4,N	B1,B4	-1,-1	A4,B4	B5,N	A2,B1	A2,B1	B2,B2	A2,B4	A2,A2	A2,B4	A2,B1	B3,B3	A2,B1	A3,B2	-1,-1	A2,B5	A2,B5	N,B1	A2,B2	A2,A2	A2,A2	A2,B3	A3,A2	A3,B1	A3,A2	A1,B2	A1,A2	A2,A3	A1,A1	B1,B4	A1,B2	B2,B2	A1,A2	A1,A2	B2,B1	A1,B1	B2,B4	B2,B1	A3,B2	A2,B2	A2,B2	A2,B2	A1,A3	A1,B2	B2,B2
iteration_411	B3,N	A1,A1	A1,B3	A1,A2	-1,-1	A1,A3	A2,B3	A2,B3	A1,A1	A2,B3	-1,-1	A1,B3	A1,A2	B2,N	A1,A2	-1,-1	A1,A2	A1,B3	A1,B3	-1,-1	A2,A1	-1,-1	A5,B3	A1,B2	-2,-2	A2,B2	A2,B2	-2,-2	-2,-2	-2,-2	-2,-2	A1,B1	A2,A3	B3,B2	A3,A2	-1,-1	A1,A3	A2,B1	A1,A2	B1,B3	A3,A2	A3,B3	A3,A3	-1,-1	A1,A2	A1,B3	A3,A3
iteration_412	B1,B1	A2,A3	A2,B1	N,N	A2,B1	-2,-2	A2,N	A2,N	A1,B4	-1,-1	A1,B3	A2,N	N,B1	A5,N	-1,-1	-2,-2	A2,N	-2,-2	-2,-2	-1,-1	A2,B4	B3,N	A2,B3	A5,B1	-1,-1	-2,-2	-1,-1	A1,B3	N,A5	-2,-2	A1,A9	N,A3	A1,A4	A3,A1	N,N	-1,-1	-1,-1	-2,-2	N,N	N,N	B1,B2	N,A3	N,B1	B2,N	-1,-1	-2,-2	N,B1
iteration_413	A2,B2	-1,-1	-1,-1	N,B1	A2,A2	A2,B2	A2,N	A2,N	-2,-2	A2,N	B1,B4	A2,N	A2,B1	N,A4	A2,B4	A2,B3	A2,B1	A2,N	A2,A2	A2,N	-2,-2	N,B1	-1,-1	A2,N	B3,N	B3,N	-1,-1	A2,N	B1,B1	B2,N	A2,B1	A2,B1	N,B1	A4,N	A2,B1	B1,B2	B1,B1	B1,B1	N,B1	A2,N	N,B5	A2,N	N,N	B5,N	A1,B2	A4,B2	N,B1
iteration_414	N,B2	A1,B4	-1,-1	A1,A1	B4,N	A3,B1	-1,-1	A1,B2	B2,B2	A1,A1	A1,B4	-1,-1	A1,B2	B4,N	A1,A1	A3,B1	A1,A1	A3,A1	A3,A1	-1,-1	A1,B2	A1,A1	A1,A1	B2,B4	A3,A1	A3,A1	A3,A1	A1,A1	A1,B3	-1,-1	A1,B3	A2,B3	A1,B3	A2,B2	-1,-1	A1,A1	A2,B3	A2,B3	B3,B3	A2,B3	-2,-2	A5,B1	-2,-2	-2,-2	A4,A1	A2,A4	A2,B3
iteration_415	B1,B4	A4,A1	A4,B1	A3,A3	A1,B4	B1,B4	A3,B1	A3,B1	A3,B2	A3,B1	A2,B3	A4,A3	A3,B1	A2,A2	A3,B1	-1,-1	A4,A4	-1,-1	B1,B4	B1,B1	A3,B2	A2,A3	A4,B3	A3,A2	B1,B1	A3,B1	A3,B1	A3,A2	A3,A1	-2,-2	-1,-1	B5,N	A1,A2	N,A2	A2,A1	-2,-2	A1,B5	-1,-1	A2,N	A1,N	-1,-1	N,A2	N,N	-2,-2	-2,-2	-2,-2	A1,N
iteration_416	-1,-1	A1,B1	B1,B1	A2,B2	A1,B1	-2,-2	B2,B1	B2,B1	A2,A2	-1,-1	A3,A1	B2,B1	B2,B1	-2,-2	A2,A2	A5,N	-1,-1	-2,-2	-2,-2	-1,-1	A2,B2	A3,B2	A3,B1	-2,-2	N,B1	N,B1	A5,B1	B2,B2	A2,B1	-2,-2	B1,B2	A3,N	A2,B2	A1,B4	A2,B2	-2,-2	A2,A3	A3,B2	A2,A3	A2,N	N,A5	A2,A1	N,A2	A1,N	B4,B1	A1,B4	A2,N
iteration_417	A2,B1	A2,N	A2,A2	A1,B1	A2,B1	-1,-1	A1,A2	A1,A2	B2,B1	A1,A2	A1,A4	A2,B1	A2,B1	A3,B1	A1,A2	A4,B1	A1,A2	-2,-2	A2,B2	-2,-2	A2,B2	A2,A1	A2,A1	A2,A3	A1,B1	A4,A2	-1,-1	A1,A1	B3,B1	A2,B2	A1,B3	-1,-1	A1,B1	A1,A1	A1,B1	A1,B2	A1,N	A1,N	B1,B3	B1,B3	-1,-1	A5,B3	A1,N	A5,N	A3,B1	A1,B1	A1,A1
iteration_418	B2,N	A1,B4	B4,B2	A2,B3	B4,B2	A2,B2	A2,B4	B3,B2	A1,A4	A2,B2	B1,B1	A2,B4	B3,B2	-2,-2	B3,B2	A2,B1	A2,B2	B4,B2	A2,A2	A2,B4	A1,B3	A2,B1	B4,B1	-2,-2	B1,B2	-1,-1	B1,B2	B2,B3	A2,A2	N,B3	A2,B2	-2,-2	A2,B2	B2,N	A2,B2	B2,N	A2,A3	A2,N	B2,N	A4,B3	A1,A1	A2,N	A1,N	A1,N	A2,N	A2,B2	A1,A3
iteration_419	N,N	N,A2	N,A2	A3,A1	N,N	-2,-2	A1,N	-2,-2	-2,-2	-2,-2	B3,N	A3,A2	-2,-2	-2,-2	A3,A2	-1,-1	A2,A3	-1,-1	-2,-2	A1,N	-2,-2	A3,B3	A3,N	-2,-2	-2,-2	A3,B2	-2,-2	A3,B1	A1,A1	-2,-2	A3,A1	B5,N	A1,B1	A2,B2	A1,B1	-1,-1	N,B1	A1,N	A1,B5	B1,B5	A1,B2	A1,A2	A1,A1	A1,A2	-2,-2	-1,-1	A1,N
iteration_420	-1,-1	B2,B2	A1,B2	A2,A2	A2,B2	-2,-2	A1,A2	A2,B2	-1,-1	A1,A2	-2,-2	A1,A2	A2,B2	-2,-2	A1,A2	B2,B3	A2,B2	-2,-2	-2,-2	-2,-2	-1,-1	-2,-2	-2,-2	-1,-1	A1,B2	A2,B3	A1,B2	A2,A2	A2,A2	A3,B1	A2,A2	A2,A1	A2,A2	-1,-1	A2,A2	A3,A2	-1,-1	A2,A2	A2,A2	A2,A2	B1,B3	A2,A2	B3,B1	A2,B1	-2,-2	-1,-1	A2,B3
iteration_421	A2,B1	A3,A1	A3,B1	B3,B1	A3,B1	A3,B1	B1,B1	B1,B1	A1,B2	A3,B1	N,A4	B1,B3	B1,B1	A1,B5	B1,B3	-2,-2	A3,B3	B1,B1	B1,B1	B1,B1	B2,B1	-1,-1	N,B1	N,B1	-2,-2	-2,-2	-2,-2	-2,-2	-2,-2	-2,-2	-2,-2	-2,-2	-2,-2	A4,N	B2,B3	-2,-2	-2,-2	-2,-2	-2,-2	-1,-1	A5,N	A4,B2	B2,N	A5,B2	A1,B4	A4,B4	B2,N
iteration_422	A4,A1	A3,B2	A3,A4	A1,N	A4,B2	B1,B2	A3,B1	A4,B2	A2,B2	A3,B2	B3,N	A4,B1	A4,B2	-1,-1	A4,B2	A2,B3	A3,B2	B1,B1	A3,B2	A3,B1	B2,B2	B1,B3	N,B1	A4,A4	A2,A4	A2,B2	B3,B2	A4,B1	A1,B2	A1,A1	A4,B2	B1,B1	A1,B1	B1,B3	-1,-1	A4,A1	B1,B1	B1,B1	B1,B1	B1,B1	N,A5	A4,B1	A4,A5	N,B1	-1,-1	-2,-2	A4,B1
iteration_423	-2,-2	-2,-2	B3,B5	A2,N	-2,-2	B4,B1	A2,B3	B5,N	A1,A4	-1,-1	B2,B1	A2,B3	B5,N	-2,-2	N,B3	A2,B2	B3,N	B3,B4	B3,B1	B3,B4	A1,B5	B3,B1	A2,B2	-2,-2	B2,N	A2,N	B2,N	-2,-2	-2,-2	-1,-1	A3,A2	B2,B2	A2,A1	-2,-2	-2,-2	A3,B1	B2,N	A2,B2	B2,N	-1,-1	-1,-1	-1,-1	-1,-1	N,N	-2,-2	A1,N	N,N
iteration_424	-2,-2	-2,-2	-2,-2	-1,-1	-1,-1	-2,-2	-2,-2	-2,-2	-1,-1	-2,-2	A1,B4	A2,N	-2,-2	-2,-2	A2,N	B2,N	-2,-2	-1,-1	-1,-1	-2,-2	-1,-1	A2,B4	-1,-1	-2,-2	-1,-1	-1,-1	A2,B2	A2,B1	N,B4	-1,-1	A2,N	A1,N	A2,N	A3,A1	N,B1	-2,-2	A1,N	A1,N	N,N	A2,N	A2,B1	A3,N	A2,A3	-1,-1	-2,-2	-2,-2	-2,-2
iteration_425	A1,B1	N,A2	A1,N	N,B1	A1,N	A1,A3	A1,B1	A1,B1	B1,B2	N,N	-2,-2	A1,N	A1,N	-2,-2	A1,B1	A1,A4	A1,N	A3,B1	A3,B1	A1,B1	B1,B1	-2,-2	-2,-2	-2,-2	A1,B2	A1,N	A1,A5	A3,N	B1,B2	-1,-1	A3,B1	A5,N	B2,N	A2,A2	N,B2	N,B1	N,A5	B2,N	A5,B2	B2,N	B3,B2	A2,N	A2,B3	B3,N	B1,B4	A2,B1	B3,N
iteration_426	-1,-1	B3,B2	B4,B3	A2,A1	A1,B3	A1,B2	A2,B4	A1,B4	A1,A1	A2,B4	A3,B2	A2,B4	-1,-1	-1,-1	A1,B3	A4,B1	A1,B3	A2,B2	A2,B2	A2,B2	A1,B4	A2,B2	A3,A1	-1,-1	A4,A1	A1,B1	A1,B1	-2,-2	-1,-1	-2,-2	-2,-2	B5,N	A1,A2	-2,-2	-2,-2	-1,-1	A1,B5	-1,-1	A2,N	A2,N	B2,B1	A1,A2	A1,B1	A1,B2	-2,-2	-1,-1	A1,B1
iteration_427	A2,B1	-1,-1	N,B1	A1,N	A2,N	B1,B2	N,N	N,B1	A1,B3	N,N	A1,B2	A1,B1	A1,B1	A3,A1	A1,N	-2,-2	N,N	N,B2	N,B1	N,B2	A1,B1	A1,B2	A1,B1	A3,B1	-2,-2	-2,-2	-1,-1	-1,-1	-1,-1	N,B4	A1,B2	A3,B2	A1,B2	A1,A1	N,N	B2,N	A1,B2	-1,-1	-1,-1	A3,B2	B3,B1	B3,B2	A1,B3	N,B1	-1,-1	A1,B3	B3,B2
iteration_428	N,B1	-1,-1	N,B1	N,B1	-1,-1	N,B5	B1,B1	-1,-1	-2,-2	N,B1	A3,B3	-1,-1	N,N	-2,-2	-1,-1	-1,-1	B1,B1	-1,-1	N,B1	N,B1	A1,N	-2,-2	-2,-2	-1,-1	-2,-2	-2,-2	A3,B1	-2,-2	-2,-2	A4,N	B3,N	-2,-2	-2,-2	A1,B1	N,B1	A4,B3	-2,-2	-1,-1	-2,-2	N,B1	A2,A3	A1,B1	-1,-1	A1,A2	N,B3	N,B1	-1,-1
iteration_429	A1,A1	B5,N	-1,-1	A1,B3	A1,B5	A2,N	B3,B5	A1,A1	A2,A1	A1,B5	A1,B3	A1,A1	A1,B3	A3,B2	B3,B5	-2,-2	-1,-1	A2,B3	A2,B5	A2,B3	A1,A2	A1,B3	A1,B3	A1,A4	-2,-2	-1,-1	-1,-1	A1,A1	-1,-1	N,A4	A1,B2	A1,A2	A1,B3	N,B5	A1,B2	A1,N	A1,A1	A1,A2	A1,A2	A1,A1	B1,B3	A1,N	A1,B1	A1,B1	-2,-2	-2,-2	A1,B1
iteration_430	A1,A1	A1,A1	A1,A1	A4,B1	A1,A1	A1,A1	A1,B1	A1,B1	A1,N	A4,A1	B2,B2	A1,B1	A4,A1	A2,B2	A4,A1	-2,-2	A1,B1	A1,B1	A1,A1	A1,B1	B1,B1	A1,B2	-1,-1	A4,B2	-2,-2	-2,-2	-2,-2	B1,B2	-1,-1	A1,B3	A4,B1	A4,A1	B1,B1	A4,N	A4,B1	A1,B1	A1,B1	A4,B1	A1,B1	-1,-1	A3,N	A4,A4	A4,N	A4,A3	-2,-2	-2,-2	A1,A4
iteration_431	-1,-1	-1,-1	A1,N	A5,B5	-2,-2	-1,-1	A1,B5	B5,N	N,B1	A1,B5	-1,-1	A1,B5	A5,A1	-2,-2	A5,N	-2,-2	B5,N	A1,A3	A1,B5	A1,A3	-1,-1	A1,B5	A1,B4	-2,-2	-2,-2	-2,-2	-2,-2	B5,N	A5,N	-2,-2	A5,N	A1,A4	B5,N	A4,B1	A5,N	-2,-2	A1,N	A1,N	A1,B5	A1,B5	-2,-2	A4,A5	-1,-1	A5,B4	A3,A2	A4,A3	-1,-1
iteration_432	B4,N	A1,A1	-1,-1	B2,B3	A1,B4	A1,B2	A1,B3	A1,B2	A2,A1	B4,B3	A1,A1	B2,B4	A1,B2	B5,N	-1,-1	-1,-1	B4,B2	A1,B3	A1,B3	A1,A1	A1,A2	-1,-1	A1,B2	A1,B5	-2,-2	-2,-2	A1,B4	-2,-2	-2,-2	A1,B2	B3,B2	-2,-2	-2,-2	A1,A2	B2,B3	B2,B3	B1,B2	-1,-1	-2,-2	-2,-2	A4,B1	A1,B2	-1,-1	A1,A4	-2,-2	-1,-1	A1,B1
iteration_433	-2,-2	-1,-1	A2,A3	B2,N	-2,-2	A1,A1	A3,N	A3,B2	B2,N	A2,N	A4,B1	-1,-1	A2,B2	A3,B1	A3,N	-2,-2	-1,-1	A1,A3	A1,N	A1,N	A3,B2	B1,B2	A4,A3	B2,B1	-2,-2	-2,-2	A3,N	A4,N	B2,N	N,A5	N,N	B2,B2	A4,B2	A1,A3	N,N	N,N	B2,B2	A4,B2	A4,B2	B2,B2	B1,B1	A1,N	A2,B1	A2,B1	-2,-2	-2,-2	A2,B2
iteration_434	-1,-1	A1,B2	B2,B3	A2,A1	A1,B1	A3,A1	A2,B4	A2,B4	A5,N	A2,B4	-2,-2	-1,-1	A2,B4	A2,B2	-1,-1	A1,A3	A1,B4	-1,-1	A2,A1	A2,A3	A2,A5	-2,-2	-2,-2	A2,B4	A1,B4	A3,B4	A1,B4	A2,B2	A1,B1	A4,N	A1,B2	N,B1	A1,B2	B1,B1	A2,A1	A4,B2	B2,B1	A1,B1	A1,N	B2,N	B2,B2	A1,B1	B1,B2	B1,B2	N,B4	N,B1	B1,B2
iteration_435	B2,B1	B2,N	B2,B2	A3,B3	B2,B1	B1,B1	-1,-1	A3,B2	-2,-2	B3,B2	A2,A3	A3,B2	A3,B2	A2,A1	B3,B2	N,B3	B3,B2	A3,B1	B1,B2	-1,-1	-1,-1	A3,A2	A2,B2	A3,A2	B3,B2	-1,-1	B2,N	B2,B3	A3,A2	-2,-2	A3,B2	A2,B3	A3,B2	A1,A3	A3,B2	-1,-1	A3,A2	-1,-1	A3,B3	A3,B3	B2,B2	A1,B2	B2,B2	B2,B2	-2,-2	-1,-1	A2,B2
iteration_436	A1,B4	A1,A4	A1,A1	A2,B4	A1,A1	-1,-1	A2,A1	-1,-1	-2,-2	-1,-1	-1,-1	-1,-1	A2,A1	B4,N	-1,-1	B4,N	A1,B4	A1,B4	A1,B4	A1,B4	-1,-1	-2,-2	-2,-2	A1,B4	A2,B4	A1,N	A2,N	B4,N	A2,A1	N,B1	A2,B4	B1,B4	A1,B4	A1,A3	A1,B4	B4,N	B4,B1	A1,B1	A1,B1	A1,B1	A1,B2	A1,B4	B4,B2	A1,A1	A1,B4	A1,A3	B4,B1
iteration_437	A3,B1	A4,A1	A3,A4	B2,B5	A4,B1	A2,B2	A3,B5	A3,B2	-1,-1	A4,B5	-1,-1	A4,B2	A3,B2	-2,-2	A4,B5	B1,B1	A3,B2	A3,B2	A3,A2	A2,B5	-1,-1	A4,B2	A4,A3	-1,-1	B5,B1	B5,B1	-1,-1	-2,-2	-2,-2	A2,A3	B2,B5	-2,-2	-2,-2	A1,B4	N,B2	A2,B2	B2,N	-2,-2	-2,-2	-2,-2	A4,N	B4,N	A4,B4	A4,B4	B3,B1	B4,B3	A4,B2
iteration_438	-2,-2	-2,-2	A3,A2	B3,B2	-2,-2	-1,-1	A2,B2	A3,B3	A3,N	A3,B3	B5,N	A2,B2	A3,B2	B3,B2	A2,B2	A2,A3	A2,B2	A2,B2	B2,B1	-1,-1	A3,B3	A2,B5	A2,B5	A3,B3	A2,A2	A2,B2	A2,A2	B3,B2	A1,B3	-1,-1	B3,N	A1,B2	B3,B3	A2,A2	B3,B2	A2,N	-1,-1	A1,B3	A1,B3	-1,-1	A1,A3	A2,B3	A1,B3	A2,A3	B2,B2	A2,B2	A1,B3
iteration_439	A4,A1	B5,N	N,N	A2,B2	A4,B5	B1,B3	-1,-1	A2,A4	-2,-2	A2,B5	B4,N	A2,B5	B2,B5	A2,B1	A2,A4	B2,N	A4,B2	A4,B1	A4,B1	A4,B1	-2,-2	A2,B4	B5,B4	A2,B5	A4,B2	A2,N	A2,N	A1,B2	-1,-1	A1,A4	B2,N	B1,B2	B2,N	A4,A1	A2,B2	A1,N	B1,B2	N,B1	B2,B1	B2,B2	A2,N	A4,B2	B2,N	A4,A2	-2,-2	-2,-2	N,B1
iteration_440	A1,A3	B2,N	A1,N	A2,A5	A1,B2	N,A3	N,A2	N,A5	B1,B1	N,A2	-2,-2	N,A2	-1,-1	B3,B2	A1,A2	-2,-2	N,A2	-1,-1	N,N	A2,N	N,B1	A2,N	-2,-2	A2,B3	-2,-2	-2,-2	-2,-2	A5,N	A2,B1	A3,B1	A5,B1	A5,N	A5,B1	-2,-2	A2,A5	A5,A3	N,B1	A5,N	A5,N	A5,B1	-2,-2	-2,-2	A1,A2	-2,-2	-1,-1	-1,-1	A1,N
iteration_441	A3,N	B4,N	A3,B4	B3,N	N,N	B4,B1	A3,B3	B4,B3	N,A5	A3,B3	B1,B2	A3,N	B4,N	A2,N	B4,N	N,B3	B4,B3	B3,B1	A3,B4	A3,B4	B3,N	B2,N	A3,B1	A2,B4	N,N	B3,B4	B4,N	A5,N	B3,B1	-2,-2	B3,N	B1,B3	A5,B3	N,N	A5,B3	B3,N	B3,B1	B3,B3	A5,B1	A5,B3	A3,B2	A5,B1	A5,A3	B1,B2	A1,B4	A4,B4	A5,B3
iteration_442	B1,B1	-1,-1	A2,B1	B2,N	A2,B1	A1,A3	B1,B2	N,B1	-2,-2	A2,N	A1,B4	N,B1	A2,B2	B3,N	-1,-1	A5,N	B1,B2	A1,B2	A3,B1	A1,B2	-1,-1	A1,N	A1,N	B2,B3	A5,B1	A5,B2	N,B1	-2,-2	-2,-2	A5,N	-1,-1	N,B5	N,B2	A1,A3	N,B2	A5,B5	N,N	B2,B5	-1,-1	B2,N	A2,A1	A1,N	A1,A2	A1,N	A3,B2	A1,B2	A1,N
iteration_443	A2,A2	B1,B1	A2,B1	A1,B1	A2,B1	A4,N	A2,B1	B1,B1	A2,B2	A2,A1	-1,-1	A2,A1	A2,B1	B4,N	B1,B1	A4,N	A2,A1	A2,N	A2,A4	A2,A4	B2,B1	A2,B5	A1,B5	A2,B4	A4,B1	A4,B1	A4,B1	A1,A1	A3,B1	-1,-1	A1,B1	A4,N	A1,B1	-1,-1	A3,B4	A1,A1	A1,N	A4,B1	A1,N	A1,A4	A2,B3	A3,A3	A3,B3	A3,B3	N,A5	N,N	B3,N
iteration_444	-2,-2	-2,-2	B5,N	A3,B4	-1,-1	A2,N	B4,N	A3,B3	A4,A1	B4,N	-2,-2	A3,N	A3,N	-2,-2	B4,N	-1,-1	A3,B5	A2,B4	N,N	A2,N	A4,B4	-2,-2	-1,-1	-2,-2	-2,-2	A1,N	A1,N	A3,A2	B4,N	-1,-1	A3,N	A1,A2	A3,N	-1,-1	A3,N	-2,-2	-1,-1	A3,A2	A1,N	A3,A2	A2,B3	N,A3	A2,A3	A2,N	-2,-2	A1,N	-2,-2
iteration_445	-2,-2	-2,-2	N,A2	N,A5	-2,-2	A4,B1	A5,N	A2,N	-1,-1	A2,A5	B1,B4	A5,A2	A2,N	A4,B1	N,N	A2,B1	A2,A5	A4,N	A4,A5	A4,A5	A2,B1	A5,B1	A5,B4	-1,-1	A2,N	A2,N	-1,-1	-1,-1	A5,N	A3,A2	N,N	A1,B4	A5,B3	A1,B4	A5,N	A3,B3	A1,B3	A5,B4	A5,A1	A5,A1	B2,B1	A5,B4	A5,B2	B4,B2	B2,B2	A1,B2	-1,-1
iteration_446	-1,-1	-2,-2	A2,N	A4,A1	-2,-2	A1,B3	A4,A2	N,A4	A1,N	A2,A1	B4,B1	A2,A1	A2,A1	B2,B3	A2,A1	A2,B3	N,A4	A4,B3	A1,A2	A1,A4	N,N	A2,B4	A2,B4	A2,B2	A2,B3	A2,A1	A2,A2	A4,A1	A4,B1	N,A3	A4,A1	A4,A1	A4,B1	A1,A4	A4,B1	A1,N	A4,B1	A4,A1	A4,B1	A4,A4	A1,A1	A2,B1	A1,B1	A2,A1	A2,B2	A1,B3	A4,B1
iteration_447	-2,-2	-2,-2	A1,N	A5,B4	A1,N	A4,B1	A5,A1	A5,A1	-2,-2	-1,-1	-2,-2	A5,A1	A5,N	-2,-2	A5,N	A1,A3	B4,N	-1,-1	A4,A1	A4,A5	-2,-2	-2,-2	-2,-2	A5,N	A3,N	A1,N	A3,N	B4,N	A5,N	A1,B4	N,A5	A2,B3	A5,N	-2,-2	A5,N	B4,N	A2,A5	A2,A5	-1,-1	B3,N	-2,-2	-1,-1	-2,-2	-2,-2	-2,-2	-2,-2	-2,-2
iteration_448	A2,B2	A2,B2	A2,B2	A3,N	A2,A2	-2,-2	-1,-1	A2,N	-1,-1	A2,N	N,A5	A2,A3	-1,-1	N,B4	A2,A3	-1,-1	A2,A3	-2,-2	-2,-2	-2,-2	-2,-2	-2,-2	A2,N	N,N	A3,B2	A2,B2	A2,B2	A3,N	B3,N	-1,-1	-1,-1	B1,B4	B3,N	-1,-1	A3,B3	N,N	-2,-2	N,B1	N,B1	B3,B4	-1,-1	A4,B3	-1,-1	A2,B3	-2,-2	-1,-1	-2,-2
iteration_449	B1,B4	A4,N	A4,B1	A4,N	A4,B1	A1,B3	N,B1	N,B1	-1,-1	N,B1	A4,A1	A4,B1	-1,-1	-2,-2	N,B1	N,B4	A4,A4	B3,B1	A1,B1	A1,B1	-1,-1	A4,A4	A4,A1	-2,-2	-2,-2	N,B1	N,N	-2,-2	-2,-2	-1,-1	-2,-2	-2,-2	-2,-2	A1,A2	A1,A3	-2,-2	A1,A2	A1,N	-2,-2	-1,-1	B2,B2	A1,A1	A1,B2	A1,B2	-2,-2	-2,-2	A1,B2
iteration_450	A2,N	B2,B3	-1,-1	A4,A2	A2,B2	A2,A1	A4,B2	A4,B2	A3,B2	-2,-2	B3,N	A4,B2	A4,B2	B3,B2	-1,-1	-1,-1	-2,-2	A2,B2	A2,B2	A4,A1	-1,-1	B2,B3	A4,B3	A4,B3	A2,B4	A2,B1	A2,B4	-2,-2	-2,-2	A3,B2	B2,B1	A1,B2	A4,A3	A4,B1	A4,A2	A3,B2	A1,A4	A1,A3	A4,B2	A1,A4	A1,B4	A4,B1	A1,B1	-1,-1	A1,A4	A1,B1	A1,A4
iteration_451	A3,A1	A1,B2	A1,A3	B5,B4	A3,B2	B1,B2	A1,B4	A1,B5	-1,-1	A3,B5	A2,A2	A1,B5	A1,B5	A2,A2	A1,B4	A4,N	-1,-1	A1,B1	A1,B2	A1,B1	A1,A1	A1,A2	-1,-1	A2,B5	A4,B4	A4,B4	A1,A4	A1,N	B4,B1	-1,-1	-1,-1	A1,A1	B4,N	A3,A1	B4,B5	N,B1	A1,B4	A1,B4	A1,B4	A1,N	A3,A2	A3,B4	A3,B4	-1,-1	A1,B1	A1,A3	A3,B4
iteration_452	A2,B2	A2,B2	B2,B2	N,N	A2,B2	A2,A3	B2,N	B2,N	-1,-1	B2,N	A2,B1	B2,N	B2,N	-2,-2	B2,N	A1,B1	B2,N	A2,B2	A3,B2	A2,B2	A1,B2	A2,N	A2,B2	B2,N	N,B1	B1,B2	A1,B2	N,B2	N,B4	A1,B1	N,N	-2,-2	-1,-1	B2,B2	B2,B4	N,B1	-1,-1	-2,-2	-2,-2	-2,-2	A1,B3	B2,B2	B3,B3	A1,B2	B2,B2	B2,B2	-2,-2
iteration_453	-2,-2	-2,-2	-1,-1	-2,-2	-2,-2	B2,B1	A2,N	-2,-2	-2,-2	-2,-2	-2,-2	-2,-2	-2,-2	-2,-2	-2,-2	-2,-2	-2,-2	N,B1	A2,B2	N,B1	-2,-2	-2,-2	-2,-2	-2,-2	-2,-2	-2,-2	-2,-2	-2,-2	-2,-2	N,A4	-1,-1	-2,-2	-2,-2	-2,-2	-2,-2	N,N	-2,-2	-2,-2	-1,-1	-2,-2	A3,B1	-1,-1	A3,A3	B1,B4	-2,-2	-2,-2	-2,-2
iteration_454	B2,B3	A4,B1	A4,B2	A4,B4	A4,B3	B2,B3	-1,-1	B2,B4	-2,-2	-1,-1	A3,A1	A4,B2	B2,B4	A1,A2	B2,B4	A4,A1	A4,B2	A4,B2	-1,-1	-1,-1	-2,-2	-1,-1	A4,A3	A1,B4	A1,B2	A4,B2	A4,B4	A1,A4	-1,-1	A3,B4	A1,B4	B3,B2	A4,B4	A1,B1	A1,B4	A2,B4	-1,-1	B4,B3	A4,B3	B4,B2	-1,-1	A1,B1	B1,B2	-1,-1	N,B4	A1,N	-2,-2
iteration_455	-2,-2	-2,-2	B1,B3	A2,B5	-2,-2	A3,A2	A2,B1	B5,B1	-2,-2	B5,B1	A2,A1	A2,B3	A2,B1	A2,A2	A2,B1	B4,B1	B5,B3	A3,B1	A2,A2	A2,A3	-2,-2	A2,A2	A2,A1	A2,A2	A2,B4	B1,B1	A2,B4	B5,N	-1,-1	A1,B2	-1,-1	-1,-1	-1,-1	-1,-1	A4,N	A1,N	-1,-1	-2,-2	A2,B5	-2,-2	A1,B3	B3,N	B3,B3	-1,-1	-2,-2	A1,N	A2,B3
iteration_456	-2,-2	-2,-2	-1,-1	B1,B3	-2,-2	A1,B1	A2,B3	A2,B3	B4,B1	A2,B1	B1,B2	-1,-1	A2,B1	A2,A2	A2,B3	B4,N	A2,B1	A2,A1	A2,B1	A1,B3	A2,B4	-2,-2	A3,B1	A2,A2	A2,N	B3,B4	B3,B4	-1,-1	-2,-2	-2,-2	-2,-2	A2,B3	B3,B1	-1,-1	-2,-2	-1,-1	A2,B1	A2,B3	A2,B3	B3,B3	-2,-2	-2,-2	N,B3	-1,-1	A2,B2	A2,N	N,B1
iteration_457	A3,A1	B3,B1	A3,B3	A5,B1	A3,B3	A4,A1	B3,B1	A3,A5	A2,B1	B3,B1	-2,-2	A3,A5	B3,B1	-2,-2	-1,-1	A3,A2	A3,A5	A1,B3	A1,B1	A4,B1	-1,-1	-2,-2	-1,-1	-2,-2	-2,-2	A2,B3	A3,B3	A3,A2	-2,-2	A4,A1	A3,B3	A2,A3	A5,B1	A1,A1	N,B1	A3,A4	A5,A2	A5,A3	A5,A2	A2,B1	-2,-2	A1,N	-2,-2	-2,-2	B3,N	A1,B3	-1,-1
iteration_458	B2,B2	B2,B1	B2,B2	A1,B4	-1,-1	A1,N	B4,B2	A1,B2	A2,B2	A1,B2	A5,N	B4,B2	B4,B2	-2,-2	A1,B2	A4,B1	B4,B2	B4,N	-2,-2	-2,-2	B2,B2	A5,B2	A5,B4	-1,-1	A1,B1	B1,B2	A4,A1	B4,N	A1,B1	-2,-2	B1,B4	-1,-1	-1,-1	-1,-1	B1,B4	-2,-2	-1,-1	A1,B1	-1,-1	-2,-2	B1,B2	A2,B4	B4,B1	B4,B1	-2,-2	-2,-2	-2,-2
iteration_459	A2,A2	A1,B4	-1,-1	B1,B2	A1,A2	A5,B3	A2,B1	A2,B2	A1,B3	A2,B2	A1,A1	B2,B4	B4,B1	-1,-1	B4,B2	N,B4	A2,B1	A5,B1	A5,B1	A5,B1	A1,A2	A1,B2	A1,B4	-2,-2	B2,N	B4,B2	B2,N	B2,B1	-1,-1	A1,B3	B1,B1	A2,N	A4,B2	-1,-1	B1,B1	B3,B1	A2,B2	A4,N	B2,N	A2,B2	A3,B2	A1,B1	B1,B2	A1,A3	-2,-2	-2,-2	B2,B1
iteration_460	A5,N	B2,N	A5,B2	-1,-1	A5,N	-1,-1	A5,A2	A5,B1	A1,A2	A5,B1	-1,-1	A5,A2	A5,B1	B1,B3	A5,A2	B3,B1	A2,B2	-1,-1	-2,-2	-2,-2	A1,B1	A2,B5	-1,-1	A5,B1	-1,-1	A5,B3	A5,B3	B1,B2	A2,B3	A2,N	B3,B2	A1,A1	A2,B1	A1,A2	B3,B1	A2,B3	A1,B1	A1,B1	A2,A1	A2,A1	B1,B1	A1,B1	B1,B1	N,B1	A3,B1	A3,A2	A1,B1
iteration_461	A4,B1	A1,A1	A4,A1	A1,N	A1,B1	-2,-2	A4,N	A4,N	B3,B1	A1,A1	B3,N	A1,A4	A1,N	N,B1	A4,N	B1,B4	-1,-1	A4,N	-2,-2	-1,-1	A4,B3	A1,B3	A1,N	A1,N	A4,B1	B4,N	B4,N	B5,N	A2,A1	A3,B1	A2,B5	A1,A2	A2,B5	B1,B1	A1,B5	-1,-1	A2,A1	A2,A2	A1,B5	-1,-1	A2,A3	B5,B4	A3,B4	A2,B5	A2,A2	A2,B1	A2,B4
iteration_462	-2,-2	-2,-2	B2,N	B2,B2	-2,-2	N,B3	B2,B2	B2,B2	N,B4	-1,-1	-2,-2	B2,N	B2,N	-2,-2	B2,B2	B2,B2	B2,B2	B2,N	B2,B3	B2,N	B2,N	-2,-2	B2,N	B2,N	B2,B2	B2,B2	B2,B2	B2,B2	B2,B2	A3,A2	B2,B2	-2,-2	-1,-1	N,N	B2,B2	A3,B2	-1,-1	-1,-1	-2,-2	-1,-1	B1,B3	N,B3	N,B1	B3,B3	-2,-2	-1,-1	-2,-2
iteration_463	A2,B1	B2,B2	B1,B2	N,B1	B1,B2	A5,N	-1,-1	N,B1	-2,-2	B2,B1	-1,-1	B2,N	B1,B1	A4,N	N,B1	A3,B5	N,B1	N,N	A5,N	A5,B2	-1,-1	A5,N	A5,B2	A4,B1	N,B1	N,B1	-1,-1	A4,B1	-1,-1	A3,A2	A3,B1	-1,-1	A3,B1	A2,B1	A4,A3	A3,B1	A1,B1	A3,A3	A3,A1	A3,B1	B1,B1	A4,B1	B1,B1	A4,B1	-2,-2	-1,-1	A1,B1
iteration_464	A3,B2	B4,N	B2,N	A3,B4	A3,B4	B2,N	A3,B2	B4,B2	A1,B4	B4,B2	-2,-2	-1,-1	B4,N	A3,B3	A3,N	B2,N	-1,-1	A3,N	-1,-1	B2,B2	A1,B2	-2,-2	-2,-2	-1,-1	A3,B2	A3,N	N,N	A1,B4	A3,N	-1,-1	A1,A3	N,B1	A3,B4	N,B1	A1,A3	-2,-2	A3,N	B4,N	B4,B1	B4,B1	A2,B2	A1,B1	A1,A2	A2,B1	A1,B3	B3,B1	A2,N
iteration_465	A1,A1	B2,B2	-1,-1	-1,-1	A1,B2	-2,-2	A1,B3	B3,B2	A3,A1	A1,B2	A3,B1	B2,B2	-2,-2	-2,-2	A1,B2	A4,A1	A1,B3	A5,B4	A1,N	B3,N	A3,B3	A3,B2	B1,B2	-1,-1	A4,B2	-1,-1	A1,A1	N,B3	A2,B2	-2,-2	B2,N	B1,B2	A2,N	B1,B4	B2,B3	-2,-2	N,B1	A2,B1	A2,B2	A2,B1	A2,A1	B2,B4	A1,B2	A2,B2	A1,B2	B2,B1	A1,B1
iteration_466	B3,B2	A2,B2	B2,B2	A1,B2	A2,B3	A1,A4	A1,B2	A1,B2	A2,B1	A1,B2	A1,B4	B2,B2	-1,-1	B3,B1	A1,B2	B2,B2	A1,B2	A4,B2	A1,B2	A1,A4	A2,A1	B4,B2	B4,B2	A1,B3	B2,B2	A1,B2	A1,B2	-1,-1	A1,A1	B1,B1	A1,B2	B2,B3	A1,N	A3,A1	A1,N	B2,B1	A1,B2	B2,N	-1,-1	A1,B2	-2,-2	-2,-2	A4,N	A1,N	A2,B4	A2,A3	A1,A4
iteration_467	B1,B3	A2,B1	B1,B1	A1,N	A2,B1	A2,B2	A1,B1	N,B1	A2,A2	A1,B1	N,B5	N,B1	N,B1	A1,A1	N,B1	A3,N	N,B1	B1,B2	A1,B2	-1,-1	A2,B1	N,B1	N,N	A1,N	A3,B1	A3,N	N,N	-2,-2	-2,-2	-1,-1	-1,-1	A2,A2	A2,A1	B1,B1	A1,A2	A2,B2	A2,A2	A2,A2	A2,A1	A2,A2	A1,B4	A1,B1	A1,B1	-1,-1	B2,B2	B1,B2	A1,A2
iteration_468	B2,B2	A1,A1	A1,B2	A1,N	A1,B2	-2,-2	B2,N	A1,A1	-2,-2	A1,B2	N,A5	A1,A1	A1,N	-2,-2	-1,-1	-2,-2	-1,-1	-1,-1	-2,-2	-1,-1	-2,-2	A1,N	A1,A5	-2,-2	-2,-2	-2,-2	-1,-1	-2,-2	-2,-2	-2,-2	-1,-1	A2,B1	A1,N	N,B2	A1,N	-2,-2	A2,N	N,B1	A1,B1	N,B1	A1,B2	N,N	B2,N	A1,N	-2,-2	-2,-2	A2,N
iteration_469	A1,B2	B2,B2	A1,B2	B1,B2	A1,B2	A3,B2	-1,-1	B2,B1	A2,N	-1,-1	A2,B1	B2,B1	A1,B1	-1,-1	A1,B1	B4,N	A1,B1	A1,B2	A3,A1	-1,-1	A2,B2	A2,B2	A2,B2	N,B1	A1,B4	B1,B2	-1,-1	A3,B1	B1,B2	A1,B3	A3,B1	B3,N	A3,B2	A3,B1	A3,B1	A3,B3	A3,N	-1,-1	B2,N	A3,B3	A2,B1	B1,B1	-1,-1	B1,B1	A3,N	A3,A3	A3,B1
iteration_470	A4,N	A1,B2	A1,A4	A3,A2	-1,-1	-2,-2	A4,A3	A1,A3	N,A5	A1,A3	A1,B4	A4,A2	A4,A3	-1,-1	A1,A3	-2,-2	A1,A3	-2,-2	-1,-1	-2,-2	A1,N	A1,A4	A1,A2	A4,B2	-2,-2	-2,-2	-2,-2	A3,N	A3,A2	-2,-2	N,A2	A1,B2	A3,A3	B3,B1	N,A2	-1,-1	N,N	A3,B2	A1,A3	A1,A3	-2,-2	N,B1	-1,-1	N,B1	A1,A3	A1,B3	N,A3
iteration_471	-2,-2	-2,-2	-1,-1	-1,-1	-2,-2	-1,-1	N,A4	N,A4	N,A2	-2,-2	A3,B1	-1,-1	-2,-2	-2,-2	A4,A2	N,B1	-2,-2	-1,-1	N,N	A4,N	N,N	-1,-1	A3,A4	-2,-2	A4,B1	A2,B1	A4,B1	-2,-2	-2,-2	-2,-2	-1,-1	N,B3	N,A2	N,A2	N,A2	-2,-2	B3,N	A2,N	-1,-1	N,N	N,B2	N,N	N,A8	N,N	A1,A2	A1,N	B3,N
iteration_472	-2,-2	-2,-2	N,A2	N,A5	-2,-2	B1,B1	-1,-1	-2,-2	-2,-2	N,N	A2,B2	A2,N	N,N	A2,A1	N,N	A1,A4	N,N	A2,B1	A2,B1	A2,B1	-2,-2	A2,B2	A2,N	N,A2	A1,N	A1,N	N,A4	-1,-1	A4,N	A2,A3	A4,B2	N,B3	A4,B2	-2,-2	-2,-2	A4,A2	A4,N	B2,N	A4,N	B2,N	A4,B1	N,A2	N,B1	A4,N	-2,-2	-2,-2	N,B1
iteration_473	B3,B1	A3,A2	A3,B3	A1,A5	A3,B1	B3,B1	A3,A1	A5,B3	N,B1	A3,A1	B5,N	A3,A1	A3,A1	-2,-2	A3,A1	N,A5	A3,A5	A3,B1	A3,B1	A3,B3	A5,B1	A3,B5	A1,N	-2,-2	A1,N	A1,N	A1,N	A5,N	A1,B3	-2,-2	A1,N	A4,A1	A5,B3	-1,-1	A5,B3	-2,-2	A5,A1	A5,A1	A4,B3	A5,A4	-2,-2	B3,B1	B1,B3	-2,-2	A1,B2	A2,B2	A1,B1
iteration_474	-1,-1	A2,B1	A1,B1	B1,B3	A2,A1	A3,A2	A1,B1	A1,B3	B1,B1	B1,B3	B4,N	B1,B1	B1,B1	B1,B3	B1,B1	A2,B1	A1,B3	A3,B1	A1,A2	A1,A2	A1,B1	B1,B4	B1,B4	B1,B1	B1,B1	A2,B1	B1,B1	A4,B1	A1,B3	A1,B3	A1,B1	A1,A3	A1,B1	A4,N	B1,B3	-1,-1	-1,-1	A1,B2	A3,B1	A1,A3	B2,B2	A4,B1	-1,-1	B1,B2	-2,-2	-2,-2	A4,B2
iteration_475	N,B2	A2,B1	A2,N	N,B1	-1,-1	-2,-2	N,B1	A2,N	-2,-2	N,B1	-2,-2	A2,N	N,B1	-2,-2	N,N	A1,B1	A2,B1	N,B1	-2,-2	-2,-2	-2,-2	-2,-2	-2,-2	-2,-2	N,B1	A1,N	A1,N	A1,B1	A2,A2	N,B1	A1,N	A2,B2	A1,N	B1,B1	A2,B5	A1,B1	B2,N	A2,N	-1,-1	A2,A1	A1,B2	A4,B1	A4,B2	A1,B1	A3,N	A3,B1	A4,B2
iteration_476	A2,B3	N,A4	A2,N	B2,B2	B3,N	A4,B1	-1,-1	A2,B2	A2,B1	A2,B2	A1,A1	B2,N	B2,N	-2,-2	A2,B2	N,B5	-1,-1	N,B1	A4,B2	-1,-1	A2,B2	A1,N	A1,N	-2,-2	A2,N	B2,N	-1,-1	B2,B5	B2,B2	-1,-1	B2,B2	-1,-1	B2,B2	A1,B2	B2,B2	B2,N	B2,B2	A2,B2	A2,B2	A2,B2	B1,B2	A1,B2	B2,B1	B2,B1	B3,B1	B2,B3	B2,B2
iteration_477	-2,-2	-2,-2	B2,B1	A3,A4	-2,-2	A2,B2	-1,-1	A4,B1	A1,A3	-1,-1	N,B4	A4,B1	A3,B2	A1,B1	A4,B2	A1,B1	A4,B2	A2,A3	A2,A2	A2,A3	A4,A1	N,B1	N,B1	A3,B1	A1,B2	B1,B2	A4,B1	-1,-1	A1,A4	B2,B3	A1,A1	-2,-2	-2,-2	-2,-2	-2,-2	A1,B2	-2,-2	-2,-2	-2,-2	-2,-2	-1,-1	-2,-2	-2,-2	-2,-2	-2,-2	-1,-1	-1,-1
iteration_478	A4,N	-1,-1	A4,B1	A2,B2	A4,B1	B1,B4	A4,B2	B1,B2	A1,A1	A4,A2	N,A2	B1,B2	A2,B1	B4,N	A2,B1	A1,B2	A4,B2	B2,B1	B2,B1	B2,B1	A1,B1	N,B1	B2,N	A2,B4	-1,-1	A1,A2	B2,B1	-1,-1	B2,N	A3,N	A1,B2	B3,N	A2,B2	A4,B1	A1,B2	A1,A3	B2,B3	B2,B3	A2,B3	B2,B3	A2,B1	A1,B1	A1,A2	A1,A2	N,B3	N,B1	A1,B2
iteration_479	-1,-1	-2,-2	N,B1	B2,B3	-2,-2	A2,B3	B2,N	N,B2	N,B1	-2,-2	N,B5	N,B3	B2,N	A2,B1	B1,B2	-1,-1	N,B2	B3,B2	B3,B2	A2,B2	N,B1	N,N	B5,B3	A2,B2	A2,B2	A2,B2	A2,B1	A1,B2	A2,B3	A1,B2	A1,B3	A1,B1	-1,-1	A1,A2	-1,-1	B3,B2	B1,B2	B1,B2	A1,B2	B1,B2	A3,B1	A1,B3	A1,B1	B3,B1	-2,-2	-2,-2	A1,B1
iteration_480	B1,B3	A1,A4	A1,B1	B5,N	A1,B1	N,B4	N,B1	B1,B5	-2,-2	B1,B5	B2,B2	A1,N	A1,N	-2,-2	A1,N	B1,B1	A1,B5	N,N	N,N	N,B4	-2,-2	A1,B2	A1,B2	-2,-2	A1,B1	A1,B1	N,B1	A4,N	B5,N	-2,-2	A4,N	B2,B2	B5,N	A2,A2	A4,B5	-2,-2	B2,B5	B2,N	B2,B5	B2,B5	-1,-1	A2,B5	A2,A3	A2,A3	N,B3	A2,N	A3,B2
iteration_481	A1,A1	A1,B3	B3,B3	A2,B3	A1,B3	A2,A1	A2,B3	-1,-1	-1,-1	B3,B3	A1,A1	B3,B3	B3,B3	A2,A2	-1,-1	A3,N	B3,B3	A2,B3	A2,B3	A2,A1	-2,-2	A1,B3	A1,B3	A2,B3	A3,B3	A3,B3	A3,B3	A2,B1	-1,-1	A3,B1	-1,-1	A3,B2	B1,B2	A1,B3	A2,B2	A3,B2	A3,B2	A3,B2	A3,B1	A3,B1	N,A5	A1,B2	A1,N	-1,-1	A3,B1	A3,B3	A1,B2
iteration_482	A1,A3	-1,-1	A1,A1	A1,A3	-2,-2	A1,A1	A1,A1	A1,A1	-1,-1	A1,A3	B2,B2	A3,A1	A1,A1	B5,N	A1,A3	-2,-2	-1,-1	-1,-1	A1,A1	A1,A1	A1,A1	A3,B2	A1,B2	A1,B5	-2,-2	-2,-2	-1,-1	A1,B1	A3,A2	-2,-2	A1,A2	A2,A1	A3,B1	N,B2	-1,-1	-1,-1	A1,B1	A3,A1	A2,B1	A3,A1	B3,N	N,N	A3,B3	N,B4	A2,B2	-1,-1	B3,B1
iteration_483	-2,-2	-2,-2	B2,B1	B1,B3	-2,-2	A3,B2	B3,B2	B2,B3	A5,N	B2,B3	-2,-2	B1,B3	B2,B1	N,B1	B3,B1	A1,A1	B2,B1	A3,B3	A3,B3	A3,B3	A5,B2	-1,-1	-2,-2	-1,-1	A1,B1	A1,B1	A1,B3	A3,B1	A1,B3	A1,B2	A1,B1	A3,B2	A1,B1	A1,B4	A1,B1	A1,B2	A3,B1	A3,B1	-1,-1	A1,B2	B2,N	A1,A1	A1,B2	A1,N	B4,B1	A1,B4	B2,B1
iteration_484	A3,A1	B1,B1	A3,B1	A4,B1	A1,B1	A1,B2	B1,B1	A4,B1	N,B2	A4,B1	A1,B4	A3,A4	A3,A4	B3,N	A3,B1	N,B5	A4,B1	B2,B1	A1,B1	A1,B1	N,B1	-1,-1	A1,A3	A3,B3	N,B1	N,B1	A3,N	A4,B1	A3,B1	-1,-1	-1,-1	B4,B1	-1,-1	A2,B2	B1,B1	-1,-1	A4,B1	-1,-1	A3,B4	A4,B4	A2,A1	B2,B1	A1,B1	A2,B1	B1,B2	B2,B1	-1,-1
iteration_485	A1,A1	A1,B3	A1,B3	N,B1	A1,B3	-2,-2	B3,N	-1,-1	-2,-2	-1,-1	B1,B2	A1,N	A1,B1	-2,-2	A1,N	N,A4	B3,N	B3,N	-2,-2	-1,-1	-2,-2	N,B1	B2,N	-1,-1	N,N	A1,N	A4,N	B2,N	A4,B1	A1,B4	A4,N	A3,B1	N,B1	A1,N	A4,B2	A4,B4	A3,N	B1,B1	B1,B1	B1,B1	B4,B1	A1,B2	A1,B4	-1,-1	B2,B1	A1,B2	A5,B4
iteration_486	A2,B1	B1,B3	B1,B1	A1,A1	B1,B1	B1,B3	A1,B1	A1,B1	A1,B3	A1,B1	A4,B1	A1,B1	A1,B1	-2,-2	A1,B1	-1,-1	A1,B1	A1,B3	A1,B1	-1,-1	A1,A1	A1,B1	-1,-1	-1,-1	A1,A2	A3,B4	A2,B1	A1,A2	A1,B3	B2,B3	A1,A1	B4,B1	A1,A1	A3,N	A1,B3	A1,B2	A1,B4	-1,-1	A1,B4	-1,-1	A2,A2	A3,B3	A3,A2	A2,B3	-2,-2	-2,-2	A2,B4
iteration_487	B4,B1	A1,B4	B4,B4	-1,-1	A1,B4	A1,A2	A4,B4	A3,B4	A2,B1	A3,B4	A2,B3	-1,-1	A3,B4	-2,-2	A3,B4	A4,B1	A3,B4	A1,B1	-1,-1	-1,-1	B1,B4	A2,B4	A3,B3	-1,-1	A4,B4	B1,B4	B1,B4	N,A4	-1,-1	A2,N	N,N	A4,B1	A4,A3	B1,B1	N,N	N,A2	A4,A3	A4,B1	A3,B1	A3,B1	-2,-2	N,B1	-1,-1	-2,-2	A5,N	A5,B1	-2,-2
iteration_488	-2,-2	N,B1	N,B1	-1,-1	-2,-2	-1,-1	B1,B2	B2,N	-1,-1	-1,-1	B2,B1	A1,N	B1,B2	-2,-2	N,B2	-1,-1	-1,-1	-2,-2	A1,B2	A1,B1	A1,B2	B2,N	A1,B2	-2,-2	N,N	A2,N	A2,N	A1,B3	B2,B2	-1,-1	A1,B2	A2,B1	B3,B2	N,A4	A1,B2	A1,A3	B1,B3	B1,B2	B1,B2	A2,B3	B4,N	-1,-1	-2,-2	A2,B4	N,B4	N,N	-2,-2
iteration_489	-2,-2	-2,-2	B1,B2	A2,N	-2,-2	N,A3	A2,B1	A2,B2	-2,-2	N,B1	-1,-1	N,B1	B2,N	-2,-2	B2,N	N,B1	A2,B2	A2,A3	-1,-1	A2,N	-1,-1	-2,-2	-2,-2	-2,-2	-1,-1	N,B2	N,B1	-2,-2	-2,-2	B2,B2	A2,N	A3,B1	A2,A5	N,N	A2,A5	A2,B2	A5,B1	A3,A5	A2,B1	A3,A2	N,A3	A2,B5	B5,N	A2,N	A3,B2	A3,N	B1,B5
iteration_490	B1,B1	A2,B3	A2,B1	A1,N	A2,B1	N,B2	A2,N	A1,B1	B1,B1	A1,B1	A3,B1	A2,N	A2,A1	A5,B2	-1,-1	-2,-2	A2,A1	N,N	B2,N	B2,N	B1,B1	A2,B1	A3,A2	A2,B2	-2,-2	-2,-2	-2,-2	-2,-2	-2,-2	B1,B1	A1,N	-1,-1	N,A2	B4,N	A1,N	N,B1	A2,N	-1,-1	N,N	B2,N	A3,B2	N,B4	A3,N	A3,N	A1,N	A1,N	A3,A2
iteration_491	-2,-2	-2,-2	A3,A2	A1,N	-2,-2	B3,N	A3,A1	-2,-2	-2,-2	-2,-2	B1,B2	A3,A1	A3,A1	B2,B3	-1,-1	-2,-2	-2,-2	A3,B3	A3,B3	A3,B3	-2,-2	A3,B1	-1,-1	A3,B2	-2,-2	-2,-2	-2,-2	A1,B3	B2,N	B1,B1	A1,B2	A1,A3	A1,N	A2,B1	A1,B2	B2,B1	N,B1	A1,B1	N,B1	-1,-1	N,B5	A1,B1	A1,N	-1,-1	B1,B2	A2,B1	A1,B1
iteration_492	B1,B1	A2,N	A2,B1	A3,N	N,B1	A2,A3	A3,B1	A2,A3	A5,B1	A3,B1	-1,-1	A2,A3	N,B1	A1,A2	N,B1	-1,-1	-1,-1	A2,B1	-1,-1	A3,A2	A5,N	A2,N	-2,-2	A1,B1	-1,-1	A1,B1	A1,N	A3,N	B4,N	-2,-2	B4,N	A1,A2	A3,B4	B1,B2	A3,B4	-2,-2	A3,A2	A3,A1	A1,B4	A3,A1	-1,-1	A3,B1	A2,B1	A3,A2	A1,A2	A1,B1	A2,B1
iteration_493	A2,A3	A2,A2	A2,A2	A1,A2	A2,A2	A4,B1	A2,A2	A2,A2	A1,A2	A2,A1	-2,-2	A2,A1	A2,A1	-2,-2	-1,-1	B3,N	A2,A2	-1,-1	A4,A2	A4,A2	A2,A1	-2,-2	-2,-2	-2,-2	A2,N	A2,B3	-2,-2	A1,B1	A2,N	A2,B1	A2,B1	B2,B3	A2,B1	A1,A4	A1,A2	B1,B1	A2,B3	A2,B2	A2,B3	A2,B2	A4,N	A1,A1	A4,A1	A1,A4	-1,-1	A1,B3	A2,A4
iteration_494	A5,N	A2,B2	A2,A5	A2,B4	B2,N	-1,-1	A2,B4	A2,A2	A1,B3	A2,A5	B2,B2	A5,B4	A2,A2	A1,B4	A2,B4	A3,A1	A2,A2	-1,-1	A2,A3	B4,N	A1,A2	B4,B2	B4,B2	A2,B4	A2,A1	A2,A3	A3,B4	B1,B4	A2,B3	A4,A1	A2,B1	-2,-2	B3,B1	B2,B1	N,N	A2,A4	-1,-1	-2,-2	-2,-2	-2,-2	-2,-2	N,B6	-2,-2	-2,-2	-1,-1	A2,B2	-2,-2
iteration_495	A4,N	B2,B3	A4,B2	A1,B3	-1,-1	B2,B2	A4,B3	A1,B2	N,A3	A4,A1	N,B3	A3,B2	A4,A1	-2,-2	B2,B3	A1,B1	A4,B3	B3,B2	A4,B2	B3,B2	B2,N	B2,N	A1,N	-2,-2	A1,B3	B1,B3	A1,B2	B2,B3	A1,B2	A2,B2	A1,B2	N,B1	B2,B2	B3,N	A1,B2	A1,A2	B2,B1	B2,N	-1,-1	B2,N	-2,-2	B2,B3	-2,-2	-2,-2	-2,-2	-2,-2	-2,-2
iteration_496	-2,-2	-2,-2	B3,B2	A1,B4	-2,-2	-2,-2	B4,B3	A1,B3	N,B4	A1,B3	-2,-2	-1,-1	B4,B3	-2,-2	B4,B2	A4,B1	B4,B2	-2,-2	-2,-2	-2,-2	B3,N	-2,-2	-2,-2	-2,-2	B1,B1	A2,B2	B1,B1	A1,A3	A1,B4	A2,A2	A1,B4	N,A4	A1,A3	B2,B2	A3,B4	A2,B4	A1,N	A1,A4	A3,N	A3,A4	A1,A4	A3,B2	A3,A1	A3,A1	A5,N	A5,B2	A3,N
iteration_497	-2,-2	-2,-2	B5,N	A2,B3	-1,-1	N,A4	-1,-1	B3,N	B1,B2	A2,B5	A2,B1	-1,-1	B3,N	A4,B1	B3,B5	-2,-2	A2,B5	N,N	N,N	-2,-2	N,B1	N,B1	A2,A2	N,B1	-2,-2	-1,-1	-2,-2	B3,B1	A2,B1	N,A5	A2,B3	A2,A2	A2,B3	A3,A1	B1,B3	A2,N	A2,A2	A2,B3	A2,A2	-1,-1	A2,A2	A3,B3	A3,A2	-1,-1	-2,-2	-2,-2	A2,A3
iteration_498	-2,-2	-2,-2	-1,-1	-1,-1	-1,-1	-2,-2	-1,-1	B2,B4	-2,-2	-2,-2	-2,-2	-2,-2	A3,B2	A4,N	A3,B2	B2,B2	A3,B4	-2,-2	-1,-1	-1,-1	-2,-2	-2,-2	-2,-2	A3,A4	A3,B2	B2,B2	B2,B2	B2,B3	A3,B1	-2,-2	A3,B2	A1,N	A3,B2	A2,B2	A3,B3	-1,-1	A1,B2	A3,A1	A3,N	A3,N	B2,B1	A3,B2	B2,B2	B2,B1	A3,B1	A3,B2	-1,-1
iteration_499	-2,-2	-2,-2	N,B1	N,B4	-2,-2	A3,B1	-1,-1	B1,B4	A2,A3	N,N	-1,-1	N,N	B1,B4	A3,B2	N,B4	N,N	B1,B4	A3,N	A3,N	N,B1	A2,B1	N,B1	N,B4	A3,B1	N,B3	N,B7	N,N	-2,-2	-2,-2	A2,B1	N,B1	-2,-2	-1,-1	-1,-1	-1,-1	A2,B1	-2,-2	-2,-2	N,B1	-2,-2	A2,B1	B4,B2	B1,B4	-1,-1	A4,N	A4,B2	-1,-1
iteration_500	A1,B1	A2,B1	B1,B1	A3,B1	A1,B1	A2,A1	-1,-1	A3,B1	B3,N	A3,B1	-1,-1	A3,B1	B1,B1	N,B2	A3,B1	B2,B2	B1,B1	A1,B1	N,B1	A2,B1	B1,B3	A3,B1	B1,B1	N,B1	B1,B2	B1,B2	A3,B2	B3,B1	A3,N	A4,B1	A3,B3	A4,N	A3,B3	A4,B1	A3,B1	B3,B1	B3,N	A4,B3	A4,B3	B3,N	A1,A1	A3,B1	A1,B1	A3,A1	N,B1	A4,B1	B1,B3
iteration_501	-1,-1	B1,B1	B1,B1	B1,B3	B1,B1	A2,N	B3,B1	B1,B3	-2,-2	B1,B3	A1,A2	B1,B3	B1,B3	-1,-1	B1,B1	A4,A1	B1,B3	N,B1	A2,B1	A2,B3	-1,-1	A1,B1	A1,B3	N,B1	A4,B1	A4,B1	-1,-1	B3,N	A4,B1	-2,-2	B1,B3	-1,-1	B1,B3	N,B5	B1,B3	-2,-2	N,B1	-2,-2	-2,-2	-2,-2	N,B2	B1,B5	N,B1	-1,-1	N,A5	N,N	N,B1
iteration_502	B2,B2	A1,A2	A1,B2	A1,A1	A2,B2	-1,-1	A1,B2	A1,B2	A1,A3	A1,A1	A2,B3	A1,B2	A1,A1	A1,B2	A1,A1	A2,B3	A1,A1	B2,N	B2,N	A1,A5	A1,B2	A1,B3	B3,B2	A1,B2	A1,B3	A2,A1	A2,A1	-1,-1	A1,A4	-2,-2	-1,-1	A1,B3	A1,A4	-1,-1	-2,-2	-2,-2	A1,A1	A1,B3	-1,-1	A4,B3	B1,B1	A4,A1	A4,B1	A4,B1	A1,B4	A1,B2	A1,B1
iteration_503	-2,-2	-2,-2	-1,-1	B2,B2	-2,-2	A2,A2	A2,B2	A2,B2	-2,-2	-1,-1	A1,B4	B2,B2	B2,B2	-1,-1	A2,B2	B3,B2	B2,B2	A2,B2	-1,-1	A2,A2	-1,-1	B4,B2	-1,-1	B2,B4	B2,B2	B2,B2	A2,B3	B2,B3	B2,B3	A4,N	B2,B2	A1,B2	B3,B2	A2,N	-1,-1	A4,B2	B2,B3	B2,B3	-1,-1	A1,A6	A1,A1	A2,B3	A1,B3	A2,A1	A2,B3	A2,A2	B3,B3
iteration_504	A1,B4	A1,A1	A1,A1	B1,B4	A1,B4	A1,B1	A1,B1	N,N	B1,B2	-1,-1	A1,B1	A1,B1	A1,B4	A1,A1	A1,B1	N,A3	A1,B4	A1,A1	A1,B1	A1,B1	A1,B1	A1,A1	B1,B1	A1,A1	A1,N	N,B1	-1,-1	A2,B1	B4,N	A1,B2	A2,N	A1,B1	N,B1	B2,B2	A2,B4	B2,N	B1,B1	A1,B1	B1,B1	A1,N	-1,-1	B4,B2	A2,B2	A3,B2	N,B5	B2,N	A2,B1
iteration_505	B1,B3	A3,B2	B2,B1	A1,N	B2,B1	A1,B2	A1,B1	A1,B1	A2,B3	A1,B2	A1,N	A1,B1	B2,N	-2,-2	N,B1	-2,-2	B2,N	A1,A1	-1,-1	B1,B2	A2,A1	N,B1	N,B1	-2,-2	-2,-2	N,B1	-2,-2	-1,-1	-2,-2	-1,-1	-2,-2	A3,B2	-1,-1	-1,-1	-1,-1	-1,-1	A1,B2	B2,N	-1,-1	A3,A1	A4,B1	-1,-1	B1,B2	A4,B2	A1,B4	A3,B4	B2,B1
iteration_506	-2,-2	-2,-2	N,A2	N,A2	-1,-1	A2,B3	A2,N	N,A2	N,B5	A2,N	A2,B2	A2,N	N,N	A5,N	A2,A2	A2,A3	A2,N	A2,N	-1,-1	A2,A2	N,N	A2,A2	A2,A2	N,A5	A2,B2	-1,-1	A2,B2	-2,-2	-2,-2	B5,N	A2,N	-2,-2	-2,-2	A3,A2	-2,-2	A2,B5	-2,-2	-2,-2	-2,-2	-2,-2	-2,-2	-2,-2	-2,-2	-2,-2	B3,B2	A3,B3	-2,-2
iteration_507	A2,A2	B1,B3	A2,B1	A1,N	A2,B1	-1,-1	N,B1	A1,B1	A1,B3	N,B1	-2,-2	N,B1	N,B1	-1,-1	A2,N	A2,B2	A2,A1	A4,N	A4,N	A1,N	B3,B1	-2,-2	-2,-2	-2,-2	B2,N	A2,A3	A2,B2	-2,-2	-2,-2	-1,-1	A1,N	N,B5	A1,N	B1,B3	A1,N	-2,-2	N,N	-1,-1	N,N	B5,N	-1,-1	A1,B3	A1,B4	A1,A1	A1,A4	A1,B1	B4,N
iteration_508	-2,-2	-2,-2	-2,-2	-2,-2	-2,-2	-2,-2	-1,-1	B1,B3	A4,A1	-2,-2	-2,-2	N,B1	N,B1	A1,B1	B1,B3	A2,B2	-2,-2	-2,-2	-1,-1	-2,-2	A4,B1	N,B1	-2,-2	N,B1	B2,B1	B2,B3	B2,B1	-2,-2	-1,-1	-2,-2	-2,-2	-2,-2	-2,-2	-2,-2	-1,-1	-2,-2	-2,-2	-1,-1	N,B1	N,B1	-2,-2	N,B1	-2,-2	-2,-2	-2,-2	-2,-2	-2,-2
iteration_509	B3,N	A1,B2	A1,B3	A2,B1	A1,N	B2,N	A1,A2	A2,B3	N,A4	-1,-1	-2,-2	A1,A2	A2,B3	A1,N	B3,B1	-1,-1	A2,B3	A1,B2	A1,B2	-1,-1	B3,N	-2,-2	-2,-2	-1,-1	A2,B3	A1,B1	A2,B3	A2,A1	B1,B4	-2,-2	A1,A2	A2,B2	A1,B1	N,A5	A1,B1	-2,-2	B1,B2	A1,A2	B1,B2	B1,B2	-2,-2	N,B1	N,B1	-1,-1	-2,-2	-1,-1	-2,-2
iteration_510	B4,N	A1,A1	A1,N	B3,B2	A1,B4	A1,B3	A1,B3	-1,-1	-2,-2	A1,B2	A2,N	B3,N	B2,N	-2,-2	N,B3	N,B2	A1,B2	A1,A1	A1,B3	B3,B3	-2,-2	A2,B3	N,N	B2,N	N,N	N,N	B2,N	A2,B3	B2,B3	B2,N	B3,B3	A4,N	B3,B2	A2,A2	A2,B2	B3,B2	-2,-2	B3,N	B2,N	A4,B3	-2,-2	A2,B2	-1,-1	-1,-1	A2,A2	A2,A2	-1,-1
iteration_511	-2,-2	-1,-1	A5,A3	A1,A1	-2,-2	B4,N	A1,A3	A5,A1	A1,B3	A1,A3	B1,B2	A1,A5	A1,A3	-2,-2	A5,A1	B2,B3	A1,A3	A1,N	A1,B4	-1,-1	A5,B3	A1,B1	-1,-1	-2,-2	-1,-1	A5,B2	-2,-2	A1,A1	-1,-1	A1,B1	-1,-1	B2,N	A1,A1	A5,N	A1,A1	A1,B1	-1,-1	A1,N	A1,B2	A1,B2	-2,-2	A1,A5	-1,-1	-2,-2	B5,N	A5,B5	A1,N
iteration_512	-2,-2	-1,-1	-1,-1	A1,B2	-2,-2	A2,N	A2,B2	A1,A4	A1,B2	A2,B2	B3,N	A1,A2	A1,A4	B3,N	A2,B2	B2,N	A1,A4	A2,A2	B2,N	-1,-1	A1,A4	A1,B3	A1,N	A4,B3	B2,N	B2,B2	A2,N	B2,N	A1,B3	A3,B1	B3,N	-2,-2	A1,N	-1,-1	B3,N	A3,A3	-2,-2	-2,-2	-2,-2	-2,-2	-2,-2	-2,-2	-2,-2	-2,-2	A1,B3	B3,N	-2,-2
iteration_513	-2,-2	-2,-2	A1,A3	A1,B1	-2,-2	-1,-1	B1,B3	B1,B3	N,A3	A1,B3	-2,-2	B1,B3	B1,B3	A3,A1	B1,B3	N,B4	A1,B3	-2,-2	-2,-2	N,B1	N,B1	-2,-2	-2,-2	A3,B3	N,B1	B4,B3	B4,B3	B1,B3	A1,B3	A5,N	B3,B3	-1,-1	B3,B1	A1,A4	B3,B3	A5,B3	-2,-2	A2,B1	-2,-2	A2,B3	A2,A2	A1,B3	A2,B3	A1,A2	-2,-2	-2,-2	-1,-1
iteration_514	A1,A2	B4,N	A1,N	-1,-1	A1,B4	B4,N	A1,N	B4,N	-2,-2	-1,-1	A2,B1	N,B4	-1,-1	A2,A1	N,N	A2,B1	A1,N	A1,B4	B4,N	A1,B4	-2,-2	A2,N	-1,-1	A2,B4	B1,B2	N,B1	N,B1	-2,-2	-1,-1	-1,-1	-2,-2	N,B5	N,B4	-2,-2	-2,-2	-2,-2	N,B5	B4,B5	N,N	B4,N	A4,N	B2,B4	A4,B2	A4,B2	-2,-2	A1,N	A4,N
iteration_515	-2,-2	-2,-2	B3,B2	A1,B2	-2,-2	-2,-2	-1,-1	A1,B2	A3,A2	A1,B3	A3,B1	B2,B2	A1,B3	-1,-1	-1,-1	N,B1	A1,B3	A1,N	-2,-2	-1,-1	A1,A3	A3,B2	B1,B2	A3,B3	-2,-2	-2,-2	-2,-2	-1,-1	B2,B1	A2,N	A1,B2	A2,N	A1,B1	B4,N	-1,-1	A1,A2	A2,B1	A2,B1	A1,N	N,B1	-1,-1	A1,B4	B4,B3	A1,A4	N,B4	N,N	A2,B4
iteration_516	B3,B1	A1,B2	A1,B3	N,B1	A1,B3	-2,-2	B3,B1	A1,B1	A2,A2	A1,B1	A5,B4	A1,N	B3,B1	-2,-2	B3,N	A3,A1	A1,B1	-2,-2	-1,-1	-1,-1	A2,B1	-2,-2	A1,B2	-2,-2	A1,B3	A1,B3	A3,B3	N,B1	B3,N	-1,-1	B3,B1	A2,N	B3,N	A1,A3	-1,-1	A4,B3	A2,B3	A2,B3	A2,B3	B3,N	B3,B2	A3,B1	A3,B3	B1,B3	N,B1	A1,B1	A2,B3
iteration_517	A1,B2	A1,B3	A1,A1	A1,A4	A1,B2	N,A5	A1,A4	A4,A1	A1,B2	A1,A1	-2,-2	A1,A4	A1,A1	A4,A1	A1,A4	N,A2	A1,A4	A1,A5	A1,N	A4,A5	A4,B2	-2,-2	-2,-2	A1,A4	A1,N	-1,-1	A2,A1	A1,B3	A4,N	B4,B1	A4,B3	A4,N	B3,N	A1,B1	-2,-2	B3,B4	A4,B3	B3,N	-1,-1	B3,N	B3,N	A4,B1	B1,B3	A4,B3	A2,B3	-1,-1	A4,B1
iteration_518	A1,A3	B3,N	A1,N	B1,B2	A1,B3	A1,A1	B2,N	N,B1	A1,A1	B2,N	-2,-2	N,B1	N,B2	N,B2	A1,B1	A1,A2	B2,N	A1,B2	A1,N	A1,N	A1,B1	-2,-2	-2,-2	N,N	A1,B1	A1,A1	-1,-1	B2,B2	A1,B1	N,B5	B1,B2	A2,B2	A1,B2	-2,-2	B1,B2	N,N	A2,B2	B2,B2	A1,A2	A1,A2	-1,-1	-2,-2	B3,N	-2,-2	-2,-2	N,B1	A2,B3
iteration_519	-2,-2	-2,-2	A5,N	-1,-1	-2,-2	-1,-1	N,A4	N,A4	-2,-2	A5,B3	-1,-1	A5,B3	A4,A5	A1,B1	-1,-1	-1,-1	A5,B3	-2,-2	-1,-1	N,N	-2,-2	A5,B2	A5,B2	A1,A4	-2,-2	-2,-2	-2,-2	A4,B1	-1,-1	A2,B1	A4,B1	A5,N	A4,B1	A3,N	A4,B1	A4,B1	A4,N	A5,B1	A4,A5	A5,B1	B2,B3	A3,B1	A3,A2	A3,B2	-2,-2	-2,-2	A2,N
iteration_520	-2,-2	-2,-2	N,B1	A1,B1	N,B1	-2,-2	A1,N	A1,N	-1,-1	A1,B1	N,A4	A1,B1	A1,B1	N,A5	B1,B1	A1,B3	N,B1	-2,-2	-2,-2	-2,-2	A1,B1	N,B1	-1,-1	A1,N	-1,-1	B3,B1	B3,B1	A2,A3	A3,B1	B2,B1	A2,B4	-1,-1	A1,B1	B3,B1	A1,B1	A1,B2	-1,-1	A1,A1	A1,B1	A1,A1	B2,B1	B1,B3	B3,B2	B1,B1	A5,N	A5,B3	A1,B3
iteration_521	B1,B3	A1,B3	N,N	B3,N	A1,B1	A3,A2	B3,N	N,B6	A1,B3	N,B3	A4,N	B3,N	N,B6	-2,-2	B3,N	A2,N	N,B3	A3,B3	A2,N	-1,-1	B3,B3	A4,N	A4,B3	-1,-1	N,N	B3,N	A2,B3	N,B3	N,A2	A2,B3	N,N	N,B4	N,N	-1,-1	A2,N	A2,N	N,N	N,B4	N,N	N,N	B1,B2	A1,N	-1,-1	A1,B1	B1,B1	A1,B1	N,B1
iteration_522	A1,B3	A2,A3	A2,B3	A2,N	A3,B3	-2,-2	B3,N	A2,B3	B2,N	-1,-1	N,B2	A2,N	B3,N	-1,-1	A2,N	N,B5	A2,A2	-2,-2	-1,-1	B3,N	B3,B2	B2,N	N,N	B3,N	A2,N	N,N	N,N	B5,N	-1,-1	-1,-1	A2,N	A2,B2	A2,N	B2,N	A2,B5	-2,-2	A2,N	-1,-1	A2,A2	A2,A2	A3,N	A2,B2	-1,-1	A3,B2	-2,-2	B2,N	-1,-1
iteration_523	A2,B1	N,B1	A2,B1	A3,A2	N,B1	A2,B1	A3,B1	A2,B1	A3,B1	A3,B1	A2,N	A3,B1	A2,A2	A2,B1	A3,B1	A1,A4	-1,-1	A2,B1	A3,B1	A3,B1	-1,-1	A3,A2	A3,A2	A2,B1	A1,B1	-1,-1	A3,A4	A3,A2	A3,B1	A1,A1	A3,B1	A3,A4	-1,-1	-1,-1	A2,B1	A3,A1	-2,-2	A3,B4	-2,-2	A3,B4	-2,-2	-1,-1	-2,-2	-2,-2	-2,-2	-2,-2	A1,N
iteration_524	A1,B2	A2,B1	A1,B1	A2,B1	B1,B2	A2,A2	-1,-1	B1,B1	N,B4	A2,B1	-1,-1	B1,B1	A1,B1	N,A4	A1,B1	A1,B1	A2,B1	-1,-1	A2,B1	A2,A1	N,B1	B1,B1	A2,B1	N,B1	A1,A1	A1,B1	A1,A1	A3,B1	A2,A2	-1,-1	A2,B1	N,B4	A3,A2	A2,B2	A2,B1	A2,B3	-2,-2	A2,N	A3,N	A2,N	A1,B1	A2,B2	B2,B1	A1,B2	A3,N	A3,B2	-2,-2
iteration_525	A3,B2	N,B3	A3,N	A4,A3	-1,-1	B4,N	A3,A3	A4,A3	B2,B2	N,A3	A1,B2	A3,N	-1,-1	B4,N	A3,A3	B1,B1	N,A4	A3,N	A3,N	A3,B4	A4,B2	A3,B2	A1,N	A3,B4	A3,B1	A3,B1	A3,B1	A3,A1	A4,B1	B1,B1	A4,A3	A2,B3	A4,A1	A1,B4	A4,A3	A4,B1	A1,B3	A4,B3	-1,-1	A4,B3	-2,-2	-1,-1	A3,A1	-2,-2	A1,B1	B1,B4	A1,A3
iteration_526	A1,B2	B2,B3	A1,B2	A2,B4	B2,B3	A3,N	A1,B4	-1,-1	A2,B2	A1,A2	A1,B1	A2,B2	A1,B4	N,A5	A2,B2	B1,B1	A1,A2	A1,A3	B4,N	A3,B4	A2,A1	A2,B1	-1,-1	B4,N	B2,B1	B2,B1	-1,-1	A2,A2	B4,N	B1,B4	A2,N	-1,-1	A2,B4	A1,B1	A2,N	N,B1	B4,B4	A2,N	-1,-1	-1,-1	B1,B2	N,B1	B1,B1	-2,-2	A3,N	A1,A3	B4,B1
iteration_527	B4,N	A4,B1	A4,B4	A2,B1	B1,B4	A1,B2	-1,-1	A2,B4	B5,N	A4,B1	N,A3	A4,B1	A4,B1	-2,-2	B4,B1	N,B4	B4,B1	A1,A4	A4,B2	A1,A4	A2,B5	A4,N	A4,N	-1,-1	B4,B4	N,B1	B4,B4	A2,A1	A1,B1	A2,B3	A1,A2	-1,-1	A1,A2	N,N	A2,B1	A2,A1	-1,-1	-2,-2	A1,N	-2,-2	B1,B1	A2,N	A2,B1	N,B1	B2,B1	N,B2	A2,N
iteration_528	B2,B3	A4,A1	-1,-1	A2,A4	A4,B2	A1,B1	A2,B3	A2,A1	A2,B2	-1,-1	A2,A1	A2,B3	A4,A1	B1,B1	-1,-1	-2,-2	A1,A4	A1,B3	A1,B3	A2,B1	A2,B2	A2,B3	A2,B3	A4,B1	-2,-2	-2,-2	-2,-2	A2,B1	A4,N	-1,-1	N,B1	B2,N	A2,N	A1,N	A4,B1	-2,-2	N,N	A2,B2	A2,N	A2,N	A1,N	N,B1	A1,N	A1,B1	B1,B3	N,B1	A1,N
iteration_529	A3,N	A3,B2	A3,B2	A2,A1	A3,A3	A1,A2	A1,B2	A2,B2	-1,-1	N,N	B4,B1	A2,B2	A3,A2	-2,-2	A3,A2	A1,B2	A3,A1	A1,A2	A1,A1	A1,A2	A2,N	B2,B4	B2,B4	-2,-2	A1,A3	A1,A2	A2,B2	-2,-2	-2,-2	B1,B1	A2,A1	A4,B1	A2,A1	N,A4	-2,-2	A2,B1	A4,A1	A2,B1	A2,B1	A4,A1	A4,B1	A4,N	A4,B1	A4,B1	-1,-1	N,N	-1,-1
iteration_530	A2,A2	A3,B2	A2,B2	A2,N	A2,B2	B3,B2	A2,B2	-1,-1	A5,B5	A2,B2	A2,A2	A2,B2	A2,N	A1,N	A2,A2	A2,A2	B2,N	A2,B3	B2,B3	B2,B2	A2,B2	A2,A2	A2,A2	A2,N	A2,A2	-1,-1	-1,-1	A3,N	A2,B2	A1,A3	A3,B2	-2,-2	A2,N	A2,A1	A3,B2	A3,A1	-1,-1	-2,-2	-2,-2	-2,-2	B2,N	A3,A1	A3,B2	A3,B2	B2,B2	A2,B2	A3,A2
iteration_531	-2,-2	-2,-2	N,B4	N,B1	N,B1	-2,-2	-1,-1	N,N	N,B3	N,N	-2,-2	N,B1	N,B1	-1,-1	N,B1	A3,N	B4,B1	-1,-1	-2,-2	-2,-2	N,N	N,B1	N,B1	-2,-2	N,N	A3,B1	-1,-1	A2,B1	B5,N	-2,-2	A2,B5	N,A2	A2,N	B1,B1	A2,N	-1,-1	N,N	N,N	A2,A2	A2,N	N,B1	A2,B1	A2,N	A2,B1	A2,B2	A2,B1	N,N
iteration_532	A1,A4	A1,B2	A1,B2	A2,B4	A4,B2	A1,A1	B2,B4	A1,B4	A3,B2	B2,B4	A3,B1	A1,A2	A1,B4	-1,-1	A1,B4	-1,-1	-1,-1	A1,B1	A1,B2	A1,B4	A3,A1	A1,B1	-1,-1	A1,A2	-1,-1	B4,B2	B4,B2	A2,B1	A1,B4	A1,B3	B1,B4	A2,B3	A2,B4	-2,-2	A2,A1	B3,B1	-1,-1	A2,A2	B4,B3	A2,B4	-2,-2	-2,-2	A1,N	A1,N	-2,-2	-2,-2	-2,-2
iteration_533	A4,B1	A3,B1	A3,A4	-2,-2	-1,-1	A1,B1	N,A3	A4,A2	-2,-2	A4,A2	B1,B2	A4,N	A4,N	-2,-2	A3,A2	-1,-1	A3,A2	N,B1	A1,A3	A1,N	-2,-2	A4,B1	A4,B2	-2,-2	A2,B1	A3,B3	A3,B1	A5,B2	B5,N	-2,-2	-2,-2	-1,-1	-1,-1	A1,B2	A2,B5	A1,N	A1,N	A1,B3	-2,-2	-2,-2	A4,B1	B5,B2	B1,B2	B1,B5	A4,B1	-1,-1	A1,B2
iteration_534	B4,N	A3,A1	A3,B4	A2,B1	A1,N	A2,B3	A3,B1	A3,A2	B1,B1	B4,B1	B3,B1	A2,B4	A2,B4	A1,A2	A3,A2	A4,B4	A3,B1	A3,B3	A3,A2	A3,B3	A2,B1	A2,B3	B4,B3	A1,B4	A2,B3	A3,B3	A2,B3	B1,B1	A2,A1	A1,B2	-1,-1	A5,N	A2,B1	A2,B1	A1,B1	A2,B2	A5,B1	A2,A5	A2,N	A2,N	B5,N	A1,A2	A2,N	A2,B5	B1,B2	B1,B1	A5,A2
iteration_535	A2,A2	A3,B2	A3,A2	A2,B3	A3,A2	A2,A1	A2,A2	A2,A2	A3,B2	A2,B5	A2,B3	A2,B3	A2,B3	N,A3	A2,B3	-1,-1	A2,B3	A2,A2	A2,A2	-1,-1	A3,A2	A2,B3	A2,A2	A2,N	A2,B3	A2,B3	A2,A1	A2,A2	B3,N	A2,N	A2,B3	A1,B1	A2,N	B3,N	A2,N	A2,B3	A1,A2	-1,-1	-1,-1	A1,N	A3,B2	B3,N	B2,N	B2,B3	A4,B1	B1,B3	A2,B2
iteration_536	B1,B1	A2,A2	-1,-1	A4,B1	A2,B1	N,B3	B1,B1	A4,B1	B3,B1	A4,A2	-1,-1	B1,B1	A2,B3	A1,B3	A2,B1	-1,-1	A4,A2	N,B1	N,B1	N,B1	B1,B3	B1,B1	B1,B1	A1,B1	N,B1	N,B1	-1,-1	A4,B1	B1,B3	-2,-2	B1,B3	-2,-2	B1,B3	A4,A1	B1,B1	-2,-2	-1,-1	-2,-2	-2,-2	-2,-2	-1,-1	A4,B1	B1,B2	B1,B2	-1,-1	A4,B3	-2,-2
iteration_537	-2,-2	-1,-1	N,B1	A1,N	-1,-1	A4,A1	N,B1	A1,N	A2,B3	A1,B1	A1,B3	N,N	N,N	A2,A2	N,N	A2,B2	N,B1	A1,B1	A1,B1	A4,B1	-1,-1	-1,-1	A1,N	N,A2	B2,N	B2,N	A2,A2	A3,A1	A1,N	A1,B1	A1,N	A2,B1	A1,A3	B1,B2	N,A3	A1,N	A1,B1	-1,-1	A1,B1	A3,B1	-1,-1	N,B1	-2,-2	N,B1	A2,A2	A2,B1	-1,-1
iteration_538	A1,B2	B4,B1	B2,B4	A3,A1	B2,B1	A2,B3	A1,B2	A1,B4	-1,-1	A3,B4	A2,B1	A1,B4	A1,B2	A3,N	A3,B2	N,A5	A3,B2	A2,B2	-1,-1	A1,A2	A1,A2	-1,-1	A2,A1	A1,A3	A3,A5	B2,N	-1,-1	A2,A1	A3,B2	N,B1	A2,B2	B5,N	A1,B2	A1,B4	A3,A1	B2,N	A1,N	B2,N	A1,B5	A1,B5	A2,A2	A1,B4	A2,B4	A1,A2	N,N	A1,B4	A2,N
iteration_539	B4,B1	A3,N	A3,B4	A1,A3	N,B1	A1,B1	A3,A3	A3,A3	N,N	A1,B4	A2,A1	A3,B4	A3,A3	A3,A2	A3,A1	B3,N	A3,B4	A1,A3	A1,A3	A1,A3	N,A3	A2,B4	A1,B4	A3,A3	-1,-1	A3,N	A3,B3	A1,A3	A1,B1	A1,A1	A1,B1	B3,N	A1,A3	A2,B3	A1,A1	A1,B1	A1,N	A1,B3	A1,N	A3,B3	-2,-2	A2,A1	-2,-2	-2,-2	A1,A2	A1,B3	-2,-2
iteration_540	-2,-2	-2,-2	-1,-1	N,B1	-2,-2	A1,B2	B2,N	-2,-2	-2,-2	-2,-2	A1,A3	N,B1	B2,B1	A1,A1	A3,A1	A3,A1	-2,-2	B2,B2	A1,N	A1,N	-2,-2	A1,B1	A3,N	A1,B2	A3,B2	-1,-1	A3,B2	-2,-2	-2,-2	A2,A2	N,B1	A2,A2	N,B1	A1,B2	N,B1	A2,B1	A2,N	A2,B1	A2,N	A2,B1	-1,-1	B2,B1	-2,-2	A5,B1	B2,B3	B2,B2	-1,-1
iteration_541	A4,B1	A1,B3	A1,A4	A1,B4	A1,B1	-1,-1	A4,B4	A1,A4	A2,B2	A1,A4	B5,N	A4,B4	A1,A1	B1,B4	A1,B4	A4,N	A4,B4	A4,A2	B4,N	A4,N	A4,B2	A4,N	A4,B5	A1,B1	A4,B4	A1,A4	A1,A4	-2,-2	A1,N	-2,-2	A1,N	N,B4	N,N	N,A3	N,N	A1,N	-1,-1	N,B4	N,B4	N,N	B1,B4	N,N	-1,-1	N,B1	A2,B3	A2,A3	N,N
iteration_542	B4,N	A1,B2	-1,-1	A1,N	B2,B4	A2,B1	-1,-1	B4,N	-1,-1	-2,-2	-2,-2	-2,-2	-1,-1	A1,A4	A1,B4	-1,-1	B4,N	A1,B1	A2,A1	A1,B1	N,B1	A1,N	A1,N	A1,B4	A1,N	A1,A4	B4,N	A2,B1	B2,N	A4,B1	B1,B3	A3,B1	A1,B2	A2,A1	B1,B3	A4,B2	A3,B2	A1,B1	B2,B1	-1,-1	B3,B1	A2,B2	B2,B3	-1,-1	A4,B1	A4,A1	B2,B3
iteration_543	A1,A3	B5,N	-1,-1	A2,B2	A1,B5	B3,B2	A2,B5	-1,-1	A2,A2	A2,B5	-2,-2	A2,A1	A1,B2	A1,B3	A2,B5	B3,N	A2,B5	B5,B2	-1,-1	A2,B3	A2,B2	-2,-2	-1,-1	A1,A1	-1,-1	A2,B3	A2,B3	A2,B2	A2,B3	N,B4	A2,A2	A1,A3	A2,A2	A3,A2	A2,A2	A2,N	A1,A2	-1,-1	A2,A1	A2,A1	B3,B3	A2,A3	A3,B3	A2,B3	-1,-1	-2,-2	A1,B3
iteration_544	-2,-2	-2,-2	N,B1	A1,A1	N,B1	B1,B4	A1,N	A1,N	B4,N	A1,B1	B1,B1	A1,N	A1,N	-2,-2	A1,B1	B3,N	A1,B1	B4,N	N,B1	A1,B1	A1,B4	N,B1	A1,B1	-2,-2	A1,B3	A1,N	N,B1	A1,N	A1,B1	B5,N	A1,B1	A1,B1	A1,N	-2,-2	A1,N	A1,B5	A1,N	A1,B1	A1,A1	A1,N	B2,B2	A2,N	A2,B2	B2,N	-2,-2	-2,-2	A2,A1
iteration_545	A3,B2	A2,N	A3,A2	-1,-1	A3,N	A4,N	A2,B3	A3,A5	A2,B2	A2,A5	A2,B1	A2,B3	A2,A5	-2,-2	-1,-1	A2,B3	A3,A5	A2,N	A2,N	A4,B3	A2,A3	B1,B3	-1,-1	-2,-2	A2,B3	A2,B3	A2,A3	A5,N	-1,-1	A4,B1	B3,N	N,B1	A5,B2	-2,-2	B2,N	-1,-1	A2,B2	A2,B2	A2,B2	-1,-1	A2,A2	-1,-1	A2,B2	A2,B3	-2,-2	-2,-2	B2,B2
iteration_546	A1,B4	A2,B3	A1,B3	A3,A4	A2,A1	B3,B1	A1,A4	A1,A4	A2,B2	A4,B3	N,A3	A1,A3	-1,-1	B3,N	A1,A3	B1,B3	A4,B3	A4,B1	A1,B1	A4,B3	A2,A1	-1,-1	A1,N	A4,B3	A1,B2	-1,-1	A4,B1	A3,B2	A1,A4	B4,N	A1,B2	A4,B1	A1,B2	A2,N	A4,B2	B2,B4	A1,B1	A4,B2	A1,A4	B2,B1	B3,B2	B2,N	N,B3	B2,B3	A1,B2	A1,A2	A1,N
iteration_547	N,B1	B1,B2	B1,B1	A2,A3	B2,B1	A1,B4	A3,B1	A2,B1	-2,-2	A2,B1	A1,A1	A2,B1	A2,B1	A2,A3	-1,-1	A1,A4	A2,B1	A1,B1	-1,-1	A3,A1	-1,-1	A1,B1	A2,A1	A2,B1	A1,B1	A1,B1	A1,B1	A2,A2	A2,A3	A1,A2	A2,A2	A1,B1	A2,A2	-2,-2	A2,A3	A2,A1	A2,B1	A1,A2	A1,A2	A2,B1	A1,B3	B3,B1	A1,B2	A3,B3	-1,-1	-2,-2	A1,A2
iteration_548	-2,-2	-1,-1	N,B1	A2,B1	-2,-2	N,B3	B1,B1	A2,B1	A3,N	-1,-1	-2,-2	N,B1	A2,N	A2,B2	A2,N	N,A3	-1,-1	N,B1	N,B1	B1,B3	A2,A3	-1,-1	-2,-2	B2,N	A3,A2	A2,N	N,N	A2,B1	A4,B1	N,B2	A2,B1	A3,B1	B1,B1	A1,N	A4,B1	N,B1	B1,B1	A3,B1	N,B1	B1,B1	A1,A3	A4,A1	A1,A1	A4,A3	-2,-2	-1,-1	A1,B1
iteration_549	-1,-1	B4,B1	A3,B4	A2,N	A3,B1	B4,N	A3,A2	B4,N	A2,A1	-1,-1	A2,B3	A3,N	A3,A2	-2,-2	B4,N	N,A3	A3,N	A2,B4	-1,-1	-1,-1	A2,B4	A2,A3	A3,B3	-2,-2	N,N	B4,N	N,N	-2,-2	-1,-1	A4,B1	A3,A2	B2,N	A1,N	-2,-2	-2,-2	A4,A3	A1,N	A1,B2	B2,N	A1,B2	N,A2	A1,N	N,N	N,N	-2,-2	-2,-2	A1,N
iteration_550	A1,A1	-1,-1	A1,B2	A2,B1	-1,-1	A3,N	A2,B2	B2,B1	-2,-2	A1,B1	B2,B2	A2,B2	-1,-1	-2,-2	A1,B1	A4,B1	A1,B1	B2,B7	A3,B2	A2,N	-2,-2	B2,B2	B2,B2	-2,-2	A1,B1	A4,A1	A4,B1	B3,B1	A2,A2	A1,B3	A2,B3	B1,B2	A2,B1	-1,-1	A2,B1	A1,B3	A2,B2	A2,B1	B1,B2	A2,B2	A3,B2	A2,A1	A2,B2	A2,B2	A4,B1	-1,-1	B2,B2
iteration_551	B1,B1	A1,A3	A1,B1	A3,B1	A3,B1	A1,B4	A1,A3	A1,B1	-1,-1	A3,B1	-1,-1	-1,-1	A3,B1	B4,N	B1,B1	A1,A2	B1,B1	A1,A1	A1,A3	A1,A3	B1,B3	A3,B3	-1,-1	A3,B4	A2,B1	A2,B1	A1,B1	A3,A1	B4,B1	N,B4	A3,B4	A3,B2	-1,-1	B4,B1	N,B1	A3,N	A3,A3	A3,B4	A3,A3	A3,A3	-1,-1	A1,B4	B4,B4	B4,N	N,A5	N,B1	A3,B4
iteration_552	A2,A1	-2,-2	-1,-1	A1,B2	A2,B5	A1,B1	A1,A3	B2,B3	A2,B3	A3,B2	-2,-2	B2,B3	A1,B3	A3,B2	A1,A3	B3,B2	A3,B2	A3,B1	A1,B1	-1,-1	A2,B2	-2,-2	-2,-2	A3,B3	A1,B2	A3,B2	A3,B3	B2,B1	A1,A4	A2,A2	A1,B2	A2,B3	A1,B2	A3,N	A1,B1	A1,A2	A1,A2	B2,B3	A1,B3	A1,A2	B2,N	A1,N	A1,B2	B2,N	B3,N	A3,B3	A1,A2
iteration_553	B1,B3	A3,N	B3,N	A5,N	A3,B1	-2,-2	A5,N	N,A5	A1,B3	B3,N	B1,B1	B3,N	B3,N	-2,-2	B3,N	-2,-2	A5,N	-1,-1	-2,-2	-2,-2	A1,N	N,B1	N,B1	-2,-2	-2,-2	-2,-2	-2,-2	A5,N	B2,N	-2,-2	N,N	B5,N	A5,B2	-2,-2	B2,N	N,B3	A5,B5	A5,N	B2,N	A5,N	-1,-1	-1,-1	-1,-1	A1,B2	-2,-2	-2,-2	B5,B2
iteration_554	-1,-1	-2,-2	B2,N	A1,A5	A1,N	-2,-2	A1,N	A5,B2	B5,N	-1,-1	A1,B3	-1,-1	A1,B2	B2,B2	A5,B2	A2,A1	A1,N	-2,-2	-2,-2	-2,-2	A5,B5	B3,B2	A1,A5	A1,B2	A5,A1	A2,B2	A5,A2	A5,N	A1,B3	-1,-1	B3,N	B3,B2	A5,B3	-1,-1	-1,-1	A1,N	A5,B2	A5,B3	A5,B3	B3,B2	A2,A2	-1,-1	A1,B3	A2,B3	-2,-2	-1,-1	A1,A6
iteration_555	A1,A1	A1,B4	A1,A1	A2,N	A1,B4	B3,B1	A1,N	A1,N	-1,-1	A1,N	-1,-1	A1,N	A1,N	-2,-2	-1,-1	-2,-2	A1,A1	A1,B1	-1,-1	A1,B3	N,N	B3,N	A1,B3	A1,N	-2,-2	-2,-2	-2,-2	-1,-1	B2,N	-1,-1	N,B1	-1,-1	B1,B2	A3,B1	A2,B2	-1,-1	B1,B2	A4,B1	A4,B1	A4,B2	N,A4	B2,B1	N,B1	B2,N	-2,-2	-1,-1	-2,-2
iteration_556	A4,A1	B2,B2	B2,N	A1,N	A4,B2	-2,-2	A1,N	-1,-1	A3,B2	B2,N	-2,-2	A1,N	B2,N	A3,B2	A1,N	A2,B3	-2,-2	-2,-2	-2,-2	-2,-2	B2,B2	-2,-2	-2,-2	B2,B2	A2,N	A2,N	A1,B3	-2,-2	-1,-1	A1,N	A1,N	-2,-2	-2,-2	-2,-2	-2,-2	A1,N	A4,A5	-2,-2	-2,-2	A1,N	A2,B1	A1,N	A1,B1	N,B1	-2,-2	A1,N	A4,B1
iteration_557	A2,A3	A2,N	A2,A2	A1,B2	-1,-1	A1,B4	A1,A2	A2,B2	A3,A1	A1,A2	A1,A4	A2,B2	A2,B2	A3,N	A1,A2	A3,B1	A2,B2	A1,A1	A1,A1	A1,A1	A2,A3	A1,B2	A4,B2	A3,B2	A3,A2	A3,A2	A3,A2	A1,A1	A1,B2	A3,N	A1,A1	B1,B3	A1,A1	A2,B2	A1,B2	A1,A3	A1,B1	A1,B1	A1,B1	A1,B3	B3,N	A1,A2	A1,B3	A1,B3	N,A4	B2,N	B3,B1
iteration_558	-1,-1	-2,-2	A2,N	B2,B1	-2,-2	-2,-2	B2,N	B2,N	A2,B3	B2,N	B5,N	A2,B2	-1,-1	-2,-2	B2,N	A3,A1	A2,B2	-2,-2	-2,-2	-2,-2	B3,B2	A2,N	A2,B5	N,B1	A1,B2	A1,B2	A3,B2	-1,-1	-2,-2	-2,-2	-2,-2	-2,-2	-2,-2	A2,A2	B2,B1	-2,-2	N,B1	-2,-2	-2,-2	-2,-2	B4,N	A2,B2	B2,B4	B2,B4	A3,B2	A3,A2	-1,-1
iteration_559	-1,-1	A4,B1	A4,B1	A3,B2	B1,B2	A2,B3	A4,A3	B1,B2	N,B2	-1,-1	A1,B2	A4,A3	A3,B1	N,A3	-1,-1	-1,-1	A3,B1	A3,B3	A3,B3	A2,A3	N,B1	A1,A3	A1,A4	A3,N	-2,-2	-2,-2	-2,-2	-1,-1	-1,-1	A2,B3	A2,B2	A1,B3	A2,B1	A2,B2	-1,-1	A2,B3	A1,B1	-1,-1	A2,B3	A1,B1	A4,N	B2,B2	-2,-2	A4,B2	-1,-1	A1,B2	B1,B2
iteration_560	A3,B1	A2,A2	A3,A2	-1,-1	A3,A2	N,N	-1,-1	A3,B1	A1,A3	A3,B1	-1,-1	A3,B2	A2,B1	A3,B1	A2,B1	A1,A1	A3,B1	N,B5	N,B5	A3,B3	A1,B1	A3,A3	A3,B2	A2,A3	A1,B1	-1,-1	A1,B1	A2,B2	B2,B1	B1,B4	A2,B2	A5,N	-1,-1	A1,N	B2,B2	A2,B1	A5,B1	A5,B1	A5,B1	A5,B2	A1,B4	A1,B2	A1,B4	A1,A1	A3,B2	A3,A1	A1,A5
iteration_561	A2,A1	A2,A3	A2,A2	A2,B4	-2,-2	-1,-1	A2,A2	A2,A2	B2,B2	A2,A5	A1,A4	A2,A2	A2,A2	A1,A1	A2,A2	N,B1	A2,A2	A2,B1	A2,B1	A2,B1	A2,B2	A2,A1	A2,A1	A2,A1	A2,B1	A2,B1	A2,N	-1,-1	A2,B3	A3,B1	A2,B4	N,B1	B3,B4	A2,A1	B3,N	A2,B1	B4,B1	-2,-2	B3,N	-1,-1	B3,N	A2,B3	B3,B3	B3,N	-1,-1	A1,N	B3,B4
iteration_562	A1,B4	A3,B2	B2,B4	B2,B2	A3,B4	A2,A3	B4,B2	-1,-1	-2,-2	B2,B4	A3,A1	B2,B2	B4,B2	A2,B3	-1,-1	A5,N	B2,B2	A2,B4	A2,B4	A2,B4	-2,-2	A3,B2	A1,B2	A2,B4	A5,B2	A5,B2	-1,-1	-1,-1	B2,B2	B1,B3	B2,B2	-2,-2	B2,B1	B1,B8	B2,B1	B2,B1	-2,-2	-2,-2	-2,-2	-2,-2	-2,-2	B2,B1	-2,-2	-2,-2	A1,B4	B4,B1	-2,-2
iteration_563	A1,N	-2,-2	A1,N	N,N	A1,N	A3,A1	N,N	N,N	A2,N	N,N	-2,-2	-1,-1	A1,N	-2,-2	-1,-1	-2,-2	A1,N	-1,-1	N,A3	N,A3	N,A2	-2,-2	A1,N	-1,-1	-2,-2	A1,N	-2,-2	N,B5	N,B2	-1,-1	B2,B5	A2,A2	B5,N	A1,B3	N,N	A2,B2	A2,B5	A2,N	A2,B5	-1,-1	A1,N	-1,-1	N,N	B3,N	A1,B4	A1,B3	B5,N
iteration_564	A2,N	B3,N	A2,B3	A1,A2	N,N	B3,B2	A2,A1	A2,A2	B4,N	A1,B3	B1,B1	A2,B3	A1,B3	A2,A1	A1,B3	N,A2	A2,A1	A2,B3	A2,B3	A2,B3	A2,B4	A2,B1	B3,B1	A2,B3	A1,A2	N,N	B3,N	A2,N	A1,N	B5,N	A2,N	B3,B1	A1,N	A1,B1	N,A2	A2,B5	B3,N	A1,B3	B3,N	B3,N	A1,N	N,B1	-1,-1	A1,N	B1,B2	A1,B1	A1,N
iteration_565	A1,B4	A3,B2	A3,B4	B2,B3	B2,B4	A2,A1	A1,B4	-1,-1	A2,B2	-1,-1	A2,B3	A3,A1	A3,B2	B2,B3	A3,A1	B2,B3	A3,A1	A2,B4	A1,A2	A1,A1	A2,B2	A3,B3	A3,B3	A3,B2	A3,B2	A3,B3	A3,B2	-1,-1	A3,B2	A1,A2	A2,B2	A2,A2	A3,A1	N,B1	A1,B2	A1,B2	A1,A2	A2,A1	A2,A3	A2,A3	B1,B1	A1,N	A1,B1	N,B1	A2,A3	A2,B1	A1,B1
iteration_566	B1,B2	A1,B3	A1,B1	A1,A4	B3,B2	A4,B1	A1,A1	A1,A1	A1,A4	A4,B1	B3,B2	-1,-1	A1,B1	A4,B1	A1,A4	A2,B2	-1,-1	A4,A1	A4,A1	-1,-1	A1,A1	A1,B3	-1,-1	A1,A4	A1,B2	A2,A1	A4,B2	A1,B4	A4,N	-2,-2	A4,B4	B1,B2	B4,N	A2,A2	A4,B4	-2,-2	-1,-1	N,B1	N,B2	B4,B2	-1,-1	A2,B4	B4,B2	B4,N	N,A4	A2,N	-2,-2
iteration_567	A1,B1	A2,B3	A2,B1	A2,N	-1,-1	N,A4	A2,A2	-1,-1	-2,-2	A2,N	-2,-2	A2,N	A2,A2	B3,B2	A2,A2	A5,N	A2,N	A2,A4	A2,A4	A2,N	-2,-2	-1,-1	-2,-2	A2,B3	A2,N	A2,A5	A2,A5	B4,N	A2,B3	A1,B1	B3,B4	N,B4	B3,B4	A2,B1	A2,B4	B1,B4	N,N	-2,-2	-2,-2	-2,-2	A2,A3	A2,B1	A2,A2	A2,A3	A1,B1	B1,B1	A2,B3
iteration_568	-1,-1	B1,B2	A3,B1	A2,A3	A2,B2	B4,B1	A2,B1	A2,B1	A4,B1	A3,B1	A1,A1	A3,A3	A3,A3	A2,B2	A3,B1	A4,B1	B1,B8	A2,B4	B1,B1	B1,B4	A2,B1	A3,A1	-1,-1	A3,B2	-1,-1	A4,B1	A4,B1	A2,A3	-1,-1	A2,B1	A2,A2	A1,B2	-1,-1	N,B1	A2,A2	A2,A2	A2,B2	A2,B2	A2,B2	A1,A3	A2,A2	A2,N	A2,A2	-1,-1	-2,-2	-1,-1	A2,B2
iteration_569	-2,-2	-2,-2	B3,B1	N,B1	-2,-2	A2,B1	B1,B3	B1,B1	A3,B2	B3,B1	-2,-2	B3,N	B1,B1	A1,B2	-1,-1	A5,N	B3,B1	B1,B3	A2,B1	-1,-1	B2,B1	-2,-2	-1,-1	-1,-1	N,N	A5,B1	A5,B1	-2,-2	-1,-1	A1,A1	N,B1	-2,-2	-2,-2	A3,A1	B3,B1	A1,N	A1,A6	-2,-2	-1,-1	-2,-2	A1,A1	A3,B3	A1,B3	A3,A1	-2,-2	-2,-2	A1,A1
iteration_570	-2,-2	-2,-2	B4,B2	A3,N	-2,-2	A2,A3	A3,B4	B2,N	A3,A1	B2,N	-1,-1	A3,B4	-1,-1	A4,B1	B2,N	-2,-2	-2,-2	A2,B4	A2,B4	A3,A2	A3,B2	B4,B1	A3,A4	B1,B2	-2,-2	-2,-2	B2,N	-1,-1	-2,-2	A4,B1	A5,A1	-1,-1	A1,N	N,B2	A1,A5	A5,B1	A1,B3	-1,-1	-1,-1	N,N	B4,N	A1,N	N,N	A1,B4	A1,B4	B4,N	A1,N
iteration_571	-2,-2	-2,-2	A3,A5	-1,-1	-2,-2	A3,A2	A3,B3	A5,B3	A5,N	A5,B1	B4,B1	A3,B3	A3,B1	A3,B1	A5,B1	B2,B2	A3,B3	A3,A3	A3,A3	A3,B3	A5,B3	-1,-1	A3,B4	A3,A3	A5,B2	-1,-1	B1,B2	B1,B1	B1,B3	A1,A2	B3,B1	A3,B2	B1,B1	A2,A2	B3,B1	A1,B3	A3,B1	B2,B1	B2,B1	A3,B1	A2,N	A2,B3	B3,N	A2,A2	N,A5	A2,N	B1,B3
iteration_572	-2,-2	-2,-2	A2,A1	B3,B4	-2,-2	A1,A4	A2,B4	A1,B4	A1,B1	A1,B4	A2,B1	A1,B3	A2,B4	N,B3	A1,B3	A2,N	-1,-1	A2,A4	A2,A4	A1,B4	A1,B4	A1,B1	A2,A1	A2,N	B3,N	B3,N	A1,A2	B1,B4	A2,B3	B4,B1	A2,B1	A1,B4	A2,B1	A1,A3	-1,-1	B1,B4	A1,B1	A2,A1	A2,A1	A2,B4	A1,A2	A1,B3	A1,B3	A1,A2	-2,-2	-1,-1	A1,A1
iteration_573	B2,N	A2,B2	A2,B2	A1,B5	A2,B2	-2,-2	A2,A1	B2,B5	A3,B2	A2,B5	B5,N	A1,B2	-1,-1	B2,B2	A1,B2	A1,B3	A2,A1	-2,-2	-2,-2	-2,-2	-1,-1	B2,B5	A1,N	A1,B2	A1,B3	A1,A1	B3,B2	A1,A3	B5,N	-1,-1	N,N	A1,A1	A1,N	B2,B2	A1,N	A3,B5	A1,A1	A1,A1	A1,N	A1,A1	-2,-2	A1,B2	-1,-1	-1,-1	N,B2	B2,N	A1,B2
iteration_574	-2,-2	-2,-2	N,A4	A2,N	-2,-2	-1,-1	A4,N	-2,-2	-2,-2	A4,A2	N,A4	N,N	A4,A2	N,A2	A2,N	B1,B1	A4,A2	A4,B2	B2,N	A1,N	-2,-2	N,N	N,A4	A2,N	N,B1	A2,B1	A2,B1	B5,N	A2,B1	A1,B1	B1,B5	N,B4	-1,-1	A2,A2	B1,B5	-1,-1	N,N	B4,N	N,N	N,N	-1,-1	A2,B1	A4,B1	A2,A4	A4,A1	A2,A4	A4,N
iteration_575	-2,-2	-2,-2	A3,A4	A2,B4	A1,N	B2,B3	A2,A3	A3,B4	A1,N	A4,B4	A1,A2	A3,B4	A3,B4	A2,B3	A2,A3	B4,B1	A3,B4	A3,B2	A2,B2	A2,B2	A3,N	A3,A1	A3,A1	A3,A2	-1,-1	A3,B1	A3,B4	A2,B2	-1,-1	A1,B3	B2,B4	B3,B1	A1,B2	A1,A3	A1,B2	A1,B4	A1,B3	B2,B1	-1,-1	A1,B3	A3,B2	A1,B2	B2,B2	B2,B6	A4,B1	A1,B1	A1,B2
iteration_576	A2,B2	B1,B3	B2,B1	A1,B2	B2,B1	A2,B1	B2,B2	A1,B1	A1,A4	-1,-1	B2,B2	-1,-1	B2,B2	B1,B3	B2,B1	A4,A1	A1,B2	B1,B2	A2,B2	B1,B2	A1,A1	B2,B1	A1,B2	B2,B1	-2,-2	A4,B1	-2,-2	A1,B3	A1,B2	N,B1	B3,B2	A4,B1	A1,B2	-1,-1	A1,B3	B3,B1	B2,B1	A1,B1	A1,A4	A1,A4	-2,-2	-1,-1	A1,N	A1,N	-2,-2	-2,-2	A1,B2
iteration_577	-2,-2	-2,-2	B2,B4	A1,A1	-2,-2	A3,B1	A1,B2	A1,B2	-1,-1	A1,B4	B3,N	A1,B4	A1,B2	B2,B1	A1,B2	A2,N	A1,B4	-1,-1	A3,B2	A3,B2	A1,A2	A1,B3	A1,N	A1,B2	A2,B2	A1,A2	B2,N	A1,A2	A1,A3	-2,-2	A1,A3	N,A3	A1,A1	B4,N	A2,A3	-2,-2	A1,N	A1,N	A1,N	A1,N	-2,-2	A2,N	-2,-2	-2,-2	A3,A1	A3,B4	-1,-1
iteration_578	B2,B2	A4,B1	A4,B2	N,N	A4,B2	N,B1	-1,-1	B2,N	-1,-1	A4,N	A3,B2	A4,N	A4,N	-2,-2	A4,N	A1,B4	A4,N	A4,B1	-2,-2	A4,N	-2,-2	A4,B2	B2,N	-2,-2	-1,-1	B4,N	A1,A4	N,B4	N,A2	N,A4	-1,-1	N,A3	-1,-1	N,A5	N,A2	N,N	N,N	-2,-2	N,N	-2,-2	B2,N	N,N	N,B2	N,B2	-2,-2	-2,-2	-1,-1
iteration_579	A1,B3	N,A5	A1,N	A1,N	B3,N	A1,B3	N,N	A1,N	-1,-1	A1,A1	N,A8	A1,N	A1,A1	A2,B1	A1,N	A1,B2	N,N	A1,N	B3,N	A1,N	A1,B5	-2,-2	N,N	A1,B1	A1,A1	B2,N	A1,A1	A1,A4	B5,N	A1,B1	A1,N	-1,-1	A1,B5	N,A3	A4,B5	A1,B1	A1,N	B5,B5	A1,B5	B5,N	A3,B1	A4,N	A4,B1	A4,B1	-2,-2	-1,-1	A1,B1
iteration_580	A1,A1	B1,B1	A1,B1	A1,B5	A1,B1	-1,-1	A1,B1	A1,B5	N,B3	A1,B5	-2,-2	B1,B5	A1,B1	-1,-1	A1,B1	N,B4	A1,B5	B1,B4	A1,N	B1,B5	A1,N	-2,-2	-1,-1	A1,B2	N,B1	N,B1	A1,N	B5,N	-1,-1	B3,B2	A1,B5	A1,B3	B2,B5	N,B3	A1,B5	B5,B3	-1,-1	-1,-1	B3,B2	A1,B2	-2,-2	A1,N	A1,N	-1,-1	N,A5	N,N	B5,N
iteration_581	-2,-2	-2,-2	N,B1	A2,B3	-2,-2	A5,N	-1,-1	A2,N	A1,B2	B3,B1	A1,A1	B3,B1	B3,N	-2,-2	B3,B1	A1,N	-1,-1	B3,N	A5,B3	B3,N	A1,A2	A1,B3	A1,B3	-2,-2	A5,B3	A5,B1	B3,N	A1,B3	A3,A2	A2,B2	A3,B3	-1,-1	A3,B3	A1,B2	A3,B3	A3,B2	A4,B3	A3,A4	A3,N	-1,-1	B1,B1	A3,B2	A3,B1	B2,B1	B2,B1	B2,B2	A3,A4
iteration_582	A1,B1	A3,B2	A1,B2	A1,A4	A3,A1	A3,B1	A1,A4	A1,A1	A2,B1	A1,A1	A1,A2	A1,B2	A1,B2	A1,A2	A1,A4	-2,-2	A4,B2	A1,B1	A1,B1	A4,B1	A2,A1	A1,A2	A1,B2	A1,A1	-2,-2	-2,-2	-2,-2	-2,-2	-2,-2	A1,B3	-2,-2	-2,-2	-2,-2	B1,B2	A1,A4	-2,-2	-1,-1	-1,-1	-2,-2	-2,-2	A2,B1	A1,B1	A1,B1	A1,A2	-2,-2	-2,-2	A2,B1
iteration_583	-1,-1	-2,-2	N,B1	A2,N	-2,-2	-1,-1	N,B1	N,B1	-2,-2	A2,N	B1,B3	A2,N	A2,N	A1,A1	N,N	A1,A1	A2,N	A3,B1	A3,N	A3,N	N,B1	N,B1	B3,N	A1,N	A1,N	A1,N	A1,N	B3,N	A2,A2	A1,B1	A2,N	B1,B1	A2,B3	A1,A1	A2,N	A1,N	A2,B1	B3,B1	B3,B1	A2,B1	-1,-1	A1,N	A1,B1	-1,-1	-1,-1	A1,N	A1,A2
iteration_584	N,A4	A1,B1	N,B1	A1,B3	N,B1	-2,-2	B3,B1	B3,B1	-2,-2	B3,B1	A2,B2	B3,N	B3,B1	-2,-2	-1,-1	A1,N	A1,B1	-2,-2	-1,-1	-2,-2	-2,-2	A2,N	B2,N	-2,-2	-1,-1	A1,B3	N,B1	A1,B2	B1,B3	B2,N	A1,B1	A2,N	A1,B3	A2,B1	B2,B1	B1,B2	A1,N	A2,B3	A2,B3	-1,-1	N,A4	A2,B2	A2,A4	A2,N	B3,N	B1,B3	A4,A1
iteration_585	B3,B2	A1,A1	A1,B3	B3,B2	A1,B3	B1,B4	A1,B2	B3,B3	-2,-2	B3,B2	N,B4	A1,B2	A1,B3	N,B2	B3,B3	A4,B1	B3,B3	B2,B2	A1,B4	A1,B1	-1,-1	A1,N	B2,B4	B3,N	-1,-1	A4,B3	B1,B3	N,B3	N,B2	-2,-2	B3,N	A2,B3	N,N	B2,B3	B2,N	-2,-2	A2,N	B3,N	B3,N	B3,N	B2,N	B2,B2	B2,B2	B2,B2	-1,-1	A2,B2	A2,B2
iteration_586	A4,A1	B1,B4	A4,B1	A3,A4	A4,B4	-2,-2	B1,B4	A4,A3	B3,B1	A3,B1	N,A2	A4,B1	A3,B1	B3,B1	A4,A4	A2,A1	A4,A4	-2,-2	-2,-2	-2,-2	A3,B3	N,B1	-1,-1	A3,B3	-1,-1	A4,A2	A4,A2	A3,B2	A4,B1	-2,-2	-1,-1	-2,-2	B2,B1	N,B2	B2,B1	-2,-2	-1,-1	-2,-2	-2,-2	-2,-2	A3,N	N,B1	A3,B1	N,N	A2,B3	B3,N	-1,-1
iteration_587	N,A4	N,B4	A4,N	-1,-1	N,N	A1,B2	A4,B1	N,B1	A2,N	A4,B1	A1,B1	A2,N	-1,-1	-2,-2	A4,A2	-2,-2	N,B1	A4,A1	A4,A1	B1,B2	A2,B1	N,B1	A2,B1	-2,-2	-2,-2	-2,-2	-2,-2	A2,B2	B1,B4	N,B4	B2,B4	N,A3	A2,B1	-2,-2	B2,B4	B2,N	A2,N	A2,N	N,B1	A2,N	-2,-2	-1,-1	-2,-2	N,B1	-2,-2	-2,-2	-1,-1
iteration_588	-2,-2	-1,-1	A2,A5	B1,B4	-1,-1	A1,B3	A5,B4	A2,B1	-2,-2	-1,-1	A2,A1	A2,B1	A2,B1	-2,-2	A5,B4	A4,A1	A2,B4	A5,B3	B4,B3	A5,B3	-1,-1	A2,B1	A2,A1	-1,-1	A5,A1	A4,B4	A4,B4	B4,N	B4,B2	A1,B4	A2,B4	B2,N	A2,B4	A3,A1	-1,-1	A1,B4	-1,-1	A2,B2	B4,N	A2,N	A2,A2	A3,B1	A3,A2	A2,B1	-1,-1	-2,-2	-1,-1
iteration_589	A1,A1	A1,A1	A1,A1	A1,A3	A1,A1	A3,B2	A1,A3	A1,A1	B4,B1	A1,A3	A1,A2	A1,A1	A1,A1	-1,-1	-1,-1	A1,B2	A1,A1	A1,B2	A3,B2	A1,B2	A1,B4	A1,A2	A1,A1	A1,B1	A2,B1	A1,A1	A1,A1	-1,-1	-2,-2	-1,-1	-2,-2	-2,-2	-2,-2	-2,-2	-1,-1	-2,-2	A1,A3	-2,-2	-2,-2	-2,-2	-2,-2	-2,-2	N,B1	-2,-2	-2,-2	-1,-1	A1,N
iteration_590	-2,-2	-2,-2	A1,N	N,A2	-2,-2	N,B2	N,N	-1,-1	A2,B1	N,A2	A2,B2	N,A2	N,N	A2,B2	A1,N	-2,-2	N,N	N,B2	N,N	N,B2	A2,A2	A2,N	B2,N	B2,N	-2,-2	-2,-2	-2,-2	-2,-2	-2,-2	-2,-2	-2,-2	-1,-1	-2,-2	A2,B1	A5,A2	-2,-2	-1,-1	N,B1	N,B1	N,B1	B2,B3	A2,A5	A5,B3	A5,B2	B1,B2	B1,B1	A5,B1
iteration_591	A4,A1	B4,B1	A4,B4	A1,B1	A1,B1	A1,A3	A4,B1	A4,A1	-2,-2	A4,B1	A2,B2	A4,B1	A1,B4	A1,A4	A1,B4	A1,B4	A4,B1	A1,B1	A4,A3	A4,A3	-2,-2	A2,B1	B2,B1	A1,A1	-1,-1	-1,-1	A1,A1	A1,A1	A4,B1	N,B5	A4,A1	B3,N	A4,A1	A1,B3	A1,B1	A1,N	-1,-1	A4,N	A1,B3	-1,-1	A1,B5	-1,-1	B5,N	A1,B1	B3,B1	B3,B3	A1,B4
iteration_592	B1,B1	A3,B1	A3,B1	B3,N	A3,B1	-2,-2	-2,-2	A3,N	-1,-1	B1,B3	A5,N	B1,B3	-1,-1	-2,-2	N,B1	-2,-2	A3,B3	-2,-2	-2,-2	-2,-2	-2,-2	A5,B3	N,B1	-2,-2	N,B1	N,B1	N,B1	B3,B1	A4,N	-2,-2	A4,B3	B4,B1	A4,B3	-1,-1	A4,B3	-1,-1	A4,B4	B3,B1	B3,B1	-1,-1	-1,-1	A4,B5	B5,B1	A4,B1	-2,-2	-2,-2	A4,B5
iteration_593	A1,A4	B2,N	N,A4	A1,A5	A1,B2	-2,-2	A4,A5	A4,A1	A1,B3	-2,-2	-2,-2	-2,-2	A5,N	B2,B3	A4,A5	A1,B3	-1,-1	-2,-2	-2,-2	-2,-2	A4,B3	-2,-2	-2,-2	A5,B2	A4,B3	-1,-1	A1,A4	A1,B4	A5,N	B3,N	A5,B4	A2,B1	A1,N	B1,B4	A5,B4	B4,B3	N,B1	A2,N	-1,-1	A1,B1	-2,-2	A5,B1	A5,B1	A5,A2	-2,-2	-2,-2	N,B1
iteration_594	A3,B1	N,A5	N,B1	A1,B4	N,B1	A1,B3	A1,N	B4,B1	-2,-2	A1,B1	A2,B3	A1,N	B4,N	A2,B3	A1,B1	B3,B1	A1,N	B3,N	A1,N	A1,A1	-2,-2	A1,B3	A1,B3	A2,N	A1,B3	B1,B3	A1,B3	A1,B1	-1,-1	B1,B1	A1,B4	A2,N	B1,B4	N,A5	B1,B4	A1,B1	A2,B1	B4,N	N,B1	A2,B1	B2,B3	N,B1	B2,B1	-2,-2	N,B2	N,N	B1,B2
iteration_595	A1,B3	N,B2	B3,N	A4,B1	B3,N	B1,B1	A4,N	N,B1	N,B3	N,B1	A1,B3	A4,N	N,B1	-2,-2	B1,B3	N,B2	B1,B3	A4,B1	N,B1	N,B1	N,N	A1,N	A1,N	-2,-2	N,B1	-2,-2	N,B1	A3,B1	A4,N	B2,B1	N,B1	N,B3	A3,N	-2,-2	-1,-1	A4,B2	-1,-1	B3,N	A3,N	N,N	A3,B2	-1,-1	A3,B1	A3,B1	-2,-2	-2,-2	A3,A3
iteration_596	N,B2	N,A4	N,A4	A1,B2	N,N	A3,B2	A1,A4	B2,N	A3,B1	A1,N	-2,-2	B2,N	-1,-1	-2,-2	B2,N	A2,N	-1,-1	A3,A1	A4,B2	A3,A1	B1,B2	-1,-1	-2,-2	-2,-2	A2,N	A2,B2	-1,-1	A2,A1	B2,B1	A2,A2	A2,B2	A1,A2	A1,B2	N,A3	A2,B2	A2,A2	A1,A2	A1,B2	A1,B2	A2,B2	A5,N	B2,N	A5,B2	A5,B2	A3,B4	N,B1	A5,A1
iteration_597	A3,N	B2,B3	A3,B2	B2,N	B3,N	A1,A1	A3,B2	B2,B2	N,B4	A3,N	N,B5	B2,B2	A3,B2	A2,A2	A3,N	-2,-2	B2,B2	A3,A1	A1,B2	A3,A1	B2,N	-1,-1	B2,N	A3,A2	-2,-2	-2,-2	-2,-2	-2,-2	-2,-2	A4,B1	-2,-2	-2,-2	-2,-2	-2,-2	-2,-2	-1,-1	B2,B3	-2,-2	-2,-2	-2,-2	A1,A1	B5,N	A1,B5	A1,B5	-2,-2	-2,-2	A1,B2
iteration_598	A3,N	B4,B1	B4,N	A3,B3	A3,B4	-2,-2	B3,B4	A3,N	B1,B2	A3,N	A1,B3	B3,B4	A3,B4	A1,B2	B3,B4	N,B3	A3,B4	-1,-1	-2,-2	-2,-2	N,B1	A1,B4	A1,B4	B4,B2	B3,N	B3,B3	B3,B3	A3,B1	B3,B1	A4,B1	A3,B3	A2,B2	A3,B3	A3,N	A3,B3	A3,A4	A3,A2	A2,B3	A3,B2	A3,B2	A4,B1	A3,A3	-1,-1	A3,B1	-2,-2	-2,-2	A3,B1
iteration_599	A5,N	B4,N	A5,B4	A2,B4	B4,N	A5,N	B4,B4	A2,B4	A4,N	B4,B4	-1,-1	A5,B4	B4,B4	-1,-1	A5,B4	A1,A4	A5,A2	-1,-1	A5,B4	A5,B4	A4,B4	A5,A1	A1,B4	B4,B2	A5,A4	A1,B4	-1,-1	A2,A2	-1,-1	A1,B1	A2,N	-2,-2	A2,B4	B1,B1	A2,B4	A2,B1	B4,N	A2,N	A5,B4	A2,A5	A3,B1	A2,B1	A2,B1	B1,B1	A1,B4	A1,B1	B1,B4
iteration_600	A2,B1	B3,B1	B1,B1	A1,B1	A2,B3	B3,N	A1,B1	B1,B1	B1,B4	B1,B1	A5,N	B1,B1	-1,-1	-1,-1	B1,B1	A1,A2	B1,B1	B1,B3	B1,B3	B1,B3	B1,B1	A5,B1	A5,B1	-2,-2	A1,B1	A1,B1	A1,B1	A1,A1	B1,B1	A2,N	A1,B1	A2,N	A1,B1	-1,-1	-1,-1	A2,B1	A1,N	-1,-1	A2,B1	-1,-1	-2,-2	-1,-1	-2,-2	-2,-2	A1,B1	A1,B1	-1,-1
iteration_601	B1,B4	A4,B1	A4,B1	A2,B2	B1,B4	B1,B2	A4,A2	A4,A2	B1,B1	A2,B1	-2,-2	B1,B2	A4,B2	-1,-1	A2,B1	B1,B4	A2,B1	A4,B1	A2,B2	A2,B1	A4,B1	-2,-2	-2,-2	A4,B4	B1,B4	B1,B1	B1,B1	A2,B1	B2,B3	N,B5	B1,B2	A1,B3	B1,B2	N,B5	B1,B3	N,B1	-1,-1	A1,B2	A1,B2	B3,B1	-2,-2	B3,N	B3,N	-2,-2	N,B3	N,N	N,B1
iteration_602	A4,B1	B3,B2	B1,B3	A5,A1	A4,B3	B4,N	A5,B1	A1,A2	A1,B2	A5,B1	B1,B1	A1,B1	A5,B1	-1,-1	A1,B3	-1,-1	A5,B1	B1,B4	B1,B4	A5,B4	A1,B1	B1,B1	B1,B1	A5,A4	A1,B3	B3,B2	A1,B2	-2,-2	-1,-1	A3,B1	-1,-1	B1,B3	A5,A1	B3,B2	A1,A5	A1,B1	A1,B1	-1,-1	A5,B1	A1,B3	A4,B1	A1,B2	A4,B2	B2,B1	A2,A3	A2,B3	-1,-1
iteration_603	A1,B3	B4,N	B3,N	A3,B3	A1,B4	-2,-2	-1,-1	A3,N	-1,-1	A3,B3	B3,N	B3,B3	A3,B3	A1,B1	A3,N	-2,-2	B3,N	-2,-2	-2,-2	-1,-1	A3,B2	B3,B3	B3,B3	B3,B1	-1,-1	-2,-2	-1,-1	A1,B3	A2,A3	B1,B1	A2,B3	A1,A3	A1,A3	N,A2	A3,B3	B3,B1	A1,B4	A1,A3	A1,A1	A1,A1	B2,B2	A3,N	A3,B2	B2,N	A1,A1	A1,N	A3,A1
iteration_604	-2,-2	-2,-2	A4,N	N,B1	-2,-2	A1,A2	A4,B1	A4,N	A1,A4	A4,B1	A4,B1	N,N	N,N	A1,B1	N,N	-1,-1	N,B1	A4,A2	A1,B1	A4,A1	A1,N	B1,B7	A4,N	N,B1	N,N	N,N	N,N	N,B1	A4,N	B4,N	A4,B1	N,B3	N,B1	A1,B1	N,B1	A4,B4	N,N	N,N	N,B3	B1,B3	A1,A2	N,B1	A1,N	-1,-1	A1,B2	A1,B2	N,N
iteration_605	-2,-2	-2,-2	A3,A1	B1,B1	-2,-2	B3,B1	A3,B1	A3,B1	A2,A1	A1,B1	B5,N	A1,B1	A3,B1	A2,A2	A1,B1	B3,B2	A1,B1	A3,B1	A3,B3	B1,B3	A2,B1	B1,B5	B1,B5	A3,A2	A1,B2	B1,B2	A1,B3	B2,B1	-1,-1	-2,-2	-2,-2	B2,N	B2,N	B4,B1	A2,B2	-1,-1	A1,B2	B2,N	-1,-1	B2,N	A2,A2	B2,B4	A2,B2	A2,B2	A2,A2	A2,B4	B2,B1
iteration_606	-2,-2	-2,-2	N,B2	B1,B5	-2,-2	A1,B4	-1,-1	N,B1	-2,-2	B2,B5	-2,-2	N,B1	B5,N	A3,N	B2,B1	A2,B1	B2,B1	A1,B2	A2,B3	A1,B5	N,B1	-2,-2	-2,-2	A3,B5	A2,B2	B1,B1	A2,B2	A2,B1	B5,N	B5,N	-1,-1	A3,A2	B1,B5	A3,B2	-1,-1	A2,B5	-1,-1	A3,B1	A2,B5	A3,B1	-1,-1	B2,B5	-2,-2	A4,B5	A1,A2	A1,B2	-2,-2
iteration_607	-2,-2	-2,-2	-1,-1	A1,B1	-2,-2	N,B5	N,B1	A1,B1	B2,B2	A1,N	-1,-1	-1,-1	A1,B1	A2,B3	N,B1	A3,A1	N,B1	B1,B5	N,N	N,B1	A1,B2	N,B1	N,B1	B1,B3	A3,N	A3,B1	A3,N	A2,B1	A1,A1	B2,N	A2,A1	-2,-2	A2,A1	A1,A4	A1,B1	A1,B2	A1,A2	-2,-2	-2,-2	-2,-2	A1,A4	A1,B1	A1,B1	A1,A1	A1,N	A1,A1	A1,A1
iteration_608	B2,B2	A1,A1	A1,B2	B2,N	-1,-1	A3,B1	B2,N	B2,N	-2,-2	-1,-1	A3,B2	B2,B2	B2,B2	B1,B3	B2,B2	A3,B1	B2,N	N,B1	A3,B2	B1,B2	-2,-2	B2,B2	A1,B3	B2,B1	A3,B2	A3,B2	B1,B2	-2,-2	-2,-2	-2,-2	-2,-2	A2,B3	B5,B2	N,A2	N,B1	-1,-1	A2,B2	A2,B5	A2,B5	A2,B2	A1,A1	N,N	-1,-1	A1,N	A4,B1	A4,N	B2,N
iteration_609	-2,-2	A4,B1	-1,-1	-1,-1	-1,-1	A1,B4	A4,B4	A4,B4	A3,A1	-2,-2	B1,B2	A2,N	A4,B4	A2,N	A1,N	A2,N	-2,-2	-1,-1	A4,A1	A4,B4	A4,A3	A2,B1	A2,B2	A4,A2	-2,-2	A2,B4	-2,-2	A1,B4	A2,A3	B2,B2	A2,B4	A2,B1	A2,B4	B1,B4	A2,B4	A2,B2	B4,B1	A2,B1	A2,B4	B4,B1	N,A5	B4,B1	N,B1	B4,N	-2,-2	-2,-2	N,B4
iteration_610	-1,-1	-2,-2	B1,B2	B1,B3	-2,-2	A5,N	B2,B1	N,B3	A1,B4	B2,B1	-1,-1	B2,B3	B1,B1	A1,B2	B1,B3	A3,B2	B1,B1	A5,B1	A5,B1	A5,B2	N,N	-1,-1	-2,-2	A1,B1	B2,B3	B2,B3	A3,B1	B1,B3	A4,B1	A1,B3	B1,B3	-1,-1	B1,B1	-1,-1	A4,B1	A1,B1	B1,B4	B1,B4	B1,B4	B1,B4	-2,-2	-1,-1	N,B1	A1,N	-2,-2	-2,-2	B1,B1
iteration_611	-2,-2	-2,-2	A3,A1	-1,-1	-2,-2	B4,N	A3,B4	A1,B4	-2,-2	A1,B4	-2,-2	-2,-2	-1,-1	A3,B2	A2,A3	A3,B1	A3,B4	A3,B4	A3,N	B4,N	A1,A1	-2,-2	-2,-2	A3,B4	A2,B1	-1,-1	-1,-1	A1,B4	A2,A2	A1,B1	A2,B4	N,A3	A1,A2	A1,B4	A2,B4	A1,B4	N,A2	A1,N	-1,-1	A2,A3	B2,B3	A2,A1	A2,B3	A1,B2	B3,N	B4,B3	A2,N
iteration_612	-1,-1	N,B1	B2,B1	A2,N	A3,B1	N,A2	N,B2	A2,B2	-1,-1	A2,B1	A3,B2	A2,B2	B2,N	-2,-2	B2,N	A3,A2	N,B1	A2,N	B2,N	N,N	B2,B4	-1,-1	A2,B2	-2,-2	A3,B2	A3,B2	A3,N	B5,N	A1,A2	N,A4	A1,N	-1,-1	A1,B5	A1,A1	A2,N	N,N	A1,B3	A1,B3	B5,N	B5,N	A4,B1	A2,A1	A2,B1	A4,A1	N,A2	A1,N	A2,A1
iteration_613	A4,B1	A2,B2	A2,B1	-1,-1	A2,A4	-1,-1	B1,B1	A2,A2	B1,B1	A2,B1	A1,B3	A2,A2	A2,A2	-2,-2	B1,B1	A1,A1	A2,A2	-1,-1	N,B1	N,B1	A2,B1	N,N	A1,A2	-1,-1	A1,B1	A1,B1	A1,B1	A2,A1	B1,B4	A3,B1	A2,B1	-1,-1	A1,B1	B3,B2	A2,B1	A3,B1	N,B1	A1,B3	B1,B3	A1,B3	A3,N	B1,B3	A3,B1	-1,-1	-2,-2	-2,-2	B1,B1
iteration_614	-2,-2	-1,-1	-2,-2	-2,-2	-2,-2	A4,B1	-2,-2	B2,B3	A1,A1	-2,-2	A1,B1	N,B2	-2,-2	-1,-1	-1,-1	-2,-2	-2,-2	B1,B2	B1,B2	B1,B2	A1,B2	A1,N	B1,B2	-2,-2	-2,-2	-2,-2	-2,-2	-2,-2	-2,-2	A2,B3	-2,-2	A1,B1	B2,N	B3,N	B4,B3	-1,-1	A1,B2	N,B1	B1,B2	N,B1	A1,A1	B4,N	A1,B4	A1,B4	A1,B1	A1,B3	B4,B2
iteration_615	A1,B2	B1,B4	A1,B1	-2,-2	B2,B1	B2,B3	A3,B1	A2,B1	A3,N	A2,B1	A4,B1	-1,-1	A1,A2	-2,-2	A1,N	B1,B3	A1,A2	B1,B3	B1,B2	B1,B2	A3,B1	A4,A2	A2,B1	-1,-1	B3,N	N,B1	A1,B1	N,A3	N,A2	A1,B4	N,A2	A2,A2	A3,N	B1,B3	N,N	B4,N	A2,N	A2,N	A2,N	-1,-1	A3,A1	N,B1	A3,B1	A1,N	A2,B3	-1,-1	A3,A2
iteration_616	-2,-2	-2,-2	-2,-2	-2,-2	-2,-2	B2,B3	A2,A3	N,A3	A1,B1	-1,-1	-2,-2	-2,-2	-2,-2	-2,-2	-2,-2	-2,-2	-2,-2	A3,B3	A3,B2	A2,B2	A1,N	-2,-2	-2,-2	A1,N	-1,-1	-2,-2	-2,-2	-2,-2	-2,-2	-2,-2	-2,-2	A2,B1	A1,A2	A1,A3	-2,-2	-2,-2	A2,A2	A1,B1	A2,A1	A2,A1	-2,-2	-2,-2	A4,A1	-2,-2	B3,N	A1,B3	A2,A4
iteration_617	A3,N	A3,B1	A3,A3	N,B1	N,B1	-1,-1	A3,B1	A3,B1	-2,-2	A3,N	A2,A1	A3,B1	-1,-1	-2,-2	A3,N	A3,B2	A3,B1	B1,B3	A3,B1	A3,B1	A4,B5	A3,A2	A2,B1	-2,-2	B2,N	A3,A3	A3,N	N,N	B1,B3	A3,B2	N,B1	N,A5	N,B1	A4,A1	N,B1	B2,B1	N,N	N,B1	-1,-1	N,B1	-2,-2	A1,N	A1,N	-2,-2	B4,B1	A4,B4	N,N
iteration_618	-2,-2	A1,N	A1,A1	A2,B1	A3,B5	A4,N	A1,B1	A1,B1	A1,A4	A1,B1	A4,B1	A1,B1	A2,A1	-2,-2	A2,A1	B3,N	A1,B1	A4,B1	A4,B1	A1,N	A1,B1	A4,B1	A4,A1	-2,-2	A1,B3	A1,N	A1,N	A2,A2	B1,B3	B3,N	A2,B1	A3,B1	A2,B3	A2,A2	A2,B3	A2,B3	A2,A3	A2,A3	-1,-1	B3,B1	N,A4	A2,A2	A2,A4	A2,N	-2,-2	-1,-1	A4,A2
iteration_619	B1,B1	A3,B2	-1,-1	A3,N	A3,B1	A3,A2	A3,B2	-1,-1	A2,B1	A3,B2	-2,-2	B2,N	A3,B1	A2,B3	N,B1	A3,B2	A3,B1	A3,B2	-1,-1	A3,A3	B1,B2	-2,-2	-1,-1	B1,B3	A3,N	A3,B1	B2,B1	-2,-2	-2,-2	-2,-2	-2,-2	-2,-2	-2,-2	A2,B3	N,A2	-1,-1	A1,N	-2,-2	-2,-2	A1,N	B4,B1	B3,N	B4,B3	-2,-2	A1,A1	A1,B3	A1,B4
iteration_620	A2,B1	B2,B3	A2,B2	A2,N	B1,B2	-2,-2	B2,N	A2,A2	N,A5	B2,N	-2,-2	A2,N	N,N	A1,B3	A2,B2	B4,B1	A2,A2	B2,N	B2,N	-2,-2	A2,N	-2,-2	-1,-1	-1,-1	A2,B1	B2,B1	A2,B4	A2,A3	B3,N	-2,-2	A2,B3	A2,B2	N,A3	A2,B3	N,A2	-1,-1	A2,N	B2,N	-1,-1	B2,N	-2,-2	B3,N	B3,N	B3,N	-1,-1	A2,N	-1,-1
iteration_621	A2,N	-1,-1	A2,B4	B1,B1	B4,N	-2,-2	B4,B1	A2,B1	B4,B1	B4,B1	A1,B1	A2,B1	A2,B1	A2,N	B4,B1	A1,A1	A2,B1	-2,-2	-2,-2	-2,-2	B1,B4	-1,-1	A1,B1	A2,A2	A1,B4	A1,B4	A1,B4	A4,N	A4,B1	A3,N	A4,B1	B1,B2	A4,B1	A2,A3	A4,B1	A3,B1	B1,B2	A4,B1	A4,B1	A4,B2	A3,B1	A2,B1	A3,B1	-1,-1	-1,-1	-2,-2	A3,B2
iteration_622	B1,B2	B1,B1	B1,B1	A2,N	B1,B2	N,B2	A2,B1	A1,B1	B2,B1	A2,B1	A1,A2	A2,B1	A2,B1	A1,B1	A1,B1	-1,-1	A2,B1	B1,B2	A2,N	A2,N	B1,B2	A1,B1	A2,A2	A1,B1	A1,N	B1,B5	B1,B5	A1,A1	A2,B1	N,B2	A2,A1	A4,B1	A1,B1	B4,N	A2,A1	A1,N	-1,-1	B1,B1	B1,B1	A4,B1	A5,N	A2,B4	A2,A5	A5,B4	A4,B1	B1,B4	-2,-2
iteration_623	-2,-2	-2,-2	-1,-1	B3,B2	A1,N	N,A3	A1,B3	A3,B3	A3,B1	A1,B2	B3,B1	A1,B3	A1,B3	-2,-2	A1,B2	A2,A2	A1,B3	A1,A3	B3,N	A1,N	A3,B3	A1,B3	B3,B1	-1,-1	A1,A2	A2,B2	A1,A2	B1,B2	A2,B3	-2,-2	N,N	A2,N	-1,-1	-2,-2	A2,B1	N,A5	A2,B3	A2,B3	B2,N	A2,B3	-1,-1	-1,-1	A1,N	A1,N	-1,-1	-1,-1	A2,N
iteration_624	A1,B4	A2,B1	B1,B4	A2,B1	-1,-1	B1,B2	B1,B1	A2,B4	A1,A3	A2,B4	N,B5	B1,B1	A2,B4	A5,N	B1,B1	A1,A2	B1,B1	B1,B2	B1,B1	B1,B1	A1,B4	N,B1	N,B1	A5,B4	A2,B1	A1,B1	A1,B1	B1,B1	A1,A2	A1,A1	A1,B1	B1,B1	A1,B1	-1,-1	A2,B1	A1,A1	B1,B1	-1,-1	A1,B1	-1,-1	A4,N	B1,B2	A4,B2	-2,-2	B2,B2	A3,B2	A4,B1
iteration_625	-2,-2	A3,B2	-1,-1	-1,-1	-1,-1	A1,A1	A3,B1	A3,B1	B1,B1	-2,-2	-2,-2	-2,-2	A3,B1	A1,A3	A3,B1	B1,B1	A3,B1	-1,-1	A3,A1	A1,B1	B1,B1	-2,-2	-2,-2	A1,B1	-1,-1	B1,B1	A3,B1	A3,A1	A3,A1	B2,N	A3,A3	A4,B1	A3,A3	A1,B3	A3,A3	A3,B2	A4,A3	A4,A3	A3,B1	A4,A3	N,B3	A3,B3	-1,-1	B3,N	A2,A2	A1,A2	-2,-2
iteration_626	B1,B2	-1,-1	A5,B1	A1,N	A5,B1	A1,B4	-1,-1	A5,A1	B5,N	A5,A1	A2,B2	-1,-1	A1,B1	A1,B3	A1,B1	A5,N	A5,N	B4,N	A5,B4	A1,A5	A5,B5	-1,-1	-1,-1	A1,B3	A1,N	A1,A5	A1,A5	B3,N	A1,A1	-1,-1	A1,B3	B1,B4	A1,B3	-2,-2	A1,N	B3,B2	A1,B1	B3,B4	A1,B1	A1,B1	-2,-2	A1,N	-2,-2	-1,-1	-2,-2	-2,-2	A1,A2
iteration_627	A2,B1	B1,B1	A2,B1	N,B1	A2,B1	B3,N	B1,B1	A2,N	A1,A1	A2,B1	A1,B3	N,B1	N,B1	A1,B1	A2,N	-2,-2	B1,B1	B1,B3	B1,B3	B1,B3	A1,N	B3,B1	A1,N	A1,N	-2,-2	-2,-2	-2,-2	A4,N	B1,B3	-1,-1	B3,N	B1,B1	A4,B1	B1,B3	B3,N	-1,-1	B1,B1	B1,B1	B1,B1	A4,B1	A1,B2	B3,B3	B2,B3	A1,B3	A1,B1	B1,B1	B1,B2
iteration_628	-2,-2	-2,-2	N,B1	A2,N	N,B1	A1,B2	A2,B1	N,B1	-1,-1	N,N	B1,B2	A2,N	-1,-1	B1,B3	N,N	A2,A2	A2,N	B1,B2	A1,B1	A2,A1	A2,N	-2,-2	N,B1	A2,B1	N,A2	N,A2	N,A2	B5,N	A2,B2	-2,-2	B2,B5	-1,-1	A2,B5	A3,A2	A2,B5	-2,-2	A2,A3	A2,A3	B5,B1	A3,B5	A3,B2	A2,A3	A3,A3	A2,B2	-2,-2	-2,-2	A3,A3
iteration_629	A1,B3	N,B3	A1,N	A1,N	A1,N	A1,N	A1,A1	-1,-1	A2,B1	A1,N	A3,B2	A1,N	N,N	-1,-1	A1,A1	A2,B3	A1,A1	A1,A1	A1,A1	A1,A1	A2,A1	A1,B2	B2,N	N,A2	A2,A1	A1,B3	A2,A1	B3,N	A1,B1	-2,-2	A1,N	-1,-1	N,B1	A1,B3	A5,B3	-1,-1	B1,B1	A3,B1	-2,-2	-2,-2	-1,-1	A1,B3	A2,B3	A2,B3	A1,B4	B4,B3	B3,B1
iteration_630	-1,-1	-2,-2	A2,N	-1,-1	-2,-2	N,B2	N,A2	A2,N	A1,B4	-2,-2	-1,-1	A1,N	A2,A2	B4,N	A2,N	B4,N	-2,-2	N,N	N,N	-1,-1	A1,A2	-2,-2	A1,N	A2,B4	B4,N	-2,-2	A2,B4	-2,-2	-1,-1	-1,-1	-2,-2	-1,-1	-2,-2	A5,N	A1,A2	-2,-2	-1,-1	-2,-2	-2,-2	-2,-2	B2,B2	A1,A5	A5,B2	A1,B2	-1,-1	A5,B1	-1,-1
iteration_631	A1,A1	B4,N	A1,B4	A1,B1	A1,B4	A4,A1	A1,B4	A1,A1	A2,A1	B4,B1	A1,A2	-1,-1	B4,B1	-1,-1	B4,B1	A3,A2	A1,B4	A1,B4	A4,B4	A4,B4	A1,A2	-2,-2	A1,B4	-2,-2	A3,B4	A2,B1	A3,B4	-1,-1	B1,B3	-1,-1	A1,B1	A2,A2	A1,B3	-1,-1	B1,B3	A2,B1	A1,B1	A1,A2	A1,A2	A2,B3	A3,B1	B2,B3	-1,-1	B1,B2	A2,N	A2,B2	-1,-1
iteration_632	A1,A3	A1,A4	A1,A1	A1,N	A4,A1	-1,-1	A1,A1	-1,-1	-2,-2	A1,N	A3,B1	A1,N	A1,N	A2,B3	A1,A1	-1,-1	A1,A1	A1,N	A1,B2	A1,N	-2,-2	-1,-1	A3,A1	A1,B3	A1,A1	A1,A1	A1,A1	B2,B3	-2,-2	-2,-2	-1,-1	B1,B4	A1,N	-2,-2	A3,B2	-2,-2	A1,B1	A1,B1	-1,-1	-1,-1	-2,-2	B2,B7	-1,-1	-1,-1	-2,-2	-2,-2	-1,-1
iteration_633	A2,N	A3,B2	A2,B2	A2,B1	B2,N	A1,B2	A2,B2	-1,-1	-2,-2	A2,B2	B2,B3	A2,B1	A2,B1	-2,-2	-1,-1	A2,A1	A2,B2	A1,B2	-1,-1	B2,B2	-1,-1	A2,B2	B1,B3	-1,-1	-2,-2	A2,B1	-2,-2	B1,B1	A3,A2	A2,B2	A3,B1	A2,A1	-1,-1	A2,A2	A3,B1	A3,A2	-1,-1	A2,B1	A2,B1	-2,-2	A1,A1	A2,B1	A2,A1	A2,A1	B1,B1	A2,B1	-2,-2
iteration_634	A2,A2	A2,A2	A2,A2	N,B1	A2,A2	B1,B4	A2,B1	A2,B1	-1,-1	A2,N	A4,B1	A2,N	A2,B1	A4,B1	A2,B1	B1,B3	A2,N	A4,B1	N,B1	A2,N	A3,B1	-1,-1	A4,N	A2,A4	A2,B1	A2,B3	A2,B1	B3,B1	A5,N	N,B2	A5,B3	B2,B3	N,B1	A2,B1	A5,B1	A5,N	B2,B1	N,B2	B1,B3	B1,B3	A2,B2	A5,A2	-1,-1	A5,B2	A1,B2	A1,B1	A2,B2
iteration_635	A4,A1	B2,B3	A4,B2	B1,B2	A4,B2	A1,B4	B2,B1	A4,B2	B1,B3	A4,B2	A3,N	-1,-1	-1,-1	-2,-2	B2,B1	N,B5	A4,B1	A1,B1	B4,B1	-1,-1	A4,B1	-1,-1	A3,B2	-1,-1	B5,B2	N,B1	N,B2	B1,B2	B1,B1	B1,B1	B1,B1	-1,-1	B1,B1	B1,B1	B1,B1	B1,B1	A3,B1	A3,B1	A3,B1	A2,B1	A1,B1	B1,B1	B1,B1	B1,B1	B3,B2	B1,B3	B1,B1
iteration_636	N,B3	N,B5	-1,-1	A2,N	N,N	-2,-2	A2,N	A2,N	-1,-1	A2,N	B2,N	N,N	-2,-2	A1,B2	A2,B5	B2,B2	B5,N	-2,-2	-2,-2	-2,-2	B4,N	N,B2	N,B2	A1,B5	A2,B2	A2,B2	A2,B2	A2,N	A2,A2	A4,B1	A2,A2	A1,B4	A2,A2	-2,-2	A2,N	A2,B1	A2,B4	A2,B4	-1,-1	A1,A2	B2,B2	A2,N	A2,B2	A2,B2	-2,-2	-2,-2	A2,A2
iteration_637	B5,N	A1,B3	A1,B5	A4,A1	-1,-1	B4,B1	-1,-1	A4,B5	-1,-1	-1,-1	A3,B1	A4,B5	A4,B5	B2,B3	A1,B5	-1,-1	A4,B5	A1,B4	-2,-2	-2,-2	A4,A1	-1,-1	A3,A4	A4,B2	A1,A4	B5,B1	A1,A4	-2,-2	-2,-2	A1,B3	A1,N	A2,B3	A1,N	A2,B2	-1,-1	-1,-1	A2,N	B3,N	B3,N	A1,B3	-1,-1	A4,B2	A4,N	A4,B2	-2,-2	B2,B2	-1,-1
iteration_638	A3,B2	A1,B1	A1,B2	N,N	-1,-1	A1,B3	A1,A2	B2,N	-2,-2	A1,N	-2,-2	B2,N	B2,N	A2,B1	A1,N	-2,-2	A1,N	-1,-1	A1,N	A1,B2	-2,-2	-2,-2	-2,-2	-1,-1	-2,-2	A1,N	A1,N	-1,-1	-1,-1	-2,-2	-2,-2	A2,N	A4,B2	A1,B4	A4,B2	-2,-2	A2,B2	A4,N	A4,N	B2,N	B5,N	A4,B4	B4,B5	B4,B5	A3,A1	A3,B4	-1,-1
iteration_639	B3,N	A2,N	A2,B3	A1,N	N,N	-1,-1	A2,N	A2,N	-2,-2	A2,N	A2,A2	B3,N	A2,A1	A1,B1	A2,A1	B1,B4	B3,N	-2,-2	N,N	N,N	-2,-2	A2,B3	A2,B3	A2,B1	A1,B4	A1,B1	A2,B1	A1,A3	B3,N	-2,-2	A1,N	A2,A3	A1,B3	-2,-2	A1,N	-2,-2	A3,B3	A1,A2	A1,A3	A2,B3	B3,B2	A1,N	A1,B3	-1,-1	-2,-2	N,B1	A1,A3
iteration_640	B2,B3	A1,B3	B3,B2	A2,A2	B3,B2	A2,N	A2,B2	A2,B2	A1,A1	A2,B3	B2,N	A2,B3	A2,B3	A1,B3	A2,B2	A3,B1	A2,B3	A2,B2	A2,B2	A1,N	A1,B2	B3,B2	B3,B2	A2,B3	B1,B2	A3,A2	A3,B2	A2,B1	-1,-1	A2,B1	A2,A2	B1,B1	A2,A2	B1,B1	A2,B1	A2,A2	A2,B1	A2,B1	A2,B1	A2,B1	N,B4	B1,B1	B1,B4	N,B1	N,B5	N,B1	B1,B1
iteration_641	B3,N	-1,-1	A2,B3	-1,-1	A2,N	B3,N	A2,B3	B3,N	-2,-2	A2,B3	A2,A3	-1,-1	B3,N	A3,N	A1,N	-1,-1	A2,B3	B3,B3	-1,-1	B3,B3	-2,-2	A2,B3	A2,B3	A3,B3	B4,N	A2,B1	A2,B1	N,B3	-1,-1	A2,A2	N,N	N,B2	N,A3	A3,B1	N,B3	N,A2	-1,-1	A3,N	N,N	N,N	A2,B2	N,B1	A2,B1	B2,N	B2,B2	A3,B2	B1,B2
iteration_642	A2,B2	B5,N	-1,-1	A4,A3	A2,B5	B2,B3	A4,N	-2,-2	-2,-2	A4,B2	B4,N	A3,N	A4,N	A1,B1	A4,B2	B1,B1	A3,N	-1,-1	A4,B3	A4,B2	-2,-2	A3,B4	N,N	A1,A4	B2,B1	-1,-1	A4,B1	A1,A4	-1,-1	A3,B2	A1,A3	-1,-1	-2,-2	B3,B1	A1,A1	A1,B2	-2,-2	-2,-2	-2,-2	-2,-2	N,A3	A1,B3	-1,-1	A1,N	A1,B2	B2,B1	-2,-2
iteration_643	A1,B3	A1,B2	B2,B3	A2,A2	B2,B3	A2,B3	A2,B2	A2,B3	A5,N	A2,B3	A4,B1	A2,B3	A2,B3	N,B5	-1,-1	-2,-2	A2,B2	A2,B3	-1,-1	B2,B3	A2,A5	-1,-1	B1,B3	A2,N	-2,-2	-2,-2	-2,-2	A2,A2	-1,-1	N,A5	A2,A2	A4,B1	A2,A2	B4,N	A2,A2	A2,N	A4,A2	A4,A2	A2,B1	A4,A2	A2,B2	A2,B4	A2,B2	A2,B4	-2,-2	-2,-2	A2,A4
iteration_644	N,A4	N,B1	-1,-1	A4,B2	N,N	A4,N	A4,B2	B2,N	-1,-1	A4,B2	B1,B1	A4,B2	-1,-1	B3,B1	A4,B2	A1,B2	B2,N	A4,B2	A4,A4	A4,B2	-1,-1	A4,B1	A4,B1	A4,B3	B2,B2	A4,B2	A1,A4	A1,A4	B2,B2	B1,B4	A1,B2	B1,B4	A4,B2	A2,B2	A1,B2	A1,B1	A4,B1	B2,N	B2,B4	B2,B4	A2,A3	A1,B2	A2,B2	A1,A3	B2,B2	A2,B2	A4,B2
iteration_645	B1,B2	A1,B3	A1,B1	-1,-1	-1,-1	B1,B1	A1,A2	-1,-1	-2,-2	B1,B1	A2,A1	A1,B1	-1,-1	B1,B3	-1,-1	B1,B1	A2,B1	A2,B1	A2,B1	A2,B1	-2,-2	A2,B1	A1,B1	A2,B1	A2,B1	-1,-1	A2,B1	A2,B2	B1,B3	A1,A2	B2,B1	A2,A2	B2,B1	A3,B2	B2,B1	A1,B1	A2,B1	A2,B2	A2,B2	A2,B1	B2,B3	B2,B2	A3,B2	A3,B2	A3,B1	A3,A3	A3,B1
iteration_646	A1,B2	A3,B2	B2,B2	B2,B2	A3,A1	A3,A2	B2,B2	B2,B2	-1,-1	B2,B2	N,B2	B2,B2	B2,B2	B2,B2	B2,B2	-1,-1	B2,B2	A2,B2	A3,B2	A3,B2	B2,N	-1,-1	B2,N	B2,B2	B2,B1	B2,B1	B2,B1	A1,B2	B2,B3	A2,B2	B2,B2	-1,-1	B2,B1	B2,N	B2,B2	B2,B2	A3,B2	B1,B2	-1,-1	A3,B1	A2,A2	B2,B2	A2,B2	A2,B2	A2,B3	B3,B2	A3,B2
iteration_647	B2,B3	A2,B2	-1,-1	A1,B1	B2,B2	N,B3	B1,B2	A1,B3	B1,B4	A1,B2	N,B5	A1,B3	B1,B2	-2,-2	B1,B3	A1,N	B1,B2	B1,B3	N,B1	B1,B3	B3,B1	A1,N	A1,N	-2,-2	A1,B3	A1,B3	A1,B1	A1,A1	A4,B1	A4,B1	A1,B1	-1,-1	A4,A1	A4,A1	A1,B1	-1,-1	-2,-2	-2,-2	-2,-2	-2,-2	A2,N	A4,B1	N,B1	A4,A2	-2,-2	-1,-1	-2,-2
iteration_648	B5,N	A3,B2	B2,N	A1,B3	A3,B5	A4,B1	A1,N	B3,B2	A1,A1	B3,N	A3,B2	B3,N	-1,-1	A1,B1	A1,B2	A2,B3	A1,B2	N,B1	-1,-1	A1,B1	A1,B3	A3,B3	B2,N	A1,B1	A2,A1	A1,N	B3,B2	A2,B3	A1,A2	A3,B2	A2,A1	A1,A4	A1,B3	-1,-1	A2,B3	A2,B2	A1,B3	A1,A1	A1,A4	A1,A1	A1,A2	B3,B4	A1,B4	-1,-1	-1,-1	-2,-2	A1,B3
iteration_649	-1,-1	A2,A1	A1,N	A1,A2	A2,B5	-2,-2	-1,-1	A1,N	-2,-2	A1,A2	-2,-2	A1,A2	A1,A1	A3,B1	A2,N	B2,N	-2,-2	-2,-2	-2,-2	-2,-2	-2,-2	-2,-2	-2,-2	A1,B1	A2,B2	N,N	A2,B2	A2,A1	A2,N	-2,-2	A1,A2	B2,N	A2,A2	B4,B1	A1,A2	-1,-1	A2,B2	A2,B2	A2,N	-1,-1	A1,A1	A1,B4	A1,B4	A1,B4	-2,-2	-2,-2	A1,A2
iteration_650	A1,B4	A2,A1	A2,B4	A2,B3	A1,B4	A4,B1	A2,B4	B4,B3	A2,B2	A2,A2	A3,N	A2,B3	A2,B4	A4,B1	A2,A2	-1,-1	A2,B3	-1,-1	B4,B1	A2,A4	-1,-1	A2,A3	B3,N	A2,B1	A2,N	A2,N	A2,B3	A1,A2	A1,B3	B1,B3	A1,B3	A2,B2	-1,-1	A4,B1	A1,A2	A1,B1	A2,A1	A1,B2	A1,B5	A1,B2	-2,-2	A4,A1	-2,-2	-2,-2	-2,-2	-1,-1	-2,-2
iteration_651	A1,A1	A2,B3	A2,A1	A3,B1	-1,-1	-1,-1	A1,B1	A3,A1	N,B2	-1,-1	N,A3	A3,A1	A3,A2	-2,-2	A3,A1	B2,N	A1,B1	A1,A1	A1,A1	A1,A1	A1,N	A1,N	A1,N	-2,-2	A1,N	A3,B2	A3,N	B2,B1	A2,A3	B4,B1	A2,B2	B1,B1	A3,B1	A1,A1	A2,B1	B2,B4	A3,B1	A3,B1	A3,B1	A3,B1	-2,-2	A2,A1	-2,-2	-2,-2	N,A4	A1,N	B1,B3
iteration_652	A1,B3	A3,N	A1,A3	A1,B2	A3,B3	B1,B5	A1,B2	A3,B2	N,A5	A1,A3	A1,B2	A1,A3	-1,-1	B3,N	A3,B2	B5,N	A3,B2	B2,B4	A1,B1	B2,B4	A3,N	A3,B2	A1,B2	A3,B3	A3,B5	A3,B5	B2,N	A1,A1	A2,B2	-2,-2	A2,A1	N,A5	A2,A1	A1,B1	A1,B2	-2,-2	N,A2	A2,A5	A1,N	A2,N	A3,B2	B2,B1	A3,B1	B2,B2	A5,N	A5,B1	N,B1
iteration_653	N,A4	A2,B1	A2,N	A2,B1	N,B1	B2,B3	A2,B1	A2,N	-1,-1	-1,-1	A3,B2	N,B1	N,B1	A3,N	A2,N	-1,-1	N,B1	A2,B2	B1,B2	B1,B3	N,B1	A3,B1	B2,N	A3,B1	A1,N	N,B1	-2,-2	A2,A2	B1,B4	A2,A2	A2,B1	A2,N	A2,A3	A4,B1	A2,B4	A2,A2	A2,A2	A2,N	A2,A2	A2,B4	N,B5	A2,A4	A2,N	A2,N	N,B4	A4,N	A2,N
iteration_654	N,B1	-2,-2	-1,-1	B2,N	-2,-2	B1,B4	N,N	N,N	-2,-2	N,N	-2,-2	-2,-2	B2,N	-2,-2	N,B3	N,B5	N,N	N,B4	N,B4	N,B1	-1,-1	-2,-2	-1,-1	-2,-2	B5,N	N,N	B5,B3	A3,B2	B4,N	-2,-2	B2,B4	A2,B1	A3,N	B1,B2	B2,B4	-2,-2	A2,N	N,B1	N,B1	N,B1	B4,N	B2,B2	B2,B4	B2,N	A1,B3	B3,B1	A2,B2
iteration_655	-2,-2	-2,-2	-2,-2	-2,-2	A1,N	-1,-1	A1,A5	-2,-2	-2,-2	-2,-2	A2,B2	A1,A2	A2,A4	A4,B1	-1,-1	A4,B1	-2,-2	A1,B1	A5,B1	A1,B1	-2,-2	A2,A1	A1,B2	A2,B1	A4,B1	A2,B1	A4,A2	-2,-2	-2,-2	-2,-2	-1,-1	A2,B1	A2,A5	B3,B1	-2,-2	-2,-2	A2,A2	A2,A2	-1,-1	A2,B1	-2,-2	-2,-2	-2,-2	-2,-2	A3,B2	A3,B3	-1,-1
iteration_656	A3,A1	B2,B2	A3,B2	B2,B1	A3,B2	-1,-1	A3,B2	B2,B1	-2,-2	B2,B2	B4,B1	B2,B2	A3,B2	A2,B1	B2,B2	N,N	B2,B1	A3,B2	A3,B2	A3,A2	-2,-2	B2,B4	B2,B1	A2,B2	N,B2	N,B6	-1,-1	B4,B1	A1,B2	-2,-2	B2,B1	A3,B1	A1,B4	A1,A1	A1,B4	-2,-2	A1,A3	A1,B1	A1,A3	B4,B1	B3,B2	A1,A1	A1,B2	A1,B3	A1,A1	A1,A1	A3,B2
iteration_657	A2,B2	A1,A1	A2,A1	A1,B2	A1,B2	A1,B4	A1,A2	-1,-1	-1,-1	A1,A1	A4,N	A1,B2	A2,B2	A1,A3	-1,-1	B2,B3	A1,A1	A1,A1	A2,B4	A1,A2	A2,B2	A4,B2	A1,N	A2,A1	A1,B3	A1,B2	-2,-2	A2,B2	A3,A1	B5,N	A3,B1	A4,N	A3,B2	N,A5	A2,A1	B1,B5	A4,B2	A4,B2	A4,B2	B2,N	B2,B3	A1,N	A1,B2	-1,-1	A2,B2	A2,N	A1,B2
iteration_658	A3,B1	-1,-1	-1,-1	A1,A3	A3,B3	A3,B1	-1,-1	A1,B2	A2,B3	A1,B2	-1,-1	-2,-2	A1,B2	N,B3	A3,A1	-1,-1	A1,B2	A1,B1	A1,B1	A3,B2	A2,A1	-1,-1	-2,-2	A1,N	A3,B1	A1,B3	A3,B1	-2,-2	-2,-2	-2,-2	-2,-2	B2,B1	A3,A1	B5,N	-1,-1	-2,-2	A3,B2	A3,B2	A1,B1	A3,B2	-1,-1	A1,B5	A1,B1	-1,-1	N,A5	N,N	A1,A3
iteration_659	-1,-1	A1,A1	A1,A3	B2,N	A1,B2	A3,A1	-1,-1	A1,B2	B2,B3	A1,B2	A2,B2	A1,N	A3,N	B1,B1	A1,N	A3,B2	A1,N	-2,-2	A3,B2	-2,-2	B2,B2	A2,A1	A2,N	N,B1	A3,N	A1,B2	B2,N	-2,-2	-2,-2	-2,-2	-2,-2	N,B4	N,B3	-2,-2	-2,-2	-2,-2	B3,B4	N,B4	N,B4	N,N	A1,A4	B1,B3	A4,B3	A1,B1	-2,-2	-2,-2	A4,A6
iteration_660	B2,N	A3,A1	A3,B2	B1,B3	A3,N	-2,-2	-1,-1	B2,B1	A2,N	A3,B3	A2,B3	A3,B1	-1,-1	B3,B2	A3,B1	B2,B2	A3,B3	-2,-2	-2,-2	-2,-2	A2,B2	A2,A3	-1,-1	A3,B3	A3,B2	A3,B2	A3,B2	-1,-1	A3,B1	N,B4	A1,B1	-1,-1	A5,B5	A3,B2	A3,A1	A1,N	A1,B1	-2,-2	A2,B1	-1,-1	A1,A3	A1,B2	A1,A3	A1,B2	A2,B1	A2,A3	A1,B1
iteration_661	B2,B2	A3,B1	B1,B2	A3,B1	A3,B2	A1,B2	A3,B1	B1,B1	N,A4	A3,B1	A2,B2	B1,B1	A3,B2	B2,B2	B1,B1	A1,B3	B1,B2	-1,-1	A3,B2	A1,B1	N,B1	B2,B1	B2,B1	A3,B2	A1,B1	B3,B1	B3,B1	B1,B1	A3,A1	A1,B4	A3,B1	B4,B1	A1,B1	A2,A3	A1,B1	B1,B4	A1,B4	B1,B1	A1,B4	B1,B4	B2,B2	B1,B9	A3,B2	-1,-1	A1,B3	A2,B3	B2,B4
iteration_662	-2,-2	-2,-2	B4,B5	A4,B2	-2,-2	A1,B4	A4,B4	A4,B4	B5,N	A4,B5	-1,-1	B2,B4	B2,B5	A3,A2	-1,-1	-2,-2	A4,B4	A1,B4	B4,B4	N,N	A4,B5	-1,-1	-2,-2	A3,B2	-1,-1	-2,-2	-2,-2	B2,B2	A4,N	-1,-1	-1,-1	A1,A1	B2,N	A5,N	A4,B2	A2,B2	A1,N	A1,B2	A1,B2	A1,B2	B1,B4	A4,A5	A4,B1	A4,B1	A4,B1	A5,B1	N,B1
iteration_663	N,B4	N,B3	B3,B4	A1,B2	N,N	A1,B2	A1,B4	B2,B4	-1,-1	A1,B3	A2,N	-1,-1	A1,B3	A2,B3	A1,B3	A3,B1	A1,B3	B4,B2	A1,A1	A1,B2	A4,B2	A2,B3	-1,-1	A1,A2	B1,B3	A3,A1	B1,B3	A1,B2	A1,B1	N,B4	B2,B1	A1,B1	A5,B2	A3,N	A1,B1	N,B1	-2,-2	B2,N	A1,B1	-2,-2	A2,B2	-1,-1	A2,A1	A1,B2	B4,B1	A3,B4	-2,-2
iteration_664	B2,B2	A1,N	B2,N	A1,B3	A1,B2	-1,-1	B3,B2	B3,B2	-2,-2	A1,N	-2,-2	-1,-1	B3,N	-2,-2	B3,N	B1,B1	B3,B2	-2,-2	-2,-2	-2,-2	-1,-1	-2,-2	-2,-2	-2,-2	N,B1	-1,-1	B1,B3	B1,B3	A1,A1	A1,B4	A1,B1	B4,B1	-1,-1	B3,N	A1,B3	-1,-1	-2,-2	A1,B4	B1,B4	A1,B1	-2,-2	B3,N	-2,-2	-1,-1	A3,A2	A3,B3	-1,-1
iteration_665	A1,A4	A1,A3	A1,B3	A1,B3	-2,-2	A1,B4	B3,B3	A1,A1	A4,B1	A1,A1	A2,B3	B3,B3	A1,A1	A1,A2	-1,-1	A2,B1	A1,A1	A1,B3	A1,B3	A1,B3	A4,A1	A2,B3	B3,B3	A1,A1	A2,A1	A2,B3	A2,A1	A1,A1	B3,B2	A1,A3	A1,B3	B3,B1	A1,B2	N,B1	A1,B3	A1,A1	A1,B3	B2,B1	-1,-1	B2,B3	A2,A2	A1,N	A2,A1	A2,N	-2,-2	-2,-2	A1,A2
iteration_666	-2,-2	-2,-2	-2,-2	-2,-2	-2,-2	-1,-1	-2,-2	N,B1	A4,A1	-2,-2	-2,-2	N,B1	B1,B4	A2,B3	B4,B1	A1,A2	-2,-2	-1,-1	-2,-2	-2,-2	A4,B1	-2,-2	A1,N	B3,B1	A2,B1	A2,B4	A1,B4	-2,-2	-2,-2	A1,B1	-2,-2	-2,-2	-2,-2	A3,A2	B1,B4	-1,-1	N,B1	-2,-2	N,B1	N,B1	B5,N	A2,B1	A2,B5	A2,N	A3,B1	A3,B1	B5,B1
iteration_667	B2,B2	-1,-1	A3,B2	B2,B1	B2,N	B3,N	A3,B2	B2,B1	-2,-2	B2,B1	A1,A4	B2,B1	A3,B1	A3,B2	A3,B2	A4,A1	A3,B1	B2,B3	A3,B3	B2,N	-1,-1	A1,B1	A4,B2	A1,N	A3,A1	A4,B2	A4,B2	B1,B1	A2,B2	A1,A1	A2,B1	N,B3	B2,B1	A1,B4	B2,B1	A1,B1	N,B1	N,B1	B2,N	B1,B3	A1,A3	A1,B2	A1,A1	A1,B2	A1,B4	A1,A1	A1,B1
iteration_668	A1,B4	A1,A4	A1,B4	N,A2	A1,A4	N,A4	A1,A2	-1,-1	-2,-2	B4,N	B2,B2	A1,A2	B4,N	-2,-2	B4,N	-1,-1	B4,N	A2,N	A1,A4	A1,N	-2,-2	A1,B2	A2,B2	-2,-2	B4,N	A4,N	B4,N	A2,A3	B5,N	A1,B4	A2,B5	A2,B1	A2,N	N,B2	A2,B5	A1,B5	A2,N	A2,A2	-1,-1	A2,B1	A1,B1	A2,N	A1,A2	N,N	-2,-2	-2,-2	A1,A2
iteration_669	N,A2	N,A2	A2,N	A1,B2	N,N	A2,B3	A2,B2	A1,A2	-2,-2	-1,-1	B5,N	A1,N	B2,N	-1,-1	B2,N	A1,B4	A2,B2	-1,-1	B2,B3	B2,B3	-2,-2	A1,B5	N,N	B2,N	A1,B2	A1,B2	A1,B2	A1,A1	B2,B2	B2,B2	A1,B2	A2,A1	A1,B2	A4,B1	A1,B2	A1,B2	A1,A1	A2,B2	A1,A1	A2,B2	-1,-1	A1,B1	A1,A2	-1,-1	B4,N	B1,B4	-1,-1
iteration_670	A3,B2	A2,A3	A2,B2	-1,-1	A2,B2	-2,-2	A2,A1	-1,-1	-2,-2	A1,B2	B1,B1	-1,-1	A1,B2	A2,N	A1,B2	B1,B1	A1,B2	-2,-2	-2,-2	-2,-2	-2,-2	A1,B1	A2,B1	A2,B2	A1,B1	-1,-1	A1,B1	A1,A1	A1,B3	A2,N	A1,B3	A1,A3	A1,A1	N,B1	A1,B3	A1,A2	A1,A3	A1,A1	A1,A3	A1,A1	N,B2	B3,B1	B3,B2	N,B1	N,B2	N,N	-2,-2
iteration_671	A4,B1	B1,B1	A4,B1	A1,B1	A4,B1	-2,-2	A4,A1	A1,B1	A5,N	B1,B1	B2,B3	-1,-1	B1,B1	A2,B2	A4,B1	A2,B3	A4,B1	-2,-2	-2,-2	-2,-2	A1,A5	A1,B2	A1,B3	B2,B1	B3,B1	A2,B1	A4,B3	B4,B1	A4,A1	N,B5	A4,B4	B1,B4	B1,B5	A2,B3	A4,B4	A4,N	A1,B4	B1,B1	A1,B1	A1,B1	A3,N	B4,B3	A3,B4	B4,N	-1,-1	A2,B1	A1,B4
iteration_672	N,B5	A1,B1	A1,N	B4,B1	A1,N	B3,N	A1,B1	-1,-1	N,N	B4,N	B1,B2	A1,B4	N,B1	A3,B1	B4,N	-2,-2	N,B1	N,B1	A1,B3	N,B1	N,A2	A1,B1	B4,B1	A3,B1	-1,-1	B4,N	-1,-1	B1,B1	A1,B4	A4,A1	B4,B1	A5,N	B4,B1	A2,A2	A1,B1	A4,B4	B4,N	N,B1	N,B1	A5,B4	-2,-2	A1,A2	A1,A2	-2,-2	N,B5	A2,N	A1,B4
iteration_673	A1,B3	-1,-1	A1,A3	A1,A1	A1,A3	N,A4	-1,-1	A3,A1	A3,B1	A1,A1	A2,B1	A1,A1	A1,A1	-2,-2	A3,A1	B3,N	A1,A1	N,N	-2,-2	-2,-2	A3,B1	A2,A1	A1,B1	-1,-1	A3,B3	A3,N	-1,-1	A1,B1	A1,A2	A3,A2	A1,A1	A1,A1	-1,-1	A1,B4	A1,A2	A1,A3	A1,A1	A1,A1	A1,A1	-1,-1	A1,B3	A2,B4	A1,B4	B4,B3	A1,B4	A1,A1	A1,B4
iteration_674	A3,B2	A3,B1	A3,B2	A3,B1	A5,B2	B1,B1	A3,A3	-1,-1	A1,A1	A3,B1	-2,-2	-1,-1	A3,A3	A4,B1	A3,A3	N,B3	A3,A3	A3,B1	-1,-1	A3,B1	A1,B2	-2,-2	-1,-1	A3,B1	A3,N	A3,N	-1,-1	B1,B2	-1,-1	A5,N	A3,B1	A3,N	A3,B2	A1,A1	A2,B2	A3,A5	A3,B2	B2,N	A3,B2	A3,N	N,A5	A2,A1	A2,N	A2,N	A4,A1	A1,A4	A3,A2
iteration_675	-2,-2	-2,-2	-1,-1	-1,-1	-2,-2	A3,B1	B1,B1	A1,B1	A3,B1	A1,B1	A1,A4	B1,B1	A1,A4	B2,B2	A4,B1	A3,A2	A1,A4	A3,B1	B1,B1	A3,B1	A1,B1	A1,B1	A1,B1	A1,B2	A4,A2	A4,A2	A3,B1	B2,B6	-1,-1	-2,-2	A2,B2	B4,N	A1,B1	B4,N	A1,B2	-1,-1	B1,B4	B1,B4	A1,N	B1,B4	-1,-1	B2,B4	A2,B2	A1,B4	A2,B3	-1,-1	A2,B1
iteration_676	-2,-2	-2,-2	A1,A5	B1,B4	A1,N	A2,A3	A1,B1	A1,B1	B2,N	A1,B1	A3,B1	A1,B1	A1,B1	N,A5	A1,B4	A1,A3	A1,B1	A1,A3	A2,B1	A1,A3	B1,B2	A1,B1	B1,B1	A1,N	A1,B4	A1,A1	A1,B4	B4,B1	B4,B1	-1,-1	B1,B4	A4,N	B4,B4	A2,B3	B4,B4	N,B1	A4,B4	A4,B4	A4,B4	B4,N	B4,N	A2,B4	B4,B4	A2,N	N,B4	B3,N	B4,B4
iteration_677	B2,B2	B2,B5	B2,B3	A3,N	A1,B2	-1,-1	B3,N	B2,N	-1,-1	A3,B2	B1,B2	B3,N	B2,N	B1,B4	-1,-1	-2,-2	B2,N	-1,-1	A3,N	A1,B3	-1,-1	N,B1	B2,N	N,B1	-2,-2	-2,-2	-2,-2	N,B4	A3,B1	-2,-2	-1,-1	-2,-2	B1,B4	-2,-2	-1,-1	-2,-2	-2,-2	-1,-1	-2,-2	-1,-1	N,B1	-2,-2	-2,-2	-2,-2	-2,-2	-1,-1	-1,-1
iteration_678	B1,B4	-2,-2	B1,B1	A3,A2	-2,-2	A2,A1	A3,B1	-1,-1	-2,-2	A3,B1	A2,N	A3,B1	A3,B1	B1,B1	-1,-1	A1,B3	A2,B1	A2,B1	-1,-1	A2,B1	-2,-2	-1,-1	A2,B1	A3,B1	A1,A3	A1,B1	B3,B1	A3,B1	-1,-1	B1,B2	A2,B1	A2,B2	A2,B1	A2,B2	A2,B1	A2,B1	A2,B1	B1,B2	A2,B2	A2,B1	N,B5	A2,B1	N,B1	A2,N	A2,A3	A2,B2	A2,B1
iteration_679	A4,B1	A1,B2	A4,B2	A2,N	B2,B1	A2,B1	-1,-1	B2,N	-1,-1	A2,B2	-1,-1	B2,N	B2,N	-2,-2	-1,-1	-2,-2	A4,A2	N,B1	A2,B2	A2,N	A1,B2	A2,B2	-2,-2	-2,-2	A1,N	-2,-2	A1,N	B2,N	A2,A1	-2,-2	A2,B2	-2,-2	A1,N	B2,N	B2,B5	-1,-1	A1,N	A1,N	-2,-2	-2,-2	B4,N	A2,B2	A2,B4	B2,B4	-2,-2	-2,-2	A1,B4
iteration_680	B3,N	-1,-1	A3,B3	A1,B4	A3,B3	-2,-2	-1,-1	B3,B4	-2,-2	A3,A1	A1,N	A3,B4	B3,B4	A3,B2	A3,A1	-2,-2	A3,B4	-2,-2	-1,-1	-1,-1	-2,-2	B4,N	B4,N	B2,B3	-2,-2	-2,-2	-2,-2	A1,B4	A1,A4	A4,N	A1,B4	-2,-2	-1,-1	A1,N	A4,B4	A4,B4	-2,-2	-2,-2	-2,-2	-2,-2	-2,-2	B4,N	-2,-2	-2,-2	-2,-2	-2,-2	-2,-2
iteration_681	-2,-2	-2,-2	-2,-2	B1,B4	N,B1	-2,-2	-2,-2	-1,-1	-2,-2	-2,-2	A5,N	B1,B4	-2,-2	-2,-2	-2,-2	-1,-1	-2,-2	-2,-2	-1,-1	-2,-2	N,B1	A5,B1	B4,N	-1,-1	-2,-2	-2,-2	-2,-2	B4,B1	A3,B1	A1,B3	A3,B4	B1,B2	B1,B1	A2,A2	A3,B1	A3,B3	B1,B1	B1,B2	-1,-1	B1,B2	A3,A1	A3,A2	A3,B4	A3,B4	A4,B1	A4,A2	A3,B1
iteration_682	A2,B2	A2,A2	A2,B2	A1,B2	A2,B2	B2,N	A2,A1	B2,B2	A3,B1	A2,A1	-1,-1	A1,B2	A1,B2	A1,B3	B2,B2	A1,A4	-1,-1	A2,B2	A1,N	A1,N	A3,B2	A1,N	B2,B2	-1,-1	A4,B2	A4,B2	A1,B2	A2,B2	A1,A1	-2,-2	A2,A1	A1,B4	A1,B2	A4,B1	-1,-1	-2,-2	A4,B1	A1,B2	A1,A1	B2,B4	B2,B1	A4,B2	B2,B2	B2,B2	A1,B3	A1,A4	A1,B2
iteration_683	B1,B3	A3,A2	A3,B1	A1,A1	A3,B1	-2,-2	A3,A1	A1,B1	N,B1	A3,A1	-2,-2	A3,A1	A1,B1	A2,B2	A1,B1	A3,B1	A3,A1	-2,-2	-2,-2	-1,-1	N,B1	-2,-2	-2,-2	-1,-1	A3,A1	A1,B1	A1,B1	A1,B2	A1,A1	A2,B4	A1,B2	B4,N	A1,A1	N,B5	A1,B2	A1,N	A1,N	A1,B4	-1,-1	A1,N	A2,B1	A1,N	A2,N	A2,N	N,B5	N,N	A2,A1
iteration_684	A4,B1	B2,N	A4,B2	N,N	A4,N	A2,B2	A4,N	B2,N	A5,N	A4,N	A3,N	-1,-1	A4,N	B2,B1	A4,N	N,A4	A4,N	A2,A4	A2,A4	A2,N	A5,B2	A3,B2	N,N	A4,B2	A4,A4	A4,A4	N,N	A2,N	A2,N	A3,B1	A2,A2	A3,B2	N,N	N,N	-1,-1	A2,B1	-1,-1	A3,N	A3,N	B2,N	B3,B1	A1,A2	-1,-1	A1,B3	A5,N	A5,B4	A3,B1
iteration_685	-2,-2	-2,-2	A2,A1	B3,B1	-2,-2	-1,-1	A1,B1	A1,B1	-2,-2	A2,B1	A1,B1	A1,B3	A2,B3	A3,B1	A1,B1	B3,B2	A1,B1	A1,B1	A1,B1	B1,B1	-1,-1	B1,B3	B1,B3	A2,B1	B1,B2	B1,B3	B1,B3	A2,B3	A1,B1	A1,A4	A1,B3	B2,N	A2,B1	-2,-2	-1,-1	A1,B3	N,B1	A2,B2	A2,B2	B1,B2	A2,A3	A1,N	A2,A1	N,A2	B3,B1	A2,B3	A2,B1
iteration_686	-2,-2	-2,-2	B1,B5	A4,B1	N,B1	-1,-1	B1,B1	B1,B5	A2,B2	A4,B1	A5,N	B1,B5	B1,B2	A3,B1	A4,B5	A1,B4	A4,B1	-1,-1	B1,B2	B1,B2	A2,B5	A5,B5	B5,N	A3,B5	A1,A4	A1,A4	A4,B4	-1,-1	B2,B1	A3,B2	A4,B2	A1,B4	A1,B2	-2,-2	A1,B2	A4,A3	A1,B4	-1,-1	B2,B4	A1,B4	B1,B1	-1,-1	A1,B1	A2,B1	-2,-2	-2,-2	A1,A1
iteration_687	-2,-2	-2,-2	N,B1	B2,B4	N,B1	A2,A1	B1,B4	B1,B4	-2,-2	N,B4	N,B4	N,B4	B1,B4	-2,-2	B4,B1	-1,-1	N,B4	A1,B4	-1,-1	A2,B1	-2,-2	N,N	B4,B4	-2,-2	A4,B4	N,B1	A4,B4	A1,B2	B4,N	A1,B3	B2,B4	A2,B1	A1,N	B2,N	A1,N	-1,-1	A1,B1	N,B1	A2,A1	A2,A1	A3,B2	-1,-1	-1,-1	B2,N	-1,-1	A1,B2	A1,N
iteration_688	N,B3	N,B5	N,N	A1,A2	N,N	B2,N	-1,-1	A1,N	B1,B1	A1,N	-1,-1	N,A2	N,A2	A4,B1	A1,N	B2,B3	N,A2	A1,B2	A1,N	A1,B2	A1,B1	-1,-1	-2,-2	N,B1	A1,B3	A5,B3	A1,B2	-2,-2	-2,-2	-2,-2	-1,-1	A2,B3	A1,A2	B2,B2	-2,-2	-2,-2	A2,A2	A2,A1	-1,-1	A1,B3	A2,A1	-1,-1	A2,B2	-1,-1	A4,A1	A4,B2	A2,B2
iteration_689	A4,N	A3,B2	A3,A4	-2,-2	A3,A4	-2,-2	-2,-2	-2,-2	A1,N	-1,-1	B4,B1	A3,A4	-2,-2	-2,-2	A4,A3	B2,B2	-2,-2	-2,-2	-2,-2	-2,-2	-2,-2	A3,B4	-1,-1	-1,-1	A4,B2	A4,B2	A4,B2	-1,-1	-2,-2	-2,-2	-2,-2	B1,B4	A3,N	B3,B2	A5,A3	A1,N	A3,B1	B4,N	N,B1	B4,N	A3,A2	A5,B3	A5,A3	-1,-1	A2,A2	A2,B3	A1,B4
iteration_690	-2,-2	-2,-2	-2,-2	-2,-2	-1,-1	A1,B2	N,A3	N,A3	N,B5	-2,-2	-2,-2	-2,-2	A3,N	A2,B2	-2,-2	-2,-2	-2,-2	A1,N	A1,N	B2,N	N,N	-2,-2	-2,-2	A3,B2	N,B1	N,B1	-2,-2	-1,-1	-2,-2	-2,-2	-2,-2	-2,-2	-2,-2	-2,-2	-2,-2	-2,-2	-1,-1	-2,-2	-1,-1	-2,-2	-2,-2	-1,-1	A1,N	-1,-1	-2,-2	-2,-2	-2,-2
iteration_691	A2,A2	A2,A2	A2,A2	A5,B1	A2,A2	A2,N	A2,B1	A5,A2	B2,B1	A2,B1	A1,B2	A2,B1	A5,A2	-2,-2	A2,B1	A1,A1	A2,B1	N,B1	A2,A2	A2,N	A5,B2	A2,B2	A1,A1	-2,-2	A1,B1	A2,A1	A1,B1	-1,-1	A5,N	A1,B4	A1,N	A1,A1	N,B1	B2,B1	A1,N	A1,A1	A1,B1	A1,B1	A1,B1	A1,N	B2,B3	A1,B2	B2,B3	B2,B2	A1,B4	B4,B1	-1,-1
iteration_692	-1,-1	A2,B1	A2,B2	-1,-1	B1,B2	B4,N	A2,B2	A2,B2	A1,A1	A2,A2	N,N	A2,A2	B2,B5	N,A4	A2,B4	B1,B3	B2,B5	A2,N	A2,B4	A2,N	A2,A1	N,A2	N,A2	B2,N	A2,B3	A2,B3	A2,B1	-2,-2	-2,-2	A2,B2	A2,N	A4,B1	-1,-1	A1,B2	N,A2	A2,A2	A2,B1	A2,B1	A4,B5	A4,B5	-2,-2	B2,N	-1,-1	-2,-2	N,B4	B2,N	N,B1
iteration_693	-2,-2	-2,-2	A1,N	A2,B1	-2,-2	A3,B2	N,B1	A2,N	A3,B1	A1,B1	B3,B2	-1,-1	A2,A1	-1,-1	A2,N	B2,N	A2,A1	-1,-1	B2,B1	A3,N	A2,B1	A2,B3	N,N	A2,B3	A2,B2	A2,N	A2,N	-1,-1	A2,A2	A4,B1	A2,B1	A3,N	-1,-1	B4,N	A2,B1	A2,A4	-2,-2	-2,-2	A3,B1	-2,-2	A4,A1	B1,B4	-1,-1	A4,B4	A1,A1	A1,N	-2,-2
iteration_694	-2,-2	-2,-2	B3,N	B2,N	-2,-2	A3,B2	B3,N	B2,N	-2,-2	B3,B2	A1,A4	-1,-1	B3,B2	-2,-2	N,B2	N,A4	B2,N	B2,B3	-1,-1	A3,B3	-2,-2	A1,B3	A4,B3	-2,-2	-1,-1	N,N	B2,N	B2,N	A5,N	A1,A2	A5,B2	-1,-1	A5,B2	-1,-1	B2,N	A5,A1	N,N	A5,N	B2,B2	-1,-1	A2,B2	B1,B2	B2,B1	B2,B1	B1,B4	A4,B1	N,B4
iteration_695	-1,-1	A1,B4	A1,B4	A1,N	A1,A4	A1,B4	A1,A1	A1,A4	A3,B2	A1,A1	-1,-1	A1,A4	A1,A4	-2,-2	A1,A1	A2,B2	-1,-1	A1,B4	A1,B4	A1,A1	A3,A4	-2,-2	-2,-2	-2,-2	A2,A1	A2,A1	A2,A1	A1,A1	N,N	-2,-2	-1,-1	A3,A2	A1,N	A3,A2	A1,N	-2,-2	N,A3	N,A2	N,A2	N,A2	B3,B2	A3,N	N,B2	A3,B3	B2,B3	A3,B2	N,N
iteration_696	B2,N	A2,A2	A2,B2	-1,-1	A2,N	-2,-2	B2,B1	-1,-1	-2,-2	B2,B1	A2,A2	B2,B1	A2,B1	A3,A1	B2,B1	-2,-2	B2,B1	-2,-2	-2,-2	-2,-2	-2,-2	A2,B2	A2,B1	A3,B1	-2,-2	-2,-2	-2,-2	B1,B3	A1,B1	-2,-2	B1,B4	B2,N	A1,B1	B2,B1	B1,B3	-2,-2	B1,B2	N,B1	A1,N	A1,B2	A4,A1	B1,B1	A1,B1	A4,B1	A2,A1	A2,B2	A1,B1
iteration_697	A2,B2	A2,A3	A2,A3	A1,B2	A2,B2	A3,N	A2,B2	-1,-1	-1,-1	-1,-1	B1,B3	A3,B2	N,B1	B1,B2	A1,A3	B3,B2	A1,A2	A3,B2	-1,-1	B2,N	A2,B2	B2,B3	A3,B1	A2,B1	A3,B2	A1,B3	A1,B3	A2,B2	A1,A3	A2,A2	A1,B2	N,A3	A2,A3	N,B2	A3,B2	A1,A2	A2,N	A2,N	A3,A3	A3,N	A3,B1	B2,N	A3,N	N,B1	A2,B3	B3,N	A3,N
iteration_698	A3,B2	B4,B1	B2,B4	-1,-1	A3,B4	B3,N	A1,B4	A2,B4	A2,A2	A1,B2	N,B1	A2,B2	A2,B2	-2,-2	A1,B4	B1,B2	A2,B4	A1,B3	A1,N	B4,N	A2,B4	A2,B1	B2,N	-1,-1	A1,B1	B4,B2	B4,B2	A2,B3	A4,A1	-2,-2	A2,A4	A1,B3	A2,A1	A3,N	A2,A4	-2,-2	A1,B3	A2,B3	-1,-1	A2,B3	N,B5	A4,A3	A3,A1	A3,N	B3,B1	A3,B3	A3,B3
iteration_699	A1,B3	A3,N	A1,A3	B2,N	A1,N	N,B1	A3,B2	A1,B2	B3,B2	A3,B2	-1,-1	A1,B2	A1,B2	A3,B2	A3,B2	B2,B2	A3,B2	B2,B1	A3,N	B2,N	B2,B3	A1,N	A1,N	A1,B2	A3,B2	A3,B2	A3,B2	B1,B1	-2,-2	A1,B1	B2,N	A1,A1	B1,B1	B1,B1	B1,B1	A1,B2	N,N	A1,A1	B1,B1	A1,B1	-2,-2	B1,B1	B4,B2	B1,B5	A1,B3	-1,-1	N,B4
iteration_700	B4,B1	A1,B2	A1,B4	N,N	B2,B1	A1,B2	-1,-1	B4,N	A4,B1	A1,N	N,B1	B4,N	B4,N	A1,B3	A1,N	N,B4	B4,N	A1,N	B2,N	B2,B4	A4,B4	N,B4	N,B4	B3,N	-1,-1	-2,-2	N,N	N,B5	-1,-1	-2,-2	B5,N	A1,B1	N,A5	A1,A3	N,N	-2,-2	A1,N	A1,N	A1,N	A1,A5	A1,B3	N,A3	A1,A3	A1,A3	B1,B1	A1,B1	A3,N
iteration_701	A1,B1	A3,A1	A1,A3	B3,B4	A3,B1	B3,B1	A3,B4	-1,-1	-2,-2	A1,B4	A2,A2	A2,A1	A1,B3	A1,A3	A1,B4	B2,B2	A3,B4	-1,-1	B4,B3	B4,B3	-2,-2	A2,B3	A2,B3	A1,B3	A1,B2	B4,B2	A1,B2	-1,-1	-2,-2	A3,B2	B4,N	-2,-2	-2,-2	-2,-2	-2,-2	B2,B4	A3,N	-2,-2	-2,-2	-1,-1	-2,-2	-2,-2	B3,B2	-2,-2	A3,B1	-1,-1	A3,B3
iteration_702	A2,A1	B4,B1	A2,B4	N,B1	A2,B1	A1,A1	-2,-2	A2,N	A1,B1	A2,N	A1,A1	A2,N	A2,N	-1,-1	B4,B1	N,B3	B4,B1	A1,B1	A1,B4	A1,B4	A1,N	A1,A2	A1,N	N,B1	N,B1	-2,-2	-2,-2	-2,-2	-2,-2	-2,-2	-2,-2	A3,N	B5,B1	A2,A2	N,B1	-1,-1	N,B1	A3,B5	A3,B5	B5,N	A1,A1	A2,N	A1,A2	A1,N	A1,B2	A1,A2	A1,N
iteration_703	B2,N	A2,A1	A2,B2	B3,B2	A1,B2	A3,A1	A2,B2	A2,B2	B2,B3	B2,B2	A2,B3	A2,B3	B2,B3	-2,-2	A2,B3	A1,B3	B2,B2	A3,B2	A2,A1	A3,B2	B2,B2	-1,-1	A2,B3	-1,-1	A1,A2	A2,B3	A1,A2	A1,B3	B3,B2	-2,-2	B3,B2	A2,A2	-1,-1	A2,B2	B3,B3	-2,-2	A2,B2	A2,B2	A2,B2	A2,B3	A2,A2	B2,B1	A2,B3	A2,A2	B1,B4	B2,B1	A2,B2
iteration_704	-1,-1	A4,N	A4,B2	A1,A3	-1,-1	B3,B2	A4,A1	A3,B2	A2,A2	A4,A3	B4,B1	A3,B2	A1,B2	-1,-1	A1,B2	N,B5	A1,B2	A4,B2	A4,B3	A4,B3	A3,A2	A3,B4	A3,B4	A1,A1	A1,N	B2,N	A1,N	A1,B2	A3,B1	-2,-2	A3,B2	-1,-1	A1,B1	-2,-2	A3,B2	-1,-1	A1,A3	A3,B1	A1,A3	A3,B1	A1,B1	-1,-1	A3,B1	A1,A3	-2,-2	-2,-2	A3,A3
iteration_705	A1,A1	B4,N	A1,N	A3,A4	A1,B4	A1,A4	N,A3	A3,N	A2,B3	N,A3	B2,B3	A1,A3	-2,-2	-2,-2	-2,-2	-2,-2	-2,-2	A1,N	A1,N	-2,-2	A3,B3	A1,B2	A3,B2	-1,-1	-2,-2	-2,-2	N,B1	-1,-1	A1,A4	A2,B1	A1,B1	-2,-2	-2,-2	B2,B1	A4,B1	B1,B1	A3,A1	-2,-2	-2,-2	-1,-1	A2,B1	B1,B1	A2,B1	A2,B1	A2,A2	A2,B2	A2,A3
iteration_706	A1,B3	A5,N	A1,A5	-1,-1	B3,N	-2,-2	-2,-2	A1,A5	-2,-2	A5,B1	-1,-1	A5,A1	A1,A1	A3,B2	A5,B1	A1,B4	A1,B1	A1,N	-2,-2	A1,N	-2,-2	A5,B1	A1,B1	A3,A1	A1,A5	A5,B4	A1,A5	A4,A1	-1,-1	A2,B1	A2,A4	B1,B3	A1,A2	A1,B4	A4,B1	A2,A2	A2,B1	A1,B1	-2,-2	-1,-1	-1,-1	A4,A1	A2,A1	-2,-2	A2,A3	A2,B4	A2,A2
iteration_707	B3,B2	A2,B2	A2,B3	B3,B1	A2,B3	A5,N	B3,B1	A2,B3	A3,B2	A2,B1	A5,N	A2,B3	A2,B3	N,A5	A2,B3	B2,B2	A2,B1	A5,B1	A5,B1	B3,N	A3,B3	A2,A5	A2,N	B3,N	A2,B2	A2,B2	B3,B2	B3,B1	B3,B1	A3,B1	B3,B3	A3,N	B3,B3	A3,N	B1,B1	B1,B3	A3,B3	A3,B3	A3,B3	A3,B3	A2,B3	A3,B1	A2,B1	A3,A5	-2,-2	A3,N	A3,B1
iteration_708	A1,N	-1,-1	-2,-2	A1,N	-2,-2	-1,-1	-2,-2	-2,-2	-2,-2	-2,-2	-2,-2	-2,-2	A1,N	A3,B2	-1,-1	B1,B1	-2,-2	-2,-2	N,B1	-2,-2	-1,-1	-2,-2	-1,-1	A3,A1	-1,-1	N,B1	A2,B1	A3,N	A1,B1	-2,-2	-1,-1	A3,B1	A3,B1	N,B1	A3,B1	N,B1	A3,B1	A3,A1	A3,B1	A3,B1	N,B4	N,B1	B1,B4	N,N	-2,-2	N,B1	A3,B1
iteration_709	-1,-1	A1,A2	A1,N	A4,B4	A1,B3	A2,B2	A4,N	A4,N	-2,-2	-1,-1	N,B3	A1,B4	B4,N	-2,-2	A4,A1	-2,-2	A4,N	A2,A4	B2,N	A2,N	-1,-1	A1,N	B4,B3	-2,-2	-2,-2	-2,-2	-2,-2	A4,B1	A1,B4	-2,-2	A1,B1	-2,-2	-1,-1	A2,B2	A1,B1	-1,-1	-1,-1	-2,-2	-2,-2	-2,-2	-2,-2	A1,A2	B1,B3	-2,-2	N,B1	B2,B1	A2,B1
iteration_710	A2,A3	A1,N	A2,A1	A2,B2	A1,A3	B2,B2	A2,A2	A2,B2	B2,B2	-1,-1	A1,A1	A2,B2	A2,A1	N,A4	A2,A1	-2,-2	A4,B1	A2,B2	A2,B2	A2,B2	B2,B2	A2,A1	A1,B2	A1,N	-2,-2	-2,-2	-1,-1	A2,B2	A1,B2	A2,B3	A2,A1	B2,B3	A2,B2	-1,-1	-1,-1	A2,A2	B2,B2	B2,B2	B2,B2	B2,B3	-2,-2	-2,-2	A2,A4	-2,-2	-2,-2	-1,-1	A2,B2
iteration_711	-2,-2	-2,-2	-2,-2	-2,-2	-2,-2	-2,-2	N,B1	N,B1	A1,B2	-2,-2	-2,-2	-2,-2	-2,-2	-2,-2	B4,N	A1,A3	-1,-1	N,B1	-2,-2	-1,-1	A1,N	-2,-2	-2,-2	-1,-1	A3,N	A3,N	A1,B4	-1,-1	-1,-1	A4,B1	B3,N	-1,-1	A1,B2	A2,A2	A1,B3	A4,B3	A1,A2	A2,B2	A1,A3	-1,-1	-1,-1	A1,A2	-2,-2	-2,-2	B5,N	A2,B5	-2,-2
iteration_712	N,A4	A1,B1	A1,N	B4,B1	N,B1	A3,N	-1,-1	A1,B4	A3,B2	-1,-1	-1,-1	A1,B4	-1,-1	-2,-2	A1,B4	A3,A1	N,B1	N,B1	N,B1	A3,B1	A3,B4	B4,N	A1,B4	-2,-2	A1,B4	A1,A3	A3,B4	-2,-2	-2,-2	-2,-2	-2,-2	A1,B4	N,B1	-1,-1	N,B1	N,B1	A1,N	B4,N	B4,B1	B4,B1	-2,-2	N,B1	B2,B4	-2,-2	A3,B2	B2,B4	A1,B2
iteration_713	N,A5	A1,B3	A1,N	B5,N	B3,N	N,B2	N,N	N,N	A1,B1	N,N	A3,B1	A1,B5	-1,-1	-2,-2	-1,-1	-2,-2	B5,N	N,B2	N,N	N,N	A1,N	B1,B5	A3,A1	A1,N	-2,-2	-2,-2	-2,-2	-2,-2	-2,-2	A3,B2	B5,B2	B5,N	B5,N	-2,-2	-2,-2	A3,B5	B5,B5	B5,N	B5,B5	B5,N	B4,N	A1,N	A1,B4	N,N	-2,-2	-2,-2	A1,B5
iteration_714	-1,-1	-1,-1	-1,-1	A1,B2	A3,B1	N,B2	B2,B1	B2,B1	-2,-2	A1,B1	A2,A2	-1,-1	A1,B1	A1,B2	B2,B1	N,B4	B2,B1	B1,B2	B1,B2	N,B1	-2,-2	A2,B2	A2,B2	A2,B1	N,B1	B4,B2	B4,B1	A2,A1	-1,-1	N,A2	A2,B2	A2,A2	A1,B3	-1,-1	A2,B2	A2,N	A2,B3	A2,B3	A1,A2	A2,B3	B1,B4	B2,B1	B1,B1	B1,B1	A1,A4	A1,B1	B3,B1
iteration_715	A1,B4	B1,B1	B4,B1	A2,A3	A1,B1	A1,B4	A3,B1	A2,B4	-2,-2	-1,-1	A1,A1	A3,B1	A3,B1	A3,B1	A3,B4	A2,B3	A2,B1	A3,B4	N,B1	A3,B4	-1,-1	A1,B1	A1,B1	A3,B1	A3,B3	A2,B4	-1,-1	-1,-1	A2,B2	A3,A2	A3,B2	B4,N	A2,B2	A1,B3	A3,B2	A3,B2	-1,-1	B2,B4	B2,N	B2,N	-1,-1	-1,-1	A1,B4	A1,B1	B1,B1	A1,B1	B4,B4
iteration_716	-2,-2	-2,-2	A4,A3	A1,B2	-2,-2	A3,B2	A1,A3	-1,-1	-2,-2	A3,B2	B4,N	A1,A4	A4,B2	A3,N	A1,A3	B2,B1	B2,B3	-1,-1	A3,B2	A1,B2	-2,-2	A1,B4	A4,B4	A3,B2	A1,B1	A1,B2	A3,B2	B2,B2	-1,-1	A2,B3	A3,B2	A3,B1	A1,B2	A1,B2	A3,B2	A2,B2	B2,B1	A1,A3	-1,-1	B2,B1	A3,B2	A3,A1	A3,A1	A1,B2	-1,-1	A1,B2	A3,B1
iteration_717	A5,N	B3,B2	B2,N	A2,A2	A5,B3	B2,B2	A2,N	A2,B2	A1,B3	A2,N	B2,N	-1,-1	A2,N	B1,B1	A2,N	-1,-1	A2,B2	A2,B2	B2,N	A2,B2	A2,B3	-2,-2	A3,B2	N,B1	A2,B2	B2,N	-1,-1	A2,B3	A2,B3	-2,-2	B3,B3	A3,B1	B3,B3	A4,N	A2,B3	-1,-1	A3,B3	A3,B3	A3,B3	B1,B3	-1,-1	A4,B3	A4,B3	A4,B1	A1,A3	A1,N	A3,B3
iteration_718	-2,-2	-2,-2	N,B1	A4,B2	-2,-2	A2,B2	B2,B1	A4,N	A1,B1	B2,B1	B1,B2	A4,B1	B2,B1	A1,A1	B2,N	N,A3	A4,B1	-1,-1	A2,B2	A2,B2	A1,N	A4,B1	A4,B1	A1,B1	A3,N	N,N	A3,N	A1,A4	B2,B3	N,B2	A1,B2	A3,B1	A4,B2	B2,B2	A1,B2	B2,N	A4,A3	B2,B1	-1,-1	A4,A3	A4,B1	B2,B2	A4,B2	A4,B2	A2,B3	A2,B2	A4,B2
iteration_719	-2,-2	A1,B1	A1,A5	B1,B1	A1,A2	A2,A3	A2,B1	A1,B1	A4,B1	A2,B1	A5,N	A2,B1	-1,-1	-2,-2	A1,B1	A4,A1	A2,B1	A2,A2	A3,B1	A2,B1	A4,B1	A2,A5	-1,-1	-1,-1	A1,A4	A1,A4	A1,A4	B1,B2	B1,B4	-2,-2	-1,-1	-1,-1	B1,B4	A1,B2	B2,B4	-2,-2	-1,-1	-2,-2	-2,-2	-2,-2	A5,N	A1,B2	B2,N	A1,A5	-1,-1	A3,B2	-2,-2
iteration_720	-2,-2	-2,-2	N,B2	B1,B1	N,B1	A2,N	B1,B2	B1,B2	-2,-2	N,B1	-2,-2	N,B1	-1,-1	A1,N	N,B1	A4,N	B1,B2	A2,B1	N,B1	N,B1	-2,-2	-1,-1	-1,-1	A1,B2	A4,B1	N,N	N,B1	-1,-1	B1,B1	A3,N	B1,B1	B1,B1	B1,B2	N,A2	B1,B1	A3,B1	B1,B1	B1,B2	B1,B2	-1,-1	A2,B1	N,B1	A2,N	A2,N	-2,-2	-2,-2	A2,B1
iteration_721	A4,A1	A2,B1	A2,A4	A2,B3	A2,A4	-2,-2	A2,A4	-1,-1	-1,-1	A4,B3	A1,B4	A2,B3	A2,A2	N,A4	A2,B3	N,B1	A2,A4	-1,-1	-2,-2	-2,-2	-2,-2	A2,B4	A2,B4	A2,N	A2,N	A2,B1	B3,N	A2,A2	A1,B3	B1,B1	A2,B3	-2,-2	-1,-1	B3,N	A1,A2	B3,B1	N,B3	-2,-2	-1,-1	-2,-2	-1,-1	A2,B3	A2,N	B3,B1	A2,B2	B2,B3	N,N
iteration_722	A1,B4	B2,B3	A1,B2	B2,B2	A1,B2	A2,B3	A1,B2	B2,B2	A3,B1	B2,B2	A2,A3	B2,B2	-1,-1	-1,-1	B2,B2	-2,-2	A1,B2	A2,B2	A1,A2	B2,B3	A3,B2	A2,B2	A3,B2	-2,-2	-1,-1	-1,-1	-1,-1	A2,B2	B2,N	A1,N	B2,N	A1,A4	B2,N	N,A3	B2,N	B2,N	A1,N	A1,B2	A4,N	-1,-1	B3,N	N,N	B3,N	-1,-1	B1,B1	N,B1	A1,B3
iteration_723	-1,-1	B1,B1	A1,B1	B2,B1	A1,B1	A1,B2	A1,B2	-1,-1	-2,-2	A1,B1	B2,B1	A1,B1	B1,B1	B1,B4	A1,B1	N,B2	-1,-1	A1,A1	A1,B2	B2,B2	-2,-2	B1,B2	B1,B2	B1,B1	B1,B2	B1,B2	A1,N	A3,B2	A4,B1	A2,A1	A4,B2	A1,B4	A3,B1	B1,B1	A4,B2	A4,A2	A1,B1	A1,B1	A1,B1	A3,A1	N,N	B2,B1	A3,B1	A2,B2	B2,N	B1,B2	A1,B1
iteration_724	A2,N	A1,B3	A1,A2	-1,-1	A2,B3	B1,B1	A1,N	-2,-2	-2,-2	A1,N	A2,B2	-1,-1	A2,B1	A1,A3	A1,B1	A1,B2	A2,B1	N,B1	N,B1	N,B1	-2,-2	-1,-1	A2,B2	A1,B1	B2,B1	A1,B2	A1,A1	B4,B1	A2,N	-1,-1	N,B1	A4,N	A2,B4	A1,A2	A2,B1	A2,B1	B4,N	A4,B4	A2,N	A4,B4	A2,B2	A1,B1	B1,B2	A1,B2	B2,B3	A1,B2	B2,N
iteration_725	A3,B1	A1,B1	A3,B1	A1,B2	A3,B1	-2,-2	A3,A1	A3,B2	A4,B1	A3,B2	-2,-2	-1,-1	B1,B2	A1,A1	A1,B1	-2,-2	A1,B1	-2,-2	-2,-2	-2,-2	A3,B1	-2,-2	N,B1	A1,B2	B1,B2	-1,-1	A3,B4	A1,B1	B2,B3	B2,B1	A1,B2	A4,N	B1,B2	-1,-1	B1,B2	B2,B2	A4,B2	A4,B2	B2,N	N,B1	B3,N	A1,B1	B1,B3	A1,B3	A3,B2	A3,A1	B2,B3
iteration_726	-2,-2	-2,-2	A1,N	N,N	A1,N	A3,B2	A1,N	N,N	A2,A2	N,N	-2,-2	A1,N	N,N	N,A2	N,N	-1,-1	A1,N	B2,N	A1,B2	A3,A1	N,A2	-2,-2	-2,-2	N,N	N,A3	N,A2	N,A2	-1,-1	-1,-1	-1,-1	N,N	B3,N	N,N	A1,B2	B3,N	N,A2	-1,-1	N,B3	N,B5	N,B3	A1,A2	A1,B3	A1,B3	A1,B3	-2,-2	-1,-1	A1,N
iteration_727	A1,B4	-2,-2	A1,A2	B2,B2	A1,A2	A2,B3	A1,B2	A2,B2	A3,B2	A2,B2	A1,B1	A1,B2	A1,B2	-2,-2	A2,B2	N,A3	A2,B2	A1,A2	B2,B3	A1,B3	A3,A2	B1,B2	A1,A1	-1,-1	B2,N	A2,N	A2,N	B2,N	A1,B2	A2,B3	A1,N	-1,-1	A1,B2	B2,B3	A1,B2	B3,N	A1,B3	B2,B3	A1,B3	-1,-1	B1,B1	B2,B2	B2,B1	B2,B1	-2,-2	-2,-2	B3,B2
iteration_728	A4,B1	A1,A2	A1,B1	B2,B2	-1,-1	A1,A1	B1,B2	B1,B2	A2,B3	-1,-1	A3,N	B1,B2	B1,B2	-2,-2	B1,B2	A3,B2	B1,B2	-1,-1	A1,B2	A1,B2	B3,B1	A3,B2	A3,B2	-1,-1	B2,B2	B2,B1	B2,B2	B2,B2	A2,B2	A3,B1	B2,B2	A1,B3	B2,B2	A2,B2	B2,B2	B1,B2	-1,-1	B3,B2	-1,-1	B3,B2	A2,A2	B2,B2	A2,B2	B2,B5	A1,A1	A1,B2	A2,B2
iteration_729	-2,-2	-2,-2	N,B1	A2,A5	N,B1	B1,B2	A2,B1	N,A5	A1,B3	A2,B1	-1,-1	A2,N	A5,N	A1,B2	A5,B1	A5,N	A2,N	A2,B2	B1,B1	A2,B1	B3,N	A2,N	A2,N	A1,A5	A5,N	N,B1	A5,B1	-1,-1	-2,-2	B2,B2	A1,N	B3,B1	A1,N	B3,N	A2,A5	A1,B2	A4,B5	B3,N	N,B1	A1,B3	-1,-1	A2,B3	A2,B3	A2,A2	A2,B3	B3,B3	A1,B3
iteration_730	A2,N	-1,-1	A2,B2	A2,B3	B2,N	A1,B1	A2,A2	A2,B2	A1,B2	A2,A2	A3,A1	A2,B2	A2,B2	A2,B1	A2,B3	-1,-1	A2,A2	A1,A2	A1,A2	A2,B1	A1,A2	A2,A3	A2,A1	A2,A2	A2,B2	A2,B2	A1,B3	B3,B2	A2,A2	-1,-1	A2,B3	-1,-1	A2,B3	N,B5	A2,B2	A3,B3	A2,A1	B3,B4	A1,B3	A2,A1	-2,-2	B2,N	N,B2	-2,-2	-2,-2	-2,-2	A1,N
iteration_731	N,B2	-1,-1	N,N	A4,A3	A2,N	-2,-2	N,A3	A4,N	B3,B1	N,A4	A3,B1	-1,-1	N,A3	N,B1	N,A3	A1,A3	N,A4	-1,-1	-1,-1	-2,-2	A4,B3	A3,B1	N,B1	A3,N	A1,A3	A1,N	A3,A3	A3,N	A4,B1	-1,-1	A3,B1	A1,B3	A4,A3	N,B1	A4,N	-1,-1	A1,A1	A4,B3	A1,A4	-1,-1	B1,B1	A4,N	-1,-1	N,B1	-2,-2	N,B1	-2,-2
iteration_732	A2,A2	A1,B4	A1,A2	-1,-1	A2,B4	-1,-1	-2,-2	A1,N	A3,B2	-2,-2	A2,B1	A2,N	-2,-2	-2,-2	-1,-1	-2,-2	-2,-2	-2,-2	-2,-2	-2,-2	B2,N	A2,A2	A2,B1	-2,-2	-2,-2	-2,-2	-2,-2	A2,B3	A4,N	-2,-2	-1,-1	N,B5	B3,N	A3,A1	A4,B3	-2,-2	B3,N	N,B5	N,N	-2,-2	-2,-2	A4,A3	-2,-2	-2,-2	-2,-2	-2,-2	-2,-2
iteration_733	B3,N	A2,B2	B2,B3	N,N	-1,-1	-1,-1	N,B2	B2,N	A2,B1	N,B2	-2,-2	N,B3	N,B2	A4,B1	N,B2	-2,-2	N,B3	-2,-2	B2,N	B2,N	A2,B2	-2,-2	B3,N	B1,B2	-2,-2	-2,-2	B2,N	N,A2	N,A3	-2,-2	N,A3	A2,A2	N,A3	-2,-2	A2,N	A3,N	A3,A2	A2,N	A2,N	A2,N	N,N	-1,-1	N,N	N,B1	-2,-2	-2,-2	N,A3
iteration_734	-1,-1	N,A10	B5,N	A1,B1	N,N	A3,B1	A1,N	A1,N	-2,-2	-1,-1	A2,B3	B1,B5	A1,B5	B3,B1	N,B1	-2,-2	A1,N	A1,B1	N,B1	A1,B1	-2,-2	A2,B1	A2,B1	B5,B3	-2,-2	-2,-2	-2,-2	-1,-1	B1,B1	B1,B1	A1,B1	A2,B2	-1,-1	A3,B1	-1,-1	A1,B1	B2,B1	B2,B1	B2,B1	A2,B1	A5,N	A3,A1	A5,A1	A1,A5	-1,-1	A1,B1	A5,B1
iteration_735	N,A3	N,A3	N,N	N,A2	N,N	B2,B2	A2,N	N,N	A1,A1	N,N	A3,A1	N,N	N,N	B2,B1	-1,-1	N,A5	N,A2	B2,N	A2,B2	-1,-1	A1,N	N,A3	N,A3	N,B2	-2,-2	-2,-2	N,N	-2,-2	-2,-2	-2,-2	-1,-1	-1,-1	-2,-2	A2,B2	-2,-2	-2,-2	-2,-2	-1,-1	-2,-2	-2,-2	A5,N	A2,A2	A2,N	A2,A5	-1,-1	B2,B2	-1,-1
iteration_736	A2,A3	B4,B1	A2,B4	B4,N	A2,B4	N,A4	B4,N	B4,N	A1,B5	B4,B4	B4,N	B4,B4	B4,N	-2,-2	A2,B4	N,B3	A2,N	A4,N	-1,-1	N,N	B5,B3	B4,N	B4,B4	-2,-2	A2,N	A2,N	-1,-1	-2,-2	-1,-1	A2,A3	B4,N	A2,B1	B4,N	A1,A1	A1,N	A2,B4	N,B1	-1,-1	A2,B4	-1,-1	A1,A1	A1,N	A1,A1	A1,A1	B1,B3	A1,B1	A1,B1
iteration_737	N,B5	N,N	B5,N	A2,N	N,N	A3,A1	A2,B5	A2,B5	-2,-2	A2,N	A2,B1	-1,-1	A2,B5	-2,-2	-1,-1	A3,N	B5,N	-1,-1	A3,B5	A3,B5	A2,B5	A2,N	A2,N	-1,-1	A3,B5	-2,-2	-2,-2	-2,-2	-2,-2	-2,-2	-2,-2	-2,-2	-2,-2	-2,-2	-2,-2	-2,-2	A2,A4	-2,-2	-2,-2	-2,-2	-2,-2	-2,-2	B3,N	-1,-1	-2,-2	-1,-1	A2,B3
iteration_738	B1,B3	A1,B4	B4,B1	-1,-1	B4,B1	A1,B2	A2,B1	A2,B4	A4,B1	A2,A3	A1,A4	A3,B4	A3,B1	N,A4	A3,B4	N,B5	A2,B1	B1,B2	A2,B2	A2,A1	A4,A2	A1,B4	A3,A4	N,B1	B4,N	B4,N	A3,N	-2,-2	-2,-2	-2,-2	-2,-2	-2,-2	-2,-2	-2,-2	-2,-2	-2,-2	-2,-2	-2,-2	-2,-2	-2,-2	-2,-2	-2,-2	-2,-2	-2,-2	-2,-2	-1,-1	-1,-1
iteration_739	B2,B2	A2,A2	A2,B2	A2,B2	A2,B2	A2,B2	A2,A2	A2,B2	-2,-2	B2,B2	A2,N	A2,B2	B2,B2	-2,-2	A2,A2	N,B2	A2,B2	A2,B2	-1,-1	-1,-1	-1,-1	A2,B2	-1,-1	-1,-1	A2,N	A2,N	A2,N	B2,B2	A2,B3	-1,-1	B3,B2	A1,B4	A2,A4	A3,B1	B3,B2	-2,-2	A2,B4	A2,B4	A1,B2	A1,A2	B2,N	A3,B2	A3,N	B2,B2	B3,N	A3,B3	B4,N
iteration_740	A1,B3	A3,B2	A1,B2	-1,-1	A3,B3	-1,-1	B2,N	B2,N	-2,-2	B2,B3	A2,B3	B2,B3	A1,N	B2,B3	B2,B3	-2,-2	B2,B3	N,B1	N,B1	-2,-2	-2,-2	-1,-1	B3,B3	A1,B2	-2,-2	-2,-2	-1,-1	B1,B3	A4,N	A1,B1	A4,B1	-1,-1	A4,B1	-1,-1	B3,N	A1,B1	A4,A4	A4,A1	A4,A4	A4,B1	B1,B4	-1,-1	B1,B3	A3,B1	A1,B3	B3,B1	A4,B1
iteration_741	N,A5	A2,B2	A2,N	A4,B3	B2,N	A1,A1	-1,-1	A4,A2	A4,B1	A4,A2	A1,B2	B3,N	B3,N	-2,-2	A4,N	A3,B1	B3,N	A1,B3	-1,-1	A1,N	-1,-1	A1,N	A1,B3	-1,-1	-1,-1	N,B1	A4,B1	A4,B1	B3,B1	A3,N	-1,-1	N,B5	A4,B3	A1,B2	B1,B1	A3,B1	B3,B5	B3,N	B3,B5	-1,-1	A2,B1	A1,B1	A1,B1	A1,A2	A3,B2	A3,A1	B1,B3
iteration_742	A1,A3	N,B1	A1,B3	A3,A1	-1,-1	A2,A3	A1,B3	A1,A1	A1,A4	A1,A1	A3,B2	-1,-1	A3,B3	A1,A1	A1,A1	A2,A2	A1,B3	-1,-1	A3,B3	A2,B3	A1,A1	A3,B2	A3,B3	A3,A1	A1,A2	A1,A2	A1,A2	-2,-2	-2,-2	A2,B2	A2,A1	A1,B1	A1,A3	A2,A2	A2,A1	A2,A2	A1,B1	A1,B1	A1,B1	A1,A1	B3,B2	A2,A2	A2,B2	A2,B3	N,A5	A2,N	B2,B1
iteration_743	B1,B2	A3,N	N,B1	A2,N	A3,B1	A1,A3	N,B1	A2,N	-2,-2	A2,N	A1,A1	N,N	N,N	A1,B3	A2,B1	A2,B2	N,N	A1,N	A1,N	A1,B1	-2,-2	A1,N	A1,N	B3,N	A2,A2	A2,B1	A2,B1	-1,-1	A2,B3	-2,-2	B3,B2	A1,B1	A2,B2	-1,-1	A2,B2	-2,-2	A2,A1	A2,B1	A2,A1	A2,B1	N,B2	A3,B2	A3,N	A3,N	A2,A2	A2,B2	-2,-2
iteration_744	A3,A2	B5,N	A3,B5	-1,-1	A3,B5	N,A5	A3,B5	A3,A1	A2,B1	A1,B5	A2,B1	A3,A3	A1,B5	B5,N	A3,A1	-2,-2	A1,B5	A3,A5	A3,A5	B5,N	A2,A3	A2,A3	A2,A3	A1,B5	-2,-2	-2,-2	-2,-2	A1,A3	A1,B2	A4,A1	A1,A1	B1,B3	A1,A1	A1,B4	A1,A1	A1,A4	A1,B1	A1,B1	A1,B3	A1,B3	A4,N	A1,B4	A1,A4	A4,B4	B3,B2	A1,B3	A4,B1
iteration_745	B1,B1	A1,B4	A1,B1	A2,B3	B4,B1	A4,B1	B1,B3	B1,B3	A2,B2	A1,A2	B3,B1	A2,B1	A1,B3	A2,N	A1,B3	-1,-1	A2,B1	B1,B3	B1,B3	-1,-1	B2,B3	B1,B4	A1,B3	A1,A2	B3,B3	-1,-1	A1,B3	A1,B3	A2,A2	-2,-2	A1,A2	N,A4	A2,B3	A2,B2	A1,A2	-2,-2	A2,N	B3,N	B3,N	B3,N	A3,B2	A1,B2	A3,B2	A1,A3	N,A5	A2,N	A2,B2
iteration_746	-1,-1	N,A5	N,N	A2,B4	B5,N	-2,-2	B4,N	B4,N	-1,-1	B4,N	A1,B4	B4,B2	B4,N	A4,B1	B4,N	A2,B2	A2,N	B4,N	B4,N	B4,N	-2,-2	B4,B4	B4,N	A4,B4	A2,B4	B2,B4	B2,N	A2,N	B4,B1	A3,B2	N,B4	A5,N	A2,B4	-1,-1	B4,N	A3,N	A2,N	-1,-1	A5,B4	A2,A5	A3,B2	B2,N	-1,-1	A3,B2	-2,-2	-2,-2	B2,N
iteration_747	-2,-2	-2,-2	A2,A1	A2,A1	-2,-2	-2,-2	A1,A2	A1,A2	A1,B3	A2,A2	A1,B3	A2,A2	A2,A2	B1,B1	A2,A1	B4,N	A1,A2	-2,-2	-2,-2	-2,-2	-1,-1	A1,A2	A1,A2	A2,B1	-2,-2	A2,B4	-1,-1	-2,-2	-2,-2	N,B2	A1,N	A1,B1	A3,A2	B4,B1	A2,A1	N,N	A3,B1	A3,B1	A1,A2	A2,B1	-1,-1	A2,B4	A2,B2	B4,B2	-2,-2	-2,-2	A2,B1
iteration_748	B2,B2	A1,A1	A1,B2	A2,A1	A1,B2	B1,B1	A1,A2	A2,B2	A1,A1	A1,A1	-2,-2	-1,-1	A2,B2	N,B4	A1,A1	A1,A1	A1,B2	A1,B1	-1,-1	A2,B1	A2,A1	-2,-2	-1,-1	B2,N	A1,A1	A1,A1	A1,A1	-1,-1	-2,-2	A2,B3	A1,A2	B1,B4	A2,A1	A2,B1	-1,-1	A2,A1	A2,B4	A2,B1	-1,-1	A2,B1	A1,A4	A2,A2	A2,A1	A2,A1	A2,B2	A1,B5	-1,-1
iteration_749	N,B4	N,A2	N,N	A1,N	B4,N	A3,B2	A1,N	N,N	N,B2	A1,N	-2,-2	A1,N	N,N	N,B4	A1,N	B1,B1	A1,N	A3,N	-1,-1	A3,N	N,N	-2,-2	-2,-2	N,N	N,B1	A1,B1	N,N	A1,N	-2,-2	-2,-2	-2,-2	-1,-1	A1,N	-1,-1	-2,-2	-2,-2	-2,-2	-2,-2	A1,B2	B2,N	-2,-2	-2,-2	-1,-1	-2,-2	-2,-2	-1,-1	-2,-2
iteration_750	A1,B2	N,B3	B2,N	A1,B1	B2,N	B3,N	A1,N	A1,B2	B1,B3	A1,B2	B2,B3	A1,B2	A1,B2	-2,-2	A1,B2	A2,A1	A1,N	A1,B3	-1,-1	N,N	B2,B1	A1,B2	B2,B2	-1,-1	A2,B2	-1,-1	A2,B2	A1,A4	B1,B1	A1,B4	A1,B1	B1,B1	A4,B1	B3,B2	-1,-1	A1,B1	A4,B1	B1,B1	A4,B1	B1,B1	-2,-2	-2,-2	B3,B1	-2,-2	A3,A2	A3,B3	A4,B3
iteration_751	B1,B4	A1,B2	B2,B4	A1,N	A1,B1	A3,A2	A1,B4	B2,N	A1,B4	A1,B2	B1,B4	B1,B1	A1,B4	B1,B4	A1,B4	A1,B2	-1,-1	-1,-1	A1,A3	-1,-1	B4,B2	B1,B2	A3,B1	A1,B1	B2,B4	A1,A1	A1,A1	-2,-2	-2,-2	-2,-2	-2,-2	A2,B3	-1,-1	A2,A2	N,A3	-2,-2	A2,A3	A2,A3	B3,B2	A2,B2	-2,-2	A2,N	-1,-1	-1,-1	B5,N	A2,B5	-2,-2
iteration_752	B5,N	A1,A4	A4,N	-1,-1	A1,B5	A4,A1	N,B1	A4,B2	A1,B2	A4,B2	-2,-2	B2,N	A4,B1	A5,N	B2,N	-1,-1	A4,B1	A4,B1	A4,N	A1,N	A4,B2	-2,-2	B2,N	A5,B1	A2,N	A1,N	A2,N	B2,B1	A3,B1	B2,B1	A3,B2	-2,-2	B1,B2	A3,B1	B1,B1	B2,B2	N,B3	-2,-2	-1,-1	-2,-2	A2,B1	B1,B1	A2,B1	A2,B1	N,B5	N,B1	N,B1
iteration_753	B2,B2	A5,N	A5,B2	B3,B1	A5,B2	A3,B2	B2,B1	B2,B1	A4,A1	A5,B1	A3,A2	B2,B3	A5,B3	-1,-1	B2,B1	-1,-1	B2,B1	B2,B2	B2,B2	B2,B2	A4,B1	A3,B2	-1,-1	B3,N	A4,B5	-1,-1	-2,-2	A2,B3	A3,B1	B1,B3	A3,B3	B3,N	B3,B1	-1,-1	A3,B3	B3,B1	B3,B3	B1,B3	-1,-1	B3,B3	A1,B3	A3,A3	A3,B3	A1,A3	-2,-2	-2,-2	B3,B3
iteration_754	A3,A2	B2,B2	A3,B2	-1,-1	A2,B2	B2,B3	B2,B2	A3,B4	B2,B2	B2,B2	A2,B2	B2,B2	A3,B2	-2,-2	B2,B2	A5,N	B2,B2	B2,B3	-1,-1	B2,B2	B4,B2	A2,B2	A2,B2	-1,-1	A5,B2	A5,B2	B2,N	-2,-2	-2,-2	N,B3	N,B2	B2,B2	B2,B4	A2,N	B4,B2	N,N	B2,B2	B2,B2	B2,B2	B2,B2	B1,B3	A2,B4	A2,B1	A2,B1	-2,-2	A2,N	B1,B2
iteration_755	A5,N	B4,N	A5,B4	A3,B3	A5,B4	-2,-2	B4,B3	B4,B3	A2,B3	A3,B4	B4,N	A5,B3	B4,B3	-1,-1	B4,B3	A1,A1	-1,-1	-2,-2	-2,-2	-2,-2	A2,B4	A5,B4	A5,B4	-1,-1	A1,B3	-1,-1	A1,B4	A3,A1	B2,B3	-2,-2	A3,B2	A1,A3	-1,-1	A3,A1	A3,B3	-1,-1	A1,B2	A1,B2	A1,B2	A3,B2	B1,B4	A3,B3	A3,B4	A3,B1	B2,B2	A3,B2	N,B1
iteration_756	A1,B2	A1,A3	A1,B2	A1,B1	A1,A1	-2,-2	-1,-1	B2,B1	A3,B1	A1,A1	B1,B3	A1,B1	B2,B1	-2,-2	A1,B2	A4,B1	B2,B1	-2,-2	-2,-2	-2,-2	B1,B1	A1,B1	B1,B1	-2,-2	-1,-1	A4,B2	A4,B2	B1,B3	A1,B3	-1,-1	B3,B1	-2,-2	B3,B1	-1,-1	A1,B1	-2,-2	-2,-2	-2,-2	-2,-2	-2,-2	B3,B2	A1,B2	-1,-1	B2,B3	-2,-2	-2,-2	-2,-2
iteration_757	-2,-2	-2,-2	-1,-1	-1,-1	-2,-2	B5,N	N,N	-1,-1	A3,B2	-2,-2	A2,A2	B3,N	-1,-1	-2,-2	N,B7	N,B4	-2,-2	N,B5	N,B5	N,B5	B2,B3	A2,B3	-1,-1	-2,-2	N,N	N,N	B4,N	B2,B3	A4,N	A1,A1	B2,N	-1,-1	B2,N	N,A3	A4,B2	A1,B2	N,B2	A2,N	A2,N	-1,-1	B1,B1	B2,N	N,B1	N,B1	-2,-2	-2,-2	N,N
iteration_758	A3,B2	A1,B3	A1,A3	A2,B3	A1,B2	-2,-2	A2,A1	A1,B3	B2,B3	-1,-1	A2,B3	A1,B3	A2,A3	N,A2	A2,A6	-2,-2	A2,A3	-2,-2	-2,-2	-2,-2	A1,B2	-1,-1	B3,B3	A2,N	-2,-2	-2,-2	-1,-1	B3,N	A2,N	A2,A3	-1,-1	A1,N	N,A2	A1,B4	A2,B3	A2,B3	N,A2	N,N	A1,N	A2,A1	N,A3	A1,B3	-1,-1	B3,N	A1,B3	A1,A1	N,N
iteration_759	-1,-1	A1,B4	B4,B1	B2,B2	B4,B1	A1,B3	A1,A4	B2,B4	-1,-1	B2,B4	-2,-2	B2,B4	B2,B1	A1,B3	B2,B4	N,B1	-1,-1	A1,B4	A1,B4	A1,B4	B2,N	-2,-2	-2,-2	B3,B2	B1,B4	N,B4	N,B4	B2,B3	A2,B2	-2,-2	A2,B2	-2,-2	B2,B3	A1,A4	B2,B3	-1,-1	-2,-2	-2,-2	-2,-2	-2,-2	A2,B1	A1,B2	A1,A2	-1,-1	-2,-2	-2,-2	-1,-1
iteration_760	A4,N	B1,B3	B3,N	A2,B3	A4,B1	B2,B2	B3,B3	B3,B3	A3,N	A2,N	A1,B3	B3,B3	A2,N	N,B1	-1,-1	-1,-1	B3,B3	B3,B2	B3,B2	B3,B2	A3,B3	-1,-1	-1,-1	A2,B1	-2,-2	-2,-2	A2,B3	-1,-1	-1,-1	A2,B2	A2,B2	B2,N	A1,B2	B3,B2	A2,B2	B2,B2	N,B1	A1,N	A1,B2	A1,N	A1,A1	B2,B2	A1,B2	A1,B2	A2,B1	A2,B3	A1,N
iteration_761	A2,A3	-1,-1	A2,B2	A1,A2	-2,-2	B3,B1	A2,A2	A2,A2	A1,B1	A2,B2	A1,A1	A2,A2	-1,-1	-1,-1	A1,B2	A1,B1	A2,B2	A2,B1	A2,B3	A2,B3	A1,A2	A2,A1	A2,A1	-2,-2	-1,-1	A1,B1	A1,A1	A1,B4	A2,A2	A1,B4	A2,B4	N,A2	A2,B4	B4,B1	A2,B4	A2,B4	B4,B3	B4,N	B4,N	A2,N	A4,B1	A2,B4	A2,B1	A2,A4	A4,B1	-1,-1	B1,B4
iteration_762	B4,N	A1,A1	A1,N	N,A3	A1,B4	B5,N	A3,A1	N,A3	-2,-2	-1,-1	N,B2	N,N	N,N	N,A5	N,N	A2,B1	-1,-1	A3,N	A3,B5	A3,N	A3,N	N,N	N,B2	N,N	N,B1	A2,N	N,B1	A1,A3	B4,N	-2,-2	A1,N	B3,B2	A3,N	A2,A3	A1,B4	A1,N	A1,N	A3,B3	A3,B3	B3,N	N,A5	A1,A2	A2,A5	A1,N	A3,B2	A3,A2	-1,-1
iteration_763	A3,B1	A1,A1	A3,A1	N,B1	A3,A1	-1,-1	A1,N	-1,-1	-2,-2	A3,N	-1,-1	A1,B1	A3,B1	N,B3	-1,-1	-2,-2	A1,N	B2,N	A1,B2	A1,B3	A1,N	N,B1	N,B1	N,N	-2,-2	-1,-1	-2,-2	-2,-2	-2,-2	-2,-2	N,B1	A2,N	B2,B3	A1,B3	B2,B3	-1,-1	A2,B2	B3,N	A2,B2	B2,N	A2,N	A1,B2	A2,B2	B2,N	A4,A1	A1,A4	-1,-1
iteration_764	-2,-2	-2,-2	A3,A2	A2,N	-2,-2	-2,-2	-1,-1	N,A2	A1,B2	A2,N	A1,B1	A2,A3	A2,A2	A2,N	-1,-1	-2,-2	A2,A2	-2,-2	-2,-2	-1,-1	A1,N	-1,-1	A2,B1	A2,A2	-2,-2	-2,-2	A1,N	A2,N	B4,N	-1,-1	-1,-1	A3,N	A2,B4	A4,B1	B4,N	-2,-2	B4,N	A3,B4	B4,N	A2,A3	N,B3	-2,-2	N,N	N,N	B2,B2	A2,B2	-1,-1
iteration_765	-2,-2	-2,-2	B2,B5	A4,B5	N,B1	-1,-1	B5,B2	A4,B2	N,B4	-1,-1	A3,B1	B5,B5	A4,B2	A1,A3	-1,-1	B4,B1	A4,B2	-2,-2	-2,-2	-2,-2	A4,N	B1,B5	B1,B5	A1,B2	A4,B4	-1,-1	-2,-2	A1,B2	B5,N	-1,-1	A4,B5	-1,-1	A1,N	B1,B1	A1,A3	A2,B5	A1,A1	B4,N	-2,-2	-2,-2	-1,-1	A4,B1	A4,B1	B1,B1	B4,B1	B1,B4	A4,A1
iteration_766	B4,N	A4,B1	A4,B4	B3,N	N,B1	A3,B1	B4,B3	B4,B3	-2,-2	B4,B3	A1,A3	B4,B3	A4,B3	A2,B3	B4,B3	N,B5	B4,B3	B1,B4	A3,B3	B1,B4	-2,-2	A1,B1	A1,B3	A2,B3	B3,N	B3,N	B3,N	A3,N	-1,-1	A1,B4	A3,B1	A5,N	N,B1	A5,N	A3,B3	B1,B4	A5,B1	N,B1	N,B1	A5,N	A1,A2	A5,B3	A5,A2	A5,A1	A1,B1	A1,A5	A2,B1
iteration_767	A1,B1	A4,A1	A4,B1	B3,B5	A1,B1	A1,A3	B1,B5	B1,B3	N,B2	A4,B3	-1,-1	B1,B5	A4,B5	A2,A2	B1,B3	A2,A3	A4,B5	A1,B5	A3,B5	A1,B5	N,B1	N,B1	-2,-2	A2,B5	A3,B3	A2,B1	A2,B3	B5,N	A2,B3	A2,A3	B3,B5	B1,B2	B3,N	N,A3	A2,A3	A2,B5	B1,B3	B3,B1	B3,B2	N,B1	B5,N	A2,N	A2,B5	N,N	N,A5	N,N	A2,B1
iteration_768	A3,B2	B2,B2	B2,B2	B2,N	B2,B2	A1,A4	B2,N	B2,N	A2,B3	B2,B2	A4,B1	B2,B2	B2,B2	A1,B1	B2,B2	A1,A4	B2,N	A4,N	A1,B2	A1,N	B3,B2	-1,-1	A4,B2	B1,B2	A1,B2	-1,-1	-1,-1	-2,-2	-2,-2	A2,B3	N,B2	A1,A1	B2,B5	-2,-2	-2,-2	A2,N	A1,B5	A1,B2	A1,B5	A1,B5	A3,B2	-1,-1	A3,B5	A3,A4	-2,-2	-2,-2	A3,A1
iteration_769	A1,B2	-1,-1	A1,B1	B4,B1	B2,B1	A3,A2	A1,B3	B1,B3	A1,N	-1,-1	B2,B3	A1,B4	A1,B3	A3,N	B1,B3	A3,N	B1,B3	A3,B3	A3,B3	A1,A2	A1,B1	A1,B2	B4,B2	A1,A3	A3,B1	N,B1	A3,B1	A1,B4	N,B3	A1,B4	A1,N	-1,-1	B4,N	A1,B3	B4,N	-1,-1	B3,B4	N,B3	B4,B3	A2,N	A2,B3	-1,-1	A2,A1	A2,A1	N,B3	A1,N	A1,B3
iteration_770	A2,A1	B1,B2	A2,B1	A2,A1	A2,B1	A3,A1	-1,-1	A2,A2	A1,B1	A2,A1	A1,B2	A2,B1	-1,-1	-2,-2	A2,A2	A3,N	A1,B1	-1,-1	A3,B1	A3,B1	A2,B1	A1,A2	A2,B2	-2,-2	A2,A3	A2,N	A2,A3	A1,A1	A2,B3	A1,B3	A2,A1	-2,-2	-1,-1	A1,B1	-1,-1	A1,A1	B3,N	-2,-2	-2,-2	A1,N	A1,A1	A1,A1	A1,A1	A1,A1	A3,N	A1,A3	A1,B3
iteration_771	-2,-2	-2,-2	B4,B1	-1,-1	-2,-2	-2,-2	A1,B4	B4,B1	A2,B3	-1,-1	-2,-2	-2,-2	B1,B4	A3,B2	A1,B4	B1,B2	-2,-2	A1,B2	A3,B4	A3,B4	A2,B4	-2,-2	-1,-1	B2,B1	A1,B2	B4,B2	A1,B1	-1,-1	A1,A1	-2,-2	A1,B4	A1,A2	A1,B1	A1,B2	A1,B4	-1,-1	A1,B1	A1,A1	A1,B1	-1,-1	N,B5	B4,B2	N,B4	B4,N	-2,-2	-1,-1	N,B1
iteration_772	A4,N	A4,A1	A4,A1	A3,A2	A4,B1	A2,B1	A2,A4	A1,A2	-2,-2	A4,A2	N,A2	A4,A2	A4,A2	N,A5	A4,A3	-2,-2	A1,A3	A4,B1	A2,A2	A2,B1	-2,-2	A2,N	A2,A4	A2,N	-1,-1	-2,-2	-2,-2	A3,B2	A2,A1	A1,A4	A2,B2	-1,-1	A3,A1	-2,-2	A3,A2	A2,A1	-2,-2	A1,B1	-1,-1	A1,B1	-2,-2	-1,-1	-2,-2	-2,-2	-2,-2	-2,-2	-2,-2
iteration_773	A4,N	A2,B3	A4,B3	A3,B2	A2,A4	N,B2	A4,A3	A3,B3	A1,A4	N,N	A1,A2	B3,B2	B3,B2	A3,A2	A4,B2	A3,A1	B3,B2	A4,N	-1,-1	A3,N	A1,B3	A1,B3	A2,B2	A3,B3	A3,B2	A4,A1	A3,B2	B2,B2	A3,N	A2,A2	A3,B2	B3,B1	B2,N	A3,B1	B2,N	A2,B2	N,B3	-2,-2	-2,-2	-2,-2	A1,B1	-1,-1	N,B1	A3,B1	N,B2	N,B1	N,N
iteration_774	-2,-2	-2,-2	A4,A3	A3,B3	A1,N	N,A5	A4,B3	A3,B3	-2,-2	A3,A4	-1,-1	A3,A4	A3,A4	-2,-2	A3,A4	-2,-2	A3,B3	A4,A5	B3,N	A4,N	-1,-1	-2,-2	-2,-2	-2,-2	-2,-2	-2,-2	-2,-2	B1,B3	A3,A2	N,B3	A3,B1	A4,A1	A3,B1	A1,N	A2,B1	N,B1	A1,B1	A3,A1	A4,B1	A3,A4	A2,B1	A1,B1	A1,B1	A2,B1	-2,-2	-2,-2	A1,A1
iteration_775	B2,B2	-1,-1	-1,-1	A1,B3	A3,B2	A1,B4	A3,B3	-1,-1	-2,-2	A1,B2	B2,B2	A1,A3	-1,-1	B2,B3	A1,A3	B5,N	-1,-1	A3,A1	B3,B4	A1,B3	-2,-2	A1,B2	A3,B2	A1,B2	A3,N	A1,B5	A1,B5	A1,B1	B3,N	N,A3	A1,B3	-2,-2	A1,N	-2,-2	N,B1	A1,N	-2,-2	-1,-1	A1,N	-2,-2	-2,-2	N,B1	-2,-2	N,B1	A3,B3	-2,-2	-2,-2
iteration_776	-2,-2	-2,-2	B4,N	A2,A2	A1,N	N,B2	A2,B4	A2,N	B1,B2	A2,N	-2,-2	-1,-1	A2,B4	A2,A3	A2,B4	A1,A3	A2,B4	B4,N	A2,N	A2,N	A2,B1	-2,-2	-2,-2	A2,A2	A2,A3	A2,A3	A2,A1	N,A2	N,A2	N,B1	N,N	A2,B3	A2,N	B1,B1	N,N	N,N	A2,B3	A2,B3	B3,N	A2,B3	A1,A1	N,B1	A1,B1	A1,B1	-1,-1	N,B1	-1,-1
iteration_777	-2,-2	-2,-2	-1,-1	N,B1	-2,-2	A2,N	N,B1	N,N	A3,B1	N,B1	-2,-2	-2,-2	N,N	A1,B2	B3,B1	A1,A2	-2,-2	N,N	A2,B1	A2,N	A3,N	-1,-1	-2,-2	A1,N	A1,B3	A1,B3	A1,B3	-2,-2	-2,-2	-2,-2	-2,-2	-2,-2	-2,-2	A1,A1	-1,-1	-2,-2	-2,-2	-2,-2	-2,-2	-2,-2	A2,A1	A1,B3	A1,A1	A2,B3	A1,B3	A1,A1	-1,-1
iteration_778	B1,B4	B1,B1	B1,B1	A2,B1	B1,B4	-2,-2	B1,B1	A2,B1	A3,N	B1,B1	-1,-1	A2,B1	B1,B1	A1,N	A2,B1	B5,N	A2,B1	A3,B1	A3,B1	B1,B1	A3,B1	A2,B1	-1,-1	A1,B1	-1,-1	A2,B5	A2,B5	B1,B1	A2,B3	-2,-2	B3,B1	N,B2	B3,B1	B2,B3	-1,-1	-1,-1	-2,-2	-2,-2	N,B1	-2,-2	A1,A3	A2,B2	A2,A3	A2,A1	-2,-2	-2,-2	-1,-1
iteration_779	B1,B1	-1,-1	B1,B1	A2,B1	-1,-1	B3,B1	A2,B1	A2,B1	A3,B1	A2,B1	B2,B2	B1,B1	A2,B1	A3,B2	A2,B1	A3,B2	B1,B1	B1,B3	B1,B3	B1,B3	A2,B1	B1,B2	B1,B2	B1,B2	A3,A2	A2,B2	B2,B1	A1,B1	A2,A3	A4,B1	A1,A3	A3,B1	A1,A3	A1,B1	-1,-1	A3,B1	A3,B1	A3,A3	A3,A3	A3,B1	-2,-2	-1,-1	A1,A3	-2,-2	B2,B3	B1,B2	A3,A1
iteration_780	-2,-2	-2,-2	B2,B1	A1,N	-2,-2	A3,B1	N,B1	B2,N	B1,B1	-1,-1	A2,B1	N,B1	N,B1	-2,-2	B2,N	A3,A2	A1,B2	A3,B1	A3,N	B1,B1	N,B1	A2,B1	B1,B1	-1,-1	A3,N	A3,N	A3,B2	B4,N	A1,A1	-2,-2	A1,B4	B1,B1	A1,N	A1,B3	A1,N	-1,-1	A1,B1	N,B1	A1,B1	A1,B1	B3,B2	B3,N	B3,B3	N,B2	B1,B3	A1,B1	A1,B3
iteration_781	A4,A1	B1,B1	A4,B1	A4,A5	-1,-1	A4,N	A4,B1	-1,-1	B1,B2	A4,A5	-1,-1	A4,A4	A4,A5	-2,-2	A4,B1	A1,A2	A4,A5	A4,N	A4,A4	A4,B1	A5,B1	A4,A2	A4,A3	-1,-1	A4,A3	A4,A1	A1,B1	N,A4	N,A5	-2,-2	A4,N	A3,B1	N,N	-1,-1	N,N	-2,-2	A3,N	N,B1	A3,N	N,B1	A1,A1	N,B1	A1,N	A1,N	-2,-2	-1,-1	N,N
iteration_782	-1,-1	A2,B3	A2,A2	B1,B1	A2,B3	A1,B1	A2,B1	A2,B1	A3,B1	A2,B1	A1,B4	-1,-1	-1,-1	-2,-2	A2,B1	B4,B1	A2,B1	A2,A1	A2,B1	A1,B1	A3,A2	A1,A2	B4,B1	N,B1	B1,B4	A2,B1	A2,B4	B1,B4	B1,B1	A2,B1	B1,B1	A4,B1	B1,B4	N,B5	B1,B4	A2,B1	N,N	B1,B4	A4,B1	B1,B1	-2,-2	B4,B5	-2,-2	-2,-2	A3,B2	B2,N	N,B6
iteration_783	A3,B2	N,B2	A3,N	A2,A3	B2,B3	A1,B2	A3,N	-1,-1	-2,-2	A3,A2	A1,B1	A2,N	A3,A2	B1,B4	A3,A2	-2,-2	A3,A3	B2,N	-1,-1	A1,A3	-2,-2	A1,A2	A1,A2	A3,B1	-2,-2	-2,-2	-2,-2	-2,-2	-2,-2	N,A3	N,A2	-2,-2	-2,-2	-2,-2	-2,-2	N,N	-2,-2	-2,-2	-2,-2	A1,N	B2,B1	A4,A2	A4,B2	A4,B2	-2,-2	-2,-2	-1,-1
iteration_784	A3,B2	-1,-1	A3,N	A2,B1	-1,-1	B4,N	A2,A3	A2,N	-2,-2	A2,A3	B2,B2	A2,A3	A2,A3	-2,-2	A2,N	A1,B3	A3,B1	A3,N	-1,-1	A3,B4	A5,B3	A3,B2	A2,B2	-2,-2	-1,-1	A1,N	A2,B3	A2,B1	A1,B1	-2,-2	-1,-1	A1,B4	A1,B1	N,A4	A2,B1	N,B1	A1,B1	-1,-1	A1,A1	A1,B4	B1,B1	A2,N	N,B1	A2,B1	-2,-2	-2,-2	-1,-1
iteration_785	-2,-2	-2,-2	A2,N	B2,B1	-2,-2	A1,A1	A2,B1	N,B1	A3,B1	A2,B2	-2,-2	B2,N	A2,B2	A1,B1	A2,B1	A1,A3	A2,B2	A1,B1	A1,B1	A2,A1	A3,N	-1,-1	-2,-2	A2,B1	A2,A1	A2,A3	A2,A1	N,N	-2,-2	-2,-2	N,B3	-2,-2	N,B3	A2,B2	B1,B2	N,B1	-2,-2	-2,-2	-2,-2	B3,N	B2,B3	A2,B1	B1,B2	-1,-1	-1,-1	A1,B2	-2,-2
iteration_786	A4,B1	A2,B2	A2,B1	A2,B5	-1,-1	-2,-2	-1,-1	B1,B5	A3,N	A2,A2	A4,B1	A2,B5	A2,A2	A5,N	B1,B5	A2,A2	B1,B5	-2,-2	-2,-2	-2,-2	A3,B1	B1,B5	A4,B5	A2,A5	A2,B5	A2,B5	A2,B1	B5,N	A2,B3	A1,A2	B3,B5	A4,A1	B3,B5	A1,A3	-1,-1	A1,B5	A4,B3	-2,-2	A4,B3	A1,B3	-1,-1	A1,B3	B3,B2	A1,B2	A1,B2	A1,A1	B3,B2
iteration_787	-1,-1	A3,A1	A3,A3	B3,N	-1,-1	B5,N	A3,N	A3,N	A1,B4	A3,N	-2,-2	A3,N	A3,N	A3,B2	N,A3	N,B2	A3,N	B5,N	-1,-1	A3,B5	A3,B4	-2,-2	-2,-2	A3,B2	N,N	N,N	N,N	B3,B2	A3,N	A5,B5	A3,B3	A1,B4	A3,B3	A2,A2	B3,N	A3,B4	B3,B4	A3,B4	A3,B4	-1,-1	B1,B1	A2,N	N,B1	-1,-1	A2,B3	A2,A2	B1,B4
iteration_788	B2,B2	A2,A3	A2,B2	B1,B2	B2,B5	A3,B1	A2,B1	-1,-1	-2,-2	A2,B1	N,A3	B2,B2	-1,-1	-2,-2	B2,B2	A1,A1	B2,B1	A2,B1	B1,B1	A3,B1	-2,-2	B2,N	B2,N	-2,-2	A1,B2	A1,B2	A1,B2	-2,-2	-2,-2	-2,-2	-2,-2	A4,A1	-1,-1	A1,A1	B2,B4	-2,-2	A1,B2	A4,B4	A1,B4	A1,B2	B2,B2	A1,B2	B2,B2	A1,B2	A2,A2	A1,A2	A1,B2
iteration_789	B2,N	A2,A3	A2,B2	-1,-1	A3,B2	B1,B2	A2,A3	A2,A3	A3,B1	A1,B2	-1,-1	A3,B2	A3,B2	N,B2	A1,B2	A3,B1	A1,B2	A2,B2	A3,B1	-1,-1	B1,B7	B2,B2	-1,-1	B2,N	-1,-1	A3,A1	B1,B2	-2,-2	-2,-2	-2,-2	-2,-2	B3,B2	A1,N	B1,B3	A3,A1	-2,-2	-1,-1	B2,N	B2,N	A1,B3	N,A4	A3,B1	-1,-1	A3,N	-2,-2	-2,-2	A1,N
iteration_790	A4,B1	A4,B1	-1,-1	B2,B4	A4,B1	A2,A2	B1,B4	B1,B4	-2,-2	A4,B2	A4,B1	B4,B1	A4,B2	-1,-1	-1,-1	A2,B2	-2,-2	A2,B4	A2,B4	A2,B1	-2,-2	A4,B4	B1,B1	B2,B3	B2,B2	A2,A4	A2,A4	-2,-2	-2,-2	-2,-2	-2,-2	A1,A2	B1,B2	N,B3	-1,-1	-2,-2	A2,B1	A1,B1	A2,B2	A2,B1	-2,-2	-1,-1	N,B1	-2,-2	A2,B3	B3,N	A2,B1
iteration_791	-1,-1	-2,-2	B3,B1	A2,B1	-2,-2	-1,-1	B1,B1	A2,B3	A1,A3	A2,B3	-1,-1	B1,B1	A2,B3	A3,N	A2,B1	B2,N	-1,-1	A1,B1	A1,B1	A1,B1	A2,A1	B1,B1	B1,B1	A3,B3	A2,N	A2,B2	B1,B2	A1,B4	N,B1	-2,-2	-1,-1	-1,-1	A1,A1	A2,N	-1,-1	-1,-1	N,B3	A2,B3	-2,-2	-1,-1	B3,B2	A2,A2	A2,B2	A2,B3	-2,-2	-1,-1	B2,N
iteration_792	-1,-1	-2,-2	B4,N	A2,N	N,B1	-2,-2	-1,-1	B4,N	A1,A1	N,N	A2,B4	A2,N	A2,B4	A1,B1	A2,N	-1,-1	N,N	A1,N	-2,-2	A1,N	A1,N	A2,B1	A2,B1	A1,B4	-2,-2	-1,-1	-2,-2	A2,N	A2,B2	B3,B1	A2,A2	-1,-1	B2,N	B2,B1	A2,A2	A2,B3	B2,B2	B2,N	-2,-2	-2,-2	B2,B2	A2,B2	B2,B2	A2,B2	-2,-2	-2,-2	B2,B2
iteration_793	A2,B1	A2,A2	A2,A2	B3,B1	A2,B1	B4,N	A2,B1	-1,-1	-2,-2	-1,-1	-2,-2	A2,B1	A2,B3	A1,A1	A2,B1	A1,B4	A2,B3	A2,N	A2,N	A2,B4	-1,-1	N,B1	A2,B5	A1,B3	A1,A2	A2,B4	A1,A2	-2,-2	-2,-2	A3,N	B3,B1	-2,-2	-2,-2	A1,B3	-2,-2	A3,B3	B1,B2	-2,-2	-2,-2	-2,-2	B1,B1	-1,-1	A1,B1	B1,B1	-1,-1	A2,B3	B1,B1
iteration_794	A4,A1	A2,B3	A4,B3	B5,B2	A2,A4	A1,B4	A4,B2	B3,B5	-2,-2	-2,-2	A1,A3	A4,B5	B3,B5	A4,B1	A4,B2	A1,A1	B3,B2	B2,B4	B2,B4	B2,B4	-2,-2	A4,A1	A4,A1	A4,B5	A1,B2	A4,A1	A1,B2	-2,-2	-2,-2	A3,B1	B2,B5	-1,-1	N,B2	A1,B4	-2,-2	A3,B2	N,B3	-2,-2	N,N	B2,N	A2,B2	-1,-1	A2,B3	B2,B3	B1,B2	A1,B1	A2,N
iteration_795	-1,-1	A4,B1	A1,B1	B2,N	B1,B1	A4,N	N,B1	A1,N	-2,-2	A1,B2	-1,-1	A1,B2	A1,N	-2,-2	A1,B2	-1,-1	A1,N	A4,B1	N,N	N,N	-2,-2	A5,B4	B2,B4	A1,N	A2,B2	A1,A2	-1,-1	-2,-2	-1,-1	-1,-1	-2,-2	B2,B2	A5,N	-2,-2	-2,-2	-2,-2	-1,-1	A5,B2	A5,B2	B2,N	A4,B1	A5,A2	A5,B1	A4,A5	-1,-1	-1,-1	N,B1
iteration_796	B3,B2	-1,-1	A1,B3	A4,N	A1,B2	A4,B1	A1,A4	A4,B3	-1,-1	-1,-1	B3,B1	A1,N	B3,N	-2,-2	A1,A4	-1,-1	A1,A4	A4,B1	A4,A1	A4,A4	A1,B3	A1,B3	-1,-1	B3,N	A4,B2	A1,B2	A1,B2	B4,N	A1,A4	A3,B1	A1,B4	A2,B2	A4,B4	-2,-2	A1,N	B4,B1	-2,-2	-1,-1	A4,A2	A4,A2	B2,N	A1,N	A1,B2	A1,N	-2,-2	A1,N	A1,B2
iteration_797	B2,N	A2,B1	A2,B2	A1,B2	B1,B2	B2,N	A2,B2	A2,B2	A2,B2	B2,B2	A3,B2	A2,B2	B2,B2	-1,-1	B2,B2	A2,A3	-1,-1	B2,B2	B2,N	B2,N	B2,B2	B2,B2	A3,B2	B2,B3	A2,B2	A2,B2	A2,B2	A3,B2	A1,B2	A1,A4	A3,B2	B2,B3	-1,-1	N,A5	A1,B2	A1,B2	N,A3	-2,-2	A4,B2	A4,B2	-1,-1	B2,N	-1,-1	-1,-1	-2,-2	-2,-2	N,N
iteration_798	B2,B2	A4,N	A4,B2	B3,N	B2,N	A3,A2	A4,B3	-1,-1	-2,-2	B2,B3	B3,N	A4,N	A4,B3	B5,N	A4,B3	A2,A2	A4,N	A3,B3	A4,A3	A4,A3	-2,-2	N,N	A4,B3	B3,B5	A4,A2	A4,A2	A2,B3	-1,-1	-2,-2	-2,-2	-2,-2	N,B4	N,B3	A4,A1	N,B2	-1,-1	N,B4	N,N	N,B4	N,N	B3,B1	A4,N	B3,N	A4,B3	B1,B4	A4,B1	-1,-1
iteration_799	A2,B1	B2,B2	B1,B2	-1,-1	B1,B2	A2,B1	A2,B1	A2,B2	A2,B3	A2,B1	B2,B3	A2,B2	-1,-1	B5,N	A2,B2	A2,B1	A2,B1	-1,-1	A2,B1	A2,A2	A2,A2	A2,B2	A2,A2	A2,B5	A2,A2	B1,B2	A2,A2	A2,A1	A2,B3	A1,B3	A2,A2	B2,N	A2,B3	B3,B2	A2,A1	A1,A2	B3,N	A2,N	A2,B2	A2,B2	A3,A2	A1,B3	A3,B3	A1,A2	-2,-2	-2,-2	B3,B3
iteration_800	A4,B1	A2,A2	A4,A2	A2,B3	-1,-1	A4,B1	A2,A4	A4,B3	-2,-2	A4,B3	B2,B1	A4,B3	A2,B3	A2,A2	A2,B3	A2,B1	A2,A4	A4,B1	A2,B1	A4,B1	-2,-2	B3,B1	A4,B2	A2,B3	A2,A2	A2,B3	B1,B3	A2,A1	A1,B3	A3,B2	A1,A2	A4,N	A1,B3	A3,B2	A2,B3	-1,-1	A1,A4	A1,N	A1,A4	A4,B3	A2,B1	A2,A3	-1,-1	A2,A2	A3,B1	A3,A3	-1,-1
iteration_801	-2,-2	-2,-2	A5,A3	N,B1	-1,-1	-2,-2	-1,-1	A5,B1	N,A2	A3,N	N,B1	-1,-1	A5,N	-2,-2	A5,B1	N,A3	A3,N	-2,-2	-2,-2	-2,-2	A5,N	N,B1	A5,B1	A5,N	A5,A3	A5,N	-1,-1	A3,N	B1,B4	A1,A1	A3,B1	A3,N	N,B1	N,A5	N,B1	A3,A1	N,B1	A3,B1	N,N	N,N	N,B2	N,N	N,B2	N,N	-2,-2	-2,-2	B2,B1
iteration_802	A1,B3	A1,A1	A1,A1	A4,B1	A1,B3	A1,B3	-1,-1	A1,B1	B3,B2	A1,B1	B3,B1	A4,A5	A1,B1	A1,B4	A1,B1	N,A4	A4,A1	A1,A1	A1,A1	A1,A4	B1,B3	A4,B3	-1,-1	A1,A1	A1,A4	A1,N	N,B1	A4,B1	A4,A1	A3,A1	A4,A4	A3,A2	A4,A4	-2,-2	A4,A1	A4,A3	A3,A4	A4,A3	A4,A2	A4,A3	A1,B4	-1,-1	A1,B4	A1,A1	-2,-2	-2,-2	A3,B4
iteration_803	-2,-2	-2,-2	A2,N	N,B1	-2,-2	-2,-2	A2,B1	N,B1	-2,-2	N,N	B4,N	A2,N	N,B1	-2,-2	A2,N	-2,-2	N,N	-1,-1	-1,-1	-1,-1	-2,-2	A2,B4	A2,N	-2,-2	-2,-2	-2,-2	-2,-2	-2,-2	-2,-2	A1,B2	-1,-1	A1,B3	N,B1	B2,B2	N,B1	A1,B1	A1,B1	A1,B1	B3,B1	A1,B1	A3,B2	B2,N	B2,N	B2,N	A2,B2	A2,B2	B1,B2
iteration_804	B5,N	A1,B4	A1,B5	B4,B3	A1,N	-1,-1	B5,B3	B5,B3	-2,-2	B5,B4	-1,-1	-1,-1	A1,B4	A2,A2	B5,B4	A2,B1	A1,B4	-2,-2	-1,-1	A3,B5	-2,-2	-2,-2	-2,-2	A1,A2	B1,B5	A2,B4	B1,B4	-2,-2	-2,-2	A2,A2	B3,N	A1,A1	B2,N	-1,-1	-1,-1	A2,B3	A1,N	A1,B2	A1,N	A1,B2	A3,B1	B2,B3	A3,B2	N,B1	A3,B1	A3,B3	B2,N
iteration_805	-1,-1	-1,-1	N,B1	A1,A1	-2,-2	A2,A2	A1,B1	A1,B1	B3,B1	A1,N	B2,B2	A1,B1	-1,-1	-2,-2	A1,B1	A1,A1	A1,B1	A2,B1	A2,B1	A2,B1	B1,B3	-1,-1	B1,B2	N,B1	A1,A1	A1,B1	A1,B1	A1,B1	A1,A1	N,B3	A1,B1	A1,A1	A1,B1	A1,A2	A1,A1	N,B1	A1,B1	A1,A1	A1,B1	A1,B1	B1,B3	A1,A1	A1,B3	A1,B1	-2,-2	-2,-2	A1,B3
iteration_806	-1,-1	N,A3	B3,N	N,B1	N,N	A1,A2	N,B1	-1,-1	-1,-1	B3,N	-2,-2	N,B1	N,B1	A1,A1	N,B1	A1,B2	-2,-2	A1,B1	A1,N	-1,-1	A4,B3	-2,-2	N,B1	A1,B1	A1,N	A1,N	B2,N	A3,B1	N,A4	-2,-2	N,B1	A4,A1	-1,-1	B4,N	N,B1	-2,-2	A4,A4	-2,-2	-2,-2	A4,B1	B2,B3	N,N	B2,N	N,B3	A1,B4	B4,B4	A4,B2
iteration_807	A1,A2	B4,N	N,A2	N,A3	A1,B4	-2,-2	A2,A3	N,A3	-1,-1	N,A3	B4,N	A3,A2	A2,A3	A1,B1	A2,A3	B3,N	N,N	-2,-2	-2,-2	-2,-2	N,B1	A3,B4	A3,N	A1,A2	-2,-2	A3,B3	A2,B3	-2,-2	-2,-2	-1,-1	-2,-2	B3,B2	A3,N	A1,B3	N,A3	-2,-2	N,B3	B3,N	A3,B3	A3,B2	A3,B1	B3,N	B1,B3	N,B1	A2,B3	A2,A1	N,B1
iteration_808	N,A4	N,B2	N,B2	B2,N	N,N	B4,N	B2,B2	N,N	A1,A2	B2,N	-2,-2	B2,N	-1,-1	A2,A2	B2,B2	A2,A1	N,N	B2,N	B2,N	B2,B4	A1,N	B2,N	B2,N	A2,B2	A2,B2	-1,-1	-1,-1	A1,B2	-1,-1	A2,B3	A1,N	A1,A3	B2,N	A5,N	A1,B2	A2,N	A1,B2	-1,-1	A1,B2	A3,N	B2,B2	A1,A5	-1,-1	A5,B2	N,B1	A5,B1	A1,B2
iteration_809	A4,B1	A3,A2	A4,A2	B2,B1	A3,B1	A3,B1	A4,B1	-2,-2	A2,B2	-1,-1	A2,A1	-1,-1	A2,B1	B1,B1	A4,B2	A2,N	A4,B2	B1,B1	-1,-1	A3,B1	-1,-1	-2,-2	A2,B1	A2,B1	A4,A2	A4,A2	-1,-1	B1,B1	A2,B2	-1,-1	B2,B1	A2,B2	A2,B1	A2,B2	B2,B1	-1,-1	B1,B2	A2,B2	A2,A2	A2,B2	A1,B1	A2,B2	A1,B2	A2,A1	A5,N	A5,B2	B2,B1
iteration_810	A3,B1	A3,B2	A3,B2	A3,N	A3,A3	A1,A3	A3,B2	A3,N	-2,-2	A3,N	B2,B1	A3,B2	B2,N	-1,-1	-1,-1	N,B4	A3,B2	A3,B2	A1,B2	A1,B2	-2,-2	B2,B1	A3,B2	A3,B2	N,N	N,N	N,N	A3,A1	B3,N	N,B5	A3,B3	A2,B1	A3,N	N,N	A1,N	A3,N	A2,N	A2,A3	A2,A3	A3,B1	B2,B1	N,B1	B2,N	-2,-2	A2,B2	B2,B1	A2,B2
iteration_811	-2,-2	-2,-2	N,B1	A3,B1	-1,-1	A1,N	N,B1	N,B1	-2,-2	N,B1	B1,B1	B1,B1	-1,-1	-2,-2	B1,B1	N,B4	N,B1	A1,N	N,N	A1,B1	-2,-2	B1,B1	B1,B1	-1,-1	N,B1	N,B1	B1,B4	A1,A3	B2,B1	A1,B2	A1,B2	A1,B3	A3,B2	B2,B2	A1,B2	B2,B2	A1,B2	A1,B2	A1,B2	A1,B2	A1,B4	A1,B2	A1,B2	-1,-1	A1,B1	B1,B2	B2,B2
iteration_812	N,B3	A4,B1	N,B1	B2,B3	B1,B3	-2,-2	-2,-2	B1,B3	A3,N	-2,-2	A2,B2	B2,B1	N,B2	-2,-2	N,B2	-1,-1	-2,-2	-2,-2	-2,-2	-2,-2	A3,B1	A2,B2	B2,B2	-2,-2	N,N	A5,N	A5,N	-2,-2	-2,-2	A2,A2	N,B1	A2,B1	B5,N	A1,B1	N,B1	A2,B1	B1,B2	A2,B5	B1,B2	A2,B3	-1,-1	N,B1	-2,-2	-2,-2	A2,A2	A2,B1	-2,-2
iteration_813	A1,A1	B5,N	A1,B5	A1,N	A1,N	-1,-1	A1,B5	B5,N	-2,-2	A1,A1	-1,-1	A1,B5	-1,-1	-2,-2	A1,N	N,B5	A1,N	A5,B5	A1,A5	A5,B5	-2,-2	A1,A1	A1,A1	N,B1	B5,N	N,N	A1,N	N,A5	N,A3	-2,-2	N,N	A2,A2	A1,N	A1,B1	-1,-1	-1,-1	N,A2	A2,A1	A2,N	A2,A1	B4,B1	A3,B1	A3,B4	A3,B4	A4,B1	A1,B1	B4,N
iteration_814	-2,-2	-2,-2	-1,-1	A1,B3	-2,-2	B4,N	-1,-1	A1,A2	N,B1	A2,B3	N,A4	A1,A2	A2,B3	B1,B1	-1,-1	-1,-1	A1,A2	A1,N	A2,B4	-1,-1	A1,B1	A4,A1	A1,N	B3,B1	A1,N	A1,B3	-2,-2	B3,N	A1,B3	B2,B2	B3,B3	A4,N	B3,B3	B2,B2	B3,N	B3,B2	B3,N	A4,B3	A4,B3	B3,N	N,B3	A3,B5	N,N	-2,-2	A1,A2	A1,B2	N,B3
iteration_815	-1,-1	-1,-1	N,B2	-1,-1	A1,B3	A1,B2	B2,N	-1,-1	A4,B1	B2,N	-2,-2	-2,-2	N,N	B4,N	N,B2	N,A5	N,N	A1,B2	B2,B2	A1,B2	A4,B2	-2,-2	-2,-2	N,B4	B2,N	-2,-2	N,N	-1,-1	A2,B2	-2,-2	B2,B3	N,B2	A2,N	B3,B1	A2,N	-2,-2	A2,N	N,N	B2,N	-1,-1	N,B5	A2,B3	B3,N	-1,-1	-2,-2	-2,-2	A2,N
iteration_816	B2,B2	A4,B1	B1,B2	A2,B4	B1,B2	N,B4	A2,B1	-1,-1	-1,-1	B4,B1	A1,A3	B4,B2	-1,-1	A2,B3	B4,B1	A3,A2	A2,B1	N,B1	B1,B4	A2,N	A2,B2	A1,B4	A3,B4	B3,B1	A2,B1	A3,B1	-1,-1	A2,B1	B4,N	-2,-2	-1,-1	B2,N	A2,N	A1,B2	B1,B4	-2,-2	-1,-1	B2,N	A2,N	A2,B2	-2,-2	B2,B1	B2,B1	-1,-1	-2,-2	A1,A4	A2,B2
iteration_817	A3,B1	B5,N	B1,B5	A1,B1	N,B1	B1,B1	A1,B1	B1,B1	A1,B2	A1,B5	B3,N	A1,B1	B1,B5	-1,-1	B1,B1	-1,-1	A1,B5	B1,B1	A1,B1	B1,B1	A1,B1	A1,B3	B1,B3	A1,B1	B1,B3	N,B1	B1,B3	A2,B1	A1,B2	A2,B1	A2,A1	N,A5	A2,A1	A1,B4	A2,B2	-1,-1	-1,-1	A2,A5	A2,A5	A1,N	-2,-2	-1,-1	-2,-2	-2,-2	B1,B2	B4,B1	-2,-2
iteration_818	B2,B2	A1,A1	A1,B2	B2,N	A1,B2	N,B5	A1,B2	B2,B2	A1,A1	B2,B2	-2,-2	B2,N	B2,N	A3,N	A1,B2	A1,A3	A1,N	A1,N	A1,N	B2,N	A1,B2	-1,-1	-2,-2	A3,B2	A1,A1	A1,A3	A1,A1	A2,N	B2,B2	A2,B3	B2,N	B1,B2	B2,N	N,B2	A2,B2	B3,N	B2,B2	B2,B2	N,B1	N,B1	-1,-1	B2,N	-2,-2	A2,N	-2,-2	-2,-2	-1,-1
iteration_819	A1,B1	A1,B1	B1,B1	A2,A3	N,B1	A2,A3	A2,B1	A2,B1	N,A3	A3,B1	-1,-1	-1,-1	A2,B1	N,B2	A2,B1	A1,B4	-1,-1	A2,A3	A2,B1	A2,A2	A2,N	A2,B1	A3,B2	A2,N	A2,B4	A1,B1	A1,B1	A2,B1	A3,B1	A2,A2	A3,B1	A2,N	A2,B1	B1,B4	B1,B1	A3,A2	A2,N	A2,N	A2,N	A2,B1	-2,-2	B1,B4	-2,-2	-2,-2	A2,B3	A2,B1	-1,-1
iteration_820	B4,N	A3,A2	A3,B4	A4,A4	A2,B4	-2,-2	-1,-1	A4,B4	B5,N	A4,B4	B1,B1	A4,B4	A3,A4	A1,N	-1,-1	-2,-2	A3,A4	-1,-1	-1,-1	-2,-2	B4,B5	A4,B1	A4,B1	A3,N	-2,-2	-2,-2	-2,-2	A4,B1	A4,N	B2,B1	A4,A4	A2,N	A4,B1	-1,-1	A4,A1	A4,B2	A2,B1	A2,B1	A4,A2	A2,B1	A2,A1	A4,B3	A2,B3	A4,A2	A3,B2	A3,B3	B3,B1
iteration_821	A1,B2	B1,B3	B2,B1	B2,N	B2,B1	-2,-2	-1,-1	B2,N	-2,-2	B1,B2	A1,A4	B2,B1	-1,-1	A1,A1	B2,B2	-1,-1	-1,-1	-2,-2	-2,-2	-1,-1	-2,-2	A1,B2	A1,B2	A1,B1	-1,-1	B2,B1	A4,B2	N,B4	A2,B2	-2,-2	B2,N	A3,A2	B2,N	A3,B1	-1,-1	-2,-2	N,A3	A2,N	-1,-1	A3,N	A3,A2	A3,B2	A3,B2	A3,A3	A3,B1	A3,B1	A3,N
iteration_822	B1,B1	A1,A4	A1,B1	-1,-1	A1,B1	-2,-2	A1,A4	A1,A4	-2,-2	N,B1	B4,N	A1,A4	A1,N	A1,B1	N,B1	A2,B3	A1,N	A1,B3	-2,-2	A4,B3	-2,-2	A4,B4	A1,B4	N,B1	A2,N	-1,-1	B3,B1	A1,N	-1,-1	-2,-2	A1,N	B2,N	-1,-1	A3,B1	A1,N	-1,-1	A1,N	A1,B2	N,N	B2,N	N,B1	A3,N	N,N	A3,B1	B5,N	A3,B5	N,N
iteration_823	B1,B4	-1,-1	A1,B1	A2,B2	A1,B4	N,B1	A1,A2	A2,B1	A2,B3	A1,A2	A4,N	B1,B2	A1,A2	-1,-1	A1,A2	-1,-1	A1,A2	A1,N	A1,B1	A1,N	A2,A2	A4,B2	N,B1	-2,-2	A2,B3	A1,B3	A1,N	A2,A2	B1,B2	A3,B1	A2,B1	B3,N	A2,B1	B1,B2	A2,B1	A2,B1	B1,B3	B1,B3	-1,-1	N,B1	A4,B1	B1,B1	B1,B1	B1,B1	-2,-2	-2,-2	-1,-1
iteration_824	-2,-2	-2,-2	B2,N	A4,A1	-2,-2	B1,B4	A1,N	A1,B2	-2,-2	A1,B2	A1,B1	-1,-1	A4,N	B2,B2	A1,N	B2,B2	A1,N	N,B1	N,B1	N,B1	-1,-1	A1,N	N,B1	A4,B2	A1,B2	B2,N	B2,N	A4,B1	A1,B3	-2,-2	B1,B3	-1,-1	A4,A3	B1,B1	A4,B3	-2,-2	B1,B2	-2,-2	-2,-2	-2,-2	A2,B1	A4,B1	A2,B1	B1,B1	A4,N	A4,B1	B1,B1
iteration_825	A1,A3	B3,N	A1,B3	A1,B1	A3,B3	B1,B3	A1,A1	A1,B1	A1,B1	A1,A1	A4,B1	B3,B1	A1,B3	N,B5	A1,B3	A5,N	A1,B1	A1,B1	A1,B1	-1,-1	A1,A1	B1,B3	-1,-1	A1,N	B3,N	A5,B3	A5,B3	N,B1	A1,A1	B1,B2	A1,N	-1,-1	A1,B1	-1,-1	-1,-1	A1,B1	A1,B3	-1,-1	B1,B1	B1,B1	N,B1	A1,N	N,B1	A1,B1	-2,-2	-1,-1	B3,B1
iteration_826	-2,-2	-2,-2	A4,A1	A1,B2	-2,-2	B2,N	A1,A4	A4,B2	A3,A1	A1,A4	A2,B2	A4,B2	A1,A4	N,A4	A1,B2	B2,B1	A1,B2	-1,-1	A4,B2	A1,B2	A3,B2	B2,B2	A2,B2	A1,N	B2,B1	A1,B2	B2,B2	A1,B4	B2,B1	A2,A2	A1,B2	A4,B1	A1,B1	-2,-2	B4,B2	A1,A2	A1,B1	A1,A4	A1,A4	A4,B1	-2,-2	-2,-2	-2,-2	N,B1	-2,-2	-2,-2	-1,-1
iteration_827	-2,-2	-2,-2	-1,-1	A3,A4	-1,-1	A1,A1	A3,B5	A1,A4	A3,B1	A3,N	A1,B1	A1,A3	A1,A3	B3,N	A4,A1	A2,B2	-2,-2	A3,A1	A3,A1	A3,A1	A3,A1	A1,A1	A1,B1	A1,B3	A4,B2	A2,A1	A2,A4	-1,-1	-1,-1	A1,B4	B1,B2	B1,B3	A3,B1	-1,-1	A4,B2	B4,B1	B1,B1	A3,B1	B1,B1	B1,B1	A2,B2	B2,B2	A2,B2	B2,B2	-2,-2	N,B1	B2,B1
iteration_828	-2,-2	-2,-2	B2,N	A2,N	-2,-2	A5,N	A2,B2	A2,B2	A4,B1	B2,N	-1,-1	B2,N	N,N	N,B3	-1,-1	-2,-2	A2,N	A2,A5	A5,B2	B2,N	B1,B2	B2,N	A2,N	N,N	-2,-2	-2,-2	-2,-2	B5,N	A2,A2	N,A3	A2,N	B1,B3	A2,B5	N,B1	A2,N	N,N	A2,B3	B5,B3	A2,B1	-1,-1	B2,B3	N,B1	B2,N	-2,-2	-1,-1	A1,N	A2,B2
iteration_829	A2,B3	B3,N	B3,B3	A1,N	A2,B3	-2,-2	B3,N	B3,N	A3,A2	A1,N	A1,B2	B3,N	A1,B3	A2,A1	A1,B3	A2,N	B3,N	-2,-2	-1,-1	B3,N	A3,B3	A1,N	A1,N	A2,B3	A1,A2	B3,N	A1,A2	N,B4	A1,B2	-2,-2	B2,N	N,B5	B2,B4	-2,-2	B2,N	-2,-2	N,B4	B2,N	B2,B5	B2,B5	-1,-1	-2,-2	-1,-1	-2,-2	-1,-1	-2,-2	N,N
iteration_830	-1,-1	-2,-2	A4,A2	A3,B1	-2,-2	B2,N	A3,A2	A2,B1	B4,N	A3,A2	A3,A3	A3,A4	A3,A2	A1,B4	A4,B1	B1,B2	A3,A4	A2,N	A2,B2	A3,B2	A2,B4	-1,-1	A3,B1	A2,B4	B1,B1	B1,B1	B1,B2	N,B1	A3,N	-2,-2	N,B1	A2,B3	A3,B1	N,B1	A3,B1	-2,-2	A3,A2	A2,B1	-1,-1	A3,A2	B2,N	A3,N	A3,B2	A3,N	-2,-2	-2,-2	A3,B2
iteration_831	N,B1	A4,N	A4,N	B2,N	N,B1	B2,B3	A4,N	B2,N	A3,B2	A4,B2	A4,B1	N,B2	A4,N	-2,-2	-1,-1	N,A2	A4,B2	B2,N	-1,-1	A4,B2	A3,B2	N,B1	B1,B2	-1,-1	A1,N	N,N	A1,N	A2,B2	B3,N	-2,-2	-1,-1	A3,B1	A2,B3	A4,A1	B2,N	-2,-2	A3,B3	A3,B3	B3,B1	A2,B1	-1,-1	A4,B2	A4,B4	A4,N	-2,-2	-2,-2	A4,A3
iteration_832	A2,B3	-1,-1	A4,B3	A4,A3	A4,B3	B5,N	A4,A4	A4,A4	A4,N	A4,A4	N,B4	A3,B3	A3,B3	A4,B1	-1,-1	-2,-2	A4,A3	A4,B5	A4,B5	A4,B5	A4,A4	A3,N	B3,B4	B3,B1	-2,-2	-2,-2	-2,-2	A3,A2	A4,B1	B1,B1	A3,B1	-1,-1	A4,A2	A1,A2	A3,B1	A3,B1	A2,A2	A2,N	-2,-2	-2,-2	B1,B1	A3,A1	A1,B1	A1,B1	-2,-2	-1,-1	A1,A2
iteration_833	-2,-2	-2,-2	-2,-2	-1,-1	-2,-2	-2,-2	-2,-2	B3,N	A3,A2	-2,-2	-2,-2	-2,-2	-2,-2	-2,-2	B3,N	-1,-1	N,B1	-2,-2	-2,-2	-2,-2	A3,B3	-2,-2	-2,-2	-2,-2	A1,B3	-2,-2	-2,-2	A4,N	B3,B2	A4,B1	A4,B3	-2,-2	B3,N	A2,A3	A4,B3	A4,B3	-2,-2	-2,-2	-1,-1	-2,-2	-2,-2	A4,A3	-1,-1	-2,-2	B2,B1	A2,B2	-2,-2
iteration_834	-2,-2	-2,-2	A3,A2	A3,B2	-2,-2	B4,N	A3,A2	A3,B2	A5,N	-1,-1	B2,N	A3,A2	A3,B2	-1,-1	A3,A2	N,A4	A3,A2	A2,B4	N,B1	A2,N	A5,B2	A3,B2	A2,B2	A3,B1	A4,A3	A2,N	A4,A3	A3,A2	B2,B2	B2,B3	-1,-1	B1,B4	A2,B2	B5,N	A3,B2	A3,B2	A2,B4	B2,B1	A2,B1	A2,B1	-2,-2	B2,B5	B2,B5	-2,-2	-2,-2	-1,-1	B4,B2
iteration_835	-1,-1	A2,N	A2,B2	A1,B1	A2,B2	A1,A1	A1,B2	A2,B1	-2,-2	A1,B2	A1,B3	-1,-1	A2,A1	-2,-2	A2,A1	B4,N	A1,B2	-1,-1	A1,A1	A1,B2	-1,-1	A1,B1	A1,B1	-2,-2	A2,B4	A1,B4	A1,B4	A1,B3	A2,B1	N,B4	A1,B1	-2,-2	-1,-1	N,A4	A1,A2	N,B1	N,A2	-1,-1	-2,-2	A1,N	B3,B2	A1,A4	A4,B2	A1,B3	A1,B3	B3,N	B2,N
iteration_836	A1,B4	A2,A1	A2,B4	A1,B1	A1,A2	-2,-2	-1,-1	A2,B1	-1,-1	A2,B1	A4,N	B4,B1	A1,B4	B4,B1	-1,-1	A1,B1	A1,B4	-2,-2	-2,-2	-2,-2	B1,B4	-1,-1	A4,B1	B4,B4	A1,B1	-1,-1	A1,A2	A1,A1	B1,B1	A1,A2	A1,B1	A3,A2	A1,B1	-1,-1	A1,B1	A1,A1	A1,A3	A3,B1	A3,B1	A1,A2	B1,B1	-1,-1	A3,B1	A3,B1	B2,B2	A1,B2	A3,B3
iteration_837	B2,B2	A2,A2	A2,B2	A3,B2	B2,N	A2,B3	A2,A5	-1,-1	-1,-1	A4,B2	A2,A1	B2,B2	A3,B2	N,B2	B2,B2	A2,A3	A2,A5	A3,B3	A2,A4	A2,A3	-1,-1	A2,B2	A1,B2	A3,N	A2,B2	-1,-1	A2,B2	B2,B2	A3,A1	A3,A1	A3,B2	A2,A2	A3,B2	A3,B2	A3,B2	A3,A3	A3,A2	A2,B2	A2,B2	A2,B2	A4,B1	B2,B2	A4,B2	A4,B2	B1,B1	A3,B1	A2,B2
iteration_838	-2,-2	-2,-2	-2,-2	-2,-2	-1,-1	A1,B4	-1,-1	A2,A1	B5,N	-2,-2	-2,-2	-2,-2	A2,A3	B1,B4	-2,-2	-2,-2	-2,-2	A1,B4	A1,B4	A1,A2	A2,B5	-2,-2	-2,-2	A2,B1	-2,-2	-2,-2	-1,-1	-2,-2	-2,-2	A2,B2	A2,N	N,A3	N,A2	A1,N	A2,A3	A2,B2	N,N	A2,N	A2,N	N,N	B3,B2	A2,N	A2,B2	A2,B3	B1,B1	A1,B1	A2,N
iteration_839	-2,-2	-2,-2	A3,N	B4,N	-2,-2	B4,N	A3,B4	A3,N	-2,-2	A1,N	B1,B4	A3,N	A3,B4	A1,B1	A3,B4	B1,B2	-1,-1	A3,N	A3,B4	B4,B4	A3,N	A3,B1	A3,B1	A1,B4	-1,-1	A3,B1	B4,B2	A1,B4	N,B3	B3,B1	-1,-1	A3,N	B4,N	N,B5	B4,B3	A1,B3	B4,N	-1,-1	A3,B4	A3,B4	-2,-2	B3,N	-2,-2	-2,-2	-2,-2	-2,-2	-2,-2
iteration_840	N,A5	A4,B1	A4,N	A3,B1	A4,N	-2,-2	N,B1	A4,B1	B4,B1	A4,B1	B2,B3	A4,B1	A3,A4	-2,-2	A3,N	-1,-1	N,B1	-2,-2	-1,-1	-2,-2	A4,B4	B1,B2	A4,B2	-2,-2	N,B1	N,B1	A3,B1	B4,B1	A3,B2	A1,B4	A3,B4	N,B3	B2,B4	N,A2	B2,B4	A3,A1	B2,N	B4,B3	B2,B3	B2,B3	A2,A2	B2,N	-1,-1	A2,B2	-2,-2	-2,-2	-1,-1
iteration_841	-2,-2	-2,-2	B2,N	B2,B2	N,B1	A4,A1	B2,N	B2,B2	A2,B1	B2,N	A1,A1	B2,B2	B2,B2	A1,B2	B2,B2	A5,N	B2,N	A4,N	A4,B2	A1,N	A2,B2	A1,B2	-1,-1	B2,B2	B2,N	B2,N	A5,B2	-1,-1	B1,B2	N,B3	A2,B1	A1,B1	A2,B1	N,B1	A2,B1	N,B1	A2,A1	A2,B1	A2,B1	A1,B1	N,B4	A2,B1	N,B1	-1,-1	A1,A3	A1,B1	A1,N
iteration_842	A1,B2	B2,B1	A1,B2	A1,A4	A1,B2	-2,-2	-1,-1	A1,A4	-2,-2	A1,A1	B2,B2	A1,A1	A1,B2	A2,B1	A1,B2	N,B5	A1,A1	-1,-1	-2,-2	-2,-2	-2,-2	A1,B2	A1,B2	B2,B1	B2,B5	A1,N	A1,N	-1,-1	-1,-1	A2,B1	-2,-2	-1,-1	A3,A4	A3,B1	A3,B1	-1,-1	A3,B5	-1,-1	A3,N	-2,-2	B1,B1	B1,B1	B1,B1	B1,B1	N,B3	N,B1	B5,B1
iteration_843	A3,B2	A1,B2	A3,B2	A1,B1	A3,B2	-1,-1	A3,A1	B2,B1	A3,A2	A3,A1	A2,B3	B2,B1	A3,A1	A2,B1	A1,B2	A3,N	A1,B2	A1,B1	A1,B1	A1,B1	A3,B2	B3,B1	-1,-1	A1,B1	B2,N	A1,A3	A3,B2	B1,B1	B1,B2	N,B4	B1,B1	A1,B1	-1,-1	A1,A1	A1,B1	N,B1	A1,B1	A1,B1	A1,A1	A1,B1	A1,A3	A1,A1	A1,A1	A1,A3	B4,N	A1,B4	A1,B1
iteration_844	A1,A4	A3,B2	A3,A4	A1,N	A1,B2	N,B3	N,A3	-1,-1	-2,-2	A3,N	N,B1	-2,-2	-2,-2	-2,-2	-2,-2	-2,-2	-2,-2	B3,N	N,N	A3,N	-1,-1	-2,-2	-2,-2	N,B1	-2,-2	-2,-2	-2,-2	-1,-1	A1,B3	B4,N	A1,N	A1,B2	B3,N	A1,B4	A1,N	A1,B4	B2,N	B2,B3	B2,N	A1,B3	A1,A4	A1,B4	A4,B4	A1,B4	-1,-1	A1,B3	A4,N
iteration_845	A3,B1	A2,A2	A2,B1	A1,A4	A2,B1	B1,B4	A1,B1	A1,B1	-1,-1	A1,B1	N,B3	A1,B1	-1,-1	-2,-2	A2,A1	A1,B3	A2,A4	B1,B1	A1,B4	A1,B1	A1,B2	N,B1	B1,B3	-1,-1	N,N	A2,B3	A1,B3	-1,-1	A1,A4	-1,-1	-2,-2	B2,B2	A1,B1	-1,-1	-2,-2	-2,-2	B1,B2	A1,B2	B1,B2	B1,B2	-1,-1	A1,N	-1,-1	-2,-2	A2,B1	A2,N	A1,B2
iteration_846	B4,N	A1,B3	-1,-1	B4,B2	A1,B4	B1,B3	A1,B4	-2,-2	-2,-2	A1,B4	A2,A3	B2,N	B4,N	-1,-1	B2,N	A1,A1	-1,-1	B4,B1	B4,B1	-1,-1	-1,-1	A2,N	A2,B2	A2,B4	A1,N	A1,B2	-1,-1	-2,-2	-1,-1	-2,-2	-1,-1	A2,B3	N,B2	-2,-2	N,B1	N,B1	B3,N	A2,N	A2,N	B3,B2	-2,-2	-2,-2	-2,-2	N,B1	-2,-2	-2,-2	-2,-2
iteration_847	A4,A1	-1,-1	A4,B2	A1,B1	A1,N	N,A3	A4,B1	A4,A1	A1,B4	B2,B1	N,B4	A1,B2	B2,B1	-2,-2	B2,B1	A4,N	B2,B1	-1,-1	A4,N	N,B1	A1,A1	A1,N	A1,N	-2,-2	A4,B2	A4,B1	A4,B1	A1,B1	A3,B1	N,B4	A3,B1	A1,A1	A1,B1	B4,B1	-1,-1	A3,N	A1,A1	A1,A1	A1,B1	A1,B1	-1,-1	B1,B1	B2,B1	A3,B1	A1,B2	A1,B4	A1,B2
iteration_848	-2,-2	-2,-2	-1,-1	A1,N	-2,-2	A2,B2	-1,-1	-2,-2	-2,-2	-2,-2	-2,-2	-2,-2	-2,-2	-2,-2	A2,N	A1,B4	-2,-2	A2,A2	A2,A2	A2,B2	-2,-2	-2,-2	-2,-2	-2,-2	B4,N	A2,B4	A1,N	A3,A1	B4,N	A1,A4	A3,N	B1,B1	A3,B4	A5,N	A1,B4	A1,N	B4,B1	B4,B1	B4,B1	A3,B1	B3,B1	A5,B4	B4,B3	-1,-1	-2,-2	-2,-2	B3,B1
iteration_849	-2,-2	-2,-2	A2,A5	A2,B3	-2,-2	N,B1	-1,-1	A5,B3	A1,A3	A2,A2	-1,-1	A2,B3	A2,B3	A4,N	-1,-1	A1,A4	A2,A2	-2,-2	-2,-2	-2,-2	A1,B3	A2,N	A2,N	A2,A4	A4,B3	A1,B3	-2,-2	B3,B2	A2,A2	B1,B1	A2,B3	B3,N	A2,B3	N,B5	A2,B3	B3,B1	A2,B3	B3,B3	A2,B3	B3,B3	A2,B2	B3,N	B2,B3	B2,B3	-2,-2	B5,N	B3,B3
iteration_850	B2,B1	A2,N	A2,B2	A2,B2	N,B1	B4,N	A2,B2	A2,B2	A3,B1	A2,A2	N,B1	A2,A2	A2,A2	A2,B2	A2,B2	A2,A1	A2,B2	A2,B4	A2,B4	A2,N	A3,A2	A2,B1	A2,B1	A2,B2	-1,-1	A2,B2	A2,A1	A3,B2	B2,B2	A3,B2	B2,B1	A1,A4	A2,B2	N,B5	A2,B2	A3,B1	A4,B2	A1,B2	A4,B2	A2,A1	A5,N	-1,-1	A2,A5	A5,B5	-1,-1	N,N	A2,B2
iteration_851	B1,B1	A4,N	N,B1	A2,A3	A4,B1	B1,B1	A2,N	A2,B1	N,B4	-1,-1	A2,B2	A3,N	A2,B1	A4,N	A2,N	A2,B3	A3,B1	N,B1	A2,B1	N,B1	A2,N	-1,-1	A3,B2	A4,B1	A2,A2	A2,B3	A2,N	A2,B3	A3,N	A1,B4	A2,N	B2,B2	A3,B3	B1,B4	A2,A3	B4,N	A3,B2	A3,B2	A3,B2	B3,B2	A2,B2	A2,B1	-1,-1	-1,-1	N,A3	N,B1	A3,B1
iteration_852	B2,B2	A3,A1	A3,B2	B2,N	A3,B2	A3,N	B2,B2	B2,N	-2,-2	-1,-1	A2,B3	A3,N	A3,N	-2,-2	-1,-1	-2,-2	A3,N	A3,B2	A3,B2	A3,B2	-2,-2	-1,-1	A2,N	-2,-2	-2,-2	-1,-1	-2,-2	B2,N	A4,N	-2,-2	A4,N	B1,B2	A4,B2	A2,A2	A4,B3	-2,-2	A4,B2	B2,B2	-1,-1	A4,B1	A1,B4	A4,A2	A1,A2	A1,A4	B3,B2	A2,B3	A1,B2
iteration_853	A2,B2	-1,-1	A2,A1	-1,-1	B2,N	A1,A4	A2,B1	A2,B1	A4,N	A2,B1	B2,N	A1,B1	-1,-1	-2,-2	-1,-1	A5,N	A2,B1	A2,A4	A2,A1	A2,A1	A2,A4	A1,B2	B1,B2	-2,-2	A5,B1	A1,N	A1,N	B1,B2	B1,B1	A1,B3	B1,B1	A4,A1	B1,B2	A2,A2	B2,B1	A1,B1	A4,B1	A4,B1	-1,-1	A1,B2	-1,-1	A2,B2	B2,B1	-1,-1	A1,B4	A1,A2	A4,B2
iteration_854	B2,B1	B2,B2	B2,B2	A1,N	B2,B2	-1,-1	A1,B2	A1,B2	A1,B2	B2,N	N,A2	B2,N	-1,-1	N,B1	A1,B2	-1,-1	A1,B2	A1,A1	B2,B7	A1,B2	-1,-1	B2,N	N,N	A1,N	A1,A4	A1,A4	A4,B2	B3,N	A1,A1	N,A5	A1,B3	A4,A1	A1,N	B1,B1	A1,N	A1,N	A4,N	N,A4	A1,N	N,A4	A2,B2	N,B1	B2,N	B2,B1	A1,B2	-1,-1	A4,B2
iteration_855	B2,B3	A3,N	A3,B2	A3,B4	B3,N	-1,-1	A3,B2	A3,A3	B4,B1	A3,B2	A1,N	A3,B4	A3,B4	A1,B1	-1,-1	-1,-1	A3,B2	B2,B2	A3,B2	A3,A2	A3,B4	A1,B4	A3,A1	A3,B1	A4,B4	A4,B4	A4,B4	-1,-1	A3,N	A1,A1	A3,B1	A4,A1	A3,B4	-2,-2	B4,N	A3,A1	A1,B4	A4,B4	-1,-1	A3,A4	-2,-2	-2,-2	-1,-1	-2,-2	-2,-2	-2,-2	B4,N
iteration_856	-1,-1	A1,B2	B2,N	A2,B2	A1,B3	B1,B3	A2,N	A2,N	-2,-2	-1,-1	-2,-2	B2,B1	A2,N	A1,B4	A2,N	B1,B3	A2,N	B3,N	-1,-1	N,B1	-2,-2	-2,-2	-2,-2	A1,N	A2,B3	A2,B1	N,B1	A2,B1	B2,N	B2,B3	A2,N	B1,B1	A2,N	A3,B1	B1,B2	A2,B2	-1,-1	A2,B1	A2,B1	A2,B1	A1,A4	A3,B2	A1,B2	A3,A4	-2,-2	-1,-1	B2,N
iteration_857	-2,-2	-2,-2	B2,B4	A2,B3	-2,-2	A2,N	B3,B2	A2,B2	A3,A1	A2,B2	N,A2	A2,B2	B3,B2	A1,B3	A2,B4	A2,A2	A2,B4	-2,-2	B3,N	A2,B2	A3,B2	B2,N	-1,-1	A1,B3	A2,B4	A2,B4	A2,A2	A2,B3	B3,B1	A1,B4	A2,B3	A5,N	B3,B1	B1,B3	A2,B1	-1,-1	N,B3	A5,B1	A5,B1	N,B1	A1,B3	A2,B3	A1,B3	-1,-1	A5,N	A5,B1	A1,N
iteration_858	A1,A1	A1,A1	A1,A1	B2,N	A1,A1	A3,B2	A1,B2	A1,N	-2,-2	A1,B2	B3,B1	A1,N	A1,B2	A1,B4	A1,N	B1,B4	A1,B2	A1,B2	A1,A3	B2,B2	-2,-2	A1,B3	A1,B1	A1,A1	A1,B1	A1,B1	B4,N	A3,N	B2,B2	B1,B4	A3,B2	A1,B4	A3,B2	A2,B3	B2,N	B2,B1	A1,B2	A3,B4	A3,B4	B2,B4	B1,B4	A2,B2	B2,B4	B2,B1	A4,B5	A2,B2	-1,-1
iteration_859	-2,-2	-2,-2	B4,N	A4,B1	-2,-2	-2,-2	A4,N	N,B1	-2,-2	A4,B4	-2,-2	N,B1	A4,B4	A3,N	B1,B4	A1,A2	A4,B4	-2,-2	-2,-2	-2,-2	-2,-2	N,B1	-2,-2	A4,A3	A2,B4	A1,B1	A1,N	A1,A4	N,B1	A1,A1	A1,B1	N,A5	A4,B1	A2,N	A1,B1	A1,A1	A4,N	A4,N	N,B1	-1,-1	-2,-2	A1,A2	-2,-2	-2,-2	A4,B1	-1,-1	-2,-2
iteration_860	-1,-1	A1,B3	A1,B2	N,B1	A1,B2	B2,B2	A1,B1	N,N	A5,N	A1,B1	-2,-2	B2,B1	-1,-1	B3,B2	A1,B1	-1,-1	A1,N	A1,B2	A1,B2	-1,-1	A5,B2	-2,-2	-2,-2	A1,B3	B1,B3	A1,B3	A2,B1	B2,B1	B2,N	A4,A1	-1,-1	-1,-1	B1,B2	A3,B2	B2,B2	A4,B2	-2,-2	-1,-1	-2,-2	-2,-2	A3,N	A3,B2	A3,N	A3,B2	-1,-1	-1,-1	-1,-1
iteration_861	-2,-2	-2,-2	A1,A2	A1,A4	-2,-2	N,B2	A2,A1	A4,A2	B1,B4	A1,A4	A1,A1	A1,A1	-1,-1	-2,-2	A1,A1	A1,B4	A2,A4	A1,N	A1,N	-2,-2	A4,B1	-1,-1	A1,A1	A1,N	A1,A1	A1,A1	A1,A1	A1,N	N,A4	B1,B3	N,N	-2,-2	A1,A4	A1,A4	A1,N	N,B1	-2,-2	-2,-2	-2,-2	-2,-2	N,B3	A1,A4	-1,-1	A1,N	B1,B4	A1,B1	-1,-1
iteration_862	A1,B2	N,A4	B2,N	A3,B5	A1,N	A3,B1	-1,-1	A3,N	A1,B3	B5,N	A2,B3	A3,B2	A3,B2	A2,B1	A3,B2	A2,B1	A3,N	A3,N	A3,B1	-1,-1	B3,N	A3,B3	B3,B2	B2,B1	A2,A3	A2,A4	A2,A3	A3,A2	B5,N	A2,A2	A3,B5	A1,B1	A3,N	A3,N	A2,B5	A3,A2	A3,B1	A1,A3	A1,A3	N,B1	B3,N	-1,-1	-1,-1	A3,B3	B2,B3	A3,B2	A2,B1
iteration_863	A3,B2	B1,B3	B2,B3	A1,A3	A3,B1	B2,N	A3,B3	A3,B2	A1,A4	A1,B2	A2,N	A1,B2	A3,B3	N,A4	-1,-1	-1,-1	A3,B2	A3,B2	A3,B2	B3,N	A1,B2	A1,A2	B2,N	B3,N	A1,B3	-2,-2	-2,-2	A1,B2	A3,N	B2,N	A1,A3	N,B3	A1,N	A1,B5	B2,N	A1,B2	-1,-1	N,N	A1,N	N,N	A1,B2	A1,B2	A1,A1	A1,B2	A4,A1	A4,B3	A1,A1
iteration_864	A1,B2	B5,N	A1,B5	A1,A2	A1,N	A5,N	A2,B5	-1,-1	-2,-2	A1,B5	B3,B2	A2,B5	A1,A2	-2,-2	A1,B5	A2,A2	A1,A1	A2,A5	A5,B5	B5,N	-2,-2	A2,B3	A2,B3	-1,-1	A1,A2	A1,A2	A2,B5	-1,-1	A1,B4	-2,-2	A1,A2	A5,N	A1,B3	-2,-2	B4,B1	-2,-2	A1,A5	A1,A5	A5,B3	A1,N	A3,B1	-1,-1	B1,B4	A3,N	-2,-2	N,B1	A5,B1
iteration_865	B2,B3	A1,A1	A1,B2	A1,A2	A1,B3	N,B4	A2,B2	A2,B2	A1,A1	A2,B2	A1,B3	A2,B2	A2,B2	-1,-1	A1,A2	B3,B2	A1,B2	B2,N	B2,N	B2,N	A2,A1	B3,B2	A1,B2	A1,B2	A1,B3	A2,B2	A2,B3	A1,B3	A1,N	A1,B2	A2,B3	N,B4	B3,B2	B1,B1	A1,A2	A2,B2	B3,B4	B2,B4	B2,N	B3,N	A1,B4	A2,B1	A2,B4	A2,B4	-1,-1	A2,B1	-1,-1
iteration_866	B1,B3	A1,B3	-1,-1	A2,B1	A1,B1	A3,B2	A2,B1	B1,B1	B3,B1	B1,B3	A5,N	B1,B3	B1,B1	A3,A1	A2,B1	-1,-1	B1,B3	-1,-1	A2,B2	A2,B2	B1,B3	A5,B3	N,B1	A3,B1	A2,A3	A3,B1	-1,-1	-1,-1	B4,B1	A3,A2	A2,B4	B1,B1	A2,B4	B3,B1	A2,B1	A2,A3	A2,N	A2,B1	B4,B1	B4,B1	B2,B3	A2,B1	A2,B2	A2,B2	-1,-1	A2,B3	A2,B4
iteration_867	B5,N	A1,A4	A1,B5	B2,N	N,N	-1,-1	A1,B2	B5,B2	-1,-1	A1,N	A1,B4	A1,B2	B5,N	A3,B1	B5,N	A1,A1	B5,B2	A1,B2	A1,B2	A1,A1	-2,-2	B4,B2	B4,B2	N,B1	A1,N	-1,-1	A1,N	-2,-2	-2,-2	-2,-2	-2,-2	-2,-2	-2,-2	A3,B1	N,B4	-2,-2	B4,N	-2,-2	-2,-2	-2,-2	A1,A1	A3,N	A3,A1	A1,A3	B2,B2	A3,B2	A3,B4
iteration_868	-1,-1	-1,-1	A3,A2	N,B1	-2,-2	N,B4	N,A2	A2,B1	B2,B3	A3,B1	B1,B1	A3,B1	N,A3	N,B2	A2,N	B1,B1	A3,B1	B4,N	N,N	A2,N	B1,B2	B1,B1	A3,B1	N,N	A2,B1	A2,B1	A2,B1	A3,N	B1,B1	-1,-1	N,B1	A2,B1	A3,B1	A4,B1	A3,B1	A3,B1	-1,-1	A3,B1	B1,B1	A3,A2	A3,B2	-1,-1	A4,B2	A3,B1	A3,B1	-2,-2	A4,A3
iteration_869	A2,A1	A2,B1	A1,N	A4,B1	A2,A2	B2,B1	A4,N	N,B1	-2,-2	A1,B1	A3,B2	A4,A1	A4,A1	B2,B3	A4,N	A2,B2	A1,B1	A4,B2	N,B1	A4,B2	-2,-2	A3,A4	A3,A4	A4,B2	A2,N	A2,N	A2,N	A4,B1	B1,B4	A2,A1	A4,B1	A2,A2	B1,B4	B2,N	B1,B1	A2,B1	A2,B1	A2,B1	A2,B4	A2,B1	N,A2	B1,B2	N,B2	B2,N	-2,-2	B2,N	A2,N
iteration_870	-2,-2	-2,-2	B3,N	A1,B3	-1,-1	A2,A3	A1,B3	A1,N	-2,-2	A1,B3	-2,-2	A1,N	A1,N	-2,-2	A1,N	A1,B1	A1,N	A2,B3	A2,B3	A1,A2	-2,-2	A1,N	-2,-2	A1,N	A1,B1	-1,-1	A1,B1	-1,-1	A1,B3	B3,N	A1,A2	B1,B4	A2,B3	B3,N	A1,A2	A2,B3	B3,B4	A2,B1	B3,B4	A2,B4	B2,B2	A2,B3	A2,B2	A2,B2	-2,-2	-2,-2	B2,B4
iteration_871	-2,-2	-2,-2	-1,-1	A5,B1	-2,-2	-1,-1	B1,B2	A5,B2	A2,A2	A5,B2	-1,-1	A5,B2	A5,B2	-2,-2	A5,B2	A1,A1	B1,B2	-2,-2	N,B1	-2,-2	A2,B2	B2,B1	A5,B1	-1,-1	A5,A1	A5,A1	A5,A1	B1,B1	A5,N	A2,N	A5,B1	A4,N	A5,B1	B1,B2	-2,-2	A2,B1	A5,A4	A5,N	A4,B1	N,B1	-1,-1	B1,B1	-1,-1	A2,B1	A1,B2	A1,B1	-1,-1
iteration_872	-2,-2	-2,-2	B1,B2	A4,B1	-2,-2	A4,N	-1,-1	B1,B2	-2,-2	B1,B2	A1,B3	B1,B1	-1,-1	-2,-2	B1,B1	-1,-1	-1,-1	A4,B1	N,B1	N,B1	-1,-1	A1,B1	-1,-1	-2,-2	B1,B3	-1,-1	B1,B3	A4,N	B1,B1	A1,A1	A4,B1	A2,A3	N,B1	-2,-2	-1,-1	A1,B1	A3,B1	-1,-1	A2,B1	-1,-1	-2,-2	-1,-1	-2,-2	-2,-2	-1,-1	-2,-2	A3,A1
iteration_873	A4,B1	-1,-1	A4,A2	A2,B1	A2,B1	A4,B1	A2,B1	B1,B2	-2,-2	A2,A4	-1,-1	A4,B1	A2,A4	-2,-2	A2,A4	-2,-2	A2,A4	A2,A4	A2,B1	A2,B1	-2,-2	A3,B1	B1,B2	-2,-2	-2,-2	-2,-2	-2,-2	B1,B1	A2,B1	-1,-1	A2,B1	A1,A2	-1,-1	A1,B1	B1,B1	B1,B1	A2,B1	A1,B1	A1,B1	A2,B1	A4,A1	A1,B1	A4,B1	A1,A1	B3,B2	A1,B3	B1,B1
iteration_874	A4,B1	A1,B2	A1,B1	A1,A3	B2,B1	-1,-1	A1,B1	A1,A3	B1,B4	A3,B1	-1,-1	-1,-1	-1,-1	-2,-2	A1,A3	-2,-2	A3,B1	-1,-1	A3,B1	A2,B1	A3,B1	A3,B3	-1,-1	-2,-2	-2,-2	-1,-1	-2,-2	A3,A1	A1,N	-2,-2	A1,N	A1,B3	A3,N	N,A4	A3,N	-2,-2	-1,-1	A1,N	A3,B3	B3,N	-2,-2	A4,N	-2,-2	-2,-2	A4,B1	A4,N	-2,-2
iteration_875	A1,A2	N,B1	A1,B1	A1,B4	A2,B1	A2,N	A1,B4	A1,B1	A1,B1	A1,B4	-1,-1	A1,B1	A1,A1	A1,B1	A1,B4	B1,B1	-1,-1	B4,N	A2,B4	A1,N	A1,B1	A1,B1	-1,-1	A1,B1	B4,B1	A1,B1	A1,B1	A1,B3	A1,B4	-2,-2	-1,-1	A4,N	B3,B4	B4,B1	B3,B4	-2,-2	N,B3	A4,B4	A4,B4	A4,B4	A1,B2	B4,B4	A1,B4	A1,B4	A1,B2	A1,B4	A1,N
iteration_876	-2,-2	-1,-1	A1,N	N,N	-1,-1	N,A4	N,N	A1,N	-2,-2	A1,N	A2,N	N,N	A1,N	-2,-2	A1,N	-1,-1	A1,N	N,A4	N,A4	N,N	-2,-2	N,A2	-1,-1	-2,-2	N,B1	N,B1	-2,-2	A2,N	B3,N	A2,B3	A2,B3	B1,B1	N,N	A3,N	N,N	A2,B3	N,B1	N,B1	N,B1	N,B1	-2,-2	N,A3	-2,-2	-2,-2	-2,-2	-2,-2	-2,-2
iteration_877	A1,B4	A1,A4	A1,A1	A1,B1	A1,B4	A4,B1	A1,A1	A1,A1	A1,B2	A1,B1	A1,B3	A1,B1	A1,B1	A1,B4	A1,B1	A2,N	A1,B1	A1,B1	A4,A1	-1,-1	A1,A1	B3,B1	A1,A1	A1,B4	N,B1	A2,B1	N,B1	A1,B1	-1,-1	A4,N	A1,A1	A1,B2	A1,A1	A2,A3	A1,A1	A1,A4	A1,A1	A1,A1	B2,B5	A1,B2	N,A2	A1,A2	A1,N	A1,A2	-2,-2	-2,-2	-1,-1
iteration_878	B4,N	A2,B2	B2,B4	A1,B3	B2,N	A1,B1	B3,B4	A1,B4	B3,N	B3,B2	A1,B2	A1,B2	B3,B2	A4,N	A1,B4	B4,N	A1,B4	B1,B3	A1,B3	-1,-1	A1,B3	A1,B2	A1,B2	A4,B2	B4,N	B4,B4	A1,B4	A1,B3	A2,A1	A1,B2	A2,B3	-2,-2	-1,-1	A1,B3	A1,A2	-1,-1	N,A7	A1,N	-2,-2	A1,N	B3,N	A1,A1	A1,B3	A1,N	A1,A1	A1,A1	A1,N
iteration_879	A3,A1	A2,B2	A3,B2	-1,-1	A1,B2	-1,-1	A2,B2	A2,B2	B1,B4	A2,B2	A2,N	A2,B2	A2,B2	-1,-1	A2,B2	-1,-1	A2,B2	B2,B2	-1,-1	B2,N	A2,B1	A2,A2	B2,N	A2,N	B2,N	A2,B2	A2,N	A3,A2	A3,A2	A1,B2	A3,A3	B5,N	A3,A3	A2,A2	A2,A3	-1,-1	A3,N	A3,N	A3,N	A3,B5	B2,B2	A2,A2	A2,B2	A2,B2	A4,B1	-2,-2	A2,A3
iteration_880	N,A5	N,A3	A3,N	A2,B2	N,N	A2,B3	A3,B2	B2,N	A4,A1	A3,B2	A3,B1	A3,B2	B2,N	-2,-2	B2,N	A2,B3	A2,N	B2,B3	A2,B2	A2,B2	A4,B2	-1,-1	B1,B2	-2,-2	A2,B2	B3,N	A2,N	A2,A2	B2,N	-2,-2	A2,N	-2,-2	A2,N	-2,-2	A2,N	-1,-1	-2,-2	-2,-2	-1,-1	A2,N	A1,B3	A2,N	A2,B3	-1,-1	-1,-1	-2,-2	-1,-1
iteration_881	-2,-2	-2,-2	B4,B1	B3,N	-2,-2	-2,-2	-2,-2	B4,B3	-2,-2	B4,B3	-2,-2	-2,-2	-2,-2	-2,-2	N,B4	A3,B1	-2,-2	-2,-2	-2,-2	-1,-1	-2,-2	-2,-2	-2,-2	-2,-2	N,B1	A3,N	-1,-1	A2,B3	A4,N	B1,B1	A2,A4	A4,N	A2,A4	A2,A1	B3,N	A4,B1	A2,B3	A2,N	A2,N	A4,B3	B2,B2	A2,B3	B3,B2	A2,B2	-2,-2	-1,-1	A2,B3
iteration_882	N,B2	N,B3	N,N	A1,B5	N,N	B1,B2	A1,N	A1,N	-2,-2	-2,-2	-2,-2	B5,N	A1,N	-2,-2	B5,N	N,B2	A1,N	A1,B1	B2,N	B2,N	-2,-2	-2,-2	-2,-2	-1,-1	B2,B5	B5,N	N,N	B5,N	-1,-1	-2,-2	A2,N	B1,B2	A2,B5	-1,-1	A2,B5	-2,-2	B5,B2	B5,B1	B5,B1	-1,-1	A3,B2	-1,-1	B2,B5	B2,B1	A2,B1	B1,B1	B2,B5
iteration_883	A1,B2	A1,A1	A1,B2	A1,N	A1,A1	-2,-2	A1,N	A1,A1	A2,N	A1,N	N,A5	B2,N	A1,A1	-1,-1	A1,B2	N,B4	A1,N	-2,-2	-2,-2	A1,N	A1,A2	N,N	-2,-2	A1,B3	B2,B4	-1,-1	A1,N	B3,N	A1,A1	B2,B1	A1,N	-1,-1	A1,B3	-2,-2	A1,N	A1,B2	B3,B3	B3,B1	B3,B1	A1,B3	B4,N	A1,N	B4,N	A1,B4	-2,-2	-2,-2	B3,B4
iteration_884	A2,B1	-1,-1	B1,B1	B4,N	A2,B1	A1,A2	N,B1	B1,B4	-2,-2	B1,B4	-2,-2	B1,B4	B1,B4	A4,A1	N,B1	-1,-1	N,B1	A2,B1	A1,B1	A2,N	-1,-1	-2,-2	-2,-2	A4,B1	A3,N	-2,-2	-1,-1	A1,N	B4,N	A1,N	A1,B4	A1,B3	-1,-1	B3,B1	A1,N	A1,A1	A1,A1	A1,A1	B3,N	A1,B3	A1,B4	A1,B1	A1,B1	A1,B1	A3,A2	A3,B3	A1,B1
iteration_885	A2,A2	B4,B1	A2,B4	N,N	A2,B1	-1,-1	B4,B1	A2,B1	A2,N	B4,B1	B3,B2	A2,N	B4,N	A3,B1	A2,B1	A1,B4	B4,N	-1,-1	A2,B1	A2,B1	A2,B1	B3,N	A2,B3	B1,B4	A2,B4	A1,A2	B4,B1	B1,B1	A4,N	B2,B1	A4,B1	A3,B2	A4,B1	A2,A2	A4,B1	B1,B2	A3,B1	B1,B2	A4,B2	A3,B1	B4,B1	A4,A2	A4,B4	A4,B4	N,A5	A2,N	B4,B1
iteration_886	-2,-2	-2,-2	A3,A1	A3,N	-2,-2	-2,-2	-2,-2	-2,-2	-2,-2	-2,-2	N,B4	A3,B5	-1,-1	-2,-2	-1,-1	A2,B1	A1,A3	-2,-2	-2,-2	-2,-2	-1,-1	A3,N	-1,-1	-2,-2	A3,B1	A1,B1	A3,B1	A2,A2	A2,A1	A3,B2	A1,A2	B2,N	A2,A1	A3,B1	A2,A2	A3,A1	A2,B2	A2,B2	A2,B2	A1,N	-1,-1	A3,A2	A2,N	-2,-2	B1,B1	B1,B1	A2,B2
iteration_887	A2,A1	B5,N	A2,B5	-1,-1	A1,N	A2,B1	A2,A5	B5,B2	A2,A1	-1,-1	B4,B1	A2,A5	B5,B2	A1,B3	B5,B2	-2,-2	B5,B2	A2,B1	A2,A5	A2,A2	A2,B2	A2,B4	A5,B4	B3,B2	-2,-2	-2,-2	-2,-2	A2,B2	A5,N	-1,-1	A5,B2	A4,B1	B2,B1	-2,-2	B2,N	A5,N	A2,B1	A4,A5	A4,A5	A4,A5	-2,-2	-2,-2	N,A3	-2,-2	-2,-2	-2,-2	N,B1
iteration_888	-2,-2	-2,-2	B4,B3	A2,A3	-2,-2	A2,A1	A2,B3	A2,B3	N,A2	A3,B3	N,B3	A3,B4	A3,B4	A3,B2	-1,-1	A1,A4	A2,B3	-1,-1	A2,B3	A2,B3	A2,N	-1,-1	A3,N	A3,B4	A1,B3	A1,B3	A1,B3	A1,A3	A2,B3	B2,B1	A1,B3	A4,B1	A3,B3	-2,-2	A2,A1	A1,B2	B3,B1	A3,B1	B3,B1	A1,N	B5,N	-1,-1	-1,-1	A1,B5	-2,-2	-2,-2	N,B1
iteration_889	A2,B2	A1,A4	A1,B2	A2,B3	A4,B2	-2,-2	B2,B3	A2,B2	A3,A2	A2,B2	A4,A1	A1,B3	A1,A2	A1,B4	A2,B2	A2,B1	A1,B3	-2,-2	-2,-2	-2,-2	A2,A3	A1,A4	A4,B3	A1,A2	A2,A2	B1,B2	B1,B2	A2,B3	A2,B3	N,A3	A2,B3	B1,B1	B3,B3	N,N	A2,B3	A2,N	B3,B1	B3,B1	B3,B1	B3,B1	-2,-2	-1,-1	N,A2	-2,-2	A2,B2	B2,B4	N,B1
iteration_890	B1,B4	-1,-1	A2,B1	B2,B1	A2,B1	B1,B3	A2,B2	B1,B2	N,B4	A2,B2	A1,B3	B1,B2	A2,B2	A2,A3	B1,B1	A1,A3	B1,B2	B2,B1	A2,B1	B2,B1	N,B1	B3,B2	B3,B1	A2,B2	A3,B1	A1,B1	B1,B2	A3,B2	A4,B1	-2,-2	B2,B1	-2,-2	-1,-1	-1,-1	A3,A4	-2,-2	-2,-2	-2,-2	-2,-2	-2,-2	A3,B1	A4,B3	A4,A3	B3,B1	-1,-1	-2,-2	-2,-2
iteration_891	-2,-2	-2,-2	A4,N	B2,B2	-1,-1	A1,B3	A4,B2	B2,N	-2,-2	B2,N	A1,A1	B2,N	-1,-1	-2,-2	A4,B2	B1,B3	A4,B2	A1,B2	-2,-2	B2,B3	-2,-2	A1,B2	A1,N	-2,-2	B2,B1	B2,B1	B2,B1	A2,B2	A1,B2	A3,B2	A2,B2	A5,N	B2,B2	A1,B1	B2,B2	A2,B2	B2,N	-1,-1	B2,N	A5,B2	-2,-2	B1,B2	-1,-1	-2,-2	A1,A2	A1,B1	B2,N
iteration_892	A1,A1	B2,B2	A1,B2	-1,-1	A1,B2	-2,-2	-1,-1	B2,B2	A4,N	B2,B2	N,B2	A1,B2	B2,B2	A3,B2	B2,B2	B3,N	A1,B2	A1,N	-2,-2	A1,N	A4,B2	A1,A2	B2,N	A3,B2	B2,B3	B2,B3	B2,B3	-1,-1	A1,B2	-1,-1	A1,B2	-1,-1	B2,B1	-1,-1	B2,B2	A1,A3	A1,B2	A1,B1	A1,B1	A1,B2	A2,A3	B2,B5	A3,B5	A2,B2	-1,-1	N,B1	B5,B2
iteration_893	A1,A1	-2,-2	A1,A1	A1,B2	A1,A1	A1,B3	A1,B2	A1,B2	B4,B1	A1,B2	B2,B3	A1,A1	A1,A1	N,A4	A1,B2	B5,N	A1,B2	A1,B3	A1,B2	A1,B2	A1,B4	A1,B2	A1,B2	A1,N	B2,B5	-1,-1	A1,B5	A3,B2	A1,A2	-2,-2	A3,A2	A2,B3	A2,B2	A2,B2	A3,A2	-2,-2	A2,A2	A2,B2	A2,B2	A2,B2	-1,-1	A2,A2	A2,A2	A2,A2	B1,B1	A2,B1	A2,A2
iteration_894	A2,B1	-1,-1	A2,B1	A4,B4	A2,A2	A3,B2	A2,A4	A2,B4	A1,B4	A2,A4	A3,N	A2,B4	-1,-1	A3,B2	A2,A4	-2,-2	A2,N	A4,B2	A4,B2	-1,-1	B4,B4	A3,B4	A2,N	B2,B4	-1,-1	-2,-2	-2,-2	B1,B4	A4,A1	-1,-1	A4,B1	A3,A1	A1,B4	N,A4	A4,B4	A4,B4	A3,B4	A3,B4	A1,A3	A1,B4	B3,B1	B4,N	B4,B3	B4,B3	-2,-2	-2,-2	B4,B4
iteration_895	A3,B1	-1,-1	A3,B2	A1,N	A3,N	-2,-2	B2,N	A1,B2	A4,B1	A1,B2	A4,A1	A1,B2	A3,N	-2,-2	B2,N	A2,B3	-1,-1	-1,-1	-2,-2	B2,N	A1,B1	A1,A1	A4,B2	-1,-1	-1,-1	A2,B2	B3,B2	-1,-1	A1,A3	-2,-2	A1,N	A2,B1	A1,B4	A1,A1	A1,N	A1,N	A2,B4	A1,A2	A1,A2	A2,B4	-2,-2	A1,N	-1,-1	-2,-2	A3,B1	A1,B1	-1,-1
iteration_896	A1,B1	N,A2	N,B1	A1,B1	A1,A2	-2,-2	A1,N	-1,-1	-2,-2	A1,N	A1,B2	-1,-1	N,B1	A1,A2	B1,B1	B3,B2	A1,N	-2,-2	A1,N	A1,N	-2,-2	A1,B1	A1,A9	A1,N	B1,B3	B1,B3	B1,B3	A1,B1	B3,B1	A3,A2	A1,B3	B1,B2	B1,B1	N,A4	A1,B1	A1,A3	-1,-1	B1,B1	B1,B1	B1,B1	A1,A4	A1,N	A1,A1	A1,N	A1,A4	A1,N	A1,B1
iteration_897	-2,-2	-2,-2	A1,A2	A1,B3	-2,-2	-1,-1	A1,A2	A1,A1	A2,B3	A1,A2	N,A2	A1,A2	A1,B3	B2,B3	-1,-1	-2,-2	A1,A2	A2,B2	A1,N	-2,-2	A2,A1	A1,N	-1,-1	A1,B2	-1,-1	A1,N	-1,-1	B3,N	A1,B1	-2,-2	B1,B3	B4,N	A1,N	A1,A4	-1,-1	-1,-1	N,B1	A1,B4	A1,N	N,N	-1,-1	-2,-2	-2,-2	-2,-2	A4,B1	A1,B1	-2,-2
iteration_898	-1,-1	-2,-2	A1,N	N,A5	A1,N	-1,-1	A1,N	A1,A5	B5,N	A1,A5	B1,B2	A1,N	N,N	A1,B1	A5,A1	B1,B1	-1,-1	-2,-2	-2,-2	-1,-1	A1,B5	A5,B1	B2,N	A1,N	A5,B1	A1,B1	A5,B1	N,B2	N,A5	N,B5	N,N	N,B5	N,N	N,A5	N,B2	N,N	N,B5	N,B5	-1,-1	N,N	N,A2	N,N	N,N	N,A2	-2,-2	-2,-2	-1,-1
iteration_899	-2,-2	-2,-2	N,B1	B1,B2	N,B1	-2,-2	B1,B2	N,B1	-2,-2	N,B1	A1,A3	N,B1	-1,-1	A1,B1	B1,B1	A2,N	N,B1	-2,-2	-2,-2	-2,-2	-2,-2	A1,B1	A1,B1	B1,B2	A2,B1	N,B1	A2,B1	A4,B1	A1,B2	-2,-2	-1,-1	A1,B4	A4,B2	A1,A1	A1,B1	-1,-1	A1,B2	B2,B4	A4,A1	A4,B4	-1,-1	A1,B1	A3,B1	A1,A3	-1,-1	A1,A2	B1,B2
iteration_900	-1,-1	A2,A1	A2,A2	A2,B2	-1,-1	-1,-1	A2,A2	A2,B2	N,B3	A2,A2	B1,B4	A2,A2	A2,B2	A5,N	-1,-1	A3,B2	A2,A2	A2,B5	A2,B5	A2,N	B2,N	A2,B1	A2,B1	A5,B2	A2,B2	A3,A2	A3,A2	A1,A3	B2,B3	A2,A2	A1,B2	A3,A1	-1,-1	A2,B2	-1,-1	A2,B3	A2,A1	A2,A3	A3,B3	-1,-1	A1,B3	A2,B2	B2,B3	A2,A1	A1,N	-1,-1	A2,B3
iteration_901	-2,-2	-2,-2	A2,A3	A2,B4	-2,-2	A4,B1	A2,A2	-1,-1	-2,-2	A3,B4	A1,A1	A2,B4	A2,A2	-2,-2	A2,A3	-1,-1	A2,A2	A4,A2	A2,B1	A2,B1	-2,-2	-1,-1	A2,A1	-1,-1	A2,N	-2,-2	-2,-2	B1,B4	A3,A2	B2,B3	A3,B1	A1,B1	A2,B1	B2,B2	B2,B2	B1,B2	B1,B1	A2,A1	B1,B1	A1,B1	A1,B3	A2,B2	-1,-1	A2,A1	N,B1	B2,N	A2,B1
iteration_902	A1,A2	B4,N	A1,B4	A2,B3	A1,B4	-1,-1	A2,B4	A1,B3	A3,B1	A1,B3	A1,B4	A2,B4	A1,A2	A3,B1	A2,B4	A3,B2	A1,A2	B4,B2	A2,B4	-1,-1	A1,B1	B4,B4	A2,B4	A3,A1	A3,B4	B2,B4	B2,B4	A2,B3	B2,B3	A2,A3	A2,B2	-1,-1	A2,B2	A1,A4	A2,B2	A2,A2	A2,A1	A2,A1	A4,B4	A1,B2	A1,B2	A1,B2	-1,-1	-1,-1	A1,B3	A1,A1	-2,-2
iteration_903	A3,B1	B2,N	A3,N	A2,B3	A3,B2	-1,-1	A3,B3	A2,A3	A1,B4	A2,N	N,A2	A2,N	B3,N	-2,-2	A2,N	-2,-2	-1,-1	A3,A2	A2,B3	A3,B2	A1,A2	A2,A2	N,N	-2,-2	-2,-2	A2,N	-2,-2	A2,N	A1,N	-2,-2	-2,-2	A1,B4	A2,B3	B4,B1	-2,-2	-2,-2	A2,B4	B3,B4	A2,B4	A1,B3	A2,A1	-1,-1	A2,B1	-2,-2	A1,B1	B1,B4	A2,A2
iteration_904	-1,-1	A2,B3	A2,B1	A2,B2	A2,B4	B3,N	A2,A2	B1,B2	-2,-2	A2,A2	A2,N	B1,B2	A2,A2	A3,B1	A2,B1	A2,A1	A2,B2	A2,N	A2,B3	A2,B3	-2,-2	A2,B2	A2,B2	A2,B1	A2,B1	A2,B1	A2,A2	A2,N	B2,B1	-2,-2	-1,-1	A3,B1	A2,B2	A2,B2	N,B1	-2,-2	A2,A3	A2,A3	B2,B1	B2,B1	A1,B1	A2,B1	A2,B1	B1,B1	B1,B1	B2,B1	A2,B1
iteration_905	-2,-2	A3,B2	-1,-1	B4,B1	-1,-1	B3,B1	-1,-1	A3,B4	A1,B1	A3,B1	-2,-2	-2,-2	A3,B4	B5,N	A3,B1	A4,A1	-2,-2	-2,-2	A3,B3	-2,-2	B1,B4	-2,-2	-1,-1	B4,B5	-1,-1	A3,A4	A4,B1	-1,-1	B4,N	A3,B1	A3,N	A3,B1	-1,-1	A3,A2	A3,B4	A3,B1	A3,N	A3,B1	A3,B1	N,B1	A3,A2	A3,B4	-1,-1	A3,B4	-2,-2	-2,-2	-2,-2
iteration_906	B4,N	B4,B1	B4,B4	-1,-1	B1,B4	-2,-2	-1,-1	B4,N	A2,A3	B4,N	-2,-2	B4,N	-1,-1	-1,-1	A4,B4	A2,B3	A4,B4	-2,-2	-2,-2	-2,-2	A2,B4	-2,-2	-2,-2	A4,B2	A4,B3	A2,A4	A2,B4	-2,-2	-2,-2	A2,B1	A4,N	-2,-2	-2,-2	-2,-2	-1,-1	A4,B1	-1,-1	-2,-2	-2,-2	-2,-2	A5,B3	-2,-2	-2,-2	-1,-1	-2,-2	-2,-2	-2,-2
iteration_907	A2,B3	A2,N	B3,N	A1,B2	A2,A2	-2,-2	B2,B3	B2,N	-2,-2	B2,N	B2,B1	A1,N	-1,-1	A3,B1	A1,B3	A3,A1	B2,B3	-2,-2	-2,-2	-2,-2	-2,-2	A1,B2	-2,-2	A3,B2	A3,B3	A1,A3	A3,B3	B2,B2	A1,A1	N,B5	A1,B2	A3,N	A1,B2	A1,B4	A1,B2	B2,N	A3,B2	-1,-1	A3,B2	A1,A3	B2,B2	A1,A1	A1,B2	A1,B2	-2,-2	-1,-1	A1,A3
iteration_908	A1,B1	A2,B1	B1,B1	N,B1	A1,B1	A3,A2	B1,B1	N,B1	A1,A2	B1,B1	N,B5	B1,B1	B1,B1	B1,B3	B1,B1	A4,B1	-1,-1	A2,B1	A2,B1	A3,B1	A1,B1	B1,B5	N,B1	B1,B1	-1,-1	B1,B1	A4,B1	-2,-2	-2,-2	A2,A2	B1,B5	A3,B1	A3,A4	A3,N	B1,B5	A2,B1	A3,N	N,B1	A3,B2	B1,B2	B3,B1	A3,B1	A3,B1	A3,B3	A3,B2	A3,N	A3,N
iteration_909	-2,-2	-2,-2	-1,-1	A2,B1	-2,-2	A2,A3	A4,B1	-1,-1	B1,B1	B1,B4	A2,B2	A4,B1	A2,A4	A1,N	A2,B4	A2,N	A2,B4	A4,A3	A4,A3	A4,A2	A2,B1	B2,B1	A4,B2	-1,-1	A2,B4	A2,B4	A2,B4	A4,B1	A2,A2	-1,-1	A2,B1	A1,B3	A4,A2	-2,-2	-1,-1	A2,B1	A1,A2	A2,B3	A1,A4	A2,B3	-1,-1	A2,N	N,N	A2,B3	-2,-2	-2,-2	A1,N
iteration_910	A3,N	B2,B1	A3,B2	B2,B4	-1,-1	B2,B1	B2,B2	A3,B4	-2,-2	A3,B4	A1,B1	A3,B4	A3,B4	N,B4	B2,B2	A2,B1	A3,B4	B2,B1	B2,B1	B2,B2	-1,-1	A1,A3	B1,B4	B4,N	A2,B2	A2,B2	B1,B2	B1,B3	A2,B2	-1,-1	A3,B1	A4,B1	A2,N	-1,-1	-1,-1	A3,A1	A4,N	N,B1	A2,B1	A4,A2	-1,-1	A2,A2	A2,B1	A2,A3	A1,A4	A1,B3	A2,N
iteration_911	B3,B2	A1,B3	A1,B3	-1,-1	B3,B2	A1,A2	A1,B1	B3,B3	A1,B4	B3,B3	-2,-2	-1,-1	A1,B3	A2,A2	B3,B3	A2,B2	A1,B3	A2,B1	A1,B1	A1,A1	A5,B5	-2,-2	-2,-2	A1,A2	B2,B3	A2,B3	A2,B3	A4,B1	B3,N	-1,-1	B1,B3	A1,B3	B1,B3	N,B3	A4,N	A2,B1	-1,-1	B3,B3	B3,B1	A1,B1	A4,B1	N,N	N,B1	N,B1	A1,N	N,N	-2,-2
iteration_912	-2,-2	-2,-2	B1,B3	A2,A1	-2,-2	B2,B2	A1,B1	-1,-1	-1,-1	A2,B1	-1,-1	A2,B1	A1,B1	B1,B1	N,B1	A2,A2	-1,-1	A1,B2	A1,B2	B1,B2	A1,B3	A2,N	A1,B1	A1,B1	-1,-1	-1,-1	A2,B1	A1,A3	A2,B3	-2,-2	A2,A1	N,B1	A1,B3	A1,N	A2,A3	-2,-2	A1,N	-1,-1	B3,B1	B3,N	A1,B3	A1,A3	A1,A1	A1,A1	-1,-1	B5,N	A1,A1
iteration_913	-2,-2	-2,-2	A2,N	A2,B1	-2,-2	A5,N	N,B1	N,B1	N,B1	A2,A2	B3,B1	A2,N	A2,N	A1,B3	N,B1	A4,N	N,B1	-1,-1	A5,B1	A5,N	N,N	A2,B3	A2,B1	A2,B3	A4,B1	N,B1	N,N	A2,A2	B1,B1	A2,A1	A2,B1	B3,B1	A2,B1	N,N	A2,B1	A2,B1	B1,B3	A2,B3	A2,B1	-1,-1	A3,B2	A2,N	A3,N	-1,-1	B2,N	N,B2	A3,B3
iteration_914	A1,A3	A4,B1	A4,A1	A1,A2	A1,B1	B3,B1	A4,A2	-2,-2	A1,B3	-1,-1	-2,-2	A1,A2	A2,A1	A2,B3	A1,A4	B3,B1	A1,A2	A2,B3	A2,B1	A4,B3	A1,A4	-2,-2	-2,-2	A2,B3	A4,B3	A1,B1	A1,B3	A1,B3	A2,N	A1,B2	-1,-1	B5,N	A1,A2	A2,B2	B3,N	-1,-1	A2,N	A1,B5	A1,B5	A1,B5	A1,B3	B2,B3	B3,B3	A1,B2	A2,B1	A2,B1	A2,B3
iteration_915	A2,N	A2,B2	A2,A2	B4,N	A2,B2	A1,A4	A2,N	A2,B4	B2,B1	A2,N	B2,B3	A2,B4	A2,N	A3,B1	A4,B5	A1,A2	A2,B4	A1,N	-1,-1	A2,A1	A2,B2	A2,B2	A2,B3	N,B1	A2,B4	-1,-1	A1,B4	A1,B4	A2,N	-1,-1	A1,A2	-2,-2	A1,N	B4,B1	A1,N	-2,-2	-2,-2	-2,-2	-2,-2	-2,-2	A3,B2	A1,B1	-1,-1	A3,B1	A3,A1	A3,B4	-2,-2
iteration_916	A1,A1	-1,-1	A1,B2	A1,B3	A1,B2	A2,N	B2,B3	A1,A1	N,B5	-1,-1	A1,B1	A1,A1	B2,B3	A5,N	A1,A1	B3,N	A1,A1	-1,-1	A2,B3	A2,B3	A1,N	A1,B1	A1,A1	A5,B2	A1,B3	A1,B3	A1,B3	B1,B3	A1,A2	-1,-1	A1,B1	B1,B1	A1,B1	A3,N	A1,B1	A1,B3	A1,B1	-1,-1	B1,B1	B1,B1	B1,B2	B1,B4	-1,-1	A1,B1	A1,B4	A3,B4	A1,A1
iteration_917	-1,-1	-2,-2	N,A2	A1,N	-1,-1	-2,-2	A2,A1	-2,-2	-2,-2	A1,N	-2,-2	A2,N	A2,A1	A2,B1	A1,N	A1,B3	N,N	-2,-2	-2,-2	-2,-2	-2,-2	-1,-1	-1,-1	A2,B1	A1,A1	A1,N	A1,N	-1,-1	-2,-2	-1,-1	-1,-1	N,A4	A1,N	A1,B3	A1,N	A1,N	N,A4	N,N	A1,A4	A1,N	-2,-2	A1,N	-2,-2	-2,-2	B5,N	B3,B5	-2,-2
iteration_918	N,B3	A3,B2	B2,N	B2,B4	B2,N	A1,B1	B2,N	-2,-2	A1,B4	B2,B4	A2,B3	N,B2	B4,N	A3,B1	-2,-2	-2,-2	-1,-1	N,B1	A1,B2	A1,B2	-1,-1	B3,N	A2,N	B1,B4	-2,-2	-2,-2	-1,-1	A2,B2	B3,B1	-2,-2	-1,-1	B2,B2	A2,B3	A3,A2	A2,N	-2,-2	B3,B2	B3,B2	N,B1	N,B1	A3,B1	A2,A2	A2,B1	A3,A2	A3,B2	A3,A3	A2,B3
iteration_919	B3,B2	A4,B1	B1,B2	B3,B2	A4,B3	-2,-2	-1,-1	B1,B2	A1,B3	B1,B2	A1,A1	B2,B1	B1,B2	-2,-2	-2,-2	-2,-2	-2,-2	-2,-2	-2,-2	-2,-2	A1,B1	A1,B2	A1,B1	-2,-2	-2,-2	-2,-2	-2,-2	A2,B3	A2,A2	B2,B2	A2,N	A1,A1	A2,B2	B2,N	B3,B2	A2,B2	A1,B2	A1,B2	-1,-1	A2,A1	A1,B2	B3,B2	B2,B3	A1,B3	A3,B2	A3,B2	B2,B3
iteration_920	A4,B1	A3,B2	B2,B3	B3,B4	B2,B1	B2,B1	A3,B3	A4,B3	N,A3	A3,B4	-1,-1	A4,B4	A4,B3	B2,B1	-1,-1	-2,-2	A4,B4	B3,B2	B3,B1	A3,B2	A4,N	B4,B4	B4,B4	A4,B2	-2,-2	-2,-2	-2,-2	-1,-1	-2,-2	-2,-2	-2,-2	A1,A1	B4,B2	A2,B2	N,B3	-2,-2	A1,B4	A1,B4	-1,-1	A1,B2	A3,B1	B2,N	A3,N	B1,B2	-2,-2	-1,-1	B4,N
iteration_921	B1,B1	A2,B3	A2,B1	A2,N	A2,B1	B1,B2	A2,B1	A2,N	-2,-2	A2,N	B1,B3	A2,A2	A2,N	A1,N	A2,B1	B5,N	N,B1	A2,B1	A2,B2	A2,B1	-2,-2	A2,B1	A2,B3	A1,N	N,B1	A2,B5	A2,N	-1,-1	A2,B3	B4,N	A2,N	-2,-2	B3,N	A1,B1	A2,N	A2,B4	B3,N	B3,N	-1,-1	B3,N	A1,A3	N,B1	-1,-1	A1,N	A1,N	A3,B1	A3,N
iteration_922	A1,N	N,B4	N,N	A2,B2	N,N	-2,-2	B2,N	A2,N	-2,-2	B2,N	A2,B1	B2,N	A2,N	A1,N	B2,N	A1,A3	B2,N	B2,N	B2,N	B2,N	-2,-2	-1,-1	A2,N	A2,N	A3,B2	A3,N	A1,B2	B2,B2	A2,B2	A5,N	B2,B2	-2,-2	A2,A2	B3,B2	A2,B2	A5,B2	-1,-1	-1,-1	-1,-1	-2,-2	-2,-2	B2,B3	-2,-2	-1,-1	A4,N	A4,B3	-2,-2
iteration_923	A1,A3	A3,B1	A1,B1	A2,B3	A3,A3	A5,N	-1,-1	B1,B3	A2,N	A1,A2	B1,B4	A1,A2	A2,B1	N,B2	A1,A2	A1,N	B1,B3	A5,B3	-1,-1	A5,B3	A2,B3	A1,B1	A2,B1	A2,N	A1,N	-1,-1	-2,-2	A2,B3	B3,B2	B3,B1	A2,B3	B5,N	A2,B2	-2,-2	B3,B2	B3,B3	-1,-1	-1,-1	A2,B5	B2,N	A1,B1	B3,B2	B1,B3	B1,B3	-2,-2	-2,-2	A2,B3
iteration_924	-2,-2	-2,-2	A3,N	B2,N	A1,N	B4,N	A3,B2	B2,N	-2,-2	A3,B2	B2,B2	-1,-1	B2,N	A3,B1	N,N	N,B3	N,N	B2,N	A3,B4	B2,B4	B2,N	A3,B2	A1,N	A3,B2	N,B3	N,N	N,B3	B3,B2	A5,N	B1,B1	B2,N	A1,N	A5,B3	-2,-2	A5,B2	N,B1	A5,N	A5,A1	A5,A1	A5,N	-1,-1	-1,-1	-2,-2	-2,-2	-2,-2	-2,-2	-2,-2
iteration_925	-1,-1	-2,-2	A1,N	A2,A1	-2,-2	-2,-2	-2,-2	-2,-2	-2,-2	-2,-2	-2,-2	-1,-1	-2,-2	-2,-2	N,A2	N,B4	-2,-2	-2,-2	-2,-2	-2,-2	A1,N	A1,N	A1,N	-2,-2	B4,N	N,N	A2,N	-1,-1	-1,-1	A1,N	A2,B3	B1,B2	A1,N	A3,A2	-2,-2	B3,N	N,B1	A1,B1	A1,B2	-1,-1	N,B3	N,A4	N,N	-2,-2	A1,B4	A3,B4	N,N
iteration_926	A2,N	B3,N	-2,-2	-1,-1	A2,B3	A2,B2	-1,-1	A2,N	B4,N	-2,-2	B2,N	A2,N	A2,N	A1,B4	A2,N	A3,B1	-2,-2	A2,B2	B2,N	B2,B2	A2,B4	A2,N	A2,B2	A1,A2	A3,A2	N,B1	A2,B1	B2,N	A2,A1	-2,-2	A1,N	A3,B1	A2,B2	-1,-1	A2,B2	A1,N	A2,A3	A2,B1	A2,A3	A2,B1	A2,B1	-1,-1	A2,N	B1,B2	-2,-2	-2,-2	N,A3
iteration_927	-2,-2	-2,-2	B5,N	B2,N	-2,-2	A4,A1	B5,B2	B5,B2	-2,-2	B2,N	-2,-2	B5,N	B2,N	-2,-2	B2,N	A2,B3	B5,N	-1,-1	A4,B2	A4,B5	-2,-2	-2,-2	-2,-2	B2,N	A2,N	-1,-1	A2,B2	N,B2	N,B2	A2,B1	N,N	N,B2	A1,N	N,B1	N,N	N,B1	N,N	B2,N	B2,N	-1,-1	B5,N	N,N	N,B5	N,B5	A1,B2	B2,B1	N,B5
iteration_928	-2,-2	-2,-2	-1,-1	A2,B1	-2,-2	A4,N	A3,B1	A2,A2	B4,N	A2,A2	B2,B1	A2,A3	A2,B1	B3,B2	A2,B1	-1,-1	A2,A3	A3,N	A3,A4	A3,A4	A2,B4	A2,B2	A3,B1	B1,B3	A2,B3	B1,B3	B1,B3	-1,-1	A4,B1	N,B2	A4,A2	N,A4	A4,A1	-1,-1	A2,B1	A2,N	A4,A4	A1,N	A4,N	A1,A4	A2,B3	A2,B1	A2,B3	A2,A2	A1,B2	A1,A4	A2,A4
iteration_929	A3,B2	B3,B2	A3,B3	A4,B5	B2,B3	N,N	A3,B5	A3,A4	N,B4	-1,-1	B4,B1	A3,A4	B3,B5	-2,-2	B3,B5	N,B2	B3,B5	B5,B4	-1,-1	A3,B1	A3,N	A4,B4	A3,B1	-2,-2	-2,-2	B3,N	-2,-2	A4,A1	B5,N	-2,-2	A4,N	B2,B2	A1,N	B3,B2	A4,B5	-1,-1	A1,B2	A1,B2	A1,B2	A1,B2	-1,-1	B5,B3	-1,-1	A1,B3	-2,-2	-2,-2	B2,B3
iteration_930	A3,B2	A2,A3	A2,B2	A4,N	A2,B2	A3,B2	A2,N	A4,B2	A1,A1	A2,N	-1,-1	A2,A4	-1,-1	-2,-2	B2,N	A2,A1	A2,A4	-1,-1	A3,N	A3,A2	A4,A1	A2,B1	A4,B1	-2,-2	A2,B2	A1,N	A2,N	A5,N	A4,B1	A1,A1	N,B1	-1,-1	N,B1	N,A2	A5,B1	A1,N	-1,-1	-2,-2	-2,-2	-2,-2	A1,B2	A5,N	-1,-1	-1,-1	A1,B1	N,B1	A1,B3
iteration_931	-1,-1	B2,B1	B2,B2	A1,N	-2,-2	A3,B2	B2,N	A1,B2	-2,-2	B2,N	A1,B3	A1,B2	A1,B2	B3,B2	-1,-1	-2,-2	A1,B2	A3,B2	A3,B2	A3,B2	-1,-1	A1,A1	A1,B2	B2,B3	A1,N	-2,-2	-2,-2	-2,-2	-2,-2	-2,-2	-2,-2	B1,B3	A2,N	B3,N	-2,-2	-2,-2	N,B1	A2,B1	B3,N	A2,B1	A3,B1	A4,B3	A2,B1	-2,-2	B1,B4	N,B1	N,B1
iteration_932	B4,N	A3,B1	B1,B4	A4,A3	A3,B4	N,B1	A3,B4	A3,B4	A2,A2	A4,B4	A2,B2	A3,B4	A3,B1	A1,A1	A3,B4	A3,A1	A3,B1	B4,N	A3,N	B4,N	A2,B4	A3,B2	-1,-1	A3,A1	A3,A3	-1,-1	A3,B4	-1,-1	A4,B1	A1,B4	A3,B1	N,A2	A4,A3	-2,-2	A3,B1	A3,A1	A3,N	A3,N	A4,A2	A4,N	N,N	-1,-1	N,A2	N,A5	-2,-2	-2,-2	A2,A3
iteration_933	N,B5	N,A4	N,N	N,B4	B5,N	A1,B1	N,B4	N,B4	A3,B1	N,B4	A1,B1	N,N	N,B4	B1,B3	-1,-1	-1,-1	N,N	N,B1	N,B1	B1,B4	N,B1	A1,N	N,B1	N,B1	A2,B4	-2,-2	A1,N	-2,-2	-2,-2	-2,-2	-2,-2	-2,-2	-2,-2	-2,-2	-2,-2	-2,-2	B4,B1	N,B1	-1,-1	N,B1	B2,B2	A2,N	A2,B2	A2,B2	-1,-1	-2,-2	A2,B4
iteration_934	-2,-2	-2,-2	B3,N	A1,A1	-2,-2	-2,-2	A1,N	A1,N	-2,-2	A1,N	-2,-2	A1,N	A1,B3	B2,B1	A1,N	-2,-2	A1,B3	-2,-2	-2,-2	-2,-2	-1,-1	-2,-2	-2,-2	B3,B2	A1,N	A1,N	A1,N	A1,N	A1,B3	A2,A2	A1,B3	B1,B1	B3,N	B2,N	A1,B3	A2,B3	B1,B3	N,B1	N,B1	N,B1	-2,-2	A1,N	N,A3	-1,-1	A3,N	A3,B2	N,B1
iteration_935	-2,-2	-2,-2	B5,N	A1,N	-2,-2	-2,-2	-1,-1	-1,-1	-2,-2	N,N	-1,-1	B5,N	B5,N	-2,-2	B5,N	A4,B1	A1,B5	-2,-2	A1,N	-2,-2	N,B1	B5,N	-2,-2	B5,N	A4,N	A4,B5	B1,B5	A1,N	A1,A3	N,B1	A3,N	-1,-1	A1,N	B3,B1	A1,A1	A3,B1	N,B1	N,B1	A1,N	N,N	B2,N	A1,B3	-1,-1	B3,B2	A1,B2	B2,B1	-1,-1
iteration_936	A1,B2	-1,-1	A1,B1	B3,B3	-1,-1	A5,N	B1,B3	A1,B3	A1,B1	A1,B3	-2,-2	B1,B3	A1,B3	A2,B1	A1,B3	A1,A4	B1,B3	B3,N	A5,B3	B3,N	B1,B3	-1,-1	-2,-2	A1,A2	A1,B3	A1,A1	A1,A4	B3,B2	B3,B1	N,B2	B3,B3	B4,N	B2,B3	A1,B5	B2,B3	B3,N	B3,B4	B3,N	B3,B4	B2,B4	A2,N	A3,B2	-1,-1	A2,B2	B2,B2	A3,B2	A3,B3
iteration_937	A1,N	-2,-2	A1,N	A2,B3	-2,-2	-1,-1	A2,A1	A1,B3	A2,A2	A1,B3	-1,-1	A2,N	A2,N	-2,-2	-1,-1	A2,A2	A2,A1	-2,-2	-2,-2	-2,-2	A1,A2	A2,B2	B2,N	-2,-2	A2,N	A2,N	A2,B3	A2,A2	B3,N	A2,A3	-1,-1	B2,B1	A2,B3	A1,A1	A2,B3	A2,B3	A2,B2	A2,B2	A2,B1	A2,B2	B1,B3	A1,B3	A1,B1	B3,B3	B4,N	A1,B4	A1,A2
iteration_938	-1,-1	A1,B2	A1,N	A1,B2	A2,B2	B2,B3	A1,N	A1,N	-2,-2	A1,B2	-2,-2	A1,N	A1,N	B4,N	A1,B2	-1,-1	A1,B2	B3,N	A1,B2	A1,B2	-2,-2	A1,N	A1,N	A1,B4	A3,B2	-1,-1	A3,B2	A1,B4	B2,B2	A2,N	B4,B2	A1,B4	A1,B2	B1,B4	B4,B2	A2,B4	B2,B4	A1,B2	B2,B4	B2,B4	A3,B2	B1,B2	A3,B1	A3,A1	A1,N	B4,N	B1,B2
iteration_939	B1,B2	A2,B1	A2,B1	A2,B3	-1,-1	A2,B3	A2,B1	A2,B1	B1,B1	A2,B1	B3,B1	A2,B3	B1,B3	A3,N	B1,B3	A3,N	A2,A2	B1,B4	A2,B1	A2,A2	A2,B1	A2,B3	-1,-1	A3,B1	A3,B1	A3,B3	A3,B1	A2,A3	B2,B3	A4,N	A2,B2	A2,A2	A2,B2	B1,B3	A2,B2	A2,A4	A2,B2	-1,-1	A2,A2	A2,A2	N,B1	A2,B1	A2,B1	A2,B1	N,B1	-1,-1	A2,B1
iteration_940	B2,B2	A4,A1	A4,B2	A1,N	A4,B2	A1,B1	B2,N	A1,B2	N,A2	A4,N	A1,B1	B2,N	A1,B2	A5,N	A1,B2	A2,B2	-1,-1	B1,B2	N,B1	A1,B2	N,N	A1,B2	B1,B2	A1,A5	B2,B2	B2,B2	A2,B2	-2,-2	-2,-2	-1,-1	-2,-2	B4,B1	A3,A1	B1,B3	A1,N	-2,-2	A1,B1	A3,B4	A1,B4	A3,B1	A2,A3	N,B1	A2,B1	A3,N	-2,-2	-1,-1	B1,B1
iteration_941	-2,-2	-2,-2	-1,-1	A1,B3	-2,-2	-2,-2	A1,A5	A1,A4	-2,-2	-1,-1	-1,-1	A5,B3	-1,-1	-2,-2	A4,B3	B2,B2	A1,A5	-2,-2	-2,-2	-2,-2	-2,-2	-1,-1	A1,B3	-2,-2	A4,B2	N,N	-1,-1	A2,B3	A1,A4	-2,-2	-1,-1	A2,B2	A2,A4	A4,B1	A2,A4	-2,-2	A2,B2	A2,A4	A2,B2	A2,A2	B2,B2	A4,A4	A4,B2	A4,B2	-1,-1	-1,-1	A4,B2
iteration_942	A1,B2	N,B3	B2,N	A2,B5	A1,N	B1,B1	A2,B2	A2,B2	B1,B3	A2,N	-2,-2	A4,B3	A2,N	A1,B1	A2,B2	N,B2	B5,B2	A2,B1	A2,B1	A2,B1	B2,B1	-2,-2	-2,-2	A1,A2	B2,N	A2,N	A2,N	B5,N	A2,B3	-2,-2	B3,B5	A3,B2	B3,N	A2,A2	A2,B5	-2,-2	B2,B3	B2,B3	B2,B3	-1,-1	A3,A1	A2,A2	A2,A3	A2,A3	A4,B1	-1,-1	A2,B2
iteration_943	B2,B2	A1,A1	A1,B2	A2,B1	A1,B2	N,B1	B2,B1	A2,B2	N,B3	A1,A2	-2,-2	A1,A2	A2,B2	N,B4	A1,B1	A1,B1	-1,-1	-2,-2	-2,-2	-2,-2	B2,N	-2,-2	-2,-2	A2,N	A1,B1	B1,B1	B1,B1	A2,N	B1,B1	N,B3	A2,B1	-1,-1	A2,B1	B5,N	A2,B1	N,B1	B1,B3	A2,B1	A2,B3	A2,B1	A1,B3	B1,B5	B3,B5	B3,B5	A2,B1	B1,B5	-2,-2
iteration_944	B4,B1	-2,-2	A5,B4	A1,N	A1,B5	A3,A2	A1,B5	-2,-2	A3,B1	A1,B5	A1,N	A1,B5	A1,B5	B1,B1	-1,-1	-2,-2	-2,-2	A3,B5	A1,A2	A3,B5	-1,-1	A1,B5	A1,N	B5,B1	-2,-2	-2,-2	-2,-2	B4,N	A1,N	A1,A1	A1,B4	A3,B1	N,N	-2,-2	B4,N	A1,B4	N,B1	A3,N	-1,-1	A3,N	-2,-2	-2,-2	-1,-1	-2,-2	-2,-2	-1,-1	A2,B1
iteration_945	-1,-1	B1,B1	B1,B1	N,N	B1,B3	-2,-2	N,B1	-1,-1	-2,-2	-1,-1	A2,A1	N,B1	N,B1	-2,-2	N,B1	A3,N	N,B1	N,B1	-2,-2	-2,-2	-2,-2	A2,N	A2,B1	N,B1	A3,B1	A3,B1	-1,-1	N,A4	N,A4	-1,-1	A4,N	B2,B2	A4,N	B1,B2	N,N	A4,B2	A4,B2	B2,N	A4,B2	A4,B2	A1,A2	N,B1	A1,B1	A2,N	-2,-2	-2,-2	A4,B1
iteration_946	B4,N	A1,B3	A1,B4	A2,B2	A1,B4	N,A5	B4,B2	A1,B2	-1,-1	B4,B2	A2,B3	A1,A2	A2,B4	A1,A2	A2,B4	-1,-1	A1,A2	B4,N	B2,N	B2,N	A1,B4	A2,A1	A2,A1	A1,B4	B4,N	A2,A2	-1,-1	A2,N	-1,-1	A2,A1	A2,B3	-1,-1	A2,B2	-2,-2	B3,N	A2,A2	B2,B5	A2,N	A2,B5	A2,B5	-2,-2	-1,-1	A1,N	A1,N	-2,-2	-2,-2	A1,B2
iteration_947	-2,-2	-2,-2	A3,A4	N,N	-2,-2	A1,B4	N,A3	N,A3	-1,-1	N,A3	A3,A1	A3,N	N,A3	A1,A2	N,A3	-2,-2	-1,-1	A1,A3	B4,N	B4,N	-2,-2	-2,-2	A3,B3	A1,N	-2,-2	-2,-2	-1,-1	-1,-1	B3,N	A1,B3	N,N	A2,B1	A5,B3	-1,-1	A5,N	A1,N	A2,B3	A2,B3	A5,A2	-1,-1	-2,-2	-1,-1	A5,N	-2,-2	-1,-1	-2,-2	A2,A5
iteration_948	B3,B2	B3,B2	B3,B3	A4,N	B2,B3	-2,-2	B3,N	B3,N	-1,-1	A4,B3	-1,-1	B3,N	A4,B3	A3,B2	B3,N	-1,-1	A4,B3	-2,-2	-2,-2	-2,-2	-1,-1	B3,N	B3,N	B3,B2	-2,-2	-2,-2	-2,-2	-2,-2	-1,-1	-2,-2	-2,-2	-2,-2	-2,-2	A5,N	-1,-1	-2,-2	-2,-2	-2,-2	-2,-2	-2,-2	B1,B1	N,N	N,B1	N,B1	B3,N	A5,B3	-1,-1
iteration_949	A2,B1	A3,N	A3,B1	B2,N	A2,N	A3,B2	A3,B2	B1,B2	A1,A3	A3,N	-2,-2	B1,B2	B1,B2	-2,-2	N,B1	A2,B1	B1,B2	B2,B2	A3,B2	A3,B2	A1,B1	-2,-2	-2,-2	-2,-2	N,B1	A2,B1	N,N	A3,B2	A2,N	-1,-1	A3,A2	B1,B1	A3,N	B3,B1	A3,A2	A3,B1	-1,-1	-1,-1	A3,B1	-1,-1	-1,-1	A2,B3	B3,B1	B3,B1	-2,-2	-2,-2	A3,B3
iteration_950	A3,B1	B2,B2	B1,B2	A2,A3	B1,B2	B2,B2	-1,-1	A3,B2	A1,N	A2,B1	B2,B1	-1,-1	A3,B1	B1,B4	A2,B1	A4,N	A3,B1	B2,B1	B2,B1	A3,B2	A3,A1	A2,B2	-2,-2	A3,B1	-1,-1	A2,A4	A4,B1	-2,-2	A2,B3	-1,-1	A5,B5	A4,B1	B3,N	-2,-2	A2,A3	-2,-2	B1,B3	B1,B3	-1,-1	B1,B3	-1,-1	-1,-1	A3,B1	-2,-2	-1,-1	-2,-2	A3,B1
iteration_951	B1,B3	A2,B3	-1,-1	-1,-1	A2,B1	N,B2	A2,B1	A2,B3	-1,-1	-1,-1	-2,-2	-1,-1	A2,B3	B2,B1	A2,B3	B2,N	A2,B1	B1,B2	-1,-1	A2,N	A2,B4	-2,-2	-2,-2	A2,B2	A2,N	B3,B2	A2,B2	-2,-2	-2,-2	B1,B2	A2,A1	-2,-2	-2,-2	-2,-2	-2,-2	A2,B1	-2,-2	-2,-2	-2,-2	-2,-2	A1,B2	A2,A1	A1,A2	A1,A2	-1,-1	-2,-2	-2,-2
iteration_952	A3,B2	-1,-1	A3,N	A2,B1	A3,N	B1,B1	A2,A3	A2,A3	-2,-2	N,B1	A1,B4	A2,N	N,B1	-1,-1	-1,-1	B1,B1	N,B1	A2,B1	A3,B1	A3,B1	-2,-2	-1,-1	A2,B4	A1,B1	A3,B1	A3,B1	A3,B1	-1,-1	B1,B4	A2,A1	-1,-1	A1,A2	A2,B4	A1,B3	A2,B1	A2,B3	A2,A2	A1,B4	A2,A2	A2,A2	A5,N	A2,B3	-1,-1	A5,B3	A2,B2	-1,-1	A2,A2
iteration_953	B2,B2	A1,N	B2,N	A1,B3	A1,B2	-2,-2	A1,N	A1,B2	-2,-2	A1,B2	A1,A1	A1,B2	A1,N	A2,B2	B3,B1	-2,-2	B3,N	A1,N	-2,-2	A1,N	-1,-1	A1,A1	A1,B2	B2,N	-2,-2	-2,-2	-2,-2	A1,A1	B3,N	B1,B2	A1,B3	A2,B2	A1,N	B1,B4	A1,B3	A1,B1	A2,N	A1,B2	A1,B2	-1,-1	B2,B1	A1,B1	A1,B1	A1,B2	-2,-2	-2,-2	A2,B1
iteration_954	A1,A2	B2,N	A1,B2	A3,B1	A2,N	-2,-2	A1,A3	-1,-1	-2,-2	A3,B2	A2,A2	B2,B1	A1,B1	A2,B2	A1,A3	-1,-1	B2,B3	-2,-2	-2,-2	-2,-2	-2,-2	A2,B2	A2,B1	A1,A2	-2,-2	-2,-2	-2,-2	A3,A1	A2,B1	-1,-1	A3,B1	A1,B2	A2,A3	A3,B1	A3,B1	A3,B1	A2,B2	A1,A2	A1,A3	A3,B2	A4,N	B1,B1	A4,B1	A4,B1	N,A2	A3,N	A4,B2
iteration_955	B1,B1	A3,B1	B1,B1	N,N	A3,B1	B2,B3	A3,B1	A3,B1	N,B5	A3,B1	-2,-2	-1,-1	A3,B1	-1,-1	A3,B1	A3,A1	A2,B1	A3,B2	A3,B2	B1,B3	A3,N	N,B1	N,B1	A3,B1	A3,A1	A3,B1	A3,A3	N,A3	A2,B1	A2,A1	N,B1	-2,-2	A2,N	-2,-2	N,B1	A2,B1	N,A2	A2,N	-2,-2	A2,N	A1,N	N,B1	A1,B1	N,B1	-2,-2	-2,-2	N,B1
iteration_956	B1,B1	B1,B4	B1,B1	A2,N	B1,B4	-1,-1	A2,B1	A2,B1	A3,A2	N,B1	B2,B2	A2,B1	B1,B2	-1,-1	N,B1	-2,-2	A2,B1	N,B1	B1,B5	A2,B5	A3,B1	A2,B2	-1,-1	N,B1	-2,-2	-2,-2	-2,-2	N,B5	A2,B2	-2,-2	A2,N	A1,B4	B2,N	N,B1	A2,N	-2,-2	A1,B2	A1,B2	B4,N	A1,B2	A3,B1	N,A2	-1,-1	N,B1	-2,-2	-2,-2	A1,A3
iteration_957	B5,N	A1,A3	A1,N	N,N	A1,B5	N,A2	N,N	A1,B3	A2,B3	N,N	-2,-2	N,B3	-1,-1	-2,-2	B3,N	A2,B1	-1,-1	N,N	N,N	N,A2	B3,B3	-2,-2	-2,-2	-2,-2	N,B1	B1,B3	A2,B3	A4,N	A2,B3	A3,B2	B3,N	A2,B1	A4,B3	A1,A1	A2,A4	B2,N	A4,B1	B3,B1	A4,B1	A2,B3	B1,B3	A2,A1	A1,B1	A2,B1	B2,B1	A1,B2	A4,B1
iteration_958	A3,B2	N,A3	B2,N	B4,B1	B2,N	A2,B1	B4,N	B2,B1	N,B4	B2,B4	A3,N	B4,B2	N,B4	A1,B3	-1,-1	A4,A1	N,B1	-1,-1	A2,B4	A2,B4	N,B1	A3,B4	B4,N	A1,N	A4,B5	A4,B1	A4,B1	B1,B1	A1,B4	A1,A2	B4,B1	A3,A1	B4,B1	A4,N	A1,B1	A1,B4	A1,B1	A3,B4	A1,B4	A3,B4	A4,B1	A4,B1	-1,-1	A4,B1	A1,B1	A4,B1	-1,-1
iteration_959	A4,N	A3,B2	A3,A4	A1,N	B2,N	-1,-1	N,A3	-2,-2	-2,-2	-2,-2	A2,B3	N,A3	A4,A1	-2,-2	N,A3	A2,B1	A3,N	-2,-2	A3,N	N,N	-2,-2	A2,N	A2,N	-2,-2	N,B1	-1,-1	A2,N	-1,-1	-1,-1	-2,-2	A1,B2	-1,-1	A3,B2	A2,B3	A1,B2	-1,-1	B2,B3	-1,-1	A1,B2	A3,B3	A1,N	A2,B2	A1,B2	A1,B2	A1,B3	A1,A2	B2,B2
iteration_960	A1,A2	A2,B1	A2,A1	N,B1	A1,B1	-1,-1	A1,N	A1,N	A1,B2	A2,N	-1,-1	A2,N	-2,-2	-2,-2	A3,A1	A1,B3	A1,N	N,B1	-2,-2	-1,-1	-1,-1	A2,B5	A2,N	-2,-2	A3,B3	-1,-1	A1,A1	A2,A3	B2,N	A2,B3	A2,B2	B1,B2	A3,N	A1,B1	A2,N	A2,A2	A3,B1	-1,-1	A3,B1	-1,-1	-2,-2	-1,-1	-1,-1	-2,-2	A1,B3	B3,B1	A1,B1
iteration_961	A3,B2	N,B3	A3,N	B3,B4	A3,N	A1,B1	A3,B3	B4,N	-2,-2	B4,N	N,B4	N,B3	B3,N	A1,A1	A3,B3	A2,A2	A3,B3	A1,B3	-1,-1	A3,B1	-2,-2	B4,B3	N,N	A1,N	A3,A2	A3,A2	A2,B3	A2,B3	B1,B4	-2,-2	-1,-1	A2,B3	A2,B1	A1,B2	B3,B1	-2,-2	A2,B3	A2,B3	A2,B1	-1,-1	-1,-1	B2,B3	A5,B3	A5,B3	-1,-1	A1,B2	A5,B3
iteration_962	-1,-1	A4,N	B2,N	A1,B1	A4,B2	-1,-1	B1,B2	B1,B2	A1,A1	A1,N	B4,N	A1,B2	-1,-1	A2,B2	A1,B2	-1,-1	A1,B2	-2,-2	-2,-2	-2,-2	A1,B2	B2,B4	B2,B4	B2,N	A3,B2	A1,A2	A3,B2	-1,-1	B1,B1	A1,A1	A1,B1	A5,N	A1,B1	B2,B1	A1,B1	A1,B1	A1,A5	A1,A5	A5,B1	A1,N	A3,N	A3,B1	A3,B2	A1,N	A1,A2	A1,B2	-1,-1
iteration_963	A2,A2	B4,N	A2,B4	-1,-1	A2,N	N,A4	A2,N	B4,N	-1,-1	B4,N	-1,-1	-1,-1	A2,N	B5,N	A2,N	N,A2	B4,N	-1,-1	N,A4	N,N	B4,N	-2,-2	-2,-2	A2,B5	A2,A2	N,N	A2,N	A5,N	B4,N	A4,A1	A5,B4	B4,B1	A5,B4	B2,B2	N,N	A5,A4	A4,B4	B4,B1	B4,B1	B4,B1	A4,B1	B2,N	A4,B2	-1,-1	A2,A3	A2,B2	B2,B4
iteration_964	A2,B2	B5,N	B2,B5	A4,B4	B2,B5	A5,N	B4,B5	B4,B5	-2,-2	B4,B5	A1,B2	A4,B2	A4,N	B2,B2	A4,B2	B2,B2	-1,-1	-1,-1	A5,B4	B5,N	-2,-2	B2,B2	A4,B2	A4,B2	B2,B2	A4,B2	B2,B2	A4,A1	B4,N	A1,A3	A4,B4	A5,N	A1,B4	A1,A1	-1,-1	A1,B4	A5,B4	-1,-1	-1,-1	B4,N	A2,A1	A1,B4	A2,B4	-1,-1	A1,B2	A1,A1	A2,A5
iteration_965	-2,-2	-2,-2	A1,A3	A3,N	A1,N	N,B5	A3,A3	A1,A3	-2,-2	A3,A3	-2,-2	A1,N	A1,N	-2,-2	A1,N	A2,B3	-1,-1	A3,N	A3,N	A3,N	-2,-2	-2,-2	A1,N	-2,-2	A2,A1	A2,N	-1,-1	B5,N	A3,B1	-1,-1	A3,B5	A3,A2	A3,B5	A1,N	B1,B5	A3,A1	-1,-1	-1,-1	A3,A2	A3,A3	B3,N	N,B1	B3,N	-2,-2	-2,-2	-2,-2	A3,B3
iteration_966	A1,B1	N,A4	-1,-1	-2,-2	N,B1	N,A3	N,B3	B3,N	A3,B1	-2,-2	N,A2	-1,-1	-2,-2	-2,-2	N,B1	A1,B4	-2,-2	A3,N	B3,N	N,N	A3,B3	N,B1	N,N	-2,-2	B4,B1	B4,B1	B4,B1	-2,-2	-1,-1	-2,-2	-2,-2	A5,N	B2,B1	B5,N	-2,-2	-2,-2	N,B1	B2,N	B2,N	A5,B2	A1,B4	-1,-1	B4,B5	A1,B1	A3,B1	A3,B5	-2,-2
iteration_967	-2,-2	-2,-2	N,B4	N,B1	-2,-2	A3,B1	N,B1	N,N	B2,B2	N,N	A2,N	N,B1	-1,-1	A2,B2	-1,-1	-2,-2	N,B1	N,B1	A3,N	-1,-1	N,B2	A2,B1	N,N	A2,N	N,B1	N,B1	-2,-2	A3,N	-1,-1	A2,A2	A3,B4	B2,B2	A3,B4	B1,B3	A3,B4	A3,A2	-1,-1	B4,B2	A3,B2	A3,B2	-2,-2	-1,-1	-1,-1	-1,-1	-1,-1	A1,B1	-2,-2
iteration_968	-2,-2	-2,-2	B1,B2	-1,-1	-2,-2	-1,-1	A2,B1	A2,B1	A2,A2	A1,B2	B3,B1	A1,B2	A1,B1	A3,A2	A1,B2	A2,N	A1,B2	A2,N	-1,-1	A4,B1	A2,B1	-1,-1	A1,B3	A3,B1	A2,B2	A1,A2	A2,B2	-2,-2	-2,-2	A1,N	-2,-2	-2,-2	-1,-1	-2,-2	-2,-2	-2,-2	-2,-2	-2,-2	A1,N	A1,N	-2,-2	-2,-2	-2,-2	-2,-2	-2,-2	-2,-2	-2,-2
iteration_969	-2,-2	N,B1	-2,-2	-2,-2	-2,-2	-1,-1	-2,-2	-2,-2	A1,B4	-2,-2	A2,B1	B1,B2	-2,-2	-2,-2	B1,B2	A1,A4	-2,-2	-1,-1	-1,-1	-2,-2	-1,-1	B1,B2	A2,B1	-2,-2	A1,B3	A4,B3	A1,B1	-2,-2	-2,-2	-2,-2	-2,-2	A4,N	B1,B2	A1,A2	B1,B2	-1,-1	N,B1	N,B1	A4,B1	A4,B2	B1,B4	A1,B1	A1,B1	-1,-1	B4,N	A1,B4	N,B1
iteration_970	A3,B2	A1,A4	A1,B2	A3,B3	A3,A4	A2,B2	B2,B3	-1,-1	-2,-2	A1,A3	B5,N	A1,B3	-1,-1	N,N	A1,B3	N,A3	A3,B2	A2,B2	B2,B2	A2,B3	-1,-1	A1,B5	A1,B5	-1,-1	A1,A3	-1,-1	B3,N	A2,B3	A3,B2	-2,-2	B3,B2	B1,B3	B3,B2	N,B8	B3,B2	-2,-2	B1,B2	B2,B3	B2,B3	B3,B1	A3,B1	B3,N	A3,B3	N,B1	-2,-2	-2,-2	B3,B1
iteration_971	B4,B1	A1,B3	A1,B4	A1,A1	B3,B4	-1,-1	A1,A1	A1,B4	A2,N	A1,B4	A3,B2	-1,-1	A1,A1	-1,-1	A1,B4	A2,A1	A1,B4	A1,N	A1,N	A1,A4	A1,A2	B2,B4	B2,B4	A1,N	A2,B4	A2,B4	A2,B4	A1,B4	A1,B1	B2,N	A1,B4	B1,B1	A1,B4	A4,N	A1,A3	B4,B2	B4,B1	A1,B1	A1,B1	B4,B1	A2,A2	A4,B1	A2,B1	A2,B1	-2,-2	A4,N	-1,-1
iteration_972	-2,-2	-2,-2	-2,-2	-2,-2	-2,-2	A1,B1	A3,A4	A2,A4	B1,B1	-1,-1	-1,-1	A2,A4	A3,A4	B3,N	A3,A4	B4,B1	-2,-2	B1,B2	A3,B1	A1,A4	A2,B1	-1,-1	A2,B4	A3,B3	A3,B4	A3,B4	A3,B4	-2,-2	-2,-2	-1,-1	A1,N	B3,N	A1,N	-2,-2	A1,N	A1,N	N,B3	N,N	-1,-1	A1,B3	A4,B1	A1,N	A4,A1	A1,B1	-2,-2	-2,-2	A1,N
iteration_973	A3,A2	A1,B1	A1,A3	A3,A3	A1,A2	A1,B4	A1,A3	A3,A3	A1,A4	A3,A1	B2,B2	A3,A3	A3,A3	A2,A2	-1,-1	-2,-2	A3,A3	A1,A1	-1,-1	A1,A1	A3,A1	A3,B2	A3,B2	A3,A2	-2,-2	-2,-2	-2,-2	A3,A2	A3,A1	B3,B2	A3,A3	-2,-2	A2,A1	N,B4	A1,A3	A3,B3	A2,A1	-1,-1	-2,-2	-1,-1	A4,B5	A1,N	-2,-2	-2,-2	N,A2	N,N	A2,B4
iteration_974	B2,B3	B2,B2	B2,B2	A2,A2	B2,B2	-1,-1	A2,B2	A2,B2	B3,B2	-1,-1	A1,B3	A2,B2	A2,B2	A1,B3	A2,B2	A2,N	A2,B2	A2,B1	A2,B1	A2,B1	B2,B3	A2,B3	A1,A2	B2,B5	A2,B2	B2,N	A2,B2	A2,A3	A2,A3	A3,B1	A2,A2	-1,-1	-1,-1	-2,-2	A2,A3	A2,B1	-2,-2	A2,B4	A3,B4	A3,B4	-2,-2	-2,-2	-2,-2	-2,-2	-2,-2	-2,-2	-2,-2
iteration_975	-1,-1	N,B1	N,B1	A2,B3	-2,-2	B1,B3	B3,N	B3,B3	A3,A2	B3,B3	B4,N	B3,B3	B3,B3	B1,B2	B3,N	A1,B3	A2,N	B3,N	B3,B3	N,B1	A3,B3	B3,B4	B3,N	B3,B1	A1,N	A1,B3	B3,B3	B3,B1	A2,B3	A1,B2	B3,B1	A3,N	B3,B1	A1,B2	B3,B3	A1,B3	A3,B3	A3,B3	B3,N	N,B1	B2,B3	B2,B3	B2,B2	B3,B3	A2,B3	A2,A1	B3,B2
iteration_976	A1,A4	A1,B2	A1,A1	-1,-1	A1,B2	B2,B2	A1,B1	A1,B1	A1,A3	A1,B1	B1,B2	A1,A4	A1,N	B4,N	A4,A1	A1,B2	A1,B1	B1,B2	B1,B2	-1,-1	A1,A1	A1,B1	A1,B2	A1,B4	A4,B2	A1,A1	A4,B2	A4,B1	A3,B1	A1,B4	B1,B1	A3,N	A3,B1	N,B4	A3,B1	-1,-1	N,B1	A3,A3	A3,B1	A3,A3	A3,N	N,B1	A3,B1	N,B1	-2,-2	B4,N	N,B1
iteration_977	-2,-2	-2,-2	B5,N	A1,B2	-2,-2	A4,N	A1,B5	A1,B5	A4,A1	B2,B5	-1,-1	B2,N	B2,N	-1,-1	A1,N	B4,N	B2,N	A1,N	A1,N	A4,B5	A1,A4	N,N	B2,N	A2,N	A1,N	B4,N	A1,B4	A4,A1	B2,N	B1,B2	A4,B2	B4,N	A4,B2	B3,B1	A4,N	A4,B1	A4,N	B2,N	B2,B4	A4,B4	B5,N	A4,B3	A4,B5	B3,N	-2,-2	-2,-2	A4,A4
iteration_978	B4,N	A2,A1	A2,B4	A1,B3	A1,N	A2,B2	A2,A1	A2,A1	-1,-1	A2,B3	-2,-2	-1,-1	A2,A1	B4,N	A1,B4	B5,N	B4,B3	A2,A1	A2,A1	A1,B2	A2,B1	-2,-2	-2,-2	A1,B4	B4,N	A1,N	A1,B5	A1,B2	-1,-1	A4,N	B2,B3	B2,B2	B2,N	A1,A2	-1,-1	A4,B3	-2,-2	B2,B1	A2,B2	B2,B1	-2,-2	-2,-2	-2,-2	-2,-2	A3,B1	A1,B1	-1,-1
iteration_979	B4,N	A1,N	A5,N	N,B1	A5,B4	A1,A1	A5,B1	N,N	A2,B1	A5,N	A2,B3	N,N	-1,-1	-2,-2	A5,B1	A2,B1	A5,B1	A5,A1	A5,A1	A1,B1	N,B1	B3,N	B3,N	-1,-1	A2,A5	A2,A5	-1,-1	-2,-2	-2,-2	A3,B1	N,B1	A3,A2	N,B1	-1,-1	N,B1	-1,-1	A3,B1	A2,N	A2,N	A2,N	A1,B2	B1,B3	-1,-1	A1,B1	-2,-2	-2,-2	A3,B2
iteration_980	B2,N	A3,B2	A3,B2	-1,-1	B2,N	B4,N	A3,A1	B2,B3	A2,A2	A3,A1	A2,B1	A3,A1	A1,B2	B1,B2	A3,A1	N,A2	-1,-1	A1,B4	A1,N	A3,B4	A2,B3	A3,B1	A2,A2	B2,B1	-2,-2	A1,N	-2,-2	B3,B2	-1,-1	N,A5	A1,B3	B2,B2	A1,B3	A3,A2	A1,B2	A1,N	A1,B2	A1,B2	A1,B2	B3,B2	-1,-1	A2,B2	A2,N	B2,N	B1,B1	A3,B1	A1,N
iteration_981	A3,B1	-1,-1	-1,-1	A1,B4	-1,-1	N,A3	A1,A3	A3,B4	A3,B1	A3,B4	A4,B1	A1,A3	A1,A3	-2,-2	A5,B4	B1,B1	A3,B4	A1,N	A3,N	A3,N	A3,B4	A4,A1	A1,B1	-2,-2	-1,-1	B4,B1	B4,B1	-1,-1	A1,A2	N,B1	A1,N	N,A3	A1,N	N,A4	A1,N	N,B1	A1,N	N,N	-2,-2	-2,-2	A1,A2	N,N	N,A2	A1,N	-2,-2	A4,N	A2,A1
iteration_982	A1,N	N,A5	N,N	A2,B2	A1,N	A1,N	A2,N	B2,N	-2,-2	B2,N	A3,A2	B2,N	A2,N	A2,B1	B2,N	A3,B2	A2,N	A2,N	-1,-1	-1,-1	B2,N	A3,B2	A3,B2	A2,B1	-1,-1	A3,N	B2,N	A2,A1	B1,B2	A3,N	A2,B1	A3,B1	A2,B2	A2,A3	A2,B2	A3,B1	A2,B1	A2,B1	A2,A3	A2,A3	N,B5	A2,A3	N,A3	-1,-1	A2,B1	A2,A2	N,B1
iteration_983	B1,B1	A1,N	A1,B1	B2,N	-1,-1	A3,A2	A1,B2	B1,B2	A2,B3	B1,B2	-2,-2	B1,B2	B1,B2	N,B2	A1,N	A1,B4	A1,B2	A3,B2	-1,-1	A1,A3	B3,B2	-2,-2	-2,-2	N,B1	A1,N	A1,N	A1,B4	-2,-2	-2,-2	-1,-1	B2,B4	A3,B1	B4,B2	-2,-2	-1,-1	A2,B2	B1,B4	B1,B4	A3,B4	A3,B2	A3,A2	B2,B3	A3,B2	-1,-1	-2,-2	-2,-2	A3,B4
iteration_984	B5,N	A4,A1	A4,B5	A3,B3	A4,N	B2,B2	A4,B3	A4,A3	-2,-2	A3,B5	A2,A1	B5,B3	B5,B3	A3,A2	-1,-1	-2,-2	B5,B3	A4,B2	A4,B2	A4,B2	-2,-2	A2,B5	A2,B3	A3,B3	-2,-2	-2,-2	-2,-2	A3,B1	A2,B3	-1,-1	A3,B3	-2,-2	A3,A2	-1,-1	A3,A2	A3,A1	-2,-2	-2,-2	-2,-2	-2,-2	-1,-1	-2,-2	-2,-2	-2,-2	-2,-2	-2,-2	-2,-2
iteration_985	N,B4	N,B4	N,N	-1,-1	B4,B4	N,B2	N,B1	N,N	A1,B1	N,B1	N,B2	A5,B2	N,B1	-2,-2	N,N	N,A4	N,N	N,B2	N,B1	N,N	-1,-1	N,N	-1,-1	-1,-1	N,N	N,A4	N,A4	-2,-2	-2,-2	-2,-2	-1,-1	B2,B3	N,B1	-2,-2	-1,-1	-2,-2	B2,N	B1,B3	N,B2	-2,-2	A2,B1	N,B1	B1,B1	A2,B1	-2,-2	-2,-2	B1,B2
iteration_986	B1,B1	A1,B3	A1,B1	A2,B1	A1,B1	-1,-1	A2,B1	A1,A2	-2,-2	A2,B1	-1,-1	-1,-1	A2,B1	B3,B2	A1,B1	B2,B1	B1,B1	A4,B1	A1,B1	A1,B1	-2,-2	-2,-2	-2,-2	A2,B3	A1,B2	B1,B6	B1,B2	B1,B1	A1,A2	-1,-1	A1,B1	B3,B2	-1,-1	A1,A4	A2,B1	A1,A4	A1,B3	-1,-1	A1,B3	-2,-2	A1,A1	A2,A4	A4,A1	A1,A2	B4,B1	A1,B4	A4,B3
iteration_987	A3,N	N,B1	N,A3	-1,-1	A3,N	A3,B2	A1,N	N,N	B2,B2	A3,N	A1,A2	A3,N	A3,N	-2,-2	A1,A3	A2,B1	A3,N	A1,B2	B2,N	A3,N	N,B2	A1,N	A1,A3	-1,-1	A2,A1	A3,B1	A1,B1	B5,N	A1,A1	-2,-2	A1,N	A2,B1	A1,B5	-2,-2	A1,B5	-2,-2	-1,-1	A2,B5	A2,B5	A1,B1	B1,B2	-1,-1	-2,-2	A1,B1	-1,-1	-2,-2	-1,-1
iteration_988	-1,-1	B2,B2	A4,B2	A4,B1	A4,B2	-1,-1	-1,-1	-1,-1	B2,B2	A4,B1	A3,A2	B2,B1	A4,A4	N,B1	A4,B1	-1,-1	B2,B1	-2,-2	-2,-2	-1,-1	A4,B2	A3,B1	A3,B2	A4,B1	A4,B2	B1,B2	A4,B2	A4,B1	B1,B1	-2,-2	B1,B1	B2,B2	B1,B1	A2,A1	A4,B1	-1,-1	B1,B2	B1,B2	B1,B2	B1,B2	A4,B1	A4,A2	A4,A2	A4,B1	-2,-2	-2,-2	N,N
iteration_989	A2,B1	A2,B1	A2,B1	B2,B1	A2,B1	A1,B3	A2,B1	B1,B2	-2,-2	B1,B1	N,B5	A2,B1	A2,B2	A3,B1	B1,B1	A5,N	B1,B2	-1,-1	B1,B8	A2,A1	-2,-2	A2,N	B1,B5	A2,B1	N,B1	A5,B1	A5,B1	-1,-1	B2,B1	A1,A1	B2,B1	A2,N	B1,B2	A2,A3	A3,B2	A1,B2	B2,N	N,B1	A2,B1	B2,N	A3,A1	A3,A3	A3,A3	A3,A3	A2,B1	A2,A2	A3,B2
iteration_990	-2,-2	-2,-2	B1,B4	B1,B3	-2,-2	A1,B3	B3,B1	B4,B3	-2,-2	B1,B1	-1,-1	B1,B1	B1,B3	-1,-1	B4,B1	A4,N	B4,B3	B3,B1	A1,B3	A1,B3	-2,-2	A1,B1	A1,B1	N,B1	N,B1	A4,B4	A4,B4	-2,-2	-2,-2	-2,-2	-2,-2	A2,N	B2,B4	-2,-2	-2,-2	-2,-2	B4,N	A2,B2	A2,B4	A2,B2	N,B4	N,B1	N,N	B1,B4	-2,-2	-2,-2	N,B4
iteration_991	N,B1	B2,B2	B2,B1	A1,B1	B2,B2	A2,B3	B1,B2	A1,B2	A2,B2	A1,B1	B2,N	A1,B2	B1,B2	A2,B1	A1,B2	A2,B2	B1,B2	B3,B2	B3,B2	B3,B1	A2,B2	A1,B2	A1,B2	A2,B1	A2,B2	A2,A1	A1,B2	B1,B3	A1,B3	B2,B3	A1,B1	-2,-2	B3,B1	A1,A2	B3,B1	B1,B2	B1,B3	-2,-2	-1,-1	-2,-2	A2,N	A2,B1	A2,B1	N,B1	B2,B2	A1,B2	A2,B1
iteration_992	A3,B1	B2,B3	B1,B3	B2,B4	A3,B2	A3,A2	B2,B4	-2,-2	-2,-2	-2,-2	-2,-2	-2,-2	B4,B2	-1,-1	-1,-1	B3,N	-2,-2	A3,B2	A2,B4	A3,B2	-2,-2	-2,-2	-2,-2	A2,B4	A3,B3	-2,-2	-2,-2	B4,N	A2,B2	A1,B4	B2,B4	A4,N	B2,B4	A1,B3	B2,B4	-1,-1	A4,B2	A4,B4	A4,B2	B4,N	-2,-2	-1,-1	A1,A4	A1,N	B1,B3	B3,B1	A4,A1
iteration_993	B3,B1	A2,B3	B3,B3	B2,N	A2,B3	B2,B3	B2,B3	B3,B2	A2,B2	B3,B2	A5,N	B2,B3	B3,N	-2,-2	B3,B2	N,B1	B3,B2	A3,B2	-1,-1	A2,B2	-1,-1	B3,N	A5,B2	-2,-2	-2,-2	-2,-2	-2,-2	-1,-1	B2,B3	-2,-2	-2,-2	A4,B1	A5,B2	A1,A4	B3,N	-1,-1	B2,B1	-1,-1	A4,B2	A5,A4	A1,B3	A1,B3	A1,B3	A1,A1	A1,B4	A1,A1	B3,B2
iteration_994	B2,N	A4,B1	A4,N	-1,-1	A4,B2	B2,N	A4,B2	B2,N	A1,A4	B2,N	A4,B1	N,B2	A4,B2	A1,B1	B2,N	A1,B4	A4,B2	A4,N	A4,B2	A4,B2	A1,B2	N,N	N,B1	B2,B1	A1,B2	B4,B2	B4,B2	B2,B2	A1,B2	B1,B2	B2,B2	-1,-1	A1,B2	A1,B1	A1,B2	B2,B1	A1,B5	-1,-1	B2,N	B2,B5	A1,B4	A1,B1	B1,B4	A1,B4	B1,B4	A1,B1	A1,B1
iteration_995	A1,A1	A1,B4	A1,B4	A3,A1	A1,B4	-1,-1	A1,B4	A1,B4	B3,B1	A1,A3	A3,B1	A3,B4	A1,A3	-2,-2	N,N	B5,N	A3,B4	A1,A3	-1,-1	A1,A3	A1,B3	-1,-1	A3,A3	-2,-2	A1,N	N,A3	A1,B5	-2,-2	-2,-2	-2,-2	A1,N	-2,-2	-2,-2	A4,N	A1,N	A1,N	-2,-2	-2,-2	-2,-2	-2,-2	-2,-2	A1,N	-2,-2	-2,-2	B2,B3	A4,B2	-1,-1
iteration_996	B3,B2	A1,A4	A1,B3	-1,-1	-1,-1	A2,A3	A1,A1	A1,B3	B4,N	A1,A1	N,B1	A1,A1	A1,A1	N,B2	A1,A1	B4,N	-1,-1	A1,A3	A1,A2	A1,A2	B3,B4	A1,B1	-1,-1	A1,N	A1,B4	-1,-1	-2,-2	-1,-1	A1,A4	B1,B3	A4,A1	A1,B4	A4,A1	A1,A2	A1,A1	A4,B1	A1,B4	A4,B4	A1,B4	A1,B4	A1,A4	A1,A1	A1,A1	-1,-1	-2,-2	-2,-2	A1,A1
iteration_997	-1,-1	-1,-1	-2,-2	-1,-1	A3,B4	A4,B1	B4,B2	B4,B2	A1,B4	-2,-2	A2,B3	B2,N	B2,N	A2,N	-1,-1	A1,B2	-2,-2	B1,B4	A4,B4	A4,B4	B4,B4	-1,-1	B3,B2	A2,B2	A1,B4	B2,B4	B2,B2	A1,B2	B2,B2	-2,-2	B2,B8	A1,B4	B2,B2	N,A3	A1,B2	-2,-2	B4,B2	B4,B2	B4,B2	B4,B2	A1,B1	A1,N	A1,A1	A1,N	-2,-2	-2,-2	A1,B2
iteration_998	A1,N	-2,-2	A1,N	-1,-1	A1,N	A4,B1	A1,A3	A1,N	-2,-2	N,N	-2,-2	A1,N	N,N	A1,A3	-2,-2	-2,-2	N,N	A3,B1	A4,A1	A1,B1	-2,-2	-2,-2	A1,N	A1,N	-2,-2	-2,-2	-2,-2	-2,-2	-2,-2	A2,B2	A2,A3	N,A5	N,A2	-1,-1	-1,-1	A2,B2	A5,A2	N,N	A2,A5	N,A5	B1,B3	A3,A2	-1,-1	A3,B1	B3,B1	A3,B3	A5,B3
iteration_999	A2,A2	A2,A3	A2,A2	B5,B2	A2,A3	A2,A2	A2,B2	-1,-1	A3,A1	-1,-1	A3,A2	A2,B5	A2,B5	A1,A1	A2,B2	A1,B2	A2,B2	A2,A2	A2,A2	A2,A2	A3,B2	A3,B5	A2,B5	A2,A1	A1,A2	A1,B2	B2,B2	-1,-1	-1,-1	A2,A2	B5,B2	-2,-2	-2,-2	-2,-2	-2,-2	A2,B5	-2,-2	-2,-2	-2,-2	-2,-2	-2,-2	-2,-2	-1,-1	-1,-1	-2,-2	-2,-2	-2,-2
iteration_1000	A3,B2	N,B5	A3,N	A2,B1	A3,N	A1,A3	N,B1	N,B1	A2,N	N,B1	A1,A2	B1,B3	A3,B1	A3,B1	A2,N	B4,N	A2,N	A1,B1	A1,N	-1,-1	A2,B1	A1,B1	-2,-2	B1,B1	A2,B4	B4,N	A2,B4	A2,A1	B1,B1	B2,B2	A2,B1	B3,N	A1,B1	B4,N	A1,B1	A2,B2	N,B1	B1,B3	A1,N	A1,N	N,B2	B1,B4	-1,-1	N,B1	A1,A3	A1,N	-2,-2
iteration_1001	B4,B1	A1,A3	A1,B4	A5,A3	A1,B1	A2,A2	A3,B4	A1,A3	-2,-2	-1,-1	A2,B3	A1,A3	A5,B4	B2,B2	-1,-1	B1,B3	A1,A5	A3,A2	A2,B4	A2,B4	-2,-2	A1,B3	A1,B3	B4,B2	A3,B1	-2,-2	-2,-2	-2,-2	-2,-2	-2,-2	A1,N	-1,-1	A1,N	B5,N	-2,-2	-1,-1	A1,N	B4,N	A1,N	-2,-2	-2,-2	-2,-2	-2,-2	-2,-2	A1,A1	A1,B5	-2,-2
iteration_1002	-2,-2	-2,-2	B2,N	A1,B1	-2,-2	A1,N	A1,N	A1,N	-2,-2	A1,B2	-2,-2	-1,-1	N,B1	A1,A4	B1,B2	A1,A3	A1,N	A1,N	A1,A1	A1,N	-2,-2	-2,-2	-2,-2	A1,B1	A1,B1	A1,B1	A1,B2	A1,A4	N,B1	A1,B2	A1,N	A1,B3	A4,N	-1,-1	A1,B1	B2,N	A1,A4	A1,A4	A1,A4	B3,N	A1,A1	A1,B1	A1,B1	A1,B1	B2,B3	A3,B2	-1,-1
iteration_1003	-2,-2	-2,-2	B2,N	A2,B3	-2,-2	B3,N	-1,-1	A2,N	A1,A1	A2,N	-1,-1	-1,-1	A2,B2	A2,N	A2,N	A1,A2	A2,B2	A2,B3	-2,-2	A2,B3	A1,N	-2,-2	-2,-2	A2,A2	A2,N	A1,N	A2,A2	A1,N	A1,A2	A2,B1	A1,B3	A1,B1	A2,A1	N,B5	A1,A2	A2,B3	A1,B1	A2,B1	A1,A1	A2,B1	-1,-1	A2,N	A1,A2	A1,N	N,B2	N,N	A1,B1
iteration_1004	A2,B1	A1,A4	A1,B1	B2,B3	-1,-1	N,B1	B1,B3	B1,B2	A1,A4	A1,B2	-2,-2	-1,-1	A1,B2	N,B3	A1,B2	A3,B2	A1,B2	B3,N	B1,B1	N,B1	A1,B1	-2,-2	-2,-2	B2,N	B2,B2	A1,B2	A3,B2	A1,B2	A2,B3	A3,B1	A2,B2	B1,B4	A1,B3	B2,B2	A1,B3	A2,A3	A1,B1	B3,B1	B3,B1	B3,B4	A1,A4	A1,B2	A1,B2	A1,B2	A1,B1	A1,B2	A1,A1
iteration_1005	A1,B2	A1,A3	A1,B2	A1,A2	A1,A3	-2,-2	A1,A2	A2,B2	B1,B4	A1,A1	B1,B3	A1,B2	A1,A2	N,B2	A1,B2	A1,B4	A2,B2	-2,-2	-2,-2	-2,-2	B2,B1	B2,B3	A1,B1	A1,N	A1,B2	A1,B4	A1,B2	-2,-2	-2,-2	A3,B2	A1,A2	A1,N	A1,N	A3,A2	A1,N	A3,A1	A1,N	N,N	-1,-1	N,N	A1,B2	A3,N	A1,N	A3,B2	-2,-2	-1,-1	A1,N
iteration_1006	B1,B3	B1,B1	B1,B1	A5,B1	B1,B3	B1,B1	B1,B1	A5,B1	-2,-2	A5,B1	-1,-1	A5,B1	A5,B1	A1,A1	A5,B1	A1,A2	A5,B1	B1,B1	B1,B1	B1,B1	-1,-1	A1,B1	-1,-1	A1,B1	A5,A1	A5,A1	A5,A1	A5,N	B1,B4	-1,-1	A5,B1	N,B2	N,B1	A2,A1	N,B1	A5,N	-1,-1	-2,-2	N,B2	N,N	N,A3	A1,B1	-1,-1	A1,N	B2,B2	A2,B2	-1,-1
iteration_1007	-2,-2	-2,-2	A1,N	A2,A5	-2,-2	B4,N	A5,N	-1,-1	A3,B1	N,N	-2,-2	A1,A2	A5,A1	B1,B4	A5,A1	B3,B2	N,A5	B4,N	A5,B4	B4,N	A3,A2	-2,-2	-2,-2	A5,B1	A5,B2	A1,B2	A5,B3	A2,B1	A5,N	-2,-2	A2,N	A4,B1	A5,B1	A2,A2	A5,B1	-2,-2	A4,B1	A5,B1	A5,B1	A5,B1	A3,N	A2,B1	A2,N	A2,A3	A2,A2	A2,A2	-1,-1
iteration_1008	A3,N	-1,-1	A3,B4	A1,B1	-1,-1	B3,B1	A3,N	B4,B1	A2,B1	A1,B4	A1,B1	-1,-1	B4,B1	-2,-2	B4,B1	-2,-2	A3,A1	A3,B3	-1,-1	-1,-1	B1,B4	B1,B4	A1,B1	-2,-2	-2,-2	-2,-2	-1,-1	B4,B1	A1,B3	A5,N	A1,B4	A3,A1	B3,B4	-1,-1	A1,B1	A5,B4	A1,B4	A3,B3	A1,B3	A3,B3	B3,B2	A1,B1	B1,B3	A1,B3	-2,-2	-2,-2	A1,B3
iteration_1009	A3,B1	A2,B3	A2,A3	B5,N	B3,B1	-1,-1	A2,N	N,A3	A3,B2	A2,N	-2,-2	A3,N	A2,B5	A2,B3	N,A2	N,A3	A2,N	B4,N	A2,B4	B4,N	B2,N	-1,-1	A3,N	A2,B3	N,N	-1,-1	N,A2	B5,N	A4,N	A1,B1	B5,N	A2,B1	-1,-1	A1,N	A4,B5	-1,-1	-1,-1	-1,-1	B1,B5	B1,B5	A2,B3	B5,N	-1,-1	A2,N	A1,B3	A1,B3	-2,-2
iteration_1010	A1,B1	B2,B2	B1,B2	A3,A1	A1,B2	N,B4	A3,B1	A1,B1	A1,N	A1,B1	B5,N	A1,B1	A1,B2	B2,B2	A1,B2	A1,B3	A1,B1	N,B1	A3,N	A3,N	-1,-1	B1,B5	N,B1	B2,B2	A1,A1	A1,B2	B3,B2	A3,B1	A1,B2	B1,B4	A1,B1	B3,B1	A1,B1	A1,B1	-1,-1	A1,B1	B1,B3	A1,B3	A1,B3	B1,B3	-2,-2	A1,B2	-1,-1	-1,-1	-2,-2	A2,B5	-2,-2
iteration_1011	A1,B2	A2,A2	A2,B2	A3,A1	A2,B2	-2,-2	-1,-1	A2,A1	-2,-2	A2,A3	N,A4	A2,A1	A2,A1	B1,B1	A1,B2	A3,B1	A3,B2	-2,-2	-2,-2	-2,-2	-2,-2	A1,N	A4,A1	A1,B1	A1,B1	A3,B2	B1,B2	-2,-2	-2,-2	A2,B3	A2,A1	-2,-2	-2,-2	-2,-2	-2,-2	A2,B3	-2,-2	-2,-2	-2,-2	-2,-2	A1,B2	A2,A4	A1,A2	A2,B2	-2,-2	-2,-2	-2,-2
iteration_1012	-1,-1	-2,-2	B2,N	-1,-1	-2,-2	N,B1	B2,N	B2,N	-2,-2	B2,N	A2,A2	B2,B2	B2,N	-2,-2	B2,N	-1,-1	B2,N	N,B1	B2,B1	N,B1	-2,-2	A2,B2	A2,B2	B2,N	A3,N	A3,N	N,B1	-2,-2	-1,-1	-1,-1	-2,-2	A1,A2	B4,B2	N,B5	B4,B2	-2,-2	A1,B2	A1,B4	A1,B2	A1,B2	A2,A2	B4,N	A2,B4	A2,B4	N,B4	N,N	A2,A1
iteration_1013	B4,B1	A1,A2	A1,B4	N,B1	A1,B1	A3,A1	A1,B1	B4,B1	A2,B2	A1,N	A3,B1	B4,N	A1,B1	A1,A1	A1,N	A3,B2	-1,-1	A1,A3	-1,-1	A1,A3	B2,B1	-1,-1	A3,B4	A1,B1	A3,A1	A3,A1	B2,N	B2,N	A4,B1	A1,B1	A4,B2	A3,A2	-1,-1	A3,N	B1,B2	A1,B2	N,B1	A3,B1	A2,N	-1,-1	A1,B4	A3,B1	A3,B4	A3,A1	-2,-2	-1,-1	A3,B4
iteration_1014	A2,B2	N,A5	B2,N	-1,-1	A2,N	-1,-1	A1,B2	A3,N	-2,-2	A1,B2	B3,B1	A1,N	A1,N	-2,-2	A1,B2	A2,A2	A3,B2	A1,A2	A3,B2	A3,B2	-1,-1	A1,B3	-1,-1	-2,-2	B2,B7	A1,A2	-1,-1	-2,-2	-2,-2	-2,-2	-2,-2	-1,-1	-2,-2	A1,B2	A3,A1	A1,N	A1,N	-2,-2	A1,N	-2,-2	-2,-2	A1,A3	-2,-2	-2,-2	-2,-2	-1,-1	A1,N
iteration_1015	B1,B4	-1,-1	B1,B4	B1,B2	A4,B1	A3,B2	B1,B1	B4,B2	-2,-2	B4,B1	N,A5	B4,B1	-2,-2	-1,-1	B1,B4	A4,N	B1,B2	A3,B1	B2,B1	A3,B1	-2,-2	N,B1	B4,N	-2,-2	A4,B1	-1,-1	B4,N	A4,B1	B2,B3	-2,-2	B1,B2	A1,B4	A4,B2	A3,A2	B1,B3	-2,-2	B2,B4	A1,B2	A1,B2	A4,A1	A2,B2	A3,B3	A2,B3	A2,B3	-2,-2	-2,-2	A2,B4
iteration_1016	-2,-2	-2,-2	-1,-1	A1,A1	-1,-1	-1,-1	A1,B2	A1,B2	-1,-1	A1,B2	B5,N	A1,B2	A1,A1	B2,B2	A1,A1	A1,A1	A1,A1	B2,B5	A1,A4	A1,N	A1,A1	A1,N	A1,B5	A1,B2	A1,A1	A1,A1	A1,A1	A1,B1	A1,B2	A2,A2	B1,B2	B4,B1	A1,B2	-1,-1	A1,B1	A2,B1	B2,B4	B2,B4	-1,-1	A1,B4	-1,-1	A1,B1	A2,B1	A1,A2	-2,-2	-2,-2	B1,B4
iteration_1017	-1,-1	A5,N	A5,N	B2,B2	A5,B4	B1,B1	B2,N	A5,B2	B3,N	A5,B2	A1,B1	A5,B2	A5,B2	N,A4	B2,N	B1,B3	B2,N	N,B1	N,B1	B1,B2	B2,B3	B1,B2	A5,B1	B2,N	-1,-1	-2,-2	N,B1	B2,B3	A3,B2	A2,A2	B2,B2	A2,B2	B2,B3	B1,B2	B2,B2	A2,B2	B2,B3	B2,B3	B2,B3	B2,B3	A3,N	-1,-1	A3,B2	B2,N	A4,B5	A2,B1	B2,B2
iteration_1018	A4,B1	A5,N	A5,B1	A1,B4	A1,N	B3,N	A1,B1	A1,B1	A2,B3	B1,B4	B2,N	A5,A1	A1,B1	N,B5	A5,A1	-2,-2	A5,A1	A1,N	A1,B3	A1,N	B3,B1	A5,B2	A1,N	A1,N	-2,-2	-2,-2	-2,-2	A1,B4	A1,B1	A1,A4	A1,B4	B4,N	A1,A1	A3,N	A1,B1	A1,B4	A1,N	A1,B4	A1,N	A1,B4	N,B4	A1,A3	N,A3	A1,N	-2,-2	-1,-1	N,N
iteration_1019	B2,B2	A4,N	A4,B2	A3,B3	B2,N	A3,B2	B2,B3	B2,B3	-2,-2	A4,A3	-1,-1	-1,-1	B2,B3	A3,B1	A3,B2	A1,A4	A3,B2	B2,B3	-1,-1	A3,B2	-2,-2	A3,B1	A4,B2	B1,B2	A3,A1	A3,A1	A1,B2	A3,N	B3,B1	-1,-1	A3,B3	B4,B1	A3,B3	A2,A1	A3,B1	A1,B3	A3,B4	B3,B1	B3,N	B3,B4	A1,B1	A3,A1	A1,A3	A1,B1	B1,B2	A2,B1	A1,B4
iteration_1020	-2,-2	-2,-2	-1,-1	A2,B1	-2,-2	A3,B2	N,B1	A2,N	-2,-2	-1,-1	A2,A3	A2,B1	A2,A2	N,A5	A2,B1	-1,-1	A2,A2	B2,B1	A3,N	A3,B1	-1,-1	A2,A2	A2,A2	A2,N	-1,-1	A4,B1	-1,-1	A4,B1	A2,A1	-2,-2	-1,-1	N,B4	A2,B1	A5,N	A1,B1	-2,-2	N,B1	A2,N	A2,N	B1,B4	A2,A1	N,B1	N,A2	A2,B1	B3,N	A5,B3	N,N
iteration_1021	-2,-2	-2,-2	A4,N	A4,B1	-2,-2	A4,B1	A4,N	-1,-1	-2,-2	B1,B3	A1,B3	A4,B1	A4,B1	A5,N	A4,A4	B1,B2	A4,A4	A4,A4	N,B1	N,B1	-2,-2	-1,-1	A4,B3	A4,A5	A4,B2	A4,B1	A4,B1	A3,B1	A4,N	A1,B1	N,B1	-1,-1	N,B1	-1,-1	A3,A4	B1,B1	A5,N	A5,N	N,N	N,B1	B1,B1	A3,N	A3,B1	-1,-1	A1,B3	A1,N	A5,B1
iteration_1022	A1,B1	B1,B3	A1,B1	B1,B3	B1,B3	A1,A1	A1,B1	A1,B3	A2,B3	A1,B1	B3,B1	A1,B3	A1,B1	A2,B2	B1,B1	N,B4	A1,B1	A1,A1	A1,A1	A1,A1	B3,B3	A1,B3	B3,B3	A2,B1	N,B1	B1,B4	B1,B4	-2,-2	-2,-2	-2,-2	-2,-2	N,B3	N,B2	A4,A1	B3,B2	N,B1	N,N	B2,N	N,B3	N,B3	N,B2	A4,B3	B3,N	A4,N	-2,-2	-1,-1	N,B1
iteration_1023	B2,B3	A1,A1	A1,B2	A2,A3	A1,B2	B4,N	-1,-1	A2,B2	B1,B1	A2,B2	A4,B1	A2,B2	A3,B2	-2,-2	A1,A2	-2,-2	A1,A3	A3,B4	-2,-2	A3,N	B2,B1	A2,B1	A2,B1	N,B1	-2,-2	-1,-1	-2,-2	A3,N	A2,B1	A1,B4	A3,B1	A2,A1	N,B1	A5,N	N,B1	A1,B1	A2,N	A2,B1	A1,B1	-1,-1	A1,B2	N,B1	B2,B1	B2,N	A1,B2	A5,B2	-1,-1
iteration_1024	A1,A2	A1,A3	A1,A1	B1,B1	A3,A2	A1,B1	A1,B1	A1,B1	A1,A1	A1,B1	A4,B1	A1,B1	A1,B1	B2,B2	A1,B1	A5,N	-1,-1	-1,-1	A1,B1	B1,B1	A1,A1	A1,B1	A4,B1	B1,B2	A1,A5	A1,A4	A5,B1	B1,B1	A1,B1	-2,-2	-1,-1	B5,N	A1,B1	-1,-1	B1,B1	N,B1	B1,B5	A1,B5	A1,N	A1,B5	A3,A2	B1,B1	A2,B1	A3,B1	-2,-2	-2,-2	A2,B1
iteration_1025	A2,B3	B1,B1	-1,-1	A2,B1	A2,B1	A5,N	B1,B1	A2,A2	A2,B2	A2,B1	A3,A2	-1,-1	A2,B1	B1,B1	A2,B1	A3,A1	A2,B1	A5,B1	A5,B1	N,B1	A2,A2	A3,B1	A2,B1	B1,B1	A2,A3	A3,B1	A2,A1	-2,-2	A1,B1	A4,A1	A5,B1	A2,B3	A1,A1	B5,N	A1,A2	A4,B1	A1,B3	A1,B3	A1,B3	A1,B3	N,B4	A1,N	-1,-1	N,N	A1,A1	A1,B5	A1,N
iteration_1026	A1,N	A3,N	A3,N	B3,B2	-1,-1	-2,-2	B3,N	A3,B2	A1,A1	A3,B3	N,B5	-1,-1	B3,N	-2,-2	B3,N	A1,B1	A3,B3	-2,-2	-2,-2	-2,-2	A3,A1	-2,-2	N,N	-2,-2	A1,B3	B1,B3	A1,N	A2,B3	B2,B1	A4,A1	B3,B2	A4,B1	B3,B1	-2,-2	A2,B2	A4,B3	A4,B1	B1,B3	A4,B1	B1,B1	-2,-2	B2,B1	-1,-1	-2,-2	-2,-2	-2,-2	A4,A2
iteration_1027	B4,N	A1,N	A1,B4	A1,A4	A1,B4	B4,N	A1,A4	-1,-1	-2,-2	A1,A1	A3,B2	A1,A4	-1,-1	A4,B1	A1,B4	-1,-1	A1,A4	A4,B5	A1,N	A1,B4	-2,-2	A1,B2	A3,A1	A4,B4	A2,B4	A2,B4	A2,B4	-2,-2	-2,-2	A4,B1	-2,-2	A4,B1	A1,A4	N,A2	A1,A4	-1,-1	A4,A4	A1,B1	-1,-1	A1,B1	A2,N	A1,N	A2,A1	A1,N	N,A3	N,N	A4,A2
iteration_1028	A2,N	B3,B2	A3,A2	A3,A1	A2,B3	-1,-1	A3,B2	A3,B2	A4,A1	A1,B2	-1,-1	A2,A3	A3,A2	B1,B3	A3,B2	-1,-1	A3,B2	B2,B1	B2,B1	A3,B2	A4,B2	-2,-2	A2,B2	A3,B1	A1,B2	A1,B2	A1,B2	-2,-2	-2,-2	A4,B1	A1,A3	A3,B1	A3,N	A3,B1	-2,-2	A4,A1	A3,A3	A3,N	N,B1	A3,N	A2,B1	-1,-1	B1,B1	A2,B1	-2,-2	-1,-1	A3,B1
iteration_1029	A4,A1	A2,B1	A2,A4	B2,B1	A2,A4	-1,-1	A2,B2	A4,B1	-2,-2	A4,B2	N,B4	A4,B2	A4,B1	B4,N	A2,B2	A2,B2	A4,B1	A2,A2	A1,B2	A2,A2	A4,A1	B2,N	-1,-1	B1,B4	A2,B2	A2,B2	A2,A2	A1,B2	-1,-1	-1,-1	B2,B1	A2,B3	A2,B2	B4,N	A2,B2	A4,B2	A2,B2	A2,B2	-1,-1	A2,A2	N,B3	A2,B4	B4,B3	B4,N	-2,-2	-2,-2	A2,B3
iteration_1030	A1,N	B3,B1	B3,N	A1,B3	A1,B3	-1,-1	A1,N	B3,B3	-1,-1	B3,N	-2,-2	-1,-1	B3,N	A1,B3	A1,B3	A2,A2	B3,N	-2,-2	-2,-2	-2,-2	B3,N	-2,-2	A1,N	B3,N	A1,A2	A1,A2	A1,A2	A1,A2	B3,B2	A1,B2	A1,A2	A2,B3	A1,B3	A2,A1	A2,B3	A1,A1	A1,B3	B3,B3	A1,B3	A1,B3	B3,B2	A2,A2	A2,B3	A2,B3	A2,B3	A2,A1	-1,-1
iteration_1031	-2,-2	-2,-2	A4,N	N,B1	A1,N	B2,N	A4,N	A4,N	-2,-2	A4,B1	A2,A1	A2,A4	N,N	B2,B3	A4,N	A1,B4	N,N	A4,B2	A4,N	A4,B2	-2,-2	A2,B1	A2,A4	N,B2	A4,B4	A1,A4	A4,B4	-2,-2	-2,-2	-2,-2	N,B1	-2,-2	-1,-1	-1,-1	N,B1	-2,-2	-2,-2	-2,-2	-1,-1	-2,-2	A3,B1	B4,N	A3,N	B1,B4	A4,B1	A4,N	-1,-1
iteration_1032	A3,N	B3,B1	A3,B3	B1,B4	B3,N	A4,B1	A3,B4	A3,B1	A4,B1	A3,B1	-2,-2	B3,B1	A3,B1	A3,B1	B3,B1	A1,B3	A3,B4	B4,B1	A3,B1	A3,B1	A4,A3	-2,-2	-2,-2	A3,B1	B3,B1	B3,B3	-1,-1	A2,B1	A1,B4	A2,B3	-1,-1	A3,B2	A2,B4	N,B4	-1,-1	A2,A2	A2,B2	A2,B2	B4,B2	A2,A3	-1,-1	B4,N	B2,B4	-2,-2	N,A2	N,N	B2,B2
iteration_1033	B3,B2	A2,A2	A2,B3	A4,B3	A2,B2	-1,-1	B3,B3	B3,B3	B2,N	A2,B3	A1,A1	A4,B3	A2,A4	B2,B1	A2,A4	B3,B1	A2,B3	A2,B3	A2,B3	A2,B3	B3,B2	A1,B3	A1,B3	A2,B2	A2,B1	A4,B1	A4,B3	A4,N	A2,B3	A2,B3	A2,N	-2,-2	A2,A2	A1,B2	A2,N	A2,B3	A1,A4	A2,A3	A2,A3	A2,A3	-1,-1	B2,N	B2,N	A5,N	B1,B3	A1,B1	A1,B2
iteration_1034	-2,-2	-2,-2	B1,B2	A1,B1	-2,-2	A4,B1	B1,B2	A1,B1	-2,-2	B1,B2	A1,A4	-1,-1	B1,B1	A1,B2	B1,B1	B1,B2	B1,B2	B1,B2	B1,B1	B1,B2	-1,-1	A1,B1	A1,B2	B2,B1	B1,B1	B1,B1	B1,B2	A1,A3	N,B1	-2,-2	A3,N	A5,N	A3,B1	B4,B1	A1,B1	-2,-2	A3,A5	A3,N	A5,B1	A5,B1	-2,-2	B1,B4	-1,-1	-1,-1	-2,-2	-2,-2	A3,B1
iteration_1035	-2,-2	-2,-2	A3,A2	A1,A2	-2,-2	B1,B3	A3,A1	A3,A2	B2,B1	A3,A2	-2,-2	A2,A1	A2,A1	A1,B3	A3,A2	-2,-2	-2,-2	-2,-2	A3,B1	-2,-2	A3,B2	-2,-2	-2,-2	-1,-1	-2,-2	-1,-1	-1,-1	A2,A1	A2,A1	B4,N	A2,A2	B2,B1	-1,-1	B1,B2	A2,A1	A2,B4	A2,B2	A1,B2	A2,B2	A2,B2	A3,A2	A2,B1	-1,-1	A3,B1	-1,-1	-2,-2	A3,B2
iteration_1036	-2,-2	-2,-2	N,B1	B1,B1	N,B1	N,B2	N,B1	N,B1	-2,-2	-1,-1	N,B4	B1,B1	N,B1	A3,B2	B1,B1	A4,B2	N,B1	-1,-1	N,N	B1,B2	-2,-2	B1,B4	N,B1	B2,B1	A2,B1	A2,B1	A1,B1	B1,B2	N,B1	-1,-1	N,B1	-1,-1	N,B1	B1,B1	B1,B1	-1,-1	-2,-2	N,B1	N,B1	-2,-2	A2,N	B1,B1	N,B1	A2,B1	A1,B1	-1,-1	N,B1
iteration_1037	B3,B2	A1,A1	-1,-1	A2,N	A1,B3	A1,N	B2,N	B2,N	A1,B1	A2,B2	B1,B4	A1,N	B2,N	-2,-2	A1,A2	B2,N	A2,B2	A1,N	A1,N	A1,N	B1,B2	N,B1	A1,B1	-2,-2	A2,N	A2,N	A1,B2	N,A5	A2,B1	-2,-2	-1,-1	A3,B1	N,B1	A3,B2	A2,A5	N,B1	A3,B1	A3,N	N,B1	A3,N	-1,-1	A1,N	B1,B2	A5,B1	B2,B2	A3,B2	B1,B1
iteration_1038	A5,N	A1,B3	-1,-1	N,N	A1,A5	N,B3	A1,N	A1,N	B1,B3	N,N	-2,-2	A1,N	-1,-1	-1,-1	N,N	N,B3	N,N	-1,-1	A1,N	N,N	N,B1	-2,-2	-2,-2	-2,-2	N,N	N,B3	N,B3	N,A3	N,A4	B5,N	A4,N	B2,N	A4,A3	B4,B1	N,N	A4,B5	A4,N	A4,B2	A3,N	A4,B2	A1,B4	N,B4	B4,B4	B4,B4	-2,-2	-2,-2	A4,B4
iteration_1039	N,B1	-1,-1	B3,N	A5,B3	-2,-2	-2,-2	A5,N	A5,B3	A3,B2	B3,B2	A3,B1	-1,-1	A5,B3	A2,A3	B3,B3	B1,B4	A5,B3	-2,-2	-2,-2	-2,-2	A3,A5	A3,B3	A3,B3	A2,B3	-1,-1	B3,B4	B3,B1	A5,N	A2,B3	A4,B1	A5,B3	N,A3	A2,N	A5,N	A2,A5	B3,B1	N,N	A2,A3	A2,A3	A2,A3	-2,-2	A2,N	N,A2	-2,-2	B2,B2	A5,B2	N,N
iteration_1040	-2,-2	-2,-2	N,A2	-1,-1	-2,-2	B2,B2	A2,A3	A3,A2	A1,B2	N,N	B1,B1	-1,-1	A2,N	-2,-2	A2,N	B1,B2	A2,N	A2,B2	A2,B2	A2,B2	A1,A3	A3,B1	A3,B1	-2,-2	A2,B1	N,B1	-1,-1	-2,-2	-2,-2	-2,-2	-2,-2	-2,-2	-2,-2	N,B1	-1,-1	-2,-2	A3,A1	-2,-2	-1,-1	-2,-2	A4,B1	A3,N	-1,-1	A3,B1	-2,-2	N,B1	A3,B1
iteration_1041	-2,-2	-2,-2	A2,A1	B3,B1	A1,N	B1,B4	A2,B3	A1,B3	B4,N	A1,B3	N,B1	A2,B1	A2,B3	B1,B4	A1,B3	A1,B1	A1,B3	B3,B1	B3,B4	A2,B1	B3,B4	A2,B1	A2,B1	B3,B1	A1,B1	A1,B1	A1,B3	-2,-2	-2,-2	A2,A1	B3,B1	A1,B3	A4,B5	N,B2	N,B2	A2,B3	A1,B2	-1,-1	-1,-1	-2,-2	A2,A2	N,N	N,A2	-1,-1	-2,-2	-1,-1	A1,N
iteration_1042	-2,-2	-2,-2	B3,B1	A3,B2	-2,-2	A1,B3	B2,B1	A3,B3	A1,A1	B2,B1	A2,N	A3,B1	A3,B3	B2,B1	A3,B3	A1,N	B2,B1	B3,B1	A1,B1	B3,B2	A1,B3	A3,A2	-1,-1	B3,B2	A3,A1	B3,N	A1,B3	B2,N	A3,B1	-2,-2	B1,B2	B3,N	A3,B2	B1,B1	B1,B2	-2,-2	B2,N	A3,B3	B2,N	A3,B3	A1,A4	B2,B1	A1,B2	-2,-2	A1,B3	B3,B1	A1,N
iteration_1043	A1,B1	-1,-1	A1,B1	B2,N	A1,B2	-1,-1	A1,N	N,B1	-2,-2	A1,B2	A3,B2	A1,B2	N,N	A1,A2	A1,N	A1,B4	A1,N	B2,N	-2,-2	-2,-2	N,B1	A3,B2	A3,B2	A1,B2	-1,-1	B4,N	B4,N	B3,N	A2,B2	-2,-2	B2,N	A1,A2	-1,-1	A1,A4	A2,B3	-2,-2	A2,B3	A1,B3	A1,B2	-1,-1	N,A2	A2,A1	A1,N	A2,N	-1,-1	A1,B2	-1,-1
iteration_1044	-2,-2	-2,-2	A1,N	B2,B2	A1,N	-2,-2	B2,N	B2,N	-2,-2	B2,N	-2,-2	B2,N	B2,N	-2,-2	-1,-1	A2,A2	A1,B2	B2,N	B2,N	B2,N	-2,-2	B2,N	-2,-2	-2,-2	A2,N	A2,B2	A2,N	B2,B1	B2,B1	A3,B1	-1,-1	A1,B4	B2,B2	-1,-1	B2,B1	A3,B2	B4,B2	-1,-1	B4,B2	B4,B2	A2,B3	A3,B2	A3,B3	B2,B3	-2,-2	-2,-2	N,N
iteration_1045	N,A4	A3,B1	A3,N	N,B1	N,B1	A1,B3	N,B1	-1,-1	-2,-2	-1,-1	-2,-2	N,B1	N,N	-2,-2	-1,-1	A2,B3	A3,N	B3,N	A1,B1	B3,N	-2,-2	-2,-2	N,B1	-1,-1	B3,B1	A3,B3	A2,B1	-2,-2	-1,-1	-2,-2	N,B1	-2,-2	-2,-2	A2,B2	N,A3	-2,-2	B3,B2	-1,-1	-2,-2	-1,-1	A4,N	B2,N	A4,N	A4,N	N,A3	B2,N	A4,B3
iteration_1046	B3,N	A1,B2	B2,B3	-1,-1	A1,B3	A4,N	A3,B2	-1,-1	-1,-1	-1,-1	-1,-1	-1,-1	A3,B2	A1,A3	A3,B3	A4,N	-2,-2	B2,N	-1,-1	A3,A4	A1,B3	A1,B3	A1,B1	A1,B2	A4,B3	A3,N	A4,B3	B1,B1	A3,A1	A3,B2	A3,B1	A1,A3	B1,B4	A1,A4	A1,B1	A3,A3	A1,B1	A1,B1	-2,-2	-2,-2	-2,-2	-1,-1	A1,N	-1,-1	A2,B1	A2,A1	A1,N
iteration_1047	A1,A4	N,B1	A1,B1	A3,N	-1,-1	A1,B2	A1,N	N,B1	-2,-2	A1,N	-2,-2	A1,N	A3,B1	B4,B1	-1,-1	-2,-2	A1,A6	A1,A1	A1,B2	A1,A1	-2,-2	-2,-2	-2,-2	B1,B4	-1,-1	N,B1	-2,-2	A3,B1	N,B4	N,A2	A3,N	N,A5	A3,N	-2,-2	N,B1	N,N	-1,-1	N,N	-1,-1	N,A5	-2,-2	-1,-1	B2,N	-2,-2	-2,-2	N,B1	A5,B2
iteration_1048	A1,B1	A2,A2	A2,B1	A1,B3	A1,A2	A1,B3	A1,B1	A2,A1	-1,-1	A2,A7	B2,B2	A2,B3	A2,A1	A1,N	B1,B3	A4,N	A2,A1	B1,B3	A1,B1	A1,B3	A1,N	B3,B2	B3,B2	A2,A1	A4,B1	A4,B1	B3,N	A1,B1	B3,N	-2,-2	-1,-1	-2,-2	A1,N	-1,-1	A1,B3	N,B1	-2,-2	A1,N	A1,N	-2,-2	N,B1	A1,A1	A1,N	A1,B1	A3,B2	A1,B2	A1,N
iteration_1049	-2,-2	-2,-2	A2,A1	B3,B1	-2,-2	B5,N	A2,B3	A1,B3	B1,B1	-1,-1	A4,B1	A1,B1	A2,B3	A2,A2	A1,B3	A2,B2	A2,B3	B3,N	A2,B5	A2,B5	B3,B1	A1,B1	A4,B1	A2,A2	-1,-1	A1,B2	B2,B3	B1,B1	B1,B3	-1,-1	B1,B1	N,B3	B1,B1	N,B1	B1,B1	A3,B1	B1,B3	N,B1	N,B1	B1,B3	-2,-2	N,B1	-2,-2	-2,-2	-2,-2	-2,-2	-2,-2
iteration_1050	A3,B2	-1,-1	A3,A3	B1,B2	A3,A3	A5,N	A3,B2	A3,B1	A2,B1	-1,-1	A2,B3	A3,B2	A3,B1	A4,A1	-2,-2	-2,-2	A3,B2	-1,-1	B2,N	A5,B2	B1,B1	A3,B3	A3,B3	A4,B1	-2,-2	-2,-2	-2,-2	A2,B1	B2,B2	A1,B3	-1,-1	A2,A2	-1,-1	A1,A1	A2,B2	A1,B2	A2,B1	A2,B1	A2,B1	A2,B2	A2,B1	A2,A1	A2,A1	A1,B1	A5,N	A1,A5	A2,A1
iteration_1051	-2,-2	-2,-2	-1,-1	-2,-2	-1,-1	A2,N	-1,-1	-2,-2	-1,-1	-2,-2	A1,B2	B2,N	B1,B2	A2,B3	-2,-2	-2,-2	-2,-2	A2,B1	A2,B2	B2,N	-2,-2	B2,B2	B2,B2	B3,B1	-2,-2	-2,-2	-2,-2	-2,-2	-2,-2	-2,-2	-2,-2	A2,B1	B1,B2	A2,A1	B1,B2	-1,-1	A2,B2	A2,B1	B1,B2	B1,B2	B1,B2	A2,B1	A2,B1	B1,B2	B1,B1	A2,B1	B1,B2
iteration_1052	-2,-2	-2,-2	N,A2	A1,N	-2,-2	N,B5	N,N	A2,N	-2,-2	A1,N	A3,B1	A2,A1	N,N	N,A5	A2,N	B2,B1	-1,-1	A1,N	N,N	N,N	-2,-2	A3,A2	A2,B1	N,N	N,B1	A2,B2	B2,N	A3,N	A1,B3	-2,-2	A1,A3	A4,A1	A1,N	B2,B2	A1,N	-2,-2	A4,N	A1,A1	A1,A1	A1,A4	N,B3	B2,N	N,N	B2,B3	A2,B3	A2,B2	N,A4
iteration_1053	A1,B5	B2,B2	A2,B2	A4,A2	A2,B2	A2,B2	A4,B2	A2,B2	A2,B3	A2,A4	B3,B1	A2,A4	A2,A2	B2,B2	A2,A2	N,B5	A2,A2	A2,B2	A2,B2	-1,-1	A2,B3	A4,B3	A4,B3	A2,B2	A2,N	A2,N	A2,N	-2,-2	-2,-2	-1,-1	-2,-2	B3,B1	A2,N	-2,-2	-2,-2	-2,-2	B3,N	B3,N	N,B1	A2,B3	-2,-2	-2,-2	-2,-2	-2,-2	-2,-2	-2,-2	-2,-2
iteration_1054	A3,B2	B3,B2	A3,B3	A1,N	A3,B2	A3,A1	A1,B3	B3,B2	A2,B1	A3,A1	-1,-1	-1,-1	A3,B2	A1,B3	-1,-1	A2,N	A3,A1	A1,A3	A3,B3	A3,B3	B1,B2	A3,B3	A3,B2	A1,B2	A2,B3	A2,B3	A2,B3	A1,A4	B2,N	B4,B1	A1,B2	B2,B2	A4,N	A1,B1	N,A4	A1,B4	A4,B2	A4,B2	A4,B2	A4,B2	B4,N	A1,N	A1,B4	-1,-1	A3,B1	-1,-1	A1,B2
iteration_1055	-1,-1	B1,B1	N,B1	A3,B4	A2,B1	B3,N	A3,B1	A3,N	A1,B1	N,N	-2,-2	B4,B1	B4,B1	A4,A1	A3,N	B1,B1	B4,N	A3,N	N,B1	B1,B3	-1,-1	-2,-2	-2,-2	A4,B4	A3,B1	N,B1	A3,B1	A3,A2	B4,N	A1,B3	A2,N	A1,B2	A3,N	N,B4	N,A3	A2,B3	A1,A3	A3,B2	A1,A3	A1,N	A3,A1	N,N	N,A3	N,A3	-1,-1	-2,-2	N,A3
iteration_1056	-2,-2	-2,-2	N,B1	A1,B5	-2,-2	B1,B1	B5,N	A1,B1	N,B3	B5,B1	-2,-2	A1,N	-1,-1	A3,B1	A1,B1	B1,B3	A1,B1	B1,B5	B1,B5	N,B1	A1,N	-1,-1	-2,-2	B1,B5	B1,B1	B1,B1	B1,B3	A1,A1	-1,-1	B3,N	A1,B5	B4,N	A1,N	-2,-2	A1,B5	A1,B3	A1,B4	-1,-1	N,N	N,N	-1,-1	A1,B3	B3,B6	B3,B2	-2,-2	-2,-2	A1,B5
iteration_1057	-2,-2	-1,-1	A1,N	-1,-1	-2,-2	B3,N	A1,A2	-2,-2	-2,-2	-2,-2	B1,B3	A2,N	-2,-2	-2,-2	A1,A1	A4,B1	-2,-2	A1,B3	A2,N	A2,N	A1,N	B3,N	A2,B1	-2,-2	A4,A1	A4,A1	A1,B1	-1,-1	-2,-2	B1,B2	A2,A1	B1,B4	A2,A3	B1,B4	-1,-1	A2,B1	A2,B4	A2,B1	A2,B1	-1,-1	A2,B3	-1,-1	A2,B1	A2,A2	-1,-1	A1,B1	A2,B1
iteration_1058	A2,B1	N,B4	A2,N	B4,B3	N,B1	A2,A2	B3,N	A2,B3	B2,B2	B3,N	-1,-1	B4,N	-1,-1	-2,-2	A2,B4	B2,B2	B3,N	A2,N	A2,B3	A2,B3	B3,B2	-2,-2	-1,-1	-2,-2	B4,B2	A2,B2	B4,B2	A1,B4	A2,B3	A3,A1	A1,B3	A2,A2	B4,B3	A2,B3	A2,B4	A3,B3	A2,B3	A2,B3	A2,B4	A2,B3	A3,B1	B4,N	A2,B1	A2,B1	N,B5	B3,N	A2,A2
iteration_1059	B3,B2	A1,B3	B3,B3	A3,A2	A1,B3	B4,B1	-1,-1	A3,B3	B2,B2	A2,B3	A2,B1	A2,B3	A2,B3	N,A3	A3,B3	A4,A1	A3,B3	N,N	A2,B4	-1,-1	B3,B2	A2,B3	A2,A2	A2,N	A4,B3	-1,-1	A3,A1	A3,B1	A2,A3	-2,-2	A2,B1	B5,N	A3,A2	N,A5	A3,A3	-1,-1	A2,B5	-1,-1	A2,N	A3,N	-2,-2	A3,N	N,A3	-1,-1	A4,B1	A4,N	A2,N
iteration_1060	A4,B1	B1,B1	B1,B1	N,N	A4,B1	-2,-2	N,B1	N,B1	-2,-2	-1,-1	-2,-2	-1,-1	N,B1	-1,-1	N,B1	N,B3	N,B1	-2,-2	N,B1	-2,-2	-2,-2	-2,-2	-2,-2	A1,B1	-2,-2	N,N	-1,-1	N,B4	N,B3	A1,B4	B3,B4	A2,N	B4,B3	A2,A3	B4,N	B4,B3	A2,B4	A2,B4	B4,N	B3,N	N,B4	N,A2	N,N	A2,N	A1,N	N,A2	A2,N
iteration_1061	-2,-2	-2,-2	N,B1	A5,B1	-1,-1	B5,N	A5,B1	B1,B1	-1,-1	A5,N	-1,-1	N,B1	A5,N	B2,B3	A5,N	-2,-2	N,B1	B1,B5	N,B1	B1,B5	A1,B1	N,N	N,N	A5,B2	-2,-2	-1,-1	-1,-1	A5,N	B1,B4	B4,B1	A5,B1	B2,B3	B4,N	A2,N	N,B1	B1,B4	B2,B4	-1,-1	B4,B3	-1,-1	A1,A1	N,B1	A1,B1	A1,B1	A4,B1	A2,B1	B1,B2
iteration_1062	A1,A2	B2,B3	A1,B2	B1,B5	A2,B3	A2,A1	B2,B3	A1,B3	B1,B1	B2,B3	B1,B3	A1,B3	A2,B1	-2,-2	B2,B3	N,B1	A1,B3	A2,B3	A1,B2	A2,B2	B3,B1	B3,B1	-1,-1	B1,B1	-1,-1	N,B2	B1,B3	-2,-2	-2,-2	-2,-2	-2,-2	-2,-2	-2,-2	-2,-2	-2,-2	N,B1	-1,-1	-1,-1	-1,-1	-2,-2	B1,B4	-1,-1	N,B1	A1,B1	-2,-2	-2,-2	-2,-2
iteration_1063	A5,N	B2,N	A5,B2	A3,A1	A5,N	-2,-2	A5,A1	A3,B2	-1,-1	A1,B2	A1,A1	A1,B2	A3,B2	A2,N	-1,-1	A3,A2	A5,A1	-2,-2	-2,-2	-2,-2	A3,B3	A1,A1	-1,-1	A3,A2	A3,B2	-2,-2	-2,-2	A3,B2	A1,A4	-2,-2	-1,-1	A2,B1	A1,B2	-1,-1	-1,-1	-1,-1	B2,B1	A1,B1	A1,A2	B2,B1	A2,N	B3,B2	A2,B3	A2,B3	-2,-2	-2,-2	A2,B1
iteration_1064	-2,-2	-2,-2	A2,A1	A2,N	A1,N	A2,B1	A2,A2	A1,N	-1,-1	A1,A2	N,B1	A1,A2	A1,N	-2,-2	A2,A2	A2,A1	A2,A2	A2,B1	A2,B1	A2,A2	-2,-2	-2,-2	-2,-2	-2,-2	A2,A2	A2,A2	A2,A2	-1,-1	-2,-2	A1,B3	A3,A2	-2,-2	-2,-2	A1,A4	A3,A1	A3,B3	-1,-1	-2,-2	-2,-2	-2,-2	B2,B2	A1,A3	A1,B2	-1,-1	A1,B4	A1,A1	A1,A2
iteration_1065	-2,-2	-2,-2	N,B1	A2,N	N,B1	A1,B4	A2,N	N,N	N,A2	A2,B1	A1,B1	A2,B1	N,N	N,B2	N,B1	-2,-2	N,N	A1,A2	A1,A2	A1,A2	N,N	A1,B1	A1,B1	N,N	N,B1	N,B1	N,B1	N,B1	A2,A3	-2,-2	A2,N	A3,B2	N,A3	B2,B1	N,A2	-2,-2	-1,-1	B2,N	B2,N	B2,N	N,N	N,B1	N,B1	-1,-1	A2,B1	A2,B2	A3,B1
iteration_1066	A5,B2	B3,N	N,N	A2,B1	A4,B3	-2,-2	N,B1	A2,N	A3,B2	-1,-1	A3,B1	A2,N	-1,-1	-2,-2	A2,N	N,B2	A2,N	N,B1	-2,-2	-2,-2	A3,A2	A3,N	A3,A2	N,B1	B2,N	A2,N	N,N	-1,-1	A2,N	-1,-1	A4,N	A1,A4	A4,N	A3,B2	A4,N	A4,B1	A4,A4	A1,N	A4,N	-1,-1	A5,N	A4,B2	A4,N	A5,B2	A1,B4	A1,B2	A4,A4
iteration_1067	A4,B1	A1,B2	A4,B2	-1,-1	A1,B1	-1,-1	-1,-1	B2,B5	A1,A2	A4,B5	B4,N	A4,B5	-1,-1	-2,-2	A4,N	B3,B1	B2,N	-2,-2	-2,-2	-2,-2	A1,B2	A4,B4	A4,B4	-2,-2	A4,B3	B3,N	N,B1	N,B5	N,B4	N,B4	N,B4	B2,B3	N,B4	A2,B2	N,N	N,N	B2,B4	B4,B3	N,B3	B4,B2	A3,A2	A2,N	A3,N	A2,N	B1,B9	A2,B1	A3,B2
iteration_1068	-1,-1	A5,N	-1,-1	A5,A2	A5,B2	B3,N	A5,B2	A5,B2	B4,B1	A5,B2	A1,A4	A2,B2	A5,B2	A2,A3	A2,N	B3,N	A5,B2	A5,B3	A5,N	A5,B3	B2,B4	A1,B2	-1,-1	A2,B2	A2,B3	N,N	B3,N	-2,-2	-2,-2	B1,B1	A3,N	B1,B2	A5,A2	B5,N	A2,N	A3,B1	A2,B1	A5,B1	A5,B2	A5,B1	A2,A2	A2,B5	A2,B5	A2,A2	A3,B2	B2,N	A2,B1
iteration_1069	A2,B3	B4,B1	-1,-1	A1,N	A2,B4	A2,B3	N,B4	A2,A1	A1,B4	-1,-1	N,B5	A1,B4	A2,A1	-1,-1	A1,A2	B3,N	B4,N	-1,-1	N,N	B3,B1	A2,B4	B4,N	-1,-1	-2,-2	A1,B3	A1,N	A2,N	-2,-2	-2,-2	A2,B1	A5,A1	B4,B1	A5,A1	B2,B2	A5,A1	A2,A5	A1,B1	A5,B4	A1,B4	A1,B4	A1,A1	A5,B2	A5,A1	A1,B2	A3,A2	A3,B2	A5,B1
iteration_1070	A3,N	B3,B2	A3,B3	B3,B3	B2,N	N,A5	B3,B3	B3,B3	-2,-2	B3,B3	A2,A1	A3,B3	B3,B3	B2,B2	B3,B3	B3,B2	B3,B3	-1,-1	B3,N	B3,N	-1,-1	A2,B3	A3,A1	B3,B2	B3,B2	B3,B3	B3,B3	B3,N	B3,N	A2,B1	B3,B3	-1,-1	-2,-2	B4,N	B3,B3	A2,B3	N,N	A2,B3	-2,-2	-2,-2	-2,-2	B3,B4	-2,-2	-2,-2	A2,B3	B3,B4	-1,-1
iteration_1071	A1,B4	B1,B4	B4,B1	B2,N	A1,B1	A3,A2	B1,B2	B2,B1	A4,B1	N,B1	-2,-2	B4,N	B4,B2	A2,A1	B4,N	-2,-2	B4,B2	A3,B2	A3,B1	A3,B1	B1,B2	-2,-2	-2,-2	A2,B4	-1,-1	-2,-2	-2,-2	N,B3	N,B2	A3,B1	N,N	-2,-2	B3,N	A3,N	B2,B3	A3,N	-2,-2	B3,N	-2,-2	B3,N	N,B5	A3,B2	B2,B3	B2,N	B2,B2	A3,B2	-2,-2
iteration_1072	N,B1	A2,B3	A2,N	B2,N	A2,B1	A5,N	A2,B2	A2,B2	N,B4	A2,N	A2,B3	B2,N	A2,N	-2,-2	B2,N	A1,B3	N,N	A2,N	A5,B2	A2,N	B2,N	A2,B2	B3,N	-2,-2	B3,B2	A1,A8	A1,B2	A2,N	B1,B2	A5,N	A2,B1	A4,B1	A2,B1	B3,B2	A2,B1	A5,B1	B1,B1	A4,B1	A4,B1	-1,-1	B2,N	A2,B2	B2,N	A2,B2	A2,A2	A2,B3	B1,B2
iteration_1073	A3,B2	N,A3	A3,N	A1,B3	B2,N	-2,-2	A1,A3	-1,-1	-2,-2	B3,N	-2,-2	A1,N	A3,B3	B2,B1	A3,B3	A2,N	A3,B3	-2,-2	-2,-2	-2,-2	-2,-2	-2,-2	-2,-2	B3,B2	-1,-1	B3,N	A2,B3	N,N	A1,B1	-1,-1	A1,A1	A1,B2	A1,B3	A2,B1	A1,B1	A1,A3	A1,B3	B3,B2	-1,-1	-1,-1	N,B4	B1,B1	B1,B4	N,B1	B1,B1	A2,B1	B3,B1
iteration_1074	B1,B4	A2,A2	A2,B1	A5,A2	A2,B1	B4,B1	A2,A5	A5,B1	A1,A4	A2,A2	-2,-2	A5,B1	A2,A2	A1,B1	-1,-1	A2,B3	A2,A5	-1,-1	A5,B1	A5,B4	A1,B1	-1,-1	-1,-1	A1,A2	A5,B3	A2,B1	-1,-1	-2,-2	-2,-2	A2,B2	N,A2	A2,N	A2,A5	A4,B1	A5,A2	B2,N	A1,A2	-2,-2	A2,B5	-2,-2	A2,B2	A4,A5	A5,B2	A2,A4	A1,A1	A1,B1	A1,B2
iteration_1075	A1,A4	A4,B1	A1,B1	A3,N	A4,A4	A2,B3	A1,A3	A1,N	-1,-1	A3,B1	-2,-2	A1,A3	A3,B1	-2,-2	A1,N	A1,B4	A1,N	A3,B3	A3,B3	A2,A3	-2,-2	-2,-2	-1,-1	-1,-1	A1,N	A1,N	A1,B4	N,A3	A3,B2	A1,B2	-1,-1	A3,B1	-1,-1	-2,-2	B2,N	A3,B2	N,B1	A3,B1	A3,B1	A3,N	-2,-2	-2,-2	A1,N	-2,-2	-2,-2	-1,-1	N,N
iteration_1076	-2,-2	-2,-2	-2,-2	A1,A3	-2,-2	-2,-2	-2,-2	-2,-2	-2,-2	-2,-2	-2,-2	-2,-2	-2,-2	A1,N	A3,A1	A1,B2	-2,-2	-2,-2	-1,-1	-1,-1	-2,-2	-2,-2	-2,-2	-2,-2	A3,B2	A1,A3	A1,A1	A1,B2	A3,B1	B2,B2	A1,A3	B2,B1	B2,B1	A3,B1	A3,B2	A1,B2	B2,B2	-1,-1	B2,B2	B1,B2	A3,A1	A3,B1	A3,B1	A3,A1	A2,B3	A3,B3	B1,B2
iteration_1077	A1,B2	A2,B1	B1,B2	A1,B1	A1,B1	A2,B1	A1,B1	B1,B1	N,A2	A1,B1	-2,-2	B1,B2	A1,B2	B3,B1	B1,B1	N,B3	A1,B1	A2,B1	A2,B1	A2,B1	N,B1	-2,-2	-2,-2	A1,B3	B1,B3	B1,B3	N,B1	-1,-1	A3,A1	A2,B3	A3,B1	A1,A1	A1,B1	-2,-2	-2,-2	A2,B3	A1,A1	A1,B1	A1,A1	A1,A1	A1,A4	-1,-1	A1,B3	-1,-1	-2,-2	-2,-2	A1,B3
iteration_1078	A2,B3	B4,B1	A2,B4	B1,B2	A2,B1	-2,-2	B4,B1	B4,B1	N,B5	A2,B1	-2,-2	B4,B2	A2,B1	A2,A2	-1,-1	A2,N	A2,B2	-1,-1	-2,-2	-2,-2	N,B1	-2,-2	-2,-2	A2,A2	B4,N	N,B1	A2,B1	B2,B3	A3,B1	-1,-1	A3,A2	B1,B3	B1,B3	A3,B1	B1,B3	A1,B2	B1,B1	B1,B3	B1,B3	B3,B3	A1,B2	A3,B3	A3,B2	A3,B2	A2,B1	-1,-1	A3,B1
iteration_1079	A3,A1	B5,N	A3,B5	A1,N	A1,N	A2,B1	A3,A1	A3,A1	-2,-2	A3,N	A4,B1	B5,N	B5,N	A3,B1	A3,N	N,B1	A3,A1	A2,A3	A1,B1	A2,A3	-2,-2	A4,B5	B1,B5	A3,N	N,N	A3,B1	-1,-1	A1,A1	B3,N	A1,N	A1,N	B1,B1	A1,B3	N,N	A1,N	A1,A1	A1,B1	A1,B1	A1,B1	A1,B1	A2,B3	A1,B3	A1,B3	A2,B3	-1,-1	A2,B1	A1,A1
iteration_1080	A1,B1	B2,B2	B1,B2	A2,A1	A1,B2	A1,N	A1,B2	A1,B1	-1,-1	A1,B2	B3,N	A2,B1	A1,A2	A1,B4	-1,-1	-2,-2	A2,B2	A1,A1	-1,-1	B2,N	N,B1	A2,B3	A2,N	B4,B2	-2,-2	-2,-2	-2,-2	A2,B3	A1,B1	A2,N	A2,B1	-1,-1	B3,B1	A2,A3	A1,B3	A2,A2	A1,B1	A4,B1	A4,B3	A4,B1	A2,B3	A2,B3	A2,B3	B3,B3	A1,B3	A1,A2	A1,B3
iteration_1081	-1,-1	-1,-1	B1,B3	A2,B1	-2,-2	A1,A1	-1,-1	-1,-1	-2,-2	B1,B3	-2,-2	B1,B3	B1,B3	A1,B1	A2,B3	B4,N	A2,B1	A1,B1	A1,A2	A1,B1	-2,-2	-2,-2	-1,-1	A1,B1	B3,B4	-1,-1	A2,B4	A2,A2	A2,B1	N,B4	A2,A2	A2,A3	A2,A2	A1,B2	A2,A2	A2,N	-1,-1	A2,B2	A2,N	A2,N	-2,-2	A1,A2	-2,-2	-2,-2	B2,B1	A1,B2	-2,-2
iteration_1082	A3,B2	B2,N	A3,N	A1,B4	B2,B2	A1,B1	A1,A3	A1,A3	A1,B2	B4,N	-2,-2	-1,-1	A1,A3	-2,-2	A3,B4	A3,N	B4,N	A1,A3	A3,B1	A1,B1	A1,B2	-2,-2	-2,-2	-2,-2	A3,N	A3,A3	A3,N	B1,B4	A1,A1	A4,A1	A1,B1	A2,N	A1,B4	N,A2	A1,B4	A4,B1	A1,A2	A1,A2	A1,A2	B4,N	-2,-2	A1,N	-2,-2	-2,-2	-2,-2	-2,-2	-2,-2
iteration_1083	-2,-2	-2,-2	A1,N	A1,B2	-1,-1	B3,N	A1,B2	B2,N	-2,-2	A1,A1	-1,-1	A1,N	-1,-1	-2,-2	A1,B2	-1,-1	A1,A1	A1,B3	B2,N	B2,B3	B2,N	A1,N	A1,N	-2,-2	A1,A1	A1,B2	A1,A1	B2,B3	A1,A1	B5,N	A1,B2	B5,N	A1,B3	B2,B2	-1,-1	B2,B5	A1,B5	B3,B5	B3,B5	B3,N	A1,A1	A1,B2	A1,B1	A1,B1	A1,B2	B2,B2	A1,B1
iteration_1084	A2,N	A3,B1	A2,B1	B2,B1	N,B1	B1,B1	A2,N	A4,B2	-2,-2	B1,B3	-2,-2	N,B1	A2,N	N,B1	B1,B3	A1,N	N,B1	N,B1	N,B1	A2,B1	-1,-1	-2,-2	-2,-2	A2,B1	A1,B1	N,B1	N,B1	-2,-2	-2,-2	-2,-2	-2,-2	-1,-1	-1,-1	-2,-2	-1,-1	-2,-2	-2,-2	-2,-2	-2,-2	-2,-2	-1,-1	-2,-2	-2,-2	-2,-2	-2,-2	-2,-2	-1,-1
iteration_1085	-2,-2	-2,-2	B2,N	A3,B2	-2,-2	-2,-2	B2,N	B2,N	A2,B1	-1,-1	N,A4	B2,B2	A3,B2	A1,N	A3,N	B1,B2	A3,B2	-2,-2	-2,-2	-2,-2	A2,B2	-1,-1	B2,N	B2,N	N,B1	N,B1	A3,B1	A1,A3	A3,B2	A2,B3	A1,B2	A1,B2	-1,-1	B2,B3	A3,B2	A2,B2	A1,B2	-1,-1	A1,A3	A3,B2	B3,B1	A3,B2	B2,B3	A3,B3	-2,-2	-2,-2	A3,B2
iteration_1086	A1,A3	-1,-1	A1,B1	A2,B2	A1,B1	N,B5	B1,B2	A1,A2	-2,-2	A1,B2	-2,-2	B1,B2	A2,B1	A2,B3	A1,B2	A1,A1	B1,B2	B2,N	B2,B5	N,B1	-2,-2	-2,-2	-2,-2	A2,A2	A1,B2	A1,B2	A1,B2	A2,B3	B2,B3	A1,B1	B3,B2	-2,-2	B3,B2	A4,B1	A2,B2	-1,-1	-2,-2	-2,-2	-2,-2	-2,-2	-2,-2	B2,B1	-1,-1	-2,-2	A2,B3	A2,A4	-2,-2
iteration_1087	A1,B4	A1,B2	-1,-1	B1,B2	A1,B2	A5,N	A1,B2	A1,B1	-1,-1	A1,B1	B3,B2	A1,B1	-1,-1	A1,B3	A1,B2	-1,-1	-1,-1	A5,B2	A5,B2	A1,A5	B1,B1	A1,B3	B1,B2	A1,A1	B2,B1	A1,B1	A2,B2	B2,B2	A2,B1	A1,A3	A2,B2	B2,N	A2,B2	B2,B2	A2,B2	A2,A1	A2,B2	A2,N	B2,B2	B2,B2	A3,B2	A2,B2	A2,B2	A2,B2	B1,B2	B2,B1	A2,B2
iteration_1088	A2,B2	A2,B3	A2,B2	A1,B1	A2,B2	N,B3	A2,A1	B2,B1	-1,-1	A2,A1	N,B1	A2,A1	A2,B1	A5,N	A2,A1	B1,B1	A2,A1	-2,-2	A1,N	A2,N	A1,B1	A2,B1	A2,B1	A5,B1	A1,B1	A1,B1	A2,B1	A2,B1	-1,-1	-1,-1	-1,-1	A1,B2	A2,B2	A2,B2	-1,-1	A1,B2	A2,A1	A2,B2	A2,B2	A1,B2	N,A3	A2,A1	A1,N	A2,N	A1,B2	A1,A2	A1,N
iteration_1089	A2,B1	A2,A1	A2,B1	N,N	A2,B1	-2,-2	A2,N	A2,N	-1,-1	A2,N	-2,-2	-1,-1	N,B1	N,A4	A2,N	A1,N	A2,N	-2,-2	A2,N	-2,-2	A2,B1	-1,-1	-2,-2	N,N	N,N	A1,A2	A1,N	N,A5	N,A5	A1,B4	N,N	N,A4	A5,A5	B3,B1	A5,N	B4,N	A5,N	A5,A4	A5,A4	A5,N	-2,-2	-1,-1	-1,-1	-2,-2	A4,A1	A4,B3	A5,B3
iteration_1090	-2,-2	-1,-1	-1,-1	N,B4	-2,-2	-2,-2	B3,N	B3,B4	A1,A3	-1,-1	-2,-2	B3,B4	B3,B4	-1,-1	A4,N	A1,A2	B3,B4	-2,-2	-2,-2	-2,-2	A1,B3	-2,-2	-2,-2	-2,-2	-1,-1	A1,A4	A1,N	N,B5	N,B4	-2,-2	-1,-1	-2,-2	-1,-1	B2,B3	N,N	-2,-2	-1,-1	-2,-2	-2,-2	-2,-2	N,B2	N,B2	B2,N	N,N	-2,-2	-2,-2	B2,N
iteration_1091	N,A5	A1,B3	A1,N	N,A2	B3,N	A1,A2	N,N	N,A2	A1,A1	N,A2	A4,B1	A2,N	A1,A2	-2,-2	N,N	A2,B1	A1,N	N,A2	N,A2	A1,N	A1,N	A2,B1	A2,B1	-2,-2	B1,B2	-1,-1	N,N	A2,A3	A2,N	-1,-1	-1,-1	B1,B4	A2,A2	-1,-1	A2,A3	-2,-2	A2,B1	A2,B1	A2,B1	A2,B4	B1,B3	A2,B1	B1,B1	B1,B1	A1,B2	A1,B1	B1,B1
iteration_1092	A1,B3	A1,B3	A1,B3	A2,B4	B3,B3	A1,B2	A1,B4	A1,A2	A1,B3	A1,A2	B2,B2	A2,B3	A1,A2	B1,B3	A2,B3	A1,A1	B3,B4	A1,A1	A1,A1	B4,B2	B3,B2	A2,B2	A2,B2	A2,B1	A2,A1	A1,B3	A2,A1	B1,B4	A2,A2	B5,N	A2,B1	A3,A1	A2,B4	A1,A3	A2,B4	A2,B5	A1,B4	A2,A3	A3,B4	A1,B4	N,A4	A1,B4	B4,N	B4,N	A1,B4	A1,B4	B4,B4
iteration_1093	-2,-2	-2,-2	A2,A3	A1,B1	-2,-2	N,B1	A1,A2	A1,A2	B1,B1	A3,B1	B4,B1	A2,B1	-1,-1	-2,-2	A1,A3	B3,N	A2,B1	A1,B1	A1,N	A1,N	A2,B1	B1,B4	-1,-1	-2,-2	A1,N	A1,B3	A3,B3	-1,-1	-1,-1	A1,A2	-1,-1	B2,B2	A1,B1	-1,-1	A1,A1	A1,B1	B1,B2	A1,B2	A1,B2	B1,B2	B2,N	A1,B3	A1,B2	B3,B2	-2,-2	-2,-2	B2,B1
iteration_1094	A2,N	-1,-1	A2,B2	B1,B1	-1,-1	-1,-1	B2,B1	B2,B1	-2,-2	B2,B1	A5,N	N,N	A2,B1	A4,B1	A2,B1	-1,-1	A2,B1	-2,-2	-2,-2	-2,-2	-1,-1	A5,B1	N,B2	A2,B1	B1,B1	A2,B1	B1,B3	B1,B3	B1,B1	A4,N	B1,B1	A2,B3	B1,B1	-1,-1	B1,B1	A4,B1	B3,B1	B3,B1	A2,B1	B3,B1	A1,B4	A2,B1	A2,B4	A2,A1	B3,N	A2,B3	A2,B3
iteration_1095	-2,-2	-2,-2	A3,N	A1,A3	-2,-2	A2,B1	A1,N	A3,A3	A2,B1	A3,A3	A1,B2	A1,A3	A1,N	B4,N	A3,N	B4,N	A3,A1	A2,N	A1,B1	A2,A1	A3,B1	A1,B2	A3,B2	A1,B4	-1,-1	A3,B4	B4,N	A1,B4	A3,B1	A3,B1	A3,B4	A3,B1	A3,B4	N,B5	A1,A3	A3,B4	A3,A3	A3,B1	B4,B1	A3,B4	A2,B3	N,N	A1,B3	-1,-1	-1,-1	-2,-2	A3,B3
iteration_1096	A2,N	B1,B2	N,B1	A1,B2	A2,B1	N,A2	A1,N	A1,N	-2,-2	B2,B1	-2,-2	B2,N	B2,B1	-1,-1	A1,N	N,B3	B2,B1	N,N	A1,N	N,A2	-2,-2	-2,-2	-2,-2	A2,B2	B3,N	N,N	-2,-2	B1,B2	A1,A1	B3,N	A1,B1	A1,B1	A1,B2	A2,B1	A1,B1	B1,B3	A1,A1	B2,B1	A1,A1	B2,B1	B3,N	A1,B1	A1,B3	A1,N	B1,B4	B1,B1	-1,-1
iteration_1097	N,A2	N,B4	B4,N	A1,B1	N,N	A2,B3	A1,B4	A1,N	B3,N	N,B1	A1,B2	A1,B4	B1,B4	-2,-2	A1,B4	B4,B1	N,B1	A1,A2	A1,A2	B4,B3	A1,B3	A1,A3	A1,B4	-2,-2	B4,B4	B4,B1	B4,B4	-1,-1	B1,B1	N,B5	A1,B1	B1,B1	A1,B1	A2,B3	A1,B1	N,B1	B1,B1	A1,B1	A1,B1	-1,-1	A4,B1	B1,B3	B1,B1	-1,-1	B3,B1	A2,B3	B1,B1
iteration_1098	-2,-2	-2,-2	A5,A2	N,B1	-2,-2	A2,B2	N,A2	A2,B1	B3,B2	A5,N	N,A5	N,A2	A5,B1	B1,B3	A2,B1	B1,B4	A5,N	A2,N	N,N	A2,N	B1,B3	N,N	N,N	B1,B1	B1,B1	B1,B4	A2,B1	N,A3	A1,B1	-2,-2	A1,N	N,A2	A1,N	N,A2	A1,A3	-2,-2	A1,N	N,N	A1,A2	N,A2	-2,-2	-2,-2	-1,-1	-1,-1	A3,B2	B2,N	A1,N
iteration_1099	-2,-2	-1,-1	-1,-1	-1,-1	-2,-2	-2,-2	-1,-1	A1,B1	A3,A1	A2,B3	B1,B2	B1,B4	A1,A2	B1,B3	A1,B1	B2,B3	B1,B3	-1,-1	-1,-1	-2,-2	A1,A3	A2,B1	A2,B2	A1,B1	A1,B2	-1,-1	B1,B2	A1,B2	A1,B3	-1,-1	B2,B3	A1,B3	B2,B3	N,B5	A1,B2	A3,B2	B3,B3	A1,B3	B3,B2	A1,B3	B5,N	A1,N	B5,N	-1,-1	A1,N	N,N	B3,B5
iteration_1100	A1,A1	A1,A3	A1,A1	A3,N	A1,A3	B2,B1	A1,N	A1,A3	A2,B3	A1,A3	-2,-2	-1,-1	-1,-1	-1,-1	A1,N	-2,-2	A1,N	B2,N	A1,B2	B2,N	A2,A1	-2,-2	-2,-2	A1,B3	-1,-1	-2,-2	-2,-2	A3,A2	B2,N	-1,-1	A3,B2	B2,B2	A2,B2	A1,A1	A3,N	B2,B1	B2,B2	B2,B2	B2,B2	B2,B2	A1,B2	A1,A3	A1,A3	A1,A3	B2,B3	A1,B2	A3,B2
iteration_1101	N,B5	N,A2	N,N	A1,B2	-1,-1	B1,B4	A1,N	A1,N	B2,B1	A1,N	N,N	B2,N	-1,-1	A2,B3	B2,N	N,B2	A1,N	-1,-1	B4,N	A1,B1	A1,B2	A4,B2	N,B1	B3,N	B2,N	B2,N	N,N	A2,A1	A2,B2	A1,B2	A2,B2	A2,N	A1,B2	B5,N	A2,A2	A2,A1	A2,B2	A1,N	A1,A2	A1,N	A5,N	A2,B5	B5,N	A5,B5	-2,-2	-2,-2	B2,B5
iteration_1102	B2,B1	A3,A1	-1,-1	A3,A2	A3,B2	N,B1	A2,B1	A2,B1	-2,-2	A3,B1	B1,B4	A2,B1	A1,A3	A4,B1	A1,A3	B3,N	A1,A3	A2,B1	A2,N	A3,B5	-1,-1	-1,-1	A2,B1	A1,B1	A1,B3	A3,N	-1,-1	A3,B1	A2,A3	A2,A2	A2,B1	A1,B4	A3,A2	A1,B1	A3,A2	A2,A2	A3,B4	A2,B4	-1,-1	-1,-1	A1,B2	A2,B1	B1,B2	A1,B1	B3,B1	B1,B3	B4,B1
iteration_1103	B2,B3	A3,B1	A3,B2	A4,A2	B1,B2	A1,A4	A4,B2	A4,B2	N,B4	A4,B2	N,A5	A3,A4	A3,A4	B2,B2	-2,-2	-2,-2	A3,A4	A4,A1	A1,B2	A4,A4	A4,N	A3,N	N,A4	A3,B2	-2,-2	-2,-2	-2,-2	A4,B1	A2,N	A2,A1	N,B1	-2,-2	A4,A2	A1,A1	A2,B1	A2,B1	-2,-2	-2,-2	-2,-2	-2,-2	-2,-2	A2,A1	-2,-2	-2,-2	A1,B2	A1,B2	-1,-1
iteration_1104	B5,N	-1,-1	A1,N	A2,A2	A1,B5	B3,B2	A2,A1	A2,N	A1,B2	A2,A1	B4,N	A1,A2	A2,N	A1,B1	A2,A1	-2,-2	A2,A1	A2,B2	A2,B2	A2,B3	A1,N	A1,B4	A1,N	A1,N	-1,-1	-2,-2	-2,-2	A2,B2	A2,A2	B3,B2	A2,B2	N,A5	A2,B2	N,A5	A2,A2	A2,B3	B2,N	A2,N	A2,N	A2,A5	-2,-2	N,N	N,A4	N,A7	-2,-2	A5,N	-2,-2
iteration_1105	B3,B2	-2,-2	B3,B3	B4,B1	-2,-2	A1,A4	B5,B3	B3,B1	-2,-2	B3,B6	A3,A2	B1,B3	-1,-1	-2,-2	B3,B5	A1,B1	B3,B2	A4,B3	A1,B5	A1,B5	-2,-2	-1,-1	A3,B1	N,B1	A1,B5	A1,B3	B1,B5	A1,B4	-1,-1	-1,-1	A1,B3	A2,A2	-1,-1	A1,B4	A1,B3	B3,B2	A2,B3	A2,B3	-1,-1	A2,B4	A2,B1	A1,B4	A1,A2	A1,A2	A2,B1	B1,B4	A2,B3
iteration_1106	A3,B2	N,B4	B2,N	N,B4	B2,B4	A5,N	B2,N	N,N	-1,-1	B2,N	-2,-2	B2,B4	-1,-1	A3,N	B2,N	N,B1	B2,N	A3,B5	-1,-1	A5,B2	-1,-1	-1,-1	-2,-2	A3,B4	N,B1	N,B2	N,B1	-1,-1	B4,N	B2,B3	A3,B4	A4,B1	A3,N	-1,-1	A3,N	B4,B2	A4,N	N,B1	A3,B1	N,B1	A2,A2	-1,-1	A2,A3	A2,B1	A1,B4	B4,B4	A2,A4
iteration_1107	N,A4	A1,B4	N,N	A4,B4	A1,A1	-2,-2	A4,A1	A4,A1	-2,-2	B4,B4	-2,-2	A4,A1	A1,B4	-1,-1	B4,B4	-1,-1	A1,B4	-2,-2	-2,-2	-2,-2	-2,-2	-2,-2	-2,-2	A2,B4	A2,B4	A2,B4	A2,B4	A4,B1	B4,B1	A4,A1	B1,B1	A3,B2	B1,B1	A2,N	B1,B1	A4,B1	B2,B1	B2,B1	B2,B1	A3,B1	-1,-1	A2,B1	-1,-1	A2,B1	N,A5	N,N	-2,-2
iteration_1108	A2,B3	-2,-2	B3,N	A1,N	A3,B4	B1,B1	A1,N	N,B3	A1,B4	B3,N	A2,B3	N,N	B3,N	-2,-2	N,N	-1,-1	A1,B3	A1,B1	A1,B1	N,B1	B4,N	A2,N	A2,N	-2,-2	N,A2	N,A2	N,A2	A2,A1	A2,N	-1,-1	A1,A2	-2,-2	A2,N	A1,B1	A2,A2	-2,-2	A2,N	-2,-2	-1,-1	-2,-2	A1,B1	A1,A2	A2,B1	A1,A2	A3,B1	A3,B1	-1,-1
iteration_1109	B2,N	A1,B2	A1,B2	A3,A1	A1,B2	A3,B1	A3,B2	-1,-1	B4,N	A1,B2	A3,A2	A3,B2	A3,B2	N,A2	A1,A1	A1,B1	A1,A1	A3,B2	B2,B1	A3,B1	A1,B4	-1,-1	A3,B2	B2,N	A1,A1	-1,-1	A1,A1	A3,B1	-1,-1	A3,B2	A3,A1	N,A3	A1,B1	A3,A1	A3,A1	A3,B2	A1,A3	N,B1	A1,N	A1,A3	-1,-1	A3,A3	A3,B2	-1,-1	A1,B2	A3,B2	-1,-1
iteration_1110	A2,B2	-1,-1	A2,B2	B1,B2	A2,B2	A2,A3	B2,B2	B2,B1	A1,B1	B2,B1	N,A4	B2,B2	A2,B1	-1,-1	A1,B2	B1,B2	A2,B2	A2,B2	A2,B2	A2,B2	B1,B2	B2,N	B2,N	B1,B1	A2,B1	B2,B2	B2,B2	B1,B1	B1,B2	-2,-2	-1,-1	A1,A1	B1,B1	N,A4	B1,B1	N,B1	A1,B1	A1,B1	A1,B1	A1,B1	B2,B3	N,B1	N,B2	-2,-2	-2,-2	-2,-2	A1,N
iteration_1111	-2,-2	-2,-2	B4,B1	N,N	-2,-2	A3,N	B3,B1	A1,B4	B4,B1	A1,B4	A1,B2	-1,-1	A1,B4	A2,B2	N,B4	-2,-2	-1,-1	A3,B1	A3,B3	N,B1	A1,B4	B2,B4	A1,B4	A2,B4	-2,-2	B4,N	-2,-2	B2,B3	A1,B4	-2,-2	B4,B2	N,A5	A1,B2	-1,-1	B4,B2	-2,-2	A1,N	B2,N	B2,N	A1,A5	-2,-2	-2,-2	B4,B1	-2,-2	A1,B4	A1,A3	A1,B4
iteration_1112	A2,B1	B5,N	B1,B5	A1,B4	N,B1	A1,B2	B4,B1	B4,B5	-1,-1	A1,B1	A1,A3	B4,B1	A1,B1	A1,N	A1,B1	B4,N	B4,B5	B2,B1	B2,B1	B2,B4	A1,B5	A1,B4	-2,-2	A1,B1	-1,-1	A1,B4	N,B1	A1,B4	B4,N	-1,-1	A1,N	-1,-1	A1,B4	B2,N	B4,N	-2,-2	A1,N	A1,N	A1,N	A1,B4	A4,B1	B4,N	A4,N	A4,B4	A2,A2	A2,B2	A4,A1
iteration_1113	B1,B4	A4,B1	B1,B4	A1,B3	B1,B1	A3,N	B3,B4	A1,B4	N,B5	B3,B4	-2,-2	B3,B4	N,N	A1,A2	B3,B1	A1,B2	A1,B1	B3,N	B3,N	A3,B3	B4,N	-1,-1	-2,-2	A1,N	B2,B1	A1,B3	B2,B1	A2,B3	A1,A1	-2,-2	A2,A1	A4,N	A1,B3	N,B4	A1,B3	-2,-2	A4,B3	A1,A4	-1,-1	A1,N	A2,B1	A1,N	N,B1	N,B1	-2,-2	B4,N	B3,N
iteration_1114	-2,-2	A2,B5	-1,-1	A5,B1	-2,-2	B1,B2	A5,A4	A4,B1	A3,B2	A5,N	B1,B2	A4,B1	A4,B1	B2,B1	A5,N	A1,B1	A5,N	A4,B2	A4,B2	A4,B1	B2,B1	B1,B1	-1,-1	A4,B2	A5,B1	A1,N	N,B1	A5,N	-1,-1	-1,-1	-2,-2	A1,A3	A5,B1	N,A3	A4,A5	-2,-2	A5,A1	A5,A1	A1,B1	-1,-1	N,B2	N,A4	N,N	N,N	A3,B1	A3,N	-1,-1
iteration_1115	A2,A3	B2,B3	A2,B2	A2,B1	A3,B3	-1,-1	A2,B2	B2,B1	A1,B3	A2,A2	A4,B1	N,N	A2,B1	A4,B1	A2,A2	N,A5	A2,A2	-1,-1	A1,B2	A1,B2	A1,B2	A4,A2	-1,-1	-1,-1	A2,A5	A2,A5	A2,N	A2,B1	B1,B1	A4,N	A2,B1	N,B1	B1,B1	A1,B3	A2,B1	A4,B1	B1,B1	-1,-1	-1,-1	-1,-1	A3,B1	B1,B3	B1,B1	-1,-1	A2,A3	A2,B3	B1,B1
iteration_1116	A1,B4	A1,B2	A1,B4	A1,A5	A1,A1	N,A4	A1,A1	-1,-1	A3,B1	A1,A5	A3,B2	A5,B4	A1,A5	A2,B2	A5,B4	A1,B4	A5,B4	A1,N	A1,A4	A1,N	A1,B1	A5,B2	-1,-1	B2,B3	A1,B4	B4,B4	B4,B4	A1,B2	N,A5	-2,-2	B2,N	-2,-2	A1,A5	B5,N	A1,N	B2,N	-1,-1	-2,-2	-2,-2	-2,-2	A3,B1	A1,N	A3,N	N,B1	A1,A3	A1,B5	-2,-2
iteration_1117	A1,B1	A1,B2	A1,B2	A3,B1	A1,A1	-2,-2	A1,A3	A1,A2	A4,B1	A1,A3	-1,-1	A1,A3	A1,B1	B4,B1	A3,B2	B3,B1	A3,B2	-1,-1	-2,-2	-2,-2	A4,A1	-1,-1	A1,B1	B1,B4	A3,B3	B2,B1	B2,B1	A3,N	A2,B1	-2,-2	A2,N	B1,B1	A2,N	N,A2	N,B1	A2,N	N,B1	N,B1	A2,B1	N,B1	A2,B1	N,N	N,B1	A2,N	-2,-2	-2,-2	-1,-1
iteration_1118	A2,N	A3,B1	A3,A2	N,B1	N,B1	B3,B1	A3,B1	A2,B1	B2,B3	A3,B1	N,A3	A2,B1	A3,N	-2,-2	A2,B1	-1,-1	A2,B1	B1,B3	A3,B1	A3,B3	A2,B2	N,B1	A2,N	-2,-2	A2,N	A2,N	A2,N	A3,B1	-1,-1	A1,A4	N,B1	A2,B1	B1,B4	A2,B3	A3,B4	A1,N	B1,B1	A2,B1	-1,-1	B1,B4	A4,B1	A3,A2	A3,B1	-1,-1	A1,A1	A2,A1	A3,B1
iteration_1119	-2,-2	-2,-2	-2,-2	-2,-2	-2,-2	-1,-1	-2,-2	-2,-2	-2,-2	-2,-2	B2,B1	A2,N	-2,-2	-2,-2	N,A3	A1,B1	-2,-2	-1,-1	-2,-2	-1,-1	-2,-2	-1,-1	A2,B2	A1,N	A1,A3	A1,N	N,B1	-2,-2	-2,-2	A1,B1	A2,A3	N,A3	-1,-1	-2,-2	-1,-1	A2,B1	-2,-2	N,N	-2,-2	-2,-2	-2,-2	-2,-2	-1,-1	-2,-2	-2,-2	-2,-2	-2,-2
iteration_1120	A5,N	B3,N	N,N	B4,B3	A5,B3	-1,-1	N,B4	N,B4	-1,-1	N,B4	-2,-2	N,B4	N,B4	A1,B2	N,B3	-2,-2	N,B3	B4,N	N,N	A4,N	A4,N	-2,-2	-1,-1	B2,B4	-2,-2	-2,-2	-2,-2	A1,B4	B1,B3	B1,B1	A1,B1	B4,B1	A1,B3	A2,B3	B4,B1	A1,B1	B3,B4	A1,B4	-1,-1	B3,B4	A3,B2	A2,B4	A2,A3	A3,B4	A1,B2	A1,A2	A3,B4
iteration_1121	B4,B1	A2,B3	B3,B1	A3,B2	A2,B4	-1,-1	B2,B3	-1,-1	-2,-2	B2,B1	A3,A2	A3,B1	A3,B1	A3,N	B2,B3	-2,-2	B2,B3	-2,-2	-2,-2	-2,-2	-2,-2	A3,A2	A3,A3	A3,A3	-2,-2	-2,-2	-2,-2	A3,B2	B2,B2	B2,B2	A3,B2	A1,B2	A3,B2	B1,B1	B2,B2	B2,B2	A3,B2	A3,B2	B2,B3	A1,B2	N,B2	B2,B1	N,B1	-1,-1	A1,A3	A1,B1	A3,N
iteration_1122	-1,-1	N,B1	A1,B5	A5,B4	-2,-2	-2,-2	-2,-2	A1,A4	-2,-2	A1,A4	A1,A3	-2,-2	A5,B2	A3,B2	B5,B1	-2,-2	A1,A4	-2,-2	-2,-2	-2,-2	-1,-1	-2,-2	A1,B4	A5,A3	-2,-2	-2,-2	-2,-2	B4,N	A5,N	A1,B2	A5,B4	A4,B1	A5,N	-2,-2	B4,N	A1,B4	A5,B1	A4,N	N,B1	A5,B1	B2,B3	-1,-1	N,B2	A2,B2	-2,-2	-2,-2	A5,N
iteration_1123	-2,-2	-2,-2	B3,B2	A2,A1	-2,-2	-2,-2	A1,B3	A2,B2	N,B2	A2,B3	A3,B2	A1,B3	A2,B3	A2,B1	A2,B3	A1,A3	A2,B3	A1,B3	A1,B3	A4,B5	A2,N	A3,B3	A3,B3	A2,B3	A2,A3	A2,A3	A2,A1	A2,B3	A3,A1	A3,B1	A3,B3	B2,B2	A3,B3	A3,B2	A1,B3	A3,A3	B3,B2	A3,B2	A3,B2	-1,-1	A3,A2	B3,B2	A3,B2	A3,B3	A1,B4	A1,A3	A3,B3
iteration_1124	-2,-2	-2,-2	A1,A3	A1,B2	-2,-2	-1,-1	A3,B2	A1,A3	-2,-2	A1,A1	-1,-1	A3,B2	A1,B2	A2,B3	A1,B2	A1,B3	-1,-1	A3,A3	A3,A3	B2,N	-1,-1	A3,B1	B2,B1	A2,B2	A1,B3	B3,B2	A1,B3	B2,B1	A1,A2	N,B5	A1,B2	A1,B3	A1,B2	A1,A1	A1,N	A1,N	A1,B2	A1,A1	A1,B3	A1,B3	B3,B1	A1,B2	A1,B3	B2,B3	-2,-2	-1,-1	A1,A1
iteration_1125	A1,N	B2,B2	B2,N	A3,B2	-1,-1	N,B5	B2,B2	B2,N	N,A4	A3,N	A3,A2	B2,B2	-1,-1	A1,B3	B2,N	A4,B1	B2,N	B2,B5	B2,B5	B2,N	N,N	A3,B2	A3,B2	-1,-1	N,B1	A4,B2	N,B1	A1,A3	B2,B2	A3,B2	A1,B2	A4,B1	A1,B2	B4,B1	A1,B2	A3,B2	A4,B2	A1,B1	A1,B1	A4,B2	-2,-2	B2,B4	B4,B2	-2,-2	-1,-1	A1,B4	A4,B4
iteration_1126	A1,A3	A1,N	A1,A1	A2,B1	A1,A3	-2,-2	A2,A1	A1,B1	-1,-1	A1,B1	B3,N	A2,A1	-1,-1	A4,B1	A2,A1	B2,B2	A1,B1	-2,-2	-2,-2	-2,-2	A1,A3	A1,B3	A1,B3	A4,B1	A2,B2	A1,B2	A1,B2	B1,B4	A2,B1	A3,B1	B1,B4	A1,B4	A2,B1	B3,B4	-1,-1	A3,B4	-1,-1	A1,B1	B1,B4	B1,B4	A1,A1	B2,B1	A1,B1	A1,B2	A2,B1	B1,B3	-1,-1
iteration_1127	A3,N	A1,B1	-1,-1	-1,-1	A1,A3	-2,-2	-1,-1	A3,A1	B3,B2	-2,-2	-2,-2	-2,-2	-2,-2	-2,-2	A1,A1	N,B1	-2,-2	-2,-2	-2,-2	-1,-1	A3,B3	-2,-2	-2,-2	-2,-2	A1,B1	A1,N	-1,-1	-2,-2	-2,-2	A3,B2	A1,A2	A1,B1	A3,A1	A1,N	A1,A3	A3,A1	A1,A3	-1,-1	A1,A3	A1,A3	A4,B1	A1,B3	A1,B1	B3,B1	A2,B3	A1,B3	A1,B1
iteration_1128	-2,-2	-2,-2	A4,N	A3,B2	-2,-2	N,A3	B2,N	B2,N	A2,B1	B2,N	A2,B2	A4,B2	A3,A4	B4,N	A3,N	N,B3	-1,-1	-1,-1	A3,N	N,N	A2,B2	-1,-1	A4,B2	A4,B4	N,N	B3,N	B3,N	A3,B1	A3,B2	-2,-2	A3,B2	-2,-2	A3,B2	A3,B2	A3,B1	-1,-1	A3,A2	A3,B5	A2,B2	A3,N	B3,B2	A3,B1	A3,B2	A3,B3	A3,A2	A3,B2	A3,A2
iteration_1129	-2,-2	-1,-1	B1,B3	A3,B2	-2,-2	A1,B4	B2,B3	B2,B1	-2,-2	A3,B1	A2,A2	B2,B3	-1,-1	A1,B3	B2,B3	N,B2	A3,B1	A1,A4	A1,B2	A1,B2	-2,-2	A2,B2	A2,B2	B3,B1	B2,B3	B2,B3	B2,N	B2,B1	A3,N	A3,B2	B2,N	N,B2	N,B1	B1,B4	B2,N	-1,-1	N,N	B1,B2	N,N	N,N	A4,A1	B2,B1	A4,B2	A4,B2	-1,-1	A4,B1	B2,N
iteration_1130	A1,A1	B4,N	A1,N	A1,N	A1,B4	N,B1	A1,N	A1,N	A1,N	A1,A1	A3,B1	A1,N	N,N	N,A4	N,N	-1,-1	A1,A1	N,N	-2,-2	-2,-2	A1,N	A3,A1	N,B1	N,N	N,B3	N,B2	-1,-1	A1,A3	B4,N	A2,A2	A1,B4	A4,A1	A1,B4	N,B2	N,A3	A2,B4	A4,B4	A1,A4	A1,A4	A1,A4	A2,B2	N,N	A2,N	A2,N	-2,-2	-2,-2	A4,A2
iteration_1131	N,B1	A3,N	A3,B1	A1,B2	A3,N	A1,B1	-1,-1	B1,B2	A1,A2	A3,A1	A1,A2	A1,B1	A1,B1	A2,A3	A1,B1	A1,A4	A3,B2	A1,A3	A1,A1	A1,A1	A1,B1	A1,A1	A1,A2	A1,A2	A1,B1	A1,A4	A1,B1	B2,N	-1,-1	A3,B2	N,B1	A1,N	B1,B2	A3,B2	A1,N	B2,N	-1,-1	-1,-1	A1,B1	A1,B1	A2,A2	A3,N	N,A2	A2,A3	A3,B2	A3,B2	N,N
iteration_1132	N,A4	A1,B4	A1,N	A1,A1	-1,-1	B3,N	A1,N	A1,N	B1,B1	A1,N	B1,B4	A1,A1	A1,N	N,A3	-1,-1	A4,B1	A1,N	A2,B3	N,N	B3,N	N,B1	A1,B1	A1,B4	N,N	A4,A1	A4,A1	A1,B1	A1,B3	A1,A1	A1,A1	A1,B3	A1,B4	A1,B3	A1,B2	A1,B3	A1,B3	B3,B4	A1,B4	B3,B4	A1,A1	A1,A1	B3,B2	A1,B3	A1,B3	B2,N	A1,B2	B3,B3
iteration_1133	A1,A3	B1,B2	A1,B1	N,B1	A3,B2	A5,N	A1,B1	A1,N	A2,B1	B1,B1	-2,-2	A1,N	A1,B1	A5,N	A1,B1	B2,N	A1,B1	N,B1	A1,A5	A1,A5	N,B1	-2,-2	-1,-1	A1,A5	-1,-1	A1,B2	B1,B2	-2,-2	-2,-2	-2,-2	-2,-2	B1,B1	-1,-1	A4,A1	B2,N	-2,-2	B1,B1	B1,B2	B1,B2	B1,B1	A3,A2	A4,B2	A4,A3	A4,A3	-2,-2	-2,-2	A4,B1
iteration_1134	-2,-2	-2,-2	N,B1	B3,B1	-1,-1	-2,-2	B1,B3	N,B1	A1,B4	B1,B1	-2,-2	N,B3	N,B1	A3,B1	N,B3	-1,-1	-1,-1	-1,-1	-2,-2	-1,-1	B4,B1	-2,-2	B3,N	-1,-1	N,N	B3,N	A4,N	-2,-2	-2,-2	-2,-2	-2,-2	-2,-2	-2,-2	-2,-2	B3,B1	N,B1	B1,B3	-2,-2	-2,-2	N,B1	A2,A3	A4,B3	A4,A2	-1,-1	-2,-2	-2,-2	A4,B1
iteration_1135	B1,B4	A3,B2	B2,B1	-1,-1	A3,B1	A2,A2	B2,N	B2,N	A3,N	-2,-2	-2,-2	-2,-2	B2,N	A2,A1	N,B1	-1,-1	N,B1	A2,B2	A2,N	-1,-1	A3,B2	A1,N	A1,N	A2,B2	N,N	-2,-2	N,N	N,B5	N,B5	A2,A1	N,N	B3,B2	B5,N	B3,B1	B5,B5	N,A2	B3,B5	B5,N	N,B3	N,B2	A2,B2	B5,B3	A2,B5	B2,B5	N,A3	N,B1	B5,B3
iteration_1136	-2,-2	-2,-2	B3,N	A3,B2	-2,-2	N,A3	B2,N	B2,B3	A1,B3	A3,N	A4,N	B2,B3	B2,B3	A1,A3	B2,B3	A2,B2	A3,B3	-1,-1	N,N	B2,N	A1,B3	A4,B2	A4,B3	A1,B3	A2,B2	A2,B2	B2,B2	A1,A3	B2,N	B1,B1	A1,B2	A1,B4	-1,-1	B1,B1	A3,B2	B2,B1	A1,A1	B4,B2	A1,B4	-1,-1	N,B4	B2,B1	N,N	-2,-2	N,A3	N,B1	A1,B3
iteration_1137	B1,B4	A1,A3	-1,-1	A1,N	A1,B1	-2,-2	A1,N	A1,N	-2,-2	B4,N	B1,B1	A1,B4	A1,B4	-2,-2	A1,B4	A1,A1	A1,B4	-1,-1	-2,-2	-2,-2	-2,-2	B4,B1	A1,B1	-1,-1	A1,B4	A1,A1	A1,B4	-2,-2	-2,-2	B1,B1	A1,N	-1,-1	-2,-2	A1,A1	-2,-2	A1,B1	-2,-2	-1,-1	-1,-1	-2,-2	A2,B1	A5,N	A2,N	A2,A5	A2,B2	A2,A1	A1,N
iteration_1138	A2,B2	A2,A2	A2,A2	A3,B1	A2,A2	A3,B2	A2,B1	A3,A2	A3,B2	A2,B1	B2,N	A2,B1	A2,B1	A3,A1	A3,A2	-2,-2	A2,B1	A3,B1	B1,B2	B1,B2	-1,-1	A2,B2	-1,-1	A3,B1	-2,-2	-2,-2	-2,-2	-1,-1	-1,-1	-2,-2	-1,-1	A1,A2	A3,B1	B2,B2	A2,B4	N,B1	A1,B1	A3,A1	A3,A1	A3,A1	-2,-2	-2,-2	N,B2	-1,-1	A4,N	A4,B2	A1,N
iteration_1139	A3,B2	A1,B4	B4,B2	-1,-1	-1,-1	-2,-2	A3,B2	A3,B2	N,B1	A3,B4	-2,-2	-1,-1	B2,B3	A2,A2	B2,B3	A3,B1	A3,B2	B2,B2	B2,B2	B2,B2	A3,B1	-1,-1	-2,-2	A2,B2	B1,B2	-1,-1	A3,B2	-1,-1	-1,-1	B2,B1	A1,A2	-2,-2	-2,-2	A1,B4	A3,A1	A1,B2	A1,N	-1,-1	-2,-2	-2,-2	-2,-2	A1,A3	-2,-2	-2,-2	B2,B2	A1,B2	-2,-2
iteration_1140	-2,-2	-2,-2	B4,N	A3,B2	-2,-2	-1,-1	-1,-1	B2,N	A2,A2	A3,A1	N,A4	A3,B4	A3,N	A3,B2	-1,-1	-2,-2	B2,B4	N,N	-2,-2	-2,-2	A2,B2	A3,N	-1,-1	A3,A3	-2,-2	-2,-2	-1,-1	A3,N	B1,B2	A2,A3	A3,B1	A2,A3	A3,B2	A1,A3	N,B1	A3,A2	A3,A3	A2,B2	A3,A3	A2,B2	A2,A2	A1,B1	-1,-1	A1,A2	-2,-2	-2,-2	A3,B1
iteration_1141	A2,B3	B1,B2	B3,B1	A2,B3	A2,B1	A1,B4	B3,B1	B3,B3	-1,-1	B3,B3	A2,A3	B3,B1	B3,B1	A1,A2	B3,B3	A1,A3	A2,B3	B4,B3	B4,B1	B4,B3	-1,-1	A2,B1	A3,B3	A1,B3	A1,B3	A1,B3	A1,B3	A2,N	B3,B1	A3,A2	A2,B3	A3,N	B3,N	A4,B1	B3,N	A3,B3	A3,N	A3,B3	N,N	-1,-1	-2,-2	B1,B3	-2,-2	-2,-2	N,B2	N,B1	-2,-2
iteration_1142	-2,-2	-2,-2	B3,N	A2,B3	A5,B5	A1,B1	B3,N	-1,-1	B2,B2	A2,B3	A1,A2	A2,N	A2,B3	A3,B1	A2,N	A1,A2	B3,B3	A1,B3	B1,B3	-1,-1	A2,B2	A1,A2	A1,N	A3,B3	A1,A2	A1,N	A2,N	B3,N	A2,A2	A1,A2	A2,N	B3,B2	A2,B3	A2,N	A2,B3	A1,N	B3,B3	B3,B3	A2,B3	-1,-1	B1,B1	A2,B3	B3,B1	B3,B1	A3,B1	A3,N	B3,B3
iteration_1143	B1,B4	A1,A1	A1,B1	A2,B2	A1,B4	A1,A2	A1,B2	A1,B2	A1,B3	-1,-1	N,B2	A2,B1	A1,B2	B3,B1	A1,B2	-1,-1	B1,B2	A1,A2	A1,B2	-1,-1	-1,-1	N,B1	N,B1	A1,B3	A2,B2	A1,A2	A2,B2	A3,B2	A2,B3	-1,-1	A3,A2	A3,N	A3,B3	-1,-1	A3,B3	A3,B3	A3,A3	A3,A3	A3,N	B3,N	A1,A2	A3,B1	A1,B1	A1,B1	-2,-2	-2,-2	N,N
iteration_1144	A1,A3	A2,B3	A1,B3	A4,B2	A3,B3	A3,A1	A4,B3	A4,B3	-2,-2	A4,B3	B3,B2	A1,A4	A4,B3	B3,B1	B3,B2	N,B4	A1,A4	A3,B3	A3,B3	A4,A3	A4,A2	A1,B3	A1,B3	B3,B3	N,B3	B2,N	B2,N	B2,B3	-1,-1	A2,N	B3,N	B1,B1	A4,B2	-2,-2	-1,-1	A2,B3	A4,B1	A4,B1	B2,B1	A4,B1	-2,-2	-2,-2	A4,A1	-2,-2	-2,-2	A1,N	A4,B1
iteration_1145	-2,-2	-2,-2	A2,A5	A2,A2	-2,-2	B2,B2	A2,A2	A5,A2	A1,B4	A2,A2	-2,-2	A2,A5	A2,A5	A3,B2	A2,A2	A2,A3	A2,A2	A2,B2	A2,B2	A2,B2	A5,B4	-1,-1	-2,-2	-1,-1	A2,A3	A2,A2	A2,A2	A2,B2	A3,A2	A3,A2	A2,A2	A4,N	A2,A3	A2,B3	A3,B2	A2,A3	A4,A3	A2,A4	A2,N	-2,-2	A2,B1	A3,B3	B3,B1	A2,B3	A2,N	A2,B3	A4,B1
iteration_1146	B4,B1	A1,B4	B4,B4	B3,B2	B4,B1	-1,-1	B2,B4	B4,B3	-2,-2	-2,-2	A1,B4	B3,B4	B4,B2	A1,B3	B4,B2	A3,B1	B4,B3	A1,B4	A1,B4	A4,B2	-2,-2	A1,B3	A1,B4	B3,B4	B1,B4	B1,B4	B1,B4	B2,B2	A2,B3	-2,-2	B3,B2	A3,A1	A2,B2	A1,A1	B3,B2	-2,-2	A3,B2	A3,B2	A2,A1	A1,B2	A1,B3	A1,B2	-1,-1	A1,B2	B2,B3	A1,B2	A3,A1
iteration_1147	A2,B1	A1,A1	A2,A1	N,B1	A1,B1	N,A2	N,A2	N,A2	N,A4	A2,B1	-1,-1	A2,B1	A1,B1	B3,B1	A1,N	-2,-2	A1,B1	A2,N	N,N	A2,N	N,N	N,B1	A2,A2	A1,B3	A1,N	-2,-2	-2,-2	-2,-2	-1,-1	-2,-2	-2,-2	-2,-2	-2,-2	-2,-2	N,B1	-2,-2	B5,B3	-2,-2	-2,-2	-2,-2	A1,A4	B1,B1	A1,B1	A1,B1	A3,A1	A3,B3	A1,B5
iteration_1148	A1,B2	B2,B1	A1,B2	B1,B3	B2,B1	A2,B2	B2,B3	B2,B3	A3,B2	A1,B1	A3,N	B2,B1	A1,B3	N,A3	A1,B1	B4,B1	A1,B3	-1,-1	A2,B3	A2,B2	-1,-1	N,B1	A3,B1	B3,N	A1,B4	A1,B1	A1,B4	A1,B1	A1,B3	-1,-1	A1,B1	A2,B5	A1,B1	B2,N	A1,B3	A1,A2	A3,B1	-1,-1	A2,B1	A3,B1	A2,B3	A1,B2	B2,B3	A1,B3	-2,-2	-2,-2	A3,B2
iteration_1149	B1,B3	A2,A2	A2,B1	A2,B1	A2,B1	B2,B3	A2,B1	B1,B1	-2,-2	A2,B1	A1,A1	A2,B1	A2,B1	A2,B1	A2,A2	B3,B2	A2,B1	B1,B3	A2,B2	B1,B2	-1,-1	A2,A1	A2,A1	A2,A3	-1,-1	A2,B3	-1,-1	B1,B1	A2,B2	A1,B3	A2,B1	A5,N	A2,B1	A3,A2	B2,B1	A1,B1	-1,-1	N,B1	A5,B1	-1,-1	B2,B2	A2,B1	A2,B2	A2,B2	A1,B1	A3,B1	-1,-1
iteration_1150	N,B5	N,A4	N,N	A1,A2	A4,N	N,A4	-1,-1	A1,N	-2,-2	N,A2	N,A5	N,A2	A1,N	-1,-1	A1,N	-2,-2	-1,-1	A4,N	A4,N	N,N	A1,N	N,N	N,N	-2,-2	-2,-2	-2,-2	-2,-2	A1,B4	A2,A3	B2,N	A2,B4	A2,B1	A1,A2	A1,A2	A3,B4	B4,B2	A2,A2	A2,B1	A2,B1	A2,A1	A2,N	A1,B4	A1,A2	A2,B4	B2,B3	A1,B2	A2,A1
iteration_1151	B3,N	A2,N	A2,B3	A5,B1	N,N	-1,-1	B3,B1	B3,B1	A2,B2	A2,A5	A3,B1	A2,A5	A5,B3	A2,B2	A5,B3	A4,N	A2,A5	-2,-2	-2,-2	-2,-2	A2,B3	-1,-1	A2,B1	A5,B2	A5,N	B3,N	A5,A4	B1,B3	A5,N	-2,-2	B3,N	A4,A1	A5,B3	A1,B2	A5,B1	A1,B3	A5,A1	A4,B3	A1,B3	A4,B3	A5,N	B1,B2	B2,N	A5,B1	B1,B2	A1,B1	A1,B2
iteration_1152	-2,-2	-1,-1	A1,A2	A2,B2	-2,-2	A3,B1	-1,-1	A2,A1	B3,B2	A2,A1	-2,-2	A2,A1	A1,B2	A3,B1	A1,B2	A2,A3	A2,A2	A3,A1	A3,B2	A3,B2	A2,B3	-1,-1	-2,-2	B2,B1	A3,B2	A2,B2	A2,B2	A2,B2	B2,B3	A1,A1	B2,B3	-2,-2	B2,B3	A2,B3	B2,B3	A1,B3	-1,-1	-2,-2	-2,-2	-2,-2	A1,A1	A2,B2	A2,A1	A1,B2	A3,A2	A3,B3	A2,B1
iteration_1153	A2,A3	A2,B1	A2,B1	N,N	A2,A3	A4,B1	A2,N	N,B1	A1,B2	A2,N	-1,-1	A2,N	A2,N	A1,B3	N,B1	A2,B3	A2,N	N,B1	-1,-1	A4,A2	A1,N	B4,N	N,N	A1,A2	A2,B1	A2,B1	B3,N	N,A2	N,A2	-2,-2	A2,N	A3,A1	A2,A2	-2,-2	-1,-1	-2,-2	A2,A3	A2,A3	A2,A1	A2,A3	A2,B1	N,B3	A2,N	N,B1	-2,-2	-2,-2	A2,A2
iteration_1154	A4,A1	N,B1	A4,B1	A4,N	A4,B1	-2,-2	N,B1	N,B1	A1,B2	A4,A4	A3,B2	A4,B1	A4,N	B1,B2	A4,N	B3,B1	A4,B1	N,B1	-2,-2	N,B1	A1,B1	B2,B1	A4,B2	A4,B1	B3,N	A4,B3	N,B1	N,A4	N,A4	A2,B3	N,N	A2,A3	N,N	B5,N	A4,A4	B3,N	N,A2	N,A2	N,A3	N,A2	-1,-1	A4,B5	A2,B5	-1,-1	B1,B1	N,B1	A2,N
iteration_1155	A2,A3	A2,N	A2,B4	-1,-1	A2,B4	-1,-1	A2,A3	B4,B5	N,A3	-1,-1	N,B5	A2,B5	B4,B5	-2,-2	A3,B4	B4,B1	A3,B4	-2,-2	-2,-2	-2,-2	B4,N	A2,N	A2,N	-1,-1	A3,B4	B4,B4	B4,B4	-1,-1	B5,N	-2,-2	-1,-1	B2,B2	A3,B5	A3,N	A3,B5	-2,-2	B5,B2	-1,-1	B5,B2	B5,B2	-1,-1	A3,A3	A3,A1	A3,A2	-2,-2	-2,-2	A3,B5
iteration_1156	A1,B4	A3,N	A1,N	N,B1	A3,B4	B5,N	A1,B1	A1,B1	A1,A1	A1,B1	-2,-2	A1,N	A1,N	A4,B1	A1,N	B3,N	N,N	N,B1	A1,B5	B1,B5	A1,A1	-2,-2	-2,-2	N,B1	A4,B4	A1,B3	B3,N	-2,-2	-2,-2	-1,-1	N,B4	A1,A2	B5,B1	A2,A3	-2,-2	N,N	A1,B5	A1,B5	A1,B5	A1,B5	A1,B1	-1,-1	B1,B4	A1,B4	A2,B1	A2,A2	A1,B1
iteration_1157	N,A4	N,B2	N,N	N,N	N,N	A1,B2	-1,-1	N,N	B1,B1	N,N	A2,B1	N,N	N,N	A2,A3	N,N	-1,-1	N,N	B2,N	B2,N	B2,N	N,B1	N,B1	N,B1	N,A2	N,N	N,A3	N,N	N,B2	N,B3	-2,-2	N,B3	A3,B1	B2,N	-2,-2	-1,-1	-2,-2	B1,B2	B1,B2	A3,B2	N,B1	A2,A1	B4,N	N,N	A2,B4	-2,-2	-2,-2	N,B6
iteration_1158	A4,A1	A2,B1	A4,B1	B3,B2	A4,B1	A3,B2	-1,-1	A4,B2	B2,B1	A3,B2	A2,A1	A4,B2	A4,B3	N,A3	A4,B2	A4,N	B1,B3	A4,B2	A4,B2	A3,B3	A4,B2	A2,B2	A2,B2	A4,N	-1,-1	A4,A4	B2,N	-2,-2	-2,-2	A2,B1	B2,B3	-2,-2	-2,-2	-2,-2	-1,-1	A2,B2	-2,-2	-2,-2	-2,-2	-2,-2	A3,N	B3,N	A3,B3	A3,B3	-2,-2	-2,-2	-1,-1
iteration_1159	-2,-2	-1,-1	-1,-1	B2,N	-1,-1	A1,B3	B3,B2	N,B3	N,A5	-2,-2	-2,-2	-2,-2	-1,-1	-2,-2	-1,-1	-2,-2	-2,-2	A1,B3	B3,B3	A1,B3	N,N	-2,-2	-2,-2	-1,-1	-2,-2	-2,-2	-1,-1	A4,N	A1,B2	B4,B1	A1,N	B1,B4	A4,B2	-1,-1	A1,A4	A1,B4	A4,B1	-1,-1	-1,-1	B2,B4	B2,N	-1,-1	N,B2	A4,B2	-2,-2	-2,-2	N,B1
iteration_1160	A2,A1	A3,B2	A3,A2	B2,N	A3,A2	A4,B1	N,A3	A3,N	-2,-2	A3,B2	-2,-2	A2,N	A1,A1	A2,B2	N,A3	N,B5	A2,N	N,B1	N,B1	A4,N	A3,N	A2,N	A2,N	A2,A1	A3,N	N,N	B5,N	A5,N	B2,N	B2,N	N,N	A1,B2	A5,B2	A4,N	N,N	N,B2	A5,B2	A1,B2	A1,B2	-1,-1	-2,-2	N,A4	-2,-2	-2,-2	B1,B1	N,B1	-1,-1
iteration_1161	A2,A1	-1,-1	A2,B1	A1,A4	A1,B1	B1,B3	A1,B1	A1,B1	N,A2	A2,A4	-2,-2	-1,-1	A2,A4	-1,-1	A2,A4	N,A3	A4,B1	-1,-1	B1,B1	B1,B1	N,B1	-2,-2	-2,-2	A2,B1	N,A4	A2,N	N,N	A1,B1	-1,-1	-2,-2	-1,-1	B5,N	A4,B1	B2,B2	A1,A4	N,B1	A4,N	A4,B5	N,B1	B1,B5	A2,B2	A1,B2	B2,B2	A2,B2	A1,B2	-1,-1	A4,B2
iteration_1162	A3,A2	A2,B2	A2,A3	A2,A1	-1,-1	-1,-1	A2,A2	-2,-2	-1,-1	-2,-2	N,B4	A2,A1	A1,A2	A4,B1	A2,A2	B3,B2	-2,-2	A2,B2	A2,B2	A2,B2	-2,-2	A1,N	-1,-1	A4,A1	A2,B3	A2,B3	A2,B3	A2,B2	A1,A1	A5,N	A1,B2	-1,-1	-1,-1	A4,N	A2,A1	A1,A5	-1,-1	-1,-1	-2,-2	A1,N	-1,-1	A2,A4	-2,-2	-2,-2	A1,B1	A4,B1	-1,-1
iteration_1163	-2,-2	-2,-2	N,B2	A1,A1	-2,-2	A2,B3	A1,N	A1,N	-2,-2	-1,-1	-2,-2	A1,N	A1,N	B1,B1	-1,-1	A4,N	A1,N	A1,B3	A1,B3	A2,A1	-2,-2	-2,-2	-2,-2	A2,B1	A4,B2	A4,B2	B2,N	A1,B2	A1,B1	B3,B2	A1,A1	A1,B3	-1,-1	-2,-2	B2,B1	A1,B3	A1,B3	-1,-1	A1,A1	A1,B1	-2,-2	-2,-2	N,B3	-2,-2	-2,-2	-2,-2	B3,N
iteration_1164	A2,A2	A1,B3	A1,A2	-1,-1	A2,B3	A3,B1	A2,A1	A1,A2	B1,B3	-2,-2	-1,-1	-1,-1	A2,A1	A2,B1	-2,-2	N,N	-2,-2	A3,A2	A3,A1	A2,B1	A1,B1	-2,-2	-2,-2	A2,B1	N,A2	N,A2	N,A3	-1,-1	-1,-1	A3,A1	A1,B4	-2,-2	-1,-1	A1,B1	A1,B4	A1,A3	-2,-2	-2,-2	-2,-2	-2,-2	A1,N	A1,A1	A1,A1	-1,-1	A3,B2	A1,B2	-1,-1
iteration_1165	A2,B2	A2,B1	B1,B2	B3,N	A2,A2	A2,B2	A3,B4	B2,N	-1,-1	-1,-1	A1,B2	B1,B3	N,B1	A1,B1	N,B1	-2,-2	N,B1	A2,B2	A2,B2	-2,-2	A1,B2	A1,B1	B2,B1	-1,-1	N,B1	-2,-2	N,B1	N,A5	A1,B3	-1,-1	A1,N	A3,A1	B3,N	N,B2	B3,N	-1,-1	A1,N	A3,B3	A1,B3	A3,N	-1,-1	N,N	N,B5	N,N	-2,-2	-2,-2	N,N
iteration_1166	-2,-2	-2,-2	A1,A7	-1,-1	-2,-2	A3,N	B4,B3	A1,B1	A3,B1	A1,B1	-2,-2	-2,-2	-2,-2	-2,-2	-2,-2	-2,-2	-2,-2	B4,N	A3,B4	-1,-1	A1,B1	-1,-1	-2,-2	-2,-2	-2,-2	-2,-2	-2,-2	A1,B4	B4,B1	A4,B1	A1,B4	-1,-1	-1,-1	A2,B2	B4,B1	B4,B1	B1,B4	-2,-2	-2,-2	-2,-2	A1,A2	B2,B1	A1,B2	A1,B2	N,A3	B2,N	B2,B1
iteration_1167	A3,N	B2,B3	A3,B2	-1,-1	A3,B2	B1,B1	A3,A1	A3,A1	A3,B2	A1,B2	-2,-2	A3,A1	A3,N	B1,B2	B2,N	-1,-1	A3,N	A1,B1	A3,B1	A1,B1	A3,A3	-2,-2	-2,-2	A3,B1	A1,N	A1,N	A2,B2	A4,N	A1,B3	-2,-2	-1,-1	A4,N	A4,B3	B4,B1	A1,N	-2,-2	-1,-1	A4,B3	A4,N	A4,A4	A1,A6	B4,N	A1,B4	A1,B4	A1,A1	A1,B4	A1,A4
iteration_1168	B5,N	A4,B1	B1,B5	B2,B2	A4,N	A2,N	B2,B5	B2,B5	-2,-2	-1,-1	-2,-2	B2,B1	A5,B2	A1,A1	B2,B5	-2,-2	B2,B1	A2,B5	A2,B2	A2,B2	-2,-2	-2,-2	-2,-2	A1,B1	-2,-2	-2,-2	-1,-1	B2,B1	B2,B2	B2,B3	B2,B2	A4,A1	B2,B2	A4,A1	B2,B2	B2,B2	A1,B2	-1,-1	A4,B2	A1,B2	-1,-1	A1,B2	B2,B2	A3,B2	A1,B3	A4,B3	B2,B2
iteration_1169	A1,B4	A2,B3	A2,B4	A2,B1	A2,B4	A1,B2	B4,B1	-1,-1	-2,-2	B4,B1	B1,B2	A2,B4	A2,B4	A2,A2	A2,A2	A3,B2	B4,B1	A1,B4	-1,-1	B2,B4	-2,-2	A2,B1	-1,-1	A2,A2	A2,B2	A2,B2	-1,-1	A2,N	B1,B2	-2,-2	-1,-1	-1,-1	-1,-1	A2,N	N,B1	-2,-2	A1,B1	-1,-1	-1,-1	-2,-2	N,A5	N,A2	A5,A2	N,N	-2,-2	-2,-2	A5,B1
iteration_1170	B5,N	A1,B2	A1,B5	A4,B1	B2,N	A1,B1	A4,B5	A1,A4	-2,-2	A1,A4	B5,N	A1,B1	A1,B1	A2,A2	-1,-1	A3,B2	B5,B1	B5,B1	A4,A1	A4,B1	-2,-2	-1,-1	B1,B5	A1,A2	A3,A1	A1,B2	-1,-1	A5,N	A2,B1	B2,B2	A5,B5	B2,B3	A1,B1	A1,B4	A1,B1	A1,B2	A1,B2	A1,B2	B1,B3	A1,B3	A1,B2	-1,-1	A1,B4	A1,B4	N,B2	B4,N	A1,B4
iteration_1171	A1,B2	A4,A1	-1,-1	B1,B5	A4,B2	B1,B1	A1,B5	-2,-2	-2,-2	-2,-2	A1,A1	A1,B1	-2,-2	-2,-2	-2,-2	-2,-2	-2,-2	B5,B1	A1,B1	B5,B1	-2,-2	A1,A1	-1,-1	-2,-2	-2,-2	-2,-2	-2,-2	-2,-2	-2,-2	-2,-2	N,B1	A4,B1	N,B1	A4,N	-1,-1	-2,-2	A4,B3	N,B1	A4,B1	-1,-1	-1,-1	A4,B1	A4,A1	A1,B1	A1,B4	-1,-1	A4,N
iteration_1172	A3,B2	A2,N	A2,B2	A2,B1	A3,A2	A4,B1	-1,-1	A2,A2	A1,N	A2,B2	B2,B2	A2,A2	A2,B1	-1,-1	A2,B2	A4,A1	A2,B2	B1,B2	A4,B2	B1,B2	A2,A1	A2,B2	A2,B2	A3,B1	A2,A1	A2,A4	A2,A4	A1,B1	A2,A3	-2,-2	A1,A2	-1,-1	A1,A3	-1,-1	A1,A2	-2,-2	A3,N	A1,B1	A3,B1	A1,B1	A4,B1	A1,A1	A1,B1	A4,A1	-2,-2	-2,-2	A3,B1
iteration_1173	B1,B1	A2,B1	B1,B1	A2,A1	A2,B1	A1,N	A2,B1	A1,B1	A1,A2	A2,B1	A1,B3	A2,B1	A1,B1	N,A2	A1,B1	A1,B3	A1,B1	A1,B1	A1,B1	A1,B1	A1,B1	A2,B3	B3,B1	N,N	A1,A1	B3,B1	-1,-1	A1,A2	A2,B1	N,A3	A1,B1	B3,N	A2,A1	-1,-1	A2,A1	N,B1	-1,-1	A2,B3	A1,N	A2,N	B4,N	-1,-1	A2,N	A2,B4	A4,B1	-1,-1	-2,-2
iteration_1174	N,A3	A4,B1	-1,-1	B1,B2	N,B1	A1,B4	A4,B1	N,B1	-1,-1	A4,B2	N,B3	A4,B1	A4,B1	A4,A1	A4,B1	A2,A2	-2,-2	-1,-1	A4,A1	A4,A1	-1,-1	N,B1	B1,B3	A4,A4	A2,B1	A2,B1	A4,A2	-2,-2	-1,-1	-2,-2	-2,-2	N,A4	N,B2	B4,N	N,B1	-2,-2	A1,N	N,N	N,N	B2,N	A1,A2	B1,B4	A2,B4	A1,B1	-2,-2	-1,-1	B4,B2
iteration_1175	-1,-1	A1,A2	-1,-1	A2,A2	A1,B1	B3,N	A2,B1	A2,B1	A1,A2	-1,-1	A3,N	A2,B1	A2,B1	B1,B1	A2,A1	-2,-2	A2,A1	A2,B3	B1,B3	A2,N	A1,B1	A2,A3	A3,B1	A2,B1	-1,-1	-2,-2	-2,-2	A2,A1	A2,N	-2,-2	A2,N	B1,B2	A2,A2	A1,A1	A2,N	-2,-2	A2,B1	A2,B1	-1,-1	A2,B1	A3,B1	A1,N	A1,B1	A3,A1	A1,A1	A1,A1	B1,B1
iteration_1176	B4,B1	A1,B4	A1,B4	B2,N	B4,B4	A1,A2	B4,N	A1,N	A3,B1	A1,B2	A1,B3	A1,N	A1,N	-1,-1	A1,N	N,A5	B4,N	A2,N	A1,N	A1,N	A3,A1	A1,B3	B3,N	-2,-2	A5,A1	A1,N	N,N	A3,N	B2,B1	-2,-2	B2,N	B2,N	A3,B2	-2,-2	B2,N	-2,-2	A3,N	A3,N	A3,N	A3,B2	N,B1	-2,-2	N,B1	-2,-2	-2,-2	-2,-2	N,B1
iteration_1177	-2,-2	-2,-2	A1,N	A1,A2	A1,N	-1,-1	A1,N	-2,-2	-2,-2	A1,A2	A4,B1	A1,A1	A1,A2	B1,B1	A2,N	A1,B1	-2,-2	-2,-2	-1,-1	-2,-2	-2,-2	A4,A1	A1,B1	A1,B1	-1,-1	A1,N	A1,A2	A1,B1	A2,A2	-2,-2	A1,A2	A2,B3	A1,A2	B4,N	A2,B1	-2,-2	A1,B3	A2,A2	A2,A2	A2,A1	N,B2	A2,B4	B4,B2	A2,N	A3,B2	A3,N	A1,B2
iteration_1178	-2,-2	-2,-2	B2,B3	A2,B2	-2,-2	B4,B1	B2,B2	A2,B2	B1,B4	B2,B2	A2,A1	A2,B3	A2,B2	A5,N	B2,B2	A3,B1	B2,B2	B2,B4	B2,B4	B2,B4	A2,B1	A2,A2	A2,B3	A2,A5	B1,B2	A3,B2	-1,-1	A2,A2	B2,B2	A4,N	A2,B2	A1,B1	A2,B2	A1,A3	A2,B2	A2,A4	A2,A1	-1,-1	A1,B2	A1,B2	-2,-2	-1,-1	B2,B1	-2,-2	B3,N	A1,B3	A2,B2
iteration_1179	-2,-2	-2,-2	N,B1	B2,N	N,B1	A5,N	N,B1	-1,-1	-2,-2	B1,B2	B1,B1	N,B2	N,N	B3,N	N,B2	-2,-2	N,B2	A5,B1	A5,B1	A5,N	-1,-1	B1,B2	N,B1	N,B3	-2,-2	-2,-2	-2,-2	A3,B2	A4,N	-1,-1	A3,A4	A1,B1	N,B1	A4,B1	-1,-1	-2,-2	A1,B2	B1,B2	B1,B2	-1,-1	A2,A1	A4,A3	A2,A3	A3,A1	A1,A1	A4,A1	A1,A2
iteration_1180	A1,B4	N,A5	-1,-1	A2,A2	A1,N	B4,B1	A5,A2	A2,A5	-2,-2	A2,A5	B4,N	A2,A5	A2,A5	-2,-2	-1,-1	B2,N	A2,A1	A5,B4	A5,B4	A5,B4	-2,-2	A2,B4	A5,B4	-1,-1	A2,B2	A2,B2	A1,N	A2,B3	-1,-1	A1,B3	A2,A2	A2,B2	A2,A3	A2,A3	A2,A3	A2,B3	A2,A2	A3,B2	-1,-1	A2,A2	N,N	A3,A2	A3,B3	A3,B3	A3,B2	A2,B2	A3,A2
iteration_1181	A2,A2	B4,B1	A2,B4	A4,B2	A2,B4	A2,A2	B4,B2	A2,A4	-1,-1	B4,B2	A2,A2	A4,B4	A2,A4	-2,-2	B4,B2	-2,-2	A2,A4	A2,B4	A2,B4	A2,B2	-2,-2	A2,B4	A4,A2	-2,-2	-2,-2	-2,-2	-2,-2	A4,N	A1,B2	-2,-2	B2,N	B3,B2	A4,B2	A1,B3	A1,N	-2,-2	-1,-1	A2,B3	A4,B5	A4,B5	-2,-2	A1,N	-2,-2	-1,-1	N,B3	B3,N	-2,-2
iteration_1182	A1,A2	A2,B2	A2,A1	B2,N	A1,B2	A1,B3	A2,N	A1,B2	-1,-1	-1,-1	A1,B1	A2,N	A2,B2	B3,B1	A2,B2	N,B5	-1,-1	B3,N	A2,B3	-1,-1	B2,N	-1,-1	A2,B1	A2,B3	A2,N	B2,N	A2,N	A5,N	B3,B2	-2,-2	B3,N	-1,-1	N,N	N,B4	A5,B3	-2,-2	N,B4	N,B4	N,B2	N,B2	-1,-1	B3,B4	B3,N	-2,-2	A1,B2	B2,N	-2,-2
iteration_1183	-1,-1	A2,B3	A1,B3	N,B1	A1,B3	B3,B2	-1,-1	B3,B1	A2,B3	B3,B1	A2,B1	B3,N	B3,B1	A2,N	B3,N	A3,B1	A1,N	A1,B2	-1,-1	A1,B3	A2,B3	N,B1	A2,N	A2,B1	B1,B3	B1,B3	N,B1	B5,N	B5,N	B2,B3	A3,B5	A2,B2	B1,B5	-1,-1	B1,B5	B5,B2	A2,B5	B2,B1	A2,B1	A2,B5	A2,B1	A3,B1	A2,B1	A3,A2	-2,-2	-2,-2	A2,A2
iteration_1184	-2,-2	N,B1	N,B1	N,B2	N,B1	-2,-2	N,B1	N,B1	N,N	B1,B2	-1,-1	B1,B2	-1,-1	A5,N	N,N	A3,B1	N,N	-2,-2	N,B1	-2,-2	N,B1	A1,B1	A3,B1	A5,B1	A3,N	N,B1	-1,-1	-2,-2	-2,-2	-2,-2	-2,-2	N,A4	N,B2	-2,-2	-2,-2	-1,-1	N,N	N,N	A4,N	A4,N	A3,B2	N,B5	A3,N	A3,N	-2,-2	-2,-2	N,N
iteration_1185	A3,B2	A3,B1	B1,B2	B2,B1	A3,B2	B2,B3	B2,B2	B1,B2	A2,B1	B2,B2	-2,-2	-1,-1	B1,B2	-2,-2	B2,B2	B1,B1	B1,B2	B2,B2	B2,B2	B2,B3	A2,B1	-2,-2	-2,-2	-2,-2	B2,B1	-1,-1	B2,B1	B1,B3	A3,B2	A4,N	B2,B1	A2,B2	A3,B1	B1,B4	A3,B3	A4,B2	A2,B1	A3,A2	B1,B2	A3,A2	A2,A3	A3,A1	A3,B4	A2,B4	A1,N	A1,B1	A3,B1
iteration_1186	B1,B1	B1,B4	B1,B1	A4,A1	B1,B1	A4,N	A1,B1	A4,B1	B1,B4	A1,B1	N,A4	A1,B1	A4,B1	-1,-1	-1,-1	B1,B1	A1,B1	A4,B1	A4,B1	A1,A4	B1,B1	A1,N	A1,N	A1,B1	A4,B1	B1,B1	B1,B1	A2,A2	A2,A3	-2,-2	A2,A5	A2,A1	A2,A2	A4,B1	A1,A3	-2,-2	A2,A1	A2,N	A2,N	A2,B2	-1,-1	A1,B1	A1,A2	A1,A2	A4,B1	A4,B1	A1,A2
iteration_1187	N,A4	A1,B1	N,B1	-1,-1	N,B1	B4,N	N,N	A4,B1	A3,B2	A1,B1	B2,B1	A1,B1	A1,N	-2,-2	A1,N	-1,-1	A4,N	A1,B4	N,N	A1,N	A4,B2	-1,-1	A1,B2	-2,-2	-2,-2	A1,N	-2,-2	A4,A1	A1,B4	A1,B3	A4,B4	A2,B1	A1,A1	B3,N	-1,-1	A4,B3	A1,B1	A2,A1	A1,B1	A1,B1	B1,B1	A1,B3	B3,B1	A1,B1	-1,-1	A3,N	B1,B1
iteration_1188	-2,-2	-2,-2	N,A6	N,A2	-2,-2	A1,B4	N,A2	A3,N	B5,N	-2,-2	A3,B1	N,N	-2,-2	-2,-2	A3,N	B4,B1	N,N	B4,N	B4,N	A1,N	A3,B5	N,B1	N,B1	-2,-2	A3,B4	N,B1	A3,B4	-1,-1	A1,N	N,A3	A1,B1	A1,A4	A1,A2	A4,N	A2,A1	N,B1	A1,A1	A2,A1	A1,A1	A1,A4	B2,B3	A2,A4	A2,B2	-1,-1	A1,N	N,A4	A2,A1
iteration_1189	-1,-1	N,B2	N,N	A2,A2	N,N	-1,-1	A2,N	-1,-1	A1,N	N,A2	-2,-2	N,A2	N,A2	-2,-2	A2,N	A4,B1	N,A2	-1,-1	A2,B3	-1,-1	N,N	A2,N	A2,N	-2,-2	A2,B1	A4,A2	-1,-1	A2,N	A2,B3	-1,-1	A2,N	A2,N	B3,N	A1,A2	A2,A2	B2,N	A2,B3	A2,B3	A1,B5	B3,N	A3,B2	A2,A2	A2,B2	A3,A2	A1,B2	A1,B2	A2,B3
iteration_1190	A1,N	-1,-1	A2,B1	A1,N	-1,-1	B3,B1	A2,N	N,B1	-2,-2	N,B1	A1,A2	A1,B1	A2,N	A4,B1	A2,A1	N,A2	A2,N	-1,-1	B3,N	A2,B3	-2,-2	A1,B1	A1,B1	A4,A2	A2,A1	A2,A2	A1,N	B2,N	A1,A1	-2,-2	A1,B2	B4,N	A1,N	B2,B3	A1,B2	-1,-1	A1,B4	B4,N	A1,B4	A1,B4	B1,B2	A1,B2	A1,B1	B2,B2	A3,A2	A3,B2	A1,B4
iteration_1191	A3,B1	A2,A2	A3,A2	A3,A3	A2,B1	-2,-2	A3,A2	A3,A4	B1,B1	A3,A3	B1,B1	A3,A2	-1,-1	A4,B1	A2,A3	A1,B3	A3,A3	-2,-2	-2,-2	-2,-2	A3,B1	A3,B1	A2,B1	-1,-1	A1,A2	A1,A2	A2,B3	-1,-1	A3,B1	A4,B1	A1,B1	A3,B1	A1,B1	B4,N	A3,A3	B1,B1	-1,-1	A1,A3	A1,A3	A3,B1	B3,B2	A3,B4	A3,B3	B4,B2	-2,-2	-2,-2	-1,-1
iteration_1192	-1,-1	-2,-2	-1,-1	A3,A3	-1,-1	-2,-2	A3,A2	A3,A2	B1,B4	A3,A2	A1,B3	B3,B2	-1,-1	A2,B1	A3,A2	B4,N	A3,A2	-2,-2	-2,-2	-2,-2	A3,B1	A1,A2	A2,B3	-1,-1	A2,B4	A3,B4	A3,B4	A3,B1	A3,A2	A2,A3	A3,A3	A2,B1	A3,A3	A1,N	A3,A3	A3,A2	A3,B1	A2,A3	A3,B1	A2,A3	A1,B3	A3,A1	A3,B3	A1,A3	-2,-2	-2,-2	B3,B1
iteration_1193	A4,N	A2,B3	A4,B3	A2,B1	A4,B3	B3,B2	-1,-1	A4,B1	B2,B3	B3,B1	B3,B2	A4,A2	A4,A2	-1,-1	A4,B1	A1,B3	-1,-1	-2,-2	A4,B3	-2,-2	B1,B2	A2,B3	A4,B3	-1,-1	A4,B3	B3,B1	A1,B1	A2,B2	-1,-1	B1,B1	A2,B1	N,B4	B2,B3	B1,B4	A2,B2	A2,B1	B2,B4	B2,N	N,B1	-1,-1	A2,A2	B2,B1	A2,B2	A2,B2	-1,-1	-2,-2	B2,B2
iteration_1194	A3,A1	B5,N	A3,B5	B5,N	A3,N	-2,-2	B5,N	B5,B5	A1,A4	A3,N	A3,N	B5,N	B5,N	B1,B3	A3,N	A1,B3	B5,N	B5,N	-2,-2	-2,-2	A1,B5	-1,-1	A3,B5	N,B1	A3,B3	A3,B3	A1,N	N,B5	N,A3	-2,-2	A3,N	B3,B2	N,N	-1,-1	A3,N	-1,-1	N,B2	N,B3	-1,-1	N,B2	-2,-2	-2,-2	-1,-1	-2,-2	-2,-2	-2,-2	N,N
iteration_1195	A5,N	B1,B3	A5,B1	A2,A1	B3,N	A4,N	A5,A1	A5,A2	-2,-2	A2,B1	A4,B1	A1,B1	A2,B1	A1,A4	A1,B1	A3,A2	A5,A2	-2,-2	A4,B5	-2,-2	-2,-2	A4,A1	B1,B1	A1,B1	A3,B1	A1,A2	A1,A2	-1,-1	A2,B1	-1,-1	A2,A1	A1,A3	A2,B2	A1,B3	A1,B1	A2,B5	A2,A1	A1,B2	A2,A1	A2,A3	A3,B1	A1,A1	A1,B1	A1,B1	-1,-1	A1,B2	A2,B1
iteration_1196	A2,B1	B3,B1	B1,B3	B1,B3	-1,-1	A4,A1	B1,B3	-1,-1	-2,-2	B1,B3	A2,B2	B3,B1	B1,B1	A1,B1	B3,B1	A4,N	B1,B3	A4,B3	A4,B1	A4,B1	N,B1	B2,B3	B2,B1	A1,B1	-1,-1	B3,N	A4,B3	A4,B1	B3,B2	A2,B2	-1,-1	A3,A1	B1,B3	-2,-2	-1,-1	A2,B3	A3,B1	A3,B3	A1,A3	A1,B3	A3,B1	N,B3	B1,B3	A3,N	-2,-2	-2,-2	B1,B3
iteration_1197	A1,A4	B4,N	A1,B4	B4,N	-1,-1	B4,B1	B4,B4	N,N	A1,A2	B4,N	A2,N	B4,B4	B4,B4	B2,N	A1,B4	N,B3	A1,N	B4,B4	B4,B4	B4,B4	A1,N	-1,-1	A2,B4	B4,B2	B4,N	B4,N	A1,N	N,B2	N,B4	-2,-2	B2,N	A3,B1	B2,B4	A3,A1	N,N	-2,-2	B1,B4	A3,B2	B1,B2	A3,B4	-2,-2	N,A3	-2,-2	-1,-1	B1,B1	A3,B1	-2,-2
iteration_1198	A1,B1	A2,B1	A2,A1	N,N	A1,B1	-2,-2	N,A2	N,A2	-2,-2	N,A2	A1,B3	N,A2	N,A2	-2,-2	A1,N	-2,-2	A1,N	A2,N	A2,N	A2,N	-2,-2	A1,A2	A1,A2	-2,-2	-2,-2	-2,-2	A1,N	N,A5	N,A5	A4,A1	N,N	A1,N	A5,A5	-1,-1	N,N	N,A4	A5,A1	-1,-1	A5,N	A5,N	B2,B2	A3,N	B2,N	A3,B2	-1,-1	A2,B1	A5,N
iteration_1199	A5,N	A2,B3	A5,B3	A2,A1	A2,N	B1,B2	A5,A2	A5,A1	B5,B3	A5,A1	A1,A1	A2,B3	A5,A2	A2,B3	A5,A1	A3,B2	A1,B3	A5,B2	A5,B1	A5,B1	A5,B5	A1,B3	A2,A1	A2,A5	A1,B2	A3,A5	A1,B2	A2,B1	A1,B3	-2,-2	A2,A1	-2,-2	A2,A1	A1,A1	A1,B1	-2,-2	A2,A1	-2,-2	-2,-2	-2,-2	B1,B3	-1,-1	A1,B1	-2,-2	A2,B3	A2,A1	A2,B1
iteration_1200	A1,B1	-1,-1	N,B1	A2,B4	A1,N	B1,B3	A2,N	B4,N	A3,N	B4,N	A3,B1	-1,-1	B4,B1	A2,B1	A2,B1	N,A3	B4,B1	B3,N	-1,-1	N,B1	A3,B4	N,B1	N,B1	A2,B4	-1,-1	A2,N	N,B1	A2,A2	A1,B4	A2,B3	A1,A2	B2,B1	A1,A2	A1,A1	-1,-1	A2,A1	A1,B2	-1,-1	-2,-2	A1,B2	N,B1	A1,B4	B4,B1	A1,N	-1,-1	A1,B3	-1,-1
iteration_1201	A1,A4	A2,B2	A1,B2	-1,-1	A2,A4	B1,B3	B2,B3	A5,B2	A4,A1	B2,N	B1,B2	A1,A5	A5,B2	A2,N	B2,N	-1,-1	A5,B2	A1,B1	-1,-1	A1,B1	A4,B2	-1,-1	A5,B1	A2,B2	N,B1	-2,-2	N,B1	N,A5	N,A3	N,B1	A5,N	-1,-1	N,N	B2,N	A5,A3	A5,N	N,A2	N,A2	N,A2	N,A2	A1,A1	A5,B2	A5,A1	A1,B2	A4,N	A4,B2	A5,N
iteration_1202	A2,N	-1,-1	N,B1	A4,B2	A2,B1	-1,-1	A4,B1	A4,B1	A3,B1	B2,N	B3,B2	A4,N	-1,-1	B4,B1	B2,N	-2,-2	B2,B1	A4,N	A4,B3	B1,B3	B1,B1	A4,B3	A4,B2	A4,B4	-2,-2	B2,N	-2,-2	A4,N	B2,B1	A4,N	N,B1	A2,A3	A4,B2	N,A4	A4,B2	A4,B1	A2,B2	A2,B2	A2,B2	A3,B2	A4,A1	B2,N	A4,N	-1,-1	A1,B3	B3,N	A4,B2
iteration_1203	A1,B3	-1,-1	B3,B4	N,B1	A1,A1	A3,A1	B4,B1	B4,B1	-2,-2	B3,N	-2,-2	-2,-2	A1,N	A3,B2	-1,-1	-1,-1	-2,-2	A3,B4	A1,B1	A3,B4	-2,-2	-2,-2	-1,-1	A3,B4	-2,-2	-2,-2	-2,-2	-2,-2	-2,-2	-2,-2	-2,-2	A3,B2	B5,B1	-2,-2	N,B1	-2,-2	A3,B5	B2,B5	-1,-1	A3,B5	-2,-2	-1,-1	B2,N	-2,-2	-2,-2	-2,-2	A3,B2
iteration_1204	N,A4	A1,B1	-1,-1	N,B1	N,B1	A2,A2	-1,-1	N,B1	A1,A2	A4,N	B1,B3	A4,B5	N,B1	A1,B3	A4,N	-2,-2	N,B1	A2,N	A2,B1	A2,N	A1,N	B5,B1	B5,B3	B3,B1	-2,-2	-2,-2	-2,-2	N,B3	N,B5	A1,B3	B3,B5	A2,A2	B5,N	N,B5	N,N	B3,B3	-1,-1	A2,B5	A2,B5	A2,N	A3,B2	N,N	-1,-1	B2,N	-2,-2	B5,N	-2,-2
iteration_1205	A3,B1	A4,B1	A4,A3	A3,N	A3,B1	-2,-2	A4,A3	A3,A3	A3,B1	A4,N	B2,B3	A3,A3	-1,-1	-2,-2	A3,N	A3,B1	A3,A3	-2,-2	-2,-2	-2,-2	A3,B1	A3,B2	-1,-1	-2,-2	A3,N	A3,B1	A3,B1	-2,-2	-2,-2	A1,A4	B5,N	-2,-2	-2,-2	N,B2	-2,-2	A1,B5	-1,-1	-2,-2	-2,-2	-2,-2	A1,B3	-1,-1	B3,B1	A1,B1	A1,B4	A1,N	-1,-1
iteration_1206	-1,-1	A4,A1	A4,B1	A3,A4	A4,B1	A2,B3	A3,B1	A4,B1	A2,A1	A3,B1	B3,B1	A4,A4	A4,A4	A1,B1	A4,A3	-2,-2	A4,B1	A3,A2	B1,B3	B1,B3	A2,B1	A4,B3	A4,B1	A4,B1	-2,-2	-2,-2	-1,-1	A3,B1	A4,B1	B1,B3	A4,B1	B2,B3	A4,B1	A1,B3	A3,B1	A4,B1	B1,B2	A4,B2	B1,B3	A4,B3	A1,B2	B1,B3	A1,B1	-1,-1	B1,B4	A1,B1	B1,B2
iteration_1207	-2,-2	-2,-2	N,A3	N,A2	-2,-2	A2,B1	A3,A2	-1,-1	-2,-2	A3,N	-2,-2	A3,N	N,N	A2,B2	-1,-1	B4,B1	N,N	A2,A3	-1,-1	A3,B1	-2,-2	A3,N	-2,-2	B2,N	A2,B1	A3,B4	A3,B4	-2,-2	-2,-2	-2,-2	-2,-2	-1,-1	-1,-1	A1,B1	N,A2	-2,-2	-2,-2	N,B1	-2,-2	-1,-1	-2,-2	A1,N	-2,-2	-1,-1	A1,B4	B4,B1	-2,-2
iteration_1208	A1,N	A3,B2	-1,-1	N,A3	A1,B2	A1,A4	N,N	A3,N	-2,-2	N,N	B3,B2	A3,N	-1,-1	B4,B1	A3,A3	A1,B1	A3,N	A1,N	N,A4	N,A4	-1,-1	B3,N	A3,B3	A3,B4	A1,A3	A3,B1	A1,A3	-1,-1	A5,N	N,A5	A5,B2	A4,B1	A5,A3	-2,-2	-2,-2	A5,N	A4,A5	A5,B1	A4,A3	A3,B1	A4,B1	N,B1	N,B1	A4,N	-2,-2	-2,-2	-1,-1
iteration_1209	A1,B4	A4,B1	A4,B4	A1,A4	B1,B4	A1,A4	A4,N	B4,N	A2,B1	B4,N	-2,-2	A4,N	B4,N	-2,-2	B4,N	A1,B3	A4,B4	A4,N	A4,A4	A1,N	A2,N	-2,-2	-1,-1	-1,-1	B3,N	A1,B4	B3,B4	A5,N	A1,B4	-2,-2	-1,-1	A2,B2	A5,B4	A1,A1	-1,-1	-2,-2	A5,A2	A5,A2	-1,-1	-1,-1	B1,B2	A1,B4	B4,B1	A1,B1	A2,B3	A2,A1	A5,B4
iteration_1210	A1,B2	A2,A2	-1,-1	A3,A1	A1,A2	-1,-1	A1,A3	-2,-2	-2,-2	-2,-2	A1,B1	A1,A3	-2,-2	-1,-1	A2,A3	B1,B4	-2,-2	-2,-2	A1,B2	A1,B2	-1,-1	A1,B1	A1,B1	-2,-2	A3,B4	-1,-1	A2,B1	A3,B1	A1,B1	B2,B3	A1,B1	A4,B1	A3,A1	A1,B1	B1,B1	B1,B2	A1,B1	-1,-1	A1,B1	A4,A1	A3,A1	B1,B1	A3,B1	-1,-1	A5,N	A5,B1	A3,A1
iteration_1211	-2,-2	-2,-2	-1,-1	-1,-1	-2,-2	A1,B3	A4,B4	B4,N	-2,-2	-1,-1	B1,B1	A2,A4	A2,N	B1,B3	A2,A4	A2,B1	A4,B4	A4,B3	A1,B4	-1,-1	-2,-2	A2,B1	A2,B1	A2,B1	A4,B1	A2,B1	-1,-1	-2,-2	-2,-2	-1,-1	-2,-2	B3,B1	A4,N	-1,-1	A5,B5	-2,-2	B3,N	A4,B3	A4,B1	A4,B3	A3,B2	N,B1	B2,N	A3,B1	-2,-2	-1,-1	B2,N
iteration_1212	-1,-1	A1,B1	A1,B2	A2,B4	A1,B2	B2,B1	A1,A2	A1,B4	B1,B1	A1,A2	B4,B1	A2,B2	B2,N	-2,-2	A1,A2	-1,-1	A2,B2	A1,B1	-1,-1	A1,B2	A1,B1	A2,B4	A2,B4	-2,-2	A1,B2	A1,B2	A2,B2	B1,B4	A2,N	N,A5	A2,B1	B2,B2	A2,B4	A2,A1	A2,B1	N,B1	-1,-1	A2,B2	B4,B2	B4,B2	-2,-2	A2,A1	-2,-2	-2,-2	B2,B2	A2,B2	-2,-2
iteration_1213	A1,N	B1,B1	N,B1	A2,B1	A1,B1	A5,N	B1,B1	A2,N	N,A4	B1,B1	B2,B2	B1,B1	B1,B1	-2,-2	A2,N	N,N	N,B1	A5,B1	N,B1	N,B1	N,N	B1,B2	-1,-1	-1,-1	A1,N	N,A3	N,A3	A2,A2	B1,B3	B1,B3	A2,B1	A3,B2	A2,B1	N,A5	A2,B3	B1,B1	-1,-1	A2,A3	-1,-1	A2,A3	A1,B1	B3,N	A1,B3	A1,B3	-1,-1	-2,-2	A1,A3
iteration_1214	-2,-2	-2,-2	B2,B3	B2,B2	N,B1	A1,A4	B1,B2	A5,B2	A2,B2	-1,-1	B2,B2	A5,B2	A5,B2	A4,A1	B2,B1	A1,A2	A5,B2	A4,B1	A4,B1	A1,B1	A2,A5	B2,B2	A5,B2	A4,B2	A2,B2	A1,B1	A1,B2	B2,B3	A1,B2	N,B3	A1,B2	B1,B4	B2,B2	B1,B2	A1,B2	A1,N	B2,B1	B2,B1	B2,B4	-1,-1	A1,B2	A1,B1	A1,A1	A1,B1	-2,-2	-2,-2	A1,B2
iteration_1215	-2,-2	-2,-2	N,A2	A3,B2	-2,-2	-2,-2	A3,A2	-1,-1	A1,B4	A3,A2	-1,-1	A3,N	-1,-1	-2,-2	A3,N	-2,-2	B2,N	-2,-2	-2,-2	-2,-2	A1,N	A3,N	N,N	-2,-2	-2,-2	-2,-2	-2,-2	B2,N	A3,A2	A2,B1	-1,-1	N,A5	N,A3	-1,-1	A3,N	A2,B1	A5,N	N,A5	A3,N	N,N	A1,B3	A3,B4	A3,B3	A3,A1	-2,-2	N,B1	A3,A5
iteration_1216	N,A5	A2,B1	N,B1	A4,A2	N,B1	-2,-2	A4,N	A4,B1	A1,B3	A4,N	A3,B2	A2,N	-1,-1	-2,-2	A4,B1	A1,B4	A4,B1	A4,N	A4,N	-2,-2	A1,B1	A3,A2	A3,A2	N,B1	B4,B1	A4,B4	A1,B1	-2,-2	-2,-2	-2,-2	-2,-2	N,B5	N,A3	B4,N	A4,A3	-2,-2	N,B5	A3,N	B5,N	N,N	N,A3	A4,B4	A4,N	A4,N	A1,A1	A1,B4	N,N
iteration_1217	B2,B3	-1,-1	A4,B2	A3,A5	A4,B3	A2,B2	A5,B2	A3,B2	N,B1	A5,B2	-1,-1	A5,B2	A3,B2	B1,B1	A5,B2	A2,A3	A4,A5	-1,-1	A5,B2	A5,B2	-1,-1	B2,B1	A5,A3	A3,B1	A3,B2	A2,B2	A5,A3	A3,B1	N,A5	-2,-2	N,B1	B1,B1	A3,A5	B2,B1	N,B1	-2,-2	A3,B1	A5,B1	A3,B1	A5,B1	A3,B2	N,B3	B2,B1	B2,N	-1,-1	A1,B2	A3,B1
iteration_1218	N,A5	N,B4	A1,N	A1,A1	N,N	A1,A2	A1,B4	-1,-1	A2,B1	A1,B4	B1,B4	A5,A1	A1,A5	-2,-2	A5,A1	B3,N	A1,B4	A1,B4	A2,B4	A1,B4	A1,B1	A5,B1	A5,B4	-2,-2	A5,N	A5,B3	-1,-1	A1,B3	A1,A1	B1,B3	A1,A1	-1,-1	A1,A1	A3,B1	A1,A1	A1,B1	A1,B2	A1,B2	A1,B1	A1,B1	B4,N	A3,A1	A1,B4	A1,B4	-1,-1	-1,-1	A1,B2
iteration_1219	A1,A1	A4,B1	A1,B1	A2,B2	-1,-1	-2,-2	A1,A2	A1,A2	N,B4	A2,B1	A2,B1	A1,B2	B1,B2	A2,B2	A1,A2	-1,-1	-1,-1	-2,-2	-2,-2	A5,B3	A1,N	A2,B2	A2,A1	A2,B1	A1,B4	-1,-1	A1,B4	A2,N	A1,B2	-2,-2	A1,A2	B1,B1	A1,A2	B3,B1	A2,B2	-2,-2	A2,B1	A1,B1	A1,B1	-1,-1	A1,B1	A2,B3	-1,-1	B3,B1	-2,-2	-2,-2	A2,B3
iteration_1220	-1,-1	A1,B4	A1,B2	A1,A2	A1,B2	A2,A1	A2,B2	A1,A2	B2,N	A1,B2	B1,B2	A1,B2	A1,B2	B1,B1	A2,B2	A2,B1	A1,A1	A2,A2	A2,A1	-1,-1	A1,B2	-1,-1	B2,B1	A1,B1	A2,B2	A2,B2	A2,B2	-2,-2	-2,-2	B2,B2	A2,A1	-2,-2	-2,-2	-2,-2	-2,-2	A2,B2	-2,-2	-2,-2	-2,-2	-2,-2	-2,-2	A5,B4	A1,N	-1,-1	-2,-2	-2,-2	A1,N
iteration_1221	-1,-1	A2,A2	A2,B3	A3,B3	A2,N	A1,B2	A2,B3	B3,B3	A1,A1	B3,B1	A2,A2	A2,B3	A2,B1	A2,A2	A2,B3	A2,B2	A2,B1	-1,-1	B3,B2	A2,B2	A1,B3	A2,A2	A2,A2	A2,A2	A2,A2	A2,B2	A2,B3	B3,N	-1,-1	B3,B1	A3,N	-1,-1	A3,B3	A1,A1	A3,N	A3,B3	A3,B1	-1,-1	A3,B1	A3,B1	A1,B3	A1,A3	A1,B3	A1,A1	B2,B1	A1,B2	A1,A3
iteration_1222	B3,N	A2,B2	A2,B3	A4,B4	B2,N	A2,B5	B3,B4	A2,A4	-2,-2	-1,-1	-2,-2	-1,-1	A2,B4	B2,B3	A4,B3	B4,B1	A2,A4	A4,B4	A4,B3	-2,-2	-2,-2	-2,-2	-2,-2	B4,B2	B3,B4	A4,B4	B3,B4	-1,-1	A4,A1	A1,A1	-1,-1	-2,-2	-2,-2	B1,B2	A4,B4	A1,B4	A4,A2	-2,-2	-2,-2	-2,-2	A1,B1	B4,B2	B1,B4	B1,B2	A3,A1	A3,B1	A4,B1
iteration_1223	A2,N	A2,N	A2,A1	B1,B2	A2,B1	A3,A1	A1,B2	A2,B2	B3,B2	A1,B1	A3,B1	A2,B2	A2,B1	-1,-1	A1,B1	B4,B1	A1,B2	-1,-1	A1,A3	A1,A3	B2,B3	B1,B2	A2,B1	A2,B1	B1,B4	A1,B1	A1,B4	-1,-1	-2,-2	A3,A2	N,B1	-1,-1	-2,-2	-2,-2	-2,-2	A3,B1	-2,-2	-2,-2	-2,-2	-2,-2	-2,-2	-2,-2	N,B1	N,B1	-1,-1	A1,N	-2,-2
iteration_1224	-2,-2	-2,-2	A2,N	B1,B2	-2,-2	A2,A3	-1,-1	N,B1	-2,-2	N,B1	-2,-2	N,B1	A2,B1	A1,B4	A2,B2	A3,A1	N,B1	-2,-2	A2,B2	A2,B2	-2,-2	-2,-2	-2,-2	A2,B4	A2,A1	A2,A3	A3,B2	B2,B2	N,B1	-2,-2	B2,N	-1,-1	B2,B1	-2,-2	B2,B1	B2,N	-1,-1	A2,B2	-2,-2	-2,-2	-2,-2	-2,-2	-2,-2	-2,-2	B4,N	A3,B4	-2,-2
iteration_1225	-1,-1	-2,-2	-1,-1	A1,B3	-1,-1	A3,B2	B3,B1	A1,A7	B1,B1	B3,B1	B1,B4	A1,B1	B3,B1	-2,-2	B3,B1	A5,N	A1,B1	A3,B1	A3,B3	A3,B1	A1,B1	B1,B1	B1,B1	-2,-2	A5,B1	B3,N	A5,B1	B3,B1	A1,B1	A4,B1	B1,B3	A5,N	B1,B1	A1,B4	-1,-1	B1,B3	A5,B1	A5,B1	A5,B1	A5,B1	B3,B2	A1,B3	B3,B2	B3,B3	-1,-1	B4,N	A5,B2
iteration_1226	B2,N	A2,N	N,N	A1,N	A2,B2	-2,-2	A1,N	A1,N	-2,-2	A1,N	A1,B1	A1,N	A1,N	-2,-2	N,N	A1,B4	N,N	-2,-2	A1,N	A1,N	-1,-1	A1,A1	A1,N	-2,-2	A2,B4	A1,N	A1,N	-1,-1	-2,-2	-2,-2	-2,-2	A2,N	B2,N	B2,N	A1,N	-2,-2	A2,B2	A2,B2	N,N	N,N	B1,B3	N,N	-1,-1	N,B1	A1,B2	B2,B2	A2,N
iteration_1227	A4,A1	B2,B2	A4,B2	A1,B2	A4,B2	-2,-2	A4,A1	A1,B2	A4,A1	A1,B2	A2,B2	A1,B2	-1,-1	A2,A2	A4,B2	B2,B1	B2,B2	-2,-2	-2,-2	-2,-2	A4,B2	A2,B2	A1,B2	A2,B2	A4,B2	A4,B2	B2,B1	A1,A3	A1,B2	N,A3	A1,A1	-2,-2	-1,-1	A1,B4	-1,-1	A1,N	A2,A1	-1,-1	-2,-2	-2,-2	-1,-1	A1,A1	A3,B1	A1,B1	B2,B3	A1,B2	A2,B1
iteration_1228	A1,A4	-1,-1	N,A4	A2,A1	A1,B3	A1,B3	A1,A4	-1,-1	A5,B5	A4,A2	-2,-2	N,A2	A1,N	A3,B2	A1,N	A1,B4	A4,A1	A1,A1	-1,-1	A1,A4	A1,B1	-2,-2	-1,-1	B2,N	A1,B4	A1,B4	A1,B4	A1,A1	A2,B2	-2,-2	-1,-1	A2,B3	A1,B2	A1,A1	A1,B2	-2,-2	B2,B3	B2,B3	-1,-1	B2,B3	B2,N	A1,B2	B2,N	A1,B2	B1,B1	A1,B1	N,B3
iteration_1229	A1,B1	-1,-1	A1,A2	B2,B4	A2,B1	B1,B1	A2,B2	A1,B2	B2,B2	A1,B2	B2,B3	A2,B2	A2,B2	A2,B2	A2,B2	B2,B1	A2,B2	B2,B1	B2,B1	B2,B1	A1,B2	B2,B2	B2,B2	A2,B2	B2,B1	B2,B2	B2,B2	B4,N	A2,B2	-1,-1	-1,-1	A2,B1	A2,B4	-2,-2	A2,N	-2,-2	A2,A2	B4,N	A2,A2	A2,B1	-1,-1	A2,N	-1,-1	A2,B4	A1,N	-2,-2	A2,B4
iteration_1230	A3,A1	A1,B4	A3,B4	A1,A2	A1,A3	A1,B1	A3,A2	-1,-1	A1,A1	A1,B4	A2,A2	A1,B4	-1,-1	B1,B1	A1,B4	A4,B1	A2,B4	A2,B1	A1,A2	A3,B4	A1,B4	A2,B4	A2,B4	A1,B1	A4,A1	A1,B1	A1,B1	-1,-1	-2,-2	-2,-2	-2,-2	-2,-2	-2,-2	A2,B1	A1,A2	A1,N	-2,-2	-2,-2	-2,-2	-2,-2	-2,-2	A2,A1	-2,-2	-2,-2	-1,-1	A2,B3	-2,-2
iteration_1231	-1,-1	B1,B3	N,B2	N,B3	A4,B1	B1,B2	B2,N	B1,B1	A1,B2	N,B3	B1,B1	B2,N	B2,N	-2,-2	B1,B2	A2,A3	N,N	-1,-1	N,B1	N,B1	A1,B1	N,B1	N,B1	-2,-2	A3,B2	A2,B1	-1,-1	-2,-2	-2,-2	A3,A2	B2,B4	-2,-2	-2,-2	N,B1	-2,-2	A3,B2	-2,-2	-2,-2	N,B1	-2,-2	-2,-2	-2,-2	-2,-2	N,B1	A3,N	A3,B1	-1,-1
iteration_1232	A1,B2	B5,N	B2,B5	B1,B3	A1,B5	-1,-1	B2,B1	A1,A3	A1,A2	B5,B3	A1,B4	B1,B2	B2,B3	N,A4	B2,B1	-1,-1	B2,B1	-2,-2	-2,-2	-2,-2	A1,B5	A1,B1	A1,B1	B2,N	-2,-2	-2,-2	-2,-2	B2,B3	A4,B1	A2,B3	B1,B2	A1,B3	A4,B2	-2,-2	B1,B2	A2,B1	A4,A1	A4,A1	A4,B3	B2,B3	-2,-2	-2,-2	B3,B5	-2,-2	-2,-2	-2,-2	A1,B3
iteration_1233	-2,-2	-2,-2	-1,-1	A1,B2	-2,-2	A1,B4	A2,B2	A1,A1	A3,A2	A1,B2	A1,B3	A1,A1	A1,A2	A3,B2	A1,A2	B3,N	-1,-1	A2,A1	A1,B2	A2,A1	A1,A3	A1,A1	A1,A1	A2,B2	A1,B3	A2,B3	A2,N	A3,A1	A3,B2	-1,-1	A3,B2	N,A4	A1,B2	A2,A2	A1,B2	A3,A2	A1,A4	B2,B3	-1,-1	B2,N	B3,B2	A2,B2	-1,-1	B2,B3	A3,B2	A3,A2	-2,-2
iteration_1234	A4,A1	-1,-1	A4,B4	A2,B3	-2,-2	A1,B1	A4,B3	B4,B3	-2,-2	A4,B3	A3,A1	A4,B3	A4,A2	B2,B3	A4,A2	-1,-1	A4,B3	A4,B1	A4,A1	B3,B1	-2,-2	A4,A3	A4,A1	A2,B2	A2,B1	-2,-2	-2,-2	A2,N	B3,B2	A2,B1	-1,-1	A2,B3	B2,N	A3,B2	A2,B2	A2,B1	B3,B2	A2,B2	B3,B2	B3,B2	A3,B2	A3,B2	A3,B2	A3,B2	A3,B1	B1,B2	A3,B3
iteration_1235	A4,A1	A1,B2	A1,A4	A1,B3	A1,A4	B2,B1	A1,A4	-1,-1	A1,B3	A1,A1	B2,B1	A4,B3	A1,A4	-2,-2	A1,A1	N,A5	-1,-1	A4,B2	A4,B2	A1,B2	-1,-1	-1,-1	A4,B2	-2,-2	A1,N	A1,A2	-1,-1	A1,A1	B3,N	-2,-2	A1,B3	-2,-2	A1,N	N,A2	A1,B3	-1,-1	A1,N	-2,-2	-2,-2	-2,-2	-2,-2	A1,N	-2,-2	-1,-1	-2,-2	A2,N	-2,-2
iteration_1236	B2,N	A1,B4	B4,B2	A1,A1	A1,B2	B4,N	A1,B4	A1,B4	N,A5	A1,B4	B2,B2	-1,-1	A1,B2	A3,N	A1,B2	B5,N	A1,B2	A1,B4	B4,N	A1,N	B4,N	A1,B2	A1,B2	A3,B2	B2,B5	B2,B5	B2,B5	A1,A7	A1,B1	-2,-2	A1,A1	A4,A1	A1,B4	A1,A4	A1,B4	-1,-1	A1,B4	A4,B4	-1,-1	A1,A1	A1,A1	A1,A1	A1,A1	A1,A1	B2,B2	A1,B2	A1,B4
iteration_1237	-1,-1	A2,A3	-1,-1	B1,B1	A2,B2	A4,N	B1,B1	B1,B1	B3,B2	-1,-1	A2,B2	A3,B1	B1,B1	A1,A3	-1,-1	A1,B2	A3,B1	N,B1	A4,B1	N,B1	B1,B3	A2,B1	A2,A3	A1,B1	B2,B1	A1,B1	B2,B1	B1,B2	B1,B4	-2,-2	-1,-1	-1,-1	B2,B4	A2,B2	B2,B1	-2,-2	-2,-2	B2,N	-2,-2	-2,-2	-1,-1	B2,B2	B2,B4	B2,B4	A2,B1	A2,B1	-2,-2
iteration_1238	-1,-1	A2,B3	A2,B1	N,N	B3,B1	N,A5	N,B1	N,B1	-2,-2	A2,N	-1,-1	A2,N	N,B1	-1,-1	A2,N	-2,-2	-1,-1	N,B1	N,N	-1,-1	-2,-2	A2,B3	A2,B3	-1,-1	-2,-2	-2,-2	-2,-2	N,B5	N,A4	A1,B4	N,B5	-2,-2	-1,-1	A2,B2	N,N	B4,N	B3,N	-2,-2	-2,-2	-2,-2	A1,A1	B2,N	A1,B2	A1,A4	A4,N	A4,B2	B2,B3
iteration_1239	A1,B3	-2,-2	B3,B1	A5,B1	A5,B4	B3,N	A5,B3	B1,B1	A4,B1	B1,B1	N,B1	A5,B1	B1,B3	-2,-2	A5,B1	N,B5	B1,B1	A5,B3	B3,B3	A5,N	B1,B1	A5,B1	A5,B1	-2,-2	N,B1	A5,N	-1,-1	N,B1	A5,N	A2,B3	A5,N	A2,B3	N,A5	-2,-2	A5,N	A2,A5	A2,N	A2,N	A2,N	-1,-1	-2,-2	-2,-2	A1,N	-1,-1	-2,-2	-1,-1	N,N
iteration_1240	A1,B1	A4,A1	A4,B1	A1,B1	A1,A1	A2,A1	A4,B1	A1,B1	A4,A1	A1,B1	N,B5	A4,B1	B1,B1	-2,-2	A4,B1	A1,A2	A1,B1	A4,A1	A4,A1	A2,B1	A4,B1	A4,N	N,B1	-1,-1	A1,B1	A4,A2	A4,A2	A2,A1	B1,B1	A1,A1	A2,B1	B5,N	A2,B1	A2,A2	A1,B1	A1,B1	A2,B5	-1,-1	A2,B5	A2,N	B2,B3	A1,A2	A1,B2	A2,B2	A5,N	A2,A5	A2,B2
iteration_1241	B2,N	B2,B3	B2,B2	A2,B3	B3,B2	B2,B2	B3,B1	A2,B2	B2,B3	B3,B2	A1,B4	A2,B2	A2,B2	A2,B1	A2,B2	B2,B2	B3,B2	B2,B2	B2,B2	A2,B2	A2,B2	A2,B4	A2,B4	B2,B1	A2,B2	-1,-1	A2,B2	A2,B1	B3,N	-2,-2	-1,-1	B1,B2	-1,-1	-1,-1	N,B1	-1,-1	-1,-1	-1,-1	A2,B1	A2,B1	B2,N	A1,B1	B1,B2	B1,B2	A2,B2	A2,A4	N,B1
iteration_1242	-2,-2	-2,-2	A1,A3	B4,B3	-2,-2	B1,B4	A1,B4	A3,B3	A2,A2	A1,B3	-2,-2	A1,B4	A1,B4	-2,-2	A1,B3	A1,A1	A3,B3	A1,B1	B4,B4	A1,B1	A3,A2	-1,-1	-1,-1	-1,-1	-1,-1	A1,B3	-1,-1	N,B2	A1,B4	B5,N	A1,N	A5,N	B4,B3	A1,N	A1,N	A1,B5	A5,B3	B3,N	A5,B4	A5,B4	A3,B2	N,N	B2,N	A3,N	A1,B4	A1,B4	A5,N
iteration_1243	A1,B3	N,A4	B3,N	A1,A1	A1,N	A1,B4	A1,B3	A1,B3	A2,B1	-2,-2	A1,B4	A1,B3	-1,-1	-2,-2	A1,N	N,A2	A1,N	B3,B4	B3,B4	A1,A1	B1,B3	A1,B4	B4,B3	A1,N	A1,N	A2,N	N,N	A1,A1	A1,B3	B1,B1	A1,A1	A1,B2	A1,B3	N,A5	A1,A1	A1,B1	A1,B3	B3,B2	B3,B2	A1,B3	A3,B2	A5,A1	A1,B2	A5,B2	A2,B1	A2,N	B2,B3
iteration_1244	-2,-2	-2,-2	B2,N	B2,B6	-2,-2	A1,N	B2,N	A2,B2	A2,B3	-2,-2	A4,N	N,N	-1,-1	N,A4	A2,B2	A3,N	A2,B2	B2,N	-1,-1	A1,B2	-1,-1	N,A4	N,A4	N,N	A2,N	A3,B2	-1,-1	A2,N	A2,N	-2,-2	A2,N	B1,B2	A2,A2	A2,B1	N,A2	-1,-1	A2,B2	A2,B1	A2,B2	A2,B2	A2,B3	A2,N	A2,B3	A2,N	A4,B1	A4,B1	A2,A2
iteration_1245	-1,-1	A1,N	-1,-1	B1,B4	N,N	A4,A1	N,B1	N,B1	A4,B1	-1,-1	A5,N	N,B1	-2,-2	-1,-1	B4,N	A3,B1	-2,-2	A4,B1	A1,N	A1,N	-1,-1	A5,B1	A5,N	-2,-2	N,B1	A3,B4	A3,B4	A2,B1	N,B4	A1,A1	A2,N	-2,-2	-1,-1	N,A5	N,B1	A1,N	-2,-2	-2,-2	-2,-2	-2,-2	-2,-2	-1,-1	-2,-2	-2,-2	A1,B2	B2,N	-2,-2
iteration_1246	-2,-2	-2,-2	B3,N	A5,B1	-1,-1	N,B4	N,B1	A5,B3	A2,B1	B1,B3	A2,B1	B1,B3	N,B1	A1,A3	A5,N	-2,-2	N,B1	-1,-1	N,N	N,B1	A2,B3	B1,B3	A2,B1	A1,B1	-2,-2	-2,-2	-2,-2	A1,B1	A5,N	-2,-2	N,B1	A1,B2	A1,N	B1,B2	A1,A5	-1,-1	-1,-1	B2,B3	B2,N	A1,A1	-1,-1	A1,B1	A1,A5	A5,B1	-1,-1	-1,-1	A1,B2
iteration_1247	A3,N	A3,B2	A3,B2	A1,B1	A3,B2	B1,B1	A3,A1	-1,-1	-1,-1	A3,A1	-2,-2	-1,-1	A3,B1	A2,A1	A3,A1	A1,B2	B2,B1	A3,B1	B1,B2	A3,B1	A4,B2	-1,-1	N,B1	A2,B1	A1,A1	A1,A1	A1,B2	A4,A1	B1,B1	A3,B1	A4,B1	B4,N	A4,B1	A1,B2	A1,B1	A4,B1	A4,B4	A4,B4	B1,B4	-1,-1	-2,-2	B1,B2	-1,-1	-2,-2	B1,B1	B2,B1	A4,B2
iteration_1248	B5,N	A3,N	N,A3	A3,N	A3,B5	A3,B1	N,N	N,A3	A2,B2	A3,N	A2,B1	N,A3	A3,N	-1,-1	N,N	N,A5	A3,N	N,B1	N,B1	N,B1	A2,N	N,B1	N,B1	A3,N	-1,-1	N,A5	N,N	A2,N	A3,B5	A2,B2	A2,B2	A2,N	A3,N	A2,B1	A3,A2	-1,-1	A2,N	A3,N	N,A2	N,A2	A3,A2	A3,B1	A3,A3	A3,B1	-1,-1	A2,B4	A3,A2
iteration_1249	-1,-1	A1,B3	A1,B1	A3,B2	A1,A2	A1,A5	A1,A3	B1,B2	A4,B1	A3,B1	-1,-1	A3,B1	B1,B2	-2,-2	A3,B1	A4,N	B1,B2	A1,B3	A3,A1	A1,B3	A4,B2	A1,B1	A1,B1	-1,-1	A4,B1	A4,B1	A4,B1	A3,N	B1,B2	B1,B1	A3,B1	-2,-2	N,B1	-2,-2	N,B1	B1,B1	-2,-2	-2,-2	-2,-2	-2,-2	-2,-2	-1,-1	-2,-2	-2,-2	-1,-1	-2,-2	-1,-1
iteration_1250	-2,-2	-2,-2	B4,N	A1,A3	-2,-2	A1,A1	A1,B4	A1,N	N,A3	A3,B4	A2,N	A1,B4	A3,N	-1,-1	A1,B4	B2,B2	A1,N	A1,B4	A1,B4	A1,A1	N,N	A2,B4	A2,B4	A3,B2	A1,B2	B4,B2	B4,B2	N,A5	N,A5	-2,-2	N,N	-2,-2	-2,-2	B4,N	A2,A1	N,A6	A2,A4	-1,-1	-2,-2	-2,-2	A2,B2	A2,B4	A2,B4	B4,B2	A1,B3	B3,N	A2,B4
iteration_1251	-2,-2	-1,-1	-2,-2	-2,-2	A1,N	-2,-2	-2,-2	-2,-2	-2,-2	-2,-2	A1,B1	-1,-1	A3,A2	B1,B4	-2,-2	-2,-2	-2,-2	-1,-1	-2,-2	-2,-2	-2,-2	A4,B1	A1,A3	A3,B1	-2,-2	-2,-2	-2,-2	-2,-2	-2,-2	-2,-2	-2,-2	B1,B2	A4,A2	A4,A1	A2,N	N,B1	A4,B1	A4,B1	A4,B1	A2,B1	B1,B1	A4,A2	A4,B1	A4,B1	B3,B2	A4,B3	A4,B1
iteration_1252	A4,N	B2,B2	B2,N	A2,B1	A4,B2	-1,-1	A2,N	-1,-1	-2,-2	B1,B2	A2,B3	-1,-1	N,B1	A1,N	-1,-1	-2,-2	B1,B2	B4,N	A2,B4	A2,B4	-1,-1	B3,B1	A2,B2	A1,B1	-2,-2	-2,-2	-2,-2	A2,B1	A4,B5	B1,B3	-1,-1	A3,A1	A2,B1	A2,B2	A2,B1	A2,B1	-1,-1	A2,A1	A2,A3	A3,B1	A1,A1	A2,A2	A2,A1	A2,A1	-1,-1	A2,N	A2,B1
iteration_1253	A4,A1	A1,B1	A1,A1	B2,N	A4,B1	A1,A1	A1,B2	A1,B2	A3,B2	A1,B2	B5,N	A1,B2	A1,N	-2,-2	A1,N	A1,B1	A1,B2	A1,B2	A1,B2	A1,A1	-1,-1	A1,B5	A1,N	A5,B5	-1,-1	-1,-1	A1,N	-2,-2	-2,-2	A2,B1	B2,B5	A4,B1	B2,N	-2,-2	-2,-2	B1,B2	N,B1	B1,B2	B1,B2	N,B1	-1,-1	-2,-2	-2,-2	-2,-2	-2,-2	-2,-2	-2,-2
iteration_1254	A1,B2	A2,B2	B2,B2	A3,B1	A1,B2	A1,B4	B1,B2	B1,B2	-2,-2	B1,B2	-2,-2	-1,-1	A3,B2	B1,B2	-1,-1	A3,N	A3,B2	A1,B2	A1,B2	A1,B2	-2,-2	N,B1	-2,-2	B2,B1	A3,B2	A3,B2	-2,-2	A3,A2	B4,B1	B2,B2	A3,B4	B3,B1	A2,B1	B1,B1	-1,-1	A3,B2	B1,B3	-1,-1	B1,B3	-1,-1	A5,N	B1,B1	A5,B1	A5,B1	A1,B4	A1,A3	B1,B1
iteration_1255	A2,N	A2,A3	A2,A2	A1,B1	A3,A2	-2,-2	A1,A2	A3,B5	-2,-2	A2,B1	B3,N	A1,A2	A1,A2	-2,-2	A1,A2	-2,-2	-1,-1	-2,-2	-2,-2	-2,-2	-2,-2	A1,B3	-1,-1	-2,-2	-2,-2	-2,-2	-2,-2	A1,B3	B1,B1	-2,-2	B3,B1	B1,B1	A1,B1	-2,-2	-1,-1	-2,-2	B1,B1	A1,B1	B1,B1	B1,B1	-2,-2	-2,-2	-2,-2	-2,-2	-2,-2	-2,-2	-1,-1
iteration_1256	A1,B4	N,B3	B4,N	-1,-1	-1,-1	-2,-2	-2,-2	A5,B4	-1,-1	A5,B4	A1,A4	A5,N	A5,N	-2,-2	A1,N	A3,B1	A1,B4	-1,-1	-2,-2	-2,-2	B4,B3	A4,A5	A1,N	-2,-2	A3,A1	A1,B1	-1,-1	-2,-2	-2,-2	-2,-2	A1,N	-2,-2	-2,-2	A1,B4	A1,A5	A1,N	A1,N	-2,-2	-2,-2	-2,-2	A2,B3	A1,B4	A1,B3	A1,B3	A1,B3	A1,A1	A1,A1
iteration_1257	A4,B1	B4,N	A4,B4	A1,N	A4,B4	A1,N	A4,A1	B4,N	-2,-2	A4,N	A1,A3	B4,N	B4,N	B1,B1	A4,N	B2,N	A4,A1	A1,A1	A4,N	A4,N	-2,-2	-1,-1	A1,N	N,B1	B2,N	A4,B2	A4,N	A3,N	A1,B4	-2,-2	B4,N	N,B3	A3,B4	A2,B3	B4,N	-2,-2	B4,B3	B4,N	A3,N	B4,N	A1,A3	A2,B4	A2,A3	A2,A1	B4,B1	B3,B4	A2,B4
iteration_1258	B5,N	A4,N	B5,N	B4,B5	A4,B5	B1,B1	N,B5	B5,B5	A3,B2	B5,B5	B1,B2	B4,N	-1,-1	A4,B1	B5,B4	A2,B3	B5,B5	B1,B5	N,B1	B1,B5	-1,-1	N,B1	B2,N	B1,B5	A2,B4	A2,B4	A2,B5	A1,B4	N,B5	-2,-2	A1,N	-1,-1	B4,N	A1,A1	B4,B5	-2,-2	B5,B1	N,N	-2,-2	B4,N	B1,B1	A1,B4	A1,B1	A1,B1	B2,B3	A1,B2	A4,B5
iteration_1259	-1,-1	A1,A4	A1,A1	-1,-1	-2,-2	A2,A1	A1,B4	A1,A1	A5,N	A1,B4	A3,N	A1,B4	A1,B4	A2,A2	A1,A1	A4,B1	-2,-2	A1,A2	-1,-1	A2,B4	A1,A5	B4,N	A3,B4	A2,B4	A1,B1	A4,A1	A4,A1	A1,B4	A1,B4	B1,B2	B4,B4	A5,N	A1,B4	A3,A1	B4,B4	B4,B1	A1,A5	-1,-1	A5,B4	B4,N	A2,A2	A3,B4	A3,A2	-1,-1	-2,-2	-2,-2	A3,A1
iteration_1260	-2,-2	-2,-2	B4,B1	A2,B1	N,B1	B4,N	B1,B1	A1,B2	-2,-2	-1,-1	A1,B1	A2,B4	A2,B4	B1,B1	B1,B1	A1,B1	B1,B1	B1,B4	B1,B4	B1,B4	N,B1	B1,B4	A2,B1	A2,B1	A1,B1	A1,B1	A1,B1	B1,B1	A2,N	A1,B3	A2,B1	B3,B1	A2,B1	A1,B4	N,B1	A2,B3	A2,B1	B1,B3	A2,B3	A2,B3	-1,-1	B4,N	N,B1	-2,-2	-2,-2	-1,-1	N,B1
iteration_1261	A2,N	B5,N	B5,N	-1,-1	A2,B5	-2,-2	A1,N	A1,B5	A5,N	A1,B5	A2,B2	A1,N	A1,B5	N,B4	A1,N	-2,-2	A1,N	-1,-1	-2,-2	-2,-2	A5,B5	A1,B2	A2,N	B5,N	-2,-2	A1,N	-2,-2	A1,B2	A1,B2	B1,B3	-1,-1	A2,A2	B2,B2	N,A4	B2,B2	A1,B1	A2,B2	A2,B2	A2,B2	A2,B2	B1,B3	B2,N	N,B1	B2,B3	-2,-2	-2,-2	A2,N
iteration_1262	A2,B1	A1,A4	-1,-1	-2,-2	A1,B1	B3,N	A4,N	A5,B4	B2,B2	N,B1	A1,A4	B1,B2	N,B1	-2,-2	N,B1	-2,-2	-2,-2	-1,-1	A4,B3	N,N	A4,B2	A1,B1	A1,B2	-1,-1	N,B1	N,B1	-2,-2	-2,-2	-1,-1	-2,-2	-2,-2	A2,A2	B2,B3	-1,-1	-2,-2	-2,-2	A2,B2	A2,B2	A2,B3	A2,B3	A1,B2	B3,B2	A1,B3	B2,B3	-2,-2	-2,-2	A2,B3
iteration_1263	B2,B2	-1,-1	B2,B2	A1,N	B2,B2	A5,N	A1,B2	B2,N	A3,B1	A1,B2	-2,-2	B2,N	A1,B2	N,B4	N,N	A5,N	A1,B2	B2,N	B2,N	A5,B2	A3,N	-2,-2	-2,-2	A1,N	A5,B2	N,B2	N,N	A1,A1	B3,N	N,A2	A1,N	A1,B2	A1,B3	A2,B3	A1,N	N,N	A1,A1	A1,A1	A1,B3	A1,B3	N,B1	A2,N	N,N	-1,-1	A1,A3	A1,B3	A1,N
iteration_1264	B3,B1	B3,N	B3,B3	B3,B2	N,B1	-2,-2	-1,-1	B3,B3	B4,B1	B3,B3	-2,-2	B3,B2	B3,B3	A2,A1	B3,B2	A1,A3	B3,B2	-2,-2	-1,-1	-2,-2	B3,B4	-2,-2	-2,-2	A2,B3	A3,B2	A3,B3	A1,B3	B2,N	B2,B3	-1,-1	N,B2	A2,B2	B2,B2	A4,A1	B2,B3	B2,N	-1,-1	A2,B2	B2,B2	-1,-1	B5,N	A4,B2	B2,B5	B2,B5	-2,-2	-1,-1	-2,-2
iteration_1265	-2,-2	-1,-1	-1,-1	B4,N	A1,N	A2,A3	B4,N	A1,B4	A1,B4	N,N	A5,N	A1,B4	-1,-1	-2,-2	N,N	B1,B3	B4,N	-1,-1	A3,N	A2,B4	A1,A1	A1,A5	B4,N	-1,-1	N,B1	N,B1	N,B3	A5,N	B4,B1	A2,A2	A5,B4	N,B5	-1,-1	B2,B3	N,B1	A2,B4	N,B1	N,N	-2,-2	N,B1	-2,-2	-2,-2	-1,-1	-1,-1	A1,B1	A1,B2	A1,B1
iteration_1266	-2,-2	-2,-2	A3,N	B2,N	-1,-1	-1,-1	A3,N	A3,B2	A2,A2	N,N	N,B4	N,N	-1,-1	-2,-2	N,A3	N,B4	-1,-1	A1,N	A1,N	A1,N	A3,A2	N,B4	N,N	-2,-2	N,N	A3,N	N,N	A1,N	B2,B1	A1,A3	B2,N	B2,B1	N,B1	A2,B1	-1,-1	A1,N	A2,B2	-2,-2	-2,-2	N,B1	-1,-1	A2,B2	B2,B4	A2,A1	A1,B1	-1,-1	-1,-1
iteration_1267	B2,B3	A1,B4	A1,B2	A4,B5	-1,-1	-1,-1	A1,A4	A1,B5	A3,B1	B2,B5	A1,A1	A1,B5	A1,A4	A2,B3	A1,B5	N,A4	B2,B5	A4,B4	A1,N	A1,B4	A3,B5	A1,B5	A1,A3	A2,A1	A1,N	B5,N	-1,-1	A4,A1	B5,N	B1,B4	A4,B5	B2,N	A1,B5	A2,A3	A4,N	A4,B1	B5,N	-1,-1	B5,B2	A1,B2	-1,-1	N,A2	A2,N	N,N	-2,-2	-2,-2	A2,N
iteration_1268	A1,A1	B4,B1	A1,B4	B3,B5	A1,B1	B2,B3	A1,B3	B4,B3	A2,A3	-1,-1	-1,-1	B4,B3	A1,B3	A1,A4	B4,B3	A3,A1	A1,B5	A1,B2	A1,B2	B3,B2	A2,B4	-2,-2	-1,-1	A1,B1	A1,B3	-1,-1	A3,B4	N,B3	N,B5	A2,A3	N,N	B3,B2	N,N	B1,B1	N,N	N,A2	N,B3	N,B3	N,B2	N,B2	N,A2	N,B1	N,N	N,N	-1,-1	B1,B3	N,N
iteration_1269	B3,B1	N,N	B3,N	A2,B1	N,B3	B2,B1	A2,B3	A2,N	-1,-1	A2,N	A2,B1	A2,B3	A2,N	-2,-2	N,B1	-2,-2	A2,N	B3,B2	-1,-1	B3,B2	-1,-1	A2,B1	-1,-1	-2,-2	-1,-1	-2,-2	-2,-2	B1,B1	A2,N	A3,B2	A2,B1	A2,A2	A2,B1	A1,A3	A2,B1	-1,-1	A2,A2	A2,A2	A2,B1	A2,A2	A1,B3	A2,A1	A1,B3	A1,A2	-1,-1	-2,-2	A2,B3
iteration_1270	A1,N	A2,A2	A2,N	A1,B1	A2,N	B4,N	A1,N	A1,N	-1,-1	A1,A2	B4,B1	A1,A2	A2,B1	B1,B4	N,B1	A1,A3	A1,N	B4,N	N,N	A1,B4	A1,N	A1,B4	A1,B4	A2,B1	A1,N	-1,-1	A1,B1	A1,A4	A4,B1	N,B3	A4,A4	A1,B2	A4,B1	B2,N	A4,A1	A4,N	A4,A1	A4,B2	-1,-1	B1,B2	A3,B2	A4,B2	A4,B2	A4,B2	A1,B3	A1,B2	A4,B2
iteration_1271	A2,A1	A2,B2	A2,A1	A2,N	A2,B2	B2,N	A2,N	A1,A2	B2,B1	A2,N	N,A2	A1,N	A1,A2	-1,-1	A1,N	-1,-1	A2,A2	N,N	-1,-1	A2,B2	A1,B2	A2,A1	N,N	-2,-2	A1,N	-1,-1	-1,-1	N,B2	A2,B1	-1,-1	-1,-1	B4,N	A2,N	B2,N	A2,N	-2,-2	B4,N	A2,N	A2,B4	B4,N	-1,-1	B2,N	A2,N	A2,B2	-2,-2	-2,-2	-1,-1
iteration_1272	N,B2	A3,B1	N,B1	N,B2	B1,B3	N,B5	N,B2	B2,B1	-1,-1	N,B1	B1,B2	N,N	N,B2	B1,B1	N,B1	-2,-2	N,B1	N,N	N,B5	-1,-1	A2,B2	N,B2	N,B1	N,B1	N,B1	N,B1	-2,-2	-2,-2	-2,-2	A1,A1	N,B1	A1,B3	B5,B1	-2,-2	N,B1	A1,N	A1,B5	B3,B5	A1,B5	A1,B5	-2,-2	-2,-2	-2,-2	-1,-1	-2,-2	-1,-1	-1,-1
iteration_1273	-2,-2	-2,-2	B4,N	A2,B1	-2,-2	N,A5	N,B1	N,B1	A1,A1	B1,B4	A2,A2	N,B1	A2,B4	-2,-2	A2,N	B1,B2	A2,N	N,N	-1,-1	N,N	A1,B1	A2,B1	A2,B1	-1,-1	B2,N	B2,N	A2,B1	-1,-1	A2,B1	-1,-1	A2,B1	-1,-1	B1,B1	N,B3	A2,A2	-1,-1	N,B1	B1,B1	B1,B2	N,B1	B4,N	A2,N	A2,B4	A2,B4	-2,-2	-2,-2	B4,N
iteration_1274	B3,B2	A1,B3	B3,B3	A2,A1	A1,B3	-1,-1	A1,B3	A2,B3	A3,A2	A2,B3	A1,B1	A1,B3	A2,B3	A4,A1	-1,-1	-2,-2	A2,B3	B3,B3	B3,N	B3,N	A2,A3	A1,B3	A1,A1	A4,B3	-2,-2	-2,-2	-2,-2	A2,B1	A1,A1	A2,B2	A2,A1	A3,B1	A1,B1	B3,B1	A2,A1	A2,A2	-1,-1	A1,A3	A1,A3	B1,B1	A2,N	A1,B3	B3,N	A2,B3	A3,A2	A3,B3	N,B1
iteration_1275	A3,B2	A1,B2	B2,B2	-1,-1	A3,B2	A1,B1	B2,N	B2,N	-2,-2	B2,N	-2,-2	B2,N	B2,N	A3,A2	B2,B2	B1,B4	B2,B2	N,B1	-1,-1	N,B1	-2,-2	B2,N	-2,-2	A3,B2	B2,B1	-1,-1	B2,B1	-1,-1	-2,-2	-1,-1	-2,-2	N,B4	N,B3	A2,B1	N,B2	-2,-2	B4,N	B3,N	B3,B4	N,N	-1,-1	A2,N	N,N	-2,-2	N,B5	N,B1	N,B4
iteration_1276	A2,N	-1,-1	N,N	N,B1	A2,B2	-2,-2	N,B1	-1,-1	A2,B3	N,B1	A1,A1	N,B1	N,B1	A4,B1	N,B1	N,B2	N,N	-2,-2	N,B1	N,B1	N,N	A1,B1	A1,B1	B1,B1	N,N	N,N	B2,B1	B1,B1	-1,-1	N,B4	A3,B1	A3,A1	N,B1	-2,-2	N,B1	N,B1	A3,B1	A3,B1	A3,B1	A3,B1	A5,N	N,B1	A5,B1	-1,-1	A2,B2	-1,-1	B1,B1
iteration_1277	A4,N	A4,B1	A4,B1	A1,B2	N,B1	A3,B1	-1,-1	B1,B2	-2,-2	-1,-1	-2,-2	A4,A1	-1,-1	-2,-2	A4,B2	A3,B2	A4,B2	-2,-2	A1,B1	A1,B1	-1,-1	-2,-2	-2,-2	-1,-1	A3,B2	B2,B2	A4,B2	A1,A1	B3,B2	A2,B1	A1,B3	A1,B3	A1,B2	-1,-1	A1,B3	A1,A2	A1,B2	A1,B3	A1,A1	A1,B2	B2,B2	A1,A2	A2,B2	A1,B2	A1,B3	A2,B3	A1,B2
iteration_1278	A2,B3	A1,A3	A2,A3	A1,B1	A1,B3	B3,N	A1,A3	A1,A3	A1,B3	A1,A2	N,A2	A1,A2	A1,A3	-1,-1	A3,B1	B4,B1	A1,A2	A1,B3	A1,N	A1,B3	A1,A3	A1,N	A2,A2	A1,B2	A3,B4	A3,B4	B1,B4	A1,A2	B1,B4	B2,B1	A1,B1	B5,N	A2,B1	A2,A2	A2,B1	B1,B2	N,B1	A2,N	A2,B5	B1,B5	A2,A2	A2,B1	A2,B1	A2,B1	A3,B1	N,N	B1,B1
iteration_1279	-1,-1	B1,B4	A1,B1	A1,B2	A3,B1	A3,B1	B1,B2	A1,A1	N,B5	A1,A1	B2,B2	A1,A1	A1,A1	B1,B1	A1,A1	N,A3	B1,B2	A3,B1	B1,B2	B1,B1	A1,N	A1,B2	-1,-1	A1,B1	A1,N	A1,N	A1,N	A1,A1	B3,B2	A4,B1	A1,B3	A1,A2	A1,B2	B3,B2	A1,B2	A1,A4	A1,A2	A1,B2	-1,-1	A2,B2	A1,A3	B2,B3	A3,B3	A1,B3	-2,-2	-2,-2	A3,A1
iteration_1280	B3,B2	-1,-1	A2,B3	A2,N	A2,B3	A2,B1	A2,A2	-1,-1	A2,B3	A2,N	N,B1	A2,A2	A2,B3	B1,B1	B3,N	B1,B4	A2,A2	A2,B1	A2,B1	A2,A2	A2,N	A2,N	A2,N	A2,B1	-2,-2	-2,-2	N,B1	A3,N	A2,B1	-2,-2	A3,B1	A4,B1	A4,B1	A2,B3	A2,A3	-1,-1	B1,B1	N,B1	B1,B1	A4,N	-1,-1	A2,A3	A2,A4	-2,-2	-2,-2	-1,-1	A2,B1
iteration_1281	B1,B1	A1,B4	A1,B1	N,B1	-1,-1	N,B5	B1,B1	N,B1	-2,-2	A1,A6	-2,-2	-1,-1	B1,B1	A2,B2	A1,B1	B2,B2	A1,N	N,B1	N,B1	B1,B5	-2,-2	-2,-2	-2,-2	B2,B1	A1,B2	A1,B2	-1,-1	A2,N	B1,B1	A1,A3	A2,B1	A1,B1	N,B1	A1,A1	A2,B1	A2,A1	B1,B1	A1,N	A1,N	A1,N	-1,-1	A2,A1	A1,B1	A2,B1	B1,B3	A1,B1	A1,B1
iteration_1282	B1,B1	A2,A2	A2,B1	A1,B1	A2,B1	A5,N	A1,B1	B1,B1	N,B1	A1,B1	A4,A1	A1,B1	-1,-1	-2,-2	A2,A1	B4,N	A2,A1	A1,A5	N,B1	A1,A5	B1,B1	A4,B1	A1,A4	-2,-2	-1,-1	A2,B4	A1,N	A2,B1	A1,B4	A2,A2	B1,B4	A1,B3	A1,B1	B3,N	A2,A1	A2,B4	A1,A1	A1,B1	A1,B3	A1,B1	A1,B2	A2,B3	A1,B3	A2,B2	-2,-2	-1,-1	A1,B3
iteration_1283	B4,N	-1,-1	A3,B4	A1,B2	A3,N	B2,B3	A3,B2	A3,B2	-2,-2	A3,B2	A2,A2	B4,B2	A3,B2	A1,A1	A3,B2	A3,A2	B4,B2	B2,B3	-1,-1	B2,B2	A3,A1	A2,B4	A2,B4	A1,B2	A3,A2	A3,B2	A3,B2	A1,A3	B2,B2	A2,N	A1,B2	N,B3	A3,B2	-2,-2	-1,-1	A1,A2	B2,N	A3,N	B2,N	B2,N	A2,B2	-1,-1	A2,A3	A2,B1	-2,-2	-1,-1	A2,N
iteration_1284	-1,-1	A1,B3	A1,B3	B3,N	A1,A1	N,N	A1,B3	B3,B3	B4,N	A1,N	-1,-1	B3,B3	B3,N	A3,B2	B3,N	A2,B1	A1,N	B3,B3	-1,-1	A1,B3	B3,B4	A3,B3	A3,B3	A3,N	A2,N	A2,N	A2,N	N,B5	A1,B3	A3,N	-1,-1	-2,-2	B3,B5	N,B3	B3,N	A3,B5	-2,-2	-2,-2	-1,-1	-2,-2	B1,B2	B3,N	N,B1	N,B2	N,A5	N,N	-2,-2
iteration_1285	-1,-1	-2,-2	B1,B2	A2,B4	-2,-2	A3,A2	B4,B2	B4,B1	A3,B2	B4,B1	-2,-2	B4,B2	B4,B1	A2,B1	A2,B1	B1,B4	-2,-2	A3,B2	A2,B2	A3,B4	B2,B1	-2,-2	-2,-2	-1,-1	A2,B1	A2,B1	B1,B4	A1,A2	B4,N	A3,N	A1,B4	B1,B1	A1,B4	B3,N	A1,N	A1,A3	A1,B1	A1,B1	A1,B1	B4,B1	-1,-1	B3,N	B1,B3	A1,N	A2,A2	A2,B3	B1,B1
iteration_1286	-2,-2	-2,-2	N,B1	-1,-1	-2,-2	B1,B1	-1,-1	N,N	A2,A2	N,N	A1,N	N,B1	N,B1	A4,B1	N,B1	-1,-1	N,B1	A2,B1	N,B1	-2,-2	N,A2	N,B1	N,N	A4,B1	A5,N	A5,B1	-1,-1	N,A5	N,B2	-2,-2	B2,N	-1,-1	B2,N	A1,A2	N,N	-1,-1	N,B2	N,N	-1,-1	A4,B2	-2,-2	N,A2	-1,-1	-1,-1	B2,B2	A1,B2	N,N
iteration_1287	A4,A1	A2,B2	A4,B2	-1,-1	-1,-1	-2,-2	B2,B1	B2,B1	-2,-2	A4,B1	A1,B4	A4,B1	B2,B1	A3,N	B2,B1	-2,-2	B2,B2	A1,B1	-1,-1	A4,B1	-2,-2	-1,-1	A1,B1	A3,B2	-2,-2	-2,-2	-2,-2	A3,B2	B1,B4	-2,-2	B2,B1	A1,B3	B2,B1	B4,N	B2,B4	-2,-2	B3,B2	A1,B2	B3,B1	-1,-1	B2,N	B4,B4	B4,N	B4,B2	-1,-1	A2,B4	-1,-1
iteration_1288	B3,B2	A1,A3	A1,B3	A2,B4	A3,B2	N,A3	A1,A2	A1,B4	A2,A2	-1,-1	A1,B1	A1,B4	-1,-1	-2,-2	B3,B4	A2,A2	A1,B4	A1,N	A1,A3	A2,N	A2,B4	B1,B4	A1,B4	-2,-2	A2,B4	A2,B4	A2,B4	A2,B3	B1,B4	A2,B3	A2,B1	A4,N	B3,B1	A1,A1	A2,B1	A2,B1	B3,N	A4,B3	-1,-1	A4,B3	B3,B2	A1,B1	A1,B3	N,N	-1,-1	-1,-1	B3,B3
iteration_1289	A1,A1	A4,B1	-1,-1	A1,A5	A4,A1	B2,B2	A4,A1	-2,-2	-2,-2	-2,-2	A3,B1	A1,A1	-2,-2	-2,-2	-2,-2	-2,-2	-2,-2	A4,B2	A4,B2	A4,B2	-2,-2	-1,-1	A1,B1	-2,-2	-1,-1	-2,-2	-2,-2	-2,-2	-2,-2	N,A5	N,A6	A1,B2	A2,N	A1,B2	A2,A5	N,N	A2,B2	A1,N	B2,N	A2,B2	A4,N	A2,B2	A2,A4	-1,-1	A1,B1	A1,A1	A2,A2
iteration_1290	A3,B2	A2,B3	A2,B2	N,B1	A2,A3	A3,B2	A2,B1	A2,B1	A2,A1	B2,B1	A1,A2	B2,N	A2,N	-1,-1	A2,N	A1,A2	B2,B1	A2,B2	A3,B1	A3,B1	A2,B1	A2,N	A1,B2	-2,-2	A1,A2	A1,N	A1,N	A4,N	B1,B3	A1,B3	-1,-1	N,A5	A4,B1	A1,B1	A4,B3	A1,B1	-2,-2	N,B1	A4,N	A4,N	B2,B2	B3,B1	B2,B3	B2,B1	-2,-2	-1,-1	A4,B2
iteration_1291	A2,A3	A2,B2	A2,A3	A2,A1	A2,A2	-1,-1	A2,A2	-2,-2	-2,-2	-2,-2	B5,N	A2,A2	A3,A2	-2,-2	-2,-2	-1,-1	A2,A1	A2,A3	A2,B2	A2,B2	-2,-2	A2,B5	A2,B5	-2,-2	-2,-2	-1,-1	-2,-2	-2,-2	-1,-1	-2,-2	-2,-2	-1,-1	A4,A1	A2,A1	-2,-2	-2,-2	-1,-1	-2,-2	A4,B3	A1,B3	-2,-2	-2,-2	-2,-2	-2,-2	A2,B2	A2,A2	-2,-2
iteration_1292	-2,-2	-2,-2	-2,-2	-1,-1	-2,-2	-2,-2	-2,-2	N,A4	N,B4	-2,-2	A3,B2	A5,A1	A5,A1	-1,-1	A1,A5	N,B1	A1,N	-2,-2	-2,-2	-2,-2	N,N	A5,B2	A3,A5	A5,B2	A5,N	A1,B1	-1,-1	A1,A3	A4,B1	-2,-2	A4,A1	B5,N	A1,B1	-1,-1	A1,B1	-1,-1	A1,N	A1,B5	A1,N	B1,B5	A1,B1	-1,-1	A3,B1	A1,A1	-2,-2	-2,-2	A1,B1
iteration_1293	-1,-1	-1,-1	A1,A1	B3,B2	-2,-2	-1,-1	A1,B2	A1,B2	-1,-1	A1,B2	B3,N	A1,B3	A1,B3	A1,B4	A1,B2	A1,A1	-1,-1	A1,A2	B2,N	A1,A2	A3,B2	B3,B3	A1,N	B3,B4	A1,A1	A1,B2	A1,A1	A2,B3	A3,B2	A2,B1	A3,B3	A2,B3	A2,A3	B1,B3	A3,B3	A3,B1	A2,B3	A2,A3	A2,A3	A2,B3	A3,A2	B3,B1	A3,B1	-2,-2	-1,-1	A3,B1	A3,B3
iteration_1294	N,A5	-1,-1	N,N	A2,A1	N,N	-2,-2	N,A2	A2,N	-1,-1	N,B2	B3,B2	A2,N	N,B2	A3,B1	N,A2	-2,-2	N,B2	A2,N	A2,N	-2,-2	A2,B2	A2,B3	B2,N	N,B1	A2,N	A2,N	-2,-2	-1,-1	A2,A2	-2,-2	A2,N	A1,N	A2,B2	A4,N	A2,N	-1,-1	-1,-1	B2,N	A1,B2	B2,N	A1,B1	A2,A4	A1,A4	A2,B1	-2,-2	-2,-2	A4,B2
iteration_1295	A2,B2	B4,B1	B2,B4	A2,B2	B2,B4	A1,B1	B2,B4	B2,B2	B4,N	A2,B2	A4,A1	A2,B2	A2,B4	A3,B2	A2,B2	B3,B2	B2,B4	A1,B2	B1,B2	B1,B2	B2,B4	A2,A4	A2,A1	A3,B4	B2,B2	B2,B2	A2,B3	B2,B2	-1,-1	-2,-2	A2,B2	A2,A1	A2,B2	N,A4	A2,B2	-1,-1	A2,A1	A2,A2	A2,B2	A2,A1	-2,-2	-1,-1	-2,-2	-2,-2	A3,B2	A3,N	-2,-2
iteration_1296	-2,-2	-1,-1	N,B1	B2,B2	N,B1	N,B3	B2,N	B2,N	-2,-2	B2,N	N,B3	B2,B1	B2,N	-2,-2	-1,-1	N,A3	B2,B1	B2,B3	N,N	N,B3	-1,-1	-1,-1	N,B1	-2,-2	N,N	B2,N	A3,N	A1,B2	B2,B1	B1,B3	A1,B2	A4,B1	B2,B2	B1,B3	B2,B2	B2,B1	B1,B2	B1,B2	B1,B2	B1,B2	A2,B1	B2,B1	B1,B1	-1,-1	-2,-2	-2,-2	B1,B1
iteration_1297	-2,-2	-2,-2	A3,N	B3,N	-2,-2	-1,-1	A3,N	B3,N	-2,-2	A3,N	B5,N	N,N	A3,B3	A1,A3	N,B3	N,B4	-1,-1	-1,-1	A3,B1	A3,B1	-1,-1	-1,-1	N,B5	A1,B3	-2,-2	N,N	-2,-2	B1,B3	A3,N	A1,A4	A3,B1	A1,B4	A3,B3	-1,-1	N,B1	A1,B1	A3,B4	A1,B3	B3,B4	B3,B4	-2,-2	-2,-2	N,B4	-1,-1	B1,B3	A1,B1	B4,N
iteration_1298	B1,B3	A2,B2	A2,B1	-1,-1	A2,B3	A2,A2	-1,-1	B1,B4	N,B5	A1,B1	A2,A2	-1,-1	A2,B4	A1,B2	A2,B4	A1,A2	A2,A1	A2,B4	A2,A2	A2,B4	N,B1	A2,B4	A2,B4	-1,-1	A1,B4	A1,B4	-1,-1	B4,N	A1,A1	-1,-1	A1,B4	B1,B3	A1,N	B1,B5	A1,N	A1,B4	N,B1	A1,B1	A1,B1	B3,N	-2,-2	N,B1	-2,-2	N,B1	A1,B3	A1,B1	N,B1
iteration_1299	A1,B4	A1,B1	-1,-1	N,B1	A1,B1	A3,A1	B4,N	A1,B1	B4,N	A1,N	A1,B4	-1,-1	N,B4	N,B4	B4,N	A1,N	A1,B1	A3,N	A1,B4	A3,B4	A1,B4	A1,A1	A1,A1	N,N	B4,N	A1,B4	N,N	B2,B1	-1,-1	-2,-2	-1,-1	-1,-1	-1,-1	A3,B1	B2,B2	-1,-1	B4,N	N,N	-2,-2	N,N	A1,A1	A3,B2	A1,B2	A1,B2	A4,N	A4,B1	B2,B4
iteration_1300	-2,-2	-2,-2	N,B1	A4,B2	N,B1	A2,A3	B2,N	B2,N	A3,N	B2,N	-2,-2	-1,-1	A4,N	-1,-1	A4,B1	-1,-1	B2,B1	A2,B2	-2,-2	N,N	A3,B2	-2,-2	-1,-1	-2,-2	A1,B1	B1,B2	B1,B2	A4,A1	A3,B2	A2,B2	A3,A1	B3,B2	A3,A4	A3,A2	A3,A1	-1,-1	-1,-1	A4,B3	-1,-1	A3,B2	A1,A1	A3,A2	A1,A2	A1,A2	A1,B2	A3,B2	A1,B2
iteration_1301	-2,-2	-2,-2	B1,B3	B2,N	N,B1	A2,A1	B3,N	N,B1	A1,A1	N,B1	-2,-2	N,B1	B3,B2	-1,-1	B3,B2	N,B4	N,B1	A1,N	A2,B3	A2,N	A1,N	-1,-1	-2,-2	-2,-2	B4,B3	B2,N	B4,B3	A2,B2	B1,B3	A1,B2	A2,B1	-1,-1	A2,B4	A1,A3	-1,-1	A2,A1	B4,B2	A2,A1	B4,B2	A2,B2	A3,A2	A1,B4	A2,B4	A3,B4	-2,-2	-2,-2	B4,B4
iteration_1302	A1,B2	A2,A2	A1,A2	B3,B1	A1,A2	B1,B3	A2,B3	A1,B3	A1,B1	A2,B1	A2,N	A1,B3	A1,B3	B1,B4	A1,B3	B2,B1	A1,B1	B3,B1	B3,B1	A2,B1	B1,B3	A1,A2	A2,B3	B3,B1	A1,B2	B3,B2	B3,B1	-2,-2	-2,-2	-2,-2	-2,-2	-2,-2	-2,-2	A1,B2	-2,-2	-1,-1	-1,-1	-2,-2	-1,-1	-2,-2	B3,B1	A1,A4	A1,B3	-2,-2	B1,B1	B2,B1	A1,B4
iteration_1303	A2,A2	A2,N	A2,B2	A1,B3	-2,-2	A3,N	B2,B3	A2,B3	A1,A1	A1,B2	B1,B1	A2,B3	A2,A1	-2,-2	B2,B3	A2,A2	B2,B3	A3,B2	A3,B3	B2,N	A1,B3	B3,B1	A2,B1	-2,-2	-1,-1	A2,B3	-1,-1	A1,B3	A1,A4	-2,-2	-1,-1	A3,N	A1,A4	A1,B3	A1,B3	-2,-2	A1,A3	A4,A3	-1,-1	A4,A3	B2,N	B3,B3	B3,B2	B3,B2	N,A4	B3,N	A1,B3
iteration_1304	-2,-2	-2,-2	A4,N	B1,B1	-2,-2	A4,B1	N,B1	N,B1	N,B3	A4,B1	A1,B3	A4,B1	N,B1	A1,B1	A4,B1	A5,N	-1,-1	B1,B1	A4,B1	A4,N	N,N	A1,A4	B3,B1	A1,N	A5,B1	N,B1	A5,B1	B1,B1	A3,B1	B2,N	B1,B1	B4,B1	-1,-1	A2,N	B1,B1	B1,B2	A3,B4	-2,-2	A3,B4	A3,B4	A1,B4	A2,B1	B1,B4	A1,B1	-2,-2	A2,N	A3,B4
iteration_1305	A2,B1	B1,B4	B1,B1	A3,A4	B1,B1	-2,-2	-1,-1	-1,-1	-1,-1	A4,B1	A1,B2	A3,B1	A3,B1	N,B2	A3,B1	A4,A1	A3,B1	-2,-2	-1,-1	-2,-2	-2,-2	A1,B1	B2,B1	A3,N	A4,B1	A3,A1	A3,A1	N,B1	-2,-2	-2,-2	-2,-2	-2,-2	-2,-2	-2,-2	-2,-2	-2,-2	A5,N	-2,-2	-2,-2	-2,-2	A3,B2	A5,A3	A5,B2	A3,A3	-2,-2	-2,-2	A5,A5
iteration_1306	-2,-2	-1,-1	B5,N	A1,A2	-2,-2	-1,-1	N,A2	A2,N	-2,-2	A1,N	-1,-1	A1,N	A2,N	-2,-2	A1,B5	A3,B1	A2,N	N,N	B4,N	A2,N	A2,N	N,N	A1,B2	-2,-2	A3,B5	A1,B1	A3,B5	-2,-2	-2,-2	-2,-2	A1,N	B2,B2	A1,N	B2,B2	A1,A2	-2,-2	A1,B2	A1,B2	A1,B2	A1,B2	A1,A3	A1,B2	A1,A3	A1,B2	A2,B1	B1,B2	A1,B2
iteration_1307	A1,B1	N,B2	N,B1	A2,B1	N,B1	A1,B4	A2,N	A2,B1	A2,B1	-1,-1	A3,B1	A2,N	A2,N	-2,-2	A2,N	A1,A1	A2,N	-1,-1	B4,N	B4,N	B1,B1	N,B1	A3,A2	-2,-2	A1,A2	A1,N	A1,N	A1,B1	A2,A2	-2,-2	A1,A2	-1,-1	A1,A2	A1,A4	A2,B1	-1,-1	-1,-1	-1,-1	-1,-1	A2,B1	B1,B1	A4,B1	B1,B1	B1,B1	N,B1	A1,B1	B1,B1
iteration_1308	A4,B1	A1,A1	A4,A1	A1,B1	A4,A1	A1,N	A1,A1	N,N	-2,-2	A1,A1	A3,N	A1,A1	A4,B1	A3,A2	A1,A4	B2,B1	A4,B1	A1,N	A1,A1	A1,A1	N,A5	-1,-1	A1,A3	A4,A3	A4,B1	A4,B2	-1,-1	A1,B4	A3,B1	B2,B1	A1,A3	N,B1	A3,B4	A1,B1	A3,B4	A3,B2	B4,N	A3,N	A3,N	-1,-1	A3,A2	A3,B1	A3,B1	A3,A3	-2,-2	-1,-1	N,B1
iteration_1309	A1,B4	A4,B1	-1,-1	A1,B2	B1,B4	N,B1	B2,B4	B2,B1	A5,N	B2,B1	-2,-2	B2,B1	B2,B1	-2,-2	B2,B1	-1,-1	-1,-1	B2,B1	B4,N	-1,-1	A5,B2	-1,-1	-2,-2	-2,-2	A1,B1	A1,B1	A4,B1	A1,B4	-1,-1	-1,-1	A1,B1	A2,B3	B4,B2	N,B1	A1,B1	A1,A3	A2,A3	B3,B4	A2,B2	B3,B2	-2,-2	N,B1	-1,-1	-2,-2	-2,-2	-2,-2	-2,-2
iteration_1310	N,A2	N,A3	N,N	A2,A3	N,N	N,A4	N,A2	N,A2	-2,-2	N,B2	-1,-1	N,A2	N,A2	-2,-2	N,B2	-2,-2	N,B2	A2,N	N,A4	N,N	-2,-2	-2,-2	-1,-1	A2,N	B2,N	-1,-1	B2,N	B2,B2	A2,A2	N,A3	A2,B2	-1,-1	A2,B2	A2,B3	A2,B2	B2,N	A5,B2	B2,N	A5,B2	A5,B2	A4,A1	B2,B3	A4,B3	-1,-1	B2,B3	B3,B2	A4,A5
iteration_1311	B1,B2	A2,B2	A2,B1	A5,B1	-1,-1	A2,B3	B1,B1	B1,B1	B2,B1	B1,B1	B4,B1	A2,B1	A2,A5	A1,B4	B1,B1	A1,A1	-1,-1	B3,B1	A2,B1	A2,B1	B1,B2	-1,-1	A2,B4	A1,A5	-1,-1	A1,B1	A1,B1	A5,N	-1,-1	-2,-2	B3,N	A1,B1	B3,N	B1,B4	N,B1	-2,-2	B1,B3	B1,B3	-1,-1	A1,N	A2,B1	A1,B1	A1,A2	A1,B1	B1,B4	A1,B1	A2,B3
iteration_1312	A3,A1	A1,B4	A1,A1	A1,B3	A3,B4	A1,B1	A1,B3	A1,A1	A3,A1	A1,A1	A1,B2	A1,B3	A1,A1	A1,B4	A1,A1	-1,-1	A1,B3	A1,B1	A1,B3	B3,B1	A1,A3	B2,B3	A1,B3	A1,B4	A1,B2	A1,A2	A1,B2	B3,B1	A1,N	A1,B2	N,B1	A2,B2	N,B1	A4,A1	A1,B3	A1,B1	A2,N	B2,B3	A2,B1	B2,N	-2,-2	A1,A4	-2,-2	-2,-2	A1,B2	A1,A4	A2,N
iteration_1313	A2,B3	-1,-1	A2,A1	A2,B2	A1,B3	-2,-2	A2,A1	A2,A2	-1,-1	A2,A1	A3,N	A1,B2	A2,A2	A2,N	-1,-1	A1,B4	A2,A2	-2,-2	-2,-2	-2,-2	A2,B1	A3,B2	A1,N	A2,A2	-1,-1	A1,A1	A2,B4	A1,B2	A2,A1	-1,-1	A1,A2	A1,A1	A1,B2	-1,-1	A1,A1	-2,-2	A1,A1	A1,A1	A1,A1	A1,A1	-2,-2	A1,N	B3,N	A5,B5	-2,-2	-2,-2	A1,B3
iteration_1314	B1,B1	A1,B3	A1,B1	A1,A5	A1,B1	-2,-2	A1,A5	A1,A1	A1,A4	A5,B1	B3,N	A5,B1	A1,A1	A1,A3	A1,B1	-1,-1	-1,-1	-2,-2	-2,-2	-2,-2	A1,A1	-1,-1	A5,B3	A1,A1	A1,B2	B1,B2	B1,B2	A5,N	A1,B3	-2,-2	A1,N	A3,N	A5,B3	-1,-1	B3,N	-2,-2	-1,-1	A5,A3	A5,N	B3,N	A4,B1	-1,-1	A4,A2	B1,B3	-2,-2	-1,-1	-1,-1
iteration_1315	B3,B1	A2,B2	B2,B3	-1,-1	B2,B3	-1,-1	A1,B2	B2,B3	-1,-1	A1,B2	N,B4	A1,B3	-2,-2	-2,-2	-2,-2	-2,-2	A1,B2	-1,-1	A1,B1	A3,B2	-2,-2	A1,N	B3,N	-2,-2	-1,-1	-2,-2	-2,-2	B1,B2	A1,N	A1,A4	B2,N	N,B1	A1,B1	A2,A3	N,B1	A1,N	B1,B1	B1,B1	A1,B1	A1,B1	A2,N	A2,B1	A2,B1	A2,A2	-2,-2	-2,-2	A2,B1
iteration_1316	B3,B2	-1,-1	A4,B3	A2,B2	A1,B2	A1,B2	A2,B3	A4,A2	-2,-2	-1,-1	A3,B1	A4,A2	A4,B2	B3,B2	B3,B2	N,B3	A2,B3	A2,B2	B3,B2	B3,B2	-2,-2	A4,B1	-1,-1	A4,B3	B3,B3	B3,B3	B2,N	-1,-1	A3,B2	B1,B1	A1,B2	B4,B1	A3,A1	-1,-1	A1,B2	A1,B1	A3,B4	-1,-1	A3,B4	-2,-2	-2,-2	-1,-1	B2,B3	-2,-2	-1,-1	A2,B4	A3,B2
iteration_1317	A3,B1	A2,B1	A2,A3	A2,N	A2,A3	-1,-1	A2,N	A2,N	-2,-2	A2,N	-2,-2	A3,A2	A2,A3	A2,B3	A3,N	A1,A1	A3,N	-2,-2	-1,-1	A2,N	A2,N	-2,-2	-1,-1	A2,B3	A1,A3	A1,N	A1,N	B4,N	A2,N	A2,B1	A2,B4	A1,A3	A2,N	A2,A3	N,N	B4,B1	A2,A3	-2,-2	-2,-2	A1,N	A1,A2	N,A2	A1,N	-1,-1	B2,B2	A2,B2	-1,-1
iteration_1318	A2,A2	-1,-1	A2,B4	A2,B4	A2,B4	B4,N	B4,B4	A2,B4	A3,A2	A2,B4	B1,B2	A2,B4	-2,-2	-2,-2	A2,B4	B2,N	A2,B4	-1,-1	B4,N	B4,B4	A2,A3	A2,B1	-1,-1	-2,-2	B4,B2	B4,N	A2,B2	-1,-1	A2,A1	A1,B4	A2,B4	A1,A4	A2,B1	B4,B1	A1,B4	A2,A1	A2,A1	A1,B1	A2,A4	A4,B1	B2,B2	B4,B1	B4,B2	B2,B4	A3,B1	A3,B4	A1,B4
iteration_1319	A1,A4	A2,B3	A2,A1	A1,B5	A2,A1	-2,-2	A5,B4	-1,-1	B1,B3	A1,A2	A3,N	A1,B5	A1,A1	B2,B2	A2,B5	A3,A1	A1,A1	-1,-1	-2,-2	-2,-2	A2,B1	B5,N	A3,B5	A1,B2	A1,B5	A3,B5	A2,A1	A1,A1	B5,N	N,A3	-1,-1	N,B5	A1,B5	A1,A4	A1,N	N,N	B5,N	B5,N	B5,N	A1,N	A1,A4	A1,A1	A1,A1	A1,A4	B5,N	A1,B5	A1,N
iteration_1320	-2,-2	-2,-2	B1,B3	A2,B2	-2,-2	-1,-1	A2,B1	A2,B1	A3,B1	-1,-1	A5,N	A2,B1	B2,B3	A1,N	A2,B1	N,B3	A2,B1	A2,B4	A2,B4	A2,B4	A2,B3	A5,B1	A2,A5	B2,N	A2,N	-1,-1	A2,N	A2,N	B3,B2	B5,N	A2,B3	B3,N	B3,N	A2,A2	B2,N	B3,B5	B3,B3	B3,B3	B3,B3	B3,N	B3,B1	A2,B2	A2,B3	B2,B3	B2,B1	A2,B2	A2,B3
iteration_1321	A4,B1	N,A3	A4,N	B3,B4	A4,A3	B2,N	A4,B2	N,B2	N,A2	-2,-2	A1,B2	A4,B2	A4,B3	-1,-1	B2,N	A1,A2	-2,-2	B2,B2	B2,N	A4,N	N,N	A1,A4	A1,A4	-1,-1	A2,N	A1,B2	-1,-1	-1,-1	B3,B1	A1,A3	A2,B3	A1,N	B3,B2	A2,N	B2,B3	A2,A1	A1,B3	B2,N	B3,N	A1,B3	A1,A3	B2,N	A3,N	A1,B2	B1,B1	A2,B1	-1,-1
iteration_1322	A3,B2	A1,N	A3,A1	A3,A2	A1,B2	-2,-2	A3,A2	A1,A3	N,B3	A3,A2	-1,-1	A3,A3	A1,A2	-1,-1	A3,A3	A2,A3	A1,A3	-2,-2	-2,-2	-1,-1	A1,N	A3,A1	A3,B3	-1,-1	A3,A2	A3,A2	A3,A2	-2,-2	-2,-2	A2,B1	N,A2	A2,B2	A2,N	B5,N	-2,-2	N,B1	A2,N	A2,A2	A2,N	A2,A2	-1,-1	N,B1	A1,B1	A4,B1	-2,-2	A1,B5	A2,B1
iteration_1323	A2,B1	A3,B2	B2,B1	A1,N	A3,A2	-2,-2	N,B1	A1,B2	N,B5	A1,B2	A4,N	B2,N	A1,B2	B1,B1	N,B1	-2,-2	A1,B1	-2,-2	-2,-2	-1,-1	B2,N	A4,B2	A4,N	B2,B1	-2,-2	-2,-2	N,B1	A1,B2	N,A4	A1,B5	A1,N	A1,B2	B2,N	A1,B4	A1,A4	B5,N	A1,N	A1,N	B2,B2	A1,N	A2,A1	A4,B4	-1,-1	A2,B4	-1,-1	A1,B1	A1,N
iteration_1324	N,A3	N,A3	N,N	-1,-1	A3,A3	-1,-1	A4,N	-1,-1	-1,-1	-1,-1	N,A3	N,A4	N,A4	-2,-2	N,A4	-2,-2	N,A4	N,B1	N,B1	A4,B1	-2,-2	A3,N	N,N	-2,-2	-2,-2	-2,-2	-2,-2	-2,-2	-2,-2	-2,-2	-2,-2	A1,B1	A4,A3	B1,B1	N,A4	-2,-2	A1,N	A1,A4	A1,A4	A4,B1	A1,A3	N,B1	A3,N	A1,B1	A1,A2	A1,B1	A3,B1
iteration_1325	A2,A3	A1,B2	A2,B2	-1,-1	A1,A2	A1,A1	B2,B3	B2,B3	A1,A1	-1,-1	A3,B2	A1,B2	-1,-1	A3,B1	A2,B3	N,B1	A2,A1	A1,B2	A1,B2	A1,B2	A1,B3	A3,B2	B2,B2	-1,-1	A2,B3	-1,-1	A2,A2	A1,B3	A1,B2	A2,B1	-1,-1	N,A3	A1,A1	-1,-1	A1,B2	B1,B3	A3,A1	A1,A3	A1,N	A1,N	-2,-2	-1,-1	B2,B1	-2,-2	B2,B2	A3,B2	A3,B2
iteration_1326	-1,-1	-1,-1	A2,A1	-1,-1	-1,-1	A1,B3	A3,A2	-2,-2	-1,-1	-2,-2	-2,-2	-1,-1	A2,A1	A3,B1	A2,A2	B3,N	-2,-2	A1,A3	A2,B3	A3,B3	-2,-2	-2,-2	-2,-2	A3,A2	A2,B3	A2,N	A2,B3	A2,B3	A3,N	A1,A3	A3,B3	N,A4	A2,A3	-1,-1	A2,A3	A3,A1	A2,A4	-2,-2	A2,N	A2,A4	A1,B4	A2,B1	A2,A1	A1,B1	-2,-2	-2,-2	A1,A4
iteration_1327	-1,-1	A4,B1	-1,-1	A2,B4	A1,B1	B3,B1	A1,B4	A1,B4	-2,-2	-1,-1	-2,-2	A2,A1	A2,A1	A2,B2	B4,N	B3,N	A1,B4	-1,-1	A1,B3	B4,B3	-1,-1	-2,-2	-2,-2	A2,A1	B3,B4	A1,B3	B3,B4	-1,-1	A2,B2	B2,B2	A2,N	A3,N	B2,N	A1,N	-1,-1	A2,B2	A3,N	A3,B2	-1,-1	A3,N	A2,A3	A1,B4	A1,A3	A1,A2	N,B4	N,N	A1,A3
iteration_1328	A1,B4	A2,B1	A1,B1	B4,N	A2,A1	A1,B4	B1,B4	A1,B4	-2,-2	A1,B4	N,B5	A1,N	N,B1	-2,-2	A1,B4	B4,N	A1,N	B4,B1	A1,B4	B4,B1	-1,-1	A1,N	N,N	N,B1	B4,N	B4,B4	B4,B4	-2,-2	-1,-1	A3,A2	B1,B4	A3,N	B4,B1	A3,A2	-1,-1	A3,B1	N,B4	A3,B4	B4,N	N,B1	B4,N	A2,B1	A2,B4	A2,B4	-1,-1	A3,B3	B4,N
iteration_1329	-1,-1	-2,-2	B1,B2	N,B1	-2,-2	A2,B3	B1,B1	B1,B2	A2,N	N,N	N,A5	B2,B1	-1,-1	A5,N	B1,B1	A3,N	-2,-2	B3,B1	A2,B1	A2,B1	A2,B1	N,B1	B2,N	A5,B1	A3,B1	N,B1	N,B1	A3,B1	-1,-1	-2,-2	A3,B1	A1,A3	A3,A3	A5,N	A3,A3	-1,-1	A3,A1	A3,A1	A3,A1	-1,-1	A1,B1	A3,A5	A1,A5	-1,-1	B1,B4	A5,B1	A1,A3
iteration_1330	-2,-2	-2,-2	-2,-2	-2,-2	-2,-2	B1,B4	A1,N	A1,N	-2,-2	A1,N	A1,B3	A1,N	-1,-1	B4,B1	-1,-1	-2,-2	A1,N	N,B1	B4,N	A1,B1	-2,-2	B3,N	B3,N	A1,B4	-2,-2	-1,-1	-2,-2	-2,-2	-2,-2	A4,B1	N,B1	A3,B2	-1,-1	A1,A1	B1,B5	N,B1	-1,-1	A3,B1	A3,B1	B2,B1	A4,B1	A1,B1	A1,A4	B1,B1	N,A3	A1,N	-2,-2
iteration_1331	A3,B1	A1,B4	B4,B1	B2,N	B4,B1	A3,A2	B2,B4	B4,N	-2,-2	-1,-1	A4,B1	B1,B2	B4,B2	-2,-2	B4,B2	-1,-1	B1,B2	A3,B2	A3,B4	A3,B2	B4,N	A4,B1	B1,B2	-2,-2	-2,-2	-2,-2	-2,-2	B2,B3	A4,N	-1,-1	A4,B2	A2,B2	A4,B3	A4,A1	A4,B2	A4,B1	A4,B2	B3,B2	B3,B2	A4,A2	-2,-2	-1,-1	-2,-2	-2,-2	B4,N	A4,B4	-1,-1
iteration_1332	B1,B1	A2,N	A2,B1	A1,N	-1,-1	-1,-1	A1,B1	A1,B1	A1,A1	A2,N	A1,B3	A1,B1	A2,N	B2,N	A1,B1	A2,A2	A2,A1	A1,B3	A1,B3	A1,B3	A1,B1	-1,-1	A1,A1	A2,B2	A1,A2	A1,A2	A2,B1	-2,-2	-2,-2	-2,-2	A1,N	N,A5	A1,N	A3,B2	A1,N	-2,-2	N,N	N,A5	A1,A5	A1,A5	B2,B2	-1,-1	A3,B2	A1,B2	B1,B2	B2,B1	B2,N
iteration_1333	A2,B2	B3,B1	A2,B3	A1,B2	B2,B1	A1,B1	B3,N	B3,N	A1,B1	B3,N	A1,B3	A4,B3	A2,N	-2,-2	A2,N	A1,A1	A2,A4	-1,-1	A1,B3	A1,B3	-1,-1	A1,A4	A1,B3	-1,-1	A1,N	A1,N	-1,-1	A1,A4	B2,B1	A2,A2	-1,-1	-1,-1	A1,B3	A2,A2	-1,-1	A2,B3	-1,-1	B3,B2	-1,-1	A1,B2	A5,N	A2,B3	A5,B3	A5,B3	B1,B1	A2,B1	A5,B2
iteration_1334	-2,-2	-2,-2	A5,A1	B2,N	-2,-2	A1,B4	N,A5	A5,B2	N,A2	A1,N	A1,B2	A5,B2	A1,N	B2,B2	A1,N	B1,B2	A5,B2	-1,-1	A1,N	A1,N	B2,N	B2,B2	A1,A5	A1,B2	A1,B2	B2,N	A1,B1	A2,N	A1,B2	A4,N	A2,B2	-2,-2	A1,N	A3,A2	B2,N	A2,A4	-2,-2	-2,-2	-2,-2	-1,-1	A1,B1	A3,B2	B2,B1	A3,B1	A3,B5	A3,A3	-2,-2
iteration_1335	-2,-2	-2,-2	-1,-1	A1,A2	-2,-2	-1,-1	-2,-2	-1,-1	A3,B1	-2,-2	-1,-1	-2,-2	-2,-2	-2,-2	-2,-2	-2,-2	-2,-2	-2,-2	-1,-1	A1,N	A3,A2	-2,-2	-1,-1	-2,-2	-2,-2	-2,-2	-2,-2	A2,A2	A1,B1	-2,-2	-1,-1	A2,N	A2,B1	B1,B4	A2,B1	-2,-2	A2,B1	-1,-1	N,B1	A2,N	A2,B3	A2,B4	B4,B3	A2,B4	A2,A1	A2,B1	B1,B3
iteration_1336	-2,-2	A1,N	A1,N	A2,B1	-1,-1	-2,-2	A2,N	A2,A1	N,A4	A2,N	-2,-2	A2,N	A2,A1	-2,-2	N,B1	-2,-2	N,N	-2,-2	-2,-2	-2,-2	A1,N	-2,-2	-2,-2	-2,-2	-2,-2	-2,-2	-2,-2	A2,A1	B1,B4	A1,A1	-1,-1	A2,B1	A1,B4	A3,A2	A2,B4	A1,B4	A2,B4	B4,B1	A1,A2	A1,B1	-2,-2	A2,A3	-1,-1	-2,-2	-1,-1	-2,-2	A3,B4
iteration_1337	B1,B1	A3,N	A3,B1	A1,A1	N,B1	B1,B3	A3,A1	A3,A1	B4,N	A1,B1	A2,B1	A3,A1	A1,B1	A2,B2	-1,-1	B2,N	A1,B1	A1,B3	A3,B1	A1,B1	A3,B4	A1,B1	A1,B1	A2,B1	A3,B2	A3,B2	A1,B2	A1,A2	A1,A1	A1,B1	A2,A1	B3,N	-1,-1	A3,B2	A2,A1	A1,A2	A2,N	A2,B3	A1,N	A2,N	-1,-1	A3,A2	A2,N	A2,N	A2,B2	A2,A5	A2,A2
iteration_1338	-2,-2	-2,-2	N,B2	N,B1	-2,-2	A4,B1	N,B1	N,B1	-2,-2	N,N	-1,-1	N,N	-1,-1	A2,B1	N,N	N,A5	N,B1	B1,B1	N,B1	B1,B1	-2,-2	N,B2	N,B2	A2,N	-1,-1	N,A5	N,N	-2,-2	-2,-2	-2,-2	-2,-2	-1,-1	N,B1	A2,B1	B3,B1	N,B1	A1,B1	A1,N	A1,N	-2,-2	B1,B4	A2,B3	B3,B1	A2,B1	A2,B2	-1,-1	B1,B1
iteration_1339	-2,-2	-2,-2	N,B2	A1,A1	-2,-2	A1,N	A1,N	A1,N	A2,B1	A1,N	B3,N	-1,-1	-1,-1	-1,-1	-1,-1	-2,-2	A1,N	A1,N	-1,-1	A1,A1	A2,N	A1,B3	B3,N	-2,-2	-2,-2	A1,N	A1,N	A1,B4	A1,B4	A3,B1	A1,B4	A4,A1	B4,B4	A2,A2	A1,B4	-1,-1	A4,B4	A4,B4	A1,B4	A4,B4	-2,-2	A2,B4	A5,B5	B4,B2	-1,-1	A2,B3	B5,B1
iteration_1340	N,B5	A1,B3	A1,N	A3,N	A1,N	N,A5	A1,A3	A1,N	B2,B3	N,N	B2,B2	A1,N	N,N	A2,A2	N,A3	N,B9	A1,N	A1,N	-1,-1	A1,N	A1,B2	B2,N	A1,B2	N,A2	N,N	-2,-2	-2,-2	B4,N	A3,B1	-2,-2	A3,N	A1,B3	B1,B4	A4,B1	A3,B4	-2,-2	-1,-1	A1,B4	B3,B4	A1,B1	N,A3	A3,A4	A3,N	-1,-1	A1,B2	A1,A4	B3,N
iteration_1341	A4,B1	N,B3	A4,N	A3,N	A4,N	N,A4	A4,A3	-1,-1	-2,-2	N,N	A1,B2	N,N	A4,N	-2,-2	A4,N	B3,B2	A4,N	A4,N	A4,A4	A3,N	-2,-2	B2,N	A1,N	-2,-2	A4,B3	B3,N	B2,N	B4,N	A3,B1	B2,B3	A3,B4	A4,N	B1,B4	A2,A2	A3,N	B4,B2	N,B1	N,B1	-1,-1	A4,B4	-1,-1	A2,A3	-2,-2	-2,-2	A3,B2	A3,A2	-1,-1
iteration_1342	A4,N	B4,N	A4,N	-2,-2	A4,B4	B2,B2	A4,B1	A4,B1	A1,N	A4,B1	-2,-2	-1,-1	-1,-1	-2,-2	N,N	A3,N	N,B1	B1,B2	-1,-1	A4,B2	A4,N	-2,-2	-2,-2	-2,-2	N,A3	-1,-1	N,A3	B2,B1	B2,N	-2,-2	-1,-1	A1,B1	B2,B2	A4,A1	B1,B2	-2,-2	B1,B2	A1,B2	B1,B2	A1,B2	-2,-2	-1,-1	-2,-2	-2,-2	A2,B2	A2,A4	-2,-2
iteration_1343	-2,-2	-2,-2	-2,-2	-2,-2	-2,-2	A2,B2	A1,N	A1,N	A3,B1	-2,-2	-1,-1	-2,-2	A2,A1	-1,-1	-2,-2	-2,-2	A1,N	-1,-1	A1,B2	A1,B2	A1,B1	-2,-2	-2,-2	A2,B1	-2,-2	-2,-2	-2,-2	-2,-2	-2,-2	-2,-2	-2,-2	-2,-2	-2,-2	A1,B1	-2,-2	-1,-1	-2,-2	-2,-2	-2,-2	-2,-2	A2,B2	-1,-1	A2,A1	A2,A1	B3,B2	B1,B3	-2,-2
iteration_1344	A2,N	B4,N	N,B4	-1,-1	A2,B4	-2,-2	B4,N	N,N	B1,B3	A1,N	N,B4	N,N	N,N	A3,N	N,B4	N,A4	B4,N	-2,-2	-2,-2	-2,-2	N,B1	-1,-1	N,N	N,A3	A4,N	A4,N	N,N	-2,-2	-2,-2	A1,B1	A2,A4	B2,B1	A4,N	A3,B1	-1,-1	A2,B1	N,B1	N,B1	A4,B2	-2,-2	-1,-1	-1,-1	-2,-2	A2,B2	A2,B2	A2,B1	-2,-2
iteration_1345	A1,A2	A1,B2	A1,A1	A1,B1	A1,A2	B2,B2	A1,B1	-1,-1	-2,-2	A1,B1	N,B2	A1,B1	A1,B1	B1,B1	A1,B1	A1,B2	A1,A1	B1,B2	A1,B2	A1,B2	A1,N	N,B1	B1,B2	A1,B1	A1,B2	A1,B2	B2,B1	A1,B3	A2,B1	B1,B4	A2,B3	B4,B1	A2,B3	-1,-1	B3,B1	B3,B1	B3,B4	B3,B4	A2,B4	A2,B4	-2,-2	-2,-2	N,B3	-1,-1	-2,-2	-2,-2	B3,N
iteration_1346	-2,-2	-2,-2	-1,-1	N,B1	-2,-2	B4,B1	A2,N	A2,N	A1,B3	A2,B1	B1,B2	A1,N	A1,N	N,A4	A2,B1	A2,B2	A1,B1	A2,B1	-1,-1	A2,B4	-1,-1	A1,B1	A1,B2	N,N	A2,A2	A2,A2	A2,B2	A1,B1	N,A5	A1,N	-1,-1	B4,N	A1,A2	-2,-2	-1,-1	A1,N	A1,B4	A1,B4	A2,B4	A2,N	B2,B2	A2,N	A2,B2	A2,B2	-2,-2	-2,-2	A2,A1
iteration_1347	B2,B2	A4,B1	B1,B2	A5,B1	B1,B2	A2,A3	A5,B1	A5,B2	N,B4	A5,B1	-2,-2	-1,-1	-2,-2	-1,-1	B1,B1	N,B4	A5,B2	A3,B1	A5,A3	A2,B1	B2,N	-2,-2	-2,-2	-2,-2	N,B1	B1,B4	N,B1	B2,B1	A5,N	-1,-1	A5,B2	A1,A1	A5,B1	N,B5	A5,B2	A2,B2	-1,-1	A5,A1	A1,B1	A1,B1	N,B5	B2,N	B2,B5	N,N	N,B4	N,N	-2,-2
iteration_1348	B1,B1	A1,B2	B2,B1	A2,B1	A1,B1	A1,A4	A2,B2	B1,B2	N,B4	A2,B1	A1,A3	-1,-1	A2,B2	A2,B1	A2,B2	B3,B1	A2,B1	A1,B2	A2,A1	A2,A1	N,B1	A1,B1	A1,B1	A2,B1	B2,B3	A2,B3	-1,-1	A2,B1	A2,A2	A1,B1	A2,A2	-1,-1	A2,B1	A4,N	A2,B1	A1,A2	A2,B4	A2,B1	A2,B4	A2,B4	B1,B2	-1,-1	A2,B2	A2,B1	N,N	A4,B2	B2,B4
iteration_1349	-2,-2	-2,-2	-1,-1	A3,A1	-1,-1	B2,B1	A1,A2	A2,A1	B1,B2	-2,-2	A1,B1	A3,N	A1,N	-1,-1	-2,-2	-2,-2	A1,N	A1,B1	A1,B2	A1,B2	A2,B1	A3,B1	N,B1	N,B1	-2,-2	-2,-2	-2,-2	A3,B1	A1,A2	A1,A1	A1,B1	A2,B2	A1,B1	A3,A1	-1,-1	A1,A1	A2,B1	A1,A2	A1,A2	A1,A4	A4,A1	A3,B1	A3,A4	A3,A4	A2,B3	A2,A3	A3,B1
iteration_1350	A3,N	A4,B1	A4,N	-1,-1	A3,B5	B3,B1	-1,-1	N,B5	N,B1	N,B1	A3,A2	-1,-1	N,B1	A3,B2	A4,B1	A2,B2	A4,B1	-1,-1	A4,B1	A4,B3	N,N	A2,N	A3,B5	A3,N	A4,B2	B2,B1	A2,B1	-2,-2	-1,-1	-1,-1	N,B1	-2,-2	-2,-2	A2,B2	B5,B1	A5,N	N,B1	-2,-2	-2,-2	-1,-1	A2,B3	A2,B5	B5,B3	B5,B3	A2,B3	B3,B2	B3,B1
iteration_1351	A1,A1	B2,B2	A1,B2	B2,B4	A1,B2	A2,B3	B2,B4	B2,B2	B2,B2	A1,B2	-2,-2	B2,B4	B2,B4	-2,-2	A1,B2	A1,A1	A1,B4	B3,B4	A2,B2	B3,B2	A3,B2	-2,-2	-2,-2	-2,-2	A1,A1	A1,A1	A1,A1	A1,B2	-1,-1	A1,A4	A1,A1	A1,N	A1,B4	B2,B1	A1,B2	A1,A1	B4,N	A1,B4	-1,-1	A1,N	-1,-1	B2,B2	B2,B3	B2,B3	-2,-2	-2,-2	B3,B4
iteration_1352	A2,B3	A1,B4	A2,B4	A5,B2	A1,B3	-2,-2	B4,B2	A2,B2	N,A3	A5,B4	A3,N	A2,B2	A2,B2	A3,B1	A5,B4	-1,-1	A2,B2	A3,B3	-2,-2	-2,-2	A2,N	A2,A3	A3,B2	A3,B2	A5,A1	A5,A1	A5,A4	-1,-1	A1,B2	A2,B1	A1,A5	A3,A2	A5,B2	A3,B1	-1,-1	A5,B1	A5,A3	A3,B2	-1,-1	A2,B2	A1,B2	A3,A1	A1,A3	-1,-1	A2,N	A3,A2	-1,-1
iteration_1353	-1,-1	-2,-2	B5,B2	A1,B4	-2,-2	A1,A2	-1,-1	A1,B2	A1,B4	A1,B2	B2,B3	A1,B5	B4,B2	A4,B1	N,B1	A1,B1	B4,B5	A2,B4	A2,B4	A1,B4	A1,B4	B5,B3	A1,B2	A4,B4	A1,B1	B1,B5	A1,B1	A1,B1	-1,-1	-2,-2	N,B1	-2,-2	A1,N	A4,A1	N,B1	-1,-1	-2,-2	A1,N	-2,-2	-2,-2	-1,-1	A1,N	-2,-2	-2,-2	A2,B1	A2,A4	A1,N
iteration_1354	-2,-2	-1,-1	N,A3	A5,B5	-2,-2	-2,-2	-2,-2	A5,N	-1,-1	A5,N	-2,-2	-2,-2	-1,-1	A3,B2	-1,-1	-2,-2	-1,-1	-2,-2	-2,-2	-2,-2	-2,-2	N,B1	-2,-2	A3,N	-2,-2	-2,-2	-2,-2	A2,A1	B2,B2	N,A3	A2,B2	B1,B1	A2,B2	A3,A1	A2,B2	A2,N	B2,B1	A2,B1	A2,B1	B2,B1	A1,B4	A3,B2	A3,B4	A3,A1	A1,B2	A3,B2	B4,B2
iteration_1355	-2,-2	-1,-1	-1,-1	A2,B4	-2,-2	-2,-2	B4,B2	B4,B2	A1,B1	B4,B2	A3,N	B4,B2	-1,-1	A2,N	A2,B2	A3,N	A2,B2	-2,-2	-1,-1	-2,-2	A1,B2	A3,B2	A3,B2	A2,B2	A3,B2	B2,N	A2,N	A2,A2	B4,B1	-2,-2	-1,-1	N,B1	A2,B4	A2,B2	A2,B1	N,B1	B4,B1	B4,B1	A2,N	A2,N	-2,-2	B1,B2	-2,-2	-2,-2	A1,A4	A2,A1	-2,-2
iteration_1356	A2,B2	-1,-1	A2,B1	A1,A5	B2,B1	B1,B1	A2,A1	A2,A5	N,B3	-1,-1	B2,B1	A2,A1	A5,B1	N,B4	A2,A1	A1,B4	A5,B1	-1,-1	A2,B1	A1,B1	A2,N	A1,B2	-1,-1	A5,N	A1,A2	A2,B4	A1,A2	N,N	A1,B2	A2,B2	A5,B2	B2,B1	A5,B2	A2,A2	A1,N	A2,B2	B2,B1	A5,B2	B2,B2	B2,B1	-1,-1	A2,A1	-2,-2	A2,B5	-2,-2	-1,-1	-2,-2
iteration_1357	A4,B1	B2,B3	-1,-1	A1,B3	B1,B2	A2,A2	A2,B1	-1,-1	-1,-1	A2,B1	A4,B1	-2,-2	A2,B1	A1,B3	A2,B2	B1,B2	A2,B2	A2,A2	A2,A2	A2,B1	-2,-2	A4,B1	A4,B1	B1,B3	B2,B1	-1,-1	B2,B1	A1,A2	B1,B1	B1,B2	A1,B1	A1,A1	A2,B1	A2,B3	A2,B1	B1,B1	A2,A1	-1,-1	A1,B1	A1,B1	A2,A2	B1,B3	A2,B3	A2,B1	-1,-1	A1,B3	A2,A1
iteration_1358	-2,-2	-2,-2	B2,N	B2,B5	-2,-2	N,B3	N,B2	A1,N	-1,-1	N,B2	-2,-2	-1,-1	N,N	B3,B2	N,B2	N,A3	A1,B2	N,N	-1,-1	N,B3	-2,-2	-2,-2	-1,-1	N,B3	B2,N	N,N	A3,N	-2,-2	-2,-2	-2,-2	-2,-2	B2,B1	A4,N	A2,B3	N,A4	-2,-2	A4,B2	A4,B2	N,B1	B2,N	A1,A1	A2,N	A1,A2	A1,N	A3,B1	B1,B3	A1,B2
iteration_1359	B1,B1	A3,B1	B1,B1	A4,B2	B1,B1	-2,-2	B2,B1	A4,B1	-2,-2	A4,B1	N,B3	B2,B1	A4,B1	A1,A1	A4,B1	N,B1	A4,B1	-2,-2	-2,-2	-2,-2	-1,-1	N,B2	N,B1	A1,B1	B1,B1	A4,N	A4,B1	A4,A1	B2,N	A1,B1	A4,A3	B3,N	A1,B2	N,B4	A1,B2	A1,A4	A1,B3	A1,B3	B2,N	A1,N	-1,-1	A1,N	A4,N	A1,N	-2,-2	B4,N	A1,A4
iteration_1360	-2,-2	-2,-2	-1,-1	A3,B4	-2,-2	B2,B1	A4,B4	A3,A4	B3,B2	A4,B4	A1,B3	A4,B4	A4,B4	B1,B1	A3,A4	A2,B3	-1,-1	A4,B2	B4,B2	-1,-1	A4,B3	B3,B4	A1,B4	B4,B1	A4,B3	A4,B3	A2,A4	B1,B4	-1,-1	A1,B4	A3,B1	A3,B2	N,B4	B4,N	N,B1	A3,A1	B2,B4	A3,N	B2,N	B2,B4	A1,A1	N,B1	A1,B1	A1,B1	A3,A1	A3,B4	B1,B4
iteration_1361	B2,B3	A1,B1	B1,B2	A3,B2	B1,B2	B3,B1	B2,B2	B2,B2	A1,B4	A3,B2	N,A4	A3,B2	B2,B2	A1,A1	B2,B1	N,B5	-1,-1	B2,B1	B2,B3	-1,-1	B4,B2	-1,-1	B2,N	A1,B2	N,N	B5,B1	B5,B1	A3,B2	A3,B1	B2,B2	A3,B2	-1,-1	A3,B1	A3,B1	B2,B1	B2,B2	A4,B1	A4,B1	A3,A4	A4,B1	A3,A2	B1,B2	A2,B1	A3,B1	A5,N	A5,B1	-1,-1
iteration_1362	A1,B1	A4,B1	A4,A1	B2,B4	-1,-1	A2,B1	A4,B4	A4,B4	N,B2	A1,B2	N,A2	A1,B4	A1,B2	-2,-2	A1,B4	A1,A1	A4,B4	B4,B1	A2,B4	A4,A2	B4,N	-1,-1	A1,N	-1,-1	A1,A1	-1,-1	A1,A1	A3,B2	N,B4	-2,-2	N,N	B4,N	B2,N	A4,A1	A3,N	N,B2	B4,N	-1,-1	B2,N	B2,B4	A3,B2	A4,N	A3,N	A4,B2	A1,B4	A1,A4	A3,B4
iteration_1363	-2,-2	-2,-2	A4,N	A3,N	-2,-2	B1,B1	A4,N	A4,A3	-1,-1	A3,N	-2,-2	A4,A3	N,A4	A2,B3	-1,-1	A1,B4	A4,A3	N,B1	N,B1	N,B1	-2,-2	-1,-1	-2,-2	A2,N	B4,N	A1,N	B4,N	B4,N	A3,A2	A1,A1	A3,B4	B1,B3	A3,B4	N,A3	A2,N	A3,A1	-1,-1	B4,B1	A3,B1	A3,B3	-1,-1	A3,A2	A3,A3	-2,-2	N,A4	N,N	A3,B4
iteration_1364	B1,B3	A3,B3	B3,B1	N,B1	B3,N	N,B3	N,B2	B1,B1	B4,N	B1,B1	-1,-1	B1,B2	N,B2	A1,B1	-1,-1	N,B4	B3,N	N,N	N,N	B2,N	B1,B4	A1,B1	A1,B2	N,B1	N,N	N,N	B4,N	B4,B1	-1,-1	B1,B3	A4,B4	-2,-2	-1,-1	B3,B1	A4,B4	A4,B1	-1,-1	-2,-2	-2,-2	-2,-2	-1,-1	A4,B3	B3,B2	B3,B2	N,A2	N,B1	-2,-2
iteration_1365	-2,-2	-2,-2	N,B1	A5,A3	N,B1	B2,B3	A5,B1	A3,B1	B2,B1	A5,N	-1,-1	A3,B1	A5,B1	A2,A3	-1,-1	A2,A2	A3,N	A1,B5	A5,B3	A5,B2	B1,B2	A1,B1	A3,A1	A5,A2	A2,B1	A2,B1	A2,B1	-2,-2	-2,-2	B2,N	A5,A1	A1,B1	A3,A5	A4,A1	A3,N	A5,B2	A5,B1	A3,B1	A5,B1	-1,-1	A4,A1	A4,A3	A4,A4	A3,A4	A2,B3	A2,A4	A4,B1
iteration_1366	A3,B1	A3,B1	B1,B1	B2,B2	A3,B1	N,B3	B1,B2	B1,B2	-2,-2	B1,B2	-2,-2	B1,B2	-1,-1	A1,B4	B2,B1	A2,B1	B1,B2	B2,N	B2,N	N,B1	-2,-2	-2,-2	-2,-2	-1,-1	B1,B1	B1,B2	A2,B2	B2,B1	B2,B2	A1,B1	B2,N	A1,B2	B1,B2	-2,-2	B2,B1	B1,B2	B2,B2	A1,B1	-1,-1	B2,B2	A1,B1	B2,B1	A1,B2	A1,B2	-2,-2	-2,-2	A1,B2
iteration_1367	-2,-2	-2,-2	-1,-1	A3,A2	-2,-2	A4,B1	N,A3	A3,B1	A1,B2	-2,-2	-1,-1	N,A3	A2,N	B2,B3	-2,-2	-1,-1	A2,N	A4,A3	A4,N	N,B1	-1,-1	N,N	-1,-1	A2,B2	A1,N	N,B1	-2,-2	-2,-2	-2,-2	-2,-2	-2,-2	B3,B3	A2,A3	B2,B2	A3,A2	-1,-1	A2,A3	-2,-2	A2,B3	A3,B3	A2,B2	A3,B2	A3,A2	-1,-1	A1,N	A1,B2	A2,A3
iteration_1368	-2,-2	-2,-2	B2,N	A3,B1	-2,-2	A2,A2	A3,B2	N,B1	-2,-2	N,B1	N,B3	A3,B2	A3,B2	N,A2	A3,N	-2,-2	B1,B2	A3,A2	A2,B2	A2,B2	-2,-2	-1,-1	B2,N	B2,N	-2,-2	-2,-2	-2,-2	-1,-1	A4,B1	N,A3	A3,B1	B2,B3	A2,B1	B3,N	A4,A2	N,B1	B1,B3	B1,B2	A2,N	-1,-1	-2,-2	-1,-1	A1,N	-2,-2	A1,B3	B3,B3	A1,B3
iteration_1369	A1,B3	N,B4	A1,A1	N,B1	B3,N	N,A4	N,B4	A1,B1	-1,-1	A1,N	A2,B3	A1,B1	A1,N	B2,N	A1,N	A2,B2	A1,B1	N,N	N,N	N,N	B1,B1	A1,B3	A2,B1	A1,B2	A2,N	A2,A1	A2,N	-2,-2	-1,-1	A1,B1	N,B1	A4,B1	B1,B5	A1,A3	N,B1	A1,N	-1,-1	B1,B1	A4,B1	B1,B5	A1,A1	A1,B1	A1,B1	A1,A1	-2,-2	-2,-2	A1,B1
iteration_1370	-2,-2	-2,-2	-2,-2	-2,-2	-2,-2	A1,B3	B1,B5	-1,-1	A1,A1	-2,-2	-2,-2	-2,-2	B5,B1	A1,A1	B2,B5	A2,N	-2,-2	B3,B1	A1,B1	-2,-2	A1,B5	N,B1	-1,-1	A1,B5	A2,B2	B5,N	A2,B2	-1,-1	-2,-2	A2,A2	B2,B1	-2,-2	-2,-2	B2,B3	B2,B1	A2,B2	-1,-1	-2,-2	-2,-2	-2,-2	A2,A2	B2,B2	-1,-1	A2,B2	A3,A2	A3,B2	-1,-1
iteration_1371	-2,-2	-2,-2	A2,N	A4,A2	-2,-2	-2,-2	-2,-2	-2,-2	A1,B1	-1,-1	B2,N	A2,A2	N,A4	A3,B1	-2,-2	-2,-2	A2,N	-2,-2	-2,-2	-2,-2	A1,A2	A2,B2	A2,B2	A3,N	-2,-2	-2,-2	-1,-1	A4,B1	A2,A2	-2,-2	A4,A2	-1,-1	A2,B1	A2,N	A4,A2	-2,-2	B1,B1	A2,B1	A2,B1	A2,B1	-2,-2	-2,-2	N,A2	-2,-2	N,B1	A2,B1	N,B1
iteration_1372	A3,B1	A1,A2	A1,B1	A3,B1	-1,-1	A1,A2	A1,B1	A1,B1	B3,B2	A3,B1	B2,N	-1,-1	A1,B1	A2,A2	A3,B1	A2,A1	A1,A3	-1,-1	A1,A1	A1,B1	B1,B3	A3,B2	N,B1	A2,B1	A3,A1	A3,A2	A2,B1	A2,B1	A3,A1	A3,B1	-1,-1	A1,B3	A2,A3	B2,N	A2,A1	B1,B1	A3,B3	A1,A2	A1,A3	A3,B3	A2,A2	A1,B2	A1,A2	A1,A2	N,B1	N,N	A1,B3
iteration_1373	B3,N	A2,B3	A2,B3	N,B1	A2,N	-2,-2	B3,B1	A2,N	B2,B1	A2,B1	-1,-1	A2,N	-1,-1	-1,-1	A2,N	A1,B4	B3,B1	-2,-2	-2,-2	-2,-2	A2,B2	A2,N	N,N	A2,B1	A2,B4	A1,N	B4,N	A3,B1	-1,-1	-2,-2	-1,-1	A2,A2	N,B1	A3,B1	A3,N	-2,-2	A2,B1	A2,B1	A2,N	-1,-1	A3,B2	A3,A3	A3,B2	A3,A3	B5,N	B1,B5	-1,-1
iteration_1374	-2,-2	-2,-2	A1,A2	A2,N	-2,-2	A2,B1	A2,N	A1,A4	-1,-1	A1,N	-2,-2	A1,A2	A2,N	A1,A1	A2,A2	A3,A1	A1,N	A2,A2	A2,B1	A2,A2	A1,B3	-2,-2	-2,-2	A1,N	A2,A3	A2,A1	A2,A3	A2,B2	A1,N	A2,B3	A2,A1	-2,-2	A2,A1	A5,N	-1,-1	A1,B3	-1,-1	-2,-2	-2,-2	-1,-1	A2,A3	A5,B2	A2,B2	A5,A2	A2,B2	A2,A5	A1,B2
iteration_1375	-1,-1	A5,N	A5,B1	-1,-1	A5,B2	-2,-2	-1,-1	A1,B1	A2,A2	A5,B1	B2,B2	A5,A5	B1,B3	A2,A2	A5,A1	-2,-2	A1,B1	-2,-2	-2,-2	-2,-2	A2,B1	A5,B2	A5,B2	A2,B1	-2,-2	-2,-2	-1,-1	-2,-2	-1,-1	A1,B3	N,B1	N,A3	A1,N	A1,A1	A1,A5	A1,N	A3,A1	A1,N	N,N	A1,N	-1,-1	A1,A1	A1,B4	A1,A1	A4,N	A1,A4	A1,A3
iteration_1376	-2,-2	-2,-2	A1,A3	B2,B1	-2,-2	N,B3	A1,B1	A3,B1	N,B3	A3,B1	A1,B3	A1,A3	A1,A1	B2,B1	A1,B1	A1,A2	A1,B1	A1,N	A1,N	N,B1	A3,N	A1,A1	A1,A3	A1,B2	A1,B1	A1,A2	A1,A2	B1,B1	A1,B2	A1,A2	A1,B1	N,B1	A1,B1	B4,N	A1,B1	A1,A1	N,B1	A1,N	N,B1	A1,B1	A1,B2	A1,B4	A1,B2	B4,B2	-2,-2	-2,-2	A1,N
iteration_1377	A4,A1	A1,B2	A4,B2	A2,A3	A1,B2	A1,B2	A3,B2	A3,B2	A2,N	A4,A2	A2,B2	A4,A2	A2,B2	N,A4	A2,B2	A2,B2	A3,B2	A1,B2	A3,A1	A1,B2	A2,B2	A2,A2	A2,A2	A2,N	A2,B2	A2,A2	-1,-1	-2,-2	-2,-2	-1,-1	-2,-2	A3,B1	A2,A3	-2,-2	-2,-2	-2,-2	A3,A3	A2,B1	A3,A3	A2,B1	-2,-2	-2,-2	A1,N	-2,-2	-2,-2	-2,-2	A3,N
iteration_1378	A3,A2	B1,B2	A3,B1	N,B1	-1,-1	B1,B4	A3,B1	A3,B1	A1,B4	B1,B1	N,B1	N,B1	N,B1	-2,-2	A3,B1	A5,N	B1,B1	B1,B4	A3,B1	A3,B1	A3,B4	N,B1	-1,-1	-2,-2	A2,B1	A5,B3	A3,A3	B3,B1	A2,N	A1,B2	-1,-1	-2,-2	-1,-1	-2,-2	A2,B3	A1,A2	-2,-2	-1,-1	-2,-2	-1,-1	A1,B4	-1,-1	B4,N	A2,B4	-2,-2	-2,-2	-2,-2
iteration_1379	A2,B3	A2,B1	A2,B3	A3,A2	-1,-1	B2,B3	A2,A3	A3,B3	A1,B3	A3,B3	B2,B2	A3,B3	A3,B3	A3,B2	A2,A2	B2,N	A2,A3	A2,B2	A3,B2	A2,B2	A1,A3	B3,B2	A3,B2	A3,B2	A2,N	A2,N	A2,B2	-1,-1	-2,-2	-2,-2	-2,-2	B4,N	A2,A3	B3,B2	A3,A2	-1,-1	N,A3	A2,B4	A3,B4	-1,-1	B1,B3	A3,B2	A3,B1	B2,B1	A2,A3	A2,B3	N,B1
iteration_1380	-2,-2	-2,-2	B2,N	A3,A1	-2,-2	A1,A1	-1,-1	A1,N	-2,-2	A1,N	-2,-2	A1,N	A3,B2	A1,B4	A1,B2	B1,B1	A3,B2	A1,A1	A4,B1	A1,B2	-2,-2	-1,-1	-2,-2	A1,B2	A1,B1	A1,B1	A1,B1	A1,A3	A3,B1	B3,B2	A1,B1	A2,A1	A3,A3	-1,-1	A1,B1	B1,B3	A2,A3	A3,A2	A3,A1	A3,A2	A1,B4	N,B1	-1,-1	B4,N	-2,-2	-2,-2	A2,B4
iteration_1381	A3,B1	B2,B2	-1,-1	N,A5	A3,B2	B2,B2	A5,A3	B2,N	A4,A1	B2,N	B1,B1	-1,-1	A3,N	A4,B1	A3,N	A1,A1	-1,-1	A5,B2	A5,B2	A5,B2	A4,B2	A5,B1	A5,B1	A4,A3	A1,A3	A1,N	A1,N	N,A2	N,A5	A5,N	N,N	A1,A4	N,N	A1,B1	N,B1	N,A5	A1,N	-1,-1	A1,N	N,A4	A2,B2	A2,B1	-1,-1	B1,B2	-2,-2	-1,-1	N,B1
iteration_1382	A1,A1	B1,B1	A1,B1	B2,B3	-1,-1	A4,B1	B1,B3	A1,B2	-1,-1	-1,-1	A2,B1	A1,B3	A1,B3	B2,B2	B1,B3	A2,B2	A1,B2	A4,B1	-1,-1	B1,B1	B2,B1	B1,B3	B1,B3	A1,B2	B2,B1	B2,B1	B2,B1	B2,B3	A3,B2	-2,-2	-1,-1	A3,A2	B2,B2	B2,B2	A3,B2	-2,-2	A3,B2	A3,B2	A2,B2	-1,-1	N,B3	A3,B2	-1,-1	B2,N	B2,B3	B2,B2	A3,A3
iteration_1383	A1,A3	A3,B1	A1,B1	A1,B2	A1,B1	B1,B4	A1,B2	A1,B1	A2,A3	B1,B2	N,A3	A1,B2	B1,B2	A3,A1	A1,B1	B3,B1	A1,A4	-1,-1	B2,B4	A1,B1	A1,A2	A1,N	A1,N	A3,B2	B1,B3	A1,B3	B1,B3	A3,B2	A1,A1	N,A3	A1,B2	A1,A4	A1,B2	-2,-2	A3,A1	A1,N	A4,B2	A1,A1	A1,B2	A1,A4	-2,-2	-1,-1	-1,-1	A1,N	-1,-1	-1,-1	B2,B2
iteration_1384	A1,A3	-1,-1	A3,A1	A1,B1	A1,B2	A2,B3	A1,A3	A1,B1	B2,N	A3,B1	A1,A4	A3,B1	A1,A3	-2,-2	A1,A3	A4,B1	-1,-1	A2,A3	-1,-1	A1,B3	A1,B2	A3,A1	A3,A4	-1,-1	A4,A1	A1,B1	-1,-1	A1,B3	A1,B1	B1,B2	A1,B1	A1,B4	A1,A2	A2,A2	-1,-1	B1,B1	-1,-1	A1,A1	A1,A1	A1,B1	B1,B1	A2,A1	A2,B1	-1,-1	A4,B1	A2,B1	A2,A1
iteration_1385	A4,B1	A5,N	A4,A5	B2,N	A5,B1	B4,N	A4,N	A5,B2	A3,B1	A4,N	A3,A1	A4,B2	A4,B2	B2,B2	-1,-1	A4,A1	-2,-2	-1,-1	A4,N	A4,B4	A5,B1	A4,A1	A3,B2	B2,B2	-2,-2	-2,-2	A4,B2	N,B2	N,B5	-2,-2	N,B5	N,B3	N,N	B3,B1	N,B5	-2,-2	N,N	N,B3	N,B3	N,B3	A1,B3	B3,N	B3,B3	A1,N	-2,-2	-2,-2	B3,N
iteration_1386	B1,B1	A2,A1	A2,B1	A1,B1	-1,-1	A3,B2	A1,B1	B1,B2	-2,-2	A2,B1	A1,A3	A2,B1	A1,B1	B3,B2	-1,-1	A1,B1	B1,B1	A1,A3	A3,B1	B1,B2	-1,-1	A1,B1	-1,-1	A1,B3	A1,A1	-1,-1	B1,B1	-1,-1	A1,A1	-2,-2	A1,N	-2,-2	-1,-1	B2,B3	A1,B1	-2,-2	A1,A2	-2,-2	-2,-2	-2,-2	N,A2	B1,B2	-1,-1	N,B1	A1,B2	A1,B2	A1,B1
iteration_1387	N,B5	N,B5	-2,-2	B3,N	N,N	-2,-2	-2,-2	N,B3	A4,B1	-2,-2	A2,B1	N,B5	B3,N	-1,-1	B5,N	A3,N	-2,-2	-2,-2	-2,-2	-1,-1	N,B1	A2,N	A2,N	-2,-2	A3,B5	A3,N	-1,-1	N,B3	N,B5	A1,A1	N,N	-2,-2	B3,B5	A1,N	-1,-1	A1,N	-2,-2	-2,-2	-2,-2	-2,-2	N,B3	N,N	N,B3	N,N	-2,-2	A1,N	-2,-2
[truncated: 8,613 more rows]
