# Supplementary material for: Partitioning of copy-number genotypes in pedigrees
Source: BMC Bioinformatics. 2010 May 3;11:226. doi: 10.1186/1471-2105-11-226 (PMC2874807; doi:10.1186/1471-2105-11-226)
Supplement: Additional file 2 — thousand validations with errors.tar.bz2. Archive containing the simulated data for 3 thousand runs with Mendelian errors. The archive contains the same file structure as the first additional file. The data has been splited into three files because of PedCheck's limitations. The file (2.2 Mb) has been uploaded with the present document, and is also available at http://www.statgen.org/main/index.php/Downloads/Downloads. [file 1471-2105-11-226-S2.BZ2 › 3_thousand_validations_with_errors/run_3/validation.fawkes_calls]

probeset_id	104	103	209	208	210	314	313	315	316	317	319	318	308	309	310	311	312	408	409	410	411	412	413	404	405	406	407	102	101	202	201	204	203	206	205	301	305	302	303	304	307	306	402	403	207	320	401
iteration_1	0,4	1,2	0,6	0,4	1,4	-1,-1	0,8	0,8	0,3	0,2	2,2	0,8	0,2	4,0	0,2	0,4	0,4	1,4	2,4	1,4	0,4	0,6	2,4	2,2	0,6	0,2	0,4	4,0	0,5	0,2	4,4	3,2	0,1	-1,-1	-1,-1	4,0	1,1	1,0	1,0	1,0	1,1	0,4	1,4	1,4	3,2	0,6	1,4
iteration_2	1,3	0,3	1,0	5,0	0,6	5,0	2,0	2,0	2,2	2,0	5,0	3,0	4,0	0,4	3,0	5,0	3,0	5,0	7,0	2,0	2,2	0,10	3,0	1,1	4,0	4,0	-1,-1	4,0	5,0	-1,-1	5,0	-1,-1	4,0	0,2	4,0	3,0	2,5	2,0	2,0	2,0	0,3	2,0	0,0	2,0	2,0	1,0	0,5
iteration_3	5,0	0,4	0,3	0,2	5,3	2,0	0,2	0,2	5,0	0,3	2,0	-1,-1	0,2	5,0	0,0	4,0	0,5	1,0	1,2	1,2	0,2	0,0	0,0	4,0	3,0	1,0	1,0	-1,-1	0,4	2,0	0,2	1,0	-1,-1	-1,-1	0,6	2,2	1,0	0,4	-1,-1	1,0	2,0	0,6	-1,-1	2,4	3,0	1,2	1,2
iteration_4	1,2	2,0	1,0	2,2	1,0	3,1	3,0	0,6	5,0	0,2	1,4	0,2	3,0	5,0	2,0	2,3	3,0	4,0	5,0	4,0	3,0	0,6	1,0	2,0	2,0	0,3	4,0	5,0	2,2	5,0	-1,-1	5,0	2,2	1,1	3,2	7,0	6,0	1,2	1,2	-1,-1	1,4	4,0	2,0	3,4	4,1	1,1	5,0
iteration_5	1,2	-1,-1	4,0	4,0	3,2	0,2	-1,-1	6,0	0,2	-1,-1	2,0	4,0	2,0	0,2	4,0	5,0	4,0	3,2	3,2	3,2	3,2	5,0	3,0	1,1	2,0	5,0	-1,-1	4,5	5,0	2,2	3,0	2,2	2,0	0,3	2,0	-1,-1	2,2	2,0	2,2	4,0	2,0	2,3	4,0	2,0	1,1	1,0	4,0
iteration_6	0,1	5,3	0,1	5,0	0,2	-1,-1	3,0	3,0	3,0	2,0	5,0	2,0	3,0	-1,-1	2,1	0,3	2,0	3,1	4,0	3,1	0,0	5,0	5,0	-1,-1	2,3	2,3	0,4	-1,-1	4,0	-1,-1	2,0	0,3	2,0	2,2	5,0	2,2	2,0	0,3	-1,-1	-1,-1	5,0	5,0	8,0	2,0	0,5	2,1	5,0
iteration_7	0,5	0,3	0,5	6,0	0,5	3,0	2,3	2,3	0,5	2,2	2,0	4,2	2,3	2,1	2,2	2,2	4,2	2,0	3,3	1,4	0,5	0,2	2,2	0,4	-1,-1	4,0	2,2	5,0	3,0	4,0	-1,-1	0,5	5,0	4,0	6,0	6,0	4,4	4,1	4,1	4,1	0,3	4,0	4,2	4,2	0,3	0,1	8,0
iteration_8	1,1	5,0	6,0	0,1	6,0	-1,-1	1,0	5,1	-1,-1	5,1	3,1	1,1	5,0	0,5	-1,-1	0,0	5,1	1,2	1,2	0,2	-1,-1	0,2	3,1	5,5	0,2	-1,-1	-1,-1	0,2	-1,-1	0,5	0,1	0,3	-1,-1	0,4	5,1	0,0	0,3	0,3	-1,-1	0,1	3,2	0,3	3,1	0,3	5,0	2,2	0,3
iteration_9	3,2	1,0	-1,-1	5,2	4,0	1,1	1,2	1,2	1,1	8,0	5,0	3,2	-1,-1	1,4	8,0	2,3	6,0	1,2	1,2	2,0	0,3	6,0	6,0	1,4	5,0	5,0	3,3	1,2	5,0	2,0	2,0	0,4	6,0	0,2	0,2	-1,-1	5,2	1,2	5,2	5,2	0,4	0,1	0,2	0,3	-1,-1	0,2	-1,-1
iteration_10	0,5	0,3	3,4	1,4	0,1	3,0	1,5	0,9	1,0	1,2	5,0	0,9	0,9	4,0	1,5	4,0	0,6	0,5	3,5	3,5	0,4	3,4	-1,-1	4,4	0,5	1,0	5,0	2,0	1,4	1,1	1,4	1,4	2,0	-1,-1	-1,-1	2,0	2,0	1,4	2,0	-1,-1	0,4	-1,-1	1,1	1,3	1,4	1,4	1,1
iteration_11	0,5	0,5	0,2	2,1	0,2	1,2	0,2	2,1	5,0	0,2	0,4	2,1	0,2	2,0	0,2	-1,-1	2,1	1,1	1,1	1,1	6,0	0,5	0,5	0,1	4,1	1,1	1,1	2,2	-1,-1	3,0	2,1	0,2	0,3	4,0	0,3	5,0	0,3	0,2	0,2	0,3	0,3	2,2	2,1	0,3	-1,-1	2,1	0,1
iteration_12	3,0	0,5	-1,-1	0,3	0,1	0,4	0,1	0,4	1,3	0,1	0,5	0,1	3,3	4,1	0,4	-1,-1	0,4	0,2	0,1	0,1	1,1	0,2	0,4	4,3	1,3	0,5	0,7	0,2	1,3	0,1	0,5	0,5	-1,-1	4,0	1,0	1,3	0,5	0,3	0,2	0,6	5,0	3,0	3,0	2,0	5,0	5,0	2,2
iteration_13	2,2	3,2	2,2	1,2	0,4	4,0	1,2	3,0	4,0	0,4	2,3	2,2	1,2	0,1	3,0	0,2	2,2	3,0	2,2	-1,-1	4,0	2,3	4,0	0,2	-1,-1	1,0	2,0	-1,-1	0,4	2,0	1,2	2,2	4,2	3,0	1,2	2,0	0,4	0,4	2,2	2,2	2,0	1,0	3,0	1,0	2,2	0,2	1,2
iteration_14	0,2	5,0	0,1	2,0	5,1	2,1	1,1	1,0	3,1	-1,-1	2,3	1,1	1,0	3,0	1,1	4,0	1,1	1,1	0,2	2,1	0,1	0,4	0,4	2,0	0,1	1,0	4,1	5,0	3,0	4,0	6,0	-1,-1	5,0	4,0	3,0	6,0	8,0	5,0	8,0	5,0	4,0	2,0	3,0	3,0	1,4	2,0	6,0
iteration_15	0,2	3,1	-1,-1	3,2	3,2	3,1	3,1	0,4	3,2	3,1	-1,-1	0,4	3,1	3,2	-1,-1	3,0	3,2	6,0	6,0	3,1	3,2	0,7	0,2	6,0	0,2	0,2	3,2	2,2	3,0	5,0	-1,-1	0,5	2,0	5,0	2,0	4,2	-1,-1	0,5	2,3	0,2	4,1	0,0	4,0	-1,-1	0,4	0,1	2,0
iteration_16	1,3	4,0	3,0	6,0	2,3	1,1	5,0	5,0	4,0	4,0	-1,-1	6,0	3,0	5,0	6,0	0,2	6,0	4,1	4,1	5,0	6,0	-1,-1	7,0	2,0	4,1	2,1	-1,-1	2,0	5,0	1,2	1,0	0,1	3,0	4,0	4,0	1,2	2,0	1,1	2,1	2,0	0,5	4,0	4,5	3,0	0,4	0,0	2,5
iteration_17	4,0	0,2	4,1	2,2	0,1	0,5	0,3	6,0	5,0	2,0	4,1	4,2	-1,-1	0,2	4,2	2,2	2,1	0,4	0,4	0,4	6,0	8,0	4,1	0,3	0,4	4,2	6,0	0,4	2,2	4,0	0,4	5,0	2,2	3,2	2,2	2,2	-1,-1	-1,-1	6,0	3,0	0,3	2,2	0,4	2,1	0,2	0,3	1,2
iteration_18	2,0	5,0	6,0	3,0	1,0	0,5	5,0	4,0	4,0	5,0	0,5	8,0	1,0	3,2	-1,-1	1,0	1,0	5,4	0,4	5,4	2,0	3,3	3,3	4,0	1,0	3,0	4,0	5,0	5,0	0,3	3,0	5,0	7,0	0,1	7,0	0,2	7,0	5,0	5,0	10,0	3,0	5,2	8,0	0,2	0,4	0,3	-1,-1
iteration_19	2,2	0,3	2,2	0,2	2,1	0,4	0,3	2,1	0,4	2,1	4,0	0,3	2,1	0,1	2,1	-1,-1	0,3	0,1	0,5	0,2	0,1	3,2	3,2	0,1	2,1	2,1	4,0	3,1	0,2	3,0	-1,-1	0,3	3,1	-1,-1	-1,-1	2,1	-1,-1	0,4	3,0	3,0	5,0	6,0	2,1	2,1	0,4	0,3	0,4
iteration_20	0,3	1,4	0,0	7,0	0,5	0,3	3,2	3,2	3,0	4,4	2,1	3,2	3,2	4,0	3,4	3,0	-1,-1	3,2	3,1	3,2	5,0	2,2	2,2	2,2	1,4	4,0	4,0	4,0	4,1	2,0	7,0	3,0	3,1	4,0	-1,-1	5,0	1,1	4,0	4,0	1,1	1,2	7,0	3,2	4,0	0,5	-1,-1	4,0
iteration_21	1,0	2,0	0,0	5,0	-1,-1	3,1	4,0	4,0	1,1	1,0	0,5	1,0	1,0	1,2	1,0	3,1	1,0	3,0	3,0	7,0	1,0	1,4	0,1	0,2	2,2	3,0	0,1	5,0	2,0	0,4	2,0	1,4	2,0	1,4	2,0	1,2	1,4	2,0	2,0	2,0	0,5	1,4	0,5	-1,-1	0,3	0,7	-1,-1
iteration_22	5,0	0,3	3,3	3,2	3,3	0,5	3,3	1,0	3,0	-1,-1	1,2	6,0	0,5	5,0	3,3	2,2	0,5	3,2	0,6	3,3	0,3	3,2	3,2	3,3	3,2	5,0	0,5	2,2	4,0	0,3	3,0	3,0	3,0	2,2	5,0	1,3	1,0	4,0	4,0	2,0	0,5	5,0	3,3	2,3	-1,-1	3,2	3,0
iteration_23	2,1	4,0	2,1	1,3	-1,-1	5,0	1,1	0,4	4,1	3,0	0,3	0,4	0,4	0,4	0,4	1,1	1,1	3,0	3,1	3,0	4,1	0,3	0,6	0,6	0,2	0,4	1,3	4,0	0,3	-1,-1	-1,-1	0,4	1,3	0,5	1,3	-1,-1	-1,-1	0,4	1,3	1,3	0,5	1,5	-1,-1	-1,-1	2,3	0,8	2,0
iteration_24	3,0	0,4	2,4	0,4	-1,-1	3,1	2,3	2,3	2,1	0,7	0,5	0,7	0,7	0,3	2,3	2,3	2,1	3,3	0,4	-1,-1	2,3	0,6	0,6	0,4	4,0	2,3	5,2	0,2	0,3	3,0	0,1	1,3	0,1	0,4	0,4	0,1	1,1	1,1	0,4	0,3	-1,-1	0,5	0,3	0,2	-1,-1	0,4	1,0
iteration_25	2,0	3,0	-1,-1	-1,-1	1,0	-1,-1	1,0	-1,-1	0,4	0,0	0,5	-1,-1	-1,-1	4,0	2,4	2,2	2,4	0,5	0,8	0,1	0,2	0,3	0,2	2,4	-1,-1	0,6	2,4	0,4	0,2	3,0	0,6	0,2	-1,-1	4,0	0,4	-1,-1	0,2	0,0	0,2	0,2	-1,-1	4,0	0,5	-1,-1	5,0	3,0	0,5
iteration_26	0,2	5,0	0,0	2,0	5,0	0,4	1,0	1,0	3,2	1,0	0,5	0,2	1,0	-1,-1	1,0	2,1	1,0	1,3	0,3	1,3	0,2	0,0	1,5	1,2	3,0	3,0	3,0	1,2	4,0	4,0	4,0	4,0	-1,-1	0,3	4,0	3,0	0,2	5,0	1,0	4,2	2,0	3,0	3,0	5,0	0,3	0,3	3,2
iteration_27	1,2	4,0	3,0	9,0	2,2	0,4	6,0	6,0	0,4	7,0	5,0	6,0	-1,-1	-1,-1	6,0	3,0	6,0	4,3	4,1	4,3	5,4	10,0	6,0	2,0	3,0	3,0	3,0	5,0	5,0	4,1	1,0	1,0	1,0	3,0	6,0	0,1	2,0	3,0	-1,-1	2,0	-1,-1	-1,-1	0,2	2,0	4,0	2,0	2,2
iteration_28	5,0	0,2	1,2	0,4	-1,-1	-1,-1	1,3	0,3	5,0	1,3	4,0	-1,-1	0,5	1,0	0,3	2,1	1,3	1,3	-1,-1	0,3	-1,-1	-1,-1	1,1	-1,-1	0,5	-1,-1	2,2	2,3	3,1	5,0	3,3	3,2	2,1	3,1	2,1	0,3	3,1	2,2	2,2	3,1	2,0	5,0	3,0	4,0	3,0	-1,-1	5,0
iteration_29	-1,-1	3,0	5,0	-1,-1	5,0	4,0	7,0	1,2	4,0	4,2	3,0	-1,-1	7,0	2,2	4,2	1,2	4,0	6,0	6,0	5,0	4,2	6,0	6,0	4,2	1,2	4,2	4,2	0,4	1,4	2,0	1,2	2,0	1,2	0,2	3,2	1,0	2,0	2,0	1,2	2,0	0,3	3,2	3,1	-1,-1	2,0	1,0	1,1
iteration_30	0,2	0,4	0,5	1,4	0,1	0,4	0,5	1,4	-1,-1	0,5	2,0	0,8	-1,-1	-1,-1	0,8	3,0	1,4	0,5	0,2	0,5	1,4	2,4	2,4	0,7	0,4	0,4	-1,-1	2,0	0,4	0,4	1,4	2,0	1,4	0,2	1,0	-1,-1	2,0	1,4	1,4	2,0	2,2	0,1	-1,-1	0,2	2,2	2,1	1,1
iteration_31	4,0	2,0	3,0	0,2	3,0	1,4	-1,-1	2,1	4,1	1,1	4,0	2,1	2,1	4,0	2,1	3,1	5,1	2,0	2,0	1,1	4,1	4,0	4,0	3,0	2,1	2,1	3,1	0,3	0,1	2,0	0,1	-1,-1	0,2	-1,-1	-1,-1	0,1	1,0	1,0	1,2	1,2	1,4	0,3	0,5	0,5	3,0	0,2	-1,-1
iteration_32	0,2	0,4	0,4	0,4	-1,-1	2,0	0,4	-1,-1	1,1	0,4	-1,-1	0,4	0,4	2,0	-1,-1	5,0	0,4	2,2	2,2	0,2	1,2	0,4	0,4	5,0	2,2	2,2	2,2	-1,-1	0,3	1,4	0,3	0,4	0,2	5,0	0,4	1,1	0,4	0,2	0,4	0,2	-1,-1	3,2	-1,-1	-1,-1	5,0	2,0	-1,-1
iteration_33	4,0	2,3	5,0	4,0	5,0	-1,-1	2,1	2,2	0,5	2,1	2,2	2,2	3,2	4,0	2,2	3,1	3,2	0,2	0,2	-1,-1	2,1	2,2	2,2	1,2	0,3	5,0	2,1	0,4	4,1	4,0	0,3	3,0	4,2	2,0	0,3	2,1	2,2	6,0	6,0	-1,-1	5,0	2,2	-1,-1	4,2	4,0	5,0	3,0
iteration_34	2,3	0,4	2,3	1,1	0,6	0,4	3,0	1,3	0,3	0,4	0,1	3,0	1,3	0,3	2,1	0,3	0,4	2,0	1,0	1,4	1,2	2,0	0,8	-1,-1	0,1	2,3	2,0	2,0	4,1	-1,-1	-1,-1	-1,-1	-1,-1	2,3	-1,-1	0,1	1,0	7,0	4,0	4,0	1,1	4,3	5,0	4,1	1,4	3,0	4,0
iteration_35	5,0	0,5	0,1	1,0	5,4	4,0	0,1	1,0	2,3	1,1	0,5	0,0	0,0	0,2	0,0	4,0	1,0	2,0	2,1	2,1	0,3	0,5	0,0	0,2	4,0	4,0	-1,-1	4,0	0,5	0,3	3,5	1,1	1,5	4,1	1,5	0,4	2,0	0,6	1,5	1,1	1,3	-1,-1	2,0	2,0	3,0	4,0	2,0
iteration_36	-1,-1	3,0	-1,-1	1,4	1,0	0,4	4,0	3,4	0,5	4,0	2,0	-1,-1	3,4	-1,-1	3,4	0,5	3,4	1,0	-1,-1	3,0	0,6	4,0	4,0	0,8	6,0	0,6	-1,-1	-1,-1	0,4	0,3	1,4	0,3	1,0	0,5	1,0	1,0	0,1	1,1	1,1	1,1	4,0	0,3	2,3	2,0	1,4	1,2	0,3
iteration_37	3,1	0,5	0,4	2,1	0,4	1,3	2,3	0,4	0,3	0,4	0,5	0,4	0,4	0,4	0,2	4,0	3,0	-1,-1	2,3	2,3	0,4	0,6	0,8	0,5	4,1	0,1	4,1	2,0	1,1	5,0	0,1	-1,-1	2,1	2,1	2,1	2,1	2,0	2,1	2,1	4,0	1,0	2,1	1,1	3,0	3,1	2,1	0,1
iteration_38	-1,-1	0,4	0,2	-1,-1	0,2	1,2	-1,-1	0,3	1,1	0,2	4,0	0,1	0,3	4,0	-1,-1	5,0	0,2	1,2	1,2	0,4	1,1	2,0	2,1	4,2	3,2	-1,-1	3,2	0,2	0,3	0,4	0,3	0,2	0,3	4,0	0,3	0,6	0,3	0,3	0,2	0,2	0,3	1,1	1,1	-1,-1	4,0	3,0	0,3
iteration_39	0,4	1,4	0,4	5,0	0,4	4,0	2,4	3,0	1,3	3,0	3,0	2,0	3,0	0,3	3,4	4,1	2,0	5,0	1,4	3,0	0,3	2,0	2,0	3,0	2,1	0,5	4,4	2,3	-1,-1	0,3	5,0	0,4	2,3	1,4	2,3	2,3	2,1	2,1	2,3	2,1	0,4	1,3	-1,-1	0,3	5,0	3,4	3,0
iteration_40	2,2	0,3	2,1	6,0	0,4	0,2	6,0	4,1	3,0	4,0	0,2	6,0	4,0	1,1	6,0	0,2	2,1	2,1	2,1	-1,-1	4,0	2,2	2,0	3,0	2,0	2,1	2,1	4,0	2,1	5,0	4,1	0,4	2,0	0,5	6,0	6,0	0,1	2,1	2,3	0,1	1,0	2,1	0,1	1,1	3,1	3,4	0,1
iteration_41	1,2	4,1	4,2	3,3	0,3	4,0	7,0	4,3	1,2	7,0	-1,-1	7,0	7,0	4,1	0,5	3,5	0,5	5,0	5,0	6,0	4,2	5,0	4,0	8,0	0,3	0,4	0,4	3,2	1,3	4,0	4,0	5,0	1,2	0,4	-1,-1	5,0	2,0	2,0	5,0	2,0	5,0	0,5	5,3	5,3	0,5	0,3	1,3
iteration_42	4,1	0,3	0,1	2,1	4,0	4,0	2,0	0,2	-1,-1	-1,-1	0,3	-1,-1	0,1	5,0	0,1	-1,-1	2,0	6,0	0,0	4,0	0,2	0,2	0,3	4,1	3,0	3,0	0,0	0,2	2,2	0,4	2,1	3,2	2,1	1,1	2,1	2,4	-1,-1	5,1	-1,-1	5,0	-1,-1	2,1	3,1	2,2	0,2	1,0	0,3
iteration_43	0,5	4,0	2,5	0,2	-1,-1	2,0	0,6	0,6	0,5	-1,-1	3,0	2,1	0,6	5,0	0,6	1,1	0,6	2,1	0,1	0,5	0,4	3,1	2,0	1,1	0,6	1,5	3,0	0,2	3,1	0,3	3,1	3,0	0,2	2,0	0,2	3,2	0,1	0,1	3,1	0,1	-1,-1	1,1	4,1	0,1	0,5	1,5	4,0
iteration_44	-1,-1	4,1	6,0	3,0	6,0	4,0	5,0	2,0	0,4	5,0	0,2	2,0	2,0	5,0	4,0	4,0	5,0	6,0	5,0	4,0	0,1	0,0	0,0	6,0	8,0	4,0	4,0	-1,-1	2,0	0,4	5,0	0,4	0,1	2,3	5,0	3,2	0,0	0,1	0,1	0,5	2,0	4,0	2,0	-1,-1	0,4	0,3	0,0
iteration_45	3,0	0,3	3,2	5,0	0,1	-1,-1	1,2	-1,-1	4,1	7,0	0,3	7,0	4,0	5,0	5,0	0,3	4,2	0,2	4,2	0,2	3,1	3,3	3,0	2,0	-1,-1	1,3	-1,-1	4,0	5,0	3,2	-1,-1	1,1	5,0	4,0	2,0	6,0	4,1	1,1	2,0	5,0	4,1	1,0	4,0	1,1	0,4	4,2	0,1
iteration_46	0,5	0,2	0,3	0,2	0,4	0,4	0,4	2,2	-1,-1	0,4	0,5	0,2	0,2	2,2	0,3	0,4	-1,-1	0,4	0,4	0,4	4,0	0,3	0,3	0,2	0,4	0,4	0,3	2,2	0,2	4,0	-1,-1	2,0	2,0	3,1	2,2	2,0	4,0	4,0	0,0	4,0	0,4	-1,-1	0,5	0,5	1,4	0,5	2,1
iteration_47	4,0	5,0	2,0	0,6	2,0	3,0	0,1	-1,-1	3,0	0,5	3,2	2,1	0,1	5,0	0,0	0,5	-1,-1	0,0	3,0	0,0	2,5	0,3	2,2	2,1	0,10	-1,-1	0,10	0,5	0,2	4,0	0,1	4,0	0,6	2,3	0,6	4,0	0,5	0,5	4,1	0,5	5,0	2,5	5,0	2,5	2,2	2,3	3,0
iteration_48	0,2	0,5	0,5	0,3	0,7	0,3	-1,-1	0,2	3,0	0,0	1,0	-1,-1	0,7	0,2	0,7	4,0	0,6	0,4	0,4	-1,-1	1,0	1,0	0,0	0,6	0,2	4,2	-1,-1	0,5	2,1	1,4	2,2	0,2	2,2	1,1	2,3	1,2	2,0	2,2	0,4	0,4	0,4	0,4	0,3	-1,-1	2,0	1,1	2,1
iteration_49	0,4	2,3	0,5	2,3	2,2	0,4	2,3	2,2	1,3	0,6	3,1	2,2	0,5	0,3	2,2	5,0	2,3	0,6	2,3	0,6	-1,-1	0,3	5,0	0,5	1,2	3,0	4,2	-1,-1	-1,-1	1,0	0,3	0,5	2,3	4,0	1,0	-1,-1	0,4	2,1	2,1	-1,-1	5,0	3,0	6,0	2,0	2,3	2,3	1,1
iteration_50	0,3	2,0	1,0	1,0	1,0	4,0	2,0	1,0	0,1	1,0	4,0	2,0	2,0	0,2	1,0	3,0	2,0	5,0	5,0	-1,-1	1,1	3,0	3,0	1,1	0,0	0,0	1,0	3,0	3,0	0,3	2,0	3,0	4,0	3,0	-1,-1	0,2	3,0	4,0	-1,-1	5,0	4,0	3,0	7,0	0,2	4,0	6,0	-1,-1
iteration_51	0,4	3,2	3,0	-1,-1	2,3	4,1	-1,-1	0,0	5,0	3,0	1,4	2,0	5,0	2,0	5,0	2,0	0,0	0,1	0,1	4,0	2,0	0,4	1,0	3,0	3,0	-1,-1	3,0	0,5	2,3	4,0	0,3	0,5	2,0	5,0	0,8	3,3	0,3	2,2	2,3	2,2	0,4	2,3	-1,-1	2,2	0,4	2,4	0,5
iteration_52	0,2	0,3	0,3	6,0	0,1	0,4	-1,-1	3,1	2,0	3,2	0,4	3,1	3,1	0,4	3,2	1,2	3,2	0,3	0,5	3,1	3,0	3,2	-1,-1	0,4	1,2	0,4	3,2	5,0	5,0	0,4	6,0	4,0	5,0	2,2	5,0	3,4	4,0	4,0	5,0	4,0	2,0	4,0	0,4	4,0	-1,-1	2,1	4,0
iteration_53	4,0	1,3	2,0	2,2	1,3	2,0	3,0	3,0	1,2	1,2	0,2	1,2	3,0	1,1	1,2	0,1	3,0	2,0	3,0	2,0	1,2	1,0	1,2	1,1	1,0	1,0	-1,-1	5,0	0,3	0,4	3,2	0,2	3,1	4,0	3,2	3,1	0,2	0,2	3,1	3,1	1,2	0,2	1,0	0,2	3,0	0,4	0,1
iteration_54	4,0	3,0	-1,-1	2,2	0,0	5,0	-1,-1	0,0	0,5	3,2	3,0	-1,-1	2,0	4,0	3,2	4,1	2,0	3,0	8,0	2,0	0,4	-1,-1	-1,-1	5,0	0,3	0,3	3,1	3,2	2,0	3,0	0,2	-1,-1	0,2	3,1	0,2	2,0	3,2	-1,-1	3,0	3,0	0,3	0,3	0,5	0,4	-1,-1	3,0	3,3
iteration_55	4,0	5,0	5,0	2,3	4,0	2,3	3,3	3,3	0,5	5,0	3,0	4,0	3,3	2,1	2,3	5,0	-1,-1	2,3	5,0	3,3	3,2	5,0	5,0	2,3	-1,-1	2,3	5,0	2,3	0,5	1,1	-1,-1	0,4	0,6	5,0	0,6	1,3	0,6	0,6	-1,-1	0,4	-1,-1	5,0	1,1	0,4	5,0	2,0	0,4
iteration_56	0,4	0,3	0,2	-1,-1	0,1	1,2	-1,-1	5,2	4,0	5,2	4,0	5,0	4,0	-1,-1	4,0	2,2	4,2	1,2	5,2	6,0	0,2	9,0	5,0	4,2	6,0	0,2	2,0	5,0	4,1	-1,-1	9,0	0,2	0,1	0,4	4,0	6,0	0,2	0,2	0,2	0,1	5,0	0,1	0,8	0,1	-1,-1	1,1	0,2
iteration_57	0,4	1,2	1,2	0,2	1,2	2,0	1,0	-1,-1	5,0	1,0	4,0	0,4	1,0	4,0	0,4	2,3	1,0	1,0	1,0	2,0	0,0	1,2	3,2	0,0	0,5	2,2	2,2	5,0	0,4	4,1	0,2	0,4	5,2	-1,-1	0,2	0,5	5,2	0,4	0,4	0,4	0,4	0,6	0,6	-1,-1	4,0	2,4	-1,-1
iteration_58	0,3	4,0	0,3	0,5	4,0	2,3	-1,-1	0,4	4,0	0,7	3,2	0,4	0,4	1,4	-1,-1	4,0	0,1	0,3	2,0	2,1	4,3	3,4	3,4	1,4	0,3	4,3	0,1	0,2	-1,-1	1,1	1,1	0,5	1,1	5,0	0,5	1,1	1,2	0,3	1,3	0,3	2,1	0,1	0,2	2,1	2,1	7,0	1,1
iteration_59	0,2	0,5	0,3	0,4	0,4	4,0	0,3	0,1	1,4	0,6	0,4	0,4	0,6	-1,-1	0,4	0,5	0,1	3,0	3,0	1,3	1,0	0,3	-1,-1	0,3	0,3	0,3	0,1	0,3	0,4	0,4	0,3	3,0	0,3	4,0	0,3	0,0	0,3	3,3	3,0	3,3	0,5	3,0	0,0	-1,-1	1,2	3,2	0,3
iteration_60	0,5	0,5	0,0	6,0	0,3	0,4	5,0	5,0	3,0	1,3	1,0	5,3	5,3	-1,-1	5,0	-1,-1	5,3	0,4	5,0	5,4	6,0	5,0	6,0	1,3	5,4	0,4	0,1	2,0	5,0	1,3	1,0	3,0	1,0	-1,-1	1,0	0,3	0,0	4,0	0,0	1,0	5,0	3,0	3,0	5,0	2,0	2,0	0,0
iteration_61	2,0	4,0	0,3	0,3	2,0	0,5	0,6	0,3	5,0	0,0	0,5	0,3	0,0	3,0	0,3	-1,-1	0,3	0,5	0,6	0,6	2,0	0,7	0,7	2,0	0,7	0,7	0,1	0,5	1,3	-1,-1	1,5	4,1	1,5	0,4	1,5	-1,-1	0,6	-1,-1	1,1	4,5	2,0	1,2	2,0	-1,-1	-1,-1	-1,-1	1,5
iteration_62	5,0	4,0	-1,-1	0,2	0,0	3,0	4,2	4,2	0,5	5,0	5,0	4,2	4,2	1,3	5,0	-1,-1	4,0	3,2	3,2	4,0	0,3	5,2	5,2	0,5	3,0	0,0	5,0	0,2	0,4	0,0	0,4	0,4	0,4	0,3	0,4	1,2	0,2	0,6	0,2	0,6	0,4	0,4	-1,-1	0,2	2,1	0,2	0,4
iteration_63	-1,-1	4,0	1,0	3,2	4,0	5,0	0,2	0,2	2,0	3,0	0,3	-1,-1	3,0	2,0	4,0	-1,-1	3,0	5,2	5,2	5,0	1,2	1,0	3,0	1,0	4,0	5,0	3,0	2,2	4,0	2,2	3,0	0,4	3,0	3,0	5,0	3,0	1,2	1,2	1,2	1,2	0,4	4,0	2,4	2,4	2,0	3,0	0,0
iteration_64	0,3	3,1	0,3	4,0	3,2	4,1	-1,-1	1,2	0,5	3,1	0,3	3,1	1,1	3,0	1,2	4,0	3,1	4,2	0,3	5,0	0,6	-1,-1	0,2	3,0	3,0	3,0	3,0	3,0	1,4	0,2	3,4	0,2	0,4	0,4	-1,-1	0,5	0,1	0,5	0,5	0,5	4,0	1,4	1,4	4,0	1,2	1,0	0,5
iteration_65	4,0	2,0	4,0	0,1	2,0	4,0	2,0	-1,-1	0,2	-1,-1	-1,-1	2,0	2,0	0,2	2,0	2,1	2,0	2,0	0,5	4,0	2,0	2,0	0,0	-1,-1	4,0	2,1	2,0	2,0	0,2	-1,-1	2,1	0,5	2,1	2,2	0,1	3,0	2,2	0,3	0,4	0,4	0,3	0,3	0,3	0,2	3,0	1,2	-1,-1
iteration_66	2,0	2,0	3,0	1,3	3,0	3,2	1,3	2,3	0,3	2,3	2,2	2,3	3,0	4,1	2,0	0,3	2,0	1,2	0,5	4,0	0,6	-1,-1	7,0	2,1	-1,-1	1,3	1,3	2,3	3,0	0,5	-1,-1	2,1	4,0	4,0	1,3	2,1	4,0	2,1	2,1	2,1	0,5	3,0	2,3	1,2	0,3	2,1	4,0
iteration_67	-1,-1	-1,-1	-1,-1	0,4	3,3	0,4	-1,-1	-1,-1	0,4	2,2	2,0	2,2	2,2	5,0	2,2	-1,-1	3,2	-1,-1	3,0	3,4	0,3	3,0	1,2	4,2	-1,-1	2,3	0,4	0,4	0,2	0,3	0,4	4,0	0,4	1,1	0,2	2,2	3,2	1,2	1,2	-1,-1	1,4	1,0	-1,-1	1,4	4,0	1,0	0,2
iteration_68	0,5	0,3	0,7	8,0	0,4	1,4	3,3	-1,-1	5,0	5,4	0,3	5,4	5,4	0,1	5,4	1,1	3,4	-1,-1	0,7	0,7	9,0	5,1	5,2	5,1	1,4	0,0	6,0	5,0	3,1	0,2	8,0	-1,-1	3,0	2,3	5,1	3,0	1,0	4,0	3,2	4,0	5,0	7,0	5,0	7,0	3,0	2,3	-1,-1
iteration_69	0,4	0,4	0,0	-1,-1	0,4	1,2	-1,-1	-1,-1	5,0	0,0	1,1	0,0	0,1	0,5	-1,-1	3,0	0,1	0,3	1,0	1,0	4,0	1,0	-1,-1	0,4	1,0	1,0	2,0	0,0	2,1	1,1	2,0	1,3	0,1	5,0	2,3	3,0	0,4	1,0	-1,-1	1,0	0,5	2,0	2,2	2,3	1,0	1,0	2,3
iteration_70	4,0	0,5	4,0	-1,-1	4,5	0,2	0,1	4,1	1,1	0,1	3,2	2,0	6,0	5,0	4,1	2,3	2,0	0,1	0,2	0,1	0,2	3,0	3,0	9,0	2,1	2,1	0,4	4,0	2,1	0,4	5,0	5,0	4,0	1,4	4,0	2,0	5,0	4,0	-1,-1	4,0	5,0	2,4	7,0	0,4	4,0	3,4	7,0
iteration_71	0,2	0,4	0,2	3,1	0,4	4,1	3,1	0,1	0,4	3,1	-1,-1	0,2	0,2	4,0	0,2	0,5	3,1	3,1	3,1	3,1	0,4	0,4	0,3	2,1	0,2	0,5	0,2	4,0	0,3	3,0	1,1	0,4	3,1	0,4	1,1	3,0	0,5	3,4	0,1	0,1	4,1	0,1	0,1	4,0	0,3	-1,-1	0,1
iteration_72	0,2	0,5	0,4	4,4	0,4	1,2	0,2	0,6	0,3	4,2	-1,-1	-1,-1	0,6	4,0	0,6	1,1	0,6	1,4	1,2	1,4	0,3	4,1	4,1	2,4	-1,-1	1,4	0,5	1,4	4,1	0,4	0,5	0,3	0,5	3,0	-1,-1	0,4	0,1	0,4	0,1	0,4	0,5	2,0	1,3	1,2	0,2	1,2	0,4
iteration_73	2,0	1,3	1,0	2,0	1,0	-1,-1	2,0	1,0	-1,-1	-1,-1	4,0	1,0	1,0	2,3	2,0	4,0	1,0	4,0	1,0	4,0	3,0	3,0	3,0	1,3	3,0	3,0	-1,-1	2,0	3,0	0,2	2,0	-1,-1	2,0	5,0	2,0	1,1	5,0	1,0	1,0	5,0	5,0	2,0	1,0	6,0	2,0	3,0	1,0
iteration_74	2,0	-1,-1	-1,-1	5,2	1,1	0,5	6,0	5,1	4,1	1,2	0,4	5,1	5,1	4,0	1,2	0,3	6,0	1,5	1,0	-1,-1	9,0	-1,-1	3,3	6,0	1,0	0,5	1,3	5,0	0,4	0,2	0,2	3,1	5,2	0,3	0,2	0,3	5,1	8,0	0,3	0,3	0,3	0,5	0,6	-1,-1	3,1	0,1	5,3
iteration_75	1,0	3,0	0,0	4,1	0,0	5,0	1,1	0,1	2,2	4,0	3,1	0,1	4,0	0,2	0,1	1,4	-1,-1	2,0	3,1	-1,-1	0,3	3,1	0,2	4,2	1,1	0,4	1,1	2,1	4,0	0,5	0,1	0,4	0,1	1,1	0,1	0,6	0,4	0,3	0,2	0,1	0,4	0,1	0,1	0,4	3,1	4,0	-1,-1
iteration_76	3,1	-1,-1	0,4	2,1	0,4	0,5	2,3	2,3	0,5	2,3	0,3	2,3	2,1	4,0	2,1	-1,-1	0,2	0,3	-1,-1	-1,-1	2,0	2,0	2,1	5,0	2,3	0,4	-1,-1	3,0	3,1	-1,-1	1,1	2,0	5,0	-1,-1	2,1	2,1	4,0	4,0	3,0	3,0	0,5	2,1	2,2	0,4	0,4	0,5	1,2
iteration_77	1,1	1,2	0,3	0,4	0,3	0,2	0,5	0,5	-1,-1	-1,-1	0,4	0,2	0,5	4,0	0,2	4,0	-1,-1	0,3	0,1	0,1	0,9	0,2	0,0	2,4	1,0	1,2	1,0	5,0	1,4	2,1	1,0	0,4	-1,-1	0,3	-1,-1	0,1	9,0	0,4	0,4	1,0	2,2	0,5	0,6	0,6	0,2	0,4	0,4
iteration_78	0,4	-1,-1	0,6	0,5	0,5	1,2	0,7	0,7	5,0	0,7	1,1	0,7	0,4	1,2	0,7	4,0	0,4	0,6	0,6	1,4	-1,-1	0,5	0,5	1,1	0,4	0,3	0,3	0,5	0,5	2,0	0,8	0,4	0,5	0,5	0,8	2,4	0,3	-1,-1	0,3	3,1	2,0	0,5	2,1	0,4	0,4	0,5	-1,-1
iteration_79	4,0	5,0	4,0	2,4	1,0	3,2	2,0	0,4	0,2	4,4	4,0	6,0	-1,-1	2,0	2,0	1,2	2,0	3,0	3,0	5,0	-1,-1	0,5	2,0	6,0	2,2	3,0	0,2	4,0	1,4	2,0	2,4	0,4	2,4	1,4	2,4	-1,-1	0,4	2,0	0,8	2,0	4,0	1,4	2,4	3,0	0,3	-1,-1	2,4
iteration_80	5,0	5,0	4,0	2,4	4,0	0,2	4,0	2,4	0,1	2,4	0,2	4,0	2,4	2,0	2,4	2,2	2,4	2,2	-1,-1	2,2	2,0	-1,-1	2,1	2,4	2,2	4,0	0,6	0,5	2,3	4,1	2,1	3,2	0,7	4,1	1,3	6,0	0,5	3,4	3,3	3,3	3,0	-1,-1	3,1	3,1	0,5	0,6	3,2
iteration_81	2,0	0,4	0,2	0,4	0,2	0,3	0,5	0,1	0,3	0,3	1,0	0,5	0,3	1,1	0,5	3,0	0,3	-1,-1	0,6	0,6	-1,-1	1,2	0,2	0,3	1,2	2,3	-1,-1	0,3	0,4	0,2	0,4	1,4	0,1	3,0	-1,-1	0,3	0,5	1,0	1,1	0,4	1,4	2,3	2,4	0,7	0,4	2,2	2,1
iteration_82	0,2	5,0	2,0	4,0	2,0	0,4	5,0	1,0	0,2	1,0	5,0	3,0	1,0	0,3	1,0	0,4	3,0	3,2	-1,-1	2,2	1,2	1,0	1,0	0,1	-1,-1	1,1	1,3	5,0	-1,-1	1,1	2,0	0,4	7,0	0,5	5,0	2,0	3,0	4,4	4,0	4,0	5,0	4,2	7,0	3,0	5,0	-1,-1	3,0
iteration_83	0,5	0,4	0,3	-1,-1	0,6	0,1	0,2	0,1	1,2	0,5	0,4	0,4	2,0	2,1	0,1	-1,-1	0,4	0,1	0,3	0,0	-1,-1	0,4	0,4	0,3	3,0	0,3	0,3	0,5	0,4	0,5	0,4	-1,-1	0,6	1,3	0,4	0,3	0,3	4,3	0,3	4,3	2,1	1,1	0,2	2,1	4,0	2,3	0,1
iteration_84	-1,-1	4,1	3,1	0,2	7,0	5,0	3,0	0,1	0,3	0,0	0,3	3,0	3,0	-1,-1	3,0	2,2	3,0	8,0	3,0	3,0	0,3	3,0	3,3	0,0	5,0	3,2	-1,-1	2,0	0,3	2,0	2,1	4,0	2,2	2,3	0,1	-1,-1	-1,-1	6,0	-1,-1	2,0	5,0	2,0	4,0	2,0	0,5	2,3	6,0
iteration_85	1,4	0,5	1,1	0,7	1,1	4,1	0,6	1,5	-1,-1	-1,-1	0,5	1,2	0,6	-1,-1	0,3	0,4	1,5	0,2	4,1	0,6	0,9	1,4	0,3	0,6	0,1	0,6	0,2	0,3	0,5	1,4	0,6	0,5	-1,-1	5,0	0,6	0,5	0,3	0,2	0,3	0,4	5,0	0,1	1,1	0,5	3,2	5,2	0,3
iteration_86	3,0	4,1	6,0	0,4	2,1	3,1	4,1	4,3	4,1	2,3	5,0	-1,-1	2,1	0,4	2,3	0,2	2,1	7,0	7,0	4,1	4,3	5,0	4,0	-1,-1	2,1	2,1	-1,-1	0,4	0,3	5,0	0,6	3,0	0,4	1,4	0,4	1,3	0,5	3,3	0,3	0,5	-1,-1	0,5	0,6	0,4	0,4	0,4	0,4
iteration_87	-1,-1	2,1	5,0	5,0	1,1	2,0	6,0	4,0	1,3	6,0	5,0	5,0	6,0	0,2	-1,-1	4,1	6,0	3,0	3,0	3,0	3,0	5,0	5,0	3,1	3,1	7,0	5,3	5,0	3,0	0,3	-1,-1	4,0	4,0	3,1	3,0	1,2	6,0	6,0	2,0	6,0	0,5	4,0	3,0	3,0	0,3	0,3	2,0
iteration_88	0,5	0,4	0,7	2,4	0,7	4,0	-1,-1	2,4	0,4	2,4	5,0	-1,-1	0,8	4,0	0,8	-1,-1	0,7	4,0	4,0	4,0	2,1	-1,-1	2,4	3,4	0,8	0,8	1,4	2,3	-1,-1	0,5	0,7	5,0	0,7	2,3	0,7	0,8	0,3	0,4	5,3	5,3	0,4	2,3	2,0	0,3	0,3	0,5	2,3
iteration_89	5,0	1,1	5,0	4,2	1,1	-1,-1	1,2	8,0	2,0	8,0	-1,-1	1,2	5,0	4,0	4,2	0,4	1,2	-1,-1	-1,-1	0,3	6,0	1,3	1,2	0,5	0,5	4,3	4,3	4,0	0,5	1,1	4,3	4,0	0,2	5,0	4,2	4,1	4,2	-1,-1	0,2	0,0	0,4	5,0	1,0	1,4	5,0	9,0	4,0
iteration_90	5,0	3,0	4,0	5,0	4,0	1,1	4,0	2,4	4,0	4,0	-1,-1	5,0	5,0	-1,-1	4,0	0,4	4,0	3,0	3,0	2,1	6,0	4,0	3,0	4,0	2,2	2,2	-1,-1	4,0	4,0	4,0	5,0	4,0	5,0	2,1	3,0	5,0	4,0	4,0	5,0	4,0	0,2	2,1	0,1	2,2	1,0	3,0	-1,-1
iteration_91	0,5	0,5	0,2	1,3	1,5	4,0	0,5	1,0	2,2	1,2	0,5	1,2	0,3	-1,-1	1,0	4,0	1,0	0,2	0,2	4,2	3,0	0,4	1,3	0,1	4,0	4,0	3,0	0,3	1,0	3,2	0,3	3,1	-1,-1	2,0	1,0	3,0	3,0	3,3	3,3	0,4	3,0	1,0	3,0	2,0	2,0	-1,-1	1,0
iteration_92	5,0	-1,-1	1,2	4,2	-1,-1	4,0	4,2	0,4	1,4	-1,-1	-1,-1	5,0	4,2	-1,-1	0,7	1,0	1,2	8,0	4,0	-1,-1	0,6	8,0	8,0	0,3	5,0	2,0	5,0	4,1	1,2	5,0	4,2	1,1	-1,-1	0,5	4,2	4,0	4,1	1,2	4,1	5,0	0,5	0,2	0,7	0,5	0,4	0,0	0,6
iteration_93	3,0	-1,-1	5,0	-1,-1	3,0	0,3	4,0	4,0	3,1	4,0	5,0	0,0	0,0	3,2	0,0	-1,-1	0,0	0,1	0,1	-1,-1	0,1	5,0	0,0	3,0	0,0	5,0	5,0	0,5	4,0	2,0	-1,-1	0,4	4,0	5,0	0,5	1,5	4,3	0,1	-1,-1	4,3	5,0	4,0	5,0	1,0	1,4	5,0	-1,-1
iteration_94	4,0	4,0	1,0	0,4	5,0	-1,-1	1,2	0,2	0,4	0,2	0,3	1,2	0,2	0,4	0,2	0,4	1,2	0,2	0,4	0,2	0,4	1,1	0,3	0,2	0,4	0,0	0,0	0,3	2,0	-1,-1	0,4	0,4	0,4	2,0	0,5	1,3	0,6	0,6	0,4	0,2	4,0	0,3	4,0	4,0	0,4	0,4	4,3
iteration_95	1,4	5,0	2,4	0,1	2,4	2,0	0,6	0,6	2,1	-1,-1	4,0	4,0	0,6	0,5	0,6	2,2	2,2	0,4	2,2	0,2	2,2	4,0	4,0	0,3	0,6	0,4	2,2	2,1	0,3	-1,-1	2,2	5,0	0,2	5,0	2,2	5,0	1,1	4,1	1,1	1,1	5,0	4,2	-1,-1	6,0	0,5	1,5	0,3
iteration_96	0,5	0,5	0,6	1,3	0,9	5,0	0,4	0,4	2,0	1,1	-1,-1	0,4	0,4	1,2	1,1	3,0	0,4	3,1	3,3	2,1	1,3	0,4	0,6	0,5	-1,-1	-1,-1	3,0	1,3	-1,-1	5,0	3,0	5,0	3,0	0,5	0,8	4,0	4,0	4,0	5,0	-1,-1	0,3	0,3	0,4	0,5	-1,-1	0,1	2,3
iteration_97	0,4	3,0	0,1	2,4	3,3	-1,-1	0,5	-1,-1	0,4	0,4	0,2	2,1	2,1	4,0	0,4	-1,-1	2,0	0,6	1,3	0,6	0,2	0,2	2,1	2,1	0,5	0,1	4,4	3,0	1,4	0,5	2,0	0,2	2,0	-1,-1	2,0	1,5	1,2	1,0	1,2	1,2	1,4	2,0	2,0	1,4	5,0	7,0	2,0
iteration_98	0,5	5,0	0,2	1,0	5,3	0,4	0,2	0,0	5,0	-1,-1	0,5	1,2	0,0	-1,-1	-1,-1	4,0	0,2	0,4	0,2	0,4	0,0	1,0	0,7	3,0	1,0	1,0	1,2	3,0	1,4	2,3	1,0	2,3	1,0	0,5	4,0	8,0	2,0	1,3	3,0	0,3	0,4	1,2	1,4	0,6	0,3	0,3	3,0
iteration_99	5,0	3,2	7,0	0,1	4,0	-1,-1	3,0	4,1	-1,-1	-1,-1	2,0	4,1	3,1	0,5	5,4	5,0	4,1	2,0	2,0	2,0	4,4	1,1	5,0	0,1	4,0	1,0	-1,-1	3,1	3,0	0,5	3,0	3,2	0,1	0,3	6,0	-1,-1	0,3	3,0	3,1	3,0	4,0	3,2	7,0	7,0	0,5	0,2	3,1
iteration_100	5,0	-1,-1	2,0	3,0	2,0	0,5	-1,-1	2,0	1,2	1,0	5,0	3,0	-1,-1	0,5	4,0	0,4	1,0	2,3	2,3	1,3	-1,-1	2,0	6,0	2,0	2,4	2,0	2,0	2,0	5,0	5,3	3,0	3,2	3,0	0,5	-1,-1	2,3	5,0	1,2	1,2	4,0	2,0	1,5	3,0	3,0	2,1	0,1	4,0
iteration_101	2,3	1,0	0,3	4,0	3,0	0,2	0,0	0,0	5,0	4,0	4,1	0,0	4,3	3,2	0,3	0,4	-1,-1	0,2	0,2	0,0	3,0	0,1	0,1	-1,-1	0,3	0,4	0,4	0,3	5,0	2,2	4,3	0,4	1,0	0,4	4,0	6,0	1,2	-1,-1	0,2	0,2	2,2	4,3	0,5	-1,-1	0,5	-1,-1	5,4
iteration_102	-1,-1	4,1	4,1	-1,-1	8,0	3,1	7,0	6,0	0,2	2,1	0,3	6,0	2,1	-1,-1	-1,-1	0,4	6,0	-1,-1	3,1	-1,-1	-1,-1	2,0	2,3	2,3	0,3	0,3	0,3	4,0	2,0	5,0	-1,-1	4,0	3,0	0,5	3,0	-1,-1	6,0	1,0	4,0	4,0	1,3	5,0	3,3	3,3	-1,-1	3,4	6,0
iteration_103	2,3	0,4	0,4	0,5	2,1	1,0	0,7	-1,-1	5,0	0,4	0,5	0,2	0,5	0,4	0,4	2,3	-1,-1	1,3	0,4	0,4	5,4	0,1	0,1	0,1	0,6	0,6	-1,-1	0,5	0,4	3,1	0,1	3,2	0,5	2,0	0,5	0,1	0,3	3,1	3,1	3,1	4,1	1,4	-1,-1	0,5	2,0	1,0	0,3
iteration_104	0,4	0,2	0,2	2,3	0,4	2,0	2,0	0,5	-1,-1	0,3	5,0	0,5	2,2	-1,-1	2,0	2,0	0,5	1,0	1,0	1,0	0,7	1,3	4,3	2,0	0,0	2,0	4,0	2,3	4,0	1,4	4,0	0,3	2,3	7,0	2,3	-1,-1	2,2	-1,-1	2,1	2,1	0,5	2,3	0,5	-1,-1	-1,-1	2,1	2,2
iteration_105	5,0	4,2	6,0	5,0	6,0	2,3	5,0	6,0	4,0	6,0	0,3	6,0	-1,-1	2,0	5,0	0,5	2,0	4,3	4,3	4,3	4,0	-1,-1	1,0	4,0	1,1	-1,-1	1,4	1,0	4,1	2,0	4,0	0,5	5,0	5,0	5,0	1,0	1,3	4,2	1,2	1,3	5,0	5,0	7,0	7,0	4,0	1,0	5,0
iteration_106	3,0	0,4	3,0	0,4	-1,-1	5,0	3,2	3,2	3,0	0,2	-1,-1	3,2	3,2	5,0	-1,-1	3,0	-1,-1	2,2	2,2	2,2	6,0	0,2	3,0	4,2	-1,-1	0,0	5,0	0,3	0,5	-1,-1	0,3	0,4	0,3	-1,-1	0,5	3,1	0,4	0,4	0,4	0,4	5,0	2,3	0,3	0,3	0,5	0,4	0,5
iteration_107	4,0	0,2	1,0	0,0	3,0	5,0	1,0	1,0	5,0	1,0	0,4	1,0	-1,-1	3,0	0,0	5,0	0,0	0,1	1,0	5,0	-1,-1	1,2	1,2	1,0	4,0	1,0	4,0	-1,-1	5,0	-1,-1	0,0	0,4	5,0	0,4	5,0	0,2	-1,-1	5,1	0,1	0,1	0,5	5,4	0,6	0,6	0,2	0,6	5,2
iteration_108	0,4	0,2	0,1	0,5	0,5	0,2	0,4	-1,-1	5,0	0,2	1,1	0,4	0,4	3,1	0,3	-1,-1	0,2	0,3	0,5	0,5	-1,-1	0,4	2,0	0,2	0,2	0,1	0,4	0,4	0,4	0,4	0,5	0,4	0,5	0,1	0,5	0,2	0,6	-1,-1	0,6	0,5	2,2	0,3	2,2	2,2	3,0	1,0	0,5
iteration_109	3,1	1,0	0,1	1,2	4,0	0,3	1,0	1,1	5,0	1,0	0,4	1,0	0,3	-1,-1	1,1	2,0	0,3	-1,-1	0,0	-1,-1	6,0	0,1	1,3	3,2	0,4	0,1	3,0	0,5	1,1	0,3	0,4	0,4	0,4	3,0	0,4	0,1	0,6	0,2	0,4	0,2	0,2	0,1	0,1	0,2	3,1	6,0	0,4
iteration_110	3,1	4,0	4,0	0,5	-1,-1	0,3	3,1	3,1	1,1	1,1	3,1	-1,-1	-1,-1	3,0	0,2	3,0	3,4	-1,-1	3,2	3,1	0,2	3,4	4,0	0,1	0,1	0,1	3,1	1,4	0,3	5,0	1,1	0,4	1,2	5,0	0,5	3,1	1,3	0,3	0,5	1,1	1,3	5,4	5,3	-1,-1	2,0	5,0	6,0
iteration_111	4,0	5,0	-1,-1	0,3	2,0	0,5	3,2	4,1	5,0	4,2	5,0	3,1	3,1	4,1	4,2	4,0	4,2	0,0	0,6	0,3	1,1	4,1	-1,-1	4,1	2,2	6,0	6,0	4,1	1,2	0,5	1,1	0,3	5,0	1,1	0,3	0,3	1,1	1,1	-1,-1	4,2	0,4	0,2	0,1	0,1	2,0	0,1	-1,-1
iteration_112	0,5	0,3	0,8	3,0	0,5	2,2	0,5	0,3	4,5	0,5	4,0	0,5	3,3	-1,-1	0,5	0,4	3,3	2,0	0,2	2,5	2,0	2,5	2,5	-1,-1	0,9	0,5	0,4	3,0	4,0	4,0	-1,-1	4,0	7,0	4,1	0,0	4,0	8,0	4,0	7,0	3,0	3,0	4,0	6,0	1,0	0,2	0,1	6,0
iteration_113	0,4	0,1	0,4	1,1	0,3	0,3	1,3	-1,-1	3,0	1,1	0,5	1,1	0,4	4,1	-1,-1	2,0	0,4	0,6	0,6	1,3	1,3	1,5	-1,-1	0,2	0,1	1,0	2,1	2,0	0,3	2,2	1,2	1,4	-1,-1	5,0	1,2	-1,-1	0,5	1,1	1,4	1,1	2,2	1,2	7,0	2,2	5,0	-1,-1	1,4
iteration_114	1,2	0,4	1,2	-1,-1	0,4	0,4	0,2	4,0	4,0	1,0	0,5	1,0	1,0	1,3	4,0	0,4	4,0	0,3	0,3	0,5	7,0	0,5	1,5	1,3	1,2	1,2	1,2	0,1	3,2	1,4	-1,-1	0,3	0,2	0,2	0,3	1,2	0,3	0,1	0,4	0,3	3,0	0,1	1,0	1,3	2,1	2,2	1,1
iteration_115	-1,-1	1,0	2,0	1,2	1,0	4,1	1,2	-1,-1	4,0	-1,-1	0,3	1,2	-1,-1	2,1	2,0	-1,-1	1,2	5,0	1,1	5,0	-1,-1	0,2	-1,-1	3,0	6,0	6,0	3,1	1,2	0,4	0,5	1,2	0,1	1,2	5,0	0,4	-1,-1	0,2	0,3	0,3	-1,-1	0,1	2,2	0,3	2,0	3,0	5,0	0,4
iteration_116	2,2	-1,-1	2,2	2,2	2,3	-1,-1	2,2	0,4	4,0	-1,-1	3,0	0,4	0,4	0,5	0,4	0,4	4,0	0,4	2,2	5,0	0,2	1,2	2,2	0,6	0,3	0,3	-1,-1	0,4	3,0	2,3	1,2	0,2	0,6	2,2	1,2	1,3	1,1	0,3	0,3	1,1	4,0	-1,-1	5,0	1,0	4,0	4,0	5,0
iteration_117	4,1	0,4	0,5	1,4	0,1	4,1	0,8	0,8	3,1	1,4	5,0	0,8	0,8	0,2	0,8	-1,-1	0,8	4,4	0,5	4,4	3,4	1,4	4,4	0,5	2,4	2,4	0,6	-1,-1	2,0	2,0	1,0	1,1	1,4	0,2	1,4	1,0	0,5	0,5	0,5	0,5	1,1	1,1	2,0	1,1	1,4	0,5	1,4
iteration_118	0,4	3,1	0,3	0,0	0,3	2,0	0,2	0,1	3,1	0,1	0,4	0,1	0,1	4,1	0,2	0,4	0,1	0,2	0,2	2,2	0,2	0,0	0,0	4,1	0,4	2,0	0,2	5,0	0,3	3,0	0,3	0,5	5,3	0,5	5,3	1,3	0,3	5,0	0,8	0,8	2,2	0,8	2,5	2,3	2,0	1,5	2,0
iteration_119	4,0	3,2	5,0	0,5	5,0	5,0	3,2	-1,-1	2,0	2,2	0,2	2,3	3,3	3,0	3,2	5,3	2,2	6,0	2,2	2,2	4,0	0,4	0,4	5,0	0,5	3,3	-1,-1	0,5	-1,-1	0,3	-1,-1	5,0	0,5	2,0	0,3	0,4	3,2	2,2	2,3	-1,-1	0,5	1,2	0,7	0,2	1,4	1,4	0,7
iteration_120	0,2	2,1	0,3	0,3	0,1	3,0	0,2	0,0	-1,-1	0,4	0,5	-1,-1	0,4	5,0	0,4	0,2	0,2	-1,-1	1,0	1,2	0,2	0,4	0,4	0,1	0,3	0,5	0,5	2,0	0,4	4,0	-1,-1	-1,-1	2,3	0,5	2,1	-1,-1	0,5	3,0	1,3	-1,-1	0,5	0,5	0,4	0,9	-1,-1	0,6	0,6
iteration_121	3,0	4,1	7,0	1,2	3,1	5,0	4,0	5,0	-1,-1	5,0	2,3	4,2	3,2	2,3	4,2	2,3	3,2	6,0	1,0	3,0	6,0	4,3	0,5	0,5	-1,-1	6,0	6,0	2,0	3,2	5,0	4,0	4,0	4,0	2,2	-1,-1	3,0	3,0	-1,-1	5,0	5,0	2,3	0,4	0,5	0,5	5,0	0,0	0,3
iteration_122	2,0	0,2	1,1	0,2	1,1	1,1	1,1	1,1	2,0	1,1	1,2	0,2	1,1	0,4	1,1	2,2	0,2	0,2	1,1	1,1	0,1	1,1	0,3	0,5	-1,-1	3,0	0,3	0,4	4,1	3,2	-1,-1	0,3	4,3	5,0	4,3	4,2	4,0	4,3	4,3	4,3	3,0	0,3	2,0	-1,-1	0,1	5,1	0,0
iteration_123	1,1	4,1	4,1	0,0	4,1	2,2	-1,-1	4,0	0,2	0,1	0,3	4,0	4,0	0,5	2,4	2,0	4,0	0,3	2,0	-1,-1	0,0	0,0	-1,-1	4,1	2,1	2,1	0,0	4,0	-1,-1	3,0	7,0	-1,-1	3,0	4,0	4,0	4,0	0,1	0,1	3,1	0,1	1,3	2,0	2,3	2,3	-1,-1	2,2	2,0
iteration_124	1,0	5,0	-1,-1	0,4	5,0	-1,-1	0,2	0,2	0,4	0,2	2,3	0,2	0,1	0,5	0,2	0,2	0,2	0,5	2,0	2,2	0,2	0,5	0,3	0,2	0,0	-1,-1	0,2	0,4	0,5	3,1	0,4	5,0	-1,-1	0,4	0,5	0,3	4,2	-1,-1	1,2	4,2	3,0	0,5	0,3	0,2	-1,-1	0,4	0,5
iteration_125	0,2	-1,-1	2,1	5,0	2,1	4,0	6,0	4,1	2,0	-1,-1	2,1	3,0	3,0	3,0	6,0	3,0	3,0	8,0	8,0	6,0	2,1	3,0	1,1	2,0	4,0	4,0	6,0	-1,-1	2,0	2,0	2,0	0,4	2,0	-1,-1	2,0	2,0	1,1	1,1	1,3	1,1	3,0	-1,-1	1,3	2,3	4,1	4,0	0,4
iteration_126	0,3	2,3	-1,-1	2,1	2,2	2,0	0,2	-1,-1	1,1	2,1	0,2	0,2	2,1	0,5	2,1	-1,-1	2,1	1,1	1,1	1,1	0,3	0,3	0,1	0,2	2,1	-1,-1	2,2	-1,-1	1,1	2,0	2,1	1,3	3,0	1,3	2,1	4,0	2,3	-1,-1	3,0	2,0	5,0	0,4	3,3	3,1	1,3	1,3	5,0
iteration_127	3,0	0,3	-1,-1	5,2	2,2	0,5	0,3	2,2	4,2	7,0	0,1	5,1	2,2	1,2	7,0	3,0	-1,-1	0,3	0,5	0,3	-1,-1	0,2	5,0	2,2	5,0	2,0	8,0	5,0	0,5	2,2	0,3	0,2	-1,-1	5,0	0,3	0,2	0,4	0,0	0,4	0,2	0,4	4,3	4,4	0,3	5,0	6,0	0,6
iteration_128	0,3	0,6	0,3	0,2	0,4	5,0	0,1	0,3	3,2	0,4	1,4	0,1	0,1	0,4	0,3	0,4	0,2	-1,-1	5,0	0,0	0,4	1,0	0,4	0,0	0,4	0,4	0,4	0,2	0,3	0,5	0,5	0,2	0,3	2,0	0,5	0,2	0,5	0,0	0,5	0,3	0,4	1,2	0,6	0,2	-1,-1	1,0	0,4
iteration_129	1,4	0,4	1,0	4,0	0,4	0,3	4,0	2,0	0,4	4,0	5,0	3,0	4,0	-1,-1	3,0	1,0	2,0	1,0	3,0	3,3	1,2	4,0	4,0	3,1	1,0	-1,-1	4,0	-1,-1	5,0	2,0	4,0	-1,-1	4,0	0,2	-1,-1	2,0	3,3	1,0	3,0	1,0	4,1	1,1	5,0	0,0	4,0	3,1	4,3
iteration_130	4,0	-1,-1	1,3	2,0	3,3	4,0	2,3	2,3	-1,-1	1,0	2,1	3,0	-1,-1	0,3	2,3	-1,-1	0,3	4,3	4,3	4,3	2,3	4,0	1,1	0,0	3,3	2,3	3,3	5,0	2,0	2,0	2,0	3,0	4,0	-1,-1	2,0	-1,-1	3,0	4,0	3,0	3,0	0,5	-1,-1	0,6	2,3	1,4	-1,-1	1,4
iteration_131	0,3	0,4	-1,-1	1,0	0,3	2,0	-1,-1	0,1	4,1	1,1	4,1	0,2	0,1	0,3	0,1	4,0	0,1	-1,-1	2,0	1,2	0,1	0,1	0,3	0,2	2,0	2,1	2,0	1,1	5,0	0,5	0,1	-1,-1	6,0	-1,-1	6,0	0,3	5,0	1,0	1,1	1,1	-1,-1	5,2	5,3	6,0	-1,-1	1,2	5,3
iteration_132	-1,-1	0,2	0,3	4,3	0,1	0,3	4,5	4,1	3,0	0,4	0,2	4,1	4,2	0,5	4,2	-1,-1	0,4	0,3	4,1	-1,-1	5,0	4,0	4,2	0,5	2,2	7,0	2,2	4,0	0,5	0,2	0,2	4,1	4,3	1,2	0,2	0,0	8,0	4,1	4,1	4,1	5,0	-1,-1	1,2	1,2	5,0	4,0	5,0
iteration_133	0,5	-1,-1	1,1	1,0	1,1	0,3	1,1	1,0	4,0	0,1	0,2	2,0	2,0	0,3	1,0	0,3	0,4	1,1	1,2	1,2	2,0	1,1	1,1	1,2	1,1	1,2	0,1	0,4	1,3	0,2	1,0	0,2	1,4	-1,-1	-1,-1	1,1	0,5	0,5	0,5	1,1	0,3	3,0	1,1	1,1	0,3	2,1	0,5
iteration_134	0,3	0,2	0,4	3,1	0,2	0,4	0,3	0,3	0,5	3,2	3,2	-1,-1	3,2	3,0	0,3	3,0	0,3	0,4	0,4	0,3	0,3	7,0	3,2	2,2	2,2	2,2	1,2	3,1	3,0	2,1	3,1	3,0	3,1	2,0	3,1	0,2	1,1	4,0	2,1	1,1	0,4	1,1	0,5	1,4	0,2	1,1	0,2
iteration_135	-1,-1	3,2	0,3	0,5	0,3	0,4	0,4	0,5	-1,-1	0,5	2,3	0,5	0,5	4,1	0,5	-1,-1	0,4	-1,-1	0,5	0,5	1,3	0,5	-1,-1	4,2	0,3	0,3	5,5	0,4	0,3	3,0	0,2	3,1	0,2	4,0	0,2	2,0	3,0	3,2	-1,-1	3,0	1,2	3,0	4,0	3,2	4,0	6,0	6,0
iteration_136	0,5	0,4	0,6	2,0	0,3	4,0	1,2	1,4	3,0	1,4	3,0	1,4	1,4	5,0	1,4	2,0	1,2	5,0	0,2	-1,-1	3,4	3,4	4,0	-1,-1	-1,-1	2,0	2,0	4,0	5,0	5,0	7,0	3,2	5,0	0,4	4,0	7,0	4,0	7,0	7,0	4,0	2,2	1,3	0,5	0,5	6,0	0,4	3,2
iteration_137	4,0	2,2	4,0	1,0	-1,-1	0,0	2,0	2,0	4,0	3,0	-1,-1	2,0	3,0	5,0	2,0	2,0	2,0	2,3	0,1	0,1	4,0	0,0	5,0	5,0	1,0	3,0	-1,-1	5,0	0,5	1,3	1,0	0,5	1,5	1,0	-1,-1	0,3	0,8	0,8	1,3	1,2	4,0	0,0	2,0	2,0	3,1	0,1	0,3
iteration_138	3,0	2,2	5,0	0,4	0,2	4,0	3,3	3,3	0,4	3,1	5,0	2,1	2,3	1,4	3,3	2,2	-1,-1	3,0	3,0	0,3	0,2	4,0	4,0	3,0	0,5	3,2	0,5	0,3	2,3	0,5	2,2	4,1	0,5	2,3	2,2	2,1	-1,-1	4,2	0,3	4,3	4,0	4,0	6,0	2,0	1,2	0,5	6,0
iteration_139	-1,-1	4,1	0,1	1,2	4,0	0,2	1,1	0,2	2,0	1,0	4,0	-1,-1	0,2	1,4	0,3	0,3	1,1	1,1	0,2	1,1	0,0	2,1	-1,-1	1,2	-1,-1	0,3	0,3	0,4	-1,-1	1,0	0,2	0,5	1,2	0,2	0,2	0,2	1,4	-1,-1	2,1	0,3	4,0	-1,-1	-1,-1	1,2	3,0	0,0	2,0
iteration_140	0,5	-1,-1	0,4	0,7	0,4	0,3	0,2	0,6	1,2	0,9	3,2	0,5	0,6	3,0	0,9	0,5	0,6	0,4	0,4	0,4	0,4	3,5	0,7	0,2	0,10	0,9	0,5	-1,-1	0,5	0,0	0,8	3,0	-1,-1	2,0	0,3	0,3	1,0	-1,-1	2,3	1,3	5,0	1,3	1,3	5,0	-1,-1	1,5	1,3
iteration_141	4,0	5,0	4,0	-1,-1	5,0	5,0	4,3	1,0	5,0	5,0	0,3	1,0	0,3	5,0	5,0	2,2	0,4	5,3	9,0	4,0	-1,-1	0,0	1,3	2,3	3,0	1,2	-1,-1	2,3	2,0	0,4	3,0	5,0	1,3	3,2	3,0	1,3	2,3	3,0	3,3	3,0	2,0	4,0	4,0	4,0	2,0	4,0	5,0
iteration_142	1,2	0,1	1,1	0,5	0,3	0,4	0,2	1,1	-1,-1	0,5	0,4	1,4	0,2	-1,-1	1,4	2,0	1,4	0,5	-1,-1	0,1	3,0	0,6	0,6	0,4	3,0	-1,-1	-1,-1	0,5	0,5	2,0	0,8	0,5	0,5	0,2	0,8	2,4	0,4	0,6	0,3	0,6	1,1	4,0	-1,-1	1,1	0,4	0,2	0,4
iteration_143	-1,-1	0,3	1,1	2,5	1,2	-1,-1	3,0	-1,-1	3,1	2,1	4,1	1,5	1,5	4,0	3,0	3,0	2,1	1,2	-1,-1	2,2	3,5	0,6	0,6	2,5	5,0	2,0	4,0	0,5	2,0	5,0	0,0	4,0	2,0	0,4	0,5	3,0	1,0	-1,-1	5,0	3,0	2,3	0,3	2,0	0,3	1,2	0,4	-1,-1
iteration_144	4,0	0,2	0,3	1,2	2,0	3,0	1,2	1,2	0,5	2,2	3,1	-1,-1	3,0	5,0	0,4	0,3	-1,-1	1,2	2,2	1,2	-1,-1	5,0	2,1	4,0	0,5	0,5	-1,-1	3,0	0,3	0,3	2,2	2,2	-1,-1	0,4	1,1	2,0	2,2	2,2	4,0	0,4	3,0	0,2	-1,-1	2,1	1,1	0,4	0,3
iteration_145	4,0	0,5	2,3	3,0	2,2	0,4	3,0	4,0	0,5	3,0	0,5	4,0	3,0	-1,-1	1,3	0,5	3,0	2,0	2,4	1,4	3,4	2,2	2,2	1,1	0,3	0,8	-1,-1	2,0	4,0	4,0	3,0	1,1	3,0	0,5	3,0	2,0	2,0	2,1	1,1	3,0	0,2	1,4	0,6	1,0	4,0	2,4	1,4
iteration_146	0,5	0,4	0,4	3,2	0,0	5,0	3,4	0,2	3,0	-1,-1	1,3	0,2	3,4	-1,-1	3,0	-1,-1	3,0	6,0	-1,-1	6,0	3,0	0,3	0,5	5,0	0,1	0,0	3,1	0,7	4,0	0,5	1,2	4,0	1,2	0,4	1,2	0,3	3,0	3,0	2,2	2,2	2,1	0,5	2,2	2,3	0,5	0,2	2,2
iteration_147	-1,-1	0,3	5,0	1,4	5,0	2,3	5,4	6,0	4,0	1,0	5,0	0,4	1,0	3,0	0,4	-1,-1	1,0	0,7	2,2	0,7	5,0	1,0	4,4	0,0	2,0	0,6	-1,-1	1,2	0,4	2,2	1,4	2,0	0,2	0,3	1,0	3,0	1,0	1,0	1,2	1,0	3,2	0,3	0,5	0,5	0,2	0,1	1,3
iteration_148	1,2	2,2	2,2	0,1	1,2	1,3	0,3	2,1	2,2	0,2	5,0	0,3	2,1	0,5	0,2	5,0	2,0	0,4	1,2	1,1	4,0	-1,-1	3,2	0,6	5,0	-1,-1	0,2	4,1	4,0	-1,-1	4,1	5,0	4,1	2,2	-1,-1	0,0	-1,-1	9,0	5,1	-1,-1	2,1	4,2	0,3	6,0	2,0	2,0	-1,-1
iteration_149	5,0	0,4	2,3	0,4	-1,-1	2,2	0,5	2,2	5,0	0,7	-1,-1	0,5	2,2	3,0	0,5	2,0	-1,-1	2,2	2,2	0,4	6,0	0,4	2,2	1,2	0,3	2,2	0,2	0,5	0,3	2,0	0,4	1,3	0,5	0,5	0,5	1,1	1,3	1,2	1,2	-1,-1	1,4	0,3	1,2	0,5	2,3	0,4	0,5
iteration_150	1,3	3,1	-1,-1	-1,-1	4,0	1,0	4,0	5,0	2,1	5,0	3,2	6,0	5,0	0,3	5,0	2,0	6,0	1,0	3,0	3,5	2,1	-1,-1	3,2	2,3	4,0	3,0	3,0	2,2	3,1	0,2	-1,-1	0,3	2,1	1,3	3,2	3,1	0,4	2,3	2,0	0,4	1,2	3,3	3,2	3,2	-1,-1	1,3	0,3
iteration_151	0,5	4,1	4,4	0,3	0,5	-1,-1	4,3	4,3	2,0	-1,-1	3,1	4,3	4,3	1,1	0,7	0,2	0,7	4,2	4,2	0,5	5,0	7,0	7,0	1,3	0,4	0,5	0,4	0,5	5,0	0,2	0,2	4,0	5,2	4,1	0,2	0,3	0,2	4,2	4,2	0,2	-1,-1	0,1	0,0	0,4	5,0	2,1	0,4
iteration_152	5,0	5,0	6,0	2,1	5,0	0,0	3,1	3,1	4,0	3,1	0,4	3,1	5,0	1,4	5,0	4,1	3,1	6,0	6,0	6,0	4,0	3,3	0,2	3,4	2,1	3,1	-1,-1	2,2	1,1	-1,-1	1,2	4,0	1,2	1,4	-1,-1	1,2	2,2	-1,-1	3,0	3,0	1,1	-1,-1	2,0	0,5	-1,-1	1,3	3,0
iteration_153	5,0	-1,-1	-1,-1	-1,-1	2,0	0,5	-1,-1	8,0	0,4	0,4	5,0	-1,-1	7,0	1,2	8,0	5,0	8,0	5,0	2,5	5,5	-1,-1	7,0	7,0	6,0	-1,-1	10,0	10,0	5,0	3,0	-1,-1	4,0	3,0	3,0	4,0	5,0	1,1	4,0	2,0	1,0	2,0	-1,-1	2,0	2,1	2,2	4,1	4,0	3,1
iteration_154	0,5	2,0	0,2	1,1	0,2	4,0	0,1	1,2	3,2	0,1	0,5	0,3	0,1	2,0	0,1	-1,-1	1,2	0,1	4,0	4,1	4,0	0,6	0,6	-1,-1	3,0	0,1	0,2	2,1	5,0	0,2	3,0	3,2	1,1	0,3	1,1	2,0	3,1	0,3	4,0	4,0	0,2	6,0	0,2	1,1	0,3	0,2	0,2
iteration_155	2,0	2,0	3,0	6,0	0,1	0,5	4,0	5,0	0,1	4,0	0,5	-1,-1	5,0	1,1	4,0	0,1	5,0	1,1	1,1	-1,-1	-1,-1	3,1	3,4	-1,-1	3,0	3,0	1,0	3,1	4,0	0,5	6,0	4,0	3,1	2,0	3,1	3,0	2,1	2,1	5,0	-1,-1	-1,-1	0,1	0,2	0,2	3,1	-1,-1	0,3
iteration_156	-1,-1	2,1	0,3	5,0	2,2	3,0	2,1	2,1	4,1	2,2	-1,-1	2,1	-1,-1	3,0	2,1	0,5	2,2	2,1	2,1	4,0	6,0	1,1	1,1	1,1	0,6	2,5	0,1	2,3	5,0	2,0	4,0	3,0	4,0	0,2	-1,-1	4,0	-1,-1	3,0	-1,-1	4,0	0,5	3,1	0,1	3,5	4,1	4,1	2,0
iteration_157	3,0	2,2	2,2	-1,-1	2,2	0,4	1,2	3,2	-1,-1	1,2	4,0	5,0	5,0	2,2	3,0	5,0	3,2	1,4	1,4	1,0	5,0	6,0	6,0	4,0	5,0	4,0	3,0	2,0	3,2	-1,-1	4,0	2,1	4,0	2,0	1,2	1,0	3,0	1,1	3,1	3,1	0,2	2,0	1,1	1,1	0,4	1,1	3,0
iteration_158	0,2	4,0	4,0	0,3	4,0	0,5	4,2	0,2	4,0	4,1	1,1	-1,-1	0,1	3,0	0,2	0,4	0,1	0,2	0,7	0,2	0,2	0,3	1,2	3,1	0,3	-1,-1	0,5	-1,-1	3,2	3,0	0,6	1,2	3,4	5,0	0,3	2,4	1,4	0,6	0,6	4,0	0,6	4,1	4,2	0,3	2,0	5,0	-1,-1
iteration_159	0,5	5,0	4,3	0,1	1,2	3,1	4,1	-1,-1	0,8	4,0	2,3	4,1	0,3	0,4	0,3	4,1	0,3	0,2	3,1	4,1	4,2	2,1	6,0	0,3	0,4	4,0	-1,-1	1,0	0,2	-1,-1	1,1	3,2	1,1	-1,-1	1,1	0,5	3,1	-1,-1	4,0	4,0	2,1	1,4	-1,-1	2,4	3,0	2,0	0,2
iteration_160	0,4	4,0	-1,-1	6,0	0,0	0,3	5,0	-1,-1	3,1	1,0	1,1	1,0	5,0	3,0	5,0	0,2	5,0	-1,-1	5,0	0,3	4,1	1,1	1,0	6,0	0,0	-1,-1	0,0	5,0	5,0	4,1	9,0	0,4	1,0	0,4	9,0	4,1	1,4	0,4	1,0	-1,-1	-1,-1	1,0	4,2	4,0	2,1	0,3	5,0
iteration_161	4,0	3,0	-1,-1	0,2	0,0	0,4	4,0	4,0	4,1	4,0	0,5	4,2	4,0	-1,-1	4,2	0,5	4,0	0,3	4,1	4,3	4,0	4,5	4,5	3,0	4,3	4,2	0,4	0,5	3,2	5,0	0,2	1,1	3,5	1,4	-1,-1	1,0	4,0	4,0	4,0	4,0	3,2	4,0	1,2	6,0	5,0	-1,-1	1,2
iteration_162	-1,-1	4,0	5,0	1,2	4,1	2,1	2,0	5,0	4,0	-1,-1	1,3	-1,-1	4,2	2,0	4,2	2,2	5,0	-1,-1	3,0	1,1	6,0	5,0	4,3	6,0	4,2	-1,-1	0,4	5,0	0,3	4,0	1,2	2,3	4,2	5,0	1,1	3,0	0,5	4,3	0,5	-1,-1	-1,-1	5,1	5,4	0,5	0,4	5,1	0,7
iteration_163	4,0	0,3	-1,-1	5,0	0,1	4,1	3,1	6,0	3,1	3,1	5,0	6,0	7,0	2,3	2,1	0,5	3,1	-1,-1	7,0	7,0	5,0	3,0	5,0	5,0	2,3	2,2	0,4	-1,-1	4,0	4,0	5,0	-1,-1	2,0	4,0	2,0	5,0	2,0	0,4	2,0	5,2	1,3	6,0	2,3	-1,-1	2,1	6,0	2,0
iteration_164	5,0	1,0	1,0	5,1	6,0	2,0	5,0	6,0	-1,-1	6,0	0,4	1,0	5,0	1,3	6,0	0,3	5,0	6,0	6,0	6,0	1,0	-1,-1	0,2	1,0	5,1	5,1	5,1	0,2	5,0	0,4	-1,-1	5,0	5,1	3,0	-1,-1	0,1	-1,-1	3,1	8,0	3,1	4,0	3,0	-1,-1	5,0	2,3	3,3	7,0
iteration_165	0,3	0,5	0,2	0,3	0,6	4,1	0,4	0,4	2,3	0,4	0,2	0,4	-1,-1	-1,-1	1,0	-1,-1	0,1	4,2	0,3	4,2	2,2	0,2	0,4	0,4	2,2	0,4	0,2	0,4	2,1	0,5	0,3	0,4	2,2	4,0	2,2	0,2	2,1	0,5	0,5	2,1	-1,-1	3,2	6,0	2,2	0,3	1,1	5,0
iteration_166	2,0	-1,-1	1,2	1,0	1,2	2,3	1,0	2,0	5,0	1,2	-1,-1	2,0	0,2	3,0	0,2	0,3	2,0	1,3	2,0	0,3	4,0	3,0	3,0	1,2	0,3	0,5	0,0	0,2	5,0	1,4	4,0	4,0	1,0	0,2	4,0	1,0	2,0	2,0	2,0	2,0	4,1	0,1	-1,-1	4,1	5,0	2,1	0,1
iteration_167	5,0	0,4	5,2	0,3	0,2	4,0	0,2	0,2	3,2	-1,-1	-1,-1	5,3	5,0	2,1	5,0	2,0	5,0	3,2	3,2	1,0	3,2	7,0	0,6	-1,-1	6,0	1,0	6,0	0,3	0,9	2,3	1,0	3,0	1,0	0,5	0,0	0,3	-1,-1	3,0	1,0	4,0	3,1	0,0	3,0	-1,-1	1,0	1,0	0,0
iteration_168	0,3	4,0	1,0	2,0	-1,-1	0,4	-1,-1	2,0	0,7	2,0	0,2	1,0	1,0	1,2	2,0	0,4	1,0	1,0	1,4	1,0	1,2	0,0	-1,-1	-1,-1	1,0	1,4	1,4	1,2	3,0	1,0	3,0	1,2	1,2	5,0	1,2	-1,-1	2,0	2,0	1,2	0,4	0,4	4,2	4,0	0,2	0,5	4,4	-1,-1
iteration_169	0,2	0,2	0,3	6,0	0,3	0,3	2,2	4,1	0,2	4,1	0,4	-1,-1	2,2	5,0	4,1	0,2	2,2	2,2	-1,-1	0,4	0,2	4,0	0,2	5,2	8,0	0,3	4,0	4,0	5,0	2,0	6,0	-1,-1	6,0	1,1	-1,-1	3,0	2,5	2,0	4,0	4,0	0,4	5,0	4,2	1,2	5,0	5,0	2,2
iteration_170	0,5	0,3	0,2	2,0	0,2	0,2	2,1	0,1	0,4	0,1	2,2	-1,-1	2,1	3,2	0,1	5,0	0,1	0,1	2,0	0,3	0,3	4,0	2,2	5,0	1,0	4,0	5,0	-1,-1	-1,-1	0,3	6,0	0,2	2,0	1,4	0,1	2,2	2,1	0,1	0,1	2,1	0,2	0,4	0,4	0,0	4,1	0,5	-1,-1
iteration_171	2,1	5,0	2,0	0,4	2,0	5,0	1,0	1,0	3,2	2,4	4,0	2,4	2,4	0,2	0,4	-1,-1	0,4	3,0	2,0	4,0	4,0	4,0	2,4	0,5	1,0	1,4	-1,-1	0,5	4,0	0,3	3,1	0,2	1,1	2,1	3,1	0,1	0,1	1,2	0,1	1,0	3,2	-1,-1	6,0	2,2	0,4	0,4	3,0
iteration_172	5,0	0,3	3,3	3,4	3,0	2,0	6,0	3,4	4,1	0,7	-1,-1	0,7	3,4	4,0	6,0	1,0	6,0	4,0	4,0	4,0	7,0	-1,-1	0,4	6,0	4,0	4,0	0,4	3,0	0,5	1,3	3,4	2,2	0,1	-1,-1	0,4	0,7	0,2	-1,-1	0,2	0,2	4,0	1,0	1,0	5,0	4,0	4,0	0,0
iteration_173	0,3	1,2	1,1	0,5	0,3	0,1	-1,-1	0,4	4,0	0,3	2,0	0,4	1,2	2,2	1,2	1,4	1,2	0,1	0,4	0,4	1,1	0,3	0,1	1,2	1,4	2,0	1,2	0,5	0,3	2,0	7,0	0,5	0,2	4,0	0,2	0,2	0,3	0,4	0,1	0,1	2,3	2,2	0,5	2,3	3,0	5,0	0,4
iteration_174	5,0	3,2	3,2	2,3	5,0	1,1	5,0	0,5	0,3	0,5	3,0	2,2	5,0	5,0	2,2	1,3	0,5	3,1	3,1	2,1	0,5	-1,-1	3,0	6,0	2,3	0,5	0,5	-1,-1	2,3	0,4	4,0	4,0	2,3	2,3	2,3	2,0	4,0	2,3	2,3	2,3	-1,-1	-1,-1	2,0	0,8	0,4	0,5	4,0
iteration_175	5,0	3,0	4,0	-1,-1	4,0	2,3	1,2	1,2	1,2	1,1	4,0	1,1	3,1	-1,-1	3,1	0,2	1,1	1,3	0,5	2,2	2,0	2,0	3,1	8,0	3,0	3,2	0,3	0,4	0,2	3,1	0,3	0,1	-1,-1	0,2	0,3	0,3	0,5	0,1	0,5	0,4	-1,-1	0,2	1,1	-1,-1	2,0	0,1	0,4
iteration_176	0,5	-1,-1	0,5	0,3	4,5	4,0	0,5	0,8	-1,-1	0,5	0,3	4,0	4,0	4,0	0,5	-1,-1	0,8	2,5	-1,-1	2,5	3,5	4,1	4,1	6,0	0,1	0,1	3,5	0,2	1,3	0,3	0,3	0,5	0,5	4,0	0,3	0,3	0,5	0,6	0,5	0,4	2,1	1,3	1,1	3,0	0,4	-1,-1	1,2
iteration_177	0,4	-1,-1	1,0	-1,-1	1,4	0,3	3,0	0,0	3,1	1,0	3,2	2,0	-1,-1	5,0	2,0	0,5	0,0	2,0	1,0	2,3	0,1	2,2	0,2	3,0	2,3	-1,-1	0,3	0,4	2,1	0,4	2,0	1,0	0,1	4,0	2,0	2,0	1,0	0,0	0,0	-1,-1	4,0	2,0	-1,-1	0,0	0,4	0,0	4,0
iteration_178	0,3	-1,-1	3,0	0,1	-1,-1	5,0	0,7	0,0	2,3	3,0	2,0	3,0	0,1	4,0	0,1	5,0	0,0	1,1	1,0	4,0	-1,-1	2,0	0,0	-1,-1	4,1	4,0	1,1	3,1	5,0	0,2	5,1	4,0	0,1	4,0	3,0	0,1	2,1	-1,-1	2,0	2,1	3,0	5,0	3,0	5,0	3,0	3,0	3,0
iteration_179	2,0	-1,-1	1,0	1,1	3,0	3,1	0,1	-1,-1	0,4	2,0	1,3	2,0	2,0	0,5	0,1	4,0	2,0	3,0	3,0	3,0	0,0	2,0	2,0	1,1	2,0	2,1	2,0	0,5	5,0	3,0	-1,-1	0,5	4,1	2,0	4,1	3,0	4,5	0,6	4,0	0,6	4,0	4,0	6,0	6,0	4,0	0,0	8,0
iteration_180	5,0	2,2	3,0	3,1	1,2	3,0	-1,-1	4,0	0,2	-1,-1	4,0	1,1	5,0	1,3	2,1	5,0	1,1	4,0	-1,-1	1,0	1,2	4,0	4,0	3,3	2,0	2,0	3,0	0,4	3,2	-1,-1	0,3	4,0	0,3	0,3	3,1	1,2	2,2	2,2	2,1	2,2	3,0	3,3	3,3	6,0	0,4	0,4	3,2
iteration_181	5,0	-1,-1	7,0	1,0	3,0	0,3	-1,-1	3,0	3,0	5,0	2,2	6,0	6,0	1,2	2,0	0,4	3,0	0,2	5,2	-1,-1	4,0	1,2	1,2	-1,-1	0,1	2,1	2,3	0,3	3,0	1,1	1,0	4,0	2,0	1,3	4,1	2,0	2,0	2,0	4,0	4,0	4,1	0,6	4,3	0,4	1,3	0,6	2,3
iteration_182	4,1	0,4	4,4	3,0	4,0	1,3	0,4	3,4	0,5	7,0	4,0	3,4	0,4	-1,-1	3,4	2,0	4,0	1,4	0,3	1,4	0,8	2,4	5,0	2,0	1,4	4,0	4,0	3,2	0,2	2,0	3,0	4,0	0,2	0,4	3,0	-1,-1	1,0	3,2	2,1	1,0	2,2	0,0	2,0	0,2	4,1	4,0	0,0
iteration_183	0,4	4,0	3,1	-1,-1	1,1	3,0	2,1	4,1	0,3	2,1	0,2	-1,-1	7,0	1,2	5,0	0,5	7,0	3,0	-1,-1	1,1	0,3	3,0	3,2	5,0	3,4	3,4	3,1	5,0	2,0	0,5	6,0	2,0	1,0	2,3	0,0	2,0	-1,-1	2,0	0,0	3,0	4,1	6,0	8,0	8,0	1,2	2,2	4,0
iteration_184	0,4	3,0	1,4	3,0	1,4	0,5	3,4	4,0	1,3	1,0	0,5	4,0	3,4	0,3	1,0	0,4	-1,-1	3,0	0,9	0,4	1,3	1,3	1,3	3,1	0,4	0,0	1,4	4,0	3,0	2,2	4,0	5,0	4,0	0,2	6,0	3,0	-1,-1	3,0	5,0	5,0	4,0	3,2	2,2	5,0	5,0	2,2	0,8
iteration_185	1,4	1,2	1,2	3,4	1,4	3,1	1,4	1,4	2,0	4,0	2,0	-1,-1	0,6	1,3	3,2	2,0	3,2	1,1	4,0	4,0	2,0	-1,-1	0,4	0,7	1,2	4,0	1,2	3,1	0,5	0,5	3,4	2,1	-1,-1	4,1	0,2	0,8	5,0	3,1	2,1	2,1	0,5	4,1	0,5	4,1	0,4	0,5	3,4
iteration_186	0,1	0,2	0,2	0,3	0,2	4,0	0,5	0,0	2,0	0,3	3,2	0,3	0,3	0,5	0,2	0,5	0,3	0,3	0,3	4,2	1,0	-1,-1	0,2	0,8	0,0	0,0	0,7	0,3	2,3	1,3	2,0	5,0	2,0	0,5	2,0	1,0	0,0	0,0	2,0	5,0	0,5	0,2	0,0	0,5	-1,-1	0,4	0,0
iteration_187	-1,-1	1,2	1,1	2,0	1,1	0,5	3,0	0,1	0,4	1,0	-1,-1	3,0	0,1	1,0	1,0	0,4	0,1	2,5	1,5	2,0	0,3	2,3	6,0	1,1	0,1	0,3	0,3	2,0	0,3	0,5	2,3	1,1	0,0	-1,-1	-1,-1	2,5	0,1	0,1	-1,-1	1,0	4,0	0,2	4,2	0,0	0,4	1,3	0,2
iteration_188	1,2	3,1	0,3	0,4	4,0	2,1	0,2	0,3	0,3	0,3	4,1	0,4	0,3	2,1	0,3	5,0	0,2	-1,-1	0,2	0,2	0,0	0,2	4,1	0,3	2,1	2,1	2,2	0,5	0,3	2,3	0,7	3,1	0,4	0,5	0,7	0,7	0,5	-1,-1	3,0	0,1	4,0	0,5	2,1	2,4	0,4	0,6	0,2
iteration_189	1,4	3,0	4,0	1,3	4,0	0,4	1,3	3,3	0,4	3,3	2,3	2,0	2,0	4,0	3,3	2,0	3,3	0,7	1,4	1,0	0,4	3,0	3,0	3,0	5,0	5,0	5,0	-1,-1	0,5	4,0	0,6	1,2	0,6	5,0	0,6	-1,-1	0,1	0,5	-1,-1	0,5	0,2	5,3	5,1	5,1	0,3	5,1	5,3
iteration_190	0,5	0,1	0,4	-1,-1	0,2	0,5	1,4	1,4	-1,-1	-1,-1	1,3	1,0	1,4	0,5	-1,-1	1,3	1,4	0,7	0,7	0,7	3,4	2,0	2,0	0,4	1,3	2,0	1,3	3,0	3,2	3,2	4,0	2,0	4,0	0,2	4,0	6,0	1,0	5,0	3,0	3,0	4,0	3,1	6,0	4,0	-1,-1	3,0	-1,-1
iteration_191	1,0	0,5	0,1	0,0	1,4	-1,-1	-1,-1	0,1	4,0	-1,-1	1,1	0,1	0,0	3,0	0,1	0,2	0,0	0,2	0,2	3,0	0,0	0,1	1,0	2,0	0,2	-1,-1	0,1	-1,-1	2,0	3,0	3,0	0,4	2,0	0,3	2,0	2,0	2,1	-1,-1	0,3	2,1	3,2	0,0	-1,-1	3,0	3,0	-1,-1	2,0
iteration_192	2,0	3,0	4,0	-1,-1	-1,-1	1,2	5,0	5,0	-1,-1	3,2	0,3	3,2	3,0	3,2	1,2	1,3	3,0	4,0	4,0	0,8	3,0	0,3	3,2	1,2	1,2	2,0	2,0	4,0	3,2	2,3	-1,-1	2,0	2,2	5,0	5,0	5,0	2,0	2,2	-1,-1	4,0	0,5	2,0	0,1	0,4	-1,-1	1,0	2,1
iteration_193	0,5	1,2	0,4	2,1	1,2	0,0	0,3	-1,-1	-1,-1	2,2	1,3	0,3	2,2	3,2	0,3	5,0	2,2	5,1	-1,-1	0,2	3,1	1,2	0,5	0,4	1,2	4,2	4,2	0,3	2,2	4,0	0,3	4,0	0,4	1,0	0,3	3,1	3,2	1,2	1,2	1,2	2,1	0,1	2,0	2,1	-1,-1	0,2	0,2
iteration_194	4,0	5,0	7,0	0,2	4,0	5,0	4,1	4,1	3,0	3,1	5,0	4,1	3,1	2,0	3,1	1,2	4,1	3,1	3,1	-1,-1	0,1	0,0	7,0	1,1	1,1	4,0	1,1	0,2	-1,-1	5,0	0,2	4,0	4,1	5,0	0,2	5,1	6,0	6,0	2,1	2,1	4,0	3,1	0,1	4,1	2,0	4,0	-1,-1
iteration_195	-1,-1	0,5	3,4	3,0	-1,-1	0,4	0,5	3,1	0,3	3,1	-1,-1	0,6	3,2	-1,-1	3,1	0,2	3,1	0,4	0,7	0,2	3,0	1,4	0,8	3,2	3,1	-1,-1	0,2	0,5	0,5	1,3	0,3	0,5	0,4	4,0	0,3	0,4	0,6	0,8	0,8	0,8	4,0	-1,-1	2,0	6,0	5,0	5,0	2,1
iteration_196	0,4	1,0	1,2	5,0	1,2	1,0	2,0	4,2	2,0	-1,-1	0,5	1,2	4,2	-1,-1	1,2	3,0	1,0	2,0	1,0	2,0	0,2	0,4	1,2	-1,-1	0,2	1,0	1,0	4,0	3,0	0,2	2,0	1,1	2,0	4,0	6,0	2,2	1,0	1,0	0,1	0,1	0,5	4,0	4,4	4,1	0,5	-1,-1	5,0
iteration_197	1,4	4,0	-1,-1	7,0	3,0	4,0	6,0	4,0	0,5	5,0	2,1	6,0	6,0	2,2	5,0	2,1	5,0	3,0	3,0	5,0	1,4	6,0	4,1	6,0	1,1	4,1	3,0	3,2	4,1	2,0	0,3	5,0	4,2	0,4	-1,-1	1,2	5,2	5,2	4,0	5,2	0,4	3,0	0,0	3,0	-1,-1	-1,-1	5,0
iteration_198	1,2	0,3	1,3	0,3	1,3	4,0	0,5	1,1	0,5	1,1	3,1	0,4	0,4	0,2	0,4	0,2	1,1	4,3	4,3	0,2	1,3	-1,-1	-1,-1	0,2	0,4	0,4	0,2	0,2	0,2	2,0	0,3	0,4	0,3	2,1	0,3	2,2	0,4	0,6	-1,-1	0,2	4,0	2,1	3,1	3,0	0,2	0,1	-1,-1
iteration_199	5,0	5,0	6,0	3,0	9,0	-1,-1	5,0	8,0	3,1	4,0	4,0	5,0	4,0	3,0	4,0	2,3	4,0	0,5	0,0	5,5	5,1	5,0	1,0	5,0	3,3	5,0	1,3	0,5	4,0	2,0	1,5	0,4	1,5	0,5	-1,-1	0,5	0,5	0,9	1,4	1,0	2,0	-1,-1	1,3	1,3	0,5	0,5	1,5
iteration_200	4,1	5,0	4,1	0,4	5,0	3,0	4,2	-1,-1	2,1	4,2	-1,-1	4,2	4,2	1,4	4,2	3,0	4,2	6,0	5,0	5,0	2,2	4,3	0,3	1,2	7,0	7,0	-1,-1	3,2	0,4	2,2	0,4	0,5	0,4	2,3	0,4	0,4	0,3	0,6	0,6	0,3	5,0	-1,-1	0,2	0,2	-1,-1	1,3	0,2
iteration_201	0,4	0,5	0,0	2,0	0,9	0,2	0,0	0,0	1,1	0,0	1,1	-1,-1	2,0	2,0	0,0	0,3	2,0	0,1	0,1	0,1	0,1	1,0	0,1	0,0	0,0	0,3	0,0	0,2	2,0	2,2	0,0	0,2	2,2	5,0	-1,-1	0,2	0,0	0,3	-1,-1	2,1	5,0	-1,-1	-1,-1	3,0	0,1	1,0	0,1
iteration_202	0,2	0,5	0,2	3,1	0,5	4,1	0,3	0,1	1,4	3,0	3,2	3,2	3,0	-1,-1	3,2	3,2	3,0	4,1	-1,-1	0,2	-1,-1	-1,-1	0,4	4,0	3,2	6,0	3,2	0,3	3,2	3,2	0,3	0,5	3,1	3,0	0,4	3,2	0,1	3,5	0,1	-1,-1	2,2	2,2	4,0	4,0	3,2	2,2	1,1
iteration_203	0,3	0,5	0,3	1,0	-1,-1	2,0	-1,-1	1,0	0,3	0,0	0,5	0,3	1,0	2,1	1,3	0,4	0,0	1,0	1,0	1,0	0,1	0,6	0,5	3,0	1,4	1,0	1,4	1,2	0,4	4,5	1,0	4,1	0,2	1,4	1,0	1,0	-1,-1	0,1	-1,-1	0,1	0,3	1,4	-1,-1	1,2	0,5	1,1	4,1
iteration_204	4,0	0,5	-1,-1	5,4	2,3	0,4	7,0	7,0	-1,-1	2,4	0,2	0,7	2,4	5,0	7,0	1,1	0,7	2,4	5,4	5,0	6,0	0,3	0,3	4,4	6,0	3,0	3,0	5,0	0,5	0,3	0,1	4,0	0,4	4,0	0,4	0,3	1,0	3,4	3,4	3,4	-1,-1	3,0	5,0	5,0	4,0	5,0	3,0
iteration_205	0,5	1,1	1,5	3,1	-1,-1	0,4	1,1	0,6	0,4	3,5	-1,-1	0,6	4,0	1,0	3,5	5,0	3,5	0,1	1,4	1,0	0,4	4,0	3,1	-1,-1	4,0	7,0	-1,-1	3,1	-1,-1	-1,-1	3,1	4,0	0,1	0,1	3,0	6,0	2,0	2,1	2,0	2,1	0,2	3,1	3,1	-1,-1	1,3	1,0	3,0
iteration_206	3,0	5,0	8,0	1,3	5,2	2,0	5,3	5,3	1,2	3,3	5,0	5,3	3,3	0,4	4,0	2,0	3,3	5,0	7,0	2,3	5,2	2,3	8,0	0,5	4,0	2,0	2,0	1,0	0,4	0,5	1,3	0,3	1,1	0,2	-1,-1	1,5	0,4	0,1	0,4	1,0	-1,-1	1,1	0,2	0,2	0,3	0,1	0,4
iteration_207	2,0	0,4	1,2	1,2	1,2	2,0	-1,-1	1,2	4,0	1,2	4,0	2,0	0,4	0,5	1,2	0,5	1,2	0,2	2,2	0,2	2,0	2,0	-1,-1	0,2	1,5	0,2	1,5	0,4	1,4	2,1	1,2	4,0	1,2	3,1	1,2	-1,-1	3,2	2,0	4,0	4,0	0,5	4,0	1,3	0,2	2,1	-1,-1	0,5
iteration_208	2,3	2,1	0,4	2,0	-1,-1	1,4	1,1	1,3	0,4	1,1	1,2	1,1	1,3	0,2	1,3	3,0	1,3	-1,-1	1,1	0,5	0,7	0,3	0,3	0,4	0,3	3,3	3,3	1,4	5,0	-1,-1	4,4	1,3	1,4	1,1	2,0	0,5	1,3	2,0	2,0	1,3	5,0	2,0	4,0	3,0	0,1	0,2	4,1
iteration_209	3,1	0,3	3,3	3,2	0,4	0,5	6,0	3,2	3,0	3,2	0,3	0,5	6,0	0,4	0,5	0,4	6,0	3,5	3,5	3,0	2,2	0,5	0,3	3,0	0,5	0,5	-1,-1	3,1	0,3	1,3	3,1	-1,-1	-1,-1	0,5	3,1	0,4	2,1	2,1	0,3	0,3	-1,-1	0,2	2,1	2,1	-1,-1	1,5	2,1
iteration_210	2,0	1,1	0,1	0,3	0,1	0,2	0,0	0,0	-1,-1	0,1	0,3	0,4	0,3	1,1	0,4	2,0	-1,-1	0,2	0,0	0,2	0,1	0,3	-1,-1	1,0	2,1	2,3	2,1	5,0	0,4	1,1	5,3	0,3	5,3	0,5	5,3	1,3	5,0	0,6	0,6	5,0	0,4	0,4	0,6	0,4	4,0	4,1	0,3
iteration_211	-1,-1	5,0	1,2	0,0	7,0	0,2	0,2	1,0	2,3	1,0	2,0	0,2	1,0	1,2	0,4	4,0	1,0	0,1	-1,-1	0,1	2,0	0,0	0,0	2,0	0,2	4,2	4,0	2,0	5,0	4,1	7,0	0,4	0,0	5,0	-1,-1	5,1	0,3	0,1	0,1	0,3	5,0	3,0	6,0	5,0	0,2	4,1	2,3
iteration_212	0,4	-1,-1	0,7	1,2	2,0	3,0	-1,-1	1,4	0,5	1,3	2,2	0,6	0,6	2,0	0,6	-1,-1	1,4	1,4	3,0	3,0	1,4	-1,-1	2,2	2,4	-1,-1	2,4	0,7	4,0	0,3	1,3	-1,-1	0,4	1,2	3,0	1,2	-1,-1	0,2	0,6	3,0	-1,-1	1,4	2,2	3,0	1,2	-1,-1	1,1	2,2
iteration_213	-1,-1	0,5	3,4	7,0	3,1	3,1	4,4	4,4	4,0	4,4	3,1	-1,-1	6,0	-1,-1	6,0	2,1	4,4	3,4	7,0	1,4	-1,-1	3,1	6,0	8,0	3,1	-1,-1	3,1	4,0	4,0	3,0	5,0	1,3	5,0	5,0	3,0	-1,-1	2,0	2,0	2,0	4,3	-1,-1	4,0	4,0	2,0	4,1	8,0	4,0
iteration_214	0,2	-1,-1	0,3	-1,-1	3,2	4,0	2,1	-1,-1	4,0	1,2	0,2	1,1	1,2	0,4	1,2	0,4	2,1	2,1	2,1	4,0	2,1	1,2	1,2	0,4	0,4	1,2	1,2	2,3	3,0	-1,-1	3,0	0,3	-1,-1	2,0	4,0	1,4	2,1	2,2	-1,-1	2,1	0,4	3,0	2,2	1,2	3,0	3,0	2,5
iteration_215	1,4	0,2	0,6	2,0	1,2	-1,-1	2,2	2,2	3,0	2,2	1,4	0,4	2,2	0,7	2,4	2,1	0,4	0,6	-1,-1	0,2	2,2	0,4	1,0	-1,-1	2,1	-1,-1	4,0	2,0	4,0	4,0	2,0	1,2	4,0	3,0	-1,-1	0,0	3,0	2,2	3,0	2,2	5,0	5,0	5,0	5,0	0,2	0,2	3,0
iteration_216	5,0	5,0	4,1	2,0	4,3	1,3	6,0	2,1	0,2	4,0	-1,-1	4,0	0,1	1,4	2,1	5,0	0,1	3,0	5,0	2,3	2,1	5,0	0,0	-1,-1	5,0	4,0	2,1	0,3	-1,-1	4,1	2,3	-1,-1	2,0	0,4	3,3	2,1	0,3	2,0	2,3	0,3	3,0	3,2	2,2	4,0	1,1	0,3	2,3
iteration_217	3,0	0,3	3,2	5,0	0,1	-1,-1	2,2	1,0	-1,-1	5,0	0,3	3,2	5,0	0,3	5,0	-1,-1	5,0	1,2	2,2	3,0	3,0	3,1	0,3	2,3	4,0	2,0	3,0	5,0	2,0	4,0	3,0	2,0	4,0	4,0	5,0	5,0	3,0	3,0	3,0	3,0	0,2	5,0	-1,-1	3,1	2,2	3,2	-1,-1
iteration_218	4,0	2,0	5,0	1,1	5,0	0,5	4,1	1,1	4,0	-1,-1	1,1	5,0	4,1	0,2	5,0	3,2	-1,-1	0,6	4,5	4,0	5,0	1,1	1,1	4,0	7,0	4,0	7,0	1,2	1,1	0,4	2,0	1,3	0,3	3,2	2,0	1,3	1,2	1,1	1,1	0,5	1,0	4,0	3,0	1,0	4,0	5,0	5,0
iteration_219	3,1	3,0	3,1	2,1	3,1	0,2	0,2	0,2	4,0	3,1	0,5	3,1	5,0	2,3	2,1	5,0	2,1	0,2	0,2	0,2	3,1	3,3	3,2	2,3	6,0	6,0	3,0	0,3	4,0	0,5	-1,-1	0,5	2,1	2,1	2,2	0,6	2,5	-1,-1	2,0	0,5	2,1	2,1	0,2	4,0	5,0	3,1	0,6
iteration_220	0,4	-1,-1	1,3	4,4	1,1	1,2	1,4	0,7	0,3	0,7	3,2	0,7	5,0	3,0	0,7	0,4	1,4	1,2	0,6	1,2	-1,-1	-1,-1	3,4	3,0	0,6	0,6	0,6	0,5	5,0	-1,-1	4,1	0,4	1,1	2,0	1,4	4,1	1,3	0,2	0,4	1,3	0,2	0,4	-1,-1	0,3	0,5	-1,-1	0,5
iteration_221	1,4	1,3	1,3	1,1	2,0	5,0	-1,-1	-1,-1	3,0	0,4	1,2	1,3	0,4	0,2	-1,-1	0,3	0,4	5,0	5,0	2,0	0,1	1,3	1,3	4,0	1,3	1,0	1,0	0,2	5,0	5,0	4,1	1,3	-1,-1	4,0	4,1	5,0	1,1	4,3	5,0	0,4	1,1	1,1	2,0	2,0	-1,-1	1,1	1,1
iteration_222	0,2	4,0	3,1	3,4	0,4	3,2	3,4	0,5	2,3	6,0	-1,-1	0,5	6,0	5,0	-1,-1	2,3	3,4	3,2	3,2	6,0	2,1	0,8	0,5	6,0	0,7	2,1	2,1	0,4	3,1	4,0	0,1	2,1	0,1	5,0	0,5	1,0	-1,-1	2,0	2,0	-1,-1	3,2	3,1	3,2	3,1	2,0	3,0	2,2
iteration_223	3,1	4,1	-1,-1	5,0	0,2	5,0	6,0	5,0	4,0	5,0	1,0	6,0	6,0	0,3	3,1	-1,-1	5,0	3,0	8,0	-1,-1	-1,-1	4,0	4,0	3,0	0,2	3,1	3,4	4,0	3,1	1,2	5,0	3,0	5,0	5,0	5,0	3,2	4,0	3,0	4,0	5,0	0,1	2,0	0,1	0,0	-1,-1	2,3	2,0
iteration_224	4,0	2,0	6,0	-1,-1	4,0	-1,-1	5,0	4,0	5,0	5,0	0,4	-1,-1	4,0	-1,-1	6,0	2,1	3,0	1,3	4,0	1,3	7,0	2,1	2,3	2,4	4,1	4,0	4,1	3,0	2,1	0,4	2,1	0,3	1,1	0,4	2,1	0,4	0,2	0,2	0,3	1,2	-1,-1	0,5	-1,-1	0,4	4,0	0,4	0,2
iteration_225	-1,-1	4,1	0,4	0,0	0,4	0,5	0,3	0,1	3,0	0,1	4,0	0,1	0,1	1,3	0,1	4,1	0,3	0,3	0,5	0,8	2,0	0,1	-1,-1	0,3	0,1	0,2	4,1	0,5	-1,-1	4,1	0,2	5,0	0,2	3,0	0,3	0,1	-1,-1	-1,-1	5,0	5,0	2,1	2,0	2,1	4,0	0,3	-1,-1	7,0
iteration_226	3,1	4,0	0,1	1,3	3,0	0,3	1,1	-1,-1	0,5	1,1	2,3	0,3	-1,-1	-1,-1	1,1	0,3	1,0	1,0	0,4	1,3	0,2	0,6	2,3	1,4	1,1	1,2	1,2	0,4	2,0	0,5	1,1	-1,-1	1,1	3,0	1,1	1,3	1,4	1,4	0,2	1,4	4,1	1,0	1,1	4,0	0,5	-1,-1	2,0
iteration_227	2,3	0,4	0,5	3,1	-1,-1	5,0	3,3	-1,-1	0,3	3,2	0,2	0,3	0,4	0,4	0,3	-1,-1	3,2	2,3	2,3	5,0	3,2	0,2	0,4	0,4	0,4	0,5	0,5	3,2	3,1	1,1	3,1	2,3	6,0	2,1	0,3	4,0	5,0	5,0	0,0	3,3	2,3	2,1	2,3	2,3	4,0	0,1	5,0
iteration_228	0,3	0,5	-1,-1	0,7	-1,-1	5,0	2,0	2,0	3,1	2,0	3,0	2,0	1,0	5,0	1,0	1,3	2,0	4,0	4,0	4,0	0,1	3,0	3,0	6,0	1,3	1,3	2,0	1,3	4,0	4,0	3,0	1,3	3,0	3,0	2,3	5,0	1,3	3,0	3,0	2,3	3,0	1,3	2,0	2,3	3,0	5,0	2,0
iteration_229	0,4	5,0	4,2	4,1	4,2	1,4	8,0	0,3	3,0	8,0	4,0	4,2	8,0	5,0	8,0	4,0	4,2	5,0	4,4	4,4	5,3	6,0	6,0	8,0	4,0	4,0	8,0	0,3	5,0	-1,-1	4,2	-1,-1	4,1	-1,-1	4,1	0,5	0,3	4,2	4,2	4,1	4,0	4,1	1,1	1,1	-1,-1	1,1	0,3
iteration_230	0,5	2,0	1,4	-1,-1	1,1	4,0	1,2	1,2	1,2	1,2	0,3	1,2	0,6	3,1	0,6	3,1	0,6	2,2	3,0	3,0	0,4	0,2	-1,-1	0,5	0,5	3,2	0,5	0,0	1,2	0,4	0,5	3,0	1,2	3,1	0,5	0,3	1,0	4,0	4,0	1,0	-1,-1	3,2	3,0	3,0	0,2	0,2	0,0
iteration_231	0,2	2,0	-1,-1	3,0	1,2	0,2	0,2	-1,-1	2,0	1,0	2,2	0,7	4,0	-1,-1	1,0	2,2	4,0	0,1	0,1	0,1	1,2	0,2	0,2	3,0	1,2	2,0	3,0	0,5	3,0	0,2	3,0	0,3	3,5	2,0	0,0	3,1	3,1	0,7	3,2	3,1	-1,-1	1,0	4,0	3,0	0,4	-1,-1	4,0
iteration_232	0,4	5,0	1,0	3,1	0,1	2,0	4,0	0,1	-1,-1	0,1	0,4	3,0	1,1	4,1	1,1	3,2	3,0	3,0	1,0	5,0	0,4	3,3	0,1	0,2	4,0	3,1	3,1	4,1	5,0	0,5	7,0	0,4	2,1	2,0	3,1	4,5	0,1	2,4	-1,-1	0,5	0,5	1,1	0,3	1,2	0,3	-1,-1	0,1
iteration_233	1,3	4,0	2,3	1,0	3,0	4,0	1,3	-1,-1	2,3	0,3	2,2	0,3	1,3	2,2	0,3	-1,-1	2,0	3,0	2,3	2,3	-1,-1	2,3	2,3	3,0	0,5	0,4	0,3	0,5	-1,-1	5,0	-1,-1	4,0	1,5	0,2	1,5	-1,-1	4,5	1,0	0,5	0,5	0,5	-1,-1	0,6	0,1	0,2	0,2	4,5
iteration_234	5,0	2,3	4,3	4,0	-1,-1	0,2	7,0	7,0	0,5	3,3	0,2	7,0	1,3	3,1	7,0	2,0	1,3	4,2	-1,-1	3,2	3,2	3,1	4,1	0,4	-1,-1	6,0	4,0	-1,-1	2,0	3,0	1,1	1,3	1,1	0,2	1,1	2,1	1,4	1,4	0,5	0,5	3,2	0,2	0,3	3,1	5,0	4,1	0,5
iteration_235	0,5	2,2	2,1	4,1	2,4	4,0	6,0	2,1	0,4	0,2	0,2	6,0	0,2	1,0	6,0	0,3	4,1	5,0	3,0	-1,-1	2,2	-1,-1	2,0	0,1	2,2	2,2	4,1	5,0	-1,-1	4,0	-1,-1	1,4	1,1	0,5	-1,-1	3,1	0,5	0,5	0,5	0,5	0,5	1,1	1,3	1,2	0,1	3,4	1,1
iteration_236	2,3	0,4	0,6	0,5	2,3	1,4	0,3	0,8	4,1	0,3	0,4	0,8	0,8	1,4	0,8	0,3	0,8	0,7	1,3	-1,-1	4,5	0,6	0,6	0,7	0,6	0,5	0,6	-1,-1	0,5	1,2	0,0	0,5	0,0	0,4	0,5	0,2	0,1	0,1	0,4	0,1	0,4	0,4	0,2	0,7	3,0	0,0	0,2
iteration_237	0,4	3,1	0,3	2,3	-1,-1	5,0	0,4	2,1	2,1	0,5	3,0	0,4	0,4	3,0	2,1	1,3	0,4	1,1	4,3	1,3	4,0	2,1	2,1	0,3	1,1	3,0	-1,-1	2,2	0,5	4,1	-1,-1	-1,-1	2,3	0,4	0,5	0,3	0,6	2,3	2,3	1,3	3,1	0,4	3,2	3,2	0,3	0,2	3,3
iteration_238	5,0	4,1	-1,-1	1,2	5,0	2,3	2,0	5,0	0,4	1,2	5,0	1,2	4,2	0,5	4,2	2,3	-1,-1	1,3	3,0	3,0	1,4	5,2	1,0	1,2	6,0	2,2	4,3	-1,-1	2,2	1,3	2,4	4,1	0,6	0,5	1,2	0,7	4,2	4,2	-1,-1	0,3	4,0	0,3	2,2	2,2	2,0	1,1	6,0
iteration_239	0,3	5,0	2,1	0,2	2,2	5,0	0,2	0,2	1,4	2,1	1,1	0,2	0,2	4,0	0,2	-1,-1	0,2	1,1	2,0	1,1	1,1	1,1	-1,-1	2,1	0,3	-1,-1	2,1	0,1	0,2	2,2	0,1	2,0	0,1	-1,-1	0,1	2,0	-1,-1	1,1	1,0	1,0	-1,-1	0,1	0,2	0,1	1,1	0,1	1,1
iteration_240	4,0	3,1	4,0	0,6	3,1	3,1	1,2	3,4	0,2	3,4	2,0	1,2	3,2	5,0	1,4	0,2	1,4	-1,-1	3,2	4,0	3,0	2,0	1,2	7,0	1,1	1,1	0,5	3,2	0,4	0,5	0,2	0,4	0,6	1,0	0,6	-1,-1	0,6	0,6	0,4	-1,-1	4,0	-1,-1	0,0	4,2	3,0	3,0	0,2
iteration_241	0,4	0,4	0,3	3,0	0,5	2,0	1,1	1,2	3,2	1,1	4,0	2,1	2,2	1,3	2,1	0,4	2,1	1,0	1,0	0,1	1,2	4,0	4,0	2,3	2,3	0,2	2,1	2,0	2,0	3,2	3,0	2,2	3,0	0,5	-1,-1	5,0	4,0	1,2	4,0	4,0	0,2	0,4	3,0	0,6	2,0	1,1	2,0
iteration_242	0,5	0,1	0,2	0,2	0,3	5,0	0,2	0,0	2,0	0,2	0,4	0,4	-1,-1	0,5	0,2	0,5	0,2	4,0	1,2	1,2	1,0	0,2	0,6	0,3	0,2	0,2	0,0	-1,-1	2,2	0,4	2,0	4,0	0,2	-1,-1	5,0	2,4	-1,-1	4,2	4,2	-1,-1	4,0	2,1	-1,-1	4,0	-1,-1	3,1	0,1
iteration_243	0,2	0,4	-1,-1	0,3	0,0	0,2	0,2	0,4	0,3	0,2	0,2	-1,-1	0,4	0,5	0,4	0,4	0,5	0,4	0,0	0,4	1,0	0,0	0,4	0,5	0,5	0,7	0,5	0,5	1,3	3,0	1,0	2,2	0,8	5,0	1,0	4,0	2,5	2,5	0,7	0,7	3,1	4,0	1,1	6,0	0,5	3,5	1,5
iteration_244	2,0	0,4	-1,-1	3,0	0,2	0,4	2,0	2,0	1,2	2,0	0,5	-1,-1	0,2	0,2	2,0	-1,-1	0,2	2,4	0,0	2,4	0,2	3,4	3,4	0,1	3,0	1,0	1,0	3,2	2,0	0,5	3,0	5,0	5,0	0,4	0,2	3,0	6,0	3,0	3,0	-1,-1	0,2	0,0	0,1	0,1	0,4	0,4	-1,-1
iteration_245	2,2	-1,-1	0,5	1,2	0,5	0,2	2,2	0,5	3,0	0,5	3,0	1,3	1,3	2,0	-1,-1	1,2	1,3	0,3	0,3	0,3	1,2	2,0	2,3	1,0	2,0	3,0	1,2	3,0	3,2	0,3	1,2	3,2	5,0	5,0	5,0	1,2	3,2	5,0	2,2	6,0	0,3	3,0	3,2	0,1	0,5	0,2	3,2
iteration_246	2,1	1,3	-1,-1	2,3	1,1	1,4	-1,-1	3,0	1,0	1,3	0,1	2,3	3,0	5,0	1,3	2,0	3,0	3,0	1,3	2,4	2,3	-1,-1	2,0	6,0	2,0	1,3	-1,-1	5,0	0,4	2,0	3,3	3,0	2,3	4,0	3,1	-1,-1	0,3	0,3	3,3	2,0	2,0	5,0	5,0	5,0	4,1	2,1	3,0
iteration_247	4,0	0,4	4,2	3,1	0,2	5,0	0,3	3,2	0,5	0,3	4,0	7,0	3,2	5,0	0,3	0,5	0,3	0,1	5,1	5,2	0,3	3,0	7,0	5,2	0,5	0,5	0,4	3,2	3,1	-1,-1	0,3	0,4	-1,-1	2,0	6,0	2,2	3,2	0,5	3,3	3,2	1,3	4,0	1,3	1,3	5,0	1,0	0,5
iteration_248	0,5	5,0	-1,-1	3,2	3,2	3,0	0,4	2,2	3,0	2,2	0,2	-1,-1	5,0	2,0	0,4	5,0	5,0	-1,-1	3,2	0,2	5,0	3,0	3,0	3,0	5,2	5,2	-1,-1	0,4	3,0	5,0	3,2	2,3	0,2	4,0	3,2	0,6	2,2	0,5	0,5	0,5	0,4	5,0	2,2	2,2	1,3	3,0	2,2
iteration_249	3,5	-1,-1	0,2	2,0	0,2	4,0	2,1	2,1	5,0	0,1	2,0	2,1	0,1	3,0	2,1	4,1	0,1	5,0	1,1	-1,-1	0,1	2,0	2,1	0,0	4,1	0,2	6,0	-1,-1	4,0	0,4	4,0	1,2	4,0	4,0	4,0	0,1	0,2	1,0	-1,-1	4,2	2,0	6,0	5,0	3,0	-1,-1	-1,-1	1,2
iteration_250	4,0	4,0	5,0	3,0	5,0	-1,-1	5,0	6,0	0,4	3,0	0,5	2,0	6,0	4,0	6,0	3,0	3,0	-1,-1	2,5	-1,-1	-1,-1	0,1	2,1	5,0	5,0	4,0	5,0	3,1	3,0	3,1	3,0	-1,-1	6,0	4,0	3,1	6,0	3,4	3,0	3,4	3,4	1,2	4,0	4,0	3,2	1,4	1,4	3,4
iteration_251	4,0	0,3	2,2	1,0	2,1	0,4	-1,-1	1,2	-1,-1	2,0	2,1	3,0	3,0	5,0	-1,-1	2,0	0,2	1,2	2,2	1,2	1,1	4,0	3,0	2,0	1,0	3,0	-1,-1	2,0	-1,-1	0,5	2,0	0,3	4,0	1,3	2,0	-1,-1	2,0	2,0	2,3	2,3	2,0	0,3	2,3	2,0	-1,-1	0,5	2,3
iteration_252	1,2	0,4	0,4	4,1	1,2	3,0	0,3	0,3	4,0	4,2	5,0	0,3	0,3	2,0	4,2	0,2	4,2	4,0	0,2	3,1	3,2	-1,-1	4,2	-1,-1	4,2	4,0	0,2	0,4	4,0	4,1	4,1	4,0	4,3	0,4	0,1	8,0	7,0	3,3	7,0	3,3	3,0	0,4	0,4	0,4	3,2	-1,-1	3,4
iteration_253	0,5	1,2	1,0	2,4	0,2	4,0	0,4	1,4	5,0	1,4	-1,-1	-1,-1	2,0	1,3	-1,-1	2,0	0,4	4,4	0,0	0,0	5,4	1,3	1,1	-1,-1	2,0	1,0	2,0	3,0	0,5	3,0	1,1	3,1	2,4	0,4	1,4	4,0	3,4	3,4	5,0	0,5	4,1	2,0	4,4	-1,-1	0,2	0,2	4,4
iteration_254	2,2	-1,-1	0,5	2,4	4,0	0,4	0,7	2,3	3,1	0,7	4,0	0,7	2,2	0,5	2,3	3,1	0,6	0,7	0,8	0,8	3,3	3,3	3,4	2,1	3,3	5,0	5,0	0,5	2,1	0,3	-1,-1	0,3	2,1	-1,-1	2,1	2,0	0,3	0,2	2,1	0,2	0,5	2,1	2,3	2,2	5,0	-1,-1	-1,-1
iteration_255	2,0	0,4	1,3	1,2	1,1	0,5	1,2	1,3	-1,-1	1,3	3,0	0,5	-1,-1	1,4	2,0	0,2	2,0	0,7	0,2	0,7	0,3	0,2	3,3	1,4	1,1	1,1	1,1	3,0	0,4	1,0	0,8	1,1	2,2	0,4	2,2	1,0	1,2	0,3	2,1	3,0	0,5	0,3	0,3	0,4	-1,-1	0,3	0,3
iteration_256	2,3	0,4	0,6	4,3	0,4	2,2	4,3	0,6	-1,-1	0,6	5,0	4,3	4,3	4,0	4,3	3,1	-1,-1	0,5	6,0	2,3	0,6	7,0	7,0	2,1	4,1	4,1	0,4	1,3	4,1	4,0	-1,-1	3,0	1,1	2,0	0,4	2,1	2,0	3,0	-1,-1	3,0	3,1	1,1	4,0	3,1	0,5	1,0	4,0
iteration_257	0,3	3,2	3,3	0,2	3,0	0,4	5,5	0,4	2,3	3,1	2,1	0,4	0,4	4,1	3,1	0,2	0,4	0,5	0,3	0,5	-1,-1	2,1	0,4	0,2	3,0	3,0	3,2	0,4	2,1	0,1	2,1	0,2	-1,-1	0,2	2,1	0,1	0,2	0,2	-1,-1	0,2	1,4	2,0	0,4	2,4	0,5	0,2	0,1
iteration_258	3,0	0,4	0,3	4,0	0,3	4,0	-1,-1	0,3	5,0	0,0	-1,-1	0,0	4,3	3,0	4,0	1,2	0,3	7,0	3,0	3,0	3,3	3,0	3,0	5,0	4,2	1,0	4,2	5,0	-1,-1	0,3	0,0	4,0	5,0	0,1	5,0	0,5	-1,-1	2,0	2,0	2,0	4,0	5,0	3,0	1,0	4,1	4,0	2,0
iteration_259	1,0	3,0	2,0	4,2	2,0	0,3	6,0	6,0	0,4	2,2	5,0	6,0	2,2	0,2	2,2	1,4	6,0	4,0	4,0	4,0	2,3	4,0	5,0	0,3	2,4	0,6	2,4	1,2	4,0	0,2	0,2	1,4	5,0	0,1	5,0	0,3	5,0	4,4	5,0	1,4	0,2	4,1	4,1	0,0	1,2	1,1	4,1
iteration_260	3,0	2,1	2,0	0,0	3,1	0,2	2,0	-1,-1	4,0	-1,-1	5,0	0,0	2,0	0,2	2,0	2,2	0,0	2,2	-1,-1	-1,-1	1,0	0,0	0,0	0,1	2,2	2,2	0,2	3,0	4,0	1,4	3,0	5,0	7,0	0,4	3,0	3,4	4,0	8,0	7,0	7,0	4,0	3,1	1,1	1,1	0,3	-1,-1	3,4
iteration_261	1,2	3,1	4,0	-1,-1	0,3	3,1	4,0	5,0	0,5	5,0	0,2	3,0	-1,-1	3,2	5,0	1,3	6,0	-1,-1	-1,-1	4,0	3,3	2,1	1,1	4,0	2,3	3,0	3,3	3,0	5,0	2,2	4,0	0,3	5,0	-1,-1	3,0	2,2	3,0	2,0	3,0	3,0	2,0	5,0	-1,-1	4,0	-1,-1	0,2	3,0
iteration_262	0,4	0,5	0,3	0,7	-1,-1	0,5	0,4	1,1	0,4	0,6	2,0	0,5	0,5	4,0	-1,-1	5,0	0,5	0,3	0,1	0,6	0,6	0,3	2,2	0,1	-1,-1	3,2	3,2	1,4	1,3	2,1	1,4	0,2	2,0	-1,-1	2,0	2,4	1,2	1,0	1,2	1,2	0,2	1,4	1,1	0,5	2,0	2,1	0,3
iteration_263	2,0	-1,-1	1,1	0,4	3,3	1,4	-1,-1	1,1	5,0	0,4	2,0	1,3	0,4	4,0	-1,-1	4,1	-1,-1	-1,-1	1,1	0,5	3,1	1,3	1,3	2,1	4,1	0,2	4,1	0,2	0,4	2,3	0,2	4,1	0,2	0,4	-1,-1	2,1	4,1	0,2	0,2	4,1	0,5	0,7	0,5	0,6	0,5	0,7	-1,-1
iteration_264	3,0	3,0	3,0	0,1	3,0	2,3	-1,-1	-1,-1	0,4	0,1	1,1	3,1	0,0	3,0	3,1	4,0	3,1	5,0	2,1	0,4	0,2	1,1	0,2	1,0	-1,-1	3,1	4,0	4,1	5,0	4,1	4,0	3,0	5,1	1,4	0,1	4,1	2,1	7,0	2,1	2,1	-1,-1	0,4	3,4	3,0	0,2	1,3	5,0
iteration_265	0,3	5,0	0,1	-1,-1	0,2	1,1	0,3	0,2	0,5	0,0	0,2	0,3	0,0	0,0	0,2	1,2	0,1	1,2	0,2	1,2	0,5	0,3	0,2	0,0	0,4	0,4	-1,-1	1,2	5,0	5,0	0,2	2,3	0,2	3,2	5,2	2,0	2,0	2,0	0,5	2,0	2,3	0,4	2,2	0,5	5,0	4,2	-1,-1
iteration_266	0,4	-1,-1	0,3	4,0	0,3	0,3	0,1	0,2	2,0	0,1	-1,-1	-1,-1	4,2	0,5	-1,-1	-1,-1	4,1	0,3	0,1	0,4	1,0	3,0	1,0	0,5	0,1	4,4	0,1	0,5	4,0	3,0	-1,-1	4,0	4,0	5,0	0,0	0,0	4,0	8,0	0,0	4,0	3,0	4,0	5,0	2,0	-1,-1	4,2	4,0
iteration_267	1,3	4,0	-1,-1	5,0	1,0	0,4	4,0	3,0	2,3	3,0	2,0	3,0	3,0	4,0	4,0	0,5	2,0	1,0	1,4	1,4	0,3	0,0	0,0	4,0	1,4	3,4	3,4	4,0	4,0	3,2	5,0	5,0	5,0	2,3	3,0	6,0	8,0	2,0	8,0	3,0	-1,-1	1,3	-1,-1	1,1	0,5	0,3	-1,-1
iteration_268	0,5	0,3	-1,-1	0,4	0,5	-1,-1	0,2	0,2	2,0	0,2	3,1	0,2	0,2	1,4	0,2	1,3	0,2	0,4	0,1	0,3	1,0	-1,-1	0,1	0,6	0,5	0,5	0,3	0,4	0,2	0,3	0,4	0,5	0,2	1,4	0,4	0,3	0,7	0,4	0,3	0,3	0,4	1,2	0,2	-1,-1	5,0	3,0	0,2
iteration_269	-1,-1	2,0	5,0	5,3	1,1	3,2	6,0	9,0	0,4	9,0	2,0	9,0	1,3	4,0	6,0	4,1	-1,-1	1,2	0,0	5,2	5,2	5,0	5,0	3,3	5,1	5,1	9,0	1,3	5,0	3,1	5,3	5,0	1,0	0,3	1,0	0,4	5,0	5,0	6,0	6,0	0,5	0,2	0,1	0,6	-1,-1	0,4	5,0
iteration_270	2,1	2,1	0,2	2,2	-1,-1	2,2	0,2	-1,-1	0,5	0,3	5,0	2,1	0,3	0,4	0,3	1,1	2,1	-1,-1	-1,-1	-1,-1	-1,-1	7,0	7,0	0,3	0,3	0,3	0,2	2,2	0,4	1,1	0,4	-1,-1	0,4	0,4	0,4	0,3	0,3	0,3	0,2	0,3	-1,-1	0,6	0,4	0,5	4,1	0,1	0,3
iteration_271	0,4	-1,-1	0,3	0,2	4,3	1,2	0,4	0,4	0,4	0,1	0,2	0,1	0,4	1,0	0,1	0,4	0,1	0,5	0,3	1,1	0,5	0,3	0,2	1,3	0,3	0,2	0,2	0,1	0,3	5,0	-1,-1	0,2	0,1	1,3	3,1	-1,-1	-1,-1	0,3	0,3	0,0	2,2	0,4	2,1	2,1	2,0	1,3	0,3
iteration_272	2,1	4,1	0,2	-1,-1	6,0	0,4	0,1	0,1	2,1	0,1	4,0	0,1	0,1	2,2	0,1	2,3	0,1	0,3	0,1	0,4	2,1	2,1	2,1	3,0	2,0	0,3	0,4	1,0	3,0	-1,-1	3,0	1,4	-1,-1	0,5	1,0	3,0	1,0	1,0	0,4	1,4	0,4	1,5	1,2	-1,-1	1,3	0,8	1,2
iteration_273	2,3	1,3	1,3	0,6	3,0	0,5	0,7	0,7	0,2	3,4	2,2	1,2	1,2	5,0	0,5	3,2	0,5	0,8	0,4	0,3	0,4	3,0	3,0	3,2	-1,-1	0,5	0,4	-1,-1	0,5	-1,-1	0,6	2,1	0,4	0,4	0,4	-1,-1	2,1	0,4	0,4	2,3	1,1	0,3	1,1	-1,-1	1,3	1,2	2,1
iteration_274	3,0	0,5	3,3	2,0	0,3	2,1	4,0	1,3	0,4	4,0	0,2	4,0	1,3	4,0	4,0	2,0	-1,-1	1,1	3,1	5,0	0,5	1,2	3,2	6,0	2,0	4,0	4,0	3,0	-1,-1	0,5	-1,-1	0,4	3,0	-1,-1	2,0	1,0	1,2	1,2	1,2	2,2	4,0	5,0	-1,-1	5,0	-1,-1	3,1	1,2
iteration_275	3,2	4,0	7,0	2,2	7,0	4,1	3,2	3,2	0,5	5,0	2,0	4,2	6,0	1,4	-1,-1	3,0	4,2	3,1	4,2	4,2	3,0	-1,-1	2,2	3,0	3,2	3,0	3,0	0,4	4,0	3,0	2,2	0,4	2,2	-1,-1	2,2	3,2	2,4	0,0	2,4	2,0	5,0	0,2	3,0	2,0	0,3	4,0	0,4
iteration_276	3,0	5,0	5,0	0,1	4,0	0,4	2,1	2,1	0,3	3,0	3,0	2,1	2,0	1,0	2,1	0,5	3,0	2,4	2,0	2,4	0,0	1,1	2,1	3,0	0,4	2,2	2,2	0,4	4,0	0,3	0,1	2,0	4,1	4,0	-1,-1	0,1	4,0	2,1	2,1	0,1	3,1	8,0	7,0	4,1	0,2	4,2	4,0
iteration_277	0,5	5,0	4,5	1,3	4,5	3,0	1,5	-1,-1	1,3	1,5	4,1	4,3	1,5	-1,-1	5,0	0,4	0,8	1,5	2,5	3,0	-1,-1	8,0	-1,-1	0,8	4,4	1,4	-1,-1	0,2	-1,-1	2,1	1,3	4,0	1,3	0,2	0,3	3,0	2,3	3,0	3,0	2,3	5,0	0,1	3,1	2,1	0,4	0,1	5,0
iteration_278	-1,-1	-1,-1	4,1	0,3	0,1	2,2	0,0	0,0	0,5	0,0	3,0	-1,-1	0,1	0,5	0,3	2,0	0,1	0,2	2,0	0,2	0,2	2,3	1,1	0,6	1,3	1,0	1,0	-1,-1	4,0	0,4	0,2	0,2	4,2	5,0	0,3	0,0	4,1	0,3	4,1	4,1	2,0	2,3	2,3	2,0	3,0	5,0	0,4
iteration_279	1,3	0,2	1,2	3,0	0,5	3,2	3,0	2,0	2,1	3,0	0,2	2,0	1,2	-1,-1	1,2	5,0	3,0	5,0	1,2	1,2	3,0	1,2	1,0	2,0	6,0	6,0	1,0	1,0	4,0	0,5	2,0	-1,-1	3,0	0,5	3,0	0,1	1,0	1,0	2,0	0,0	1,4	1,3	0,7	1,4	3,2	3,3	-1,-1
iteration_280	0,4	4,0	4,4	3,1	4,0	5,0	7,0	3,4	5,0	0,5	-1,-1	0,5	-1,-1	5,0	0,5	0,4	4,1	8,0	8,0	7,0	3,0	0,5	0,5	4,0	0,2	0,5	0,4	3,1	4,0	-1,-1	6,0	4,0	4,0	0,2	6,0	-1,-1	3,0	3,0	3,0	5,0	2,0	3,2	3,0	0,2	-1,-1	0,3	5,0
iteration_281	0,5	0,3	0,1	0,2	0,6	0,3	-1,-1	0,3	2,0	0,4	4,0	-1,-1	-1,-1	0,3	0,3	3,2	0,4	0,3	-1,-1	0,3	2,3	2,0	2,3	0,1	0,2	0,2	3,3	1,4	0,4	0,5	1,3	0,2	1,1	1,0	0,5	1,3	0,2	1,1	-1,-1	1,1	3,0	0,4	3,4	3,0	-1,-1	4,0	-1,-1
iteration_282	2,3	4,1	4,3	7,0	2,1	1,2	0,4	4,1	-1,-1	4,2	5,0	-1,-1	4,1	5,0	0,5	0,1	4,2	1,1	0,3	1,3	6,0	6,0	6,0	9,0	0,4	0,3	0,3	0,2	0,3	0,5	0,2	5,0	0,2	0,3	0,2	0,4	0,1	0,1	5,1	0,1	0,4	0,2	0,1	0,1	0,4	0,5	0,1
iteration_283	1,4	0,5	0,4	0,3	1,5	2,1	0,1	0,5	2,0	0,6	0,5	0,6	0,2	1,1	0,2	1,3	0,6	2,1	2,0	0,2	1,1	0,2	0,2	1,0	1,0	-1,-1	-1,-1	-1,-1	0,2	1,2	0,3	2,0	0,3	4,0	0,3	0,2	-1,-1	0,3	2,0	5,2	4,0	4,2	0,2	4,0	0,5	4,5	2,0
iteration_284	1,0	0,5	1,3	4,0	1,2	1,4	4,3	1,0	-1,-1	1,0	0,2	5,0	1,0	-1,-1	0,4	0,3	5,0	-1,-1	1,3	1,3	1,2	1,1	-1,-1	3,0	4,2	0,4	-1,-1	5,0	4,1	0,1	5,1	4,0	0,1	-1,-1	0,1	0,2	2,0	2,0	2,0	2,1	0,4	0,5	0,4	0,4	0,5	0,4	2,3
iteration_285	5,0	-1,-1	-1,-1	0,3	3,2	0,3	-1,-1	3,3	4,1	-1,-1	5,0	0,5	3,3	0,3	0,5	-1,-1	3,3	0,1	3,2	0,1	0,4	4,3	-1,-1	0,5	1,2	1,2	2,3	0,4	5,4	4,0	0,3	3,2	0,3	5,0	0,3	2,3	3,3	3,3	0,2	0,2	0,1	4,3	4,1	4,1	0,4	-1,-1	0,4
iteration_286	0,4	3,0	-1,-1	3,0	3,2	0,2	-1,-1	1,2	4,0	4,0	2,0	4,0	1,2	0,4	1,2	1,1	2,2	0,2	0,4	0,4	-1,-1	4,0	4,0	0,4	1,2	1,2	0,3	2,0	1,4	2,1	3,0	4,0	-1,-1	4,0	3,0	2,1	4,0	0,0	0,4	0,4	0,4	5,0	1,1	0,3	0,2	4,0	5,0
iteration_287	3,0	2,0	3,0	-1,-1	3,0	3,2	-1,-1	1,4	4,0	-1,-1	5,0	2,4	5,0	0,4	5,0	0,3	2,4	4,0	1,2	3,4	2,0	0,4	5,4	2,2	2,3	3,0	2,0	-1,-1	1,4	5,0	3,4	0,4	2,4	5,0	4,0	1,4	0,4	-1,-1	0,4	0,4	4,1	6,0	-1,-1	9,0	1,4	-1,-1	0,0
iteration_288	3,0	3,1	-1,-1	5,4	2,1	0,5	2,4	8,0	0,3	3,4	2,0	3,4	7,0	-1,-1	2,4	0,3	3,4	2,5	0,0	-1,-1	3,1	4,0	4,0	5,3	0,4	0,7	2,0	0,4	5,0	3,1	5,0	4,0	0,4	4,0	5,0	3,0	4,0	0,4	0,4	0,4	2,2	7,0	5,2	2,2	3,0	3,0	0,2
iteration_289	1,0	0,4	0,2	-1,-1	1,2	2,0	2,0	2,2	5,0	0,5	0,2	2,0	2,2	4,0	2,2	2,0	2,2	3,0	3,0	1,0	4,2	0,1	2,1	0,2	2,2	-1,-1	1,0	0,5	3,0	0,5	1,2	1,1	2,3	1,1	2,2	0,3	1,3	2,1	2,1	0,4	0,2	1,2	1,2	1,0	5,0	5,1	1,3
iteration_290	0,3	1,2	1,2	-1,-1	1,2	0,5	0,3	0,3	1,3	1,1	1,0	1,1	1,1	5,0	0,3	0,5	2,3	0,5	0,5	0,2	1,2	0,1	1,0	4,1	0,5	0,6	0,3	4,1	0,4	0,3	0,4	1,3	0,4	3,0	0,2	0,6	0,4	1,1	1,1	1,3	2,2	0,1	2,0	2,0	0,2	3,1	2,3
iteration_291	2,0	2,0	1,0	1,1	3,0	-1,-1	1,0	2,0	2,3	2,0	1,4	2,0	1,1	3,0	1,0	0,1	2,0	1,0	2,0	3,0	1,3	2,0	2,0	0,3	1,1	0,1	1,1	0,1	1,1	0,3	-1,-1	3,1	-1,-1	5,0	-1,-1	0,3	-1,-1	3,0	0,2	0,1	0,2	2,0	2,2	0,2	0,3	2,3	0,3
iteration_292	1,3	0,0	1,3	1,0	3,0	1,4	2,0	1,3	-1,-1	2,0	5,0	1,3	1,0	0,4	0,3	0,2	0,3	2,0	-1,-1	-1,-1	2,3	1,0	1,0	1,2	0,0	0,0	0,5	-1,-1	0,5	0,3	1,5	2,2	1,5	0,4	1,5	1,2	2,5	2,5	2,5	0,7	5,0	1,1	3,1	2,1	0,4	0,3	5,0
iteration_293	0,2	5,0	1,1	3,2	4,1	2,1	4,0	4,0	-1,-1	4,0	3,2	1,2	3,1	2,0	0,3	3,2	3,1	1,1	1,1	1,1	4,0	3,2	5,0	4,0	3,2	3,2	3,1	-1,-1	3,2	0,3	3,2	2,1	3,2	1,4	0,4	0,5	3,1	2,2	0,3	3,1	1,4	0,6	0,8	0,8	4,0	1,4	3,4
iteration_294	4,0	0,2	0,2	-1,-1	0,2	0,5	0,3	0,1	0,4	0,3	4,1	0,3	0,3	1,1	0,3	2,3	0,3	0,6	0,3	0,3	-1,-1	0,5	4,1	1,0	2,3	2,3	0,3	0,5	2,1	5,0	2,3	5,0	0,3	2,0	-1,-1	2,0	2,2	2,2	2,2	-1,-1	0,4	2,3	0,5	-1,-1	2,2	2,0	2,3
iteration_295	0,2	1,2	0,2	-1,-1	-1,-1	-1,-1	2,2	2,2	3,0	1,2	0,5	1,2	2,2	3,0	2,2	5,0	1,0	0,3	2,1	0,3	4,0	1,0	0,0	3,2	2,0	0,2	7,0	3,0	5,0	-1,-1	2,0	4,1	2,0	0,5	6,0	1,1	1,1	1,1	5,0	1,1	4,0	4,4	7,0	-1,-1	3,0	0,1	5,0
iteration_296	0,5	0,5	0,9	1,1	0,1	0,3	0,6	1,5	2,2	0,6	0,4	0,5	0,5	0,2	0,5	0,3	0,6	0,7	0,7	0,7	-1,-1	-1,-1	0,6	0,4	1,3	1,0	0,8	0,2	1,2	-1,-1	1,1	-1,-1	1,1	0,5	1,1	4,0	-1,-1	5,0	4,1	4,1	1,1	1,2	1,2	2,0	3,0	0,3	1,0
iteration_297	3,1	-1,-1	3,3	6,0	4,0	2,0	2,3	2,3	3,0	2,3	0,3	2,3	4,3	3,0	7,0	3,2	-1,-1	-1,-1	4,0	2,3	3,3	0,6	2,0	1,3	4,2	-1,-1	6,0	2,0	5,0	0,2	6,0	2,1	-1,-1	5,0	3,0	2,1	5,3	-1,-1	4,1	2,1	2,3	6,0	7,0	7,0	0,3	5,0	7,0
iteration_298	0,3	2,0	0,2	4,0	0,1	3,0	0,0	0,0	1,1	0,2	0,2	1,0	4,2	5,0	4,0	4,0	4,2	3,0	3,0	3,0	0,1	0,2	0,2	2,2	8,0	8,0	8,0	4,1	2,0	0,5	4,0	0,2	-1,-1	0,3	0,1	0,4	0,2	0,3	0,3	0,3	3,1	0,3	0,3	0,2	0,4	-1,-1	0,3
iteration_299	-1,-1	1,1	5,1	-1,-1	0,1	-1,-1	2,1	0,2	5,0	5,1	5,0	5,1	7,0	0,4	2,1	5,0	0,2	0,3	-1,-1	3,1	1,1	1,1	1,1	5,1	2,0	1,4	2,0	0,3	2,3	2,3	0,5	3,0	2,1	0,3	2,1	2,3	0,1	5,0	3,1	0,1	2,3	0,4	0,6	-1,-1	0,5	0,1	0,3
iteration_300	4,0	4,0	-1,-1	2,2	-1,-1	3,1	2,2	2,2	0,5	4,0	-1,-1	5,0	-1,-1	0,3	2,2	4,0	4,0	3,2	3,2	3,2	0,6	5,0	5,0	-1,-1	3,2	1,2	3,0	2,2	0,6	1,3	0,4	-1,-1	1,2	3,1	3,0	1,2	0,2	0,2	0,6	0,2	3,0	1,1	3,1	3,1	0,4	0,3	-1,-1
iteration_301	0,4	2,0	1,2	2,3	1,2	-1,-1	1,3	0,5	4,0	-1,-1	-1,-1	2,2	1,3	-1,-1	0,5	0,4	3,0	5,0	4,3	1,3	1,2	2,0	0,5	4,0	-1,-1	0,3	0,6	0,4	2,2	-1,-1	-1,-1	2,0	2,3	0,3	2,3	5,0	-1,-1	2,0	2,0	4,0	1,3	0,4	0,4	1,3	4,0	1,1	2,1
iteration_302	4,0	0,2	4,1	0,2	4,1	1,3	-1,-1	2,3	0,4	0,2	2,3	4,1	-1,-1	5,0	0,2	2,1	4,1	0,4	1,1	0,4	0,3	2,1	2,1	1,1	0,2	0,2	0,2	-1,-1	0,4	0,5	0,4	2,2	0,2	1,2	-1,-1	0,4	0,3	0,3	0,3	-1,-1	2,0	0,3	1,1	1,2	2,1	1,1	1,1
iteration_303	2,3	3,2	3,3	1,1	0,5	0,3	1,3	4,0	1,0	3,1	5,0	3,1	4,0	0,0	3,1	1,4	4,0	1,1	1,2	0,4	2,0	5,0	2,1	1,1	4,0	-1,-1	4,0	1,2	4,1	0,4	-1,-1	3,0	1,1	0,4	4,2	0,6	2,0	3,0	-1,-1	2,0	4,0	4,1	6,0	2,1	2,0	0,3	5,0
iteration_304	4,0	2,0	0,0	-1,-1	4,0	2,3	-1,-1	0,4	3,2	2,0	0,5	0,4	0,4	0,4	2,0	-1,-1	2,0	-1,-1	0,3	2,0	0,6	0,7	0,6	0,5	2,0	2,0	0,0	0,5	2,2	0,5	0,3	-1,-1	2,1	4,0	-1,-1	0,6	2,2	2,2	2,2	0,3	0,5	2,0	2,1	0,1	4,0	8,0	0,3
iteration_305	0,4	2,0	1,4	0,3	1,4	0,4	0,4	0,7	2,3	0,4	0,3	0,4	0,7	2,0	1,0	0,5	1,3	0,2	0,6	0,2	0,6	-1,-1	0,4	-1,-1	0,3	0,2	0,2	0,3	0,3	-1,-1	0,3	1,2	-1,-1	1,0	0,0	0,5	0,2	1,0	0,2	1,0	1,3	1,0	1,3	1,0	0,5	1,1	1,0
iteration_306	5,0	1,2	1,2	1,1	1,2	0,5	1,1	1,2	1,3	-1,-1	-1,-1	2,0	0,3	4,0	2,0	0,3	0,3	1,3	0,4	0,4	1,2	1,2	1,3	1,2	-1,-1	1,2	1,1	1,1	5,0	1,1	-1,-1	2,0	5,0	0,4	5,0	1,0	3,0	1,0	4,0	4,0	0,3	-1,-1	1,3	1,3	4,0	-1,-1	1,3
iteration_307	2,1	1,4	2,0	0,2	2,0	0,2	0,0	0,2	5,0	0,2	0,5	0,2	2,0	5,0	0,2	0,4	0,0	-1,-1	0,2	0,2	4,0	0,5	0,2	-1,-1	0,3	0,3	0,3	0,2	0,3	2,3	0,0	0,3	0,3	2,3	0,5	0,3	0,4	0,1	0,1	0,5	-1,-1	-1,-1	5,0	3,3	1,1	-1,-1	2,3
iteration_308	0,3	0,5	0,7	1,3	-1,-1	2,0	1,5	0,5	1,2	1,2	-1,-1	0,5	1,2	1,3	1,5	2,2	1,2	1,5	2,0	2,0	1,2	4,2	4,2	-1,-1	-1,-1	3,0	2,5	2,0	9,0	2,1	1,3	5,0	3,0	0,1	3,0	0,4	6,0	6,0	3,0	2,0	-1,-1	2,0	0,1	3,0	0,2	-1,-1	4,1
iteration_309	0,5	0,4	0,4	2,0	0,5	0,4	1,2	-1,-1	5,0	1,2	2,1	-1,-1	1,2	2,0	1,2	0,5	1,2	0,6	0,6	1,0	1,0	1,1	3,0	2,2	-1,-1	1,5	1,0	2,0	2,0	4,0	2,0	1,2	2,0	1,1	2,0	3,0	2,0	5,0	2,0	1,2	3,2	-1,-1	4,0	4,0	4,0	0,1	4,0
iteration_310	2,1	4,0	0,1	0,1	4,1	1,3	0,1	0,2	3,0	0,1	1,2	4,0	0,0	5,0	0,0	1,2	0,1	0,3	0,4	0,4	-1,-1	0,3	0,3	3,0	0,2	1,0	0,2	0,5	4,0	0,5	0,4	1,4	4,1	1,2	0,1	0,5	5,0	0,5	5,0	4,4	1,1	1,0	0,1	2,0	5,0	6,0	4,0
iteration_311	4,0	0,2	3,1	1,0	3,1	0,2	4,0	0,1	5,0	3,0	4,0	1,1	4,0	4,0	-1,-1	0,3	4,0	1,2	3,2	1,0	-1,-1	2,1	3,0	0,8	0,4	1,0	-1,-1	0,4	3,0	3,0	2,0	0,4	2,4	4,0	1,4	-1,-1	0,4	0,4	2,4	2,4	-1,-1	1,4	-1,-1	2,4	5,0	4,0	1,0
iteration_312	0,5	3,2	3,2	0,2	3,3	0,2	3,2	3,0	0,2	3,0	2,2	0,4	3,2	3,1	0,2	0,1	0,2	-1,-1	3,2	3,0	0,1	-1,-1	0,4	6,0	0,3	0,3	0,0	2,2	5,0	0,4	2,0	1,2	7,0	2,0	7,0	2,4	3,0	5,2	3,0	6,0	0,5	3,0	1,4	-1,-1	1,2	-1,-1	2,4
iteration_313	4,0	0,4	2,2	-1,-1	2,2	4,0	1,2	1,2	1,1	2,0	0,5	3,0	3,0	-1,-1	-1,-1	3,0	1,2	2,2	2,2	3,0	2,0	1,1	1,1	1,0	1,1	0,3	0,3	0,1	1,3	0,5	-1,-1	-1,-1	-1,-1	1,2	0,3	0,5	1,3	0,4	-1,-1	0,3	5,0	1,3	2,0	4,3	0,3	0,2	-1,-1
iteration_314	5,0	1,0	1,0	3,0	1,0	0,2	1,0	3,0	-1,-1	1,0	2,1	0,0	1,0	0,2	3,0	2,0	-1,-1	0,0	0,0	0,2	0,1	2,0	2,0	0,0	1,0	-1,-1	4,0	5,0	5,0	0,4	3,0	0,4	8,0	2,0	-1,-1	2,1	5,0	5,0	3,4	3,4	2,2	4,0	5,0	3,0	1,2	2,0	2,0
iteration_315	1,3	2,0	1,3	1,0	1,3	1,2	1,0	1,3	0,4	3,0	4,0	-1,-1	0,3	5,0	0,3	0,2	1,0	1,0	0,2	1,0	1,3	4,0	2,0	1,3	0,1	0,1	-1,-1	-1,-1	0,2	3,0	1,2	0,4	0,1	5,0	0,1	1,2	0,1	0,5	0,0	0,0	5,0	1,1	1,0	0,1	0,3	4,0	0,1
iteration_316	-1,-1	0,4	0,5	0,4	-1,-1	3,0	0,3	0,6	3,0	0,5	4,0	0,3	0,4	-1,-1	4,3	2,3	0,5	1,2	1,1	1,1	-1,-1	0,2	4,1	0,5	0,4	2,1	0,4	0,4	0,3	3,0	0,2	2,1	0,5	0,3	0,5	1,1	2,3	0,3	0,3	2,3	4,0	0,4	-1,-1	2,1	4,0	2,1	0,4
iteration_317	-1,-1	2,0	1,2	0,0	1,2	0,5	1,0	0,2	0,4	-1,-1	0,4	0,2	1,0	5,0	1,0	5,0	1,0	0,2	1,3	1,2	0,6	0,4	0,6	4,0	2,0	-1,-1	4,0	0,1	3,0	0,2	3,0	3,0	0,1	1,3	3,1	0,1	0,1	0,1	3,0	3,0	5,0	1,1	3,0	4,0	1,4	0,7	2,0
iteration_318	0,4	3,0	1,3	2,0	2,1	2,3	3,0	0,3	1,2	0,0	5,0	2,3	3,0	3,1	3,0	0,5	-1,-1	3,0	4,0	4,0	0,2	3,3	4,0	5,0	1,0	2,5	2,5	3,0	4,0	3,0	-1,-1	0,5	6,0	4,0	1,0	1,0	2,2	2,3	2,2	4,3	2,3	3,0	5,0	2,0	5,0	3,0	2,2
iteration_319	1,2	0,4	-1,-1	3,1	0,3	0,4	6,0	6,0	5,0	4,0	0,5	6,0	3,1	3,2	-1,-1	4,0	3,1	3,1	3,1	3,3	8,0	3,4	-1,-1	3,1	3,0	7,0	3,0	0,2	5,0	4,0	2,1	1,4	2,1	0,2	3,1	2,0	3,0	0,5	0,5	1,1	0,3	3,0	-1,-1	3,3	0,3	0,2	2,0
iteration_320	0,3	-1,-1	0,1	0,5	4,0	2,0	0,2	0,4	0,4	0,3	1,2	0,4	0,4	2,0	0,3	1,4	-1,-1	1,2	1,0	1,0	0,5	1,1	1,3	1,3	1,0	1,3	0,4	5,3	0,4	3,1	0,3	4,0	2,1	3,1	0,5	3,2	2,1	4,0	2,1	2,1	3,0	0,4	1,3	1,1	3,1	3,1	2,3
iteration_321	-1,-1	0,3	0,1	5,3	0,1	1,2	0,4	0,4	5,0	0,3	1,3	0,4	0,4	4,0	0,4	0,5	-1,-1	0,3	0,5	0,5	0,3	1,3	1,3	2,1	0,4	0,4	0,4	2,3	5,0	0,2	5,3	4,0	7,0	0,4	2,0	5,2	7,0	4,0	5,0	7,0	0,4	2,4	0,4	-1,-1	0,4	0,6	2,0
iteration_322	0,3	1,0	1,1	0,4	0,2	1,0	0,3	1,2	3,0	0,3	1,4	1,2	0,3	2,1	0,3	4,0	-1,-1	1,1	1,1	0,1	1,0	1,4	1,2	2,2	4,2	0,1	0,1	0,3	0,5	5,0	0,5	1,1	0,1	1,1	0,4	1,2	0,3	0,3	0,3	1,2	5,0	0,3	4,1	4,2	4,0	4,1	4,2
iteration_323	0,4	2,2	0,3	5,2	2,3	2,0	5,2	5,2	0,5	5,1	0,3	0,4	5,1	0,2	5,2	0,5	5,1	6,0	6,0	1,2	-1,-1	0,4	0,3	0,1	0,3	0,3	5,1	0,4	5,0	-1,-1	5,2	1,4	0,2	0,2	0,2	0,3	0,4	0,6	0,4	-1,-1	0,5	0,3	0,5	0,2	0,0	0,1	0,4
iteration_324	-1,-1	0,3	3,0	3,0	0,0	0,3	0,0	6,0	3,2	0,0	0,5	3,0	6,0	3,0	-1,-1	0,5	0,6	0,1	0,2	0,2	6,0	3,0	0,0	-1,-1	3,1	-1,-1	3,4	5,0	4,0	3,0	6,0	0,4	8,0	3,2	6,0	4,0	5,2	5,2	5,2	3,2	2,0	8,0	5,0	5,0	2,2	2,2	5,0
iteration_325	4,1	4,0	6,0	3,5	6,0	0,4	4,2	2,3	0,2	-1,-1	5,0	4,3	4,2	5,0	4,3	3,0	2,2	0,6	0,6	0,2	2,0	4,0	9,0	0,2	7,0	0,3	3,3	1,2	0,4	3,2	1,3	-1,-1	1,3	5,0	1,1	4,0	0,5	1,2	0,5	1,2	4,0	-1,-1	2,1	2,1	0,3	1,0	0,3
iteration_326	5,0	0,3	2,2	0,7	-1,-1	0,4	2,3	0,6	-1,-1	2,3	5,0	0,6	0,5	0,2	-1,-1	0,4	0,6	2,4	0,7	0,7	4,2	4,2	4,4	0,2	-1,-1	0,5	0,5	2,3	0,5	4,0	0,7	0,4	2,1	2,3	2,1	2,4	0,4	0,4	2,3	0,4	3,2	0,4	0,5	2,0	2,3	2,3	0,3
iteration_327	1,2	-1,-1	2,0	4,4	2,0	0,2	1,4	5,0	5,0	5,0	1,1	1,4	5,0	3,2	-1,-1	0,2	1,4	1,2	1,2	1,0	3,0	-1,-1	1,1	1,2	0,5	0,5	1,1	1,4	5,0	2,2	5,0	0,5	1,4	0,5	2,0	4,2	0,7	-1,-1	1,3	0,7	5,0	1,0	4,0	1,0	0,10	0,5	4,4
iteration_328	2,0	1,2	0,4	-1,-1	1,2	4,0	1,2	1,2	5,0	0,2	2,3	0,2	1,2	0,5	1,2	-1,-1	0,2	-1,-1	5,0	1,0	4,0	2,2	2,2	1,4	0,3	4,0	0,3	3,0	1,1	0,2	0,1	3,0	3,1	0,4	4,0	0,0	4,0	4,0	5,0	2,1	2,2	3,4	2,4	2,4	4,0	3,0	-1,-1
iteration_329	3,0	0,5	1,5	3,4	1,0	5,0	1,4	4,0	0,4	1,4	0,3	4,0	4,0	0,1	0,9	5,0	3,5	3,4	2,4	2,4	-1,-1	1,2	1,2	-1,-1	4,5	1,5	4,5	1,4	-1,-1	1,0	4,0	5,0	-1,-1	0,3	1,4	2,0	2,0	5,0	2,0	2,0	2,1	1,3	-1,-1	2,3	1,4	0,7	3,0
iteration_330	0,2	1,1	0,3	2,1	1,0	5,0	-1,-1	2,1	2,1	2,2	1,1	2,2	0,3	5,0	2,1	1,2	0,3	0,2	5,2	7,0	0,2	1,2	3,0	1,2	2,2	2,2	2,2	0,5	4,0	1,2	2,1	0,2	2,1	5,0	-1,-1	1,1	2,1	2,1	2,1	0,2	0,5	0,5	0,8	0,8	0,2	0,3	2,4
iteration_331	0,5	3,1	3,0	7,0	0,1	0,5	5,0	2,0	0,5	5,0	2,2	5,0	5,0	4,0	2,0	2,0	5,0	5,2	0,3	-1,-1	4,1	5,0	4,0	5,0	2,0	0,0	-1,-1	3,0	5,0	4,0	-1,-1	3,1	2,0	2,1	7,0	3,0	5,0	-1,-1	-1,-1	0,1	0,5	2,1	0,3	0,3	3,2	5,0	2,2
iteration_332	0,5	0,3	0,3	3,3	0,8	2,3	3,3	0,6	3,2	3,0	3,2	0,3	3,3	1,2	0,3	3,0	0,6	3,3	0,6	2,3	3,3	0,2	0,2	9,0	1,3	2,0	-1,-1	3,1	0,4	0,4	0,2	5,0	3,1	0,2	3,3	0,5	8,0	5,1	-1,-1	8,0	4,0	3,1	7,0	0,1	0,2	0,3	7,0
iteration_333	3,0	-1,-1	0,4	-1,-1	3,1	5,0	0,6	0,2	0,3	0,2	4,1	3,4	0,6	-1,-1	3,0	1,4	3,0	-1,-1	2,4	2,4	-1,-1	3,1	0,5	2,2	4,0	4,0	3,4	5,0	0,4	3,2	3,2	5,1	2,2	5,0	2,2	6,0	2,0	2,0	2,0	0,4	0,2	3,0	2,0	-1,-1	4,0	4,0	-1,-1
iteration_334	5,0	2,0	-1,-1	4,0	4,0	1,3	2,1	-1,-1	0,5	5,0	1,1	2,1	2,1	3,1	2,1	3,0	2,1	1,1	2,3	0,4	2,1	1,1	3,0	2,1	3,0	3,0	2,1	2,3	-1,-1	4,0	-1,-1	0,2	1,3	0,3	4,0	1,0	1,2	0,5	1,2	1,0	2,0	2,0	1,0	3,0	0,5	0,8	0,2
iteration_335	-1,-1	3,2	5,0	2,0	0,2	2,0	3,0	3,0	4,0	3,0	0,5	3,0	-1,-1	1,1	3,0	0,3	3,0	3,0	1,0	4,0	2,0	2,1	1,4	1,3	-1,-1	2,3	1,3	3,0	1,4	5,0	1,4	5,0	2,4	0,4	-1,-1	1,0	7,0	-1,-1	2,0	2,0	-1,-1	0,4	0,6	0,2	2,0	1,4	5,2
iteration_336	-1,-1	0,3	1,0	4,0	1,0	-1,-1	3,0	3,0	0,4	-1,-1	0,5	3,0	2,0	1,3	2,0	0,3	-1,-1	2,4	3,0	2,0	1,2	2,4	1,4	3,0	2,0	0,5	0,0	2,2	2,3	0,5	0,5	4,0	4,0	0,4	2,3	0,3	6,0	2,0	2,0	2,0	2,0	0,7	1,4	1,3	2,0	0,4	4,4
iteration_337	4,0	0,5	4,4	6,0	4,1	5,0	6,0	-1,-1	0,1	4,4	2,0	4,4	-1,-1	2,3	6,0	-1,-1	2,4	9,0	4,0	3,0	4,0	0,4	2,4	2,4	2,4	2,4	4,4	2,1	5,0	0,2	1,1	1,0	3,0	5,0	1,1	1,1	2,0	2,0	-1,-1	3,0	3,0	4,1	5,0	6,0	0,4	1,1	6,0
iteration_338	4,0	1,2	4,2	0,2	5,0	4,0	0,3	0,3	0,2	0,3	4,1	0,3	0,3	2,0	-1,-1	0,2	4,1	3,2	3,1	1,1	0,8	0,3	0,2	1,2	0,2	-1,-1	0,2	2,1	1,1	1,1	0,2	5,0	3,0	5,0	3,0	0,2	3,0	3,0	6,0	3,0	0,3	1,0	0,1	0,1	0,5	0,0	2,0
iteration_339	4,1	-1,-1	4,0	-1,-1	4,0	5,0	0,3	0,3	4,0	0,3	0,5	4,3	4,3	-1,-1	0,3	3,0	4,1	6,0	5,3	-1,-1	2,0	0,3	4,5	5,0	0,3	-1,-1	0,3	0,4	2,3	1,2	-1,-1	0,3	-1,-1	3,0	2,3	0,5	0,1	0,1	0,3	0,4	0,5	-1,-1	1,3	1,2	0,5	1,5	0,4
iteration_340	-1,-1	-1,-1	4,2	4,4	1,2	0,5	0,6	8,0	2,3	-1,-1	3,0	0,6	8,0	3,0	-1,-1	0,2	8,0	0,7	0,9	0,2	4,3	0,3	0,3	4,0	4,1	-1,-1	-1,-1	-1,-1	1,4	2,3	4,4	0,4	0,4	4,0	0,4	2,4	0,2	0,2	0,2	0,2	0,4	4,4	4,0	4,4	0,3	0,1	4,0
iteration_341	3,0	0,2	2,1	3,2	2,1	5,0	-1,-1	3,1	3,1	0,0	0,5	2,2	3,1	2,0	-1,-1	5,0	5,0	5,0	-1,-1	-1,-1	3,1	-1,-1	0,3	1,1	3,1	6,0	3,1	3,2	3,0	1,2	0,2	4,0	6,0	1,2	3,2	1,2	5,0	5,0	5,0	5,0	2,1	0,4	2,2	2,2	0,3	0,5	3,2
iteration_342	4,1	5,0	4,1	-1,-1	-1,-1	-1,-1	4,4	-1,-1	4,0	0,5	-1,-1	-1,-1	4,1	4,0	0,5	0,5	0,5	6,0	6,0	2,4	3,1	3,4	3,4	3,0	0,1	0,4	0,9	0,4	4,0	-1,-1	4,4	5,0	4,4	3,1	0,0	1,4	0,4	4,0	9,0	0,4	0,3	3,0	3,0	3,3	1,3	4,0	0,0
iteration_343	5,0	5,0	3,0	1,1	7,0	-1,-1	3,0	2,1	-1,-1	2,1	2,3	2,0	2,1	4,0	1,1	-1,-1	3,0	2,1	-1,-1	1,1	-1,-1	1,3	3,0	2,1	1,1	1,1	0,5	4,1	1,2	-1,-1	-1,-1	1,2	0,3	0,3	5,0	1,2	-1,-1	-1,-1	-1,-1	0,2	0,2	4,1	4,0	4,0	1,0	0,2	4,1
iteration_344	0,4	0,3	0,5	6,0	0,2	2,3	4,3	4,2	0,4	2,3	2,3	2,2	-1,-1	4,1	4,2	0,2	2,2	2,3	0,6	2,3	4,4	2,2	0,5	4,3	0,4	-1,-1	0,4	4,0	4,0	3,1	2,0	-1,-1	-1,-1	4,1	6,0	2,1	-1,-1	4,5	2,5	2,5	0,3	8,0	8,0	8,0	2,2	6,0	-1,-1
iteration_345	3,0	5,0	1,0	0,1	1,0	0,3	-1,-1	0,0	1,3	1,0	4,0	-1,-1	1,0	0,4	1,1	1,3	4,0	0,2	-1,-1	0,1	0,3	1,0	1,1	1,2	2,0	1,1	1,1	0,4	0,2	0,3	0,5	2,0	0,5	0,3	0,1	0,6	0,1	-1,-1	2,4	0,4	-1,-1	0,1	0,5	0,5	0,4	0,2	0,1
iteration_346	0,3	2,0	-1,-1	0,4	2,2	0,4	0,3	0,3	3,0	-1,-1	5,0	-1,-1	2,1	5,0	2,1	0,5	2,1	0,4	0,2	0,4	4,0	0,2	5,2	4,1	0,4	2,2	0,4	1,3	0,3	0,3	0,4	1,3	-1,-1	0,5	-1,-1	0,2	1,3	2,0	-1,-1	2,0	4,0	0,5	4,4	0,4	2,0	1,4	0,7
iteration_347	0,5	3,2	3,2	3,0	0,4	3,0	4,0	5,0	4,0	-1,-1	4,0	4,0	2,2	3,0	5,0	2,2	5,0	2,0	5,0	4,0	2,0	-1,-1	5,0	2,0	2,2	-1,-1	0,5	5,0	3,0	0,4	4,0	-1,-1	4,0	1,0	3,0	1,2	2,0	2,0	2,0	2,2	4,1	2,0	6,0	0,1	4,0	-1,-1	-1,-1
iteration_348	0,4	5,0	4,1	2,0	4,1	2,0	1,1	5,0	1,2	-1,-1	0,2	5,0	1,1	1,1	5,0	4,0	5,0	-1,-1	2,0	1,1	2,0	1,1	1,1	-1,-1	8,0	8,0	5,0	2,0	-1,-1	4,0	1,2	4,0	2,0	0,2	-1,-1	1,0	4,0	2,0	4,0	0,3	0,5	1,1	1,4	0,2	0,4	0,3	2,0
iteration_349	2,2	0,4	2,2	0,1	2,2	5,0	2,0	0,3	1,4	2,1	5,0	2,1	0,2	1,1	0,3	0,2	2,1	5,0	-1,-1	5,0	0,6	3,1	5,0	1,2	0,3	0,2	0,2	-1,-1	5,0	1,1	0,4	2,3	0,1	0,5	5,4	1,0	3,0	2,1	0,3	-1,-1	0,2	0,9	0,5	0,5	-1,-1	0,6	0,7
iteration_350	0,3	5,0	5,0	2,1	0,3	0,5	5,1	2,0	2,3	5,1	-1,-1	2,0	2,0	3,1	5,1	0,4	5,1	-1,-1	0,1	0,1	-1,-1	2,1	2,3	5,0	0,1	5,0	0,5	2,3	0,5	-1,-1	0,7	0,3	0,7	0,3	-1,-1	0,4	0,4	0,5	0,4	0,4	-1,-1	2,0	2,3	2,3	5,0	1,3	-1,-1
iteration_351	0,5	5,0	2,5	4,3	3,5	3,1	6,0	-1,-1	0,3	4,5	5,0	0,8	-1,-1	0,5	4,5	0,4	0,8	7,0	7,0	5,0	0,7	-1,-1	5,3	4,0	4,2	0,7	-1,-1	0,5	4,0	0,1	0,2	0,4	0,2	4,0	0,3	0,0	0,4	0,4	0,2	0,4	4,1	3,0	7,0	4,0	-1,-1	1,4	4,0
iteration_352	4,0	0,2	1,0	-1,-1	1,2	0,3	1,0	2,0	1,3	2,0	-1,-1	-1,-1	1,0	4,0	-1,-1	4,0	1,0	0,1	1,1	1,1	2,0	-1,-1	3,0	1,0	2,0	2,0	2,0	4,0	2,0	5,0	5,0	0,5	1,0	0,4	1,0	4,0	0,2	1,2	-1,-1	1,3	2,1	-1,-1	3,0	2,3	-1,-1	0,3	2,2
iteration_353	2,2	1,0	-1,-1	1,4	3,0	4,1	0,4	0,6	-1,-1	1,0	0,4	1,2	1,2	1,0	1,2	1,4	0,6	0,1	4,4	4,4	1,4	0,2	0,2	2,0	0,6	1,4	0,6	0,4	1,0	4,0	0,0	0,5	1,0	-1,-1	1,4	0,0	0,4	0,1	0,1	0,4	0,2	1,3	0,5	0,5	1,3	1,3	0,7
iteration_354	1,4	0,5	0,9	-1,-1	1,0	3,0	0,7	0,8	2,0	0,7	-1,-1	0,7	0,8	4,0	0,8	0,1	0,7	3,4	0,4	0,4	1,3	0,3	3,3	2,5	-1,-1	-1,-1	-1,-1	3,2	0,5	2,0	3,2	0,2	0,4	-1,-1	5,0	1,2	0,3	0,3	0,3	0,3	5,0	0,3	4,2	4,2	0,5	0,4	4,1
iteration_355	2,1	1,0	2,0	2,0	-1,-1	2,0	-1,-1	4,0	0,4	-1,-1	0,5	2,0	2,0	4,0	0,0	2,3	-1,-1	4,0	2,0	-1,-1	2,3	2,5	0,0	1,0	0,3	0,3	0,3	5,0	0,4	0,2	2,4	0,2	2,4	1,4	3,4	-1,-1	2,2	2,0	0,6	0,4	0,3	4,0	3,0	1,3	0,5	1,2	0,2
iteration_356	-1,-1	4,0	6,0	1,2	4,0	5,0	4,0	4,0	0,4	4,0	0,3	3,2	3,2	2,0	3,2	0,4	2,0	5,0	5,0	5,0	-1,-1	3,2	3,1	4,0	0,5	3,1	-1,-1	0,3	2,0	3,0	1,1	2,0	1,2	1,3	1,2	1,0	2,2	0,2	2,2	2,2	5,0	2,0	1,0	1,0	0,2	1,1	3,0
iteration_357	1,4	0,2	0,5	1,0	1,2	2,1	1,4	0,4	0,3	-1,-1	0,3	1,4	1,1	0,5	-1,-1	3,0	1,4	-1,-1	2,4	1,1	0,1	-1,-1	0,7	-1,-1	3,4	3,0	3,0	4,0	1,1	2,2	1,0	0,4	5,0	-1,-1	4,1	3,0	4,2	1,2	4,2	1,2	-1,-1	0,1	2,0	0,3	5,0	6,0	4,0
iteration_358	1,3	0,5	1,5	3,2	1,0	4,0	1,2	3,5	0,3	4,0	0,5	1,2	1,2	0,5	1,2	3,1	-1,-1	3,0	3,0	3,0	0,5	1,5	0,6	1,2	1,1	3,2	4,0	0,4	-1,-1	3,0	3,2	2,2	0,4	2,3	3,2	3,0	2,2	0,4	2,2	0,4	3,0	3,3	3,3	0,3	0,4	-1,-1	0,5
iteration_359	4,0	4,0	5,0	0,6	7,0	-1,-1	4,2	4,4	2,0	1,2	0,5	4,4	4,4	4,0	4,2	-1,-1	-1,-1	0,2	4,1	4,1	5,0	4,4	0,5	3,4	6,0	0,4	6,0	0,4	1,4	5,0	1,2	0,4	1,2	5,0	1,2	1,0	0,4	0,4	0,4	0,4	0,5	4,2	4,4	0,8	0,5	1,1	0,6
iteration_360	0,3	0,5	0,5	0,3	0,2	1,3	0,3	0,3	-1,-1	0,3	-1,-1	0,5	0,3	3,1	0,3	0,2	0,3	0,6	0,5	1,2	4,1	1,1	1,4	3,2	-1,-1	0,2	0,1	-1,-1	0,4	0,4	0,3	0,5	3,2	4,0	0,3	0,6	3,3	-1,-1	3,2	0,5	3,2	1,2	-1,-1	0,4	0,5	3,5	-1,-1
iteration_361	4,0	0,3	-1,-1	2,0	4,2	-1,-1	5,0	1,2	3,2	5,0	4,0	5,0	5,0	0,5	5,0	5,0	-1,-1	5,0	5,0	8,0	3,2	5,0	5,0	1,2	9,0	6,0	4,0	1,1	2,0	-1,-1	-1,-1	4,0	1,1	3,0	1,1	2,1	1,1	4,0	2,0	0,0	2,3	1,0	3,0	1,3	0,2	0,0	1,1
iteration_362	4,1	0,5	0,1	0,4	4,0	0,3	0,2	0,4	4,0	0,2	0,3	0,3	0,3	2,0	0,2	0,5	0,2	-1,-1	0,3	0,2	2,3	0,4	0,4	-1,-1	0,6	0,1	0,1	3,1	1,3	-1,-1	0,4	0,4	3,3	3,2	4,0	-1,-1	0,7	3,4	-1,-1	3,0	4,0	6,0	7,0	7,0	1,0	0,2	4,4
iteration_363	5,0	2,1	1,1	2,2	4,1	0,5	6,0	-1,-1	1,0	2,1	3,0	3,0	0,3	0,2	3,0	-1,-1	3,0	0,3	1,1	1,1	-1,-1	2,0	4,0	0,2	2,2	-1,-1	-1,-1	-1,-1	5,0	0,3	2,2	-1,-1	3,2	-1,-1	3,2	0,2	3,0	-1,-1	0,4	0,4	2,0	3,0	1,0	1,0	0,2	4,1	-1,-1
iteration_364	0,3	0,3	0,2	1,0	0,2	2,1	1,1	0,1	2,0	1,1	0,3	0,1	0,1	5,0	0,1	-1,-1	0,1	3,0	2,1	0,2	0,0	3,0	0,3	0,1	2,0	0,3	2,0	3,0	2,0	4,0	1,0	5,0	1,0	0,1	4,0	3,0	1,0	6,0	5,0	5,0	0,2	1,1	1,1	-1,-1	4,0	3,0	2,0
iteration_365	0,5	0,5	0,4	1,1	0,4	-1,-1	1,1	0,4	2,2	1,1	2,0	1,1	1,3	0,5	1,3	0,2	0,4	1,1	1,1	0,2	0,5	1,1	1,1	1,0	1,2	0,5	0,3	1,2	0,1	-1,-1	0,3	3,0	-1,-1	1,4	0,2	0,2	0,3	1,3	0,3	1,2	2,0	0,4	2,4	0,0	0,5	0,6	0,6
iteration_366	0,4	-1,-1	-1,-1	2,1	0,0	1,4	-1,-1	2,4	5,3	0,5	1,2	2,4	3,1	4,0	5,0	3,0	2,4	0,5	-1,-1	1,1	2,2	3,0	3,0	3,0	3,0	2,0	3,0	-1,-1	0,1	4,1	1,0	0,5	-1,-1	0,4	1,1	0,1	0,3	1,2	1,2	1,3	1,4	0,1	1,0	1,0	-1,-1	0,3	0,3
iteration_367	4,0	1,2	2,2	3,0	2,2	0,5	3,2	2,0	0,5	3,2	5,0	-1,-1	0,2	1,4	-1,-1	2,0	3,2	3,4	3,0	3,4	2,5	0,2	0,0	0,6	2,0	4,0	5,0	2,0	5,0	2,2	2,0	2,1	5,0	5,0	2,0	-1,-1	2,1	4,0	3,1	2,1	0,4	7,0	5,0	5,4	1,3	5,3	2,0
iteration_368	-1,-1	2,0	2,1	0,2	5,0	5,0	0,3	0,1	0,4	0,3	1,4	2,0	0,1	5,0	0,1	3,0	2,2	2,2	2,1	3,2	0,3	0,4	-1,-1	0,1	-1,-1	-1,-1	-1,-1	2,0	0,2	4,0	2,0	0,4	2,0	4,0	0,5	2,0	0,1	2,3	0,1	2,3	2,0	4,0	2,0	6,0	0,4	4,0	2,1
iteration_369	3,0	2,0	1,0	5,0	4,0	5,0	6,0	5,0	0,4	0,0	0,3	1,0	0,2	0,2	6,0	0,4	5,0	5,0	6,0	2,0	5,2	1,0	0,0	0,2	5,3	5,3	1,1	-1,-1	5,0	1,1	0,5	2,0	5,5	2,0	5,0	0,1	-1,-1	6,0	6,0	6,0	0,5	1,0	1,2	1,2	0,3	-1,-1	1,5
iteration_370	-1,-1	2,0	0,1	-1,-1	0,1	0,5	4,1	0,2	3,0	4,1	2,2	0,2	4,1	0,2	4,0	1,2	0,1	0,1	4,5	0,6	-1,-1	0,3	2,1	0,3	5,0	5,0	0,2	2,1	5,0	0,5	-1,-1	0,9	1,1	4,0	-1,-1	2,2	2,0	1,1	1,1	4,0	0,2	2,1	2,2	0,3	4,0	6,0	3,0
iteration_371	0,5	0,4	0,6	0,2	0,6	4,1	-1,-1	0,5	0,2	0,5	4,1	0,5	0,3	0,5	0,3	-1,-1	0,3	1,2	4,0	4,0	0,2	-1,-1	4,3	0,6	0,6	-1,-1	-1,-1	2,0	0,4	0,5	0,2	5,0	2,2	0,3	0,2	0,3	0,2	0,2	0,2	0,2	1,1	0,3	0,3	1,1	5,0	3,2	0,4
iteration_372	1,1	4,0	1,1	2,2	-1,-1	-1,-1	2,1	0,3	1,4	3,0	3,0	1,2	-1,-1	5,0	0,3	0,1	0,3	2,1	2,1	0,3	1,2	3,2	1,0	5,0	0,2	0,3	0,3	2,3	0,3	0,4	2,1	0,5	0,4	3,0	2,1	0,3	0,6	0,3	0,3	3,1	1,1	3,1	0,2	4,0	0,2	0,1	0,4
iteration_373	5,0	-1,-1	3,0	3,2	2,0	5,0	3,2	-1,-1	0,3	3,2	0,4	3,2	6,0	4,0	3,0	0,0	3,0	0,2	5,2	8,0	3,2	3,0	3,4	3,0	0,5	3,0	3,5	3,0	2,2	0,2	5,0	0,5	0,2	0,2	0,2	2,0	0,2	0,5	0,5	0,0	2,2	0,3	0,4	-1,-1	-1,-1	2,1	0,4
iteration_374	0,5	4,1	0,5	2,4	0,2	-1,-1	0,5	2,4	-1,-1	0,5	1,2	0,5	0,5	3,1	0,5	1,4	2,1	0,4	2,4	0,7	6,0	1,4	1,1	0,2	1,4	1,1	1,1	1,4	3,0	4,0	2,4	4,0	2,4	2,0	2,0	5,3	2,0	2,0	0,4	-1,-1	3,1	2,0	1,1	1,1	4,0	5,0	-1,-1
iteration_375	0,3	4,0	-1,-1	0,7	-1,-1	2,2	-1,-1	0,5	3,2	0,5	-1,-1	3,4	3,3	3,2	3,3	1,0	3,4	2,1	2,1	2,1	0,3	0,3	7,0	0,5	3,0	3,0	4,0	0,3	1,4	3,0	0,4	2,0	-1,-1	5,0	0,4	0,0	2,0	2,0	-1,-1	2,4	0,5	1,4	0,4	0,9	3,0	5,0	2,0
iteration_376	4,1	0,2	2,0	5,4	0,2	-1,-1	0,5	5,1	0,5	5,1	5,0	0,5	5,1	4,0	5,1	4,0	5,1	1,1	2,1	1,1	-1,-1	2,1	-1,-1	1,1	9,0	5,0	5,0	5,0	1,4	3,0	1,0	0,4	-1,-1	2,0	0,4	3,0	-1,-1	0,2	0,6	0,2	0,2	1,0	0,0	1,2	3,0	4,0	0,0
iteration_377	1,0	0,4	0,1	2,2	0,3	3,0	2,0	0,3	1,2	2,1	5,0	2,0	0,2	4,0	0,3	3,0	-1,-1	2,0	2,0	2,0	0,3	6,0	6,0	0,0	3,1	0,1	3,2	2,2	2,2	0,5	2,2	0,3	2,2	1,2	4,0	-1,-1	2,2	2,1	0,4	0,4	2,0	3,0	3,0	0,3	5,0	6,0	-1,-1
iteration_378	4,0	4,1	6,0	0,1	2,1	2,3	2,1	2,1	-1,-1	2,1	-1,-1	4,0	2,0	0,4	2,0	1,0	-1,-1	-1,-1	0,4	0,4	0,1	0,1	6,0	-1,-1	3,0	0,0	3,0	4,0	0,2	3,1	0,1	-1,-1	0,3	2,2	0,3	0,2	0,5	0,5	0,4	0,5	0,4	2,1	-1,-1	2,4	0,5	2,3	0,6
iteration_379	1,0	0,1	0,1	0,3	1,1	0,4	0,2	-1,-1	1,0	0,2	-1,-1	0,2	0,3	3,1	0,2	1,3	0,3	0,4	-1,-1	0,2	0,0	0,3	0,3	0,3	1,1	0,4	1,1	0,2	0,3	3,0	0,2	2,0	0,4	-1,-1	0,2	1,2	-1,-1	-1,-1	1,2	1,2	0,5	2,0	0,3	2,3	5,0	0,2	0,5
iteration_380	0,2	2,0	1,0	-1,-1	-1,-1	3,1	1,0	4,0	4,0	1,0	0,5	4,0	4,0	5,0	4,0	0,5	4,0	3,0	0,1	-1,-1	2,0	4,4	0,4	7,0	-1,-1	4,0	0,5	1,0	4,0	2,2	0,0	0,1	0,0	2,0	4,0	2,0	0,0	-1,-1	-1,-1	0,0	2,3	1,0	1,3	1,3	5,0	1,4	1,0
iteration_381	-1,-1	5,0	5,0	1,1	2,1	2,1	-1,-1	-1,-1	-1,-1	4,0	1,4	3,1	3,0	0,5	-1,-1	-1,-1	4,0	2,1	3,0	2,1	0,4	0,5	4,0	1,0	3,0	3,2	3,3	5,0	-1,-1	-1,-1	5,0	2,3	4,1	2,1	4,1	1,1	4,3	2,1	0,4	0,4	0,4	0,2	0,3	-1,-1	0,4	0,5	4,2
iteration_382	-1,-1	1,1	0,1	0,1	-1,-1	4,0	0,1	0,1	4,0	0,1	5,0	0,0	0,0	1,1	-1,-1	0,5	0,1	0,0	0,0	4,1	4,0	1,0	-1,-1	1,0	0,2	0,2	0,5	5,0	0,5	4,0	5,1	0,2	5,1	0,3	-1,-1	5,0	-1,-1	0,3	5,2	0,3	1,2	5,1	1,1	6,0	0,4	0,3	2,3
iteration_383	0,4	2,0	2,1	2,1	-1,-1	1,2	0,2	2,1	5,0	0,2	3,1	2,1	2,1	5,0	0,2	2,1	2,1	0,3	0,3	0,3	2,1	0,2	-1,-1	5,1	0,2	2,1	2,1	0,4	2,2	0,2	0,5	2,3	2,3	3,0	0,5	2,2	2,3	2,3	4,0	4,0	0,2	1,2	0,3	1,1	0,5	1,4	0,5
iteration_384	-1,-1	0,3	1,1	5,4	1,2	4,0	5,0	5,1	3,1	1,4	1,1	6,0	0,5	0,3	6,0	2,0	5,1	3,1	3,4	1,4	-1,-1	6,0	1,1	0,1	7,0	7,0	5,0	5,0	1,4	3,2	6,0	2,1	-1,-1	3,0	6,0	8,0	7,0	2,4	7,0	0,5	3,0	6,0	3,0	6,0	0,5	1,4	-1,-1
iteration_385	0,3	4,0	-1,-1	3,0	0,0	1,1	7,0	3,3	5,0	3,3	2,0	7,0	7,0	2,2	4,0	0,5	7,0	4,1	4,1	5,0	8,0	4,0	4,0	5,0	4,4	0,1	4,1	2,0	0,4	4,1	3,0	3,2	3,0	0,3	3,0	7,0	-1,-1	3,0	3,2	3,0	0,2	0,0	0,0	0,0	5,0	-1,-1	3,0
iteration_386	0,2	0,4	0,1	2,1	-1,-1	4,0	0,2	0,1	0,5	2,1	5,0	0,2	-1,-1	4,1	0,1	0,4	2,1	2,1	2,1	-1,-1	0,1	2,1	2,1	4,1	-1,-1	0,4	0,3	0,4	2,2	4,0	0,5	4,0	2,3	0,4	0,5	3,3	4,0	4,0	2,3	2,3	2,0	-1,-1	2,2	2,2	0,3	0,3	2,2
iteration_387	0,4	3,0	3,1	0,2	0,1	0,5	3,2	3,2	1,4	3,2	1,3	0,1	3,2	1,4	0,1	4,0	3,0	0,6	3,4	3,1	0,6	0,4	0,4	0,6	2,0	2,0	2,1	3,0	0,5	2,2	0,3	0,3	0,3	4,0	-1,-1	2,3	0,4	0,2	0,2	0,1	0,4	3,2	-1,-1	-1,-1	3,0	4,0	0,4
iteration_388	1,0	4,0	3,0	0,0	3,0	0,5	1,0	2,0	3,0	-1,-1	2,3	2,0	1,0	4,1	1,0	3,0	2,0	0,2	1,3	3,0	-1,-1	2,0	4,0	5,0	0,0	3,0	3,0	3,0	3,0	-1,-1	3,0	4,0	3,0	2,2	0,0	1,0	-1,-1	4,0	4,0	4,0	3,0	0,2	3,0	0,2	3,0	2,0	6,0
iteration_389	0,5	-1,-1	1,4	5,0	1,1	0,3	3,4	3,0	0,2	4,0	3,2	3,0	5,0	4,1	-1,-1	4,0	2,4	0,5	3,2	3,1	1,1	1,2	1,2	-1,-1	-1,-1	3,0	7,0	-1,-1	3,2	4,0	3,3	3,0	2,2	3,0	3,3	-1,-1	2,2	2,2	4,0	4,0	3,1	5,0	6,0	3,1	-1,-1	4,0	5,0
iteration_390	0,4	2,0	1,1	0,1	1,1	4,0	1,1	1,1	0,5	0,1	-1,-1	0,1	1,0	0,5	1,1	2,3	1,0	2,1	3,0	2,1	0,3	0,4	0,2	1,5	3,0	2,2	1,3	0,4	0,3	3,2	0,2	2,0	0,6	3,0	0,1	3,2	1,4	1,2	1,4	1,2	1,2	1,1	2,0	2,0	0,2	1,1	2,0
iteration_391	0,4	4,0	4,2	4,0	0,2	1,0	6,0	6,0	0,5	-1,-1	1,4	6,0	2,2	2,2	2,2	4,0	6,0	4,0	2,0	2,0	2,3	2,4	4,4	2,2	-1,-1	2,2	2,2	2,0	-1,-1	0,5	4,0	0,3	4,0	2,0	4,0	2,4	2,3	2,3	2,0	2,3	1,0	1,0	2,0	3,0	0,5	2,2	-1,-1
iteration_392	4,0	0,5	4,2	1,1	0,2	2,3	0,3	4,1	1,1	5,0	2,2	-1,-1	1,2	-1,-1	4,1	5,0	0,3	0,5	2,1	-1,-1	4,1	6,0	0,3	1,2	9,0	9,0	4,0	0,5	1,2	2,0	1,4	5,0	0,3	3,0	0,6	2,0	4,2	1,1	1,1	4,1	0,5	-1,-1	1,5	1,5	4,1	2,1	4,5
iteration_393	3,1	1,1	1,1	2,0	4,0	3,0	2,0	2,0	0,2	2,0	3,1	1,1	2,0	1,2	2,0	5,0	1,1	1,0	4,0	4,0	1,2	1,1	4,0	1,2	-1,-1	5,0	2,0	-1,-1	2,0	2,1	2,0	4,0	2,0	2,0	2,0	-1,-1	3,0	3,0	3,0	3,0	5,0	3,0	4,0	4,0	2,1	2,0	3,0
iteration_394	0,5	4,0	2,2	-1,-1	2,3	1,3	3,2	5,0	0,2	-1,-1	0,2	5,0	5,0	2,3	-1,-1	0,4	3,2	1,2	-1,-1	3,3	3,1	2,2	0,1	2,3	0,4	-1,-1	0,4	4,0	0,4	3,0	3,2	0,4	3,2	5,0	-1,-1	5,0	0,5	3,1	3,3	3,3	0,4	2,2	-1,-1	0,4	3,1	6,0	0,4
iteration_395	0,3	-1,-1	4,0	2,2	0,5	4,0	3,2	-1,-1	0,5	3,2	3,0	3,0	3,2	0,2	3,2	4,0	3,0	1,2	4,0	3,2	0,5	2,0	4,0	3,1	6,0	-1,-1	-1,-1	0,5	4,0	5,0	-1,-1	0,5	2,2	0,5	2,3	4,2	2,0	-1,-1	0,7	2,0	2,1	2,2	-1,-1	2,2	5,0	1,2	2,0
iteration_396	0,2	3,0	-1,-1	0,1	2,2	4,0	2,0	0,2	2,0	2,0	-1,-1	2,1	0,2	0,2	2,0	5,0	2,0	2,3	4,0	2,0	1,2	2,2	2,2	0,1	3,0	6,0	6,0	0,5	4,0	0,3	4,1	2,0	0,4	2,0	0,4	4,1	-1,-1	1,4	1,0	-1,-1	1,4	1,0	-1,-1	0,4	-1,-1	2,0	0,4
iteration_397	1,3	0,4	1,3	-1,-1	0,6	3,0	0,4	1,1	1,1	5,0	-1,-1	0,4	5,0	0,5	0,4	4,0	0,4	2,1	1,3	2,1	1,1	0,4	0,4	1,4	3,1	3,1	1,1	4,0	2,1	3,1	4,4	1,2	4,1	3,2	0,1	3,1	1,1	1,1	5,0	1,1	0,5	3,0	3,0	3,0	2,2	0,4	0,1
iteration_398	4,0	5,0	4,0	3,0	4,0	4,0	0,4	4,0	4,0	6,0	1,3	6,0	1,0	3,0	1,0	2,3	1,0	4,0	1,0	4,0	3,0	4,0	3,3	2,0	1,3	1,3	3,0	1,0	5,0	4,0	3,0	2,2	2,0	0,2	3,0	0,0	0,2	2,2	0,2	0,2	4,0	2,0	1,0	3,0	0,5	-1,-1	0,0
iteration_399	3,1	1,1	0,2	0,1	0,2	1,3	0,2	0,2	4,0	0,2	1,1	0,2	0,2	0,4	-1,-1	4,0	0,1	1,1	-1,-1	1,1	3,1	1,1	0,2	0,3	4,1	0,1	4,0	0,5	0,1	2,0	3,5	0,5	0,1	2,0	0,4	1,1	0,3	-1,-1	0,4	0,3	5,0	1,4	4,4	5,0	5,0	2,0	4,2
iteration_400	-1,-1	-1,-1	-1,-1	3,1	1,3	5,0	3,3	3,3	4,0	4,0	5,0	1,1	-1,-1	2,2	0,4	2,1	4,0	8,0	0,3	5,3	2,3	3,0	4,0	3,2	2,3	0,2	0,4	0,2	3,0	-1,-1	0,1	5,0	3,1	0,4	0,1	0,0	3,0	5,1	-1,-1	3,0	0,0	0,0	0,3	-1,-1	0,4	0,8	0,3
iteration_401	0,5	4,0	2,1	1,0	2,4	0,3	-1,-1	0,1	-1,-1	3,0	3,0	3,0	2,0	1,3	2,0	1,2	-1,-1	0,0	0,0	0,0	3,1	5,0	5,0	1,0	0,2	2,2	3,0	0,2	1,4	0,5	1,0	2,1	1,0	0,5	1,2	0,4	1,1	3,0	1,1	5,0	0,1	0,6	-1,-1	0,3	5,0	3,1	1,4
iteration_402	4,0	1,2	4,2	0,4	5,0	0,5	4,2	0,4	0,5	-1,-1	1,1	0,4	4,2	0,4	0,4	2,3	-1,-1	4,0	4,5	0,2	0,7	0,3	1,2	0,4	2,2	2,2	0,5	0,4	0,4	1,4	0,4	2,1	0,4	1,1	0,4	1,2	0,3	2,2	2,2	2,2	5,0	1,2	5,0	1,2	4,0	2,1	0,10
iteration_403	2,3	-1,-1	-1,-1	4,1	2,1	4,0	0,2	0,4	0,4	0,2	3,0	0,2	-1,-1	0,5	0,2	1,1	0,2	1,1	3,1	-1,-1	0,3	-1,-1	-1,-1	4,2	1,1	1,1	1,1	2,0	2,1	1,1	-1,-1	0,3	6,0	4,1	0,2	5,0	2,1	4,1	2,1	2,2	1,1	4,1	5,0	1,1	3,1	0,2	4,1
iteration_404	1,1	0,4	1,0	-1,-1	1,4	3,0	0,5	1,5	0,4	1,0	3,1	0,4	1,4	0,5	1,4	5,0	0,4	0,5	3,5	0,0	0,7	0,5	-1,-1	1,2	2,0	4,4	2,0	0,5	0,5	4,0	0,6	2,3	0,9	0,5	0,4	0,5	0,7	2,5	2,5	0,8	2,1	0,2	2,0	2,2	0,4	-1,-1	0,3
iteration_405	0,5	-1,-1	-1,-1	4,0	1,2	0,5	5,0	5,0	4,0	5,0	0,5	4,1	5,0	4,0	5,0	5,0	-1,-1	1,0	1,5	4,5	4,0	0,5	4,1	1,0	6,0	6,0	4,0	1,1	0,2	-1,-1	-1,-1	0,2	1,1	1,3	0,2	0,2	0,2	-1,-1	1,1	0,2	5,0	0,4	3,3	3,1	2,1	2,3	0,4
iteration_406	-1,-1	0,3	1,2	2,2	4,1	0,2	3,0	-1,-1	5,0	0,4	4,1	3,0	2,2	2,1	1,2	0,5	-1,-1	-1,-1	2,0	1,2	-1,-1	5,0	-1,-1	2,1	0,5	1,2	0,5	0,5	3,0	2,2	2,3	1,1	1,2	0,5	1,3	0,5	2,0	0,6	1,2	1,1	4,0	0,6	3,3	1,3	0,5	0,6	1,3
iteration_407	0,4	1,3	0,4	2,1	0,4	4,1	-1,-1	2,1	5,0	-1,-1	2,0	2,3	0,4	3,2	-1,-1	-1,-1	2,1	4,1	2,1	2,1	0,1	2,3	2,0	0,3	0,5	5,0	3,3	5,0	0,2	5,0	2,1	0,5	2,1	3,0	2,1	2,0	1,1	1,1	-1,-1	-1,-1	2,3	2,0	2,0	0,3	3,2	3,2	-1,-1
iteration_408	4,0	1,4	0,4	0,3	0,4	3,0	0,7	0,3	2,2	0,7	4,0	0,0	0,0	0,3	0,7	0,4	0,7	3,4	-1,-1	3,3	2,0	4,0	4,0	0,3	0,5	0,7	0,4	0,5	2,0	0,4	0,3	-1,-1	2,3	0,3	-1,-1	0,6	-1,-1	-1,-1	2,3	0,6	0,4	2,1	0,4	0,4	5,0	2,2	0,4
iteration_409	3,2	0,5	0,3	0,3	3,1	0,4	-1,-1	0,4	0,4	0,2	1,2	0,1	0,1	0,4	0,5	3,0	0,2	0,5	-1,-1	0,5	0,5	-1,-1	0,2	0,5	1,2	2,3	1,3	0,5	1,3	0,6	1,0	5,0	1,0	0,3	1,0	-1,-1	5,0	0,0	0,0	6,0	-1,-1	-1,-1	0,3	0,4	1,1	1,2	0,3
iteration_410	4,1	0,4	0,5	-1,-1	4,4	0,5	2,1	2,1	0,4	2,4	4,0	2,4	2,1	0,6	2,1	3,2	-1,-1	2,5	2,5	0,1	2,2	4,0	4,0	2,3	5,0	3,1	5,0	1,2	3,0	5,0	2,0	0,5	1,2	0,4	3,0	3,0	0,3	1,1	0,6	0,3	3,2	2,2	2,2	2,2	4,0	1,2	0,4
iteration_411	0,3	2,0	1,3	3,0	-1,-1	4,0	2,3	2,3	2,0	2,3	-1,-1	1,3	3,0	0,2	3,0	-1,-1	3,0	1,3	1,3	-1,-1	3,0	-1,-1	5,3	1,2	4,0	2,2	2,2	4,0	5,0	0,5	4,0	1,1	5,0	0,5	5,0	-1,-1	4,0	2,1	3,0	0,4	5,0	3,3	6,0	-1,-1	3,0	1,3	6,0
iteration_412	0,2	5,0	2,1	0,0	2,1	0,3	2,0	2,0	1,4	-1,-1	1,3	2,0	0,1	5,0	-1,-1	4,0	2,0	0,2	0,2	-1,-1	2,4	0,3	2,3	5,1	-1,-1	2,0	-1,-1	1,3	5,0	0,5	10,0	3,0	5,0	4,0	0,0	-1,-1	-1,-1	3,0	0,0	0,0	0,3	3,0	0,1	0,2	-1,-1	6,0	0,1
iteration_413	2,2	-1,-1	-1,-1	0,1	4,0	2,2	2,0	2,0	4,0	2,0	0,5	2,0	2,1	4,0	2,4	2,3	2,1	2,0	4,0	2,0	4,0	0,1	-1,-1	2,0	0,3	0,3	-1,-1	2,0	0,2	0,2	2,1	2,1	0,1	4,0	2,1	0,3	0,2	0,2	0,1	2,0	0,5	2,0	0,0	0,5	1,2	4,2	0,1
iteration_414	0,2	1,4	-1,-1	2,0	0,4	3,1	-1,-1	1,2	0,4	2,0	1,4	-1,-1	1,2	0,4	2,0	3,1	2,0	4,0	4,0	-1,-1	1,2	2,0	2,0	0,6	4,0	4,0	4,0	2,0	1,3	-1,-1	1,3	2,3	1,3	2,2	-1,-1	2,0	2,3	2,3	0,6	2,3	3,0	5,1	3,0	2,0	5,0	6,0	2,3
iteration_415	0,5	5,0	4,1	6,0	1,4	0,5	3,1	3,1	3,2	3,1	2,3	7,0	3,1	4,0	3,1	-1,-1	8,0	-1,-1	0,5	0,2	3,2	5,0	4,3	5,0	0,2	3,1	3,1	5,0	4,0	5,0	-1,-1	0,5	3,0	2,0	3,0	5,0	1,5	-1,-1	2,0	1,0	-1,-1	2,0	0,0	4,0	0,5	0,4	1,0
iteration_416	-1,-1	1,1	0,2	2,2	1,1	0,5	0,3	0,3	4,0	-1,-1	4,0	0,3	0,3	5,0	4,0	5,0	-1,-1	0,2	0,6	-1,-1	2,2	3,2	3,1	0,2	0,1	0,1	5,1	0,4	2,1	0,2	0,3	3,0	2,2	1,4	2,2	0,3	5,0	3,2	5,0	2,0	5,0	3,0	2,0	1,0	0,5	1,4	2,0
iteration_417	2,1	2,0	4,0	1,1	2,1	-1,-1	3,0	3,0	0,3	3,0	5,0	2,1	2,1	3,1	3,0	4,1	3,0	5,0	2,2	4,0	2,2	3,0	3,0	5,0	1,1	6,0	-1,-1	2,0	0,4	2,2	1,3	-1,-1	1,1	2,0	1,1	1,2	1,0	1,0	0,4	0,4	-1,-1	5,3	1,0	5,0	3,1	1,1	2,0
iteration_418	0,2	1,4	0,6	2,3	0,6	2,2	2,4	0,5	5,0	2,2	0,2	2,4	0,5	0,5	0,5	2,1	2,2	0,6	4,0	2,4	1,3	2,1	0,5	0,4	0,3	-1,-1	0,3	0,5	4,0	0,3	2,2	3,0	2,2	0,2	2,2	0,2	5,0	2,0	0,2	4,3	2,0	2,0	1,0	1,0	2,0	2,2	4,0
iteration_419	0,0	2,0	2,0	4,0	0,0	5,0	1,0	3,0	0,2	3,0	0,3	5,0	3,0	3,0	5,0	-1,-1	5,0	-1,-1	4,0	1,0	0,2	3,3	3,0	2,0	5,0	3,2	0,6	3,1	2,0	2,0	4,0	0,5	1,1	2,2	1,1	-1,-1	0,1	1,0	1,5	0,6	1,2	3,0	2,0	3,0	2,0	-1,-1	1,0
iteration_420	-1,-1	0,4	1,2	4,0	2,2	3,0	3,0	2,2	-1,-1	3,0	2,0	3,0	2,2	0,3	3,0	0,5	2,2	4,0	2,0	4,0	-1,-1	3,0	2,0	-1,-1	1,2	2,3	1,2	4,0	4,0	3,1	4,0	3,0	4,0	-1,-1	4,0	5,0	-1,-1	4,0	4,0	4,0	0,4	4,0	0,4	2,1	2,0	-1,-1	2,3
iteration_421	2,1	4,0	3,1	0,4	3,1	3,1	0,2	0,2	1,2	3,1	4,0	0,4	0,2	1,5	0,4	0,2	3,3	0,2	0,2	0,2	0,3	-1,-1	0,1	0,1	0,3	0,5	0,3	0,5	0,3	0,4	0,4	2,0	0,5	4,0	0,5	0,3	0,2	0,2	0,2	-1,-1	5,0	4,2	0,2	5,2	1,4	4,4	0,2
iteration_422	5,0	3,2	7,0	1,0	4,2	0,3	3,1	4,2	2,2	3,2	0,3	4,1	4,2	-1,-1	4,2	2,3	3,2	0,2	3,2	3,1	0,4	0,4	0,1	8,0	6,0	2,2	0,5	4,1	1,2	2,0	4,2	0,2	1,1	0,4	-1,-1	5,0	0,2	0,2	0,2	0,2	5,0	4,1	9,0	0,1	-1,-1	0,5	4,1
iteration_423	0,3	0,5	0,8	2,0	0,3	0,5	2,3	0,5	5,0	-1,-1	0,3	2,3	0,5	0,2	0,3	2,2	0,3	0,7	0,4	0,7	1,5	0,4	2,2	0,6	0,2	2,0	0,2	3,0	4,0	-1,-1	5,0	0,4	3,0	5,0	2,0	3,1	0,2	2,2	0,2	-1,-1	-1,-1	-1,-1	-1,-1	0,0	4,0	1,0	0,0
iteration_424	4,0	5,0	5,0	-1,-1	-1,-1	5,0	5,0	4,0	-1,-1	3,0	1,4	2,0	3,0	4,0	2,0	0,2	4,0	-1,-1	-1,-1	2,0	-1,-1	2,4	-1,-1	7,0	-1,-1	-1,-1	2,2	2,1	0,4	-1,-1	2,0	1,0	2,0	4,0	0,1	3,0	1,0	1,0	0,0	2,0	2,1	3,0	5,0	-1,-1	5,0	5,0	3,0
iteration_425	1,1	2,0	1,0	0,1	1,0	4,0	1,1	1,1	0,3	0,0	4,0	1,0	1,0	4,0	1,1	5,0	1,0	3,1	3,1	1,1	0,2	2,0	2,0	2,0	1,2	1,0	6,0	3,0	0,3	-1,-1	3,1	5,0	0,2	4,0	0,2	0,1	5,0	0,2	5,2	0,2	0,5	2,0	2,3	0,3	0,5	2,1	0,3
iteration_426	-1,-1	0,5	0,7	3,0	1,3	1,2	2,4	1,4	2,0	2,4	3,2	2,4	-1,-1	-1,-1	1,3	4,1	1,3	2,2	2,2	2,2	1,4	2,2	4,0	-1,-1	5,0	1,1	1,1	4,0	-1,-1	5,0	3,0	0,5	3,0	4,0	3,0	-1,-1	1,5	-1,-1	2,0	2,0	0,3	3,0	1,1	1,2	0,5	-1,-1	1,1
iteration_427	2,1	-1,-1	0,1	1,0	2,0	0,3	0,0	0,1	1,3	0,0	1,2	1,1	1,1	4,0	1,0	2,0	0,0	0,2	0,1	0,2	1,1	1,2	1,1	3,1	2,0	2,0	-1,-1	-1,-1	-1,-1	0,4	1,2	3,2	1,2	2,0	0,0	0,2	1,2	-1,-1	-1,-1	3,2	0,4	0,5	1,3	0,1	-1,-1	1,3	0,5
iteration_428	0,1	-1,-1	0,1	0,1	-1,-1	0,5	0,2	-1,-1	2,0	0,1	3,3	-1,-1	0,0	5,0	-1,-1	-1,-1	0,2	-1,-1	0,1	0,1	1,0	2,0	2,0	-1,-1	3,0	3,0	3,1	0,4	0,4	4,0	0,3	0,3	0,3	1,1	0,1	4,3	0,2	-1,-1	0,4	0,1	5,0	1,1	-1,-1	3,0	0,3	0,1	-1,-1
iteration_429	2,0	0,5	-1,-1	1,3	1,5	2,0	0,8	2,0	3,0	1,5	1,3	2,0	1,3	3,2	0,8	0,2	-1,-1	2,3	2,5	2,3	3,0	1,3	1,3	5,0	0,5	-1,-1	-1,-1	2,0	-1,-1	4,0	1,2	3,0	1,3	0,5	1,2	1,0	2,0	3,0	3,0	2,0	0,4	1,0	1,1	1,1	0,5	0,4	1,1
iteration_430	2,0	2,0	2,0	4,1	2,0	2,0	1,1	1,1	1,0	5,0	0,4	1,1	5,0	2,2	5,0	5,0	1,1	1,1	2,0	1,1	0,2	1,2	-1,-1	4,2	4,0	3,0	4,0	0,3	-1,-1	1,3	4,1	5,0	0,2	4,0	4,1	1,1	1,1	4,1	1,1	-1,-1	3,0	8,0	4,0	7,0	4,0	2,0	5,0
iteration_431	-1,-1	-1,-1	1,0	5,5	3,0	-1,-1	1,5	0,5	0,1	1,5	-1,-1	1,5	6,0	0,3	5,0	0,5	0,5	4,0	1,5	4,0	-1,-1	1,5	1,4	5,0	0,2	0,2	0,3	0,5	5,0	4,0	5,0	5,0	0,5	4,1	5,0	8,0	1,0	1,0	1,5	1,5	2,0	9,0	-1,-1	5,4	5,0	7,0	-1,-1
iteration_432	0,4	2,0	-1,-1	0,5	1,4	1,2	1,3	1,2	3,0	0,7	2,0	0,6	1,2	0,5	-1,-1	-1,-1	0,6	1,3	1,3	2,0	3,0	-1,-1	1,2	1,5	0,7	0,5	1,4	0,2	0,3	1,2	0,5	0,4	0,5	3,0	0,5	0,5	0,3	-1,-1	0,4	0,4	4,1	1,2	-1,-1	5,0	0,4	-1,-1	1,1
iteration_433	5,0	-1,-1	5,0	0,2	5,0	2,0	3,0	3,2	0,2	2,0	4,1	-1,-1	2,2	3,1	3,0	0,3	-1,-1	4,0	1,0	1,0	3,2	0,3	7,0	0,3	0,3	0,3	3,0	4,0	0,2	5,0	0,0	0,4	4,2	4,0	0,0	0,0	0,4	4,2	4,2	0,4	0,2	1,0	2,1	2,1	0,4	2,0	2,2
iteration_434	-1,-1	1,2	0,5	3,0	1,1	4,0	2,4	2,4	5,0	2,4	0,3	-1,-1	2,4	2,2	-1,-1	4,0	1,4	-1,-1	3,0	5,0	7,0	0,2	0,3	2,4	1,4	3,4	1,4	2,2	1,1	4,0	1,2	0,1	1,2	0,2	3,0	4,2	0,3	1,1	1,0	0,2	0,4	1,1	0,3	0,3	0,4	0,1	0,3
iteration_435	0,3	0,2	0,4	3,3	0,3	0,2	-1,-1	3,2	0,5	0,5	5,0	3,2	3,2	3,0	0,5	0,3	0,5	3,1	0,3	-1,-1	-1,-1	5,0	2,2	5,0	0,5	-1,-1	0,2	0,5	5,0	0,4	3,2	2,3	3,2	4,0	3,2	-1,-1	5,0	-1,-1	3,3	3,3	0,4	1,2	0,4	0,4	0,4	-1,-1	2,2
iteration_436	1,4	5,0	2,0	2,4	2,0	-1,-1	3,0	-1,-1	4,0	-1,-1	-1,-1	-1,-1	3,0	0,4	-1,-1	0,4	1,4	1,4	1,4	1,4	-1,-1	0,7	0,5	1,4	2,4	1,0	2,0	0,4	3,0	0,1	2,4	0,5	1,4	4,0	1,4	0,4	0,5	1,1	1,1	1,1	1,2	1,4	0,6	2,0	1,4	4,0	0,5
iteration_437	3,1	5,0	7,0	0,7	4,1	2,2	3,5	3,2	-1,-1	4,5	-1,-1	4,2	3,2	0,4	4,5	0,2	3,2	3,2	5,0	2,5	-1,-1	4,2	7,0	-1,-1	0,6	0,6	-1,-1	0,5	0,4	5,0	0,7	3,0	0,7	1,4	0,2	2,2	0,2	0,5	0,5	0,5	4,0	0,4	4,4	4,4	0,4	0,7	4,2
iteration_438	4,0	4,0	5,0	0,5	3,0	-1,-1	2,2	3,3	3,0	3,3	0,5	2,2	3,2	0,5	2,2	5,0	2,2	2,2	0,3	-1,-1	3,3	2,5	2,5	3,3	4,0	2,2	4,0	0,5	1,3	-1,-1	0,3	1,2	0,6	4,0	0,5	2,0	-1,-1	1,3	1,3	-1,-1	4,0	2,3	1,3	5,0	0,4	2,2	1,3
iteration_439	5,0	0,5	0,0	2,2	4,5	0,4	-1,-1	6,0	4,0	2,5	0,4	2,5	0,7	2,1	6,0	0,2	4,2	4,1	4,1	4,1	8,0	2,4	0,9	2,5	4,2	2,0	2,0	1,2	-1,-1	5,0	0,2	0,3	0,2	5,0	2,2	1,0	0,3	0,1	0,3	0,4	2,0	4,2	0,2	6,0	3,0	4,0	0,1
iteration_440	4,0	0,2	1,0	7,0	1,2	3,0	2,0	5,0	0,2	2,0	5,0	2,0	-1,-1	0,5	3,0	6,0	2,0	-1,-1	0,0	2,0	0,1	2,0	4,0	2,3	2,0	4,0	2,0	5,0	2,1	3,1	5,1	5,0	5,1	4,0	7,0	8,0	0,1	5,0	5,0	5,1	2,0	4,0	3,0	3,0	-1,-1	-1,-1	1,0
iteration_441	3,0	0,4	3,4	0,3	0,0	0,5	3,3	0,7	5,0	3,3	0,3	3,0	0,4	2,0	0,4	0,3	0,7	0,4	3,4	3,4	0,3	0,2	3,1	2,4	0,0	0,7	0,4	5,0	0,4	0,3	0,3	0,4	5,3	0,0	5,3	0,3	0,4	0,6	5,1	5,3	3,2	5,1	8,0	0,3	1,4	4,4	5,3
iteration_442	0,2	-1,-1	2,1	0,2	2,1	4,0	0,3	0,1	3,0	2,0	1,4	0,1	2,2	0,3	-1,-1	5,0	0,3	1,2	3,1	1,2	-1,-1	1,0	1,0	0,5	5,1	5,2	0,1	0,4	0,5	5,0	-1,-1	0,5	0,2	4,0	0,2	5,5	0,0	0,7	-1,-1	0,2	3,0	1,0	3,0	1,0	3,2	1,2	1,0
iteration_443	4,0	0,2	2,1	1,1	2,1	4,0	2,1	0,2	2,2	3,0	-1,-1	3,0	2,1	0,4	0,2	4,0	3,0	2,0	6,0	6,0	0,3	2,5	1,5	2,4	4,1	4,1	4,1	2,0	3,1	-1,-1	1,1	4,0	1,1	-1,-1	3,4	2,0	1,0	4,1	1,0	5,0	2,3	6,0	3,3	3,3	5,0	0,0	0,3
iteration_444	0,5	5,0	0,5	3,4	-1,-1	2,0	0,4	3,3	5,0	0,4	0,4	3,0	3,0	0,3	0,4	-1,-1	3,5	2,4	0,0	2,0	4,4	0,4	-1,-1	0,2	0,8	1,0	1,0	5,0	0,4	-1,-1	3,0	3,0	3,0	-1,-1	3,0	2,0	-1,-1	5,0	1,0	5,0	2,3	3,0	5,0	2,0	3,0	1,0	3,0
iteration_445	3,0	0,4	2,0	5,0	2,0	4,1	5,0	2,0	-1,-1	7,0	0,5	7,0	2,0	4,1	0,0	2,1	7,0	4,0	9,0	9,0	2,1	5,1	5,4	-1,-1	2,0	2,0	-1,-1	-1,-1	5,0	5,0	0,0	1,4	5,3	1,4	5,0	3,3	1,3	5,4	6,0	6,0	0,3	5,4	5,2	0,6	0,4	1,2	-1,-1
iteration_446	-1,-1	4,0	2,0	5,0	2,0	1,3	6,0	4,0	1,0	3,0	0,5	3,0	3,0	0,5	3,0	2,3	4,0	4,3	3,0	5,0	0,0	2,4	2,4	2,2	2,3	3,0	4,0	5,0	4,1	3,0	5,0	5,0	4,1	5,0	4,1	1,0	4,1	5,0	4,1	8,0	2,0	2,1	1,1	3,0	2,2	1,3	4,1
iteration_447	0,4	2,0	1,0	5,4	1,0	4,1	6,0	6,0	5,0	-1,-1	3,0	6,0	5,0	5,0	5,0	4,0	0,4	-1,-1	5,0	9,0	4,0	8,0	4,0	5,0	3,0	1,0	3,0	0,4	5,0	1,4	5,0	2,3	5,0	0,2	5,0	0,4	7,0	7,0	-1,-1	0,3	4,0	-1,-1	5,0	9,0	0,4	0,3	6,0
iteration_448	2,2	2,2	2,2	3,0	4,0	0,3	-1,-1	2,0	-1,-1	2,0	5,0	5,0	-1,-1	0,4	5,0	-1,-1	5,0	0,2	0,5	3,0	4,0	4,0	2,0	0,0	3,2	2,2	2,2	3,0	0,3	-1,-1	-1,-1	0,5	0,3	-1,-1	3,3	0,0	0,4	0,1	0,1	0,7	-1,-1	4,3	-1,-1	2,3	0,5	-1,-1	0,7
iteration_449	0,5	4,0	4,1	4,0	4,1	1,3	0,1	0,1	-1,-1	0,1	5,0	4,1	-1,-1	4,0	0,1	0,4	8,0	0,4	1,1	1,1	-1,-1	8,0	5,0	6,0	0,2	0,1	0,0	3,0	5,0	-1,-1	7,0	2,0	4,0	3,0	4,0	3,0	3,0	1,0	3,0	-1,-1	0,4	2,0	1,2	1,2	2,0	2,0	1,2
iteration_450	2,0	0,5	-1,-1	6,0	2,2	3,0	4,2	4,2	3,2	6,0	0,3	4,2	4,2	0,5	-1,-1	-1,-1	6,0	2,2	2,2	5,0	-1,-1	0,5	4,3	4,3	2,4	2,1	2,4	4,0	5,0	3,2	0,3	1,2	7,0	4,1	6,0	3,2	5,0	4,0	4,2	5,0	1,4	4,1	1,1	-1,-1	5,0	1,1	5,0
iteration_451	4,0	1,2	4,0	0,9	3,2	0,3	1,4	1,5	-1,-1	3,5	4,0	1,5	1,5	4,0	1,4	4,0	-1,-1	1,1	1,2	1,1	2,0	3,0	-1,-1	2,5	4,4	4,4	5,0	1,0	0,5	-1,-1	-1,-1	2,0	0,4	4,0	0,9	0,1	1,4	1,4	1,4	1,0	5,0	3,4	3,4	-1,-1	1,1	4,0	3,4
iteration_452	2,2	2,2	0,4	0,0	2,2	5,0	0,2	0,2	-1,-1	0,2	2,1	0,2	0,2	2,0	0,2	1,1	0,2	2,2	3,2	2,2	1,2	2,0	2,2	0,2	0,1	0,3	1,2	0,2	0,4	1,1	0,0	0,2	-1,-1	0,4	0,6	0,1	-1,-1	0,4	0,4	0,2	1,3	0,4	0,6	1,2	0,4	0,4	0,2
iteration_453	2,0	4,0	-1,-1	5,0	4,0	0,3	2,0	3,0	3,0	4,0	4,0	2,0	5,0	5,0	4,0	4,0	5,0	0,1	2,2	0,1	2,0	2,0	2,0	4,0	5,0	3,0	5,0	3,0	4,0	4,0	-1,-1	4,0	2,0	0,5	5,0	0,0	6,0	4,0	-1,-1	2,0	3,1	-1,-1	6,0	0,5	0,3	0,2	0,5
iteration_454	0,5	4,1	4,2	4,4	4,3	0,5	-1,-1	0,6	0,2	-1,-1	4,0	4,2	0,6	3,0	0,6	5,0	4,2	4,2	-1,-1	-1,-1	0,4	-1,-1	7,0	1,4	1,2	4,2	4,4	5,0	-1,-1	3,4	1,4	0,5	4,4	1,1	1,4	2,4	-1,-1	0,7	4,3	0,6	-1,-1	1,1	0,3	-1,-1	0,4	1,0	0,4
iteration_455	0,5	0,3	0,4	2,5	0,3	5,0	2,1	0,6	0,2	0,6	3,0	2,3	2,1	4,0	2,1	0,5	0,8	3,1	4,0	5,0	0,2	4,0	3,0	4,0	2,4	0,2	2,4	0,5	-1,-1	1,2	-1,-1	-1,-1	-1,-1	-1,-1	4,0	1,0	-1,-1	2,0	2,5	4,0	1,3	0,3	0,6	-1,-1	2,0	1,0	2,3
iteration_456	4,0	2,0	-1,-1	0,4	3,0	1,1	2,3	2,3	0,5	2,1	0,3	-1,-1	2,1	4,0	2,3	0,4	2,1	3,0	2,1	1,3	2,4	5,0	3,1	4,0	2,0	0,7	0,7	-1,-1	0,4	0,5	0,6	2,3	0,4	-1,-1	0,4	-1,-1	2,1	2,3	2,3	0,6	5,0	0,3	0,3	-1,-1	2,2	2,0	0,1
iteration_457	4,0	0,4	3,3	5,1	3,3	5,0	0,4	8,0	2,1	0,4	2,0	8,0	0,4	0,3	-1,-1	5,0	8,0	1,3	1,1	4,1	-1,-1	4,0	-1,-1	0,2	8,0	2,3	3,3	5,0	0,2	5,0	3,3	5,0	5,1	2,0	0,1	7,0	7,0	8,0	7,0	2,1	0,5	1,0	0,2	0,2	0,3	1,3	-1,-1
iteration_458	0,4	0,3	0,4	1,4	-1,-1	1,0	0,6	1,2	2,2	1,2	5,0	0,6	0,6	0,3	1,2	4,1	0,6	0,4	0,7	0,7	0,4	5,2	5,4	-1,-1	1,1	0,3	5,0	0,4	1,1	0,3	0,5	-1,-1	-1,-1	-1,-1	0,5	0,2	-1,-1	1,1	-1,-1	0,3	0,3	2,4	0,5	0,5	5,0	6,0	0,2
iteration_459	4,0	1,4	-1,-1	0,3	3,0	5,3	2,1	2,2	1,3	2,2	2,0	0,6	0,5	-1,-1	0,6	0,4	2,1	5,1	5,1	5,1	3,0	1,2	1,4	0,4	0,2	0,6	0,2	0,3	-1,-1	1,3	0,2	2,0	4,2	-1,-1	0,2	0,4	2,2	4,0	0,2	2,2	3,2	1,1	0,3	4,0	5,0	7,0	0,3
iteration_460	5,0	0,2	5,2	-1,-1	5,0	-1,-1	7,0	5,1	3,0	5,1	-1,-1	7,0	5,1	0,4	7,0	0,4	2,2	-1,-1	4,0	7,0	1,1	2,5	-1,-1	5,1	-1,-1	5,3	5,3	0,3	2,3	2,0	0,5	2,0	2,1	3,0	0,4	2,3	1,1	1,1	3,0	3,0	0,2	1,1	0,2	0,1	3,1	5,0	1,1
iteration_461	4,1	2,0	5,0	1,0	1,1	0,3	4,0	4,0	0,4	2,0	0,3	5,0	1,0	0,1	4,0	0,5	-1,-1	4,0	0,3	-1,-1	4,3	1,3	1,0	1,0	4,1	0,4	0,4	0,5	3,0	3,1	2,5	3,0	2,5	0,2	1,5	-1,-1	3,0	4,0	1,5	-1,-1	5,0	0,9	3,4	2,5	4,0	2,1	2,4
iteration_462	0,5	0,2	0,2	0,4	0,5	0,3	0,4	0,4	0,4	-1,-1	0,5	0,2	0,2	5,0	0,4	0,4	0,4	0,2	0,5	0,2	0,2	0,7	0,2	0,2	0,4	0,4	0,4	0,4	0,4	5,0	0,4	0,4	-1,-1	0,0	0,4	3,2	-1,-1	-1,-1	0,6	-1,-1	0,4	0,3	0,1	0,6	0,4	-1,-1	0,5
iteration_463	2,1	0,4	0,3	0,1	0,3	5,0	-1,-1	0,1	0,4	0,3	-1,-1	0,2	0,2	4,0	0,1	3,5	0,1	0,0	5,0	5,2	-1,-1	5,0	5,2	4,1	0,1	0,1	-1,-1	4,1	-1,-1	5,0	3,1	-1,-1	3,1	2,1	7,0	3,1	1,1	6,0	4,0	3,1	0,2	4,1	0,2	4,1	0,3	-1,-1	1,1
iteration_464	3,2	0,4	0,2	3,4	3,4	0,2	3,2	0,6	1,4	0,6	4,0	-1,-1	0,4	3,3	3,0	0,2	-1,-1	3,0	-1,-1	0,4	1,2	2,0	2,0	-1,-1	3,2	3,0	0,0	1,4	3,0	-1,-1	4,0	0,1	3,4	0,1	4,0	2,0	3,0	0,4	0,5	0,5	2,2	1,1	3,0	2,1	1,3	0,4	2,0
iteration_465	2,0	0,4	-1,-1	-1,-1	1,2	0,3	1,3	0,5	4,0	1,2	3,1	0,4	0,4	4,0	1,2	5,0	1,3	5,4	1,0	0,3	3,3	3,2	0,3	-1,-1	4,2	-1,-1	2,0	0,3	2,2	0,2	0,2	0,3	2,0	0,5	0,5	0,3	0,1	2,1	2,2	2,1	3,0	0,6	1,2	2,2	1,2	0,3	1,1
iteration_466	0,5	2,2	0,4	1,2	2,3	5,0	1,2	1,2	2,1	1,2	1,4	0,4	-1,-1	0,4	1,2	0,4	1,2	4,2	1,2	5,0	3,0	0,6	0,6	1,3	0,4	1,2	1,2	-1,-1	2,0	0,2	1,2	0,5	1,0	4,0	1,0	0,3	1,2	0,2	-1,-1	1,2	0,5	5,0	4,0	1,0	2,4	5,0	5,0
iteration_467	0,4	2,1	0,2	1,0	2,1	2,2	1,1	0,1	4,0	1,1	0,5	0,1	0,1	2,0	0,1	3,0	0,1	0,3	1,2	-1,-1	2,1	0,1	0,0	1,0	3,1	3,0	0,0	2,0	5,0	-1,-1	-1,-1	4,0	3,0	0,2	3,0	2,2	4,0	4,0	3,0	4,0	1,4	1,1	1,1	-1,-1	0,4	0,3	3,0
iteration_468	0,4	2,0	1,2	1,0	1,2	5,0	0,2	2,0	3,0	1,2	5,0	2,0	1,0	5,0	-1,-1	3,0	-1,-1	-1,-1	5,0	-1,-1	0,3	1,0	6,0	3,0	2,0	3,0	-1,-1	0,3	5,0	5,0	-1,-1	2,1	1,0	0,2	1,0	0,3	2,0	0,1	1,1	0,1	1,2	0,0	0,2	1,0	3,0	3,0	2,0
iteration_469	1,2	0,4	1,2	0,3	1,2	3,2	-1,-1	0,3	2,0	-1,-1	2,1	0,3	1,1	-1,-1	1,1	0,4	1,1	1,2	4,0	-1,-1	2,2	2,2	2,2	0,1	1,4	0,3	-1,-1	3,1	0,3	1,3	3,1	0,3	3,2	3,1	3,1	3,3	3,0	-1,-1	0,2	3,3	2,1	0,2	-1,-1	0,2	3,0	6,0	3,1
iteration_470	4,0	1,2	5,0	5,0	-1,-1	2,0	7,0	4,0	5,0	4,0	1,4	6,0	7,0	-1,-1	4,0	3,0	4,0	4,0	-1,-1	4,0	1,0	5,0	3,0	4,2	3,0	6,0	4,0	3,0	5,0	4,0	2,0	1,2	6,0	0,4	2,0	-1,-1	0,0	3,2	4,0	4,0	0,4	0,1	-1,-1	0,1	4,0	1,3	3,0
iteration_471	5,0	4,0	-1,-1	-1,-1	3,0	-1,-1	4,0	4,0	2,0	4,0	3,1	-1,-1	3,0	4,0	6,0	0,1	5,0	-1,-1	0,0	4,0	0,0	-1,-1	7,0	2,0	4,1	2,1	4,1	2,0	2,0	2,0	-1,-1	0,3	2,0	2,0	2,0	3,0	0,3	2,0	-1,-1	0,0	0,2	0,0	8,0	0,0	3,0	1,0	0,3
iteration_472	5,0	0,5	2,0	5,0	2,0	0,2	-1,-1	4,0	4,0	0,0	2,2	2,0	0,0	3,0	0,0	5,0	0,0	2,1	2,1	2,1	4,0	2,2	2,0	2,0	1,0	1,0	4,0	-1,-1	4,0	5,0	4,2	0,3	4,2	3,0	2,0	6,0	4,0	0,2	4,0	0,2	4,1	2,0	0,1	4,0	0,5	2,0	0,1
iteration_473	0,4	5,0	3,3	6,0	3,1	0,4	4,0	5,3	0,1	4,0	0,5	4,0	4,0	5,0	4,0	5,0	8,0	3,1	3,1	3,3	5,1	3,5	1,0	4,0	1,0	1,0	1,0	5,0	1,3	0,3	1,0	5,0	5,3	-1,-1	5,3	0,4	6,0	6,0	4,3	9,0	0,5	0,4	0,4	0,5	1,2	2,2	1,1
iteration_474	-1,-1	2,1	1,1	0,4	3,0	5,0	1,1	1,3	0,2	0,4	0,4	0,2	0,2	0,4	0,2	2,1	1,3	3,1	3,0	3,0	1,1	0,5	0,5	0,2	0,2	2,1	0,2	4,1	1,3	1,3	1,1	4,0	1,1	4,0	0,4	-1,-1	-1,-1	1,2	3,1	4,0	0,4	4,1	-1,-1	0,3	4,0	3,0	4,2
iteration_475	0,2	2,1	2,0	0,1	-1,-1	0,2	0,1	2,0	3,0	0,1	4,0	2,0	0,1	0,4	0,0	1,1	2,1	0,1	0,2	0,2	3,0	5,0	3,0	0,2	0,1	1,0	1,0	1,1	4,0	0,1	1,0	2,2	1,0	0,2	2,5	1,1	0,2	2,0	-1,-1	3,0	1,2	4,1	4,2	1,1	3,0	3,1	4,2
iteration_476	2,3	4,0	2,0	0,4	0,3	4,1	-1,-1	2,2	2,1	2,2	2,0	0,2	0,2	3,0	2,2	0,5	-1,-1	0,1	4,2	-1,-1	2,2	1,0	1,0	3,0	2,0	0,2	-1,-1	0,7	0,4	-1,-1	0,4	-1,-1	0,4	1,2	0,4	0,2	0,4	2,2	2,2	2,2	0,3	1,2	0,3	0,3	0,4	0,5	0,4
iteration_477	0,5	0,4	0,3	7,0	0,6	2,2	-1,-1	4,1	4,0	-1,-1	0,4	4,1	3,2	1,1	4,2	1,1	4,2	5,0	4,0	5,0	5,0	0,1	0,1	3,1	1,2	0,3	4,1	-1,-1	5,0	0,5	2,0	4,0	2,0	5,0	5,0	1,2	4,0	4,0	2,0	2,0	-1,-1	4,0	3,0	7,0	2,0	-1,-1	-1,-1
iteration_478	4,0	-1,-1	4,1	2,2	4,1	0,5	4,2	0,3	2,0	6,0	2,0	0,3	2,1	0,4	2,1	1,2	4,2	0,3	0,3	0,3	1,1	0,1	0,2	2,4	-1,-1	3,0	0,3	-1,-1	0,2	3,0	1,2	0,3	2,2	4,1	1,2	4,0	0,5	0,5	2,3	0,5	2,1	1,1	3,0	3,0	0,3	0,1	1,2
iteration_479	-1,-1	0,2	0,1	0,5	0,3	2,3	0,2	0,2	0,1	0,3	0,5	0,3	0,2	2,1	0,3	-1,-1	0,2	0,5	0,5	2,2	0,1	0,0	0,8	2,2	2,2	2,2	2,1	1,2	2,3	1,2	1,3	1,1	-1,-1	3,0	-1,-1	0,5	0,3	0,3	1,2	0,3	3,1	1,3	1,1	0,4	0,3	2,0	1,1
iteration_480	0,4	5,0	1,1	0,5	1,1	0,4	0,1	0,6	0,5	0,6	0,4	1,0	1,0	0,2	1,0	0,2	1,5	0,0	0,0	0,4	0,3	1,2	1,2	0,2	1,1	1,1	0,1	4,0	0,5	5,0	4,0	0,4	0,5	4,0	4,5	7,0	0,7	0,2	0,7	0,7	-1,-1	2,5	5,0	5,0	0,3	2,0	3,2
iteration_481	2,0	1,3	0,6	2,3	1,3	3,0	2,3	-1,-1	-1,-1	0,6	2,0	0,6	0,6	4,0	-1,-1	3,0	0,6	2,3	2,3	3,0	3,0	1,3	1,3	2,3	3,3	3,3	3,3	2,1	-1,-1	3,1	-1,-1	3,2	0,3	1,3	2,2	3,2	3,2	3,2	3,1	3,1	5,0	1,2	1,0	-1,-1	3,1	3,3	1,2
iteration_482	4,0	-1,-1	2,0	4,0	4,0	2,0	2,0	2,0	-1,-1	4,0	0,4	4,0	2,0	0,5	4,0	3,0	-1,-1	-1,-1	2,0	2,0	2,0	3,2	1,2	1,5	5,0	3,0	-1,-1	1,1	5,0	5,0	3,0	3,0	3,1	0,2	-1,-1	-1,-1	1,1	4,0	2,1	4,0	0,3	0,0	3,3	0,4	2,2	-1,-1	0,4
iteration_483	0,5	0,4	0,3	0,4	0,4	3,2	0,5	0,5	5,0	0,5	0,4	0,4	0,3	0,1	0,4	2,0	0,3	3,3	3,3	3,3	5,2	-1,-1	0,4	-1,-1	1,1	1,1	1,3	3,1	1,3	1,2	1,1	3,2	1,1	1,4	1,1	1,2	3,1	3,1	-1,-1	1,2	0,2	2,0	1,2	1,0	0,5	1,4	0,3
iteration_484	4,0	0,2	3,1	4,1	1,1	1,2	0,2	4,1	0,2	4,1	1,4	7,0	7,0	0,3	3,1	0,5	4,1	0,3	1,1	1,1	0,1	-1,-1	4,0	3,3	0,1	0,1	3,0	4,1	3,1	-1,-1	-1,-1	0,5	-1,-1	2,2	0,2	-1,-1	4,1	-1,-1	3,4	4,4	3,0	0,3	1,1	2,1	0,3	0,3	-1,-1
iteration_485	2,0	1,3	1,3	0,1	1,3	0,3	0,3	-1,-1	5,0	-1,-1	0,3	1,0	1,1	0,2	1,0	4,0	0,3	0,3	0,6	-1,-1	4,0	0,1	0,2	-1,-1	0,0	1,0	4,0	0,2	4,1	1,4	4,0	3,1	0,1	1,0	4,2	4,4	3,0	0,2	0,2	0,2	0,5	1,2	1,4	-1,-1	0,3	1,2	5,4
iteration_486	2,1	0,4	0,2	2,0	0,2	0,4	1,1	1,1	1,3	1,1	4,1	1,1	1,1	0,2	1,1	-1,-1	1,1	1,3	1,1	-1,-1	2,0	1,1	-1,-1	-1,-1	3,0	3,4	2,1	3,0	1,3	0,5	2,0	0,5	2,0	3,0	1,3	1,2	1,4	-1,-1	1,4	-1,-1	4,0	3,3	5,0	2,3	3,0	6,0	2,4
iteration_487	0,5	1,4	0,8	-1,-1	1,4	3,0	4,4	3,4	2,1	3,4	2,3	-1,-1	3,4	2,0	3,4	4,1	3,4	1,1	-1,-1	-1,-1	0,5	2,4	3,3	-1,-1	4,4	0,5	0,5	4,0	-1,-1	2,0	0,0	4,1	7,0	0,2	0,0	2,0	7,0	4,1	3,1	3,1	0,5	0,1	-1,-1	0,2	5,0	5,1	4,0
iteration_488	5,0	0,1	0,1	-1,-1	5,0	-1,-1	0,3	0,2	-1,-1	-1,-1	0,3	1,0	0,3	0,3	0,2	-1,-1	-1,-1	0,4	1,2	1,1	1,2	0,2	1,2	0,2	0,0	2,0	2,0	1,3	0,4	-1,-1	1,2	2,1	0,5	4,0	1,2	4,0	0,4	0,3	0,3	2,3	0,4	-1,-1	0,2	2,4	0,4	0,0	0,5
iteration_489	0,2	0,3	0,3	2,0	0,3	3,0	2,1	2,2	0,5	0,1	-1,-1	0,1	0,2	5,0	0,2	0,1	2,2	5,0	-1,-1	2,0	-1,-1	0,3	0,2	3,0	-1,-1	0,2	0,1	4,0	5,0	0,4	2,0	3,1	7,0	0,0	7,0	2,2	5,1	8,0	2,1	5,0	3,0	2,5	0,5	2,0	3,2	3,0	0,6
iteration_490	0,2	2,3	2,1	1,0	2,1	0,2	2,0	1,1	0,2	1,1	3,1	2,0	3,0	5,2	-1,-1	4,0	3,0	0,0	0,2	0,2	0,2	2,1	5,0	2,2	2,0	5,0	6,0	2,0	3,0	0,2	1,0	-1,-1	2,0	0,4	1,0	0,1	2,0	-1,-1	0,0	0,2	3,2	0,4	3,0	3,0	1,0	1,0	5,0
iteration_491	3,0	5,0	5,0	1,0	4,0	0,3	4,0	3,0	0,5	3,0	0,3	4,0	4,0	0,5	-1,-1	4,0	3,0	3,3	3,3	3,3	3,0	3,1	-1,-1	3,2	3,0	5,0	5,0	1,3	0,2	0,2	1,2	4,0	1,0	2,1	1,2	0,3	0,1	1,1	0,1	-1,-1	0,5	1,1	1,0	-1,-1	0,3	2,1	1,1
iteration_492	0,2	2,0	2,1	3,0	0,1	5,0	3,1	5,0	5,1	3,1	-1,-1	5,0	0,1	3,0	0,1	-1,-1	-1,-1	2,1	-1,-1	5,0	5,0	2,0	3,0	1,1	-1,-1	1,1	1,0	3,0	0,4	4,0	0,4	3,0	3,4	0,3	3,4	3,0	5,0	4,0	1,4	4,0	-1,-1	3,1	2,1	5,0	3,0	1,1	2,1
iteration_493	5,0	4,0	4,0	3,0	4,0	4,1	4,0	4,0	3,0	3,0	2,0	3,0	3,0	5,0	-1,-1	0,3	4,0	-1,-1	6,0	6,0	3,0	2,0	3,0	2,0	2,0	2,3	0,2	1,1	2,0	2,1	2,1	0,5	2,1	5,0	3,0	0,2	2,3	2,2	2,3	2,2	4,0	2,0	5,0	5,0	-1,-1	1,3	6,0
iteration_494	5,0	2,2	7,0	2,4	0,2	-1,-1	2,4	4,0	1,3	7,0	0,4	5,4	4,0	1,4	2,4	4,0	4,0	-1,-1	5,0	0,4	3,0	0,6	0,6	2,4	3,0	5,0	3,4	0,5	2,3	5,0	2,1	0,4	0,4	0,3	0,0	6,0	-1,-1	0,4	0,4	0,6	0,3	0,6	0,5	0,5	-1,-1	2,2	0,3
iteration_495	4,0	0,5	4,2	1,3	-1,-1	0,4	4,3	1,2	3,0	5,0	0,3	3,2	5,0	0,5	0,5	1,1	4,3	0,5	4,2	0,5	0,2	0,2	1,0	4,0	1,3	0,4	1,2	0,5	1,2	2,2	1,2	0,1	0,4	0,3	1,2	3,0	0,3	0,2	-1,-1	0,2	0,4	0,5	0,4	0,5	4,0	3,0	0,3
iteration_496	0,4	0,3	0,5	1,4	0,3	0,3	0,7	1,3	0,4	1,3	0,3	-1,-1	0,7	0,3	0,6	4,1	0,6	0,5	0,4	0,5	0,3	0,4	0,6	0,4	0,2	2,2	0,2	4,0	1,4	4,0	1,4	4,0	4,0	0,4	3,4	2,4	1,0	5,0	3,0	7,0	5,0	3,2	4,0	4,0	5,0	5,2	3,0
iteration_497	0,5	4,0	0,5	2,3	-1,-1	4,0	-1,-1	0,3	0,3	2,5	2,1	-1,-1	0,3	4,1	0,8	0,3	2,5	0,0	0,0	6,0	0,1	0,1	4,0	0,1	0,8	-1,-1	0,8	0,4	2,1	5,0	2,3	4,0	2,3	4,0	0,4	2,0	4,0	2,3	4,0	-1,-1	4,0	3,3	5,0	-1,-1	2,0	0,6	5,0
iteration_498	0,2	0,5	-1,-1	-1,-1	-1,-1	0,3	-1,-1	0,6	5,0	0,5	0,4	0,4	3,2	4,0	3,2	0,4	3,4	0,4	-1,-1	-1,-1	0,4	0,2	0,2	7,0	3,2	0,4	0,4	0,5	3,1	2,0	3,2	1,0	3,2	2,2	3,3	-1,-1	1,2	4,0	3,0	3,0	0,3	3,2	0,4	0,3	3,1	3,2	-1,-1
iteration_499	0,4	0,4	0,1	0,4	0,3	3,1	-1,-1	0,5	5,0	0,0	-1,-1	0,0	0,5	3,2	0,4	0,0	0,5	3,0	3,0	0,1	2,1	0,1	0,4	3,1	0,3	0,7	0,0	0,5	0,2	2,1	0,1	0,5	-1,-1	-1,-1	-1,-1	2,1	0,8	0,5	0,1	0,4	2,1	0,6	0,5	-1,-1	4,0	4,2	-1,-1
iteration_500	1,1	2,1	0,2	3,1	1,1	3,0	-1,-1	3,1	0,3	3,1	-1,-1	3,1	0,2	0,2	3,1	0,4	0,2	1,1	0,1	2,1	0,4	3,1	0,2	0,1	0,3	0,3	3,2	0,4	3,0	4,1	3,3	4,0	3,3	4,1	3,1	0,4	0,3	4,3	4,3	0,3	2,0	3,1	1,1	4,0	0,1	4,1	0,4
iteration_501	-1,-1	0,2	0,2	0,4	0,2	2,0	0,4	0,4	0,3	0,4	3,0	0,4	0,4	-1,-1	0,2	5,0	0,4	0,1	2,1	2,3	-1,-1	1,1	1,3	0,1	4,1	4,1	-1,-1	0,3	4,1	0,4	0,4	-1,-1	0,4	0,5	0,4	0,7	0,1	0,3	0,7	0,3	0,2	0,6	0,1	-1,-1	5,0	0,0	0,1
iteration_502	0,4	3,0	1,2	2,0	2,2	-1,-1	1,2	1,2	4,0	2,0	2,3	1,2	2,0	1,2	2,0	2,3	2,0	0,2	0,2	6,0	1,2	1,3	0,5	1,2	1,3	3,0	3,0	-1,-1	5,0	4,0	-1,-1	1,3	5,0	-1,-1	5,0	7,0	2,0	1,3	-1,-1	4,3	0,2	5,0	4,1	4,1	1,4	1,2	1,1
iteration_503	3,0	0,2	-1,-1	0,4	2,0	4,0	2,2	2,2	4,0	-1,-1	1,4	0,4	0,4	-1,-1	2,2	0,5	0,4	2,2	-1,-1	4,0	-1,-1	0,6	-1,-1	0,6	0,4	0,4	2,3	0,5	0,5	4,0	0,4	1,2	0,5	2,0	-1,-1	4,2	0,5	0,5	-1,-1	7,0	2,0	2,3	1,3	3,0	2,3	4,0	0,6
iteration_504	1,4	2,0	2,0	0,5	1,4	1,1	1,1	0,0	0,3	-1,-1	1,1	1,1	1,4	2,0	1,1	3,0	1,4	2,0	1,1	1,1	1,1	2,0	0,2	2,0	1,0	0,1	-1,-1	2,1	0,4	1,2	2,0	1,1	0,1	0,4	2,4	0,2	0,2	1,1	0,2	1,0	-1,-1	0,6	2,2	3,2	0,5	0,2	2,1
iteration_505	0,4	3,2	0,3	1,0	0,3	1,2	1,1	1,1	2,3	1,2	1,0	1,1	0,2	0,5	0,1	0,3	0,2	2,0	-1,-1	0,3	3,0	0,1	0,1	0,3	0,4	0,1	0,4	-1,-1	0,4	-1,-1	0,5	3,2	-1,-1	-1,-1	-1,-1	-1,-1	1,2	0,2	-1,-1	4,0	4,1	-1,-1	0,3	4,2	1,4	3,4	0,3
iteration_506	5,0	0,5	2,0	2,0	-1,-1	2,3	2,0	2,0	0,5	2,0	2,2	2,0	0,0	5,0	4,0	5,0	2,0	2,0	-1,-1	4,0	0,0	4,0	4,0	5,0	2,2	-1,-1	2,2	4,0	4,0	0,5	2,0	5,0	2,0	5,0	6,0	2,5	3,0	3,0	3,0	4,0	4,0	4,0	4,0	4,0	0,5	3,3	5,0
iteration_507	4,0	0,4	2,1	1,0	2,1	-1,-1	0,1	1,1	1,3	0,1	0,5	0,1	0,1	-1,-1	2,0	2,2	3,0	4,0	4,0	1,0	0,4	0,3	0,3	0,2	0,2	5,0	2,2	2,0	2,0	-1,-1	1,0	0,5	1,0	0,4	1,0	4,0	0,0	-1,-1	0,0	0,5	-1,-1	1,3	1,4	2,0	5,0	1,1	0,4
iteration_508	0,4	0,3	0,2	0,3	0,4	0,3	-1,-1	0,4	5,0	0,4	0,4	0,1	0,1	1,1	0,4	2,2	0,4	0,2	-1,-1	0,2	4,1	0,1	0,4	0,1	0,3	0,5	0,3	0,5	-1,-1	0,2	0,3	0,2	0,3	0,4	-1,-1	0,4	0,4	-1,-1	0,1	0,1	0,5	0,1	0,3	0,3	0,4	0,2	0,3
iteration_509	0,3	1,2	1,3	2,1	1,0	0,2	3,0	2,3	4,0	-1,-1	5,0	3,0	2,3	1,0	0,4	-1,-1	2,3	1,2	1,2	-1,-1	0,3	5,0	5,0	-1,-1	2,3	1,1	2,3	3,0	0,5	5,0	3,0	2,2	1,1	5,0	1,1	2,0	0,3	3,0	0,3	0,3	0,3	0,1	0,1	-1,-1	4,0	-1,-1	0,2
iteration_510	0,4	2,0	1,0	0,5	1,4	1,3	1,3	-1,-1	0,3	1,2	2,0	0,3	0,2	0,5	0,3	0,2	1,2	2,0	1,3	0,6	0,5	2,3	0,0	0,2	0,0	0,0	0,2	2,3	0,5	0,2	0,6	4,0	0,5	4,0	2,2	0,5	5,0	0,3	0,2	4,3	0,3	2,2	-1,-1	-1,-1	4,0	4,0	-1,-1
iteration_511	4,0	-1,-1	8,0	2,0	3,0	0,4	4,0	6,0	1,3	4,0	0,3	6,0	4,0	5,0	6,0	0,5	4,0	1,0	1,4	-1,-1	5,3	1,1	-1,-1	6,0	-1,-1	5,2	4,0	2,0	-1,-1	1,1	-1,-1	0,2	2,0	5,0	2,0	1,1	-1,-1	1,0	1,2	1,2	5,0	6,0	-1,-1	4,0	0,5	5,5	1,0
iteration_512	2,0	-1,-1	-1,-1	1,2	6,0	2,0	2,2	5,0	1,2	2,2	0,3	3,0	5,0	0,3	2,2	0,2	5,0	4,0	0,2	-1,-1	5,0	1,3	1,0	4,3	0,2	0,4	2,0	0,2	1,3	3,1	0,3	4,0	1,0	-1,-1	0,3	6,0	2,0	2,0	2,0	3,0	0,3	0,7	0,7	0,6	1,3	0,3	0,4
iteration_513	0,5	0,5	4,0	1,1	0,5	-1,-1	0,4	0,4	3,0	1,3	0,3	0,4	0,4	4,0	0,4	0,4	1,3	0,3	0,3	0,1	0,1	0,4	0,2	3,3	0,1	0,7	0,7	0,4	1,3	5,0	0,6	-1,-1	0,4	5,0	0,6	5,3	0,5	2,1	0,3	2,3	4,0	1,3	2,3	3,0	2,0	5,0	-1,-1
iteration_514	3,0	0,4	1,0	-1,-1	1,4	0,4	1,0	0,4	4,0	-1,-1	2,1	0,4	-1,-1	3,0	0,0	2,1	1,0	1,4	0,4	1,4	2,0	2,0	-1,-1	2,4	0,3	0,1	0,1	0,2	-1,-1	-1,-1	0,3	0,5	0,4	0,2	0,6	0,3	0,5	0,9	0,0	0,4	4,0	0,6	4,2	4,2	4,0	1,0	4,0
iteration_515	0,4	0,4	0,5	1,2	0,3	4,0	-1,-1	1,2	5,0	1,3	3,1	0,4	1,3	-1,-1	-1,-1	0,1	1,3	1,0	0,3	-1,-1	4,0	3,2	0,3	3,3	0,4	0,3	0,3	-1,-1	0,3	2,0	1,2	2,0	1,1	0,4	-1,-1	3,0	2,1	2,1	1,0	0,1	-1,-1	1,4	0,7	5,0	0,4	0,0	2,4
iteration_516	0,4	1,2	1,3	0,1	1,3	0,3	0,4	1,1	4,0	1,1	5,4	1,0	0,4	0,4	0,3	4,0	1,1	0,2	-1,-1	-1,-1	2,1	2,0	1,2	0,4	1,3	1,3	3,3	0,1	0,3	-1,-1	0,4	2,0	0,3	4,0	-1,-1	4,3	2,3	2,3	2,3	0,3	0,5	3,1	3,3	0,4	0,1	1,1	2,3
iteration_517	1,2	1,3	2,0	5,0	1,2	5,0	5,0	5,0	1,2	2,0	2,0	5,0	2,0	5,0	5,0	2,0	5,0	6,0	1,0	9,0	4,2	5,0	5,0	5,0	1,0	-1,-1	3,0	1,3	4,0	0,5	4,3	4,0	0,3	1,1	0,2	0,7	4,3	0,3	-1,-1	0,3	0,3	4,1	0,4	4,3	2,3	-1,-1	4,1
iteration_518	4,0	0,3	1,0	0,3	1,3	2,0	0,2	0,1	2,0	0,2	0,3	0,1	0,2	0,2	1,1	3,0	0,2	1,2	1,0	1,0	1,1	0,3	0,4	0,0	1,1	2,0	-1,-1	0,4	1,1	0,5	0,3	2,2	1,2	0,4	0,3	0,0	2,2	0,4	3,0	3,0	-1,-1	0,4	0,3	0,6	0,4	0,1	2,3
iteration_519	5,0	0,5	5,0	-1,-1	0,5	-1,-1	4,0	4,0	0,5	5,3	-1,-1	5,3	9,0	1,1	-1,-1	-1,-1	5,3	9,0	-1,-1	0,0	0,4	5,2	5,2	5,0	4,0	4,0	4,0	4,1	-1,-1	2,1	4,1	5,0	4,1	3,0	4,1	4,1	4,0	5,1	9,0	5,1	0,5	3,1	5,0	3,2	2,0	4,0	2,0
iteration_520	2,0	0,2	0,1	1,1	0,1	4,0	1,0	1,0	-1,-1	1,1	4,0	1,1	1,1	5,0	0,2	1,3	0,1	3,0	2,0	3,0	1,1	0,1	-1,-1	1,0	-1,-1	0,4	0,4	5,0	3,1	0,3	2,4	-1,-1	1,1	0,4	1,1	1,2	-1,-1	2,0	1,1	2,0	0,3	0,4	0,5	0,2	5,0	5,3	1,3
iteration_521	0,4	1,3	0,0	0,3	1,1	5,0	0,3	0,6	1,3	0,3	4,0	0,3	0,6	3,0	0,3	2,0	0,3	3,3	2,0	-1,-1	0,6	4,0	4,3	-1,-1	0,0	0,3	2,3	0,3	2,0	2,3	0,0	0,4	0,0	-1,-1	2,0	2,0	0,0	0,4	0,0	0,0	0,3	1,0	-1,-1	1,1	0,2	1,1	0,1
iteration_522	1,3	5,0	2,3	2,0	3,3	0,4	0,3	2,3	0,2	-1,-1	0,2	2,0	0,3	-1,-1	2,0	0,5	4,0	0,7	-1,-1	0,3	0,5	0,2	0,0	0,3	2,0	0,0	0,0	0,5	-1,-1	-1,-1	2,0	2,2	2,0	0,2	2,5	3,0	2,0	-1,-1	4,0	4,0	3,0	2,2	-1,-1	3,2	3,0	0,2	-1,-1
iteration_523	2,1	0,1	2,1	5,0	0,1	2,1	3,1	2,1	3,1	3,1	2,0	3,1	4,0	2,1	3,1	5,0	-1,-1	2,1	3,1	3,1	-1,-1	5,0	5,0	2,1	1,1	-1,-1	7,0	5,0	3,1	2,0	3,1	7,0	-1,-1	-1,-1	2,1	4,0	4,0	3,4	4,0	3,4	0,4	-1,-1	0,3	0,3	3,0	7,0	1,0
iteration_524	1,2	2,1	1,1	2,1	0,3	4,0	-1,-1	0,2	0,4	2,1	-1,-1	0,2	1,1	4,0	1,1	1,1	2,1	-1,-1	2,1	3,0	0,1	0,2	2,1	0,1	2,0	1,1	2,0	3,1	4,0	-1,-1	2,1	0,4	5,0	2,2	2,1	2,3	0,2	2,0	3,0	2,0	1,1	2,2	0,3	1,2	3,0	3,2	0,6
iteration_525	3,2	0,3	3,0	7,0	-1,-1	0,4	6,0	7,0	0,4	3,0	1,2	3,0	-1,-1	0,4	6,0	0,2	4,0	3,0	3,0	3,4	4,2	3,2	1,0	3,4	3,1	3,1	3,1	4,0	4,1	0,2	7,0	2,3	5,0	1,4	7,0	4,1	1,3	4,3	-1,-1	4,3	5,0	-1,-1	4,0	6,0	1,1	0,5	4,0
iteration_526	1,2	0,5	1,2	2,4	0,5	3,0	1,4	-1,-1	2,2	3,0	1,1	2,2	1,4	5,0	2,2	0,2	3,0	4,0	0,4	3,4	3,0	2,1	-1,-1	0,4	0,3	0,3	-1,-1	4,0	0,4	0,5	2,0	-1,-1	2,4	1,1	2,0	0,1	0,8	2,0	-1,-1	-1,-1	0,3	0,1	0,2	0,2	3,0	4,0	0,5
iteration_527	0,4	4,1	4,4	2,1	0,5	1,2	-1,-1	2,4	0,5	4,1	3,0	4,1	4,1	4,0	0,5	0,4	0,5	5,0	4,2	5,0	2,5	4,0	4,0	-1,-1	0,8	0,1	0,8	3,0	1,1	2,3	3,0	-1,-1	3,0	0,0	2,1	3,0	-1,-1	2,0	1,0	6,0	0,2	2,0	2,1	0,1	0,3	0,2	2,0
iteration_528	0,5	5,0	-1,-1	6,0	4,2	1,1	2,3	3,0	2,2	-1,-1	3,0	2,3	5,0	0,2	-1,-1	4,0	5,0	1,3	1,3	2,1	2,2	2,3	2,3	4,1	3,0	5,0	4,0	2,1	4,0	-1,-1	0,1	0,2	2,0	1,0	4,1	0,2	0,0	2,2	2,0	2,0	1,0	0,1	1,0	1,1	0,4	0,1	1,0
iteration_529	3,0	3,2	3,2	3,0	6,0	3,0	1,2	2,2	-1,-1	0,0	0,5	2,2	5,0	4,0	5,0	1,2	4,0	3,0	2,0	3,0	2,0	0,6	0,6	5,0	4,0	3,0	2,2	5,0	4,0	0,2	3,0	4,1	3,0	4,0	6,0	2,1	5,0	2,1	2,1	5,0	4,1	4,0	4,1	4,1	-1,-1	0,0	-1,-1
iteration_530	4,0	3,2	2,2	2,0	2,2	0,5	2,2	-1,-1	5,5	2,2	4,0	2,2	2,0	1,0	4,0	4,0	0,2	2,3	0,5	0,4	2,2	4,0	4,0	2,0	4,0	-1,-1	-1,-1	3,0	2,2	4,0	3,2	3,0	2,0	3,0	3,2	4,0	-1,-1	4,0	4,0	3,0	0,2	4,0	3,2	3,2	0,4	2,2	5,0
iteration_531	0,5	4,0	0,4	0,1	0,1	0,5	-1,-1	0,0	0,3	0,0	5,0	0,1	0,1	-1,-1	0,1	3,0	0,5	-1,-1	0,6	0,2	0,0	0,1	0,1	0,6	0,0	3,1	-1,-1	2,1	0,5	2,0	2,5	2,0	2,0	0,2	2,0	-1,-1	0,0	0,0	4,0	2,0	0,1	2,1	2,0	2,1	2,2	2,1	0,0
iteration_532	5,0	1,2	1,2	2,4	4,2	2,0	0,6	1,4	3,2	0,6	3,1	3,0	1,4	-1,-1	1,4	-1,-1	-1,-1	1,1	1,2	1,4	4,0	1,1	-1,-1	3,0	-1,-1	0,6	0,6	2,1	1,4	1,3	0,5	2,3	2,4	5,0	3,0	0,4	-1,-1	4,0	0,7	2,4	0,2	4,0	1,0	1,0	3,0	3,0	2,0
iteration_533	4,1	3,1	7,0	2,0	-1,-1	1,1	3,0	6,0	3,0	6,0	0,3	4,0	4,0	3,0	5,0	-1,-1	5,0	0,1	4,0	1,0	5,0	4,1	4,2	2,0	2,1	3,3	3,1	5,2	0,5	4,0	2,0	-1,-1	-1,-1	1,2	2,5	1,0	1,0	1,3	0,3	0,6	4,1	0,7	0,3	0,6	4,1	-1,-1	1,2
iteration_534	0,4	4,0	3,4	2,1	1,0	2,3	3,1	5,0	0,2	0,5	0,4	2,4	2,4	3,0	5,0	4,4	3,1	3,3	5,0	3,3	2,1	2,3	0,7	1,4	2,3	3,3	2,3	0,2	3,0	1,2	-1,-1	5,0	2,1	2,1	1,1	2,2	5,1	7,0	2,0	2,0	0,5	3,0	2,0	2,5	0,3	0,2	7,0
iteration_535	4,0	3,2	5,0	2,3	5,0	3,0	4,0	4,0	3,2	2,5	2,3	2,3	2,3	3,0	2,3	-1,-1	2,3	4,0	4,0	-1,-1	5,0	2,3	4,0	2,0	2,3	2,3	3,0	4,0	0,3	2,0	2,3	1,1	2,0	0,3	2,0	2,3	3,0	-1,-1	-1,-1	1,0	3,2	0,3	0,2	0,5	4,1	0,4	2,2
iteration_536	0,2	4,0	-1,-1	4,1	2,1	0,3	0,2	4,1	0,4	6,0	-1,-1	0,2	2,3	1,3	2,1	-1,-1	6,0	0,1	0,1	0,1	0,4	0,2	0,2	1,1	0,1	0,1	-1,-1	4,1	0,4	0,2	0,4	0,4	0,4	5,0	0,2	0,3	-1,-1	0,3	0,5	0,3	-1,-1	4,1	0,3	0,3	-1,-1	4,3	0,4
iteration_537	2,0	-1,-1	0,1	1,0	-1,-1	5,0	0,1	1,0	2,3	1,1	1,3	0,0	0,0	4,0	0,0	2,2	0,1	1,1	1,1	4,1	-1,-1	-1,-1	1,0	2,0	0,2	0,2	4,0	4,0	1,0	1,1	1,0	2,1	4,0	0,3	3,0	1,0	1,1	-1,-1	1,1	3,1	-1,-1	0,1	0,4	0,1	4,0	2,1	-1,-1
iteration_538	1,2	0,5	0,6	4,0	0,3	2,3	1,2	1,4	-1,-1	3,4	2,1	1,4	1,2	3,0	3,2	5,0	3,2	2,2	-1,-1	3,0	3,0	-1,-1	3,0	4,0	8,0	0,2	-1,-1	3,0	3,2	0,1	2,2	0,5	1,2	1,4	4,0	0,2	1,0	0,2	1,5	1,5	4,0	1,4	2,4	3,0	0,0	1,4	2,0
iteration_539	0,5	3,0	3,4	4,0	0,1	1,1	6,0	6,0	0,0	1,4	3,0	3,4	6,0	5,0	4,0	0,3	3,4	4,0	4,0	4,0	3,0	2,4	1,4	6,0	-1,-1	3,0	3,3	4,0	1,1	2,0	1,1	0,3	4,0	2,3	2,0	1,1	1,0	1,3	1,0	3,3	2,0	3,0	2,0	3,0	3,0	1,3	2,0
iteration_540	0,5	0,5	-1,-1	0,1	0,7	1,2	0,2	0,3	4,0	0,2	4,0	0,1	0,3	2,0	4,0	4,0	0,2	0,4	1,0	1,0	0,2	1,1	3,0	1,2	3,2	-1,-1	3,2	0,2	0,2	4,0	0,1	4,0	0,1	1,2	0,1	2,1	2,0	2,1	2,0	2,1	-1,-1	0,3	0,2	5,1	0,5	0,4	-1,-1
iteration_541	4,1	1,3	5,0	1,4	1,1	-1,-1	4,4	5,0	2,2	5,0	0,5	4,4	2,0	0,5	1,4	4,0	4,4	6,0	0,4	4,0	4,2	4,0	4,5	1,1	4,4	5,0	5,0	0,2	1,0	4,0	1,0	0,4	0,0	3,0	0,0	1,0	-1,-1	0,4	0,4	0,0	0,5	0,0	-1,-1	0,1	2,3	5,0	0,0
iteration_542	0,4	1,2	-1,-1	1,0	0,6	2,1	-1,-1	0,4	-1,-1	2,0	4,0	2,0	-1,-1	5,0	1,4	-1,-1	0,4	1,1	3,0	1,1	0,1	1,0	1,0	1,4	1,0	5,0	0,4	2,1	0,2	4,1	0,4	3,1	1,2	3,0	0,4	4,2	3,2	1,1	0,3	-1,-1	0,4	2,2	0,5	-1,-1	4,1	5,0	0,5
iteration_543	4,0	0,5	-1,-1	2,2	1,5	0,5	2,5	-1,-1	4,0	2,5	3,0	3,0	1,2	1,3	2,5	0,3	2,5	0,7	-1,-1	2,3	2,2	2,0	-1,-1	2,0	-1,-1	2,3	2,3	2,2	2,3	0,4	4,0	4,0	4,0	5,0	4,0	2,0	3,0	-1,-1	3,0	3,0	0,6	5,0	3,3	2,3	-1,-1	3,0	1,3
iteration_544	0,4	5,0	0,1	2,0	0,1	0,5	1,0	1,0	0,4	1,1	0,2	1,0	1,0	0,4	1,1	0,3	1,1	0,4	0,1	1,1	1,4	0,1	1,1	0,2	1,3	1,0	0,1	1,0	1,1	0,5	1,1	1,1	1,0	0,4	1,0	1,5	1,0	1,1	2,0	1,0	0,4	2,0	2,2	0,2	0,4	2,0	3,0
iteration_545	3,2	2,0	5,0	-1,-1	3,0	4,0	2,3	8,0	2,2	7,0	2,1	2,3	7,0	4,0	-1,-1	2,3	8,0	2,0	2,0	4,3	5,0	0,4	-1,-1	7,0	2,3	2,3	5,0	5,0	-1,-1	4,1	0,3	0,1	5,2	0,3	0,2	-1,-1	2,2	2,2	2,2	-1,-1	4,0	-1,-1	2,2	2,3	5,0	5,0	0,4
iteration_546	1,4	2,3	1,3	7,0	3,0	0,4	5,0	5,0	2,2	4,3	3,0	4,0	-1,-1	0,3	4,0	0,4	4,3	4,1	1,1	4,3	3,0	-1,-1	1,0	4,3	1,2	-1,-1	4,1	3,2	5,0	0,4	1,2	4,1	1,2	2,0	4,2	0,6	1,1	4,2	5,0	0,3	0,5	0,2	0,3	0,5	1,2	3,0	1,0
iteration_547	0,1	0,3	0,2	5,0	0,3	1,4	3,1	2,1	5,0	2,1	2,0	2,1	2,1	5,0	-1,-1	5,0	2,1	1,1	-1,-1	4,0	-1,-1	1,1	3,0	2,1	1,1	1,1	1,1	4,0	5,0	3,0	4,0	1,1	4,0	0,4	5,0	3,0	2,1	3,0	3,0	2,1	1,3	0,4	1,2	3,3	-1,-1	0,2	3,0
iteration_548	3,0	-1,-1	0,1	2,1	0,2	0,3	0,2	2,1	3,0	-1,-1	0,5	0,1	2,0	2,2	2,0	3,0	-1,-1	0,1	0,1	0,4	5,0	-1,-1	0,4	0,2	5,0	2,0	0,0	2,1	4,1	0,2	2,1	3,1	0,2	1,0	4,1	0,1	0,2	3,1	0,1	0,2	4,0	5,0	2,0	7,0	0,2	-1,-1	1,1
iteration_549	-1,-1	0,5	3,4	2,0	3,1	0,4	5,0	0,4	3,0	-1,-1	2,3	3,0	5,0	2,0	0,4	3,0	3,0	2,4	-1,-1	-1,-1	2,4	5,0	3,3	3,0	0,0	0,4	0,0	3,0	-1,-1	4,1	5,0	0,2	1,0	5,0	4,0	7,0	1,0	1,2	0,2	1,2	2,0	1,0	0,0	0,0	5,0	2,0	1,0
iteration_550	2,0	-1,-1	1,2	2,1	-1,-1	3,0	2,2	0,3	0,3	1,1	0,4	2,2	-1,-1	0,4	1,1	4,1	1,1	0,9	3,2	2,0	0,3	0,4	0,4	0,4	1,1	5,0	4,1	0,4	4,0	1,3	2,3	0,3	2,1	-1,-1	2,1	1,3	2,2	2,1	0,3	2,2	3,2	3,0	2,2	2,2	4,1	-1,-1	0,4
iteration_551	0,2	4,0	1,1	3,1	3,1	1,4	4,0	1,1	-1,-1	3,1	-1,-1	-1,-1	3,1	0,4	0,2	3,0	0,2	2,0	4,0	4,0	0,4	3,3	-1,-1	3,4	2,1	2,1	1,1	4,0	0,5	0,4	3,4	3,2	-1,-1	0,5	0,1	3,0	6,0	3,4	6,0	6,0	-1,-1	1,4	0,8	0,4	5,0	0,1	3,4
iteration_552	3,0	0,4	-1,-1	1,2	2,5	1,1	4,0	0,5	2,3	3,2	0,3	0,5	1,3	3,2	4,0	0,5	3,2	3,1	1,1	-1,-1	2,2	0,6	0,3	3,3	1,2	3,2	3,3	0,3	5,0	4,0	1,2	2,3	1,2	3,0	1,1	3,0	3,0	0,5	1,3	3,0	0,2	1,0	1,2	0,2	0,3	3,3	3,0
iteration_553	0,4	3,0	0,3	5,0	3,1	4,0	5,0	5,0	1,3	0,3	0,2	0,3	0,3	0,5	0,3	0,5	5,0	-1,-1	9,0	4,0	1,0	0,1	0,1	0,8	0,2	0,2	0,2	5,0	0,2	2,0	0,0	0,5	5,2	0,5	0,2	0,3	5,5	5,0	0,2	5,0	-1,-1	-1,-1	-1,-1	1,2	0,5	0,8	0,7
iteration_554	-1,-1	0,4	0,2	6,0	1,0	3,0	1,0	5,2	0,5	-1,-1	1,3	-1,-1	1,2	0,4	5,2	3,0	1,0	2,0	2,0	2,0	5,5	0,5	6,0	1,2	6,0	2,2	7,0	5,0	1,3	-1,-1	0,3	0,5	5,3	-1,-1	-1,-1	1,0	5,2	5,3	5,3	0,5	4,0	-1,-1	1,3	2,3	3,0	-1,-1	7,0
iteration_555	2,0	1,4	2,0	2,0	1,4	0,4	1,0	1,0	-1,-1	1,0	-1,-1	1,0	1,0	5,0	-1,-1	4,0	2,0	1,1	-1,-1	1,3	0,0	0,3	1,3	1,0	4,0	3,0	3,0	-1,-1	0,2	-1,-1	0,1	-1,-1	0,3	3,1	2,2	-1,-1	0,3	4,1	4,1	4,2	4,0	0,3	0,1	0,2	0,4	-1,-1	0,2
iteration_556	5,0	0,4	0,2	1,0	4,2	4,0	1,0	-1,-1	3,2	0,2	3,0	1,0	0,2	3,2	1,0	2,3	2,0	3,0	3,0	2,0	0,4	2,0	2,0	0,4	2,0	2,0	1,3	5,0	-1,-1	1,0	1,0	4,0	6,0	0,3	6,0	1,0	9,0	5,0	5,0	1,0	2,1	1,0	1,1	0,1	2,0	1,0	4,1
iteration_557	5,0	2,0	4,0	1,2	-1,-1	1,4	3,0	2,2	4,0	3,0	5,0	2,2	2,2	3,0	3,0	3,1	2,2	2,0	2,0	2,0	5,0	1,2	4,2	3,2	5,0	5,0	5,0	2,0	1,2	3,0	2,0	0,4	2,0	2,2	1,2	4,0	1,1	1,1	1,1	1,3	0,3	3,0	1,3	1,3	4,0	0,2	0,4
iteration_558	-1,-1	5,0	2,0	0,3	7,0	10,0	0,2	0,2	2,3	0,2	0,5	2,2	-1,-1	0,2	0,2	4,0	2,2	2,0	2,0	2,0	0,5	2,0	2,5	0,1	1,2	1,2	3,2	-1,-1	0,5	0,5	0,6	0,4	0,3	4,0	0,3	0,4	0,1	0,2	0,6	0,2	0,4	2,2	0,6	0,6	3,2	5,0	-1,-1
iteration_559	-1,-1	4,1	4,1	3,2	0,3	2,3	7,0	0,3	0,2	-1,-1	1,2	7,0	3,1	3,0	-1,-1	-1,-1	3,1	3,3	3,3	5,0	0,1	4,0	5,0	3,0	4,0	5,0	5,0	-1,-1	-1,-1	2,3	2,2	1,3	2,1	2,2	-1,-1	2,3	1,1	-1,-1	2,3	1,1	4,0	0,4	5,0	4,2	-1,-1	1,2	0,3
iteration_560	3,1	4,0	5,0	-1,-1	5,0	0,0	-1,-1	3,1	4,0	3,1	-1,-1	3,2	2,1	3,1	2,1	2,0	3,1	0,5	0,5	3,3	1,1	6,0	3,2	5,0	1,1	-1,-1	1,1	2,2	0,3	0,5	2,2	5,0	-1,-1	1,0	0,4	2,1	5,1	5,1	5,1	5,2	1,4	1,2	1,4	2,0	3,2	4,0	6,0
iteration_561	3,0	5,0	4,0	2,4	4,0	-1,-1	4,0	4,0	0,4	7,0	5,0	4,0	4,0	2,0	4,0	0,1	4,0	2,1	2,1	2,1	2,2	3,0	3,0	3,0	2,1	2,1	2,0	-1,-1	2,3	3,1	2,4	0,1	0,7	3,0	0,3	2,1	0,5	0,4	0,3	-1,-1	0,3	2,3	0,6	0,3	-1,-1	1,0	0,7
iteration_562	1,4	3,2	0,6	0,4	3,4	5,0	0,6	-1,-1	0,4	0,6	4,0	0,4	0,6	2,3	-1,-1	5,0	0,4	2,4	2,4	2,4	0,4	3,2	1,2	2,4	5,2	5,2	-1,-1	-1,-1	0,4	0,4	0,4	0,3	0,3	0,9	0,3	0,3	0,2	0,3	0,3	0,2	0,3	0,3	0,2	0,4	1,4	0,5	0,2
iteration_563	1,0	5,0	1,0	0,0	1,0	4,0	0,0	0,0	2,0	0,0	0,6	-1,-1	1,0	3,0	-1,-1	5,0	1,0	-1,-1	3,0	3,0	2,0	0,2	1,0	-1,-1	4,0	1,0	4,0	0,5	0,2	-1,-1	0,7	4,0	0,5	1,3	0,0	2,2	2,5	2,0	2,5	-1,-1	1,0	-1,-1	0,0	0,3	1,4	1,3	0,5
iteration_564	2,0	0,3	2,3	3,0	0,0	0,5	3,0	4,0	0,4	1,3	0,2	2,3	1,3	3,0	1,3	2,0	3,0	2,3	2,3	2,3	2,4	2,1	0,4	2,3	3,0	0,0	0,3	2,0	1,0	0,5	2,0	0,4	1,0	1,1	2,0	2,5	0,3	1,3	0,3	0,3	1,0	0,1	-1,-1	1,0	0,3	1,1	1,0
iteration_565	1,4	3,2	3,4	0,5	0,6	3,0	1,4	-1,-1	2,2	-1,-1	2,3	4,0	3,2	0,5	4,0	0,5	4,0	2,4	3,0	2,0	2,2	3,3	3,3	3,2	3,2	3,3	3,2	-1,-1	3,2	3,0	2,2	4,0	4,0	0,1	1,2	1,2	3,0	3,0	5,0	5,0	0,2	1,0	1,1	0,1	5,0	2,1	1,1
iteration_566	0,3	1,3	1,1	5,0	0,5	4,1	2,0	2,0	5,0	4,1	0,5	-1,-1	1,1	4,1	5,0	2,2	-1,-1	5,0	5,0	-1,-1	2,0	1,3	-1,-1	5,0	1,2	3,0	4,2	1,4	4,0	5,0	4,4	0,3	0,4	4,0	4,4	3,0	-1,-1	0,1	0,2	0,6	-1,-1	2,4	0,6	0,4	4,0	2,0	0,8
iteration_567	1,1	2,3	2,1	2,0	-1,-1	4,0	4,0	-1,-1	5,0	2,0	4,0	2,0	4,0	0,5	4,0	5,0	2,0	6,0	6,0	2,0	2,0	-1,-1	4,0	2,3	2,0	7,0	7,0	0,4	2,3	1,1	0,7	0,4	0,7	2,1	2,4	0,5	0,0	0,5	0,6	0,5	5,0	2,1	4,0	5,0	1,1	0,2	2,3
iteration_568	-1,-1	0,3	3,1	5,0	2,2	0,5	2,1	2,1	4,1	3,1	2,0	6,0	6,0	2,2	3,1	4,1	0,9	2,4	0,2	0,5	2,1	4,0	-1,-1	3,2	-1,-1	4,1	4,1	5,0	-1,-1	2,1	4,0	1,2	-1,-1	0,1	4,0	4,0	2,2	2,2	2,2	4,0	4,0	2,0	4,0	-1,-1	5,0	-1,-1	2,2
iteration_569	0,4	0,4	0,4	0,1	0,4	2,1	0,4	0,2	3,2	0,4	2,0	0,3	0,2	1,2	-1,-1	5,0	0,4	0,4	2,1	-1,-1	0,3	2,0	-1,-1	-1,-1	0,0	5,1	5,1	0,3	-1,-1	2,0	0,1	4,0	4,0	4,0	0,4	1,0	7,0	3,0	-1,-1	5,0	2,0	3,3	1,3	4,0	2,0	4,0	2,0
iteration_570	0,4	0,4	0,6	3,0	0,2	5,0	3,4	0,2	4,0	0,2	-1,-1	3,4	-1,-1	4,1	0,2	0,5	0,3	2,4	2,4	5,0	3,2	0,5	7,0	0,3	0,3	0,4	0,2	-1,-1	5,0	4,1	6,0	-1,-1	1,0	0,2	6,0	5,1	1,3	-1,-1	-1,-1	0,0	0,4	1,0	0,0	1,4	1,4	0,4	1,0
iteration_571	5,0	5,0	8,0	-1,-1	3,0	5,0	3,3	5,3	5,0	5,1	0,5	3,3	3,1	3,1	5,1	0,4	3,3	6,0	6,0	3,3	5,3	-1,-1	3,4	6,0	5,2	-1,-1	0,3	0,2	0,4	3,0	0,4	3,2	0,2	4,0	0,4	1,3	3,1	0,3	0,3	3,1	2,0	2,3	0,3	4,0	5,0	2,0	0,4
iteration_572	3,0	3,0	3,0	0,7	4,0	5,0	2,4	1,4	1,1	1,4	2,1	1,3	2,4	0,3	1,3	2,0	-1,-1	6,0	6,0	1,4	1,4	1,1	3,0	2,0	0,3	0,3	3,0	0,5	2,3	0,5	2,1	1,4	2,1	4,0	-1,-1	0,5	1,1	3,0	3,0	2,4	3,0	1,3	1,3	3,0	4,0	-1,-1	2,0
iteration_573	0,2	2,2	2,2	1,5	2,2	4,0	3,0	0,7	3,2	2,5	0,5	1,2	-1,-1	0,4	1,2	1,3	3,0	4,0	4,0	4,0	-1,-1	0,7	1,0	1,2	1,3	2,0	0,5	4,0	0,5	-1,-1	0,0	2,0	1,0	0,4	1,0	3,5	2,0	2,0	1,0	2,0	0,4	1,2	-1,-1	-1,-1	0,2	0,2	1,2
iteration_574	2,0	5,0	4,0	2,0	3,0	-1,-1	4,0	0,2	5,0	6,0	4,0	0,0	6,0	2,0	2,0	0,2	6,0	4,2	0,2	1,0	9,0	0,0	4,0	2,0	0,1	2,1	2,1	0,5	2,1	1,1	0,6	0,4	-1,-1	4,0	0,6	-1,-1	0,0	0,4	0,0	0,0	-1,-1	2,1	4,1	6,0	5,0	6,0	4,0
iteration_575	4,0	4,0	7,0	2,4	1,0	0,5	5,0	3,4	1,0	4,4	3,0	3,4	3,4	2,3	5,0	0,5	3,4	3,2	2,2	2,2	3,0	4,0	4,0	5,0	-1,-1	3,1	3,4	2,2	-1,-1	1,3	0,6	0,4	1,2	4,0	1,2	1,4	1,3	0,3	-1,-1	1,3	3,2	1,2	0,4	0,8	4,1	1,1	1,2
iteration_576	2,2	0,4	0,3	1,2	0,3	2,1	0,4	1,1	5,0	-1,-1	0,4	-1,-1	0,4	0,4	0,3	5,0	1,2	0,3	2,2	0,3	2,0	0,3	1,2	0,3	0,2	4,1	0,3	1,3	1,2	0,1	0,5	4,1	1,2	-1,-1	1,3	0,4	0,3	1,1	5,0	5,0	4,0	-1,-1	1,0	1,0	3,0	2,0	1,2
iteration_577	0,4	0,5	0,6	2,0	0,3	3,1	1,2	1,2	-1,-1	1,4	0,3	1,4	1,2	0,3	1,2	2,0	1,4	-1,-1	3,2	3,2	3,0	1,3	1,0	1,2	2,2	3,0	0,2	3,0	4,0	5,0	4,0	3,0	2,0	0,4	5,0	5,0	1,0	1,0	1,0	1,0	5,0	2,0	4,0	4,0	4,0	3,4	-1,-1
iteration_578	0,4	4,1	4,2	0,0	4,2	0,1	-1,-1	0,2	-1,-1	4,0	3,2	4,0	4,0	5,0	4,0	1,4	4,0	4,1	0,5	4,0	0,4	4,2	0,2	7,0	-1,-1	0,4	5,0	0,4	2,0	4,0	-1,-1	3,0	-1,-1	5,0	2,0	0,0	0,0	2,0	0,0	5,0	0,2	0,0	0,2	0,2	0,4	0,3	-1,-1
iteration_579	1,3	5,0	1,0	1,0	0,3	1,3	0,0	1,0	-1,-1	2,0	8,0	1,0	2,0	2,1	1,0	1,2	0,0	1,0	0,3	1,0	1,5	4,0	0,0	1,1	2,0	0,2	2,0	5,0	0,5	1,1	1,0	-1,-1	1,5	3,0	4,5	1,1	1,0	0,10	1,5	0,5	3,1	4,0	4,1	4,1	4,0	-1,-1	1,1
iteration_580	2,0	0,2	1,1	1,5	1,1	-1,-1	1,1	1,5	0,3	1,5	0,4	0,6	1,1	-1,-1	1,1	0,4	1,5	0,5	1,0	0,6	1,0	0,7	-1,-1	1,2	0,1	0,1	1,0	0,5	-1,-1	0,5	1,5	1,3	0,7	0,3	1,5	0,8	-1,-1	-1,-1	0,5	1,2	4,0	1,0	1,0	-1,-1	5,0	0,0	0,5
iteration_581	0,4	0,2	0,1	2,3	0,5	5,0	-1,-1	2,0	1,2	0,4	2,0	0,4	0,3	0,5	0,4	1,0	-1,-1	0,3	5,3	0,3	3,0	1,3	1,3	0,4	5,3	5,1	0,3	1,3	5,0	2,2	3,3	-1,-1	3,3	1,2	3,3	3,2	4,3	7,0	3,0	-1,-1	0,2	3,2	3,1	0,3	0,3	0,4	7,0
iteration_582	1,1	3,2	1,2	5,0	4,0	3,1	5,0	2,0	2,1	2,0	3,0	1,2	1,2	3,0	5,0	3,0	4,2	1,1	1,1	4,1	3,0	3,0	1,2	2,0	7,0	7,0	4,0	4,0	5,0	1,3	7,0	3,0	5,0	0,3	5,0	0,2	-1,-1	-1,-1	6,0	3,0	2,1	1,1	1,1	3,0	0,5	0,3	2,1
iteration_583	-1,-1	5,0	0,1	2,0	7,0	-1,-1	0,1	0,1	0,3	2,0	0,4	2,0	2,0	2,0	0,0	2,0	2,0	3,1	3,0	3,0	0,1	0,1	0,3	1,0	1,0	1,0	1,0	0,3	4,0	1,1	2,0	0,2	2,3	2,0	2,0	1,0	2,1	0,4	0,4	2,1	-1,-1	1,0	1,1	-1,-1	-1,-1	1,0	3,0
iteration_584	4,0	1,1	0,1	1,3	0,1	0,2	0,4	0,4	0,5	0,4	2,2	0,3	0,4	0,3	-1,-1	1,0	1,1	0,4	-1,-1	4,0	0,2	2,0	0,2	0,2	-1,-1	1,3	0,1	1,2	0,4	0,2	1,1	2,0	1,3	2,1	0,3	0,3	1,0	2,3	2,3	-1,-1	4,0	2,2	6,0	2,0	0,3	0,4	5,0
iteration_585	0,5	2,0	1,3	0,5	1,3	0,5	1,2	0,6	0,4	0,5	0,4	1,2	1,3	0,2	0,6	4,1	0,6	0,4	1,4	1,1	-1,-1	1,0	0,6	0,3	-1,-1	4,3	0,4	0,3	0,2	4,0	0,3	2,3	0,0	0,5	0,2	2,0	2,0	0,3	0,3	0,3	0,2	0,4	0,4	0,4	-1,-1	2,2	2,2
iteration_586	5,0	0,5	4,1	7,0	4,4	0,3	0,5	7,0	0,4	3,1	2,0	4,1	3,1	0,4	8,0	3,0	8,0	0,4	3,0	0,4	3,3	0,1	-1,-1	3,3	-1,-1	6,0	6,0	3,2	4,1	4,0	-1,-1	0,4	0,3	0,2	0,3	6,0	-1,-1	0,2	0,6	0,2	3,0	0,1	3,1	0,0	2,3	0,3	-1,-1
iteration_587	4,0	0,4	4,0	-1,-1	0,0	1,2	4,1	0,1	2,0	4,1	1,1	2,0	-1,-1	4,0	6,0	3,0	0,1	5,0	5,0	0,3	2,1	0,1	2,1	6,0	5,0	6,0	3,0	2,2	0,5	0,4	0,6	3,0	2,1	3,0	0,6	0,2	2,0	2,0	0,1	2,0	0,4	-1,-1	0,3	0,1	5,0	0,4	-1,-1
iteration_588	5,0	-1,-1	7,0	0,5	-1,-1	1,3	5,4	2,1	2,0	-1,-1	3,0	2,1	2,1	4,0	5,4	5,0	2,4	5,3	0,7	5,3	-1,-1	2,1	3,0	-1,-1	6,0	4,4	4,4	0,4	0,6	1,4	2,4	0,2	2,4	4,0	-1,-1	1,4	-1,-1	2,2	0,4	2,0	4,0	3,1	5,0	2,1	-1,-1	8,0	-1,-1
iteration_589	2,0	2,0	2,0	4,0	2,0	3,2	4,0	2,0	0,5	4,0	3,0	2,0	2,0	-1,-1	-1,-1	1,2	2,0	1,2	3,2	1,2	1,4	3,0	2,0	1,1	2,1	2,0	2,0	-1,-1	5,0	-1,-1	3,0	4,0	4,0	4,0	-1,-1	3,0	4,0	4,0	4,0	4,0	0,4	3,0	0,1	0,3	0,3	-1,-1	1,0
iteration_590	3,0	4,0	1,0	2,0	5,0	0,2	0,0	-1,-1	2,1	2,0	2,2	2,0	0,0	2,2	1,0	0,4	0,0	0,2	0,0	0,2	4,0	2,0	0,2	0,2	0,2	0,2	0,2	4,0	5,0	0,4	3,0	-1,-1	3,0	2,1	7,0	0,4	-1,-1	0,1	0,1	0,1	0,5	7,0	5,3	5,2	0,3	0,2	5,1
iteration_591	5,0	0,5	4,4	1,1	1,1	4,0	4,1	5,0	0,4	4,1	2,2	4,1	1,4	5,0	1,4	1,4	4,1	1,1	7,0	7,0	4,0	2,1	0,3	2,0	-1,-1	-1,-1	2,0	2,0	4,1	0,5	5,0	0,3	5,0	1,3	1,1	1,0	-1,-1	4,0	1,3	-1,-1	1,5	-1,-1	0,5	1,1	0,4	0,6	1,4
iteration_592	0,2	3,1	3,1	0,3	3,1	3,0	2,0	3,0	-1,-1	0,4	5,0	0,4	-1,-1	5,0	0,1	3,0	3,3	3,0	6,0	6,0	5,0	5,3	0,1	3,0	0,1	0,1	0,1	0,4	4,0	0,5	4,3	0,5	4,3	-1,-1	4,3	-1,-1	4,4	0,4	0,4	-1,-1	-1,-1	4,5	0,6	4,1	4,0	2,0	4,5
iteration_593	5,0	0,2	4,0	6,0	1,2	4,0	9,0	5,0	1,3	5,0	5,0	5,0	5,0	0,5	9,0	1,3	-1,-1	6,0	6,0	7,0	4,3	8,0	3,0	5,2	4,3	-1,-1	5,0	1,4	5,0	0,3	5,4	2,1	1,0	0,5	5,4	0,7	0,1	2,0	-1,-1	1,1	3,0	5,1	5,1	7,0	0,4	0,5	0,1
iteration_594	3,1	5,0	0,1	1,4	0,1	1,3	1,0	0,5	0,5	1,1	2,3	1,0	0,4	2,3	1,1	0,4	1,0	0,3	1,0	2,0	0,4	1,3	1,3	2,0	1,3	0,4	1,3	1,1	-1,-1	0,2	1,4	2,0	0,5	5,0	0,5	1,1	2,1	0,4	0,1	2,1	0,5	0,1	0,3	0,3	0,2	0,0	0,3
iteration_595	1,3	0,2	0,3	4,1	0,3	0,2	4,0	0,1	0,3	0,1	1,3	4,0	0,1	0,4	0,4	0,2	0,4	4,1	0,1	0,1	0,0	1,0	1,0	0,3	0,1	0,3	0,1	3,1	4,0	0,3	0,1	0,3	3,0	2,0	-1,-1	4,2	-1,-1	0,3	3,0	0,0	3,2	-1,-1	3,1	3,1	0,4	2,0	6,0
iteration_596	0,2	4,0	4,0	1,2	0,0	3,2	5,0	0,2	3,1	1,0	0,5	0,2	-1,-1	4,0	0,2	2,0	-1,-1	4,0	4,2	4,0	0,3	-1,-1	0,3	7,0	2,0	2,2	-1,-1	3,0	0,3	4,0	2,2	3,0	1,2	3,0	2,2	4,0	3,0	1,2	1,2	2,2	5,0	0,2	5,2	5,2	3,4	0,1	6,0
iteration_597	3,0	0,5	3,2	0,2	0,3	2,0	3,2	0,4	0,4	3,0	0,5	0,4	3,2	4,0	3,0	4,0	0,4	4,0	1,2	4,0	0,2	-1,-1	0,2	5,0	2,0	5,0	2,0	0,5	0,5	4,1	0,7	0,4	0,2	0,2	0,7	-1,-1	0,5	0,3	0,3	0,5	2,0	0,5	1,5	1,5	5,0	8,0	1,2
iteration_598	3,0	0,5	0,4	3,3	3,4	0,4	0,7	3,0	0,3	3,0	1,3	0,7	3,4	1,2	0,7	0,3	3,4	-1,-1	0,7	2,0	0,1	1,4	1,4	0,6	0,3	0,6	0,6	3,1	0,4	4,1	3,3	2,2	3,3	3,0	3,3	7,0	5,0	2,3	3,2	3,2	4,1	6,0	-1,-1	3,1	0,5	0,4	3,1
iteration_599	5,0	0,4	5,4	2,4	0,4	5,0	0,8	2,4	4,0	0,8	-1,-1	5,4	0,8	-1,-1	5,4	5,0	7,0	-1,-1	5,4	5,4	4,4	6,0	1,4	0,6	9,0	1,4	-1,-1	4,0	-1,-1	1,1	2,0	4,0	2,4	0,2	2,4	2,1	0,4	2,0	5,4	7,0	3,1	2,1	2,1	0,2	1,4	1,1	0,5
iteration_600	2,1	0,4	0,2	1,1	2,3	0,3	1,1	0,2	0,5	0,2	5,0	0,2	-1,-1	-1,-1	0,2	3,0	0,2	0,4	0,4	0,4	0,2	5,1	5,1	0,6	1,1	1,1	1,1	2,0	0,2	2,0	1,1	2,0	1,1	-1,-1	-1,-1	2,1	1,0	-1,-1	2,1	-1,-1	0,5	-1,-1	0,8	0,2	1,1	1,1	-1,-1
iteration_601	0,5	4,1	4,1	2,2	0,5	0,3	6,0	6,0	0,2	2,1	0,5	0,3	4,2	-1,-1	2,1	0,5	2,1	4,1	2,2	2,1	4,1	0,3	0,6	4,4	0,5	0,2	0,2	2,1	0,5	0,5	0,3	1,3	0,3	0,5	0,4	0,1	-1,-1	1,2	1,2	0,4	0,5	0,3	0,3	0,6	0,3	0,0	0,1
iteration_602	4,1	0,5	0,4	6,0	4,3	0,4	5,1	3,0	1,2	5,1	0,2	1,1	5,1	-1,-1	1,3	-1,-1	5,1	0,5	0,5	5,4	1,1	0,2	0,2	9,0	1,3	0,5	1,2	5,0	-1,-1	3,1	-1,-1	0,4	6,0	0,5	6,0	1,1	1,1	-1,-1	5,1	1,3	4,1	1,2	4,2	0,3	5,0	2,3	-1,-1
iteration_603	1,3	0,4	0,3	3,3	1,4	0,4	-1,-1	3,0	-1,-1	3,3	0,3	0,6	3,3	1,1	3,0	0,5	0,3	0,6	0,6	-1,-1	3,2	0,6	0,6	0,4	-1,-1	0,5	-1,-1	1,3	5,0	0,2	2,3	4,0	4,0	2,0	3,3	0,4	1,4	4,0	2,0	2,0	0,4	3,0	3,2	0,2	2,0	1,0	4,0
iteration_604	4,0	0,3	4,0	0,1	4,0	3,0	4,1	4,0	5,0	4,1	4,1	0,0	0,0	1,1	0,0	-1,-1	0,1	6,0	1,1	5,0	1,0	0,8	4,0	0,1	0,0	0,0	0,0	0,1	4,0	0,4	4,1	0,3	0,1	1,1	0,1	4,4	0,0	0,0	0,3	0,4	3,0	0,1	1,0	-1,-1	1,2	1,2	0,0
iteration_605	3,0	5,0	4,0	0,2	5,0	0,4	3,1	3,1	3,0	1,1	0,5	1,1	3,1	4,0	1,1	0,5	1,1	3,1	3,3	0,4	2,1	0,6	0,6	5,0	1,2	0,3	1,3	0,3	-1,-1	5,0	0,2	0,2	0,2	0,5	2,2	-1,-1	1,2	0,2	-1,-1	0,2	4,0	0,6	2,2	2,2	4,0	2,4	0,3
iteration_606	0,2	0,5	0,2	0,6	0,4	1,4	-1,-1	0,1	0,3	0,7	0,2	0,1	0,5	3,0	0,3	2,1	0,3	1,2	2,3	1,5	0,1	0,3	0,2	3,5	2,2	0,2	2,2	2,1	0,5	0,5	-1,-1	5,0	0,6	3,2	-1,-1	2,5	-1,-1	3,1	2,5	3,1	-1,-1	0,7	0,3	4,5	3,0	1,2	0,2
iteration_607	4,0	0,4	-1,-1	1,1	0,5	0,5	0,1	1,1	0,4	1,0	-1,-1	-1,-1	1,1	2,3	0,1	4,0	0,1	0,6	0,0	0,1	1,2	0,1	0,1	0,4	3,0	3,1	3,0	2,1	2,0	0,2	3,0	3,0	3,0	5,0	1,1	1,2	3,0	2,0	4,0	3,0	5,0	1,1	1,1	2,0	1,0	2,0	2,0
iteration_608	0,4	2,0	1,2	0,2	-1,-1	3,1	0,2	0,2	0,4	-1,-1	3,2	0,4	0,4	0,4	0,4	3,1	0,2	0,1	3,2	0,3	0,6	0,4	1,3	0,3	3,2	3,2	0,3	0,5	0,3	0,3	0,2	2,3	0,7	2,0	0,1	-1,-1	2,2	2,5	2,5	2,2	2,0	0,0	-1,-1	1,0	4,1	4,0	0,2
iteration_609	2,0	4,1	-1,-1	-1,-1	-1,-1	1,4	4,4	4,4	4,0	2,0	0,3	2,0	4,4	2,0	1,0	2,0	0,4	-1,-1	5,0	4,4	7,0	2,1	2,2	6,0	4,0	2,4	4,0	1,4	5,0	0,4	2,4	2,1	2,4	0,5	2,4	2,2	0,5	2,1	2,4	0,5	5,0	0,5	0,1	0,4	0,4	0,4	0,4
iteration_610	-1,-1	0,5	0,3	0,4	0,4	5,0	0,3	0,3	1,4	0,3	-1,-1	0,5	0,2	1,2	0,4	3,2	0,2	5,1	5,1	5,2	0,0	-1,-1	0,3	1,1	0,5	0,5	3,1	0,4	4,1	1,3	0,4	-1,-1	0,2	-1,-1	4,1	1,1	0,5	0,5	0,5	0,5	5,0	-1,-1	0,1	1,0	5,0	4,0	0,2
iteration_611	2,0	4,0	4,0	-1,-1	4,0	0,4	3,4	1,4	0,3	1,4	4,0	3,0	-1,-1	3,2	5,0	3,1	3,4	3,4	3,0	0,4	2,0	6,0	2,0	3,4	2,1	-1,-1	-1,-1	1,4	4,0	1,1	2,4	3,0	3,0	1,4	2,4	1,4	2,0	1,0	-1,-1	5,0	0,5	3,0	2,3	1,2	0,3	0,7	2,0
iteration_612	-1,-1	0,1	0,3	2,0	3,1	2,0	0,2	2,2	-1,-1	2,1	3,2	2,2	0,2	0,2	0,2	5,0	0,1	2,0	0,2	0,0	0,6	-1,-1	2,2	0,4	3,2	3,2	3,0	0,5	3,0	4,0	1,0	-1,-1	1,5	2,0	2,0	0,0	1,3	1,3	0,5	0,5	4,1	3,0	2,1	5,0	2,0	1,0	3,0
iteration_613	4,1	2,2	2,1	-1,-1	6,0	-1,-1	0,2	4,0	0,2	2,1	1,3	4,0	4,0	0,5	0,2	2,0	4,0	-1,-1	0,1	0,1	2,1	0,0	3,0	-1,-1	1,1	1,1	1,1	3,0	0,5	3,1	2,1	-1,-1	1,1	0,5	2,1	3,1	0,1	1,3	0,4	1,3	3,0	0,4	3,1	-1,-1	0,5	0,6	0,2
iteration_614	0,5	-1,-1	0,3	0,3	0,4	4,1	6,0	0,5	2,0	0,4	1,1	0,2	0,5	-1,-1	-1,-1	0,3	0,4	0,3	0,3	0,3	1,2	1,0	0,3	0,3	0,3	0,3	0,4	0,4	0,5	2,3	0,2	1,1	0,2	0,3	0,7	-1,-1	1,2	0,1	0,3	0,1	2,0	0,4	1,4	1,4	1,1	1,3	0,6
iteration_615	1,2	0,5	1,1	2,0	0,3	0,5	3,1	2,1	3,0	2,1	4,1	-1,-1	3,0	5,0	1,0	0,4	3,0	0,4	0,3	0,3	3,1	6,0	2,1	-1,-1	0,3	0,1	1,1	3,0	2,0	1,4	2,0	4,0	3,0	0,4	0,0	0,4	2,0	2,0	2,0	-1,-1	4,0	0,1	3,1	1,0	2,3	-1,-1	5,0
iteration_616	4,0	2,0	2,0	7,0	6,0	0,5	5,0	3,0	1,1	-1,-1	5,0	3,0	3,0	5,0	4,0	0,4	3,0	3,3	3,2	2,2	1,0	3,0	5,0	1,0	-1,-1	0,4	4,0	5,0	5,0	4,0	6,0	2,1	3,0	4,0	6,0	3,0	4,0	1,1	3,0	3,0	4,0	5,0	5,0	7,0	0,3	1,3	6,0
iteration_617	3,0	3,1	6,0	0,1	0,1	-1,-1	3,1	3,1	0,4	3,0	3,0	3,1	-1,-1	4,0	3,0	3,2	3,1	0,4	3,1	3,1	4,5	5,0	2,1	4,0	0,2	6,0	3,0	0,0	0,4	3,2	0,1	5,0	0,1	5,0	0,1	0,3	0,0	0,1	-1,-1	0,1	0,3	1,0	1,0	0,3	0,5	4,4	0,0
iteration_618	2,0	1,0	2,0	2,1	3,5	4,0	1,1	1,1	5,0	1,1	4,1	1,1	3,0	5,0	3,0	0,3	1,1	4,1	4,1	1,0	1,1	4,1	5,0	4,0	1,3	1,0	1,0	4,0	0,4	0,3	2,1	3,1	2,3	4,0	2,3	2,3	5,0	5,0	-1,-1	0,4	4,0	4,0	6,0	2,0	2,0	-1,-1	6,0
iteration_619	0,2	3,2	-1,-1	3,0	3,1	5,0	3,2	-1,-1	2,1	3,2	0,5	0,2	3,1	2,3	0,1	3,2	3,1	3,2	-1,-1	6,0	0,3	0,3	-1,-1	0,4	3,0	3,1	0,3	2,0	3,0	5,0	2,0	4,0	2,0	2,3	2,0	-1,-1	1,0	3,0	0,2	1,0	0,5	0,3	0,7	0,4	2,0	1,3	1,4
iteration_620	2,1	0,5	2,2	2,0	0,3	0,2	0,2	4,0	5,0	0,2	2,0	2,0	0,0	1,3	2,2	0,5	4,0	0,2	0,2	0,4	2,0	3,0	-1,-1	-1,-1	2,1	0,3	2,4	5,0	0,3	0,5	2,3	2,2	3,0	2,3	2,0	-1,-1	2,0	0,2	-1,-1	0,2	2,0	0,3	0,3	0,3	-1,-1	2,0	-1,-1
iteration_621	2,0	-1,-1	2,4	0,2	0,4	0,4	0,5	2,1	0,5	0,5	1,1	2,1	2,1	2,0	0,5	2,0	2,1	0,5	0,4	0,5	0,5	-1,-1	1,1	4,0	1,4	1,4	1,4	4,0	4,1	3,0	4,1	0,3	4,1	5,0	4,1	3,1	0,3	4,1	4,1	4,2	3,1	2,1	3,1	-1,-1	-1,-1	4,0	3,2
iteration_622	0,3	0,2	0,2	2,0	0,3	0,2	2,1	1,1	0,3	2,1	3,0	2,1	2,1	1,1	1,1	-1,-1	2,1	0,3	2,0	2,0	0,3	1,1	4,0	1,1	1,0	0,6	0,6	2,0	2,1	0,2	3,0	4,1	1,1	0,4	3,0	1,0	-1,-1	0,2	0,2	4,1	5,0	2,4	7,0	5,4	4,1	0,5	6,0
iteration_623	2,0	3,0	-1,-1	0,5	1,0	3,0	1,3	3,3	3,1	1,2	0,4	1,3	1,3	0,5	1,2	4,0	1,3	4,0	0,3	1,0	3,3	1,3	0,4	-1,-1	3,0	2,2	3,0	0,3	2,3	3,0	0,0	2,0	-1,-1	0,2	2,1	5,0	2,3	2,3	0,2	2,3	-1,-1	-1,-1	1,0	1,0	-1,-1	-1,-1	2,0
iteration_624	1,4	2,1	0,5	2,1	-1,-1	0,3	0,2	2,4	4,0	2,4	0,5	0,2	2,4	5,0	0,2	3,0	0,2	0,3	0,2	0,2	1,4	0,1	0,1	5,4	2,1	1,1	1,1	0,2	3,0	2,0	1,1	0,2	1,1	-1,-1	2,1	2,0	0,2	-1,-1	1,1	-1,-1	4,0	0,3	4,2	6,0	0,4	3,2	4,1
iteration_625	0,4	3,2	-1,-1	-1,-1	-1,-1	2,0	3,1	3,1	0,2	4,0	5,0	6,0	3,1	4,0	3,1	0,2	3,1	-1,-1	4,0	1,1	0,2	4,0	7,0	1,1	-1,-1	0,2	3,1	4,0	4,0	0,2	6,0	4,1	6,0	1,3	6,0	3,2	7,0	7,0	3,1	7,0	0,3	3,3	-1,-1	0,3	4,0	3,0	4,0
iteration_626	0,3	-1,-1	5,1	1,0	5,1	1,4	-1,-1	6,0	0,5	6,0	2,2	-1,-1	1,1	1,3	1,1	5,0	5,0	0,4	5,4	6,0	5,5	-1,-1	-1,-1	1,3	1,0	6,0	6,0	0,3	2,0	-1,-1	1,3	0,5	1,3	2,0	1,0	0,5	1,1	0,7	1,1	1,1	0,3	1,0	0,2	-1,-1	3,0	3,0	3,0
iteration_627	2,1	0,2	2,1	0,1	2,1	0,3	0,2	2,0	2,0	2,1	1,3	0,1	0,1	1,1	2,0	4,0	0,2	0,4	0,4	0,4	1,0	0,4	1,0	1,0	6,0	4,0	4,0	4,0	0,4	-1,-1	0,3	0,2	4,1	0,4	0,3	-1,-1	0,2	0,2	0,2	4,1	1,2	0,6	0,5	1,3	1,1	0,2	0,3
iteration_628	4,0	0,5	0,1	2,0	0,1	1,2	2,1	0,1	-1,-1	0,0	0,3	2,0	-1,-1	0,4	0,0	4,0	2,0	0,3	1,1	3,0	2,0	3,0	0,1	2,1	2,0	2,0	2,0	0,5	2,2	3,0	0,7	-1,-1	2,5	5,0	2,5	0,5	5,0	5,0	0,6	3,5	3,2	5,0	6,0	2,2	4,0	5,0	6,0
iteration_629	1,3	0,3	1,0	1,0	1,0	1,0	2,0	-1,-1	2,1	1,0	3,2	1,0	0,0	-1,-1	2,0	2,3	2,0	2,0	2,0	2,0	3,0	1,2	0,2	2,0	3,0	1,3	3,0	0,3	1,1	0,4	1,0	-1,-1	0,1	1,3	5,3	-1,-1	0,2	3,1	0,2	0,2	-1,-1	1,3	2,3	2,3	1,4	0,7	0,4
iteration_630	-1,-1	5,0	2,0	-1,-1	7,0	0,2	2,0	2,0	1,4	4,0	-1,-1	1,0	4,0	0,4	2,0	0,4	3,0	0,0	0,0	-1,-1	3,0	2,0	1,0	2,4	0,4	7,0	2,4	3,0	-1,-1	-1,-1	4,0	-1,-1	4,0	5,0	3,0	5,0	-1,-1	5,0	4,0	4,0	0,4	6,0	5,2	1,2	-1,-1	5,1	-1,-1
iteration_631	2,0	0,4	1,4	1,1	1,4	5,0	1,4	2,0	3,0	0,5	3,0	-1,-1	0,5	-1,-1	0,5	5,0	1,4	1,4	4,4	4,4	3,0	3,0	1,4	0,2	3,4	2,1	3,4	-1,-1	0,4	-1,-1	1,1	4,0	1,3	-1,-1	0,4	2,1	1,1	3,0	3,0	2,3	3,1	0,5	-1,-1	0,3	2,0	2,2	-1,-1
iteration_632	4,0	5,0	2,0	1,0	5,0	-1,-1	2,0	-1,-1	5,0	1,0	3,1	1,0	1,0	2,3	2,0	-1,-1	2,0	1,0	1,2	1,0	6,0	-1,-1	4,0	1,3	2,0	2,0	2,0	0,5	2,0	0,2	-1,-1	0,5	1,0	0,5	3,2	0,6	1,1	1,1	-1,-1	-1,-1	0,3	0,9	-1,-1	-1,-1	0,2	0,2	-1,-1
iteration_633	2,0	3,2	2,2	2,1	0,2	1,2	2,2	-1,-1	0,3	2,2	0,5	2,1	2,1	0,3	-1,-1	3,0	2,2	1,2	-1,-1	0,4	-1,-1	2,2	0,4	-1,-1	4,0	2,1	4,0	0,2	5,0	2,2	3,1	3,0	-1,-1	4,0	3,1	5,0	-1,-1	2,1	2,1	4,0	2,0	2,1	3,0	3,0	0,2	2,1	5,0
iteration_634	4,0	4,0	4,0	0,1	4,0	0,5	2,1	2,1	-1,-1	2,0	4,1	2,0	2,1	4,1	2,1	0,4	2,0	4,1	0,1	2,0	3,1	-1,-1	4,0	6,0	2,1	2,3	2,1	0,4	5,0	0,2	5,3	0,5	0,1	2,1	5,1	5,0	0,3	0,2	0,4	0,4	2,2	7,0	-1,-1	5,2	1,2	1,1	2,2
iteration_635	5,0	0,5	4,2	0,3	4,2	1,4	0,3	4,2	0,4	4,2	3,0	-1,-1	-1,-1	0,5	0,3	0,5	4,1	1,1	0,5	-1,-1	4,1	-1,-1	3,2	-1,-1	0,7	0,1	0,2	0,3	0,2	0,2	0,2	-1,-1	0,2	0,2	0,2	0,2	3,1	3,1	3,1	2,1	1,1	0,2	0,2	0,2	0,5	0,4	0,2
iteration_636	0,3	0,5	-1,-1	2,0	0,0	5,0	2,0	2,0	-1,-1	2,0	0,2	0,0	0,2	1,2	2,5	0,4	0,5	3,0	4,0	4,0	0,4	0,2	0,2	1,5	2,2	2,2	2,2	2,0	4,0	4,1	4,0	1,4	4,0	4,0	2,0	2,1	2,4	2,4	-1,-1	3,0	0,4	2,0	2,2	2,2	0,4	2,0	4,0
iteration_637	0,5	1,3	1,5	5,0	-1,-1	0,5	-1,-1	4,5	-1,-1	-1,-1	3,1	4,5	4,5	0,5	1,5	-1,-1	4,5	1,4	0,6	0,6	5,0	-1,-1	7,0	4,2	5,0	0,6	5,0	4,0	4,0	1,3	1,0	2,3	1,0	2,2	-1,-1	-1,-1	2,0	0,3	0,3	1,3	-1,-1	4,2	4,0	4,2	4,0	0,4	-1,-1
iteration_638	3,2	1,1	1,2	0,0	-1,-1	1,3	3,0	0,2	5,0	1,0	0,5	0,2	0,2	2,1	1,0	3,0	1,0	-1,-1	1,0	1,2	3,0	0,6	0,3	-1,-1	2,0	1,0	1,0	-1,-1	-1,-1	5,0	4,0	2,0	4,2	1,4	4,2	6,0	2,2	4,0	4,0	0,2	0,5	4,4	0,9	0,9	4,0	3,4	-1,-1
iteration_639	0,3	2,0	2,3	1,0	0,0	-1,-1	2,0	2,0	5,0	2,0	4,0	0,3	3,0	1,1	3,0	0,5	0,3	5,0	0,0	0,0	6,0	2,3	2,3	2,1	1,4	1,1	2,1	4,0	0,3	2,0	1,0	5,0	1,3	5,0	1,0	2,0	3,3	3,0	4,0	2,3	0,5	1,0	1,3	-1,-1	0,4	0,1	4,0
iteration_640	0,5	1,3	0,5	4,0	0,5	2,0	2,2	2,2	2,0	2,3	0,2	2,3	2,3	1,3	2,2	3,1	2,3	2,2	2,2	1,0	1,2	0,5	0,5	2,3	0,3	5,0	3,2	2,1	-1,-1	2,1	4,0	0,2	4,0	0,2	2,1	4,0	2,1	2,1	2,1	2,1	0,4	0,2	0,5	0,1	0,5	0,1	0,2
iteration_641	0,3	-1,-1	2,3	-1,-1	2,0	0,3	2,3	0,3	0,5	2,3	5,0	-1,-1	0,3	3,0	1,0	-1,-1	2,3	0,6	-1,-1	0,6	0,6	2,3	2,3	3,3	0,4	2,1	2,1	0,3	-1,-1	4,0	0,0	0,2	3,0	3,1	0,3	2,0	-1,-1	3,0	0,0	0,0	2,2	0,1	2,1	0,2	0,4	3,2	0,3
iteration_642	2,2	0,5	-1,-1	7,0	2,5	0,5	4,0	4,0	4,0	4,2	0,4	3,0	4,0	1,1	4,2	0,2	3,0	-1,-1	4,3	4,2	2,0	3,4	0,0	5,0	0,3	-1,-1	4,1	5,0	-1,-1	3,2	4,0	-1,-1	2,0	0,4	2,0	1,2	3,0	3,0	3,0	4,0	3,0	1,3	-1,-1	1,0	1,2	0,3	3,0
iteration_643	1,3	1,2	0,5	4,0	0,5	2,3	2,2	2,3	5,0	2,3	4,1	2,3	2,3	0,5	-1,-1	0,4	2,2	2,3	-1,-1	0,5	7,0	-1,-1	0,4	2,0	0,6	0,4	0,4	4,0	-1,-1	5,0	4,0	4,1	4,0	0,4	4,0	2,0	6,0	6,0	2,1	6,0	2,2	2,4	2,2	2,4	3,0	3,0	6,0
iteration_644	4,0	0,1	-1,-1	4,2	0,0	4,0	4,2	0,2	-1,-1	4,2	0,2	4,2	-1,-1	0,4	4,2	1,2	0,2	4,2	8,0	4,2	-1,-1	4,1	4,1	4,3	0,4	4,2	5,0	5,0	0,4	0,5	1,2	0,5	4,2	2,2	1,2	1,1	4,1	0,2	0,6	0,6	5,0	1,2	2,2	4,0	0,4	2,2	4,2
iteration_645	0,3	1,3	1,1	-1,-1	-1,-1	0,2	3,0	-1,-1	0,4	0,2	3,0	1,1	-1,-1	0,4	-1,-1	0,2	2,1	2,1	2,1	2,1	0,2	2,1	1,1	2,1	2,1	-1,-1	2,1	2,2	0,4	3,0	0,3	4,0	0,3	3,2	0,3	1,1	2,1	2,2	2,2	2,1	0,5	0,4	3,2	3,2	3,1	6,0	3,1
iteration_646	1,2	3,2	0,4	0,4	4,0	5,0	0,4	0,4	-1,-1	0,4	0,2	0,4	0,4	0,4	0,4	-1,-1	0,4	2,2	3,2	3,2	0,2	-1,-1	0,2	0,4	0,3	0,3	0,3	1,2	0,5	2,2	0,4	-1,-1	0,3	0,2	0,4	0,4	3,2	0,3	-1,-1	3,1	4,0	0,4	2,2	2,2	2,3	0,5	3,2
iteration_647	0,5	2,2	-1,-1	1,1	0,4	0,3	0,3	1,3	0,5	1,2	0,5	1,3	0,3	0,3	0,4	1,0	0,3	0,4	0,1	0,4	0,4	1,0	1,0	0,4	1,3	1,3	1,1	2,0	4,1	4,1	1,1	-1,-1	5,0	5,0	1,1	-1,-1	3,0	3,0	6,0	6,0	2,0	4,1	0,1	6,0	5,0	-1,-1	4,0
iteration_648	0,5	3,2	0,2	1,3	3,5	4,1	1,0	0,5	2,0	0,3	3,2	0,3	-1,-1	1,1	1,2	2,3	1,2	0,1	-1,-1	1,1	1,3	3,3	0,2	1,1	3,0	1,0	0,5	2,3	3,0	3,2	3,0	5,0	1,3	-1,-1	2,3	2,2	1,3	2,0	5,0	2,0	3,0	0,7	1,4	-1,-1	-1,-1	4,0	1,3
iteration_649	-1,-1	3,0	1,0	3,0	2,5	5,0	-1,-1	1,0	2,0	3,0	3,0	3,0	2,0	3,1	2,0	0,2	2,0	7,0	6,0	6,0	3,0	4,0	3,0	1,1	2,2	0,0	2,2	3,0	2,0	0,5	3,0	0,2	4,0	0,5	3,0	-1,-1	2,2	2,2	2,0	-1,-1	2,0	1,4	1,4	1,4	4,0	0,3	3,0
iteration_650	1,4	3,0	2,4	2,3	1,4	4,1	2,4	0,7	2,2	4,0	3,0	2,3	2,4	4,1	4,0	-1,-1	2,3	-1,-1	0,5	6,0	-1,-1	5,0	0,3	2,1	2,0	2,0	2,3	3,0	1,3	0,4	1,3	2,2	-1,-1	4,1	3,0	1,1	3,0	1,2	1,5	1,2	3,0	5,0	5,0	5,0	4,0	-1,-1	2,0
iteration_651	2,0	2,3	3,0	3,1	-1,-1	-1,-1	1,1	4,0	0,2	-1,-1	3,0	4,0	5,0	5,0	4,0	0,2	1,1	2,0	2,0	2,0	1,0	1,0	1,0	5,0	1,0	3,2	3,0	0,3	5,0	0,5	2,2	0,2	3,1	2,0	2,1	0,6	3,1	3,1	3,1	3,1	5,0	3,0	5,0	3,0	4,0	1,0	0,4
iteration_652	1,3	3,0	4,0	1,2	3,3	0,6	1,2	3,2	5,0	4,0	1,2	4,0	-1,-1	0,3	3,2	0,5	3,2	0,6	1,1	0,6	3,0	3,2	1,2	3,3	3,5	3,5	0,2	2,0	2,2	5,0	3,0	5,0	3,0	1,1	1,2	6,0	2,0	7,0	1,0	2,0	3,2	0,3	3,1	0,4	5,0	5,1	0,1
iteration_653	4,0	2,1	2,0	2,1	0,1	0,5	2,1	2,0	-1,-1	-1,-1	3,2	0,1	0,1	3,0	2,0	-1,-1	0,1	2,2	0,3	0,4	0,1	3,1	0,2	3,1	1,0	0,1	3,0	4,0	0,5	4,0	2,1	2,0	5,0	4,1	2,4	4,0	4,0	2,0	4,0	2,4	0,5	6,0	2,0	2,0	0,4	4,0	2,0
iteration_654	0,1	0,3	-1,-1	0,2	0,4	0,5	0,0	0,0	2,0	0,0	3,0	0,3	0,2	4,0	0,3	0,5	0,0	0,4	0,4	0,1	-1,-1	0,9	-1,-1	4,0	0,5	0,0	0,8	3,2	0,4	0,4	0,6	2,1	3,0	0,3	0,6	0,4	2,0	0,1	0,1	0,1	0,4	0,4	0,6	0,2	1,3	0,4	2,2
iteration_655	5,0	4,0	5,0	7,0	1,0	-1,-1	6,0	3,0	0,2	9,0	2,2	3,0	6,0	4,1	-1,-1	4,1	6,0	1,1	5,1	1,1	2,0	3,0	1,2	2,1	4,1	2,1	6,0	5,0	4,0	5,0	-1,-1	2,1	7,0	0,4	0,6	5,0	4,0	4,0	-1,-1	2,1	3,0	0,3	0,3	3,0	3,2	3,3	-1,-1
iteration_656	4,0	0,4	3,2	0,3	3,2	-1,-1	3,2	0,3	0,3	0,4	0,5	0,4	3,2	2,1	0,4	0,0	0,3	3,2	3,2	5,0	0,3	0,6	0,3	2,2	0,2	0,6	-1,-1	0,5	1,2	0,4	0,3	3,1	1,4	2,0	1,4	0,4	4,0	1,1	4,0	0,5	0,5	2,0	1,2	1,3	2,0	2,0	3,2
iteration_657	2,2	2,0	3,0	1,2	1,2	1,4	3,0	-1,-1	-1,-1	2,0	4,0	1,2	2,2	4,0	-1,-1	0,5	2,0	2,0	2,4	3,0	2,2	4,2	1,0	3,0	1,3	1,2	0,4	2,2	4,0	0,5	3,1	4,0	3,2	5,0	3,0	0,6	4,2	4,2	4,2	0,2	0,5	1,0	1,2	-1,-1	2,2	2,0	1,2
iteration_658	3,1	-1,-1	-1,-1	4,0	3,3	3,1	-1,-1	1,2	2,3	1,2	-1,-1	4,0	1,2	0,3	4,0	-1,-1	1,2	1,1	1,1	3,2	3,0	-1,-1	4,0	1,0	3,1	1,3	3,1	2,0	4,0	4,0	2,0	0,3	4,0	0,5	-1,-1	6,0	3,2	3,2	1,1	3,2	-1,-1	1,5	1,1	-1,-1	5,0	0,0	4,0
iteration_659	-1,-1	2,0	4,0	0,2	1,2	4,0	-1,-1	1,2	0,5	1,2	2,2	1,0	3,0	0,2	1,0	3,2	1,0	4,0	3,2	2,0	0,4	3,0	2,0	0,1	3,0	1,2	0,2	0,5	0,2	5,0	0,3	0,4	0,3	0,2	0,5	4,0	0,7	0,4	0,4	0,0	5,0	0,4	4,3	1,1	0,4	0,4	10,0
iteration_660	0,2	4,0	3,2	0,4	3,0	0,4	-1,-1	0,3	2,0	3,3	2,3	3,1	-1,-1	0,5	3,1	0,4	3,3	0,3	0,2	0,4	2,2	5,0	-1,-1	3,3	3,2	3,2	3,2	-1,-1	3,1	0,4	1,1	-1,-1	5,5	3,2	4,0	1,0	1,1	3,0	2,1	-1,-1	4,0	1,2	4,0	1,2	2,1	5,0	1,1
iteration_661	0,4	3,1	0,3	3,1	3,2	1,2	3,1	0,2	4,0	3,1	2,2	0,2	3,2	0,4	0,2	1,3	0,3	-1,-1	3,2	1,1	0,1	0,3	0,3	3,2	1,1	0,4	0,4	0,2	4,0	1,4	3,1	0,5	1,1	5,0	1,1	0,5	1,4	0,2	1,4	0,5	0,4	0,10	3,2	-1,-1	1,3	2,3	0,6
iteration_662	0,4	0,5	0,9	4,2	0,9	1,4	4,4	4,4	0,5	4,5	-1,-1	0,6	0,7	5,0	-1,-1	0,4	4,4	1,4	0,8	0,0	4,5	-1,-1	0,4	3,2	-1,-1	0,5	0,6	0,4	4,0	-1,-1	-1,-1	2,0	0,2	5,0	4,2	2,2	1,0	1,2	1,2	1,2	0,5	9,0	4,1	4,1	4,1	5,1	0,1
iteration_663	0,4	0,3	0,7	1,2	0,0	1,2	1,4	0,6	-1,-1	1,3	2,0	-1,-1	1,3	2,3	1,3	3,1	1,3	0,6	2,0	1,2	4,2	2,3	-1,-1	3,0	0,4	4,0	0,4	1,2	1,1	0,4	0,3	1,1	5,2	3,0	1,1	0,1	2,0	0,2	1,1	2,0	2,2	-1,-1	3,0	1,2	0,5	3,4	3,0
iteration_664	0,4	1,0	0,2	1,3	1,2	-1,-1	0,5	0,5	5,0	1,0	5,0	-1,-1	0,3	0,5	0,3	0,2	0,5	0,8	0,3	0,8	-1,-1	5,0	6,0	0,5	0,1	-1,-1	0,4	0,4	2,0	1,4	1,1	0,5	-1,-1	0,3	1,3	-1,-1	0,2	1,4	0,5	1,1	0,4	0,3	0,4	-1,-1	5,0	3,3	-1,-1
iteration_665	5,0	4,0	1,3	1,3	3,0	1,4	0,6	2,0	4,1	2,0	2,3	0,6	2,0	3,0	-1,-1	2,1	2,0	1,3	1,3	1,3	5,0	2,3	0,6	2,0	3,0	2,3	3,0	2,0	0,5	4,0	1,3	0,4	1,2	0,1	1,3	2,0	1,3	0,3	-1,-1	0,5	4,0	1,0	3,0	2,0	0,5	0,3	3,0
iteration_666	0,4	0,4	0,4	0,2	0,8	-1,-1	0,5	0,1	5,0	0,5	0,2	0,1	0,5	2,3	0,5	3,0	0,5	-1,-1	0,2	0,5	4,1	4,0	1,0	0,4	2,1	2,4	1,4	0,2	0,5	1,1	0,5	0,4	0,5	5,0	0,5	-1,-1	0,1	0,5	0,1	0,1	0,5	2,1	2,5	2,0	3,1	3,1	0,6
iteration_667	0,4	-1,-1	3,2	0,3	0,2	0,3	3,2	0,3	5,0	0,3	5,0	0,3	3,1	3,2	3,2	5,0	3,1	0,5	3,3	0,2	-1,-1	1,1	4,2	1,0	4,0	4,2	4,2	0,2	2,2	2,0	2,1	0,3	0,3	1,4	0,3	1,1	0,1	0,1	0,2	0,4	4,0	1,2	2,0	1,2	1,4	2,0	1,1
iteration_668	1,4	5,0	1,4	2,0	5,0	4,0	3,0	-1,-1	0,4	0,4	0,4	3,0	0,4	0,4	0,4	-1,-1	0,4	2,0	5,0	1,0	0,6	1,2	2,2	0,8	0,4	4,0	0,4	5,0	0,5	1,4	2,5	2,1	2,0	0,2	2,5	1,5	2,0	4,0	-1,-1	2,1	1,1	2,0	3,0	0,0	0,5	0,5	3,0
iteration_669	2,0	2,0	2,0	1,2	0,0	2,3	2,2	3,0	5,0	-1,-1	0,5	1,0	0,2	-1,-1	0,2	1,4	2,2	-1,-1	0,5	0,5	6,0	1,5	0,0	0,2	1,2	1,2	1,2	2,0	0,4	0,4	1,2	3,0	1,2	4,1	1,2	1,2	2,0	2,2	2,0	2,2	-1,-1	1,1	3,0	-1,-1	0,4	0,5	-1,-1
iteration_670	3,2	5,0	2,2	-1,-1	2,2	4,0	3,0	-1,-1	5,0	1,2	0,2	-1,-1	1,2	2,0	1,2	0,2	1,2	3,0	4,0	2,0	5,0	1,1	2,1	2,2	1,1	-1,-1	1,1	2,0	1,3	2,0	1,3	4,0	2,0	0,1	1,3	3,0	4,0	2,0	4,0	2,0	0,2	0,4	0,5	0,1	0,2	0,0	5,0
iteration_671	4,1	0,2	4,1	1,1	4,1	2,0	5,0	1,1	5,0	0,2	0,5	-1,-1	0,2	2,2	4,1	2,3	4,1	6,0	3,0	6,0	6,0	1,2	1,3	0,3	0,4	2,1	4,3	0,5	5,0	0,5	4,4	0,5	0,6	2,3	4,4	4,0	1,4	0,2	1,1	1,1	3,0	0,7	3,4	0,4	-1,-1	2,1	1,4
iteration_672	0,5	1,1	1,0	0,5	1,0	0,3	1,1	-1,-1	0,0	0,4	0,3	1,4	0,1	3,1	0,4	3,0	0,1	0,1	1,3	0,1	2,0	1,1	0,5	3,1	-1,-1	0,4	-1,-1	0,2	1,4	5,0	0,5	5,0	0,5	4,0	1,1	4,4	0,4	0,1	0,1	5,4	3,0	3,0	3,0	4,0	0,5	2,0	1,4
iteration_673	1,3	-1,-1	4,0	2,0	4,0	4,0	-1,-1	4,0	3,1	2,0	2,1	2,0	2,0	3,0	4,0	0,3	2,0	0,0	3,0	3,0	3,1	3,0	1,1	-1,-1	3,3	3,0	-1,-1	1,1	3,0	5,0	2,0	2,0	-1,-1	1,4	3,0	4,0	2,0	2,0	2,0	-1,-1	1,3	2,4	1,4	0,7	1,4	2,0	1,4
iteration_674	3,2	3,1	3,2	3,1	5,2	0,2	6,0	-1,-1	2,0	3,1	5,0	-1,-1	6,0	4,1	6,0	0,3	6,0	3,1	-1,-1	3,1	1,2	7,0	-1,-1	3,1	3,0	3,0	-1,-1	0,3	-1,-1	5,0	3,1	3,0	3,2	2,0	2,2	8,0	3,2	0,2	3,2	3,0	5,0	3,0	2,0	2,0	5,0	5,0	5,0
iteration_675	0,5	4,0	-1,-1	-1,-1	0,4	3,1	0,2	1,1	3,1	1,1	5,0	0,2	5,0	0,4	4,1	5,0	5,0	3,1	0,2	3,1	1,1	1,1	1,1	1,2	6,0	6,0	3,1	0,8	-1,-1	2,0	2,2	0,4	1,1	0,4	1,2	-1,-1	0,5	0,5	1,0	0,5	-1,-1	0,6	2,2	1,4	2,3	-1,-1	2,1
iteration_676	5,0	5,0	6,0	0,5	1,0	5,0	1,1	1,1	0,2	1,1	3,1	1,1	1,1	5,0	1,4	4,0	1,1	4,0	2,1	4,0	0,3	1,1	0,2	1,0	1,4	2,0	1,4	0,5	0,5	-1,-1	0,5	4,0	0,8	2,3	0,8	0,1	4,4	4,4	4,4	0,4	0,4	2,4	0,8	2,0	0,4	0,3	0,8
iteration_677	0,4	0,7	0,5	3,0	1,2	-1,-1	0,3	0,2	-1,-1	3,2	0,3	0,3	0,2	0,5	-1,-1	0,5	0,2	-1,-1	3,0	1,3	-1,-1	0,1	0,2	0,1	0,5	0,5	0,8	0,4	3,1	0,5	-1,-1	0,4	0,5	0,5	-1,-1	0,2	0,3	-1,-1	0,3	-1,-1	0,1	0,5	0,5	0,2	0,4	-1,-1	-1,-1
iteration_678	0,5	8,0	0,2	5,0	0,5	3,0	3,1	-1,-1	0,2	3,1	2,0	3,1	3,1	0,2	-1,-1	1,3	2,1	2,1	-1,-1	2,1	0,3	-1,-1	2,1	3,1	4,0	1,1	0,4	3,1	-1,-1	0,3	2,1	2,2	2,1	2,2	2,1	2,1	2,1	0,3	2,2	2,1	0,5	2,1	0,1	2,0	5,0	2,2	2,1
iteration_679	4,1	1,2	4,2	2,0	0,3	2,1	-1,-1	0,2	-1,-1	2,2	-1,-1	0,2	0,2	4,0	-1,-1	3,0	6,0	0,1	2,2	2,0	1,2	2,2	0,4	2,0	1,0	6,0	1,0	0,2	3,0	3,0	2,2	5,0	1,0	0,2	0,7	-1,-1	1,0	1,0	5,0	2,0	0,4	2,2	2,4	0,6	2,0	2,0	1,4
iteration_680	0,3	-1,-1	3,3	1,4	3,3	0,5	-1,-1	0,7	0,5	4,0	1,0	3,4	0,7	3,2	4,0	3,0	3,4	0,9	-1,-1	-1,-1	0,7	0,4	0,4	0,5	4,0	2,0	4,0	1,4	5,0	4,0	1,4	5,0	-1,-1	1,0	4,4	4,4	4,0	4,0	3,0	3,0	0,5	0,4	0,3	0,2	5,0	6,0	3,0
iteration_681	0,4	0,2	0,3	0,5	0,1	0,4	0,3	-1,-1	4,0	0,2	5,0	0,5	0,5	0,3	0,6	-1,-1	0,5	0,2	-1,-1	0,3	0,1	5,1	0,4	-1,-1	0,5	0,3	0,5	0,5	3,1	1,3	3,4	0,3	0,2	4,0	3,1	3,3	0,2	0,3	-1,-1	0,3	4,0	5,0	3,4	3,4	4,1	6,0	3,1
iteration_682	2,2	4,0	2,2	1,2	2,2	0,2	3,0	0,4	3,1	3,0	-1,-1	1,2	1,2	1,3	0,4	5,0	-1,-1	2,2	1,0	1,0	3,2	1,0	0,4	-1,-1	4,2	4,2	1,2	2,2	2,0	5,0	3,0	1,4	1,2	4,1	-1,-1	3,0	4,1	1,2	2,0	0,6	0,3	4,2	0,4	0,4	1,3	5,0	1,2
iteration_683	0,4	5,0	3,1	2,0	3,1	5,0	4,0	1,1	0,1	4,0	4,0	4,0	1,1	2,2	1,1	3,1	4,0	2,0	4,0	-1,-1	0,1	5,0	5,0	-1,-1	4,0	1,1	1,1	1,2	2,0	2,4	1,2	0,4	2,0	0,5	1,2	1,0	1,0	1,4	-1,-1	1,0	2,1	1,0	2,0	2,0	0,5	0,0	3,0
iteration_684	4,1	0,2	4,2	0,0	4,0	2,2	4,0	0,2	5,0	4,0	3,0	-1,-1	4,0	0,3	4,0	4,0	4,0	6,0	6,0	2,0	5,2	3,2	0,0	4,2	8,0	8,0	0,0	2,0	2,0	3,1	4,0	3,2	0,0	0,0	-1,-1	2,1	-1,-1	3,0	3,0	0,2	0,4	3,0	-1,-1	1,3	5,0	5,4	3,1
iteration_685	4,0	4,0	3,0	0,4	3,0	-1,-1	1,1	1,1	0,2	2,1	1,1	1,3	2,3	3,1	1,1	0,5	1,1	1,1	1,1	0,2	-1,-1	0,4	0,4	2,1	0,3	0,4	0,4	2,3	1,1	5,0	1,3	0,2	2,1	0,2	-1,-1	1,3	0,1	2,2	2,2	0,3	5,0	1,0	3,0	2,0	0,4	2,3	2,1
iteration_686	0,5	0,3	0,6	4,1	0,1	-1,-1	0,2	0,6	2,2	4,1	5,0	0,6	0,3	3,1	4,5	1,4	4,1	-1,-1	0,3	0,3	2,5	5,5	0,5	3,5	5,0	5,0	4,4	-1,-1	0,3	3,2	4,2	1,4	1,2	4,0	1,2	7,0	1,4	-1,-1	0,6	1,4	0,2	-1,-1	1,1	2,1	5,0	4,0	2,0
iteration_687	0,3	0,4	0,1	0,6	0,1	3,0	0,5	0,5	0,5	0,4	0,4	0,4	0,5	0,3	0,5	-1,-1	0,4	1,4	-1,-1	2,1	0,8	0,0	0,8	0,4	4,4	0,1	4,4	1,2	0,4	1,3	0,6	2,1	1,0	0,2	1,0	-1,-1	1,1	0,1	3,0	3,0	3,2	-1,-1	-1,-1	0,2	-1,-1	1,2	1,0
iteration_688	0,3	0,5	0,0	3,0	0,0	0,2	-1,-1	1,0	0,2	1,0	-1,-1	2,0	2,0	4,1	1,0	0,5	2,0	1,2	1,0	1,2	1,1	-1,-1	6,0	0,1	1,3	5,3	1,2	2,0	4,0	2,0	-1,-1	2,3	3,0	0,4	3,0	2,0	4,0	3,0	-1,-1	1,3	3,0	-1,-1	2,2	-1,-1	5,0	4,2	2,2
iteration_689	4,0	3,2	7,0	8,0	7,0	2,0	8,0	6,0	1,0	-1,-1	0,5	7,0	6,0	0,4	7,0	0,4	7,0	4,0	4,0	6,0	4,0	3,4	-1,-1	-1,-1	4,2	4,2	4,2	-1,-1	5,0	3,0	3,0	0,5	3,0	0,5	8,0	1,0	3,1	0,4	0,1	0,4	5,0	5,3	8,0	-1,-1	4,0	2,3	1,4
iteration_690	4,0	5,0	3,0	3,0	-1,-1	1,2	3,0	3,0	0,5	5,0	0,2	3,0	3,0	2,2	2,0	0,4	5,0	1,0	1,0	0,2	0,0	0,2	0,2	3,2	0,1	0,1	0,3	-1,-1	3,0	3,0	2,0	0,5	6,0	0,5	3,0	2,0	-1,-1	3,0	-1,-1	3,0	2,0	-1,-1	1,0	-1,-1	0,4	0,7	4,0
iteration_691	4,0	4,0	4,0	5,1	4,0	2,0	2,1	7,0	0,3	2,1	1,2	2,1	7,0	5,0	2,1	2,0	2,1	0,1	4,0	2,0	5,2	2,2	2,0	7,0	1,1	3,0	1,1	-1,-1	5,0	1,4	1,0	2,0	0,1	0,3	1,0	2,0	1,1	1,1	1,1	1,0	0,5	1,2	0,5	0,4	1,4	0,5	-1,-1
iteration_692	-1,-1	2,1	2,2	-1,-1	0,3	0,4	2,2	2,2	2,0	4,0	0,0	4,0	0,7	4,0	2,4	0,4	0,7	2,0	2,4	2,0	3,0	2,0	2,0	0,2	2,3	2,3	2,1	4,0	0,5	2,2	2,0	4,1	-1,-1	1,2	2,0	4,0	2,1	2,1	4,5	4,5	0,3	0,2	-1,-1	0,4	0,4	0,2	0,1
iteration_693	4,0	0,3	1,0	2,1	3,0	3,2	0,1	2,0	3,1	1,1	0,5	-1,-1	3,0	-1,-1	2,0	0,2	3,0	-1,-1	0,3	3,0	2,1	2,3	0,0	2,3	2,2	2,0	2,0	-1,-1	4,0	4,1	2,1	3,0	-1,-1	0,4	2,1	6,0	5,0	5,0	3,1	5,0	5,0	0,5	-1,-1	4,4	2,0	1,0	6,0
iteration_694	0,2	0,5	0,3	0,2	0,5	3,2	0,3	0,2	0,4	0,5	5,0	-1,-1	0,5	0,5	0,2	4,0	0,2	0,5	-1,-1	3,3	0,3	1,3	4,3	0,5	-1,-1	0,0	0,2	0,2	5,0	3,0	5,2	-1,-1	5,2	-1,-1	0,2	6,0	0,0	5,0	0,4	-1,-1	2,2	0,3	0,3	0,3	0,5	4,1	0,4
iteration_695	-1,-1	1,4	1,4	1,0	5,0	1,4	2,0	5,0	3,2	2,0	-1,-1	5,0	5,0	2,0	2,0	2,2	-1,-1	1,4	1,4	2,0	7,0	5,0	5,0	5,0	3,0	3,0	3,0	2,0	0,0	0,5	-1,-1	5,0	1,0	5,0	1,0	0,5	3,0	2,0	2,0	2,0	0,5	3,0	0,2	3,3	0,5	3,2	0,0
iteration_696	0,2	4,0	2,2	-1,-1	2,0	0,3	0,3	-1,-1	0,4	0,3	4,0	0,3	2,1	4,0	0,3	0,2	0,3	0,5	0,2	0,4	0,2	2,2	2,1	3,1	0,2	0,2	0,2	0,4	1,1	2,0	0,5	0,2	1,1	0,3	0,4	0,3	0,3	0,1	1,0	1,2	5,0	0,2	1,1	4,1	3,0	2,2	1,1
iteration_697	2,2	5,0	5,0	1,2	2,2	3,0	2,2	-1,-1	-1,-1	-1,-1	0,4	3,2	0,1	0,3	4,0	0,5	3,0	3,2	-1,-1	0,2	2,2	0,5	3,1	2,1	3,2	1,3	1,3	2,2	4,0	4,0	1,2	3,0	5,0	0,2	3,2	3,0	2,0	2,0	6,0	3,0	3,1	0,2	3,0	0,1	2,3	0,3	3,0
iteration_698	3,2	0,5	0,6	-1,-1	3,4	0,3	1,4	2,4	4,0	1,2	0,1	2,2	2,2	5,0	1,4	0,3	2,4	1,3	1,0	0,4	2,4	2,1	0,2	-1,-1	1,1	0,6	0,6	2,3	5,0	3,0	6,0	1,3	3,0	3,0	6,0	6,0	1,3	2,3	-1,-1	2,3	0,5	7,0	4,0	3,0	0,4	3,3	3,3
iteration_699	1,3	3,0	4,0	0,2	1,0	0,1	3,2	1,2	0,5	3,2	-1,-1	1,2	1,2	3,2	3,2	0,4	3,2	0,3	3,0	0,2	0,5	1,0	1,0	1,2	3,2	3,2	3,2	0,2	2,0	1,1	0,2	2,0	0,2	0,2	0,2	1,2	0,0	2,0	0,2	1,1	0,4	0,2	0,6	0,6	1,3	-1,-1	0,4
iteration_700	0,5	1,2	1,4	0,0	0,3	1,2	-1,-1	0,4	4,1	1,0	0,1	0,4	0,4	1,3	1,0	0,4	0,4	1,0	0,2	0,6	4,4	0,4	0,4	0,3	-1,-1	0,6	0,0	0,5	-1,-1	0,5	0,5	1,1	5,0	4,0	0,0	0,2	1,0	1,0	1,0	6,0	1,3	3,0	4,0	4,0	0,2	1,1	3,0
iteration_701	1,1	4,0	4,0	0,7	3,1	0,4	3,4	-1,-1	5,0	1,4	4,0	3,0	1,3	4,0	1,4	0,4	3,4	-1,-1	0,7	0,7	4,0	2,3	2,3	1,3	1,2	0,6	1,2	-1,-1	0,3	3,2	0,4	3,0	0,3	0,2	0,7	0,6	3,0	0,3	3,0	-1,-1	0,3	0,4	0,5	0,2	3,1	-1,-1	3,3
iteration_702	3,0	0,5	2,4	0,1	2,1	2,0	0,3	2,0	1,1	2,0	2,0	2,0	2,0	-1,-1	0,5	0,3	0,5	1,1	1,4	1,4	1,0	3,0	1,0	0,1	0,1	0,4	0,4	0,5	0,5	5,0	0,9	3,0	0,6	4,0	0,1	-1,-1	0,1	3,5	3,5	0,5	2,0	2,0	3,0	1,0	1,2	3,0	1,0
iteration_703	0,2	3,0	2,2	0,5	1,2	4,0	2,2	2,2	0,5	0,4	2,3	2,3	0,5	0,2	2,3	1,3	0,4	3,2	3,0	3,2	0,4	-1,-1	2,3	-1,-1	3,0	2,3	3,0	1,3	0,5	0,5	0,5	4,0	-1,-1	2,2	0,6	0,8	2,2	2,2	2,2	2,3	4,0	0,3	2,3	4,0	0,5	0,3	2,2
iteration_704	-1,-1	4,0	4,2	4,0	-1,-1	0,5	5,0	3,2	4,0	7,0	0,5	3,2	1,2	-1,-1	1,2	0,5	1,2	4,2	4,3	4,3	5,0	3,4	3,4	2,0	1,0	0,2	1,0	1,2	3,1	5,0	3,2	-1,-1	1,1	0,2	3,2	-1,-1	4,0	3,1	4,0	3,1	1,1	-1,-1	3,1	4,0	0,2	0,4	6,0
iteration_705	2,0	0,4	1,0	7,0	1,4	5,0	3,0	3,0	2,3	3,0	0,5	4,0	4,0	5,0	4,0	0,3	4,0	1,0	1,0	4,0	3,3	1,2	3,2	-1,-1	4,0	4,0	0,1	-1,-1	5,0	2,1	1,1	4,0	4,0	0,3	4,1	0,2	4,0	4,0	6,0	-1,-1	2,1	0,2	2,1	2,1	4,0	2,2	5,0
iteration_706	1,3	5,0	6,0	-1,-1	0,3	2,0	2,0	6,0	3,0	5,1	-1,-1	6,0	2,0	3,2	5,1	1,4	1,1	1,0	3,0	1,0	5,0	5,1	1,1	4,0	6,0	5,4	6,0	5,0	-1,-1	2,1	6,0	0,4	3,0	1,4	4,1	4,0	2,1	1,1	5,0	-1,-1	-1,-1	5,0	3,0	7,0	5,0	2,4	4,0
iteration_707	0,5	2,2	2,3	0,4	2,3	5,0	0,4	2,3	3,2	2,1	5,0	2,3	2,3	5,0	2,3	0,4	2,1	5,1	5,1	0,3	3,3	7,0	2,0	0,3	2,2	2,2	0,5	0,4	0,4	3,1	0,6	3,0	0,6	3,0	0,2	0,4	3,3	3,3	3,3	3,3	2,3	3,1	2,1	8,0	5,0	3,0	3,1
iteration_708	1,0	-1,-1	3,0	1,0	2,0	-1,-1	2,0	2,0	0,3	2,0	5,0	2,0	1,0	3,2	-1,-1	0,2	2,0	0,3	0,1	0,3	-1,-1	4,0	-1,-1	4,0	-1,-1	0,1	2,1	3,0	1,1	0,5	-1,-1	3,1	3,1	0,1	3,1	0,1	3,1	4,0	3,1	3,1	0,4	0,1	0,5	0,0	4,0	0,1	3,1
iteration_709	-1,-1	3,0	1,0	4,4	1,3	2,2	4,0	4,0	5,0	-1,-1	0,3	1,4	0,4	4,0	5,0	4,0	4,0	6,0	0,2	2,0	-1,-1	1,0	0,7	4,0	6,0	3,0	3,0	4,1	1,4	4,0	1,1	0,5	-1,-1	2,2	1,1	-1,-1	-1,-1	0,2	0,2	0,5	0,2	3,0	0,4	2,0	0,1	0,3	2,1
iteration_710	5,0	1,0	3,0	2,2	4,0	0,4	4,0	2,2	0,4	-1,-1	2,0	2,2	3,0	4,0	3,0	4,0	4,1	2,2	2,2	2,2	0,4	3,0	1,2	1,0	2,0	4,0	-1,-1	2,2	1,2	2,3	3,0	0,5	2,2	-1,-1	-1,-1	4,0	0,4	0,4	0,4	0,5	4,0	5,0	6,0	6,0	0,4	-1,-1	2,2
iteration_711	0,5	0,3	0,5	0,3	0,6	0,2	0,1	0,1	1,2	0,4	5,0	0,4	0,4	0,4	0,4	4,0	-1,-1	0,1	0,2	-1,-1	1,0	2,0	0,4	-1,-1	3,0	3,0	1,4	-1,-1	-1,-1	4,1	0,3	-1,-1	1,2	4,0	1,3	4,3	3,0	2,2	4,0	-1,-1	-1,-1	3,0	2,0	6,0	0,5	2,5	3,0
iteration_712	4,0	1,1	1,0	0,5	0,1	3,0	-1,-1	1,4	3,2	-1,-1	-1,-1	1,4	-1,-1	0,4	1,4	4,0	0,1	0,1	0,1	3,1	3,4	0,4	1,4	0,4	1,4	4,0	3,4	0,5	0,4	4,0	0,5	1,4	0,1	-1,-1	0,1	0,1	1,0	0,4	0,5	0,5	0,4	0,1	0,6	0,3	3,2	0,6	1,2
iteration_713	5,0	1,3	1,0	0,5	0,3	0,2	0,0	0,0	1,1	0,0	3,1	1,5	-1,-1	0,4	-1,-1	4,0	0,5	0,2	0,0	0,0	1,0	0,6	4,0	1,0	3,0	2,0	3,0	0,5	0,2	3,2	0,7	0,5	0,5	2,0	0,2	3,5	0,10	0,5	0,10	0,5	0,4	1,0	1,4	0,0	4,0	3,0	1,5
iteration_714	-1,-1	-1,-1	-1,-1	1,2	3,1	0,2	0,3	0,3	0,3	1,1	4,0	-1,-1	1,1	1,2	0,3	0,4	0,3	0,3	0,3	0,1	0,4	2,2	2,2	2,1	0,1	0,6	0,5	3,0	-1,-1	2,0	2,2	4,0	1,3	-1,-1	2,2	2,0	2,3	2,3	3,0	2,3	0,5	0,3	0,2	0,2	5,0	1,1	0,4
iteration_715	1,4	0,2	0,5	5,0	1,1	1,4	3,1	2,4	3,0	-1,-1	2,0	3,1	3,1	3,1	3,4	2,3	2,1	3,4	0,1	3,4	-1,-1	1,1	1,1	3,1	3,3	2,4	-1,-1	-1,-1	2,2	5,0	3,2	0,4	2,2	1,3	3,2	3,2	-1,-1	0,6	0,2	0,2	-1,-1	-1,-1	1,4	1,1	0,2	1,1	0,8
iteration_716	5,0	5,0	7,0	1,2	3,0	3,2	4,0	-1,-1	5,0	3,2	0,4	5,0	4,2	3,0	4,0	0,3	0,5	-1,-1	3,2	1,2	4,0	1,4	4,4	3,2	1,1	1,2	3,2	0,4	-1,-1	2,3	3,2	3,1	1,2	1,2	3,2	2,2	0,3	4,0	-1,-1	0,3	3,2	4,0	4,0	1,2	-1,-1	1,2	3,1
iteration_717	5,0	0,5	0,2	4,0	5,3	0,4	2,0	2,2	1,3	2,0	0,2	-1,-1	2,0	0,2	2,0	-1,-1	2,2	2,2	0,2	2,2	2,3	0,3	3,2	0,1	2,2	0,2	-1,-1	2,3	2,3	0,4	0,6	3,1	0,6	4,0	2,3	-1,-1	3,3	3,3	3,3	0,4	-1,-1	4,3	4,3	4,1	4,0	1,0	3,3
iteration_718	0,5	0,2	0,1	4,2	0,6	2,2	0,3	4,0	1,1	0,3	0,3	4,1	0,3	2,0	0,2	3,0	4,1	-1,-1	2,2	2,2	1,0	4,1	4,1	1,1	3,0	0,0	3,0	5,0	0,5	0,2	1,2	3,1	4,2	0,4	1,2	0,2	7,0	0,3	-1,-1	7,0	4,1	0,4	4,2	4,2	2,3	2,2	4,2
iteration_719	2,0	1,1	6,0	0,2	3,0	5,0	2,1	1,1	4,1	2,1	5,0	2,1	-1,-1	5,0	1,1	5,0	2,1	4,0	3,1	2,1	4,1	7,0	-1,-1	-1,-1	5,0	5,0	5,0	0,3	0,5	0,2	-1,-1	-1,-1	0,5	1,2	0,6	0,3	-1,-1	0,4	0,4	0,3	5,0	1,2	0,2	6,0	-1,-1	3,2	0,3
iteration_720	0,3	4,0	0,2	0,2	0,1	2,0	0,3	0,3	0,4	0,1	4,0	0,1	-1,-1	1,0	0,1	4,0	0,3	2,1	0,1	0,1	0,4	-1,-1	-1,-1	1,2	4,1	0,0	0,1	-1,-1	0,2	3,0	0,2	0,2	0,3	2,0	0,2	3,1	0,2	0,3	0,3	-1,-1	2,1	0,1	2,0	2,0	3,0	5,0	2,1
iteration_721	5,0	2,1	6,0	2,3	6,0	5,0	6,0	-1,-1	-1,-1	4,3	1,4	2,3	4,0	4,0	2,3	0,1	6,0	-1,-1	3,0	5,0	7,0	2,4	2,4	2,0	2,0	2,1	0,3	4,0	1,3	0,2	2,3	0,2	-1,-1	0,3	3,0	0,4	0,3	0,5	-1,-1	0,3	-1,-1	2,3	2,0	0,4	2,2	0,5	0,0
iteration_722	1,4	0,5	1,2	0,4	1,2	2,3	1,2	0,4	3,1	0,4	5,0	0,4	-1,-1	-1,-1	0,4	5,0	1,2	2,2	3,0	0,5	3,2	2,2	3,2	0,6	-1,-1	-1,-1	-1,-1	2,2	0,2	1,0	0,2	5,0	0,2	3,0	0,2	0,2	1,0	1,2	4,0	-1,-1	0,3	0,0	0,3	-1,-1	0,2	0,1	1,3
iteration_723	-1,-1	0,2	1,1	0,3	1,1	1,2	1,2	-1,-1	0,3	1,1	0,3	1,1	0,2	0,5	1,1	0,2	-1,-1	2,0	1,2	0,4	0,2	0,3	0,3	0,2	0,3	0,3	1,0	3,2	4,1	3,0	4,2	1,4	3,1	0,2	4,2	6,0	1,1	1,1	1,1	4,0	0,0	0,3	3,1	2,2	0,2	0,3	1,1
iteration_724	2,0	1,3	3,0	-1,-1	2,3	0,2	1,0	2,0	5,0	1,0	2,2	-1,-1	2,1	4,0	1,1	1,2	2,1	0,1	0,1	0,1	5,0	-1,-1	2,2	1,1	0,3	1,2	2,0	0,5	2,0	-1,-1	0,1	4,0	2,4	3,0	2,1	2,1	0,4	4,4	2,0	4,4	2,2	1,1	0,3	1,2	0,5	1,2	0,2
iteration_725	3,1	1,1	3,1	1,2	3,1	5,0	4,0	3,2	4,1	3,2	0,4	-1,-1	0,3	2,0	1,1	0,2	1,1	4,0	4,0	4,0	3,1	0,2	0,1	1,2	0,3	-1,-1	3,4	1,1	0,5	0,3	1,2	4,0	0,3	-1,-1	0,3	0,4	4,2	4,2	0,2	0,1	0,3	1,1	0,4	1,3	3,2	4,0	0,5
iteration_726	2,0	0,5	1,0	0,0	1,0	3,2	1,0	0,0	4,0	0,0	3,0	1,0	0,0	2,0	0,0	-1,-1	1,0	0,2	1,2	4,0	2,0	3,0	2,0	0,0	3,0	2,0	2,0	-1,-1	-1,-1	-1,-1	0,0	0,3	0,0	1,2	0,3	2,0	-1,-1	0,3	0,5	0,3	3,0	1,3	1,3	1,3	0,5	-1,-1	1,0
iteration_727	1,4	0,2	3,0	0,4	3,0	2,3	1,2	2,2	3,2	2,2	1,1	1,2	1,2	0,3	2,2	3,0	2,2	3,0	0,5	1,3	5,0	0,3	2,0	-1,-1	0,2	2,0	2,0	0,2	1,2	2,3	1,0	-1,-1	1,2	0,5	1,2	0,3	1,3	0,5	1,3	-1,-1	0,2	0,4	0,3	0,3	0,4	0,3	0,5
iteration_728	4,1	3,0	1,1	0,4	-1,-1	2,0	0,3	0,3	2,3	-1,-1	3,0	0,3	0,3	2,0	0,3	3,2	0,3	-1,-1	1,2	1,2	0,4	3,2	3,2	-1,-1	0,4	0,3	0,4	0,4	2,2	3,1	0,4	1,3	0,4	2,2	0,4	0,3	-1,-1	0,5	-1,-1	0,5	4,0	0,4	2,2	0,7	2,0	1,2	2,2
iteration_729	0,2	5,0	0,1	7,0	0,1	0,3	2,1	5,0	1,3	2,1	-1,-1	2,0	5,0	1,2	5,1	5,0	2,0	2,2	0,2	2,1	0,3	2,0	2,0	6,0	5,0	0,1	5,1	-1,-1	3,0	0,4	1,0	0,4	1,0	0,3	7,0	1,2	4,5	0,3	0,1	1,3	-1,-1	2,3	2,3	4,0	2,3	0,6	1,3
iteration_730	2,0	-1,-1	2,2	2,3	0,2	1,1	4,0	2,2	1,2	4,0	4,0	2,2	2,2	2,1	2,3	-1,-1	4,0	3,0	3,0	2,1	3,0	5,0	3,0	4,0	2,2	2,2	1,3	0,5	4,0	-1,-1	2,3	-1,-1	2,3	0,5	2,2	3,3	3,0	0,7	1,3	3,0	0,3	0,2	0,2	9,0	5,0	5,0	1,0
iteration_731	0,2	-1,-1	0,0	7,0	2,0	0,5	3,0	4,0	0,4	4,0	3,1	-1,-1	3,0	0,1	3,0	4,0	4,0	-1,-1	-1,-1	0,5	4,3	3,1	0,1	3,0	4,0	1,0	6,0	3,0	4,1	-1,-1	3,1	1,3	7,0	0,1	4,0	-1,-1	2,0	4,3	5,0	-1,-1	0,2	4,0	-1,-1	0,1	0,2	0,1	0,3
iteration_732	4,0	1,4	3,0	-1,-1	2,4	-1,-1	4,0	1,0	3,2	4,0	2,1	2,0	3,0	5,0	-1,-1	3,0	3,0	2,0	2,0	2,0	0,2	4,0	2,1	5,0	4,0	2,0	3,0	2,3	4,0	3,0	-1,-1	0,5	0,3	4,0	4,3	0,3	0,3	0,5	0,0	0,2	5,0	7,0	6,0	7,0	3,0	2,0	3,0
iteration_733	0,3	2,2	0,5	0,0	-1,-1	-1,-1	0,2	0,2	2,1	0,2	0,5	0,3	0,2	4,1	0,2	0,5	0,3	0,3	0,2	0,2	2,2	0,5	0,3	0,3	0,5	0,5	0,2	2,0	3,0	5,0	3,0	4,0	3,0	0,5	2,0	3,0	5,0	2,0	2,0	2,0	0,0	-1,-1	0,0	0,1	0,5	0,5	3,0
iteration_734	-1,-1	10,0	0,5	1,1	0,0	3,1	1,0	1,0	4,0	-1,-1	2,3	0,6	1,5	0,4	0,1	0,4	1,0	1,1	0,1	1,1	2,0	2,1	2,1	0,8	0,4	0,3	0,2	-1,-1	0,2	0,2	1,1	2,2	-1,-1	3,1	-1,-1	1,1	0,3	0,3	0,3	2,1	5,0	4,0	6,0	6,0	-1,-1	1,1	5,1
iteration_735	3,0	3,0	0,0	2,0	0,0	0,4	2,0	0,0	2,0	0,0	4,0	0,0	0,0	0,3	-1,-1	5,0	2,0	0,2	2,2	-1,-1	1,0	3,0	3,0	0,2	2,0	2,0	0,0	2,0	4,0	4,0	-1,-1	-1,-1	2,0	2,2	0,2	2,0	2,0	-1,-1	2,0	4,0	5,0	4,0	2,0	7,0	-1,-1	0,4	-1,-1
iteration_736	5,0	0,5	2,4	0,4	2,4	4,0	0,4	0,4	1,5	0,8	0,4	0,8	0,4	0,4	2,4	0,3	2,0	4,0	-1,-1	0,0	0,8	0,4	0,8	0,6	2,0	2,0	-1,-1	0,3	-1,-1	5,0	0,4	2,1	0,4	2,0	1,0	2,4	0,1	-1,-1	2,4	-1,-1	2,0	1,0	2,0	2,0	0,4	1,1	1,1
iteration_737	0,5	0,0	0,5	2,0	0,0	4,0	2,5	2,5	0,4	2,0	2,1	-1,-1	2,5	0,4	-1,-1	3,0	0,5	-1,-1	3,5	3,5	2,5	2,0	2,0	-1,-1	3,5	2,0	2,0	4,0	2,0	2,0	6,0	4,0	6,0	5,0	6,0	2,0	6,0	4,0	4,0	4,0	0,5	4,0	0,3	-1,-1	0,4	-1,-1	2,3
iteration_738	0,4	1,4	0,5	-1,-1	0,5	1,2	2,1	2,4	4,1	5,0	5,0	3,4	3,1	4,0	3,4	0,5	2,1	0,3	2,2	3,0	6,0	1,4	7,0	0,1	0,4	0,4	3,0	3,0	4,0	5,0	4,0	5,0	2,0	0,5	4,0	5,0	5,0	2,0	5,0	5,0	0,4	3,0	0,2	0,2	0,5	-1,-1	-1,-1
iteration_739	0,4	4,0	2,2	2,2	2,2	2,2	4,0	2,2	0,4	0,4	2,0	2,2	0,4	0,4	4,0	0,2	2,2	2,2	-1,-1	-1,-1	-1,-1	2,2	-1,-1	-1,-1	2,0	2,0	2,0	0,4	2,3	-1,-1	0,5	1,4	6,0	3,1	0,5	0,5	2,4	2,4	1,2	3,0	0,2	3,2	3,0	0,4	0,3	3,3	0,4
iteration_740	1,3	3,2	1,2	-1,-1	3,3	-1,-1	0,2	0,2	0,4	0,5	2,3	0,5	1,0	0,5	0,5	0,4	0,5	0,1	0,1	0,3	0,4	-1,-1	0,6	1,2	0,5	0,5	-1,-1	0,4	4,0	1,1	4,1	-1,-1	4,1	-1,-1	0,3	1,1	8,0	5,0	8,0	4,1	0,5	-1,-1	0,4	3,1	1,3	0,4	4,1
iteration_741	5,0	2,2	2,0	4,3	0,2	2,0	-1,-1	6,0	4,1	6,0	1,2	0,3	0,3	0,2	4,0	3,1	0,3	1,3	-1,-1	1,0	-1,-1	1,0	1,3	-1,-1	-1,-1	0,1	4,1	4,1	0,4	3,0	-1,-1	0,5	4,3	1,2	0,2	3,1	0,8	0,3	0,8	-1,-1	2,1	1,1	1,1	3,0	3,2	4,0	0,4
iteration_742	4,0	0,1	1,3	4,0	-1,-1	5,0	1,3	2,0	5,0	2,0	3,2	-1,-1	3,3	2,0	2,0	4,0	1,3	-1,-1	3,3	2,3	2,0	3,2	3,3	4,0	3,0	3,0	3,0	2,0	5,0	2,2	3,0	1,1	4,0	4,0	3,0	4,0	1,1	1,1	1,1	2,0	0,5	4,0	2,2	2,3	5,0	2,0	0,3
iteration_743	0,3	3,0	0,1	2,0	3,1	4,0	0,1	2,0	4,0	2,0	2,0	0,0	0,0	1,3	2,1	2,2	0,0	1,0	1,0	1,1	4,0	1,0	1,0	0,3	4,0	2,1	2,1	-1,-1	2,3	0,4	0,5	1,1	2,2	-1,-1	2,2	0,7	3,0	2,1	3,0	2,1	0,2	3,2	3,0	3,0	4,0	2,2	0,4
iteration_744	5,0	0,5	3,5	-1,-1	3,5	5,0	3,5	4,0	2,1	1,5	2,1	6,0	1,5	0,5	4,0	5,0	1,5	8,0	8,0	0,5	5,0	5,0	5,0	1,5	6,0	5,0	5,0	4,0	1,2	5,0	2,0	0,4	2,0	1,4	2,0	5,0	1,1	1,1	1,3	1,3	4,0	1,4	5,0	4,4	0,5	1,3	4,1
iteration_745	0,2	1,4	1,1	2,3	0,5	4,1	0,4	0,4	2,2	3,0	0,4	2,1	1,3	2,0	1,3	-1,-1	2,1	0,4	0,4	-1,-1	0,5	0,5	1,3	3,0	0,6	-1,-1	1,3	1,3	4,0	4,0	3,0	4,0	2,3	2,2	3,0	5,0	2,0	0,3	0,3	0,3	3,2	1,2	3,2	4,0	5,0	2,0	2,2
iteration_746	-1,-1	5,0	0,0	2,4	0,5	0,2	0,4	0,4	-1,-1	0,4	1,4	0,6	0,4	4,1	0,4	2,2	2,0	0,4	0,4	0,4	0,6	0,8	0,4	4,4	2,4	0,6	0,2	2,0	0,5	3,2	0,4	5,0	2,4	-1,-1	0,4	3,0	2,0	-1,-1	5,4	7,0	3,2	0,2	-1,-1	3,2	0,4	0,6	0,2
iteration_747	5,0	5,0	3,0	3,0	3,0	3,0	3,0	3,0	1,3	4,0	1,3	4,0	4,0	0,2	3,0	0,4	3,0	5,0	2,0	2,0	-1,-1	3,0	3,0	2,1	6,0	2,4	-1,-1	2,0	4,0	0,2	1,0	1,1	5,0	0,5	3,0	0,0	3,1	3,1	3,0	2,1	-1,-1	2,4	2,2	0,6	0,5	0,8	2,1
iteration_748	0,4	2,0	1,2	3,0	1,2	0,2	3,0	2,2	2,0	2,0	2,0	-1,-1	2,2	0,4	2,0	2,0	1,2	1,1	-1,-1	2,1	3,0	2,0	-1,-1	0,2	2,0	2,0	2,0	-1,-1	5,0	2,3	3,0	0,5	3,0	2,1	-1,-1	3,0	2,4	2,1	-1,-1	2,1	5,0	4,0	3,0	3,0	2,2	1,5	-1,-1
iteration_749	0,4	2,0	0,0	1,0	0,4	3,2	1,0	0,0	0,2	1,0	5,0	1,0	0,0	0,4	1,0	0,2	1,0	3,0	-1,-1	3,0	0,0	4,0	5,0	0,0	0,1	1,1	0,0	1,0	2,0	4,0	2,0	-1,-1	1,0	-1,-1	2,0	3,0	2,0	3,0	1,2	0,2	4,0	3,0	-1,-1	6,0	3,0	-1,-1	3,0
iteration_750	1,2	0,3	0,2	1,1	0,2	0,3	1,0	1,2	0,4	1,2	0,5	1,2	1,2	4,0	1,2	3,0	1,0	1,3	-1,-1	0,0	0,3	1,2	0,4	-1,-1	2,2	-1,-1	2,2	5,0	0,2	1,4	1,1	0,2	4,1	0,5	-1,-1	1,1	4,1	0,2	4,1	0,2	0,5	0,4	0,4	5,0	5,0	3,3	4,3
iteration_751	0,5	1,2	0,6	1,0	1,1	5,0	1,4	0,2	1,4	1,2	0,5	0,2	1,4	0,5	1,4	1,2	-1,-1	-1,-1	4,0	-1,-1	0,6	0,3	3,1	1,1	0,6	2,0	2,0	4,0	0,2	2,0	3,0	2,3	-1,-1	4,0	3,0	5,0	5,0	5,0	0,5	2,2	5,0	2,0	-1,-1	-1,-1	0,5	2,5	5,0
iteration_752	0,5	5,0	4,0	-1,-1	1,5	5,0	0,1	4,2	1,2	4,2	4,0	0,2	4,1	5,0	0,2	-1,-1	4,1	4,1	4,0	1,0	4,2	4,0	0,2	5,1	2,0	1,0	2,0	0,3	3,1	0,3	3,2	0,4	0,3	3,1	0,2	0,4	0,3	0,4	-1,-1	0,5	2,1	0,2	2,1	2,1	0,5	0,1	0,1
iteration_753	0,4	5,0	5,2	0,4	5,2	3,2	0,3	0,3	5,0	5,1	5,0	0,5	5,3	-1,-1	0,3	-1,-1	0,3	0,4	0,4	0,4	4,1	3,2	-1,-1	0,3	4,5	-1,-1	0,3	2,3	3,1	0,4	3,3	0,3	0,4	-1,-1	3,3	0,4	0,6	0,4	-1,-1	0,6	1,3	6,0	3,3	4,0	5,0	3,0	0,6
iteration_754	5,0	0,4	3,2	-1,-1	2,2	0,5	0,4	3,4	0,4	0,4	2,2	0,4	3,2	0,3	0,4	5,0	0,4	0,5	-1,-1	0,4	0,6	2,2	2,2	-1,-1	5,2	5,2	0,2	0,4	0,4	0,3	0,2	0,4	0,6	2,0	0,6	0,0	0,4	0,4	0,4	0,4	0,4	2,4	2,1	2,1	3,0	2,0	0,3
iteration_755	5,0	0,4	5,4	3,3	5,4	0,4	0,7	0,7	2,3	3,4	0,4	5,3	0,7	-1,-1	0,7	2,0	-1,-1	0,8	0,8	0,7	2,4	5,4	5,4	-1,-1	1,3	-1,-1	1,4	4,0	0,5	0,3	3,2	4,0	-1,-1	4,0	3,3	-1,-1	1,2	1,2	1,2	3,2	0,5	3,3	3,4	3,1	0,4	3,2	0,1
iteration_756	1,2	4,0	1,2	1,1	2,0	5,0	-1,-1	0,3	3,1	2,0	0,4	1,1	0,3	0,4	1,2	4,1	0,3	5,0	2,0	5,0	0,2	1,1	0,2	0,3	-1,-1	4,2	4,2	0,4	1,3	-1,-1	0,4	0,4	0,4	-1,-1	1,1	0,2	0,6	0,4	0,6	0,6	0,5	1,2	-1,-1	0,5	0,4	3,0	0,5
iteration_757	0,4	0,4	-1,-1	-1,-1	0,5	0,5	0,0	-1,-1	3,2	0,3	4,0	0,3	-1,-1	0,4	0,7	0,4	0,3	0,5	0,5	0,5	0,5	2,3	-1,-1	0,3	0,0	0,0	0,4	0,5	4,0	2,0	0,2	-1,-1	0,2	3,0	4,2	1,2	0,2	2,0	2,0	-1,-1	0,2	0,2	0,1	0,1	0,4	0,3	0,0
iteration_758	3,2	1,3	4,0	2,3	1,2	4,0	3,0	1,3	0,5	-1,-1	2,3	1,3	5,0	2,0	8,0	2,0	5,0	4,0	3,0	4,0	1,2	-1,-1	0,6	2,0	4,0	4,0	-1,-1	0,3	2,0	5,0	-1,-1	1,0	2,0	1,4	2,3	2,3	2,0	0,0	1,0	3,0	3,0	1,3	-1,-1	0,3	1,3	2,0	0,0
iteration_759	-1,-1	1,4	0,5	0,4	0,5	1,3	5,0	0,6	-1,-1	0,6	0,3	0,6	0,3	1,3	0,6	0,1	-1,-1	1,4	1,4	1,4	0,2	0,4	0,5	0,5	0,5	0,4	0,4	0,5	2,2	0,2	2,2	0,3	0,5	5,0	0,5	-1,-1	0,4	0,5	0,5	0,4	2,1	1,2	3,0	-1,-1	0,5	4,0	-1,-1
iteration_760	4,0	0,4	0,3	2,3	4,1	0,4	0,6	0,6	3,0	2,0	1,3	0,6	2,0	0,1	-1,-1	-1,-1	0,6	0,5	0,5	0,5	3,3	-1,-1	-1,-1	2,1	0,5	0,5	2,3	-1,-1	-1,-1	2,2	2,2	0,2	1,2	0,5	2,2	0,4	0,1	1,0	1,2	1,0	2,0	0,4	1,2	1,2	2,1	2,3	1,0
iteration_761	5,0	-1,-1	2,2	3,0	6,0	0,4	4,0	4,0	1,1	2,2	2,0	4,0	-1,-1	-1,-1	1,2	1,1	2,2	2,1	2,3	2,3	3,0	3,0	3,0	0,3	-1,-1	1,1	2,0	1,4	4,0	1,4	2,4	2,0	2,4	0,5	2,4	2,4	0,7	0,4	0,4	2,0	4,1	2,4	2,1	6,0	4,1	-1,-1	0,5
iteration_762	0,4	2,0	1,0	3,0	1,4	0,5	4,0	3,0	4,0	-1,-1	0,2	0,0	0,0	5,0	0,0	2,1	-1,-1	3,0	3,5	3,0	3,0	0,0	0,2	0,0	0,1	2,0	0,1	4,0	0,4	2,0	1,0	0,5	3,0	5,0	1,4	1,0	1,0	3,3	3,3	0,3	5,0	3,0	7,0	1,0	3,2	5,0	-1,-1
iteration_763	3,1	2,0	4,0	0,1	4,0	-1,-1	1,0	-1,-1	3,0	3,0	-1,-1	1,1	3,1	0,3	-1,-1	0,3	1,0	0,2	1,2	1,3	1,0	0,1	0,1	0,0	0,3	-1,-1	0,2	0,3	0,3	2,0	0,1	2,0	0,5	1,3	0,5	-1,-1	2,2	0,3	2,2	0,2	2,0	1,2	2,2	0,2	5,0	5,0	-1,-1
iteration_764	5,0	5,0	5,0	2,0	4,0	3,0	-1,-1	2,0	1,2	2,0	1,1	5,0	4,0	2,0	-1,-1	5,0	4,0	4,0	4,0	-1,-1	1,0	-1,-1	2,1	4,0	4,0	3,0	1,0	2,0	0,4	-1,-1	-1,-1	3,0	2,4	4,1	0,4	0,5	0,4	3,4	0,4	5,0	0,3	2,0	0,0	0,0	0,4	2,2	-1,-1
iteration_765	0,3	0,5	0,7	4,5	0,1	-1,-1	0,7	4,2	0,4	-1,-1	3,1	0,10	4,2	4,0	-1,-1	0,5	4,2	0,7	0,6	0,4	4,0	0,6	0,6	1,2	4,4	-1,-1	0,3	1,2	0,5	-1,-1	4,5	-1,-1	1,0	0,2	4,0	2,5	2,0	0,4	2,0	2,0	-1,-1	4,1	4,1	0,2	0,5	0,5	5,0
iteration_766	0,4	4,1	4,4	0,3	0,1	3,1	0,7	0,7	4,0	0,7	4,0	0,7	4,3	2,3	0,7	0,5	0,7	0,5	3,3	0,5	0,4	1,1	1,3	2,3	0,3	0,3	0,3	3,0	-1,-1	1,4	3,1	5,0	0,1	5,0	3,3	0,5	5,1	0,1	0,1	5,0	3,0	5,3	7,0	6,0	1,1	6,0	2,1
iteration_767	1,1	5,0	4,1	0,8	1,1	4,0	0,6	0,4	0,2	4,3	-1,-1	0,6	4,5	4,0	0,4	5,0	4,5	1,5	3,5	1,5	0,1	0,1	0,5	2,5	3,3	2,1	2,3	0,5	2,3	5,0	0,8	0,3	0,3	3,0	5,0	2,5	0,4	0,4	0,5	0,1	0,5	2,0	2,5	0,0	5,0	0,0	2,1
iteration_768	3,2	0,4	0,4	0,2	0,4	5,0	0,2	0,2	2,3	0,4	4,1	0,4	0,4	1,1	0,4	5,0	0,2	4,0	1,2	1,0	0,5	-1,-1	4,2	0,3	1,2	-1,-1	-1,-1	6,0	0,4	2,3	0,2	2,0	0,7	4,0	0,7	2,0	1,5	1,2	1,5	1,5	3,2	-1,-1	3,5	7,0	0,2	4,0	4,0
iteration_769	1,2	-1,-1	1,1	0,5	0,3	5,0	1,3	0,4	1,0	-1,-1	0,5	1,4	1,3	3,0	0,4	3,0	0,4	3,3	3,3	3,0	1,1	1,2	0,6	4,0	3,1	0,1	3,1	1,4	0,3	1,4	1,0	-1,-1	0,4	1,3	0,4	-1,-1	0,7	0,3	0,7	2,0	2,3	-1,-1	3,0	3,0	0,3	1,0	1,3
iteration_770	3,0	0,3	2,1	3,0	2,1	4,0	-1,-1	4,0	1,1	3,0	1,2	2,1	-1,-1	3,0	4,0	3,0	1,1	-1,-1	3,1	3,1	2,1	3,0	2,2	3,0	5,0	2,0	5,0	2,0	2,3	1,3	3,0	3,0	-1,-1	1,1	-1,-1	2,0	0,3	0,3	4,0	1,0	2,0	2,0	2,0	2,0	3,0	4,0	1,3
iteration_771	0,3	0,4	0,5	-1,-1	0,5	0,2	1,4	0,5	2,3	-1,-1	0,5	0,5	0,5	3,2	1,4	0,3	0,5	1,2	3,4	3,4	2,4	0,4	-1,-1	0,3	1,2	0,6	1,1	-1,-1	2,0	2,0	1,4	3,0	1,1	1,2	1,4	-1,-1	1,1	2,0	1,1	-1,-1	0,5	0,6	0,4	0,4	0,2	-1,-1	0,1
iteration_772	4,0	5,0	5,0	5,0	4,1	2,1	6,0	3,0	5,0	6,0	2,0	6,0	6,0	5,0	7,0	2,0	4,0	4,1	4,0	2,1	5,0	2,0	6,0	2,0	-1,-1	5,0	4,0	3,2	3,0	5,0	2,2	-1,-1	4,0	3,0	5,0	3,0	6,0	1,1	-1,-1	1,1	4,0	-1,-1	4,0	4,0	4,0	6,0	6,0
iteration_773	4,0	2,3	4,3	3,2	6,0	0,2	7,0	3,3	5,0	0,0	3,0	0,5	0,5	5,0	4,2	4,0	0,5	4,0	-1,-1	3,0	1,3	1,3	2,2	3,3	3,2	5,0	3,2	0,4	3,0	4,0	3,2	0,4	0,2	3,1	0,2	2,2	0,3	0,3	0,3	0,3	1,1	-1,-1	0,1	3,1	0,2	0,1	0,0
iteration_774	4,0	4,0	7,0	3,3	1,0	5,0	4,3	3,3	0,4	7,0	-1,-1	7,0	7,0	5,0	7,0	4,0	3,3	9,0	0,3	4,0	-1,-1	5,0	6,0	9,0	4,0	6,0	4,0	0,4	5,0	0,3	3,1	5,0	3,1	1,0	2,1	0,1	1,1	4,0	4,1	7,0	2,1	1,1	1,1	2,1	0,5	0,5	2,0
iteration_775	0,4	-1,-1	-1,-1	1,3	3,2	1,4	3,3	-1,-1	0,4	1,2	0,4	4,0	-1,-1	0,5	4,0	0,5	-1,-1	4,0	0,7	1,3	0,5	1,2	3,2	1,2	3,0	1,5	1,5	1,1	0,3	3,0	1,3	4,0	1,0	5,0	0,1	1,0	4,0	-1,-1	1,0	4,0	0,4	0,1	0,3	0,1	3,3	0,2	0,3
iteration_776	0,3	3,0	0,4	4,0	1,0	0,2	2,4	2,0	0,3	2,0	5,0	-1,-1	2,4	5,0	2,4	4,0	2,4	0,4	2,0	2,0	2,1	4,0	4,0	4,0	5,0	5,0	3,0	2,0	2,0	0,1	0,0	2,3	2,0	0,2	0,0	0,0	2,3	2,3	0,3	2,3	2,0	0,1	1,1	1,1	-1,-1	0,1	-1,-1
iteration_777	0,3	0,3	-1,-1	0,1	0,3	2,0	0,1	0,0	3,1	0,1	4,0	0,4	0,0	1,2	0,4	3,0	0,3	0,0	2,1	2,0	3,0	-1,-1	0,3	1,0	1,3	1,3	1,3	0,5	0,3	0,3	0,4	0,4	0,4	2,0	-1,-1	0,3	0,7	0,5	0,7	0,5	3,0	1,3	2,0	2,3	1,3	2,0	-1,-1
iteration_778	0,5	0,2	0,2	2,1	0,5	2,0	0,2	2,1	3,0	0,2	-1,-1	2,1	0,2	1,0	2,1	0,5	2,1	3,1	3,1	0,2	3,1	2,1	-1,-1	1,1	-1,-1	2,5	2,5	0,2	2,3	5,0	0,4	0,2	0,4	0,5	-1,-1	-1,-1	0,3	0,3	0,1	0,3	4,0	2,2	5,0	3,0	0,3	0,3	-1,-1
iteration_779	0,2	-1,-1	0,2	2,1	-1,-1	0,4	2,1	2,1	3,1	2,1	0,4	0,2	2,1	3,2	2,1	3,2	0,2	0,4	0,4	0,4	2,1	0,3	0,3	0,3	5,0	2,2	0,3	1,1	5,0	4,1	4,0	3,1	4,0	1,1	-1,-1	3,1	3,1	6,0	6,0	3,1	4,0	-1,-1	4,0	3,0	0,5	0,3	4,0
iteration_780	0,3	0,2	0,3	1,0	0,4	3,1	0,1	0,2	0,2	-1,-1	2,1	0,1	0,1	0,4	0,2	5,0	1,2	3,1	3,0	0,2	0,1	2,1	0,2	-1,-1	3,0	3,0	3,2	0,4	2,0	5,0	1,4	0,2	1,0	1,3	1,0	-1,-1	1,1	0,1	1,1	1,1	0,5	0,3	0,6	0,2	0,4	1,1	1,3
iteration_781	5,0	0,2	4,1	9,0	-1,-1	4,0	4,1	-1,-1	0,3	9,0	-1,-1	8,0	9,0	5,0	4,1	3,0	9,0	4,0	8,0	4,1	5,1	6,0	7,0	-1,-1	7,0	5,0	1,1	4,0	5,0	0,5	4,0	3,1	0,0	-1,-1	0,0	0,3	3,0	0,1	3,0	0,1	2,0	0,1	1,0	1,0	5,0	-1,-1	0,0
iteration_782	-1,-1	2,3	4,0	0,2	2,3	1,1	2,1	2,1	3,1	2,1	1,4	-1,-1	-1,-1	3,0	2,1	0,5	2,1	3,0	2,1	1,1	5,0	3,0	0,5	0,1	0,5	2,1	2,4	0,5	0,2	2,1	0,2	4,1	0,5	0,5	0,5	2,1	0,0	0,5	4,1	0,2	0,3	0,9	0,5	0,8	3,2	0,2	0,6
iteration_783	3,2	0,2	3,0	5,0	0,5	1,2	3,0	-1,-1	3,0	5,0	1,1	2,0	5,0	0,5	5,0	5,0	6,0	0,2	-1,-1	4,0	2,0	3,0	3,0	3,1	3,0	4,0	3,0	4,0	3,0	3,0	2,0	4,0	2,0	4,0	5,0	0,0	5,0	5,0	5,0	1,0	0,3	6,0	4,2	4,2	3,0	3,0	-1,-1
iteration_784	3,2	-1,-1	3,0	2,1	-1,-1	0,4	5,0	2,0	4,0	5,0	0,4	5,0	5,0	4,0	2,0	1,3	3,1	3,0	-1,-1	3,4	5,3	3,2	2,2	5,0	-1,-1	1,0	2,3	2,1	1,1	2,0	-1,-1	1,4	1,1	4,0	2,1	0,1	1,1	-1,-1	2,0	1,4	0,2	2,0	0,1	2,1	2,0	6,0	-1,-1
iteration_785	0,5	4,0	2,0	0,3	2,0	2,0	2,1	0,1	3,1	2,2	5,0	0,2	2,2	1,1	2,1	4,0	2,2	1,1	1,1	3,0	3,0	-1,-1	2,0	2,1	3,0	5,0	3,0	0,0	0,2	5,0	0,3	0,2	0,3	2,2	0,3	0,1	0,4	0,2	0,4	0,3	0,5	2,1	0,3	-1,-1	-1,-1	1,2	0,4
iteration_786	4,1	2,2	2,1	2,5	-1,-1	4,0	-1,-1	0,6	3,0	4,0	4,1	2,5	4,0	5,0	0,6	4,0	0,6	4,0	4,0	4,0	3,1	0,6	4,5	7,0	2,5	2,5	2,1	0,5	2,3	3,0	0,8	5,0	0,8	4,0	-1,-1	1,5	4,3	0,3	4,3	1,3	-1,-1	1,3	0,5	1,2	1,2	2,0	0,5
iteration_787	-1,-1	4,0	6,0	0,3	-1,-1	0,5	3,0	3,0	1,4	3,0	5,0	3,0	3,0	3,2	3,0	0,2	3,0	0,5	-1,-1	3,5	3,4	4,0	4,0	3,2	0,0	0,0	0,0	0,5	3,0	5,5	3,3	1,4	3,3	4,0	0,3	3,4	0,7	3,4	3,4	-1,-1	0,2	2,0	0,1	-1,-1	2,3	4,0	0,5
iteration_788	0,4	5,0	2,2	0,3	0,7	3,1	2,1	-1,-1	2,0	2,1	3,0	0,4	-1,-1	0,4	0,4	2,0	0,3	2,1	0,2	3,1	2,0	0,2	0,2	0,3	1,2	1,2	1,2	0,5	0,4	4,0	0,6	5,0	-1,-1	2,0	0,6	0,4	1,2	4,4	1,4	1,2	0,4	1,2	0,4	1,2	4,0	3,0	1,2
iteration_789	0,2	5,0	2,2	-1,-1	3,2	0,3	5,0	5,0	3,1	1,2	-1,-1	3,2	3,2	0,2	1,2	3,1	1,2	2,2	3,1	-1,-1	0,8	0,4	-1,-1	0,2	-1,-1	4,0	0,3	3,0	4,0	2,0	4,0	0,5	1,0	0,4	4,0	5,0	-1,-1	0,2	0,2	1,3	4,0	3,1	-1,-1	3,0	0,4	0,2	1,0
iteration_790	4,1	4,1	-1,-1	0,6	4,1	4,0	0,5	0,5	0,4	4,2	4,1	0,5	4,2	-1,-1	-1,-1	2,2	2,0	2,4	2,4	2,1	0,6	4,4	0,2	0,5	0,4	6,0	6,0	0,5	0,5	0,2	0,4	3,0	0,3	0,3	-1,-1	0,2	2,1	1,1	2,2	2,1	0,3	-1,-1	0,1	0,3	2,3	0,3	2,1
iteration_791	-1,-1	0,2	0,4	2,1	0,4	-1,-1	0,2	2,3	4,0	2,3	-1,-1	0,2	2,3	3,0	2,1	0,2	-1,-1	1,1	1,1	1,1	3,0	0,2	0,2	3,3	2,0	2,2	0,3	1,4	0,1	0,4	-1,-1	-1,-1	2,0	2,0	-1,-1	-1,-1	0,3	2,3	0,3	-1,-1	0,5	4,0	2,2	2,3	5,0	-1,-1	0,2
iteration_792	-1,-1	4,0	0,4	2,0	0,1	3,0	-1,-1	0,4	2,0	0,0	2,4	2,0	2,4	1,1	2,0	-1,-1	0,0	1,0	2,0	1,0	1,0	2,1	2,1	1,4	3,0	-1,-1	3,0	2,0	2,2	0,4	4,0	-1,-1	0,2	0,3	4,0	2,3	0,4	0,2	0,4	0,3	0,4	2,2	0,4	2,2	5,0	0,2	0,4
iteration_793	2,1	4,0	4,0	0,4	2,1	0,4	2,1	-1,-1	2,0	-1,-1	0,3	2,1	2,3	2,0	2,1	1,4	2,3	2,0	2,0	2,4	-1,-1	0,1	2,5	1,3	3,0	2,4	3,0	0,4	0,2	3,0	0,4	0,5	0,4	1,3	0,2	3,3	0,3	0,5	0,4	0,3	0,2	-1,-1	1,1	0,2	-1,-1	2,3	0,2
iteration_794	5,0	2,3	4,3	0,7	6,0	1,4	4,2	0,8	2,0	0,2	4,0	4,5	0,8	4,1	4,2	2,0	0,5	0,6	0,6	0,6	0,5	5,0	5,0	4,5	1,2	5,0	1,2	0,5	0,5	3,1	0,7	-1,-1	0,2	1,4	0,8	3,2	0,3	0,3	0,0	0,2	2,2	-1,-1	2,3	0,5	0,3	1,1	2,0
iteration_795	-1,-1	4,1	1,1	0,2	0,2	4,0	0,1	1,0	0,4	1,2	-1,-1	1,2	1,0	5,0	1,2	-1,-1	1,0	4,1	0,0	0,0	0,2	5,4	0,6	1,0	2,2	3,0	-1,-1	5,0	-1,-1	-1,-1	5,0	0,4	5,0	3,0	5,0	0,3	-1,-1	5,2	5,2	0,2	4,1	7,0	5,1	9,0	-1,-1	-1,-1	0,1
iteration_796	0,5	-1,-1	1,3	4,0	1,2	4,1	5,0	4,3	-1,-1	-1,-1	0,4	1,0	0,3	0,3	5,0	-1,-1	5,0	4,1	5,0	8,0	1,3	1,3	-1,-1	0,3	4,2	1,2	1,2	0,4	5,0	3,1	1,4	2,2	4,4	0,5	1,0	0,5	3,0	-1,-1	6,0	6,0	0,2	1,0	1,2	1,0	5,0	1,0	1,2
iteration_797	0,2	2,1	2,2	1,2	0,3	0,2	2,2	2,2	2,2	0,4	3,2	2,2	0,4	-1,-1	0,4	5,0	-1,-1	0,4	0,2	0,2	0,4	0,4	3,2	0,5	2,2	2,2	2,2	3,2	1,2	5,0	3,2	0,5	-1,-1	5,0	1,2	1,2	3,0	7,0	4,2	4,2	-1,-1	0,2	-1,-1	-1,-1	4,0	4,0	0,0
iteration_798	0,4	4,0	4,2	0,3	0,2	5,0	4,3	-1,-1	4,0	0,5	0,3	4,0	4,3	0,5	4,3	4,0	4,0	3,3	7,0	7,0	4,0	0,0	4,3	0,8	6,0	6,0	2,3	-1,-1	0,5	5,0	0,8	0,4	0,3	5,0	0,2	-1,-1	0,4	0,0	0,4	0,0	0,4	4,0	0,3	4,3	0,5	4,1	-1,-1
iteration_799	2,1	0,4	0,3	-1,-1	0,3	2,1	2,1	2,2	2,3	2,1	0,5	2,2	-1,-1	0,5	2,2	2,1	2,1	-1,-1	2,1	4,0	4,0	2,2	4,0	2,5	4,0	0,3	4,0	3,0	2,3	1,3	4,0	0,2	2,3	0,5	3,0	3,0	0,3	2,0	2,2	2,2	5,0	1,3	3,3	3,0	0,4	0,5	0,6
iteration_800	4,1	4,0	6,0	2,3	-1,-1	4,1	6,0	4,3	5,0	4,3	0,3	4,3	2,3	4,0	2,3	2,1	6,0	4,1	2,1	4,1	2,0	0,4	4,2	2,3	4,0	2,3	0,4	3,0	1,3	3,2	3,0	4,0	1,3	3,2	2,3	-1,-1	5,0	1,0	5,0	4,3	2,1	5,0	-1,-1	4,0	3,1	6,0	-1,-1
iteration_801	5,0	5,0	8,0	0,1	-1,-1	0,4	-1,-1	5,1	2,0	3,0	0,1	-1,-1	5,0	4,0	5,1	3,0	3,0	0,2	0,2	0,4	5,0	0,1	5,1	5,0	8,0	5,0	-1,-1	3,0	0,5	2,0	3,1	3,0	0,1	5,0	0,1	4,0	0,1	3,1	0,0	0,0	0,2	0,0	0,2	0,0	0,5	0,3	0,3
iteration_802	1,3	2,0	2,0	4,1	1,3	1,3	-1,-1	1,1	0,5	1,1	0,4	9,0	1,1	1,4	1,1	4,0	5,0	2,0	2,0	5,0	0,4	4,3	-1,-1	2,0	5,0	1,0	0,1	4,1	5,0	4,0	8,0	5,0	8,0	4,0	5,0	7,0	7,0	7,0	6,0	7,0	1,4	-1,-1	1,4	2,0	5,0	4,0	3,4
iteration_803	0,3	5,0	2,0	0,1	3,0	0,3	2,1	0,1	0,4	0,0	0,4	2,0	0,1	0,3	2,0	4,0	0,0	-1,-1	-1,-1	-1,-1	0,4	2,4	2,0	0,2	4,0	4,0	4,0	0,2	5,0	1,2	-1,-1	1,3	0,1	0,4	0,1	1,1	1,1	1,1	0,4	1,1	3,2	0,2	0,2	0,2	2,2	2,2	0,3
iteration_804	0,5	1,4	1,5	0,7	1,0	-1,-1	0,8	0,8	0,2	0,9	-1,-1	-1,-1	1,4	4,0	0,9	2,1	1,4	0,4	-1,-1	3,5	0,5	0,9	0,4	3,0	0,6	2,4	0,5	0,5	0,4	4,0	0,3	2,0	0,2	-1,-1	-1,-1	2,3	1,0	1,2	1,0	1,2	3,1	0,5	3,2	0,1	3,1	3,3	0,2
iteration_805	-1,-1	-1,-1	0,1	2,0	0,2	4,0	1,1	1,1	0,4	1,0	0,4	1,1	-1,-1	3,0	1,1	2,0	1,1	2,1	2,1	2,1	0,4	-1,-1	0,3	0,1	2,0	1,1	1,1	1,1	2,0	0,3	1,1	2,0	1,1	3,0	2,0	0,1	1,1	2,0	1,1	1,1	0,4	2,0	1,3	1,1	5,0	2,0	1,3
iteration_806	-1,-1	3,0	0,3	0,1	0,0	3,0	0,1	-1,-1	-1,-1	0,3	0,3	0,1	0,1	2,0	0,1	1,2	0,2	1,1	1,0	-1,-1	4,3	0,2	0,1	1,1	1,0	1,0	0,2	3,1	4,0	4,0	0,1	5,0	-1,-1	0,4	0,1	2,0	8,0	5,0	5,0	4,1	0,5	0,0	0,2	0,3	1,4	0,8	4,2
iteration_807	3,0	0,4	2,0	3,0	1,4	5,0	5,0	3,0	-1,-1	3,0	0,4	5,0	5,0	1,1	5,0	0,3	0,0	6,0	6,0	6,0	0,1	3,4	3,0	3,0	0,7	3,3	2,3	3,0	0,4	-1,-1	0,4	0,5	3,0	1,3	3,0	0,9	0,3	0,3	3,3	3,2	3,1	0,3	0,4	0,1	2,3	3,0	0,1
iteration_808	4,0	0,2	0,2	0,2	0,0	0,4	0,4	0,0	3,0	0,2	0,2	0,2	-1,-1	4,0	0,4	3,0	0,0	0,2	0,2	0,6	1,0	0,2	0,2	2,2	2,2	-1,-1	-1,-1	1,2	-1,-1	2,3	1,0	4,0	0,2	5,0	1,2	2,0	1,2	-1,-1	1,2	3,0	0,4	6,0	-1,-1	5,2	0,1	5,1	1,2
iteration_809	4,1	5,0	6,0	0,3	3,1	3,1	4,1	2,0	2,2	-1,-1	3,0	-1,-1	2,1	0,2	4,2	2,0	4,2	0,2	-1,-1	3,1	-1,-1	5,0	2,1	2,1	6,0	6,0	-1,-1	0,2	2,2	-1,-1	0,3	2,2	2,1	2,2	0,3	-1,-1	0,3	2,2	4,0	2,2	1,1	2,2	1,2	3,0	5,0	5,2	0,3
iteration_810	3,1	3,2	3,2	3,0	6,0	4,0	3,2	3,0	5,0	3,0	0,3	3,2	0,2	-1,-1	-1,-1	0,4	3,2	3,2	1,2	1,2	7,0	0,3	3,2	3,2	0,0	0,0	0,0	4,0	0,3	0,5	3,3	2,1	3,0	0,0	1,0	3,0	2,0	5,0	5,0	3,1	0,3	0,1	0,2	0,2	2,2	0,3	2,2
iteration_811	0,2	2,0	0,1	3,1	-1,-1	1,0	0,1	0,1	0,3	0,1	0,2	0,2	-1,-1	0,2	0,2	0,4	0,1	1,0	0,0	1,1	0,4	0,2	0,2	-1,-1	0,1	0,1	0,5	4,0	0,3	1,2	1,2	1,3	3,2	0,4	1,2	0,4	1,2	1,2	1,2	1,2	1,4	1,2	1,2	-1,-1	1,1	0,3	0,4
iteration_812	0,3	4,1	0,1	0,5	0,4	0,4	0,3	0,4	3,0	0,3	2,2	0,3	0,2	0,2	0,2	-1,-1	0,3	0,3	0,3	0,4	3,1	2,2	0,4	0,3	0,0	5,0	5,0	0,2	0,4	4,0	0,1	2,1	0,5	1,1	0,1	2,1	0,3	2,5	0,3	2,3	-1,-1	0,1	0,4	0,4	4,0	2,1	0,5
iteration_813	2,0	0,5	1,5	1,0	1,0	-1,-1	1,5	0,5	3,0	2,0	-1,-1	1,5	-1,-1	0,2	1,0	0,5	1,0	5,5	6,0	5,5	3,0	2,0	2,0	0,1	0,5	0,0	1,0	5,0	3,0	2,0	0,0	4,0	1,0	1,1	-1,-1	-1,-1	2,0	3,0	2,0	3,0	0,5	3,1	3,4	3,4	4,1	1,1	0,4
iteration_814	4,0	4,0	-1,-1	1,3	4,0	0,4	-1,-1	3,0	0,1	2,3	4,0	3,0	2,3	0,2	-1,-1	-1,-1	3,0	1,0	2,4	-1,-1	1,1	5,0	1,0	0,4	1,0	1,3	2,0	0,3	1,3	0,4	0,6	4,0	0,6	0,4	0,3	0,5	0,3	4,3	4,3	0,3	0,3	3,5	0,0	0,2	3,0	1,2	0,3
iteration_815	-1,-1	-1,-1	0,2	-1,-1	1,3	1,2	0,2	-1,-1	4,1	0,2	0,3	0,4	0,0	0,4	0,2	5,0	0,0	1,2	0,4	1,2	4,2	0,5	0,5	0,4	0,2	0,5	0,0	-1,-1	2,2	0,4	0,5	0,2	2,0	0,4	2,0	0,6	2,0	0,0	0,2	-1,-1	0,5	2,3	0,3	-1,-1	0,5	0,5	2,0
iteration_816	0,4	4,1	0,3	2,4	0,3	0,4	2,1	-1,-1	-1,-1	0,5	4,0	0,6	-1,-1	2,3	0,5	5,0	2,1	0,1	0,5	2,0	2,2	1,4	3,4	0,4	2,1	3,1	-1,-1	2,1	0,4	0,4	-1,-1	0,2	2,0	1,2	0,5	0,4	-1,-1	0,2	2,0	2,2	0,4	0,3	0,3	-1,-1	0,3	5,0	2,2
iteration_817	3,1	0,5	0,6	1,1	0,1	0,2	1,1	0,2	1,2	1,5	0,3	1,1	0,6	-1,-1	0,2	-1,-1	1,5	0,2	1,1	0,2	1,1	1,3	0,4	1,1	0,4	0,1	0,4	2,1	1,2	2,1	3,0	5,0	3,0	1,4	2,2	-1,-1	-1,-1	7,0	7,0	1,0	0,4	-1,-1	0,3	0,5	0,3	0,5	0,3
iteration_818	0,4	2,0	1,2	0,2	1,2	0,5	1,2	0,4	2,0	0,4	0,2	0,2	0,2	3,0	1,2	4,0	1,0	1,0	1,0	0,2	1,2	-1,-1	9,0	3,2	2,0	4,0	2,0	2,0	0,4	2,3	0,2	0,3	0,2	0,2	2,2	0,3	0,4	0,4	0,1	0,1	-1,-1	0,2	0,4	2,0	0,2	0,3	-1,-1
iteration_819	1,1	1,1	0,2	5,0	0,1	5,0	2,1	2,1	3,0	3,1	-1,-1	-1,-1	2,1	0,2	2,1	1,4	-1,-1	5,0	2,1	4,0	2,0	2,1	3,2	2,0	2,4	1,1	1,1	2,1	3,1	4,0	3,1	2,0	2,1	0,5	0,2	5,0	2,0	2,0	2,0	2,1	0,3	0,5	0,3	0,2	2,3	2,1	-1,-1
iteration_820	0,4	5,0	3,4	8,0	2,4	4,0	-1,-1	4,4	0,5	4,4	0,2	4,4	7,0	1,0	-1,-1	0,5	7,0	-1,-1	-1,-1	6,0	0,9	4,1	4,1	3,0	0,5	0,5	0,8	4,1	4,0	0,3	8,0	2,0	4,1	-1,-1	5,0	4,2	2,1	2,1	6,0	2,1	3,0	4,3	2,3	6,0	3,2	3,3	0,4
iteration_821	1,2	0,4	0,3	0,2	0,3	4,0	-1,-1	0,2	2,0	0,3	5,0	0,3	-1,-1	2,0	0,4	-1,-1	-1,-1	3,0	3,0	-1,-1	2,0	1,2	1,2	1,1	-1,-1	0,3	4,2	0,4	2,2	0,5	0,2	5,0	0,2	3,1	-1,-1	0,3	3,0	2,0	-1,-1	3,0	5,0	3,2	3,2	6,0	3,1	3,1	3,0
iteration_822	0,2	5,0	1,1	-1,-1	1,1	2,0	5,0	5,0	2,0	0,1	0,4	5,0	1,0	1,1	0,1	2,3	1,0	1,3	4,0	4,3	5,0	4,4	1,4	0,1	2,0	-1,-1	0,4	1,0	-1,-1	4,0	1,0	0,2	-1,-1	3,1	1,0	-1,-1	1,0	1,2	0,0	0,2	0,1	3,0	0,0	3,1	0,5	3,5	0,0
iteration_823	0,5	-1,-1	1,1	2,2	1,4	0,1	3,0	2,1	2,3	3,0	4,0	0,3	3,0	-1,-1	3,0	-1,-1	3,0	1,0	1,1	1,0	4,0	4,2	0,1	2,0	2,3	1,3	1,0	4,0	0,3	3,1	2,1	0,3	2,1	0,3	2,1	2,1	0,4	0,4	-1,-1	0,1	4,1	0,2	0,2	0,2	3,0	0,2	-1,-1
iteration_824	2,0	0,4	0,2	5,0	0,2	0,5	1,0	1,2	4,0	1,2	1,1	-1,-1	4,0	0,4	1,0	0,4	1,0	0,1	0,1	0,1	-1,-1	1,0	0,1	4,2	1,2	0,2	0,2	4,1	1,3	0,2	0,4	-1,-1	7,0	0,2	4,3	0,4	0,3	0,3	0,5	0,3	2,1	4,1	2,1	0,2	4,0	4,1	0,2
iteration_825	4,0	0,3	1,3	1,1	3,3	0,4	2,0	1,1	1,1	2,0	4,1	0,4	1,3	0,5	1,3	5,0	1,1	1,1	1,1	-1,-1	2,0	0,4	-1,-1	1,0	0,3	5,3	5,3	0,1	2,0	0,3	1,0	-1,-1	1,1	-1,-1	-1,-1	1,1	1,3	-1,-1	0,2	0,2	0,1	1,0	0,1	1,1	4,0	-1,-1	0,4
iteration_826	2,0	5,0	5,0	1,2	5,0	0,2	5,0	4,2	4,0	5,0	2,2	4,2	5,0	4,0	1,2	0,3	1,2	-1,-1	4,2	1,2	3,2	0,4	2,2	1,0	0,3	1,2	0,4	1,4	0,3	4,0	1,2	4,1	1,1	0,5	0,6	3,0	1,1	5,0	5,0	4,1	0,5	0,8	0,9	0,1	5,0	0,4	-1,-1
iteration_827	0,5	2,0	-1,-1	7,0	-1,-1	2,0	3,5	5,0	3,1	3,0	1,1	4,0	4,0	0,3	5,0	2,2	4,0	4,0	4,0	4,0	4,0	2,0	1,1	1,3	4,2	3,0	6,0	-1,-1	-1,-1	1,4	0,3	0,4	3,1	-1,-1	4,2	0,5	0,2	3,1	0,2	0,2	2,2	0,4	2,2	0,4	2,0	0,1	0,3
iteration_828	4,0	0,5	0,2	2,0	0,2	5,0	2,2	2,2	4,1	0,2	-1,-1	0,2	0,0	0,3	-1,-1	0,5	2,0	7,0	5,2	0,2	0,3	0,2	2,0	0,0	0,3	0,2	0,5	0,5	4,0	3,0	2,0	0,4	2,5	0,1	2,0	0,0	2,3	0,8	2,1	-1,-1	0,5	0,1	0,2	5,0	-1,-1	1,0	2,2
iteration_829	2,3	0,3	0,6	1,0	2,3	0,4	0,3	0,3	5,0	1,0	1,2	0,3	1,3	3,0	1,3	2,0	0,3	0,7	-1,-1	0,3	3,3	1,0	1,0	2,3	3,0	0,3	3,0	0,4	1,2	0,5	0,2	0,5	0,6	4,0	0,2	0,7	0,4	0,2	0,7	0,7	-1,-1	3,0	-1,-1	2,0	-1,-1	4,0	0,0
iteration_830	-1,-1	3,0	6,0	3,1	2,0	0,2	5,0	2,1	0,4	5,0	6,0	7,0	5,0	1,4	4,1	0,3	7,0	2,0	2,2	3,2	2,4	-1,-1	3,1	2,4	0,2	0,2	0,3	0,1	3,0	4,0	0,1	2,3	3,1	0,1	3,1	4,0	5,0	2,1	-1,-1	5,0	0,2	3,0	3,2	3,0	2,0	2,0	3,2
iteration_831	0,1	4,0	4,0	0,2	0,1	0,5	4,0	0,2	3,2	4,2	4,1	0,2	4,0	0,4	-1,-1	2,0	4,2	0,2	-1,-1	4,2	3,2	0,1	0,3	-1,-1	1,0	0,0	1,0	2,2	0,3	0,5	-1,-1	3,1	2,3	5,0	0,2	0,7	3,3	3,3	0,4	2,1	-1,-1	4,2	4,4	4,0	3,0	7,0	7,0
iteration_832	2,3	-1,-1	4,3	7,0	4,3	0,5	8,0	8,0	4,0	8,0	0,4	3,3	3,3	4,1	-1,-1	3,0	7,0	4,5	4,5	4,5	8,0	3,0	0,7	0,4	5,0	5,0	5,0	5,0	4,1	0,2	3,1	-1,-1	6,0	3,0	3,1	3,1	4,0	2,0	4,0	4,0	0,2	4,0	1,1	1,1	4,0	-1,-1	3,0
iteration_833	0,5	0,2	0,4	-1,-1	0,4	0,2	0,6	0,3	5,0	0,3	0,4	0,4	0,4	0,5	0,3	-1,-1	0,1	5,0	0,4	0,4	3,3	0,5	0,3	0,7	1,3	0,4	0,4	4,0	0,5	4,1	4,3	5,0	0,3	5,0	4,3	4,3	2,0	2,0	-1,-1	3,0	5,0	7,0	-1,-1	5,0	0,3	2,2	4,0
iteration_834	3,0	3,0	5,0	3,2	4,0	0,4	5,0	3,2	5,0	-1,-1	0,2	5,0	3,2	-1,-1	5,0	4,0	5,0	2,4	0,1	2,0	5,2	3,2	2,2	3,1	7,0	2,0	7,0	5,0	0,4	0,5	-1,-1	0,5	2,2	0,5	3,2	3,2	2,4	0,3	2,1	2,1	0,5	0,7	0,7	0,10	4,0	-1,-1	0,6
iteration_835	-1,-1	2,0	2,2	1,1	2,2	2,0	1,2	2,1	0,4	1,2	1,3	-1,-1	3,0	0,2	3,0	0,4	1,2	-1,-1	2,0	1,2	-1,-1	1,1	1,1	2,0	2,4	1,4	1,4	1,3	2,1	0,4	1,1	5,0	-1,-1	4,0	3,0	0,1	2,0	-1,-1	2,0	1,0	0,5	5,0	4,2	1,3	1,3	0,3	0,2
iteration_836	1,4	3,0	2,4	1,1	3,0	5,0	-1,-1	2,1	-1,-1	2,1	4,0	0,5	1,4	0,5	-1,-1	1,1	1,4	4,0	4,0	4,0	0,5	-1,-1	4,1	0,8	1,1	-1,-1	3,0	2,0	0,2	3,0	1,1	5,0	1,1	-1,-1	1,1	2,0	4,0	3,1	3,1	3,0	0,2	-1,-1	3,1	3,1	0,4	1,2	3,3
iteration_837	0,4	4,0	2,2	3,2	0,2	2,3	7,0	-1,-1	-1,-1	4,2	3,0	0,4	3,2	0,2	0,4	5,0	7,0	3,3	6,0	5,0	-1,-1	2,2	1,2	3,0	2,2	-1,-1	2,2	0,4	4,0	4,0	3,2	4,0	3,2	3,2	3,2	6,0	5,0	2,2	2,2	2,2	4,1	0,4	4,2	4,2	0,2	3,1	2,2
iteration_838	4,0	3,0	4,0	5,0	-1,-1	1,4	-1,-1	3,0	0,5	2,0	5,0	5,0	5,0	0,5	6,0	3,0	4,0	1,4	1,4	3,0	2,5	3,0	6,0	2,1	6,0	3,0	-1,-1	4,0	3,0	2,2	2,0	3,0	2,0	1,0	5,0	2,2	0,0	2,0	2,0	0,0	0,5	2,0	2,2	2,3	0,2	1,1	2,0
iteration_839	4,0	0,5	3,0	0,4	3,0	0,4	3,4	3,0	4,0	1,0	0,5	3,0	3,4	1,1	3,4	0,3	-1,-1	3,0	3,4	0,8	3,0	3,1	3,1	1,4	-1,-1	3,1	0,6	1,4	0,3	0,4	-1,-1	3,0	0,4	0,5	0,7	1,3	0,4	-1,-1	3,4	3,4	0,4	0,3	0,5	0,2	0,5	0,2	0,7
iteration_840	5,0	4,1	4,0	3,1	4,0	4,0	0,1	4,1	0,5	4,1	0,5	4,1	7,0	3,0	3,0	-1,-1	0,1	6,0	-1,-1	3,0	4,4	0,3	4,2	4,0	0,1	0,1	3,1	0,5	3,2	1,4	3,4	0,3	0,6	2,0	0,6	4,0	0,2	0,7	0,5	0,5	4,0	0,2	-1,-1	2,2	0,4	0,3	-1,-1
iteration_841	0,5	0,4	0,2	0,4	0,1	5,0	0,2	0,4	2,1	0,2	2,0	0,4	0,4	1,2	0,4	5,0	0,2	4,0	4,2	1,0	2,2	1,2	-1,-1	0,4	0,2	0,2	5,2	-1,-1	0,3	0,3	2,1	1,1	2,1	0,1	2,1	0,1	3,0	2,1	2,1	1,1	0,4	2,1	0,1	-1,-1	4,0	1,1	1,0
iteration_842	1,2	0,3	1,2	5,0	1,2	0,4	-1,-1	5,0	5,0	2,0	0,4	2,0	1,2	2,1	1,2	0,5	2,0	-1,-1	4,0	0,6	8,0	1,2	1,2	0,3	0,7	1,0	1,0	-1,-1	-1,-1	2,1	7,0	-1,-1	7,0	3,1	3,1	-1,-1	3,5	-1,-1	3,0	4,0	0,2	0,2	0,2	0,2	0,3	0,1	0,6
iteration_843	3,2	1,2	3,2	1,1	3,2	-1,-1	4,0	0,3	5,0	4,0	2,3	0,3	4,0	2,1	1,2	3,0	1,2	1,1	1,1	1,1	3,2	0,4	-1,-1	1,1	0,2	4,0	3,2	0,2	0,3	0,4	0,2	1,1	-1,-1	2,0	1,1	0,1	1,1	1,1	2,0	1,1	4,0	2,0	2,0	4,0	0,4	1,4	1,1
iteration_844	5,0	3,2	7,0	1,0	1,2	0,3	3,0	-1,-1	2,0	3,0	0,1	4,0	4,0	0,2	4,0	4,0	4,0	0,3	0,0	3,0	-1,-1	4,0	2,0	0,1	2,0	2,0	6,0	-1,-1	1,3	0,4	1,0	1,2	0,3	1,4	1,0	1,4	0,2	0,5	0,2	1,3	5,0	1,4	4,4	1,4	-1,-1	1,3	4,0
iteration_845	3,1	4,0	2,1	5,0	2,1	0,5	1,1	1,1	-1,-1	1,1	0,3	1,1	-1,-1	2,0	3,0	1,3	6,0	0,2	1,4	1,1	1,2	0,1	0,4	-1,-1	0,0	2,3	1,3	-1,-1	5,0	-1,-1	8,0	0,4	1,1	-1,-1	5,0	5,0	0,3	1,2	0,3	0,3	-1,-1	1,0	-1,-1	5,0	2,1	2,0	1,2
iteration_846	0,4	1,3	-1,-1	0,6	1,4	0,4	1,4	0,4	0,3	1,4	5,0	0,2	0,4	-1,-1	0,2	2,0	-1,-1	0,5	0,5	-1,-1	-1,-1	2,0	2,2	2,4	1,0	1,2	-1,-1	0,4	-1,-1	0,5	-1,-1	2,3	0,2	0,3	0,1	0,1	0,3	2,0	2,0	0,5	0,5	0,3	0,6	0,1	5,0	5,0	0,4
iteration_847	5,0	-1,-1	4,2	1,1	1,0	3,0	4,1	5,0	1,4	0,3	0,4	1,2	0,3	0,3	0,3	4,0	0,3	-1,-1	4,0	0,1	2,0	1,0	1,0	0,3	4,2	4,1	4,1	1,1	3,1	0,4	3,1	2,0	1,1	0,5	-1,-1	3,0	2,0	2,0	1,1	1,1	-1,-1	0,2	0,3	3,1	1,2	1,4	1,2
iteration_848	0,4	2,0	-1,-1	1,0	3,0	2,2	-1,-1	3,0	3,0	3,0	5,0	3,0	2,0	5,0	2,0	1,4	2,0	4,0	4,0	2,2	4,0	3,0	3,0	2,0	0,4	2,4	1,0	4,0	0,4	5,0	3,0	0,2	3,4	5,0	1,4	1,0	0,5	0,5	0,5	3,1	0,4	5,4	0,7	-1,-1	5,0	6,0	0,4
iteration_849	5,0	2,0	7,0	2,3	7,0	0,1	-1,-1	5,3	4,0	4,0	-1,-1	2,3	2,3	4,0	-1,-1	5,0	4,0	0,3	0,3	0,4	1,3	2,0	2,0	6,0	4,3	1,3	9,0	0,5	4,0	0,2	2,3	0,3	2,3	0,5	2,3	0,4	2,3	0,6	2,3	0,6	2,2	0,3	0,5	0,5	0,5	0,5	0,6
iteration_850	0,3	2,0	2,2	2,2	0,1	0,4	2,2	2,2	3,1	4,0	0,1	4,0	4,0	2,2	2,2	3,0	2,2	2,4	2,4	2,0	5,0	2,1	2,1	2,2	-1,-1	2,2	3,0	3,2	0,4	3,2	0,3	5,0	2,2	0,5	2,2	3,1	4,2	1,2	4,2	3,0	5,0	-1,-1	7,0	5,5	-1,-1	0,0	2,2
iteration_851	0,2	4,0	0,1	5,0	4,1	0,2	2,0	2,1	0,4	-1,-1	2,2	3,0	2,1	4,0	2,0	2,3	3,1	0,1	2,1	0,1	2,0	-1,-1	3,2	4,1	4,0	2,3	2,0	2,3	3,0	1,4	2,0	0,4	3,3	0,5	5,0	0,4	3,2	3,2	3,2	0,5	2,2	2,1	-1,-1	-1,-1	3,0	0,1	3,1
iteration_852	0,4	4,0	3,2	0,2	3,2	3,0	0,4	0,2	5,0	-1,-1	2,3	3,0	3,0	5,0	-1,-1	5,0	3,0	3,2	3,2	3,2	3,0	-1,-1	2,0	5,0	3,0	-1,-1	0,2	0,2	4,0	5,0	4,0	0,3	4,2	4,0	4,3	5,0	4,2	0,4	-1,-1	4,1	1,4	6,0	3,0	5,0	0,5	2,3	1,2
iteration_853	2,2	-1,-1	3,0	-1,-1	0,2	5,0	2,1	2,1	4,0	2,1	0,2	1,1	-1,-1	0,5	-1,-1	5,0	2,1	6,0	3,0	3,0	6,0	1,2	0,3	2,0	5,1	1,0	1,0	0,3	0,2	1,3	0,2	5,0	0,3	4,0	0,3	1,1	4,1	4,1	-1,-1	1,2	-1,-1	2,2	0,3	-1,-1	1,4	3,0	4,2
iteration_854	0,3	0,4	0,4	1,0	0,4	-1,-1	1,2	1,2	1,2	0,2	2,0	0,2	-1,-1	0,1	1,2	-1,-1	1,2	2,0	0,9	1,2	-1,-1	0,2	0,0	1,0	5,0	5,0	4,2	0,3	2,0	5,0	1,3	5,0	1,0	0,2	1,0	1,0	4,0	4,0	1,0	4,0	2,2	0,1	0,2	0,3	1,2	-1,-1	4,2
iteration_855	0,5	3,0	3,2	3,4	0,3	-1,-1	3,2	6,0	0,5	3,2	1,0	3,4	3,4	1,1	-1,-1	-1,-1	3,2	0,4	3,2	5,0	3,4	1,4	4,0	3,1	4,4	4,4	4,4	-1,-1	3,0	2,0	3,1	5,0	3,4	0,4	0,4	4,0	1,4	4,4	-1,-1	7,0	3,0	0,2	-1,-1	0,2	0,4	0,3	0,4
iteration_856	-1,-1	1,2	0,2	2,2	1,3	0,4	2,0	2,0	4,0	-1,-1	0,4	0,3	2,0	1,4	2,0	0,4	2,0	0,3	-1,-1	0,1	6,0	0,3	0,3	1,0	2,3	2,1	0,1	2,1	0,2	0,5	2,0	0,2	2,0	3,1	0,3	2,2	-1,-1	2,1	2,1	2,1	5,0	3,2	1,2	7,0	5,0	-1,-1	0,2
iteration_857	0,4	0,5	0,6	2,3	0,7	2,0	0,5	2,2	4,0	2,2	2,0	2,2	0,5	1,3	2,4	4,0	2,4	5,0	0,3	2,2	3,2	0,2	-1,-1	1,3	2,4	2,4	4,0	2,3	0,4	1,4	2,3	5,0	0,4	0,4	2,1	-1,-1	0,3	5,1	5,1	0,1	1,3	2,3	1,3	-1,-1	5,0	5,1	1,0
iteration_858	2,0	2,0	2,0	0,2	2,0	3,2	1,2	1,0	3,0	1,2	0,4	1,0	1,2	1,4	1,0	0,5	1,2	1,2	4,0	0,4	4,0	1,3	1,1	2,0	1,1	1,1	0,4	3,0	0,4	0,5	3,2	1,4	3,2	2,3	0,2	0,3	1,2	3,4	3,4	0,6	0,5	2,2	0,6	0,3	4,5	2,2	-1,-1
iteration_859	0,5	2,0	0,4	4,1	0,4	4,0	4,0	0,1	0,4	4,4	0,5	0,1	4,4	3,0	0,5	3,0	4,4	2,0	6,0	2,0	0,2	0,1	0,6	7,0	2,4	1,1	1,0	5,0	0,1	2,0	1,1	5,0	4,1	2,0	1,1	2,0	4,0	4,0	0,1	-1,-1	4,0	3,0	3,0	2,0	4,1	-1,-1	5,0
iteration_860	-1,-1	1,3	1,2	0,1	1,2	0,4	1,1	0,0	5,0	1,1	0,4	0,3	-1,-1	0,5	1,1	-1,-1	1,0	1,2	1,2	-1,-1	5,2	0,3	0,2	1,3	0,4	1,3	2,1	0,3	0,2	5,0	-1,-1	-1,-1	0,3	3,2	0,4	4,2	0,6	-1,-1	0,3	0,2	3,0	3,2	3,0	3,2	-1,-1	-1,-1	-1,-1
iteration_861	2,0	4,0	3,0	5,0	3,0	0,2	3,0	6,0	0,5	5,0	2,0	2,0	-1,-1	2,0	2,0	1,4	6,0	1,0	1,0	0,6	4,1	-1,-1	2,0	1,0	2,0	2,0	2,0	1,0	4,0	0,4	0,0	5,0	5,0	5,0	1,0	0,1	5,0	8,0	8,0	5,0	0,3	5,0	-1,-1	1,0	0,5	1,1	-1,-1
iteration_862	1,2	4,0	0,2	3,5	1,0	3,1	-1,-1	3,0	1,3	0,5	2,3	3,2	3,2	2,1	3,2	2,1	3,0	3,0	3,1	-1,-1	0,3	3,3	0,5	0,3	5,0	6,0	5,0	5,0	0,5	4,0	3,5	1,1	3,0	3,0	2,5	5,0	3,1	4,0	4,0	0,1	0,3	-1,-1	-1,-1	3,3	0,5	3,2	2,1
iteration_863	3,2	0,4	0,5	4,0	3,1	0,2	3,3	3,2	5,0	1,2	2,0	1,2	3,3	4,0	-1,-1	-1,-1	3,2	3,2	3,2	0,3	1,2	3,0	0,2	0,3	1,3	0,5	0,5	1,2	3,0	0,2	4,0	0,3	1,0	1,5	0,2	1,2	-1,-1	0,0	1,0	0,0	1,2	1,2	2,0	1,2	5,0	4,3	2,0
iteration_864	1,2	0,5	1,5	3,0	1,0	5,0	2,5	-1,-1	5,0	1,5	0,5	2,5	3,0	0,4	1,5	4,0	2,0	7,0	5,5	0,5	6,0	2,3	2,3	-1,-1	3,0	3,0	2,5	-1,-1	1,4	4,0	3,0	5,0	1,3	0,5	0,5	3,0	6,0	6,0	5,3	1,0	3,1	-1,-1	0,5	3,0	0,2	0,1	5,1
iteration_865	0,5	2,0	1,2	3,0	1,3	0,4	2,2	2,2	2,0	2,2	1,3	2,2	2,2	-1,-1	3,0	0,5	1,2	0,2	0,2	0,2	3,0	0,5	1,2	1,2	1,3	2,2	2,3	1,3	1,0	1,2	2,3	0,4	0,5	0,2	3,0	2,2	0,7	0,6	0,2	0,3	1,4	2,1	2,4	2,4	-1,-1	2,1	-1,-1
iteration_866	0,4	1,3	-1,-1	2,1	1,1	3,2	2,1	0,2	0,4	0,4	5,0	0,4	0,2	4,0	2,1	-1,-1	0,4	-1,-1	2,2	2,2	0,4	5,3	0,1	3,1	5,0	3,1	-1,-1	-1,-1	0,5	5,0	2,4	0,2	2,4	0,4	2,1	5,0	2,0	2,1	0,5	0,5	0,5	2,1	2,2	2,2	-1,-1	2,3	2,4
iteration_867	0,5	5,0	1,5	0,2	0,0	-1,-1	1,2	0,7	-1,-1	1,0	1,4	1,2	0,5	3,1	0,5	2,0	0,7	1,2	1,2	2,0	0,5	0,6	0,6	0,1	1,0	-1,-1	1,0	0,2	0,4	3,0	0,4	0,5	0,4	3,1	0,4	0,4	0,4	0,5	0,8	0,4	2,0	3,0	4,0	4,0	0,4	3,2	3,4
iteration_868	-1,-1	-1,-1	5,0	0,1	5,0	0,4	2,0	2,1	0,5	3,1	0,2	3,1	3,0	0,2	2,0	0,2	3,1	0,4	0,0	2,0	0,3	0,2	3,1	0,0	2,1	2,1	2,1	3,0	0,2	-1,-1	0,1	2,1	3,1	4,1	3,1	3,1	-1,-1	3,1	0,2	5,0	3,2	-1,-1	4,2	3,1	3,1	2,0	7,0
iteration_869	3,0	2,1	1,0	4,1	4,0	0,3	4,0	0,1	2,0	1,1	3,2	5,0	5,0	0,5	4,0	2,2	1,1	4,2	0,1	4,2	2,0	7,0	7,0	4,2	2,0	2,0	2,0	4,1	0,5	3,0	4,1	4,0	0,5	0,2	0,2	2,1	2,1	2,1	2,4	2,1	2,0	0,3	0,2	0,2	5,0	0,2	2,0
iteration_870	0,4	4,0	0,3	1,3	-1,-1	5,0	1,3	1,0	3,0	1,3	4,0	1,0	1,0	0,3	1,0	1,1	1,0	2,3	2,3	3,0	2,0	1,0	4,0	1,0	1,1	-1,-1	1,1	-1,-1	1,3	0,3	3,0	0,5	2,3	0,3	3,0	2,3	0,7	2,1	0,7	2,4	0,4	2,3	2,2	2,2	0,4	0,5	0,6
iteration_871	0,4	0,5	-1,-1	5,1	0,4	-1,-1	0,3	5,2	4,0	5,2	-1,-1	5,2	5,2	0,2	5,2	2,0	0,3	0,5	0,1	0,4	2,2	0,3	5,1	-1,-1	6,0	6,0	6,0	0,2	5,0	2,0	5,1	4,0	5,1	0,3	6,0	2,1	9,0	5,0	4,1	0,1	-1,-1	0,2	-1,-1	2,1	1,2	1,1	-1,-1
iteration_872	0,4	0,2	0,3	4,1	0,3	4,0	-1,-1	0,3	0,4	0,3	1,3	0,2	-1,-1	0,4	0,2	-1,-1	-1,-1	4,1	0,1	0,1	-1,-1	1,1	-1,-1	0,2	0,4	-1,-1	0,4	4,0	0,2	2,0	4,1	5,0	0,1	0,2	-1,-1	1,1	3,1	-1,-1	2,1	-1,-1	0,3	-1,-1	0,3	0,4	-1,-1	3,0	4,0
iteration_873	4,1	-1,-1	6,0	2,1	2,1	4,1	2,1	0,3	0,3	6,0	-1,-1	4,1	6,0	4,0	6,0	5,0	6,0	6,0	2,1	2,1	2,0	3,1	0,3	7,0	6,0	3,0	3,0	0,2	2,1	-1,-1	2,1	3,0	-1,-1	1,1	0,2	0,2	2,1	1,1	1,1	2,1	5,0	1,1	4,1	2,0	0,5	1,3	0,2
iteration_874	4,1	1,2	1,1	4,0	0,3	-1,-1	1,1	4,0	0,5	3,1	-1,-1	-1,-1	-1,-1	3,0	4,0	5,0	3,1	-1,-1	3,1	2,1	3,1	3,3	-1,-1	3,0	6,0	-1,-1	3,0	4,0	1,0	5,0	1,0	1,3	3,0	4,0	3,0	3,0	-1,-1	1,0	3,3	0,3	3,0	4,0	3,0	3,0	4,1	4,0	6,0
iteration_875	3,0	0,1	1,1	1,4	2,1	2,0	1,4	1,1	1,1	1,4	-1,-1	1,1	2,0	1,1	1,4	0,2	-1,-1	0,4	2,4	1,0	1,1	1,1	-1,-1	1,1	0,5	1,1	1,1	1,3	1,4	0,3	-1,-1	4,0	0,7	0,5	0,7	0,6	0,3	4,4	4,4	4,4	1,2	0,8	1,4	1,4	1,2	1,4	1,0
iteration_876	0,4	-1,-1	1,0	0,0	-1,-1	4,0	0,0	1,0	2,0	1,0	2,0	0,0	1,0	5,0	1,0	-1,-1	1,0	4,0	4,0	0,0	2,0	2,0	-1,-1	5,0	0,1	0,1	5,0	2,0	0,3	2,3	2,3	0,2	0,0	3,0	0,0	2,3	0,1	0,1	0,1	0,1	5,0	3,0	4,0	4,0	5,0	4,0	7,0
iteration_877	1,4	5,0	2,0	1,1	1,4	4,1	2,0	2,0	1,2	1,1	1,3	1,1	1,1	1,4	1,1	2,0	1,1	1,1	5,0	-1,-1	2,0	0,4	2,0	1,4	0,1	2,1	0,1	1,1	-1,-1	4,0	2,0	1,2	2,0	5,0	2,0	5,0	2,0	2,0	0,7	1,2	2,0	3,0	1,0	3,0	5,0	3,0	-1,-1
iteration_878	0,4	2,2	0,6	1,3	0,2	1,1	0,7	1,4	0,3	0,5	1,2	1,2	0,5	4,0	1,4	0,4	1,4	0,4	1,3	-1,-1	1,3	1,2	1,2	4,2	0,4	0,8	1,4	1,3	3,0	1,2	2,3	4,0	-1,-1	1,3	3,0	-1,-1	7,0	1,0	5,0	1,0	0,3	2,0	1,3	1,0	2,0	2,0	1,0
iteration_879	4,0	2,2	3,2	-1,-1	1,2	-1,-1	2,2	2,2	0,5	2,2	2,0	2,2	2,2	-1,-1	2,2	-1,-1	2,2	0,4	-1,-1	0,2	2,1	4,0	0,2	2,0	0,2	2,2	2,0	5,0	5,0	1,2	6,0	0,5	6,0	4,0	5,0	-1,-1	3,0	3,0	3,0	3,5	0,4	4,0	2,2	2,2	4,1	2,0	5,0
iteration_880	5,0	3,0	3,0	2,2	0,0	2,3	3,2	0,2	5,0	3,2	3,1	3,2	0,2	0,5	0,2	2,3	2,0	0,5	2,2	2,2	4,2	-1,-1	0,3	0,4	2,2	0,3	2,0	4,0	0,2	0,5	2,0	4,0	2,0	0,3	2,0	-1,-1	4,0	4,0	-1,-1	2,0	1,3	2,0	2,3	-1,-1	-1,-1	0,2	-1,-1
iteration_881	0,5	0,4	0,5	0,3	0,5	0,3	0,4	0,7	0,5	0,7	0,5	0,4	0,4	0,2	0,4	3,1	0,4	0,3	0,4	-1,-1	0,8	0,4	0,4	0,4	0,1	3,0	-1,-1	2,3	4,0	0,2	6,0	4,0	6,0	3,0	0,3	4,1	2,3	2,0	2,0	4,3	0,4	2,3	0,5	2,2	4,0	-1,-1	2,3
iteration_882	0,2	0,3	0,0	1,5	0,0	0,3	1,0	1,0	5,0	0,4	0,4	0,5	1,0	0,3	0,5	0,2	1,0	1,1	0,2	0,2	3,0	0,7	0,2	-1,-1	0,7	0,5	0,0	0,5	-1,-1	0,4	2,0	0,3	2,5	-1,-1	2,5	0,3	0,7	0,6	0,6	-1,-1	3,2	-1,-1	0,7	0,3	2,1	0,2	0,7
iteration_883	1,2	2,0	1,2	1,0	2,0	4,0	1,0	2,0	2,0	1,0	5,0	0,2	2,0	-1,-1	1,2	0,4	1,0	3,0	4,0	1,0	3,0	0,0	8,0	1,3	0,6	-1,-1	1,0	0,3	2,0	0,3	1,0	-1,-1	1,3	4,0	1,0	1,2	0,6	0,4	0,4	1,3	0,4	1,0	0,4	1,4	0,5	4,0	0,7
iteration_884	2,1	-1,-1	0,2	0,4	2,1	3,0	0,1	0,5	0,3	0,5	0,3	0,5	0,5	5,0	0,1	-1,-1	0,1	2,1	1,1	2,0	-1,-1	0,4	0,7	4,1	3,0	0,3	-1,-1	1,0	0,4	1,0	1,4	1,3	-1,-1	0,4	1,0	2,0	2,0	2,0	0,3	1,3	1,4	1,1	1,1	1,1	5,0	3,3	1,1
iteration_885	4,0	0,5	2,4	0,0	2,1	-1,-1	0,5	2,1	2,0	0,5	0,5	2,0	0,4	3,1	2,1	1,4	0,4	-1,-1	2,1	2,1	2,1	0,3	2,3	0,5	2,4	3,0	0,5	0,2	4,0	0,3	4,1	3,2	4,1	4,0	4,1	0,3	3,1	0,3	4,2	3,1	0,5	6,0	4,4	4,4	5,0	2,0	0,5
iteration_886	2,0	5,0	4,0	3,0	4,0	5,0	2,0	2,0	0,5	5,0	0,4	3,5	-1,-1	2,0	-1,-1	2,1	4,0	5,0	2,0	2,0	-1,-1	3,0	-1,-1	3,0	3,1	1,1	3,1	4,0	3,0	3,2	3,0	0,2	3,0	3,1	4,0	4,0	2,2	2,2	2,2	1,0	-1,-1	5,0	2,0	6,0	0,2	0,2	2,2
iteration_887	3,0	0,5	2,5	-1,-1	1,0	2,1	7,0	0,7	3,0	-1,-1	0,5	7,0	0,7	1,3	0,7	0,2	0,7	2,1	7,0	4,0	2,2	2,4	5,4	0,5	0,6	0,3	0,3	2,2	5,0	-1,-1	5,2	4,1	0,3	5,0	0,2	5,0	2,1	9,0	9,0	9,0	3,0	2,0	3,0	5,0	4,0	5,0	0,1
iteration_888	0,4	0,5	0,7	5,0	0,6	3,0	2,3	2,3	2,0	3,3	0,3	3,4	3,4	3,2	-1,-1	5,0	2,3	-1,-1	2,3	2,3	2,0	-1,-1	3,0	3,4	1,3	1,3	1,3	4,0	2,3	0,3	1,3	4,1	3,3	5,0	3,0	1,2	0,4	3,1	0,4	1,0	0,5	-1,-1	-1,-1	1,5	2,0	2,0	0,1
iteration_889	2,2	5,0	1,2	2,3	4,2	0,4	0,5	2,2	5,0	2,2	5,0	1,3	3,0	1,4	2,2	2,1	1,3	0,3	0,6	0,7	5,0	5,0	4,3	3,0	4,0	0,3	0,3	2,3	2,3	3,0	2,3	0,2	0,6	0,0	2,3	2,0	0,4	0,4	0,4	0,4	0,4	-1,-1	2,0	0,8	2,2	0,6	0,1
iteration_890	0,5	-1,-1	2,1	0,3	2,1	0,4	2,2	0,3	0,4	2,2	1,3	0,3	2,2	5,0	0,2	4,0	0,3	0,3	2,1	0,3	0,1	0,5	0,4	2,2	3,1	1,1	0,3	3,2	4,1	0,4	0,3	4,0	-1,-1	-1,-1	7,0	0,3	3,0	3,0	4,0	3,0	3,1	4,3	7,0	0,4	-1,-1	0,4	6,0
iteration_891	5,0	4,0	4,0	0,4	-1,-1	1,3	4,2	0,2	0,4	0,2	2,0	0,2	-1,-1	3,0	4,2	0,4	4,2	1,2	3,0	0,5	0,3	1,2	1,0	6,0	0,3	0,3	0,3	2,2	1,2	3,2	2,2	5,0	0,4	1,1	0,4	2,2	0,2	-1,-1	0,2	5,2	0,4	0,3	-1,-1	0,3	3,0	1,1	0,2
iteration_892	2,0	0,4	1,2	-1,-1	1,2	0,4	-1,-1	0,4	4,0	0,4	0,2	1,2	0,4	3,2	0,4	0,3	1,2	1,0	0,6	1,0	4,2	3,0	0,2	3,2	0,5	0,5	0,5	-1,-1	1,2	-1,-1	1,2	-1,-1	0,3	-1,-1	0,4	4,0	1,2	1,1	1,1	1,2	5,0	0,7	3,5	2,2	-1,-1	0,1	0,7
iteration_893	2,0	0,2	2,0	1,2	2,0	1,3	1,2	1,2	0,5	1,2	0,5	2,0	2,0	4,0	1,2	0,5	1,2	1,3	1,2	1,2	1,4	1,2	1,2	1,0	0,7	-1,-1	1,5	3,2	3,0	4,0	5,0	2,3	2,2	2,2	5,0	5,0	4,0	2,2	2,2	2,2	-1,-1	4,0	4,0	4,0	0,2	2,1	4,0
iteration_894	2,1	-1,-1	2,1	4,4	4,0	3,2	6,0	2,4	1,4	6,0	3,0	2,4	-1,-1	3,2	6,0	2,0	2,0	4,2	4,2	-1,-1	0,8	3,4	2,0	0,6	-1,-1	5,0	5,0	0,5	5,0	-1,-1	4,1	4,0	1,4	4,0	4,4	4,4	3,4	3,4	4,0	1,4	0,4	0,4	0,7	0,7	5,0	5,0	0,8
iteration_895	3,1	-1,-1	3,2	1,0	3,0	5,0	0,2	1,2	4,1	1,2	5,0	1,2	3,0	0,7	0,2	2,3	-1,-1	-1,-1	5,0	0,2	1,1	2,0	4,2	-1,-1	-1,-1	2,2	0,5	-1,-1	4,0	0,2	1,0	2,1	1,4	2,0	1,0	1,0	2,4	3,0	3,0	2,4	4,0	1,0	-1,-1	2,0	3,1	1,1	-1,-1
iteration_896	1,1	2,0	0,1	1,1	3,0	4,0	1,0	-1,-1	0,3	1,0	1,2	-1,-1	0,1	3,0	0,2	0,5	1,0	5,0	1,0	1,0	0,3	1,1	10,0	1,0	0,4	0,4	0,4	1,1	0,4	5,0	1,3	0,3	0,2	4,0	1,1	4,0	-1,-1	0,2	0,2	0,2	5,0	1,0	2,0	1,0	5,0	1,0	1,1
iteration_897	2,0	4,0	3,0	1,3	3,0	-1,-1	3,0	2,0	2,3	3,0	2,0	3,0	1,3	0,5	-1,-1	3,0	3,0	2,2	1,0	2,0	3,0	1,0	-1,-1	1,2	-1,-1	1,0	-1,-1	0,3	1,1	0,4	0,4	0,4	1,0	5,0	-1,-1	-1,-1	0,1	1,4	1,0	0,0	-1,-1	5,0	6,0	3,0	4,1	1,1	2,0
iteration_898	-1,-1	0,3	1,0	5,0	1,0	-1,-1	1,0	6,0	0,5	6,0	0,3	1,0	0,0	1,1	6,0	0,2	-1,-1	2,0	3,0	-1,-1	1,5	5,1	0,2	1,0	5,1	1,1	5,1	0,2	5,0	0,5	0,0	0,5	0,0	5,0	0,2	0,0	0,5	0,5	-1,-1	0,0	2,0	0,0	0,0	2,0	4,0	2,0	-1,-1
iteration_899	2,0	0,3	0,1	0,3	0,1	0,4	0,3	0,1	4,0	0,1	4,0	0,1	-1,-1	1,1	0,2	2,0	0,1	0,5	0,3	0,3	4,0	1,1	1,1	0,3	2,1	0,1	2,1	4,1	1,2	0,5	-1,-1	1,4	4,2	2,0	1,1	-1,-1	1,2	0,6	5,0	4,4	-1,-1	1,1	3,1	4,0	-1,-1	3,0	0,3
iteration_900	-1,-1	3,0	4,0	2,2	-1,-1	-1,-1	4,0	2,2	0,3	4,0	0,5	4,0	2,2	5,0	-1,-1	3,2	4,0	2,5	2,5	2,0	0,2	2,1	2,1	5,2	2,2	5,0	5,0	4,0	0,5	4,0	1,2	4,0	-1,-1	2,2	-1,-1	2,3	3,0	5,0	3,3	-1,-1	1,3	2,2	0,5	3,0	1,0	-1,-1	2,3
iteration_901	3,0	4,0	5,0	2,4	5,0	4,1	4,0	-1,-1	5,0	3,4	2,0	2,4	4,0	0,5	5,0	-1,-1	4,0	6,0	2,1	2,1	4,0	-1,-1	3,0	-1,-1	2,0	4,0	4,0	0,5	5,0	0,5	3,1	1,1	2,1	0,4	0,4	0,3	0,2	3,0	0,2	1,1	1,3	2,2	-1,-1	3,0	0,1	0,2	2,1
iteration_902	3,0	0,4	1,4	2,3	1,4	-1,-1	2,4	1,3	3,1	1,3	1,4	2,4	3,0	3,1	2,4	3,2	3,0	0,6	2,4	-1,-1	1,1	0,8	2,4	4,0	3,4	0,6	0,6	2,3	0,5	5,0	2,2	-1,-1	2,2	5,0	2,2	4,0	3,0	3,0	4,4	1,2	1,2	1,2	-1,-1	-1,-1	1,3	2,0	3,0
iteration_903	3,1	0,2	3,0	2,3	3,2	-1,-1	3,3	5,0	1,4	2,0	2,0	2,0	0,3	2,0	2,0	2,0	-1,-1	5,0	2,3	3,2	3,0	4,0	0,0	2,0	4,0	2,0	4,0	2,0	1,0	0,2	0,3	1,4	2,3	0,5	0,3	0,4	2,4	0,7	2,4	1,3	3,0	-1,-1	2,1	2,0	1,1	0,5	4,0
iteration_904	-1,-1	2,3	2,1	2,2	2,4	0,3	4,0	0,3	3,0	4,0	2,0	0,3	4,0	3,1	2,1	3,0	2,2	2,0	2,3	2,3	0,5	2,2	2,2	2,1	2,1	2,1	4,0	2,0	0,3	2,0	-1,-1	3,1	2,2	2,2	0,1	3,0	5,0	5,0	0,3	0,3	1,1	2,1	2,1	0,2	0,2	0,3	2,1
iteration_905	0,5	3,2	-1,-1	0,5	-1,-1	0,4	-1,-1	3,4	1,1	3,1	0,2	0,9	3,4	0,5	3,1	5,0	0,6	0,5	3,3	0,7	0,5	0,4	-1,-1	0,9	-1,-1	7,0	4,1	-1,-1	0,4	3,1	3,0	3,1	-1,-1	5,0	3,4	3,1	3,0	3,1	3,1	0,1	5,0	3,4	-1,-1	3,4	2,0	5,0	8,0
iteration_906	0,4	0,5	0,8	-1,-1	0,5	0,5	-1,-1	0,4	5,0	0,4	0,5	0,4	-1,-1	-1,-1	4,4	2,3	4,4	0,2	0,6	0,7	2,4	0,7	0,2	4,2	4,3	6,0	2,4	5,0	0,3	2,1	4,0	5,0	4,0	5,0	-1,-1	4,1	-1,-1	3,0	3,0	7,0	5,3	6,0	3,0	-1,-1	4,0	2,0	3,0
iteration_907	2,3	2,0	0,3	1,2	4,0	0,2	0,5	0,2	0,4	0,2	0,3	1,0	-1,-1	3,1	1,3	4,0	0,5	0,4	0,4	0,5	0,4	1,2	7,0	3,2	3,3	4,0	3,3	0,4	2,0	0,5	1,2	3,0	1,2	1,4	1,2	0,2	3,2	-1,-1	3,2	4,0	0,4	2,0	1,2	1,2	2,0	-1,-1	4,0
iteration_908	1,1	2,1	0,2	0,1	1,1	5,0	0,2	0,1	3,0	0,2	0,5	0,2	0,2	0,4	0,2	4,1	-1,-1	2,1	2,1	3,1	1,1	0,6	0,1	0,2	-1,-1	0,2	4,1	0,3	0,5	4,0	0,6	3,1	7,0	3,0	0,6	2,1	3,0	0,1	3,2	0,3	0,4	3,1	3,1	3,3	3,2	3,0	3,0
iteration_909	5,0	0,4	-1,-1	2,1	4,0	5,0	4,1	-1,-1	0,2	0,5	2,2	4,1	6,0	1,0	2,4	2,0	2,4	7,0	7,0	6,0	2,1	0,3	4,2	-1,-1	2,4	2,4	2,4	4,1	4,0	-1,-1	2,1	1,3	6,0	0,5	-1,-1	2,1	3,0	2,3	5,0	2,3	-1,-1	2,0	0,0	2,3	0,5	0,5	1,0
iteration_910	3,0	0,3	3,2	0,6	-1,-1	0,3	0,4	3,4	5,0	3,4	1,1	3,4	3,4	0,4	0,4	2,1	3,4	0,3	0,3	0,4	-1,-1	4,0	0,5	0,4	2,2	2,2	0,3	0,4	2,2	-1,-1	3,1	4,1	2,0	-1,-1	-1,-1	4,0	4,0	0,1	2,1	6,0	-1,-1	4,0	2,1	5,0	5,0	1,3	2,0
iteration_911	0,5	1,3	1,3	-1,-1	0,5	3,0	1,1	0,6	1,4	0,6	0,3	-1,-1	1,3	4,0	0,6	2,2	1,3	2,1	1,1	2,0	5,5	0,5	0,5	3,0	0,5	2,3	2,3	4,1	0,3	-1,-1	0,4	1,3	0,4	0,3	4,0	2,1	-1,-1	0,6	0,4	1,1	4,1	0,0	0,1	0,1	1,0	0,0	0,4
iteration_912	0,3	0,3	0,4	3,0	0,2	0,4	1,1	-1,-1	-1,-1	2,1	-1,-1	2,1	1,1	0,2	0,1	4,0	-1,-1	1,2	1,2	0,3	1,3	2,0	1,1	1,1	-1,-1	-1,-1	2,1	4,0	2,3	0,3	3,0	0,1	1,3	1,0	5,0	2,0	1,0	-1,-1	0,4	0,3	1,3	4,0	2,0	2,0	-1,-1	0,5	2,0
iteration_913	4,0	4,0	2,0	2,1	2,0	5,0	0,1	0,1	0,1	4,0	0,4	2,0	2,0	1,3	0,1	4,0	0,1	-1,-1	5,1	5,0	0,0	2,3	2,1	2,3	4,1	0,1	0,0	4,0	0,2	3,0	2,1	0,4	2,1	0,0	2,1	2,1	0,4	2,3	2,1	-1,-1	3,2	2,0	3,0	-1,-1	0,2	0,2	3,3
iteration_914	4,0	4,1	5,0	3,0	1,1	0,4	6,0	0,2	1,3	-1,-1	4,0	3,0	3,0	2,3	5,0	0,4	3,0	2,3	2,1	4,3	5,0	2,0	5,0	2,3	4,3	1,1	1,3	1,3	2,0	1,2	-1,-1	0,5	3,0	2,2	0,3	-1,-1	2,0	1,5	1,5	1,5	1,3	0,5	0,6	1,2	2,1	2,1	2,3
iteration_915	2,0	2,2	4,0	0,4	2,2	5,0	2,0	2,4	0,3	2,0	0,5	2,4	2,0	3,1	4,5	3,0	2,4	1,0	-1,-1	3,0	2,2	2,2	2,3	0,1	2,4	-1,-1	1,4	1,4	2,0	-1,-1	3,0	4,0	1,0	0,5	1,0	3,0	3,0	3,0	3,0	3,0	3,2	1,1	-1,-1	3,1	4,0	3,4	4,0
iteration_916	2,0	-1,-1	1,2	1,3	1,2	2,0	0,5	2,0	0,5	-1,-1	1,1	2,0	0,5	5,0	2,0	0,3	2,0	-1,-1	2,3	2,3	1,0	1,1	2,0	5,2	1,3	1,3	1,3	0,4	3,0	-1,-1	1,1	0,2	1,1	3,0	1,1	1,3	1,1	-1,-1	0,2	0,2	0,3	0,5	-1,-1	1,1	1,4	3,4	2,0
iteration_917	-1,-1	3,0	2,0	1,0	-1,-1	2,0	3,0	0,4	0,2	1,0	0,5	2,0	3,0	2,1	1,0	1,3	0,0	2,0	2,0	3,0	2,0	-1,-1	-1,-1	2,1	2,0	1,0	1,0	-1,-1	3,0	-1,-1	-1,-1	4,0	1,0	1,3	1,0	1,0	4,0	0,0	5,0	1,0	5,0	1,0	4,0	3,0	0,5	0,8	3,0
iteration_918	0,3	3,2	0,2	0,6	0,2	1,1	0,2	0,4	1,4	0,6	2,3	0,2	0,4	3,1	0,4	0,3	-1,-1	0,1	1,2	1,2	-1,-1	0,3	2,0	0,5	0,3	0,3	-1,-1	2,2	0,4	0,4	-1,-1	0,4	2,3	5,0	2,0	0,6	0,5	0,5	0,1	0,1	3,1	4,0	2,1	5,0	3,2	6,0	2,3
iteration_919	0,5	4,1	0,3	0,5	4,3	0,3	-1,-1	0,3	1,3	0,3	2,0	0,3	0,3	3,0	0,4	0,5	0,4	0,4	0,4	0,3	1,1	1,2	1,1	0,2	0,4	0,5	0,5	2,3	4,0	0,4	2,0	2,0	2,2	0,2	0,5	2,2	1,2	1,2	-1,-1	3,0	1,2	0,5	0,5	1,3	3,2	3,2	0,5
iteration_920	4,1	3,2	0,5	0,7	0,3	0,3	3,3	4,3	3,0	3,4	-1,-1	4,4	4,3	0,3	-1,-1	0,2	4,4	0,5	0,4	3,2	4,0	0,8	0,8	4,2	0,6	0,6	0,4	-1,-1	0,5	0,4	0,3	2,0	0,6	2,2	0,3	0,4	1,4	1,4	-1,-1	1,2	3,1	0,2	3,0	0,3	2,0	-1,-1	0,4
iteration_921	0,2	2,3	2,1	2,0	2,1	0,3	2,1	2,0	0,5	2,0	0,4	4,0	2,0	1,0	2,1	0,5	0,1	2,1	2,2	2,1	0,5	2,1	2,3	1,0	0,1	2,5	2,0	-1,-1	2,3	0,4	2,0	2,0	0,3	1,1	2,0	2,4	0,3	0,3	-1,-1	0,3	4,0	0,1	-1,-1	1,0	1,0	3,1	3,0
iteration_922	1,0	0,4	0,0	2,2	0,0	0,4	0,2	2,0	2,0	0,2	2,1	0,2	2,0	1,0	0,2	4,0	0,2	0,2	0,2	0,2	3,0	-1,-1	2,0	2,0	3,2	3,0	1,2	0,4	2,2	5,0	0,4	0,3	4,0	0,5	2,2	5,2	-1,-1	-1,-1	-1,-1	0,3	0,4	0,5	0,5	-1,-1	4,0	4,3	0,3
iteration_923	4,0	3,1	1,1	2,3	6,0	5,0	-1,-1	0,4	2,0	3,0	0,5	3,0	2,1	0,2	3,0	1,0	0,4	5,3	-1,-1	5,3	2,3	1,1	2,1	2,0	1,0	-1,-1	2,0	2,3	0,5	0,4	2,3	0,5	2,2	9,0	0,5	0,6	-1,-1	-1,-1	2,5	0,2	1,1	0,5	0,4	0,4	0,4	0,3	2,3
iteration_924	0,5	4,0	3,0	0,2	1,0	0,4	3,2	0,2	5,0	3,2	0,4	-1,-1	0,2	3,1	0,0	0,3	0,0	0,2	3,4	0,6	0,2	3,2	1,0	3,2	0,3	0,0	0,3	0,5	5,0	0,2	0,2	1,0	5,3	0,5	5,2	0,1	5,0	6,0	6,0	5,0	-1,-1	-1,-1	0,8	0,5	0,4	0,7	0,5
iteration_925	-1,-1	3,0	1,0	3,0	3,0	3,0	2,0	2,0	0,2	2,0	2,0	-1,-1	2,0	3,0	2,0	0,4	2,0	3,0	3,0	3,0	1,0	1,0	1,0	3,0	0,4	0,0	2,0	-1,-1	-1,-1	1,0	2,3	0,3	1,0	5,0	3,0	0,3	0,1	1,1	1,2	-1,-1	0,3	4,0	0,0	2,0	1,4	3,4	0,0
iteration_926	2,0	0,3	0,9	-1,-1	2,3	2,2	-1,-1	2,0	0,4	2,0	0,2	2,0	2,0	1,4	2,0	3,1	2,0	2,2	0,2	0,4	2,4	2,0	2,2	3,0	5,0	0,1	2,1	0,2	3,0	2,0	1,0	3,1	2,2	-1,-1	2,2	1,0	5,0	2,1	5,0	2,1	2,1	-1,-1	2,0	0,3	0,2	0,2	3,0
iteration_927	0,5	0,2	0,5	0,2	0,2	5,0	0,7	0,7	0,4	0,2	0,5	0,5	0,2	0,5	0,2	2,3	0,5	-1,-1	4,2	4,5	0,5	0,6	0,4	0,2	2,0	-1,-1	2,2	0,2	0,2	2,1	0,0	0,2	1,0	0,1	0,0	0,1	0,0	0,2	0,2	-1,-1	0,5	0,0	0,5	0,5	1,2	0,3	0,5
iteration_928	5,0	4,0	-1,-1	2,1	4,0	4,0	3,1	4,0	0,4	4,0	0,3	5,0	2,1	0,5	2,1	-1,-1	5,0	3,0	7,0	7,0	2,4	2,2	3,1	0,4	2,3	0,4	0,4	-1,-1	4,1	0,2	6,0	4,0	5,0	-1,-1	2,1	2,0	8,0	1,0	4,0	5,0	2,3	2,1	2,3	4,0	1,2	5,0	6,0
iteration_929	3,2	0,5	3,3	4,5	0,5	0,0	3,5	7,0	0,4	-1,-1	0,5	7,0	0,8	0,5	0,8	0,2	0,8	0,9	-1,-1	3,1	3,0	4,4	3,1	0,6	0,5	0,3	0,5	5,0	0,5	4,0	4,0	0,4	1,0	0,5	4,5	-1,-1	1,2	1,2	1,2	1,2	-1,-1	0,8	-1,-1	1,3	0,2	0,3	0,5
iteration_930	3,2	5,0	2,2	4,0	2,2	3,2	2,0	4,2	2,0	2,0	-1,-1	6,0	-1,-1	0,2	0,2	3,0	6,0	-1,-1	3,0	5,0	5,0	2,1	4,1	0,3	2,2	1,0	2,0	5,0	4,1	2,0	0,1	-1,-1	0,1	2,0	5,1	1,0	-1,-1	0,3	0,3	0,4	1,2	5,0	-1,-1	-1,-1	1,1	0,1	1,3
iteration_931	-1,-1	0,3	0,4	1,0	0,4	3,2	0,2	1,2	0,3	0,2	1,3	1,2	1,2	0,5	-1,-1	5,0	1,2	3,2	3,2	3,2	-1,-1	2,0	1,2	0,5	1,0	0,2	6,0	3,0	2,0	5,0	3,0	0,4	2,0	0,3	2,0	2,0	0,1	2,1	0,3	2,1	3,1	4,3	2,1	3,0	0,5	0,1	0,1
iteration_932	0,4	3,1	0,5	7,0	3,4	0,1	3,4	3,4	4,0	4,4	2,2	3,4	3,1	2,0	3,4	4,0	3,1	0,4	3,0	0,4	2,4	3,2	-1,-1	4,0	6,0	-1,-1	3,4	-1,-1	4,1	1,4	3,1	2,0	7,0	3,0	3,1	4,0	3,0	3,0	6,0	4,0	0,0	-1,-1	2,0	5,0	0,5	2,0	5,0
iteration_933	0,5	4,0	0,0	0,4	0,5	1,1	0,4	0,4	3,1	0,4	1,1	0,0	0,4	0,4	-1,-1	-1,-1	0,0	0,1	0,1	0,5	0,1	1,0	0,1	0,1	2,4	2,0	1,0	0,4	0,3	0,5	0,7	0,2	0,4	4,0	0,3	0,6	0,5	0,1	-1,-1	0,1	0,4	2,0	2,2	2,2	-1,-1	3,0	2,4
iteration_934	0,3	0,5	0,3	2,0	0,5	4,0	1,0	1,0	0,5	1,0	5,0	1,0	1,3	0,3	1,0	2,0	1,3	2,0	2,0	2,0	-1,-1	2,0	4,0	0,5	1,0	1,0	1,0	1,0	1,3	4,0	1,3	0,2	0,3	0,2	1,3	2,3	0,4	0,1	0,1	0,1	0,7	1,0	3,0	-1,-1	3,0	3,2	0,1
iteration_935	0,5	0,5	0,5	1,0	0,2	5,0	-1,-1	-1,-1	0,5	0,0	-1,-1	0,5	0,5	0,5	0,5	4,1	1,5	4,0	1,0	2,0	0,1	0,5	0,10	0,5	4,0	4,5	0,6	1,0	4,0	0,1	3,0	-1,-1	1,0	0,4	2,0	3,1	0,1	0,1	1,0	0,0	0,2	1,3	-1,-1	0,5	1,2	0,3	-1,-1
iteration_936	1,2	-1,-1	1,1	0,6	-1,-1	5,0	0,4	1,3	1,1	1,3	0,4	0,4	1,3	2,1	1,3	5,0	0,4	0,3	5,3	0,3	0,4	-1,-1	0,3	3,0	1,3	2,0	5,0	0,5	0,4	0,2	0,6	0,4	0,5	1,5	0,5	0,3	0,7	0,3	0,7	0,6	2,0	3,2	-1,-1	2,2	0,4	3,2	3,3
iteration_937	1,0	0,5	1,0	2,3	0,5	-1,-1	3,0	1,3	4,0	1,3	-1,-1	2,0	2,0	0,4	-1,-1	4,0	3,0	6,0	5,0	5,0	3,0	2,2	0,2	0,4	2,0	2,0	2,3	4,0	0,3	5,0	-1,-1	0,3	2,3	2,0	2,3	2,3	2,2	2,2	2,1	2,2	0,4	1,3	1,1	0,6	0,4	1,4	3,0
iteration_938	-1,-1	1,2	1,0	1,2	2,2	0,5	1,0	1,0	3,0	1,2	2,0	1,0	1,0	0,4	1,2	-1,-1	1,2	0,3	1,2	1,2	3,0	1,0	1,0	1,4	3,2	-1,-1	3,2	1,4	0,4	2,0	0,6	1,4	1,2	0,5	0,6	2,4	0,6	1,2	0,6	0,6	3,2	0,3	3,1	4,0	1,0	0,4	0,3
iteration_939	0,3	2,1	2,1	2,3	-1,-1	2,3	2,1	2,1	0,2	2,1	0,4	2,3	0,4	3,0	0,4	3,0	4,0	0,5	2,1	4,0	2,1	2,3	-1,-1	3,1	3,1	3,3	3,1	5,0	0,5	4,0	2,2	4,0	2,2	0,4	2,2	6,0	2,2	-1,-1	4,0	4,0	0,1	2,1	2,1	2,1	0,1	-1,-1	2,1
iteration_940	0,4	5,0	4,2	1,0	4,2	1,1	0,2	1,2	2,0	4,0	1,1	0,2	1,2	5,0	1,2	2,2	-1,-1	0,3	0,1	1,2	0,0	1,2	0,3	6,0	0,4	0,4	2,2	3,0	5,0	-1,-1	4,0	0,5	4,0	0,4	1,0	5,0	1,1	3,4	1,4	3,1	5,0	0,1	2,1	3,0	0,5	-1,-1	0,2
iteration_941	5,0	4,0	-1,-1	1,3	4,0	5,0	6,0	5,0	5,0	-1,-1	-1,-1	5,3	-1,-1	3,0	4,3	0,4	6,0	2,0	6,0	5,0	3,0	-1,-1	1,3	4,0	4,2	0,0	-1,-1	2,3	5,0	4,0	-1,-1	2,2	6,0	4,1	6,0	3,0	2,2	6,0	2,2	4,0	0,4	8,0	4,2	4,2	-1,-1	-1,-1	4,2
iteration_942	1,2	0,3	0,2	2,5	1,0	0,2	2,2	2,2	0,4	2,0	4,0	4,3	2,0	1,1	2,2	0,2	0,7	2,1	2,1	2,1	0,3	2,0	2,0	3,0	0,2	2,0	2,0	0,5	2,3	3,0	0,8	3,2	0,3	4,0	2,5	0,5	0,5	0,5	0,5	-1,-1	4,0	4,0	5,0	5,0	4,1	-1,-1	2,2
iteration_943	0,4	2,0	1,2	2,1	1,2	0,1	0,3	2,2	0,3	3,0	0,4	3,0	2,2	0,4	1,1	1,1	-1,-1	0,2	0,2	0,2	0,2	2,0	2,0	2,0	1,1	0,2	0,2	2,0	0,2	0,3	2,1	-1,-1	2,1	0,5	2,1	0,1	0,4	2,1	2,3	2,1	1,3	0,6	0,8	0,8	2,1	0,6	0,6
iteration_944	0,5	2,0	5,4	1,0	1,5	5,0	1,5	2,0	3,1	1,5	1,0	1,5	1,5	0,2	-1,-1	4,0	2,0	3,5	3,0	3,5	-1,-1	1,5	1,0	0,6	3,0	3,0	3,0	0,4	1,0	2,0	1,4	3,1	0,0	5,0	0,4	1,4	0,1	3,0	-1,-1	3,0	4,0	3,0	-1,-1	5,0	0,5	-1,-1	2,1
iteration_945	-1,-1	0,2	0,2	0,0	0,4	0,3	0,1	-1,-1	0,4	-1,-1	3,0	0,1	0,1	0,2	0,1	3,0	0,1	0,1	0,3	0,3	0,2	2,0	2,1	0,1	3,1	3,1	-1,-1	4,0	4,0	-1,-1	4,0	0,4	4,0	0,3	0,0	4,2	4,2	0,2	4,2	4,2	3,0	0,1	1,1	2,0	0,4	0,4	4,1
iteration_946	0,4	1,3	1,4	2,2	1,4	5,0	0,6	1,2	-1,-1	0,6	2,3	3,0	2,4	3,0	2,4	-1,-1	3,0	0,4	0,2	0,2	1,4	3,0	3,0	1,4	0,4	4,0	-1,-1	2,0	-1,-1	3,0	2,3	-1,-1	2,2	0,3	0,3	4,0	0,7	2,0	2,5	2,5	5,0	-1,-1	1,0	1,0	0,3	0,7	1,2
iteration_947	4,0	5,0	7,0	0,0	3,0	1,4	3,0	3,0	-1,-1	3,0	4,0	3,0	3,0	3,0	3,0	5,0	-1,-1	4,0	0,4	0,4	5,0	0,2	3,3	1,0	4,0	4,0	-1,-1	-1,-1	0,3	1,3	0,0	2,1	5,3	-1,-1	5,0	1,0	2,3	2,3	7,0	-1,-1	0,4	-1,-1	5,0	0,6	-1,-1	0,5	7,0
iteration_948	0,5	0,5	0,6	4,0	0,5	0,3	0,3	0,3	-1,-1	4,3	-1,-1	0,3	4,3	3,2	0,3	-1,-1	4,3	0,4	0,5	0,5	-1,-1	0,3	0,3	0,5	0,5	0,2	0,5	3,0	-1,-1	0,3	4,0	4,0	3,0	5,0	-1,-1	0,2	3,0	4,0	7,0	4,0	0,2	0,0	0,1	0,1	0,3	5,3	-1,-1
iteration_949	2,1	3,0	3,1	0,2	2,0	3,2	3,2	0,3	4,0	3,0	0,5	0,3	0,3	0,5	0,1	2,1	0,3	0,4	3,2	3,2	1,1	0,4	0,4	0,7	0,1	2,1	0,0	3,2	2,0	-1,-1	5,0	0,2	3,0	0,4	5,0	3,1	-1,-1	-1,-1	3,1	-1,-1	-1,-1	2,3	0,4	0,4	0,2	0,4	3,3
iteration_950	3,1	0,4	0,3	5,0	0,3	0,4	-1,-1	3,2	1,0	2,1	0,3	-1,-1	3,1	0,5	2,1	4,0	3,1	0,3	0,3	3,2	4,0	2,2	0,4	3,1	-1,-1	6,0	4,1	3,0	2,3	-1,-1	5,5	4,1	0,3	0,5	5,0	3,0	0,4	0,4	-1,-1	0,4	-1,-1	-1,-1	3,1	0,2	-1,-1	0,6	3,1
iteration_951	0,4	2,3	-1,-1	-1,-1	2,1	0,2	2,1	2,3	-1,-1	-1,-1	3,0	-1,-1	2,3	0,3	2,3	0,2	2,1	0,3	-1,-1	2,0	2,4	3,0	4,0	2,2	2,0	0,5	2,2	4,0	2,0	0,3	3,0	3,0	3,0	4,0	3,0	2,1	3,0	2,0	3,0	4,0	1,2	3,0	3,0	3,0	-1,-1	0,3	4,0
iteration_952	3,2	-1,-1	3,0	2,1	3,0	0,2	5,0	5,0	5,0	0,1	1,4	2,0	0,1	-1,-1	-1,-1	0,2	0,1	2,1	3,1	3,1	5,0	-1,-1	2,4	1,1	3,1	3,1	3,1	-1,-1	0,5	3,0	-1,-1	3,0	2,4	1,3	2,1	2,3	4,0	1,4	4,0	4,0	5,0	2,3	-1,-1	5,3	2,2	-1,-1	4,0
iteration_953	0,4	1,0	0,2	1,3	1,2	2,0	1,0	1,2	2,0	1,2	2,0	1,2	1,0	2,2	0,4	0,5	0,3	1,0	2,0	1,0	-1,-1	2,0	1,2	0,2	0,3	0,7	0,3	2,0	0,3	0,3	1,3	2,2	1,0	0,5	1,3	1,1	2,0	1,2	1,2	-1,-1	0,3	1,1	1,1	1,2	0,2	0,4	2,1
iteration_954	3,0	0,2	1,2	3,1	2,0	5,0	4,0	-1,-1	3,0	3,2	4,0	0,3	1,1	2,2	4,0	-1,-1	0,5	3,0	8,0	3,0	4,0	2,2	2,1	3,0	4,0	4,0	4,0	4,0	2,1	-1,-1	3,1	1,2	5,0	3,1	3,1	3,1	2,2	3,0	4,0	3,2	4,0	0,2	4,1	4,1	2,0	3,0	4,2
iteration_955	0,2	3,1	0,2	0,0	3,1	0,5	3,1	3,1	0,5	3,1	0,4	-1,-1	3,1	-1,-1	3,1	4,0	2,1	3,2	3,2	0,4	3,0	0,1	0,1	3,1	4,0	3,1	6,0	3,0	2,1	3,0	0,1	0,5	2,0	0,2	0,1	2,1	2,0	2,0	0,5	2,0	1,0	0,1	1,1	0,1	0,4	0,3	0,1
iteration_956	0,2	0,5	0,2	2,0	0,5	-1,-1	2,1	2,1	5,0	0,1	0,4	2,1	0,3	-1,-1	0,1	5,0	2,1	0,1	0,6	2,5	3,1	2,2	-1,-1	0,1	2,0	3,0	2,0	0,5	2,2	5,0	2,0	1,4	0,2	0,1	2,0	4,0	1,2	1,2	0,4	1,2	3,1	2,0	-1,-1	0,1	0,5	0,2	4,0
iteration_957	0,5	4,0	1,0	0,0	1,5	2,0	0,0	1,3	2,3	0,0	0,5	0,3	-1,-1	0,5	0,3	2,1	-1,-1	0,0	0,0	2,0	0,6	0,5	0,2	0,5	0,1	0,4	2,3	4,0	2,3	3,2	0,3	2,1	4,3	2,0	6,0	0,2	4,1	0,4	4,1	2,3	0,4	3,0	1,1	2,1	0,3	1,2	4,1
iteration_958	3,2	3,0	0,2	0,5	0,2	2,1	0,4	0,3	0,4	0,6	3,0	0,6	0,4	1,3	-1,-1	5,0	0,1	-1,-1	2,4	2,4	0,1	3,4	0,4	1,0	4,5	4,1	4,1	0,2	1,4	3,0	0,5	4,0	0,5	4,0	1,1	1,4	1,1	3,4	1,4	3,4	4,1	4,1	-1,-1	4,1	1,1	4,1	-1,-1
iteration_959	4,0	3,2	7,0	1,0	0,2	-1,-1	3,0	4,0	4,0	4,0	2,3	3,0	5,0	5,0	3,0	2,1	3,0	6,0	3,0	0,0	4,0	2,0	2,0	4,0	0,1	-1,-1	2,0	-1,-1	-1,-1	3,0	1,2	-1,-1	3,2	2,3	1,2	-1,-1	0,5	-1,-1	1,2	3,3	1,0	2,2	1,2	1,2	1,3	3,0	0,4
iteration_960	3,0	2,1	3,0	0,1	1,1	-1,-1	1,0	1,0	1,2	2,0	-1,-1	2,0	5,0	5,0	4,0	1,3	1,0	0,1	3,0	-1,-1	-1,-1	2,5	2,0	6,0	3,3	-1,-1	2,0	5,0	0,2	2,3	2,2	0,3	3,0	1,1	2,0	4,0	3,1	-1,-1	3,1	-1,-1	4,0	-1,-1	-1,-1	4,0	1,3	0,4	1,1
iteration_961	3,2	0,3	3,0	0,7	3,0	1,1	3,3	0,4	0,5	0,4	0,4	0,3	0,3	2,0	3,3	4,0	3,3	1,3	-1,-1	3,1	0,7	0,7	0,0	1,0	5,0	5,0	2,3	2,3	0,5	5,0	-1,-1	2,3	2,1	1,2	0,4	2,0	2,3	2,3	2,1	-1,-1	-1,-1	0,5	5,3	5,3	-1,-1	1,2	5,3
iteration_962	-1,-1	4,0	0,2	1,1	4,2	-1,-1	0,3	0,3	2,0	1,0	0,4	1,2	-1,-1	2,2	1,2	-1,-1	1,2	0,5	0,2	0,2	1,2	0,6	0,6	0,2	3,2	3,0	3,2	-1,-1	0,2	2,0	1,1	5,0	1,1	0,3	1,1	1,1	6,0	6,0	5,1	1,0	3,0	3,1	3,2	1,0	3,0	1,2	-1,-1
iteration_963	4,0	0,4	2,4	-1,-1	2,0	4,0	2,0	0,4	-1,-1	0,4	-1,-1	-1,-1	2,0	0,5	2,0	2,0	0,4	-1,-1	4,0	0,0	0,4	0,6	0,4	2,5	4,0	0,0	2,0	5,0	0,4	5,0	5,4	0,5	5,4	0,4	0,0	9,0	4,4	0,5	0,5	0,5	4,1	0,2	4,2	-1,-1	5,0	2,2	0,6
iteration_964	2,2	0,5	0,7	4,4	0,7	5,0	0,9	0,9	0,4	0,9	1,2	4,2	4,0	0,4	4,2	0,4	-1,-1	-1,-1	5,4	0,5	0,6	0,4	4,2	4,2	0,4	4,2	0,4	5,0	0,4	4,0	4,4	5,0	1,4	2,0	-1,-1	1,4	5,4	-1,-1	-1,-1	0,4	3,0	1,4	2,4	-1,-1	1,2	2,0	7,0
iteration_965	4,0	3,0	4,0	3,0	1,0	0,5	6,0	4,0	0,5	6,0	5,0	1,0	1,0	5,0	1,0	2,3	-1,-1	3,0	3,0	3,0	3,0	5,0	1,0	4,0	3,0	2,0	-1,-1	0,5	3,1	-1,-1	3,5	5,0	3,5	1,0	0,6	4,0	-1,-1	-1,-1	5,0	6,0	0,3	0,1	0,3	0,5	0,3	0,3	3,3
iteration_966	1,1	4,0	-1,-1	0,4	0,1	3,0	0,3	0,3	3,1	3,0	2,0	-1,-1	0,3	4,0	0,1	1,4	0,3	3,0	0,3	0,0	3,3	0,1	0,0	2,0	0,5	0,5	0,5	0,5	-1,-1	0,4	0,4	5,0	0,3	0,5	0,4	0,4	0,1	0,2	0,2	5,2	1,4	-1,-1	0,9	1,1	3,1	3,5	0,5
iteration_967	0,4	0,5	0,4	0,1	0,9	3,1	0,1	0,0	0,4	0,0	2,0	0,1	-1,-1	2,2	-1,-1	0,4	0,1	0,1	3,0	-1,-1	0,2	2,1	0,0	2,0	0,1	0,1	0,3	3,0	-1,-1	4,0	3,4	0,4	3,4	0,4	3,4	5,0	-1,-1	0,6	3,2	3,2	0,4	-1,-1	-1,-1	-1,-1	-1,-1	1,1	0,6
iteration_968	0,4	0,2	0,3	-1,-1	0,3	-1,-1	2,1	2,1	4,0	1,2	0,4	1,2	1,1	5,0	1,2	2,0	1,2	2,0	-1,-1	4,1	2,1	-1,-1	1,3	3,1	2,2	3,0	2,2	3,0	4,0	1,0	2,0	4,0	-1,-1	0,2	3,0	2,0	5,0	5,0	1,0	1,0	4,0	2,0	2,0	4,0	0,2	4,0	4,0
iteration_969	0,2	0,1	0,3	0,5	0,3	-1,-1	0,3	0,4	1,4	0,4	2,1	0,3	0,4	0,5	0,3	5,0	0,4	-1,-1	-1,-1	0,4	-1,-1	0,3	2,1	0,7	1,3	4,3	1,1	0,4	0,4	2,0	0,5	4,0	0,3	3,0	0,3	-1,-1	0,1	0,1	4,1	4,2	0,5	1,1	1,1	-1,-1	0,4	1,4	0,1
iteration_970	3,2	5,0	1,2	3,3	7,0	2,2	0,5	-1,-1	3,0	4,0	0,5	1,3	-1,-1	0,0	1,3	3,0	3,2	2,2	0,4	2,3	-1,-1	1,5	1,5	-1,-1	4,0	-1,-1	0,3	2,3	3,2	3,0	0,5	0,4	0,5	0,8	0,5	0,3	0,3	0,5	0,5	0,4	3,1	0,3	3,3	0,1	4,0	2,0	0,4
iteration_971	0,5	1,3	1,4	2,0	0,7	-1,-1	2,0	1,4	2,0	1,4	3,2	-1,-1	2,0	-1,-1	1,4	3,0	1,4	1,0	1,0	5,0	3,0	0,6	0,6	1,0	2,4	2,4	2,4	1,4	1,1	0,2	1,4	0,2	1,4	4,0	4,0	0,6	0,5	1,1	1,1	0,5	4,0	4,1	2,1	2,1	2,0	4,0	-1,-1
iteration_972	3,0	4,0	5,0	5,0	5,0	1,1	7,0	6,0	0,2	-1,-1	-1,-1	6,0	7,0	0,3	7,0	0,5	6,0	0,3	3,1	5,0	2,1	-1,-1	2,4	3,3	3,4	3,4	3,4	2,0	4,0	-1,-1	1,0	0,3	1,0	3,0	1,0	1,0	0,3	0,0	-1,-1	1,3	4,1	1,0	5,0	1,1	3,0	6,0	1,0
iteration_973	5,0	1,1	4,0	6,0	3,0	1,4	4,0	6,0	5,0	4,0	0,4	6,0	6,0	4,0	-1,-1	4,0	6,0	2,0	-1,-1	2,0	4,0	3,2	3,2	5,0	4,0	4,0	6,0	5,0	4,0	0,5	6,0	4,0	3,0	0,4	4,0	3,3	3,0	-1,-1	3,0	-1,-1	4,5	1,0	0,4	0,4	2,0	0,0	2,4
iteration_974	0,5	0,4	0,4	4,0	0,4	-1,-1	2,2	2,2	0,5	-1,-1	1,3	2,2	2,2	1,3	2,2	2,0	2,2	2,1	2,1	2,1	0,5	2,3	3,0	0,7	2,2	0,2	2,2	5,0	5,0	3,1	4,0	-1,-1	-1,-1	5,0	5,0	2,1	3,0	2,4	3,4	3,4	5,0	3,0	5,0	3,0	4,0	5,0	4,0
iteration_975	-1,-1	0,1	0,1	2,3	0,3	0,4	0,3	0,6	5,0	0,6	0,4	0,6	0,6	0,3	0,3	1,3	2,0	0,3	0,6	0,1	3,3	0,7	0,3	0,4	1,0	1,3	0,6	0,4	2,3	1,2	0,4	3,0	0,4	1,2	0,6	1,3	3,3	3,3	0,3	0,1	0,5	0,5	0,4	0,6	2,3	3,0	0,5
iteration_976	5,0	1,2	2,0	-1,-1	1,2	0,4	1,1	1,1	4,0	1,1	0,3	5,0	1,0	0,4	5,0	1,2	1,1	0,3	0,3	-1,-1	2,0	1,1	1,2	1,4	4,2	2,0	4,2	4,1	3,1	1,4	0,2	3,0	3,1	0,4	3,1	-1,-1	0,1	6,0	3,1	6,0	3,0	0,1	3,1	0,1	2,0	0,4	0,1
iteration_977	0,5	0,4	0,5	1,2	0,5	4,0	1,5	1,5	5,0	0,7	-1,-1	0,2	0,2	-1,-1	1,0	0,4	0,2	1,0	1,0	4,5	5,0	0,0	0,2	2,0	1,0	0,4	1,4	5,0	0,2	0,3	4,2	0,4	4,2	0,4	4,0	4,1	4,0	0,2	0,6	4,4	0,5	4,3	4,5	0,3	2,0	5,0	8,0
iteration_978	0,4	3,0	2,4	1,3	1,0	2,2	3,0	3,0	-1,-1	2,3	0,3	-1,-1	3,0	0,4	1,4	0,5	0,7	3,0	3,0	1,2	2,1	0,6	0,4	1,4	0,4	1,0	1,5	1,2	-1,-1	4,0	0,5	0,4	0,2	3,0	-1,-1	4,3	2,0	0,3	2,2	0,3	0,4	2,0	0,2	0,2	3,1	1,1	-1,-1
iteration_979	0,4	1,0	5,0	0,1	5,4	2,0	5,1	0,0	2,1	5,0	2,3	0,0	-1,-1	3,0	5,1	2,1	5,1	6,0	6,0	1,1	0,1	0,3	0,3	-1,-1	7,0	7,0	-1,-1	0,2	0,2	3,1	0,1	5,0	0,1	-1,-1	0,1	-1,-1	3,1	2,0	2,0	2,0	1,2	0,4	-1,-1	1,1	0,5	0,8	3,2
iteration_980	0,2	3,2	3,2	-1,-1	0,2	0,4	4,0	0,5	4,0	4,0	2,1	4,0	1,2	0,3	4,0	2,0	-1,-1	1,4	1,0	3,4	2,3	3,1	4,0	0,3	3,0	1,0	3,0	0,5	-1,-1	5,0	1,3	0,4	1,3	5,0	1,2	1,0	1,2	1,2	1,2	0,5	-1,-1	2,2	2,0	0,2	0,2	3,1	1,0
iteration_981	3,1	-1,-1	-1,-1	1,4	-1,-1	3,0	4,0	3,4	3,1	3,4	4,1	4,0	4,0	0,4	5,4	0,2	3,4	1,0	3,0	3,0	3,4	5,0	1,1	3,0	-1,-1	0,5	0,5	-1,-1	3,0	0,1	1,0	3,0	1,0	4,0	1,0	0,1	1,0	0,0	2,0	2,0	3,0	0,0	2,0	1,0	4,0	4,0	3,0
iteration_982	1,0	5,0	0,0	2,2	1,0	1,0	2,0	0,2	3,0	0,2	5,0	0,2	2,0	2,1	0,2	3,2	2,0	2,0	-1,-1	-1,-1	0,2	3,2	3,2	2,1	-1,-1	3,0	0,2	3,0	0,3	3,0	2,1	3,1	2,2	5,0	2,2	3,1	2,1	2,1	5,0	5,0	0,5	5,0	3,0	-1,-1	2,1	4,0	0,1
iteration_983	0,2	1,0	1,1	0,2	-1,-1	5,0	1,2	0,3	2,3	0,3	0,5	0,3	0,3	0,2	1,0	1,4	1,2	3,2	-1,-1	4,0	0,5	0,3	0,3	0,1	1,0	1,0	1,4	0,4	0,5	-1,-1	0,6	3,1	0,6	0,4	-1,-1	2,2	0,5	0,5	3,4	3,2	5,0	0,5	3,2	-1,-1	0,2	0,2	3,4
iteration_984	0,5	5,0	4,5	3,3	4,0	0,4	4,3	7,0	2,0	3,5	3,0	0,8	0,8	5,0	-1,-1	5,0	0,8	4,2	4,2	4,2	5,0	2,5	2,3	3,3	4,0	9,0	9,0	3,1	2,3	-1,-1	3,3	4,0	5,0	-1,-1	5,0	4,0	8,0	7,0	6,0	6,0	-1,-1	3,0	2,0	3,0	2,0	3,0	4,0
iteration_985	0,4	0,4	0,0	-1,-1	0,8	0,2	0,1	0,0	1,1	0,1	0,2	5,2	0,1	0,3	0,0	4,0	0,0	0,2	0,1	0,0	-1,-1	0,0	-1,-1	-1,-1	0,0	4,0	4,0	3,0	0,2	0,5	-1,-1	0,5	0,1	2,0	-1,-1	0,2	0,2	0,4	0,2	0,3	2,1	0,1	0,2	2,1	0,4	2,0	0,3
iteration_986	0,2	1,3	1,1	2,1	1,1	-1,-1	2,1	3,0	4,0	2,1	-1,-1	-1,-1	2,1	0,5	1,1	0,3	0,2	4,1	1,1	1,1	2,0	0,4	0,2	2,3	1,2	0,7	0,3	0,2	3,0	-1,-1	1,1	0,5	-1,-1	5,0	2,1	5,0	1,3	-1,-1	1,3	0,4	2,0	6,0	5,0	3,0	0,5	1,4	4,3
iteration_987	3,0	0,1	3,0	-1,-1	3,0	3,2	1,0	0,0	0,4	3,0	3,0	3,0	3,0	3,0	4,0	2,1	3,0	1,2	0,2	3,0	0,2	1,0	4,0	-1,-1	3,0	3,1	1,1	0,5	2,0	5,0	1,0	2,1	1,5	0,5	1,5	2,0	-1,-1	2,5	2,5	1,1	0,3	-1,-1	0,4	1,1	-1,-1	0,4	-1,-1
iteration_988	-1,-1	0,4	4,2	4,1	4,2	-1,-1	-1,-1	-1,-1	0,4	4,1	5,0	0,3	8,0	0,1	4,1	-1,-1	0,3	4,0	4,0	-1,-1	4,2	3,1	3,2	4,1	4,2	0,3	4,2	4,1	0,2	5,0	0,2	0,4	0,2	3,0	4,1	-1,-1	0,3	0,3	0,3	0,3	4,1	6,0	6,0	4,1	5,0	7,0	0,0
iteration_989	2,1	2,1	2,1	0,3	2,1	1,3	2,1	0,3	0,3	0,2	0,5	2,1	2,2	3,1	0,2	5,0	0,3	-1,-1	0,9	3,0	0,5	2,0	0,6	2,1	0,1	5,1	5,1	-1,-1	0,3	2,0	0,3	2,0	0,3	5,0	3,2	1,2	0,2	0,1	2,1	0,2	4,0	6,0	6,0	6,0	2,1	4,0	3,2
iteration_990	0,4	0,3	0,5	0,4	0,5	1,3	0,4	0,7	2,0	0,2	-1,-1	0,2	0,4	-1,-1	0,5	4,0	0,7	0,4	1,3	1,3	0,4	1,1	1,1	0,1	0,1	4,4	4,4	0,5	3,0	0,5	0,7	2,0	0,6	5,0	0,3	0,6	0,4	2,2	2,4	2,2	0,4	0,1	0,0	0,5	0,5	0,4	0,4
iteration_991	0,1	0,4	0,3	1,1	0,4	2,3	0,3	1,2	2,2	1,1	0,2	1,2	0,3	2,1	1,2	2,2	0,3	0,5	0,5	0,4	2,2	1,2	1,2	2,1	2,2	3,0	1,2	0,4	1,3	0,5	1,1	0,2	0,4	3,0	0,4	0,3	0,4	0,2	-1,-1	0,4	2,0	2,1	2,1	0,1	0,4	1,2	2,1
iteration_992	3,1	0,5	0,4	0,6	3,2	5,0	0,6	0,4	0,4	0,6	0,5	0,4	0,6	-1,-1	-1,-1	0,3	0,4	3,2	2,4	3,2	0,4	0,2	0,2	2,4	3,3	0,5	0,5	0,4	2,2	1,4	0,6	4,0	0,6	1,3	0,6	-1,-1	4,2	4,4	4,2	0,4	4,0	-1,-1	5,0	1,0	0,4	0,4	5,0
iteration_993	0,4	2,3	0,6	0,2	2,3	0,5	0,5	0,5	2,2	0,5	5,0	0,5	0,3	0,4	0,5	0,1	0,5	3,2	-1,-1	2,2	-1,-1	0,3	5,2	0,4	0,3	0,3	0,3	-1,-1	0,5	5,0	0,3	4,1	5,2	5,0	0,3	-1,-1	0,3	-1,-1	4,2	9,0	1,3	1,3	1,3	2,0	1,4	2,0	0,5
iteration_994	0,2	4,1	4,0	-1,-1	4,2	0,2	4,2	0,2	5,0	0,2	4,1	0,2	4,2	1,1	0,2	1,4	4,2	4,0	4,2	4,2	1,2	0,0	0,1	0,3	1,2	0,6	0,6	0,4	1,2	0,3	0,4	-1,-1	1,2	1,1	1,2	0,3	1,5	-1,-1	0,2	0,7	1,4	1,1	0,5	1,4	0,5	1,1	1,1
iteration_995	2,0	1,4	1,4	4,0	1,4	-1,-1	1,4	1,4	0,4	4,0	3,1	3,4	4,0	5,0	0,0	0,5	3,4	4,0	-1,-1	4,0	1,3	-1,-1	6,0	3,0	1,0	3,0	1,5	3,0	3,0	3,0	1,0	0,5	2,0	4,0	1,0	1,0	0,3	0,3	0,2	0,2	0,4	1,0	0,4	0,4	0,5	4,2	-1,-1
iteration_996	0,5	5,0	1,3	-1,-1	-1,-1	5,0	2,0	1,3	0,4	2,0	0,1	2,0	2,0	0,2	2,0	0,4	-1,-1	4,0	3,0	3,0	0,7	1,1	-1,-1	1,0	1,4	-1,-1	0,3	-1,-1	5,0	0,4	5,0	1,4	5,0	3,0	2,0	4,1	1,4	4,4	1,4	1,4	5,0	2,0	2,0	-1,-1	3,0	3,0	2,0
iteration_997	-1,-1	-1,-1	0,4	-1,-1	3,4	4,1	0,6	0,6	1,4	0,6	2,3	0,2	0,2	2,0	-1,-1	1,2	0,2	0,5	4,4	4,4	0,8	-1,-1	0,5	2,2	1,4	0,6	0,4	1,2	0,4	0,5	0,10	1,4	0,4	3,0	1,2	0,6	0,6	0,6	0,6	0,6	1,1	1,0	2,0	1,0	0,5	0,4	1,2
iteration_998	1,0	0,5	1,0	-1,-1	1,0	4,1	4,0	1,0	5,0	0,0	4,0	1,0	0,0	4,0	4,0	5,0	0,0	3,1	5,0	1,1	3,0	4,0	1,0	1,0	8,0	6,0	8,0	5,0	3,0	2,2	5,0	5,0	2,0	-1,-1	-1,-1	2,2	7,0	0,0	7,0	5,0	0,4	5,0	-1,-1	3,1	0,4	3,3	5,3
iteration_999	4,0	5,0	4,0	0,7	5,0	4,0	2,2	-1,-1	4,0	-1,-1	5,0	2,5	2,5	2,0	2,2	1,2	2,2	4,0	4,0	4,0	3,2	3,5	2,5	3,0	3,0	1,2	0,4	-1,-1	-1,-1	4,0	0,7	0,5	0,7	0,5	0,8	2,5	0,7	0,8	0,8	0,8	0,2	0,6	-1,-1	-1,-1	0,4	0,5	0,7
iteration_1000	3,2	0,5	3,0	2,1	3,0	4,0	0,1	0,1	2,0	0,1	3,0	0,4	3,1	3,1	2,0	0,4	2,0	1,1	1,0	-1,-1	2,1	1,1	2,0	0,2	2,4	0,4	2,4	3,0	0,2	0,4	2,1	0,3	1,1	0,4	1,1	2,2	0,1	0,4	1,0	1,0	0,2	0,5	-1,-1	0,1	4,0	1,0	0,3
iteration_1001	0,5	4,0	1,4	8,0	1,1	4,0	3,4	4,0	2,0	-1,-1	2,3	4,0	5,4	0,4	-1,-1	0,4	6,0	5,0	2,4	2,4	2,0	1,3	1,3	0,6	3,1	0,5	0,5	5,0	4,0	2,0	1,0	-1,-1	1,0	0,5	3,0	-1,-1	1,0	0,4	1,0	2,0	4,0	3,0	7,0	4,0	2,0	1,5	4,0
iteration_1002	0,3	0,5	0,2	1,1	0,7	1,0	1,0	1,0	4,0	1,2	0,4	-1,-1	0,1	5,0	0,3	4,0	1,0	1,0	2,0	1,0	5,0	0,2	0,3	1,1	1,1	1,1	1,2	5,0	0,1	1,2	1,0	1,3	4,0	-1,-1	1,1	0,2	5,0	5,0	5,0	0,3	2,0	1,1	1,1	1,1	0,5	3,2	-1,-1
iteration_1003	0,5	0,5	0,2	2,3	0,2	0,3	-1,-1	2,0	2,0	2,0	-1,-1	-1,-1	2,2	2,0	2,0	3,0	2,2	2,3	0,2	2,3	1,0	3,0	3,0	4,0	2,0	1,0	4,0	1,0	3,0	2,1	1,3	1,1	3,0	0,5	3,0	2,3	1,1	2,1	2,0	2,1	-1,-1	2,0	3,0	1,0	0,2	0,0	1,1
iteration_1004	2,1	5,0	1,1	0,5	-1,-1	0,1	0,4	0,3	5,0	1,2	5,0	-1,-1	1,2	0,3	1,2	3,2	1,2	0,3	0,2	0,1	1,1	0,2	0,4	0,2	0,4	1,2	3,2	1,2	2,3	3,1	2,2	0,5	1,3	0,4	1,3	5,0	1,1	0,4	0,4	0,7	5,0	1,2	1,2	1,2	1,1	1,2	2,0
iteration_1005	1,2	4,0	1,2	3,0	4,0	5,0	3,0	2,2	0,5	2,0	0,4	1,2	3,0	0,2	1,2	1,4	2,2	4,0	5,0	5,0	0,3	0,5	1,1	1,0	1,2	1,4	1,2	2,0	4,0	3,2	3,0	1,0	1,0	5,0	1,0	4,0	1,0	0,0	-1,-1	0,0	1,2	3,0	1,0	3,2	5,0	-1,-1	1,0
iteration_1006	0,4	0,2	0,2	5,1	0,4	0,2	0,2	5,1	0,2	5,1	-1,-1	5,1	5,1	2,0	5,1	3,0	5,1	0,2	0,2	0,2	-1,-1	1,1	-1,-1	1,1	6,0	6,0	6,0	5,0	0,5	-1,-1	5,1	0,2	0,1	3,0	0,1	5,0	-1,-1	3,0	0,2	0,0	3,0	1,1	-1,-1	1,0	0,4	2,2	-1,-1
iteration_1007	2,0	3,0	1,0	7,0	2,0	0,4	5,0	-1,-1	3,1	0,0	4,0	3,0	6,0	0,5	6,0	0,5	5,0	0,4	5,4	0,4	5,0	3,0	3,0	5,1	5,2	1,2	5,3	2,1	5,0	3,0	2,0	4,1	5,1	4,0	5,1	4,0	4,1	5,1	5,1	5,1	3,0	2,1	2,0	5,0	4,0	4,0	-1,-1
iteration_1008	3,0	-1,-1	3,4	1,1	-1,-1	0,4	3,0	0,5	2,1	1,4	1,1	-1,-1	0,5	4,0	0,5	0,5	4,0	3,3	-1,-1	-1,-1	0,5	0,5	1,1	0,4	0,8	0,5	-1,-1	0,5	1,3	5,0	1,4	4,0	0,7	-1,-1	1,1	5,4	1,4	3,3	1,3	3,3	0,5	1,1	0,4	1,3	0,4	0,3	1,3
iteration_1009	3,1	2,3	5,0	0,5	0,4	-1,-1	2,0	3,0	3,2	2,0	0,4	3,0	2,5	2,3	2,0	3,0	2,0	0,4	2,4	0,4	0,2	-1,-1	3,0	2,3	0,0	-1,-1	2,0	0,5	4,0	1,1	0,5	2,1	-1,-1	1,0	4,5	-1,-1	-1,-1	-1,-1	0,6	0,6	2,3	0,5	-1,-1	2,0	1,3	1,3	0,3
iteration_1010	1,1	0,4	0,3	4,0	1,2	0,4	3,1	1,1	1,0	1,1	0,5	1,1	1,2	0,4	1,2	1,3	1,1	0,1	3,0	3,0	-1,-1	0,6	0,1	0,4	2,0	1,2	0,5	3,1	1,2	0,5	1,1	0,4	1,1	1,1	-1,-1	1,1	0,4	1,3	1,3	0,4	0,5	1,2	-1,-1	-1,-1	0,2	2,5	0,5
iteration_1011	1,2	4,0	2,2	4,0	2,2	4,0	-1,-1	3,0	0,4	5,0	4,0	3,0	3,0	0,2	1,2	3,1	3,2	2,0	0,5	7,0	2,0	1,0	5,0	1,1	1,1	3,2	0,3	5,0	2,0	2,3	3,0	5,0	4,0	4,0	3,0	2,3	6,0	5,0	4,0	6,0	1,2	6,0	3,0	2,2	4,0	6,0	5,0
iteration_1012	-1,-1	0,4	0,2	-1,-1	0,5	0,1	0,2	0,2	5,0	0,2	4,0	0,4	0,2	0,2	0,2	-1,-1	0,2	0,1	0,3	0,1	4,0	2,2	2,2	0,2	3,0	3,0	0,1	0,4	-1,-1	-1,-1	0,6	3,0	0,6	0,5	0,6	0,7	1,2	1,4	1,2	1,2	4,0	0,4	2,4	2,4	0,4	0,0	3,0
iteration_1013	0,5	3,0	1,4	0,1	1,1	4,0	1,1	0,5	2,2	1,0	3,1	0,4	1,1	2,0	1,0	3,2	-1,-1	4,0	-1,-1	4,0	0,3	-1,-1	3,4	1,1	4,0	4,0	0,2	0,2	4,1	1,1	4,2	5,0	-1,-1	3,0	0,3	1,2	0,1	3,1	2,0	-1,-1	1,4	3,1	3,4	4,0	4,0	-1,-1	3,4
iteration_1014	2,2	5,0	0,2	-1,-1	2,0	-1,-1	1,2	3,0	0,2	1,2	0,4	1,0	1,0	0,4	1,2	4,0	3,2	3,0	3,2	3,2	-1,-1	1,3	-1,-1	0,2	0,9	3,0	-1,-1	2,0	5,0	4,0	3,0	-1,-1	4,0	1,2	4,0	1,0	1,0	3,0	1,0	3,0	2,0	4,0	4,0	4,0	5,0	-1,-1	1,0
iteration_1015	0,5	-1,-1	0,5	0,3	4,1	3,2	0,2	0,6	4,0	0,5	5,0	0,5	3,0	-1,-1	0,5	4,0	0,3	3,1	0,3	3,1	0,4	0,1	0,4	0,2	4,1	-1,-1	0,4	4,1	0,5	0,4	0,3	1,4	4,2	5,0	0,4	0,5	0,6	1,2	1,2	5,0	2,2	3,3	2,3	2,3	5,0	4,0	2,4
iteration_1016	0,3	4,0	-1,-1	2,0	-1,-1	-1,-1	1,2	1,2	-1,-1	1,2	0,5	1,2	2,0	0,4	2,0	2,0	2,0	0,7	5,0	1,0	2,0	1,0	1,5	1,2	2,0	2,0	2,0	1,1	1,2	4,0	0,3	0,5	1,2	-1,-1	1,1	2,1	0,6	0,6	-1,-1	1,4	-1,-1	1,1	2,1	3,0	5,0	0,4	0,5
iteration_1017	-1,-1	5,0	5,0	0,4	5,4	0,2	0,2	5,2	0,3	5,2	1,1	5,2	5,2	4,0	0,2	0,4	0,2	0,1	0,1	0,3	0,5	0,3	5,1	0,2	-1,-1	0,3	0,1	0,5	3,2	4,0	0,4	2,2	0,5	0,3	0,4	2,2	0,5	0,5	0,5	0,5	3,0	-1,-1	3,2	0,2	4,5	2,1	0,4
iteration_1018	4,1	5,0	5,1	1,4	1,0	0,3	1,1	1,1	2,3	0,5	0,2	6,0	1,1	0,5	6,0	4,0	6,0	1,0	1,3	1,0	0,4	5,2	1,0	1,0	3,0	3,0	3,0	1,4	1,1	5,0	1,4	0,4	2,0	3,0	1,1	1,4	1,0	1,4	1,0	1,4	0,4	4,0	3,0	1,0	0,3	-1,-1	0,0
iteration_1019	0,4	4,0	4,2	3,3	0,2	3,2	0,5	0,5	0,3	7,0	-1,-1	-1,-1	0,5	3,1	3,2	5,0	3,2	0,5	-1,-1	3,2	0,3	3,1	4,2	0,3	4,0	4,0	1,2	3,0	0,4	-1,-1	3,3	0,5	3,3	3,0	3,1	1,3	3,4	0,4	0,3	0,7	1,1	4,0	4,0	1,1	0,3	2,1	1,4
iteration_1020	4,0	0,4	-1,-1	2,1	6,0	3,2	0,1	2,0	0,4	-1,-1	5,0	2,1	4,0	5,0	2,1	-1,-1	4,0	0,3	3,0	3,1	-1,-1	4,0	4,0	2,0	-1,-1	4,1	-1,-1	4,1	3,0	2,0	-1,-1	0,4	2,1	5,0	1,1	4,0	0,1	2,0	2,0	0,5	3,0	0,1	2,0	2,1	0,3	5,3	0,0
iteration_1021	4,0	4,0	4,0	4,1	4,0	4,1	4,0	-1,-1	5,0	0,4	1,3	4,1	4,1	5,0	8,0	0,3	8,0	8,0	0,1	0,1	6,0	-1,-1	4,3	9,0	4,2	4,1	4,1	3,1	4,0	1,1	0,1	-1,-1	0,1	-1,-1	7,0	0,2	5,0	5,0	0,0	0,1	0,2	3,0	3,1	-1,-1	1,3	1,0	5,1
iteration_1022	1,1	0,4	1,1	0,4	0,4	2,0	1,1	1,3	2,3	1,1	0,4	1,3	1,1	2,2	0,2	0,4	1,1	2,0	2,0	2,0	0,6	1,3	0,6	2,1	0,1	0,5	0,5	0,4	0,3	2,0	0,2	0,3	0,2	5,0	0,5	0,1	0,0	0,2	0,3	0,3	0,2	4,3	0,3	4,0	0,2	-1,-1	0,1
iteration_1023	0,5	2,0	1,2	5,0	1,2	0,4	-1,-1	2,2	0,2	2,2	4,1	2,2	3,2	3,0	3,0	2,0	4,0	3,4	0,6	3,0	0,3	2,1	2,1	0,1	2,0	-1,-1	2,0	3,0	2,1	1,4	3,1	3,0	0,1	5,0	0,1	1,1	2,0	2,1	1,1	-1,-1	1,2	0,1	0,3	0,2	1,2	5,2	-1,-1
iteration_1024	3,0	4,0	2,0	0,2	5,0	1,1	1,1	1,1	2,0	1,1	4,1	1,1	1,1	0,4	1,1	5,0	-1,-1	-1,-1	1,1	0,2	2,0	1,1	4,1	0,3	6,0	5,0	5,1	0,2	1,1	5,0	-1,-1	0,5	1,1	-1,-1	0,2	0,1	0,6	1,5	1,0	1,5	5,0	0,2	2,1	3,1	0,4	0,7	2,1
iteration_1025	2,3	0,2	-1,-1	2,1	2,1	5,0	0,2	4,0	2,2	2,1	5,0	-1,-1	2,1	0,2	2,1	4,0	2,1	5,1	5,1	0,1	4,0	3,1	2,1	0,2	5,0	3,1	3,0	3,0	1,1	5,0	5,1	2,3	2,0	0,5	3,0	4,1	1,3	1,3	1,3	1,3	0,4	1,0	-1,-1	0,0	2,0	1,5	1,0
iteration_1026	1,0	3,0	3,0	0,5	-1,-1	0,4	0,3	3,2	2,0	3,3	0,5	-1,-1	0,3	0,3	0,3	1,1	3,3	0,6	0,6	0,4	4,0	0,3	0,0	0,2	1,3	0,4	1,0	2,3	0,3	5,0	0,5	4,1	0,4	3,0	2,2	4,3	4,1	0,4	4,1	0,2	0,2	0,3	-1,-1	2,0	5,0	4,0	6,0
iteration_1027	0,4	1,0	1,4	5,0	1,4	0,4	5,0	-1,-1	2,0	2,0	3,2	5,0	-1,-1	4,1	1,4	-1,-1	5,0	4,5	1,0	1,4	6,0	1,2	4,0	4,4	2,4	2,4	2,4	4,0	2,0	4,1	5,0	4,1	5,0	2,0	5,0	-1,-1	8,0	1,1	-1,-1	1,1	2,0	1,0	3,0	1,0	3,0	0,0	6,0
iteration_1028	2,0	0,5	5,0	4,0	2,3	-1,-1	3,2	3,2	5,0	1,2	-1,-1	5,0	5,0	0,4	3,2	-1,-1	3,2	0,3	0,3	3,2	4,2	4,0	2,2	3,1	1,2	1,2	1,2	4,0	3,0	4,1	4,0	3,1	3,0	3,1	4,0	5,0	6,0	3,0	0,1	3,0	2,1	-1,-1	0,2	2,1	0,4	-1,-1	3,1
iteration_1029	5,0	2,1	6,0	0,3	6,0	-1,-1	2,2	4,1	0,5	4,2	0,4	4,2	4,1	0,4	2,2	2,2	4,1	4,0	1,2	4,0	5,0	0,2	-1,-1	0,5	2,2	2,2	4,0	1,2	-1,-1	-1,-1	0,3	2,3	2,2	0,4	2,2	4,2	2,2	2,2	-1,-1	4,0	0,3	2,4	0,7	0,4	0,3	0,2	2,3
iteration_1030	1,0	0,4	0,3	1,3	1,3	-1,-1	1,0	0,6	-1,-1	0,3	5,0	-1,-1	0,3	1,3	1,3	4,0	0,3	2,0	3,0	3,0	0,3	0,3	1,0	0,3	3,0	3,0	3,0	3,0	0,5	1,2	3,0	2,3	1,3	3,0	2,3	2,0	1,3	0,6	1,3	1,3	0,5	4,0	2,3	2,3	2,3	3,0	-1,-1
iteration_1031	0,2	5,0	4,0	0,1	1,0	0,2	4,0	4,0	2,0	4,1	3,0	6,0	0,0	0,5	4,0	1,4	0,0	4,2	4,0	4,2	5,0	2,1	6,0	0,2	4,4	5,0	4,4	0,3	0,2	0,2	0,1	0,5	-1,-1	-1,-1	0,1	0,2	0,5	0,4	-1,-1	0,2	3,1	0,4	3,0	0,5	4,1	4,0	-1,-1
iteration_1032	3,0	0,4	3,3	0,5	0,3	4,1	3,4	3,1	4,1	3,1	0,5	0,4	3,1	3,1	0,4	1,3	3,4	0,5	3,1	3,1	7,0	0,4	0,4	3,1	0,4	0,6	-1,-1	2,1	1,4	2,3	-1,-1	3,2	2,4	0,4	-1,-1	4,0	2,2	2,2	0,6	5,0	-1,-1	0,4	0,6	0,6	2,0	0,0	0,4
iteration_1033	0,5	4,0	2,3	4,3	2,2	-1,-1	0,6	0,6	0,2	2,3	2,0	4,3	6,0	0,3	6,0	0,4	2,3	2,3	2,3	2,3	0,5	1,3	1,3	2,2	2,1	4,1	4,3	4,0	2,3	2,3	2,0	2,0	4,0	1,2	2,0	2,3	5,0	5,0	5,0	5,0	-1,-1	0,2	0,2	5,0	0,4	1,1	1,2
iteration_1034	0,2	0,5	0,3	1,1	0,4	4,1	0,3	1,1	0,3	0,3	5,0	-1,-1	0,2	1,2	0,2	0,3	0,3	0,3	0,2	0,3	-1,-1	1,1	1,2	0,3	0,2	0,2	0,3	4,0	0,1	2,0	3,0	5,0	3,1	0,5	1,1	4,0	8,0	3,0	5,1	5,1	4,0	0,5	-1,-1	-1,-1	0,4	0,3	3,1
iteration_1035	4,0	3,0	5,0	3,0	2,0	0,4	4,0	5,0	0,3	5,0	0,3	3,0	3,0	1,3	5,0	2,0	4,0	2,0	3,1	2,0	3,2	2,0	2,0	-1,-1	5,0	-1,-1	-1,-1	3,0	3,0	0,4	4,0	0,3	-1,-1	0,3	3,0	2,4	2,2	1,2	2,2	2,2	5,0	2,1	-1,-1	3,1	-1,-1	0,2	3,2
iteration_1036	0,2	0,2	0,1	0,2	0,1	0,2	0,1	0,1	4,0	-1,-1	0,4	0,2	0,1	3,2	0,2	4,2	0,1	-1,-1	0,0	0,3	4,0	0,5	0,1	0,3	2,1	2,1	1,1	0,3	0,1	-1,-1	0,1	-1,-1	0,1	0,2	0,2	-1,-1	0,5	0,1	0,1	0,5	2,0	0,2	0,1	2,1	1,1	-1,-1	0,1
iteration_1037	0,5	2,0	-1,-1	2,0	1,3	1,0	0,2	0,2	1,1	2,2	0,5	1,0	0,2	0,4	3,0	0,2	2,2	1,0	1,0	1,0	0,3	0,1	1,1	0,4	2,0	2,0	1,2	5,0	2,1	0,3	-1,-1	3,1	0,1	3,2	7,0	0,1	3,1	3,0	0,1	3,0	-1,-1	1,0	0,3	5,1	0,4	3,2	0,2
iteration_1038	5,0	1,3	-1,-1	0,0	6,0	0,3	1,0	1,0	0,4	0,0	4,0	1,0	-1,-1	-1,-1	0,0	0,3	0,0	-1,-1	1,0	0,0	0,1	2,0	2,0	0,4	0,0	0,3	0,3	3,0	4,0	0,5	4,0	0,2	7,0	0,5	0,0	4,5	4,0	4,2	3,0	4,2	1,4	0,4	0,8	0,8	3,0	9,0	4,4
iteration_1039	0,1	-1,-1	0,3	5,3	0,3	2,0	5,0	5,3	3,2	0,5	3,1	-1,-1	5,3	5,0	0,6	0,5	5,3	7,0	2,0	2,0	8,0	3,3	3,3	2,3	-1,-1	0,7	0,4	5,0	2,3	4,1	5,3	3,0	2,0	5,0	7,0	0,4	0,0	5,0	5,0	5,0	4,0	2,0	2,0	4,0	0,4	5,2	0,0
iteration_1040	4,0	5,0	2,0	-1,-1	0,2	0,4	5,0	5,0	1,2	0,0	0,2	-1,-1	2,0	0,3	2,0	0,3	2,0	2,2	2,2	2,2	4,0	3,1	3,1	0,3	2,1	0,1	-1,-1	3,0	4,0	5,0	4,0	5,0	3,0	0,1	-1,-1	5,0	4,0	4,0	-1,-1	4,0	4,1	3,0	-1,-1	3,1	3,0	0,1	3,1
iteration_1041	4,0	2,0	3,0	0,4	1,0	0,5	2,3	1,3	0,4	1,3	0,1	2,1	2,3	0,5	1,3	1,1	1,3	0,4	0,7	2,1	0,7	2,1	2,1	0,4	1,1	1,1	1,3	0,3	0,3	3,0	0,4	1,3	4,5	0,2	0,2	2,3	1,2	-1,-1	-1,-1	0,3	4,0	0,0	2,0	-1,-1	5,0	-1,-1	1,0
iteration_1042	0,5	0,3	0,4	3,2	0,4	1,3	0,3	3,3	2,0	0,3	2,0	3,1	3,3	0,3	3,3	1,0	0,3	0,4	1,1	0,5	1,3	5,0	-1,-1	0,5	4,0	0,3	1,3	0,2	3,1	0,5	0,3	0,3	3,2	0,2	0,3	0,2	0,2	3,3	0,2	3,3	5,0	0,3	1,2	0,2	1,3	0,4	1,0
iteration_1043	1,1	-1,-1	1,1	0,2	1,2	-1,-1	1,0	0,1	0,3	1,2	3,2	1,2	0,0	3,0	1,0	1,4	1,0	0,2	3,0	2,0	0,1	3,2	3,2	1,2	-1,-1	0,4	0,4	0,3	2,2	0,3	0,2	3,0	-1,-1	5,0	2,3	0,3	2,3	1,3	1,2	-1,-1	2,0	3,0	1,0	2,0	-1,-1	1,2	-1,-1
iteration_1044	2,0	2,0	1,0	0,4	1,0	4,0	0,2	0,2	5,0	0,2	0,4	0,2	0,2	4,0	-1,-1	4,0	1,2	0,2	0,2	0,2	3,0	0,2	0,4	4,0	2,0	2,2	2,0	0,3	0,3	3,1	-1,-1	1,4	0,4	-1,-1	0,3	3,2	0,6	-1,-1	0,6	0,6	2,3	3,2	3,3	0,5	3,0	6,0	0,0
iteration_1045	4,0	3,1	3,0	0,1	0,1	1,3	0,1	-1,-1	4,0	-1,-1	0,5	0,1	0,0	0,5	-1,-1	2,3	3,0	0,3	1,1	0,3	3,0	0,5	0,1	-1,-1	0,4	3,3	2,1	0,3	-1,-1	5,0	0,1	0,2	0,4	2,2	3,0	4,0	0,5	-1,-1	0,5	-1,-1	4,0	0,2	4,0	4,0	3,0	0,2	4,3
iteration_1046	0,3	1,2	0,5	-1,-1	1,3	4,0	3,2	-1,-1	-1,-1	-1,-1	-1,-1	-1,-1	3,2	4,0	3,3	4,0	0,4	0,2	-1,-1	7,0	1,3	1,3	1,1	1,2	4,3	3,0	4,3	0,2	4,0	3,2	3,1	4,0	0,5	5,0	1,1	6,0	1,1	1,1	4,0	4,0	3,0	-1,-1	1,0	-1,-1	2,1	3,0	1,0
iteration_1047	5,0	0,1	1,1	3,0	-1,-1	1,2	1,0	0,1	0,3	1,0	0,4	1,0	3,1	0,5	-1,-1	0,5	7,0	2,0	1,2	2,0	0,3	0,2	0,2	0,5	-1,-1	0,1	0,5	3,1	0,4	2,0	3,0	5,0	3,0	3,0	0,1	0,0	-1,-1	0,0	-1,-1	5,0	0,5	-1,-1	0,2	0,2	0,4	0,1	5,2
iteration_1048	1,1	4,0	2,1	1,3	3,0	1,3	1,1	3,0	-1,-1	9,0	0,4	2,3	3,0	1,0	0,4	4,0	3,0	0,4	1,1	1,3	1,0	0,5	0,5	3,0	4,1	4,1	0,3	1,1	0,3	0,4	-1,-1	2,0	1,0	-1,-1	1,3	0,1	2,0	1,0	1,0	2,0	0,1	2,0	1,0	1,1	3,2	1,2	1,0
iteration_1049	3,0	2,0	3,0	0,4	2,0	0,5	2,3	1,3	0,2	-1,-1	4,1	1,1	2,3	4,0	1,3	2,2	2,3	0,3	2,5	2,5	0,4	1,1	4,1	4,0	-1,-1	1,2	0,5	0,2	0,4	-1,-1	0,2	0,3	0,2	0,1	0,2	3,1	0,4	0,1	0,1	0,4	4,0	0,1	2,0	2,0	0,5	0,5	5,0
iteration_1050	3,2	-1,-1	6,0	0,3	6,0	5,0	3,2	3,1	2,1	-1,-1	2,3	3,2	3,1	5,0	0,5	0,4	3,2	-1,-1	0,2	5,2	0,2	3,3	3,3	4,1	0,2	0,6	0,6	2,1	0,4	1,3	-1,-1	4,0	-1,-1	2,0	2,2	1,2	2,1	2,1	2,1	2,2	2,1	3,0	3,0	1,1	5,0	6,0	3,0
iteration_1051	0,4	0,2	-1,-1	0,4	-1,-1	2,0	-1,-1	0,3	-1,-1	0,4	1,2	0,2	0,3	2,3	0,3	0,3	0,4	2,1	2,2	0,2	0,2	0,4	0,4	0,4	0,2	0,3	0,3	0,3	0,4	4,0	0,3	2,1	0,3	3,0	0,3	-1,-1	2,2	2,1	0,3	0,3	0,3	2,1	2,1	0,3	0,2	2,1	0,3
iteration_1052	4,0	0,5	2,0	1,0	2,0	0,5	0,0	2,0	3,0	1,0	3,1	3,0	0,0	5,0	2,0	0,3	-1,-1	1,0	0,0	0,0	3,0	5,0	2,1	0,0	0,1	2,2	0,2	3,0	1,3	2,0	4,0	5,0	1,0	0,4	1,0	2,0	4,0	2,0	2,0	5,0	0,3	0,2	0,0	0,5	2,3	2,2	4,0
iteration_1053	1,5	0,4	2,2	6,0	2,2	2,2	4,2	2,2	2,3	6,0	0,4	6,0	4,0	0,4	4,0	0,5	4,0	2,2	2,2	-1,-1	2,3	4,3	4,3	2,2	2,0	2,0	2,0	4,0	4,0	-1,-1	6,0	0,4	2,0	5,0	6,0	4,0	0,3	0,3	0,1	2,3	5,0	4,0	2,0	2,0	4,0	4,0	2,0
iteration_1054	3,2	0,5	3,3	1,0	3,2	4,0	1,3	0,5	2,1	4,0	-1,-1	-1,-1	3,2	1,3	-1,-1	2,0	4,0	4,0	3,3	3,3	0,3	3,3	3,2	1,2	2,3	2,3	2,3	5,0	0,2	0,5	1,2	0,4	4,0	1,1	4,0	1,4	4,2	4,2	4,2	4,2	0,4	1,0	1,4	-1,-1	3,1	-1,-1	1,2
iteration_1055	-1,-1	0,2	0,1	3,4	2,1	0,3	3,1	3,0	1,1	0,0	0,5	0,5	0,5	5,0	3,0	0,2	0,4	3,0	0,1	0,4	-1,-1	0,5	0,8	4,4	3,1	0,1	3,1	5,0	0,4	1,3	2,0	1,2	3,0	0,4	3,0	2,3	4,0	3,2	4,0	1,0	4,0	0,0	3,0	3,0	-1,-1	0,6	3,0
iteration_1056	0,4	0,5	0,1	1,5	0,8	0,2	0,5	1,1	0,3	0,6	0,5	1,0	-1,-1	3,1	1,1	0,4	1,1	0,6	0,6	0,1	1,0	-1,-1	0,4	0,6	0,2	0,2	0,4	2,0	-1,-1	0,3	1,5	0,4	1,0	0,2	1,5	1,3	1,4	-1,-1	0,0	0,0	-1,-1	1,3	0,9	0,5	0,2	0,2	1,5
iteration_1057	2,0	-1,-1	1,0	-1,-1	3,0	0,3	3,0	2,0	4,0	3,0	0,4	2,0	2,0	3,0	2,0	4,1	2,0	1,3	2,0	2,0	1,0	0,3	2,1	5,0	5,0	5,0	1,1	-1,-1	4,0	0,3	3,0	0,5	5,0	0,5	-1,-1	2,1	2,4	2,1	2,1	-1,-1	2,3	-1,-1	2,1	4,0	-1,-1	1,1	2,1
iteration_1058	2,1	0,4	2,0	0,7	0,1	4,0	0,3	2,3	0,4	0,3	-1,-1	0,4	-1,-1	0,5	2,4	0,4	0,3	2,0	2,3	2,3	0,5	0,6	-1,-1	0,8	0,6	2,2	0,6	1,4	2,3	4,0	1,3	4,0	0,7	2,3	2,4	3,3	2,3	2,3	2,4	2,3	3,1	0,4	2,1	2,1	0,5	0,3	4,0
iteration_1059	0,5	1,3	0,6	5,0	1,3	0,5	-1,-1	3,3	0,4	2,3	2,1	2,3	2,3	3,0	3,3	5,0	3,3	0,0	2,4	-1,-1	0,5	2,3	4,0	2,0	4,3	-1,-1	4,0	3,1	5,0	5,0	2,1	0,5	5,0	5,0	6,0	-1,-1	2,5	-1,-1	2,0	3,0	4,0	3,0	3,0	-1,-1	4,1	4,0	2,0
iteration_1060	4,1	0,2	0,2	0,0	4,1	5,0	0,1	0,1	0,5	-1,-1	0,5	-1,-1	0,1	-1,-1	0,1	0,3	0,1	5,0	0,1	5,0	0,5	0,4	0,2	1,1	0,2	0,0	-1,-1	0,4	0,3	1,4	0,7	2,0	0,7	5,0	0,4	0,7	2,4	2,4	0,4	0,3	0,4	2,0	0,0	2,0	1,0	2,0	2,0
iteration_1061	0,4	6,0	0,1	5,1	-1,-1	0,5	5,1	0,2	-1,-1	5,0	-1,-1	0,1	5,0	0,5	5,0	2,0	0,1	0,6	0,1	0,6	1,1	0,0	0,0	5,2	7,0	-1,-1	-1,-1	5,0	0,5	0,5	5,1	0,5	0,4	2,0	0,1	0,5	0,6	-1,-1	0,7	-1,-1	2,0	0,1	1,1	1,1	4,1	2,1	0,3
iteration_1062	3,0	0,5	1,2	0,6	2,3	3,0	0,5	1,3	0,2	0,5	0,4	1,3	2,1	5,0	0,5	0,1	1,3	2,3	1,2	2,2	0,4	0,4	-1,-1	0,2	-1,-1	0,2	0,4	0,3	0,4	0,5	0,3	0,4	0,4	5,0	0,3	0,1	-1,-1	-1,-1	-1,-1	0,4	0,5	-1,-1	0,1	1,1	4,0	6,0	0,4
iteration_1063	5,0	0,2	5,2	4,0	5,0	4,0	6,0	3,2	-1,-1	1,2	2,0	1,2	3,2	2,0	-1,-1	5,0	6,0	3,0	3,0	3,0	3,3	2,0	-1,-1	5,0	3,2	4,0	3,0	3,2	5,0	2,0	-1,-1	2,1	1,2	-1,-1	-1,-1	-1,-1	0,3	1,1	3,0	0,3	2,0	0,5	2,3	2,3	0,2	0,5	2,1
iteration_1064	2,0	2,0	3,0	2,0	1,0	2,1	4,0	1,0	-1,-1	3,0	0,1	3,0	1,0	5,0	4,0	3,0	4,0	2,1	2,1	4,0	3,0	3,0	3,0	4,0	4,0	4,0	4,0	-1,-1	3,0	1,3	5,0	2,0	5,0	5,0	4,0	3,3	-1,-1	3,0	3,0	3,0	0,4	4,0	1,2	-1,-1	1,4	2,0	3,0
iteration_1065	0,3	0,5	0,1	2,0	0,1	1,4	2,0	0,0	2,0	2,1	1,1	2,1	0,0	0,2	0,1	0,2	0,0	3,0	3,0	3,0	0,0	1,1	1,1	0,0	0,1	0,1	0,1	0,1	5,0	2,0	2,0	3,2	3,0	0,3	2,0	4,0	-1,-1	0,2	0,2	0,2	0,0	0,1	0,1	-1,-1	2,1	2,2	3,1
iteration_1066	5,2	0,3	0,0	2,1	4,3	0,5	0,1	2,0	3,2	-1,-1	3,1	2,0	-1,-1	0,2	2,0	0,2	2,0	0,1	0,6	0,6	5,0	3,0	5,0	0,1	0,2	2,0	0,0	-1,-1	2,0	-1,-1	4,0	5,0	4,0	3,2	4,0	4,1	8,0	1,0	4,0	-1,-1	5,0	4,2	4,0	5,2	1,4	1,2	8,0
iteration_1067	4,1	1,2	4,2	-1,-1	1,1	-1,-1	-1,-1	0,7	3,0	4,5	0,4	4,5	-1,-1	0,4	4,0	0,4	0,2	0,6	0,5	0,6	1,2	4,4	4,4	0,6	4,3	0,3	0,1	0,5	0,4	0,4	0,4	0,5	0,4	2,2	0,0	0,0	0,6	0,7	0,3	0,6	5,0	2,0	3,0	2,0	0,10	2,1	3,2
iteration_1068	-1,-1	5,0	-1,-1	7,0	5,2	0,3	5,2	5,2	0,5	5,2	5,0	2,2	5,2	5,0	2,0	0,3	5,2	5,3	5,0	5,3	0,6	1,2	-1,-1	2,2	2,3	0,0	0,3	5,0	5,0	0,2	3,0	0,3	7,0	0,5	2,0	3,1	2,1	5,1	5,2	5,1	4,0	2,5	2,5	4,0	3,2	0,2	2,1
iteration_1069	2,3	0,5	-1,-1	1,0	2,4	2,3	0,4	3,0	1,4	-1,-1	0,5	1,4	3,0	-1,-1	3,0	0,3	0,4	-1,-1	0,0	0,4	2,4	0,4	-1,-1	6,0	1,3	1,0	2,0	5,0	2,0	2,1	6,0	0,5	6,0	0,4	6,0	7,0	1,1	5,4	1,4	1,4	2,0	5,2	6,0	1,2	5,0	3,2	5,1
iteration_1070	3,0	0,5	3,3	0,6	0,2	5,0	0,6	0,6	4,0	0,6	3,0	3,3	0,6	0,4	0,6	0,5	0,6	-1,-1	0,3	0,3	-1,-1	2,3	4,0	0,5	0,5	0,6	0,6	0,3	0,3	2,1	0,6	-1,-1	0,2	0,4	0,6	2,3	0,0	2,3	2,0	2,0	0,5	0,7	0,7	0,7	2,3	0,7	-1,-1
iteration_1071	1,4	0,5	0,5	0,2	1,1	5,0	0,3	0,3	4,1	0,1	0,5	0,4	0,6	3,0	0,4	0,3	0,6	3,2	3,1	3,1	0,3	0,3	0,3	2,4	-1,-1	0,7	0,7	0,3	0,2	3,1	0,0	0,4	0,3	3,0	0,5	3,0	0,6	0,3	0,4	0,3	0,5	3,2	0,5	0,2	0,4	3,2	0,5
iteration_1072	0,1	2,3	2,0	0,2	2,1	5,0	2,2	2,2	0,4	2,0	2,3	0,2	2,0	0,5	0,2	1,3	0,0	2,0	5,2	2,0	0,2	2,2	0,3	0,2	0,5	9,0	1,2	2,0	0,3	5,0	2,1	4,1	2,1	0,5	2,1	5,1	0,2	4,1	4,1	-1,-1	0,2	2,2	0,2	2,2	4,0	2,3	0,3
iteration_1073	3,2	3,0	3,0	1,3	0,2	4,0	4,0	-1,-1	2,0	0,3	5,0	1,0	3,3	0,3	3,3	2,0	3,3	3,0	3,0	5,0	5,0	6,0	5,0	0,5	-1,-1	0,3	2,3	0,0	1,1	-1,-1	2,0	1,2	1,3	2,1	1,1	4,0	1,3	0,5	-1,-1	-1,-1	0,4	0,2	0,5	0,1	0,2	2,1	0,4
iteration_1074	0,5	4,0	2,1	7,0	2,1	0,5	7,0	5,1	5,0	4,0	0,5	5,1	4,0	1,1	-1,-1	2,3	7,0	-1,-1	5,1	5,4	1,1	-1,-1	-1,-1	3,0	5,3	2,1	-1,-1	4,0	5,0	2,2	2,0	2,0	7,0	4,1	7,0	0,2	3,0	6,0	2,5	6,0	2,2	9,0	5,2	6,0	2,0	1,1	1,2
iteration_1075	5,0	4,1	1,1	3,0	8,0	2,3	4,0	1,0	-1,-1	3,1	3,0	4,0	3,1	4,0	1,0	1,4	1,0	3,3	3,3	5,0	4,0	0,6	-1,-1	-1,-1	1,0	1,0	1,4	3,0	3,2	1,2	-1,-1	3,1	-1,-1	2,0	0,2	3,2	0,1	3,1	3,1	3,0	3,0	2,0	1,0	4,0	0,2	-1,-1	0,0
iteration_1076	2,0	4,0	4,0	4,0	2,0	2,0	4,0	6,0	4,0	4,0	5,0	4,0	4,0	1,0	4,0	1,2	6,0	2,0	-1,-1	-1,-1	3,0	5,0	2,0	3,0	3,2	4,0	2,0	1,2	3,1	0,4	4,0	0,3	0,3	3,1	3,2	1,2	0,4	-1,-1	0,4	0,3	4,0	3,1	3,1	4,0	2,3	3,3	0,3
iteration_1077	1,2	2,1	0,3	1,1	1,1	2,1	1,1	0,2	2,0	1,1	0,5	0,3	1,2	0,4	0,2	0,3	1,1	2,1	2,1	2,1	0,1	0,6	0,7	1,3	0,4	0,4	0,1	-1,-1	4,0	2,3	3,1	2,0	1,1	0,4	6,0	2,3	2,0	1,1	2,0	2,0	5,0	-1,-1	1,3	-1,-1	0,4	0,5	1,3
iteration_1078	2,3	0,5	2,4	0,3	2,1	0,4	0,5	0,5	0,5	2,1	0,4	0,6	2,1	4,0	-1,-1	2,0	2,2	-1,-1	0,3	0,3	0,1	0,6	0,6	4,0	0,4	0,1	2,1	0,5	3,1	-1,-1	5,0	0,4	0,4	3,1	0,4	1,2	0,2	0,4	0,4	0,6	1,2	3,3	3,2	3,2	2,1	-1,-1	3,1
iteration_1079	4,0	0,5	3,5	1,0	1,0	2,1	4,0	4,0	5,0	3,0	4,1	0,5	0,5	3,1	3,0	0,1	4,0	5,0	1,1	5,0	4,0	4,5	0,6	3,0	0,0	3,1	-1,-1	2,0	0,3	1,0	1,0	0,2	1,3	0,0	1,0	2,0	1,1	1,1	1,1	1,1	2,3	1,3	1,3	2,3	-1,-1	2,1	2,0
iteration_1080	1,1	0,4	0,3	3,0	1,2	1,0	1,2	1,1	-1,-1	1,2	0,3	2,1	3,0	1,4	-1,-1	0,2	2,2	2,0	-1,-1	0,2	0,1	2,3	2,0	0,6	0,2	0,2	0,2	2,3	1,1	2,0	2,1	-1,-1	0,4	5,0	1,3	4,0	1,1	4,1	4,3	4,1	2,3	2,3	2,3	0,6	1,3	3,0	1,3
iteration_1081	-1,-1	-1,-1	0,4	2,1	0,4	2,0	-1,-1	-1,-1	5,0	0,4	0,4	0,4	0,4	1,1	2,3	0,4	2,1	1,1	3,0	1,1	3,0	0,2	-1,-1	1,1	0,7	-1,-1	2,4	4,0	2,1	0,4	4,0	5,0	4,0	1,2	4,0	2,0	-1,-1	2,2	2,0	2,0	5,0	3,0	7,0	6,0	0,3	1,2	2,0
iteration_1082	3,2	0,2	3,0	1,4	0,4	1,1	4,0	4,0	1,2	0,4	3,0	-1,-1	4,0	5,0	3,4	3,0	0,4	4,0	3,1	1,1	1,2	5,0	2,0	4,0	3,0	6,0	3,0	0,5	2,0	5,0	1,1	2,0	1,4	2,0	1,4	4,1	3,0	3,0	3,0	0,4	2,0	1,0	0,7	3,0	2,0	3,0	2,0
iteration_1083	4,0	3,0	1,0	1,2	-1,-1	0,3	1,2	0,2	0,3	2,0	-1,-1	1,0	-1,-1	4,0	1,2	-1,-1	2,0	1,3	0,2	0,5	0,2	1,0	1,0	4,0	2,0	1,2	2,0	0,5	2,0	0,5	1,2	0,5	1,3	0,4	-1,-1	0,7	1,5	0,8	0,8	0,3	2,0	1,2	1,1	1,1	1,2	0,4	1,1
iteration_1084	2,0	3,1	2,1	0,3	0,1	0,2	2,0	4,2	0,4	0,4	0,5	0,1	2,0	0,1	0,4	1,0	0,1	0,1	0,1	2,1	-1,-1	0,4	0,5	2,1	1,1	0,1	0,1	0,3	0,5	0,4	0,6	-1,-1	-1,-1	0,2	-1,-1	0,7	0,4	0,3	0,3	0,3	-1,-1	0,3	0,3	0,2	0,4	0,2	-1,-1
iteration_1085	0,5	0,5	0,2	3,2	0,3	0,5	0,2	0,2	2,1	-1,-1	4,0	0,4	3,2	1,0	3,0	0,3	3,2	0,4	0,4	0,4	2,2	-1,-1	0,2	0,2	0,1	0,1	3,1	4,0	3,2	2,3	1,2	1,2	-1,-1	0,5	3,2	2,2	1,2	-1,-1	4,0	3,2	0,4	3,2	0,5	3,3	0,5	0,5	3,2
iteration_1086	4,0	-1,-1	1,1	2,2	1,1	0,5	0,3	3,0	5,0	1,2	0,5	0,3	2,1	2,3	1,2	2,0	0,3	0,2	0,7	0,1	5,0	0,6	0,7	4,0	1,2	1,2	1,2	2,3	0,5	1,1	0,5	0,5	0,5	4,1	2,2	-1,-1	0,5	0,5	0,5	0,6	0,3	0,3	-1,-1	0,3	2,3	6,0	0,4
iteration_1087	1,4	1,2	-1,-1	0,3	1,2	5,0	1,2	1,1	-1,-1	1,1	0,5	1,1	-1,-1	1,3	1,2	-1,-1	-1,-1	5,2	5,2	6,0	0,2	1,3	0,3	2,0	0,3	1,1	2,2	0,4	2,1	4,0	2,2	0,2	2,2	0,4	2,2	3,0	2,2	2,0	0,4	0,4	3,2	2,2	2,2	2,2	0,3	0,3	2,2
iteration_1088	2,2	2,3	2,2	1,1	2,2	0,3	3,0	0,3	-1,-1	3,0	0,1	3,0	2,1	5,0	3,0	0,2	3,0	0,4	1,0	2,0	1,1	2,1	2,1	5,1	1,1	1,1	2,1	2,1	-1,-1	-1,-1	-1,-1	1,2	2,2	2,2	-1,-1	1,2	3,0	2,2	2,2	1,2	3,0	3,0	1,0	2,0	1,2	3,0	1,0
iteration_1089	2,1	3,0	2,1	0,0	2,1	4,0	2,0	2,0	-1,-1	2,0	5,0	-1,-1	0,1	4,0	2,0	1,0	2,0	4,0	2,0	6,0	2,1	-1,-1	4,0	0,0	0,0	3,0	1,0	5,0	5,0	1,4	0,0	4,0	10,0	0,4	5,0	0,4	5,0	9,0	9,0	5,0	0,3	-1,-1	-1,-1	0,3	5,0	4,3	5,3
iteration_1090	4,0	-1,-1	-1,-1	0,4	0,3	0,4	0,3	0,7	4,0	-1,-1	0,4	0,7	0,7	-1,-1	4,0	3,0	0,7	0,2	0,2	0,2	1,3	0,5	0,5	5,0	-1,-1	5,0	1,0	0,5	0,4	0,5	-1,-1	0,4	-1,-1	0,5	0,0	0,6	-1,-1	0,8	0,9	0,5	0,2	0,2	0,2	0,0	0,5	0,5	0,2
iteration_1091	5,0	1,3	1,0	2,0	0,3	3,0	0,0	2,0	2,0	2,0	4,1	2,0	3,0	5,0	0,0	2,1	1,0	2,0	2,0	1,0	1,0	2,1	2,1	3,0	0,3	-1,-1	0,0	5,0	2,0	-1,-1	-1,-1	0,5	4,0	-1,-1	5,0	3,0	2,1	2,1	2,1	2,4	0,4	2,1	0,2	0,2	1,2	1,1	0,2
iteration_1092	1,3	1,3	1,3	2,4	0,6	1,2	1,4	3,0	1,3	3,0	0,4	2,3	3,0	0,4	2,3	2,0	0,7	2,0	2,0	0,6	0,5	2,2	2,2	2,1	3,0	1,3	3,0	0,5	4,0	0,5	2,1	4,0	2,4	4,0	2,4	2,5	1,4	5,0	3,4	1,4	4,0	1,4	0,4	0,4	1,4	1,4	0,8
iteration_1093	3,0	4,0	5,0	1,1	0,3	0,1	3,0	3,0	0,2	3,1	0,5	2,1	-1,-1	4,0	4,0	0,3	2,1	1,1	1,0	1,0	2,1	0,5	-1,-1	4,0	1,0	1,3	3,3	-1,-1	-1,-1	3,0	-1,-1	0,4	1,1	-1,-1	2,0	1,1	0,3	1,2	1,2	0,3	0,2	1,3	1,2	0,5	0,4	0,7	0,3
iteration_1094	2,0	-1,-1	2,2	0,2	-1,-1	-1,-1	0,3	0,3	0,4	0,3	5,0	0,0	2,1	4,1	2,1	-1,-1	2,1	0,2	0,5	0,5	-1,-1	5,1	0,2	2,1	0,2	2,1	0,4	0,4	0,2	4,0	0,2	2,3	0,2	-1,-1	0,2	4,1	0,4	0,4	2,1	0,4	1,4	2,1	2,4	3,0	0,3	2,3	2,3
iteration_1095	3,0	2,0	3,0	4,0	5,0	2,1	1,0	6,0	2,1	6,0	1,2	4,0	1,0	0,4	3,0	0,4	4,0	2,0	1,1	3,0	3,1	1,2	3,2	1,4	-1,-1	3,4	0,4	1,4	3,1	3,1	3,4	3,1	3,4	0,5	4,0	3,4	6,0	3,1	0,5	3,4	2,3	0,0	1,3	-1,-1	-1,-1	0,7	3,3
iteration_1096	2,0	0,3	0,1	1,2	2,1	2,0	1,0	1,0	5,0	0,3	0,3	0,2	0,3	-1,-1	1,0	0,3	0,3	0,0	1,0	2,0	4,0	0,3	0,4	2,2	0,3	0,0	4,0	0,3	2,0	0,3	1,1	1,1	1,2	2,1	1,1	0,4	2,0	0,3	2,0	0,3	0,3	1,1	1,3	1,0	0,5	0,2	-1,-1
iteration_1097	2,0	0,4	0,4	1,1	0,0	2,3	1,4	1,0	0,3	0,1	1,2	1,4	0,5	0,4	1,4	0,5	0,1	3,0	3,0	0,7	1,3	4,0	1,4	0,6	0,8	0,5	0,8	-1,-1	0,2	0,5	1,1	0,2	1,1	2,3	1,1	0,1	0,2	1,1	1,1	-1,-1	4,1	0,4	0,2	-1,-1	0,4	2,3	0,2
iteration_1098	5,0	3,0	7,0	0,1	2,0	2,2	2,0	2,1	0,5	5,0	5,0	2,0	5,1	0,4	2,1	0,5	5,0	2,0	0,0	2,0	0,4	0,0	0,0	0,2	0,2	0,5	2,1	3,0	1,1	4,0	1,0	2,0	1,0	2,0	4,0	2,0	1,0	0,0	3,0	2,0	0,5	3,0	-1,-1	-1,-1	3,2	0,2	1,0
iteration_1099	0,3	-1,-1	-1,-1	-1,-1	0,4	3,0	-1,-1	1,1	4,0	2,3	0,3	0,5	3,0	0,4	1,1	0,5	0,4	-1,-1	-1,-1	3,0	4,0	2,1	2,2	1,1	1,2	-1,-1	0,3	1,2	1,3	-1,-1	0,5	1,3	0,5	0,5	1,2	3,2	0,6	1,3	0,5	1,3	0,5	1,0	0,5	-1,-1	1,0	0,0	0,8
iteration_1100	2,0	4,0	2,0	3,0	4,0	0,3	1,0	4,0	2,3	4,0	3,0	-1,-1	-1,-1	-1,-1	1,0	0,5	1,0	0,2	1,2	0,2	3,0	4,0	3,0	1,3	-1,-1	6,0	0,2	5,0	0,2	-1,-1	3,2	0,4	2,2	2,0	3,0	0,3	0,4	0,4	0,4	0,4	1,2	4,0	4,0	4,0	0,5	1,2	3,2
iteration_1101	0,5	2,0	0,0	1,2	-1,-1	0,5	1,0	1,0	0,3	1,0	0,0	0,2	-1,-1	2,3	0,2	0,2	1,0	-1,-1	0,4	1,1	1,2	4,2	0,1	0,3	0,2	0,2	0,0	3,0	2,2	1,2	2,2	2,0	1,2	0,5	4,0	3,0	2,2	1,0	3,0	1,0	5,0	2,5	0,5	5,5	0,4	0,2	0,7
iteration_1102	0,3	4,0	-1,-1	5,0	3,2	0,1	2,1	2,1	3,0	3,1	0,5	2,1	4,0	4,1	4,0	0,3	4,0	2,1	2,0	3,5	-1,-1	-1,-1	2,1	1,1	1,3	3,0	-1,-1	3,1	5,0	4,0	2,1	1,4	5,0	1,1	5,0	4,0	3,4	2,4	-1,-1	-1,-1	1,2	2,1	0,3	1,1	0,4	0,4	0,5
iteration_1103	0,5	3,1	3,2	6,0	0,3	5,0	4,2	4,2	0,4	4,2	5,0	7,0	7,0	0,4	2,0	5,0	7,0	5,0	1,2	8,0	4,0	3,0	4,0	3,2	4,0	7,0	4,0	4,1	2,0	3,0	0,1	4,0	6,0	2,0	2,1	2,1	6,0	4,0	6,0	6,0	3,0	3,0	4,0	5,0	1,2	1,2	-1,-1
iteration_1104	0,5	-1,-1	1,0	4,0	1,5	0,5	3,0	2,0	1,2	3,0	0,4	3,0	2,0	1,1	3,0	3,0	3,0	2,2	2,2	2,3	1,0	1,4	1,0	1,0	-1,-1	4,0	4,0	2,2	4,0	0,5	2,2	5,0	2,2	5,0	4,0	2,3	0,2	2,0	2,0	7,0	4,0	0,0	4,0	7,0	5,0	5,0	2,0
iteration_1105	0,5	0,2	0,6	0,5	0,6	5,0	0,8	0,4	0,4	0,9	5,0	0,4	-1,-1	0,2	0,8	1,1	0,5	4,3	1,5	1,5	0,3	-1,-1	3,1	0,1	1,5	1,3	0,6	1,4	-1,-1	-1,-1	1,3	4,0	-1,-1	1,4	1,3	0,5	2,3	2,3	-1,-1	2,4	2,1	1,4	3,0	3,0	2,1	0,5	2,3
iteration_1106	3,2	0,4	0,2	0,4	0,6	5,0	0,2	0,0	-1,-1	0,2	0,5	0,6	-1,-1	3,0	0,2	0,1	0,2	3,5	-1,-1	5,2	-1,-1	-1,-1	0,9	3,4	0,1	0,2	0,1	-1,-1	0,4	0,5	3,4	4,1	3,0	-1,-1	3,0	0,6	4,0	0,1	3,1	0,1	4,0	-1,-1	5,0	2,1	1,4	0,8	6,0
iteration_1107	4,0	1,4	0,0	4,4	2,0	4,0	5,0	5,0	2,0	0,8	5,0	5,0	1,4	-1,-1	0,8	-1,-1	1,4	5,0	5,0	7,0	3,0	4,0	3,0	2,4	2,4	2,4	2,4	4,1	0,5	5,0	0,2	3,2	0,2	2,0	0,2	4,1	0,3	0,3	0,3	3,1	-1,-1	2,1	-1,-1	2,1	5,0	0,0	0,3
iteration_1108	2,3	0,3	0,3	1,0	3,4	0,2	1,0	0,3	1,4	0,3	2,3	0,0	0,3	5,0	0,0	-1,-1	1,3	1,1	1,1	0,1	0,4	2,0	2,0	3,0	2,0	2,0	2,0	3,0	2,0	-1,-1	3,0	0,4	2,0	1,1	4,0	6,0	2,0	0,4	-1,-1	0,4	1,1	3,0	2,1	3,0	3,1	3,1	-1,-1
iteration_1109	0,2	1,2	1,2	4,0	1,2	3,1	3,2	-1,-1	0,4	1,2	5,0	3,2	3,2	2,0	2,0	1,1	2,0	3,2	0,3	3,1	1,4	-1,-1	3,2	0,2	2,0	-1,-1	2,0	3,1	-1,-1	3,2	4,0	3,0	1,1	4,0	4,0	3,2	4,0	0,1	1,0	4,0	-1,-1	6,0	3,2	-1,-1	1,2	3,2	-1,-1
iteration_1110	2,2	-1,-1	2,2	0,3	2,2	5,0	0,4	0,3	1,1	0,3	4,0	0,4	2,1	-1,-1	1,2	0,3	2,2	2,2	2,2	2,2	0,3	0,2	0,2	0,2	2,1	0,4	0,4	0,2	0,3	0,4	-1,-1	2,0	0,2	4,0	0,2	0,1	1,1	1,1	1,1	1,1	0,5	0,1	0,2	0,3	4,0	7,0	1,0
iteration_1111	0,4	0,2	0,5	0,0	0,5	3,0	0,4	1,4	0,5	1,4	1,2	-1,-1	1,4	2,2	0,4	0,2	-1,-1	3,1	3,3	0,1	1,4	0,6	1,4	2,4	0,2	0,4	0,2	0,5	1,4	0,5	0,6	5,0	1,2	-1,-1	0,6	0,5	1,0	0,2	0,2	6,0	0,2	0,5	0,5	0,2	1,4	4,0	1,4
iteration_1112	2,1	0,5	0,6	1,4	0,1	1,2	0,5	0,9	-1,-1	1,1	4,0	0,5	1,1	1,0	1,1	0,4	0,9	0,3	0,3	0,6	1,5	1,4	0,5	1,1	-1,-1	1,4	0,1	1,4	0,4	-1,-1	1,0	-1,-1	1,4	0,2	0,4	3,0	1,0	1,0	1,0	1,4	4,1	0,4	4,0	4,4	4,0	2,2	5,0
iteration_1113	0,5	4,1	0,5	1,3	0,2	3,0	0,7	1,4	0,5	0,7	0,5	0,7	0,0	3,0	0,4	1,2	1,1	0,3	0,3	3,3	0,4	-1,-1	0,6	1,0	0,3	1,3	0,3	2,3	2,0	0,3	3,0	4,0	1,3	0,4	1,3	2,0	4,3	5,0	-1,-1	1,0	2,1	1,0	0,1	0,1	0,4	0,4	0,3
iteration_1114	0,2	2,5	-1,-1	5,1	0,3	0,3	9,0	4,1	3,2	5,0	0,3	4,1	4,1	0,3	5,0	1,1	5,0	4,2	4,2	4,1	0,3	0,2	-1,-1	4,2	5,1	1,0	0,1	5,0	-1,-1	-1,-1	4,0	4,0	5,1	3,0	9,0	0,2	6,0	6,0	1,1	-1,-1	0,2	4,0	0,0	0,0	3,1	3,0	-1,-1
iteration_1115	5,0	0,5	2,2	2,1	3,3	-1,-1	2,2	0,3	1,3	4,0	4,1	0,0	2,1	4,1	4,0	5,0	4,0	-1,-1	1,2	1,2	1,2	6,0	-1,-1	-1,-1	7,0	7,0	2,0	2,1	0,2	4,0	2,1	0,1	0,2	1,3	2,1	4,1	0,2	-1,-1	-1,-1	-1,-1	3,1	0,4	0,2	-1,-1	5,0	2,3	0,2
iteration_1116	1,4	1,2	1,4	6,0	2,0	4,0	2,0	-1,-1	3,1	6,0	3,2	5,4	6,0	2,2	5,4	1,4	5,4	1,0	5,0	1,0	1,1	5,2	-1,-1	0,5	1,4	0,8	0,8	1,2	5,0	0,4	0,2	5,0	6,0	0,5	1,0	0,2	-1,-1	4,0	8,0	8,0	3,1	1,0	3,0	0,1	4,0	1,5	2,0
iteration_1117	1,1	1,2	1,2	3,1	2,0	5,0	4,0	3,0	4,1	4,0	-1,-1	4,0	1,1	0,5	3,2	0,4	3,2	-1,-1	6,0	3,0	5,0	-1,-1	1,1	0,5	3,3	0,3	0,3	3,0	2,1	5,0	2,0	0,2	2,0	2,0	0,1	2,0	0,1	0,1	2,1	0,1	2,1	0,0	0,1	2,0	5,0	7,0	-1,-1
iteration_1118	2,0	3,1	5,0	0,1	0,1	0,4	3,1	2,1	0,5	3,1	3,0	2,1	3,0	4,0	2,1	-1,-1	2,1	0,4	3,1	3,3	2,2	0,1	2,0	6,0	2,0	2,0	2,0	3,1	-1,-1	5,0	0,1	2,1	0,5	2,3	3,4	1,0	0,2	2,1	-1,-1	0,5	4,1	5,0	3,1	-1,-1	2,0	3,0	3,1
iteration_1119	4,0	4,0	2,0	5,0	6,0	-1,-1	3,0	3,0	2,0	4,0	0,3	2,0	2,0	2,0	3,0	1,1	5,0	-1,-1	3,0	-1,-1	4,0	-1,-1	2,2	1,0	4,0	1,0	0,1	3,0	4,0	1,1	5,0	3,0	-1,-1	3,0	-1,-1	2,1	5,0	0,0	6,0	5,0	0,2	4,0	-1,-1	2,0	4,0	4,0	4,0
iteration_1120	5,0	0,3	0,0	0,7	5,3	-1,-1	0,4	0,4	-1,-1	0,4	5,0	0,4	0,4	1,2	0,3	0,3	0,3	0,4	0,0	4,0	4,0	5,0	-1,-1	0,6	0,2	0,4	0,2	1,4	0,4	0,2	1,1	0,5	1,3	2,3	0,5	1,1	0,7	1,4	-1,-1	0,7	3,2	2,4	5,0	3,4	1,2	3,0	3,4
iteration_1121	0,5	2,3	0,4	3,2	2,4	-1,-1	0,5	-1,-1	0,4	0,3	5,0	3,1	3,1	3,0	0,5	2,0	0,5	0,5	0,5	0,6	0,3	5,0	6,0	6,0	0,3	0,3	0,3	3,2	0,4	0,4	3,2	1,2	3,2	0,2	0,4	0,4	3,2	3,2	0,5	1,2	0,2	0,3	0,1	-1,-1	4,0	1,1	3,0
iteration_1122	-1,-1	0,1	1,5	5,4	0,2	0,5	0,4	5,0	3,0	5,0	4,0	0,4	5,2	3,2	0,6	0,2	5,0	0,8	0,5	0,5	-1,-1	3,0	1,4	8,0	0,6	0,4	0,4	0,4	5,0	1,2	5,4	4,1	5,0	4,0	0,4	1,4	5,1	4,0	0,1	5,1	0,5	-1,-1	0,2	2,2	2,0	2,0	5,0
iteration_1123	0,3	0,2	0,5	3,0	0,3	2,0	1,3	2,2	0,2	2,3	3,2	1,3	2,3	2,1	2,3	4,0	2,3	1,3	1,3	4,5	2,0	3,3	3,3	2,3	5,0	5,0	3,0	2,3	4,0	3,1	3,3	0,4	3,3	3,2	1,3	6,0	0,5	3,2	3,2	-1,-1	5,0	0,5	3,2	3,3	1,4	4,0	3,3
iteration_1124	5,0	5,0	4,0	1,2	3,0	-1,-1	3,2	4,0	2,0	2,0	-1,-1	3,2	1,2	2,3	1,2	1,3	-1,-1	6,0	6,0	0,2	-1,-1	3,1	0,3	2,2	1,3	0,5	1,3	0,3	3,0	0,5	1,2	1,3	1,2	2,0	1,0	1,0	1,2	2,0	1,3	1,3	0,4	1,2	1,3	0,5	5,0	-1,-1	2,0
iteration_1125	1,0	0,4	0,2	3,2	-1,-1	0,5	0,4	0,2	4,0	3,0	5,0	0,4	-1,-1	1,3	0,2	4,1	0,2	0,7	0,7	0,2	0,0	3,2	3,2	-1,-1	0,1	4,2	0,1	4,0	0,4	3,2	1,2	4,1	1,2	0,5	1,2	3,2	4,2	1,1	1,1	4,2	0,4	0,6	0,6	10,0	-1,-1	1,4	4,4
iteration_1126	4,0	1,0	2,0	2,1	4,0	2,0	3,0	1,1	-1,-1	1,1	0,3	3,0	-1,-1	4,1	3,0	0,4	1,1	4,0	4,0	3,0	4,0	1,3	1,3	4,1	2,2	1,2	1,2	0,5	2,1	3,1	0,5	1,4	2,1	0,7	-1,-1	3,4	-1,-1	1,1	0,5	0,5	2,0	0,3	1,1	1,2	2,1	0,4	-1,-1
iteration_1127	3,0	1,1	-1,-1	-1,-1	4,0	5,0	-1,-1	4,0	0,5	2,0	4,0	4,0	4,0	4,0	2,0	0,1	4,0	3,0	4,0	-1,-1	3,3	3,0	3,0	3,0	1,1	1,0	-1,-1	3,0	4,0	3,2	3,0	1,1	4,0	1,0	4,0	4,0	4,0	-1,-1	4,0	4,0	4,1	1,3	1,1	0,4	2,3	1,3	1,1
iteration_1128	4,0	5,0	4,0	3,2	9,0	3,0	0,2	0,2	2,1	0,2	2,2	4,2	7,0	0,4	3,0	0,3	-1,-1	-1,-1	3,0	0,0	2,2	-1,-1	4,2	4,4	0,0	0,3	0,3	3,1	3,2	0,4	3,2	2,0	3,2	3,2	3,1	-1,-1	5,0	3,5	2,2	3,0	0,5	3,1	3,2	3,3	5,0	3,2	5,0
iteration_1129	0,3	-1,-1	0,4	3,2	0,5	1,4	0,5	0,3	0,2	3,1	4,0	0,5	-1,-1	1,3	0,5	0,2	3,1	5,0	1,2	1,2	0,2	2,2	2,2	0,4	0,5	0,5	0,2	0,3	3,0	3,2	0,2	0,2	0,1	0,5	0,2	-1,-1	0,0	0,3	0,0	0,0	5,0	0,3	4,2	4,2	-1,-1	4,1	0,2
iteration_1130	2,0	0,4	1,0	1,0	1,4	0,1	1,0	1,0	1,0	2,0	3,1	1,0	0,0	4,0	0,0	-1,-1	2,0	0,0	5,0	5,0	1,0	4,0	0,1	0,0	0,3	0,2	-1,-1	4,0	0,4	4,0	1,4	5,0	1,4	0,2	3,0	2,4	4,4	5,0	5,0	5,0	2,2	0,0	2,0	2,0	5,0	5,0	6,0
iteration_1131	0,1	3,0	3,1	1,2	3,0	1,1	-1,-1	0,3	3,0	4,0	3,0	1,1	1,1	5,0	1,1	5,0	3,2	4,0	2,0	2,0	1,1	2,0	3,0	3,0	1,1	5,0	1,1	0,2	-1,-1	3,2	0,1	1,0	0,3	3,2	1,0	0,2	-1,-1	-1,-1	1,1	1,1	4,0	3,0	2,0	5,0	3,2	3,2	0,0
iteration_1132	4,0	1,4	1,0	2,0	-1,-1	0,3	1,0	1,0	0,2	1,0	0,5	2,0	1,0	3,0	-1,-1	4,1	1,0	2,3	0,0	0,3	0,1	1,1	1,4	0,0	5,0	5,0	1,1	1,3	2,0	2,0	1,3	1,4	1,3	1,2	1,3	1,3	0,7	1,4	0,7	2,0	2,0	0,5	1,3	1,3	0,2	1,2	0,6
iteration_1133	4,0	0,3	1,1	0,1	3,2	5,0	1,1	1,0	2,1	0,2	4,0	1,0	1,1	5,0	1,1	0,2	1,1	0,1	6,0	6,0	0,1	3,0	-1,-1	6,0	-1,-1	1,2	0,3	0,3	0,2	0,5	0,3	0,2	-1,-1	5,0	0,2	0,7	0,2	0,3	0,3	0,2	5,0	4,2	7,0	7,0	4,0	0,5	4,1
iteration_1134	0,5	5,0	0,1	0,4	-1,-1	0,2	0,4	0,1	1,4	0,2	0,5	0,3	0,1	3,1	0,3	-1,-1	-1,-1	-1,-1	0,4	-1,-1	0,5	0,6	0,3	-1,-1	0,0	0,3	4,0	0,4	0,2	0,3	0,2	0,3	0,2	2,0	0,4	0,1	0,4	0,4	0,4	0,1	5,0	4,3	6,0	-1,-1	0,4	0,3	4,1
iteration_1135	0,5	3,2	0,3	-1,-1	3,1	4,0	0,2	0,2	3,0	0,2	2,0	0,2	0,2	3,0	0,1	-1,-1	0,1	2,2	2,0	-1,-1	3,2	1,0	1,0	2,2	0,0	0,5	0,0	0,5	0,5	3,0	0,0	0,5	0,5	0,4	0,10	2,0	0,8	0,5	0,3	0,2	2,2	0,8	2,5	0,7	3,0	0,1	0,8
iteration_1136	0,3	0,2	0,3	3,2	0,5	3,0	0,2	0,5	1,3	3,0	4,0	0,5	0,5	4,0	0,5	2,2	3,3	-1,-1	0,0	0,2	1,3	4,2	4,3	1,3	2,2	2,2	0,4	4,0	0,2	0,2	1,2	1,4	-1,-1	0,2	3,2	0,3	2,0	0,6	1,4	-1,-1	0,4	0,3	0,0	0,3	3,0	0,1	1,3
iteration_1137	0,5	4,0	-1,-1	1,0	1,1	4,0	1,0	1,0	4,0	0,4	0,2	1,4	1,4	5,0	1,4	2,0	1,4	-1,-1	2,0	2,0	3,0	0,5	1,1	-1,-1	1,4	2,0	1,4	4,0	4,0	0,2	1,0	-1,-1	3,0	2,0	7,0	1,1	0,3	-1,-1	-1,-1	0,3	2,1	5,0	2,0	7,0	2,2	3,0	1,0
iteration_1138	2,2	4,0	4,0	3,1	4,0	3,2	2,1	5,0	3,2	2,1	0,2	2,1	2,1	4,0	5,0	3,0	2,1	3,1	0,3	0,3	-1,-1	2,2	-1,-1	3,1	5,0	6,0	5,0	-1,-1	-1,-1	0,2	-1,-1	3,0	3,1	0,4	2,4	0,1	1,1	4,0	4,0	4,0	0,5	0,3	0,2	-1,-1	4,0	4,2	1,0
iteration_1139	3,2	1,4	0,6	-1,-1	-1,-1	7,0	3,2	3,2	0,1	3,4	0,4	-1,-1	0,5	4,0	0,5	3,1	3,2	0,4	0,4	0,4	3,1	-1,-1	0,5	2,2	0,3	-1,-1	3,2	-1,-1	-1,-1	0,3	3,0	3,0	3,0	1,4	4,0	1,2	1,0	-1,-1	2,0	4,0	3,0	4,0	5,0	4,0	0,4	1,2	3,0
iteration_1140	0,3	0,5	0,4	3,2	0,7	-1,-1	-1,-1	0,2	4,0	4,0	4,0	3,4	3,0	3,2	-1,-1	0,2	0,6	0,0	3,0	3,0	2,2	3,0	-1,-1	6,0	0,5	0,5	-1,-1	3,0	0,3	5,0	3,1	5,0	3,2	4,0	0,1	5,0	6,0	2,2	6,0	2,2	4,0	1,1	-1,-1	3,0	5,0	3,0	3,1
iteration_1141	2,3	0,3	0,4	2,3	2,1	1,4	0,4	0,6	-1,-1	0,6	5,0	0,4	0,4	3,0	0,6	4,0	2,3	0,7	0,5	0,7	-1,-1	2,1	3,3	1,3	1,3	1,3	1,3	2,0	0,4	5,0	2,3	3,0	0,3	4,1	0,3	3,3	3,0	3,3	0,0	-1,-1	0,5	0,4	0,5	0,5	0,2	0,1	0,2
iteration_1142	0,4	0,3	0,3	2,3	5,5	1,1	0,3	-1,-1	0,4	2,3	3,0	2,0	2,3	3,1	2,0	3,0	0,6	1,3	0,4	-1,-1	2,2	3,0	1,0	3,3	3,0	1,0	2,0	0,3	4,0	3,0	2,0	0,5	2,3	2,0	2,3	1,0	0,6	0,6	2,3	-1,-1	0,2	2,3	0,4	0,4	3,1	3,0	0,6
iteration_1143	0,5	2,0	1,1	2,2	1,4	3,0	1,2	1,2	1,3	-1,-1	0,2	2,1	1,2	0,4	1,2	-1,-1	0,3	3,0	1,2	-1,-1	-1,-1	0,1	0,1	1,3	2,2	3,0	2,2	3,2	2,3	-1,-1	5,0	3,0	3,3	-1,-1	3,3	3,3	6,0	6,0	3,0	0,3	3,0	3,1	1,1	1,1	2,0	3,0	0,0
iteration_1144	4,0	2,3	1,3	4,2	3,3	4,0	4,3	4,3	0,3	4,3	0,5	5,0	4,3	0,4	0,5	0,4	5,0	3,3	3,3	7,0	6,0	1,3	1,3	0,6	0,3	0,2	0,2	0,5	-1,-1	2,0	0,3	0,2	4,2	5,0	-1,-1	2,3	4,1	4,1	0,3	4,1	2,0	5,0	5,0	2,0	4,0	1,0	4,1
iteration_1145	5,0	3,0	7,0	4,0	6,0	0,4	4,0	7,0	1,4	4,0	5,0	7,0	7,0	3,2	4,0	5,0	4,0	2,2	2,2	2,2	5,4	-1,-1	7,0	-1,-1	5,0	4,0	4,0	2,2	5,0	5,0	4,0	4,0	5,0	2,3	3,2	5,0	7,0	6,0	2,0	4,0	2,1	3,3	0,4	2,3	2,0	2,3	4,1
iteration_1146	0,5	1,4	0,8	0,5	0,5	-1,-1	0,6	0,7	0,3	7,0	1,4	0,7	0,6	1,3	0,6	3,1	0,7	1,4	1,4	4,2	0,6	1,3	1,4	0,7	0,5	0,5	0,5	0,4	2,3	0,4	0,5	4,0	2,2	2,0	0,5	0,3	3,2	3,2	3,0	1,2	1,3	1,2	-1,-1	1,2	0,5	1,2	4,0
iteration_1147	2,1	2,0	3,0	0,1	1,1	2,0	2,0	2,0	4,0	2,1	-1,-1	2,1	1,1	0,4	1,0	4,0	1,1	2,0	0,0	2,0	0,0	0,1	4,0	1,3	1,0	3,0	3,0	0,2	-1,-1	0,4	0,6	0,3	0,6	0,2	0,1	0,3	0,8	0,4	0,8	0,5	5,0	0,2	1,1	1,1	4,0	3,3	1,5
iteration_1148	1,2	0,3	1,2	0,4	0,3	2,2	0,5	0,5	3,2	1,1	3,0	0,3	1,3	3,0	1,1	0,5	1,3	-1,-1	2,3	2,2	-1,-1	0,1	3,1	0,3	1,4	1,1	1,4	1,1	1,3	-1,-1	1,1	2,5	1,1	0,2	1,3	3,0	3,1	-1,-1	2,1	3,1	2,3	1,2	0,5	1,3	3,0	3,0	3,2
iteration_1149	0,4	4,0	2,1	2,1	2,1	0,5	2,1	0,2	5,0	2,1	2,0	2,1	2,1	2,1	4,0	0,5	2,1	0,4	2,2	0,3	-1,-1	3,0	3,0	5,0	-1,-1	2,3	-1,-1	0,2	2,2	1,3	2,1	5,0	2,1	5,0	0,3	1,1	-1,-1	0,1	5,1	-1,-1	0,4	2,1	2,2	2,2	1,1	3,1	-1,-1
iteration_1150	0,5	4,0	0,0	3,0	4,0	4,0	-1,-1	1,0	0,3	2,0	5,0	2,0	1,0	-1,-1	1,0	5,0	-1,-1	4,0	4,0	0,0	1,0	0,0	0,0	6,0	5,0	5,0	2,0	1,4	5,0	0,2	2,4	2,1	3,0	3,0	3,4	0,6	4,0	2,1	2,1	3,0	2,0	1,4	3,0	2,4	0,5	1,2	3,0
iteration_1151	0,3	2,0	2,3	5,1	0,0	-1,-1	0,4	0,4	2,2	7,0	3,1	7,0	5,3	2,2	5,3	4,0	7,0	0,3	0,4	0,6	2,3	-1,-1	2,1	5,2	5,0	0,3	9,0	0,4	5,0	0,2	0,3	5,0	5,3	1,2	5,1	1,3	6,0	4,3	1,3	4,3	5,0	0,3	0,2	5,1	0,3	1,1	1,2
iteration_1152	4,0	-1,-1	3,0	2,2	3,0	3,1	-1,-1	3,0	0,5	3,0	0,5	3,0	1,2	3,1	1,2	5,0	4,0	4,0	3,2	3,2	2,3	-1,-1	0,5	0,3	3,2	2,2	2,2	2,2	0,5	2,0	0,5	0,2	0,5	2,3	0,5	1,3	-1,-1	0,4	0,4	0,4	2,0	2,2	3,0	1,2	5,0	3,3	2,1
iteration_1153	5,0	2,1	2,1	0,0	5,0	4,1	2,0	0,1	1,2	2,0	-1,-1	2,0	2,0	1,3	0,1	2,3	2,0	0,1	-1,-1	6,0	1,0	0,4	0,0	3,0	2,1	2,1	0,3	2,0	2,0	5,0	2,0	4,0	4,0	0,5	-1,-1	0,5	5,0	5,0	3,0	5,0	2,1	0,3	2,0	0,1	2,0	0,2	4,0
iteration_1154	5,0	0,1	4,1	4,0	4,1	0,2	0,1	0,1	1,2	8,0	3,2	4,1	4,0	0,3	4,0	0,4	4,1	0,1	0,2	0,1	1,1	0,3	4,2	4,1	0,3	4,3	0,1	4,0	4,0	2,3	0,0	5,0	0,0	0,5	8,0	0,3	2,0	2,0	3,0	2,0	-1,-1	4,5	2,5	-1,-1	0,2	0,1	2,0
iteration_1155	5,0	2,0	2,4	-1,-1	2,4	-1,-1	5,0	0,9	3,0	-1,-1	0,5	2,5	0,9	5,0	3,4	0,5	3,4	4,0	5,0	4,0	0,4	2,0	2,0	-1,-1	3,4	0,8	0,8	-1,-1	0,5	3,0	-1,-1	0,4	3,5	3,0	3,5	2,0	0,7	-1,-1	0,7	0,7	-1,-1	6,0	4,0	5,0	4,0	4,0	3,5
iteration_1156	1,4	3,0	1,0	0,1	3,4	0,5	1,1	1,1	2,0	1,1	3,0	1,0	1,0	4,1	1,0	0,3	0,0	0,1	1,5	0,6	2,0	3,0	3,0	0,1	4,4	1,3	0,3	0,5	0,5	-1,-1	0,4	3,0	0,6	5,0	0,9	0,0	1,5	1,5	1,5	1,5	1,1	-1,-1	0,5	1,4	2,1	4,0	1,1
iteration_1157	4,0	0,2	0,0	0,0	0,0	1,2	-1,-1	0,0	0,2	0,0	2,1	0,0	0,0	5,0	0,0	-1,-1	0,0	0,2	0,2	0,2	0,1	0,1	0,1	2,0	0,0	3,0	0,0	0,2	0,3	2,0	0,3	3,1	0,2	0,4	-1,-1	2,0	0,3	0,3	3,2	0,1	3,0	0,4	0,0	2,4	0,2	0,6	0,6
iteration_1158	5,0	2,1	4,1	0,5	4,1	3,2	-1,-1	4,2	0,3	3,2	3,0	4,2	4,3	3,0	4,2	4,0	0,4	4,2	4,2	3,3	4,2	2,2	2,2	4,0	-1,-1	8,0	0,2	0,2	0,4	2,1	0,5	0,5	0,5	4,0	-1,-1	2,2	0,5	0,5	0,4	0,6	3,0	0,3	3,3	3,3	3,0	2,0	-1,-1
iteration_1159	0,5	-1,-1	-1,-1	0,2	-1,-1	1,3	0,5	0,3	5,0	0,6	0,4	0,3	-1,-1	4,0	-1,-1	0,4	0,5	1,3	0,6	1,3	0,0	0,5	0,3	-1,-1	0,6	0,6	-1,-1	4,0	1,2	0,5	1,0	0,5	4,2	-1,-1	5,0	1,4	4,1	-1,-1	-1,-1	0,6	0,2	-1,-1	0,2	4,2	0,5	0,2	0,1
iteration_1160	3,0	3,2	5,0	0,2	5,0	4,1	3,0	3,0	0,4	3,2	3,0	2,0	2,0	2,2	3,0	0,5	2,0	0,1	0,1	4,0	3,0	2,0	2,0	3,0	3,0	0,0	0,5	5,0	0,2	0,2	0,0	1,2	5,2	4,0	0,0	0,2	5,2	1,2	1,2	-1,-1	0,4	4,0	0,3	0,3	0,2	0,1	-1,-1
iteration_1161	3,0	-1,-1	2,1	5,0	1,1	0,4	1,1	1,1	2,0	6,0	0,3	-1,-1	6,0	-1,-1	6,0	3,0	4,1	-1,-1	0,2	0,2	0,1	0,2	0,2	2,1	4,0	2,0	0,0	1,1	-1,-1	0,2	-1,-1	0,5	4,1	0,4	5,0	0,1	4,0	4,5	0,1	0,6	2,2	1,2	0,4	2,2	1,2	-1,-1	4,2
iteration_1162	5,0	2,2	5,0	3,0	-1,-1	-1,-1	4,0	4,0	-1,-1	4,0	0,4	3,0	3,0	4,1	4,0	0,5	4,0	2,2	2,2	2,2	5,0	1,0	-1,-1	5,0	2,3	2,3	2,3	2,2	2,0	5,0	1,2	-1,-1	-1,-1	4,0	3,0	6,0	-1,-1	-1,-1	0,4	1,0	-1,-1	6,0	7,0	0,3	1,1	4,1	-1,-1
iteration_1163	2,0	0,4	0,2	2,0	0,2	2,3	1,0	1,0	0,5	-1,-1	4,0	1,0	1,0	0,2	-1,-1	4,0	1,0	1,3	1,3	3,0	0,4	3,0	2,0	2,1	4,2	4,2	0,2	1,2	1,1	0,5	2,0	1,3	-1,-1	0,5	0,3	1,3	1,3	-1,-1	2,0	1,1	3,0	0,5	0,3	0,2	0,4	0,2	0,3
iteration_1164	4,0	1,3	3,0	-1,-1	2,3	3,1	3,0	3,0	0,4	3,0	-1,-1	-1,-1	3,0	2,1	2,0	0,0	2,0	5,0	4,0	2,1	1,1	3,0	3,0	2,1	2,0	2,0	3,0	-1,-1	-1,-1	4,0	1,4	0,5	-1,-1	1,1	1,4	4,0	0,4	0,9	0,4	0,4	1,0	2,0	2,0	-1,-1	3,2	1,2	-1,-1
iteration_1165	2,2	2,1	0,3	0,3	4,0	2,2	3,4	0,2	-1,-1	-1,-1	1,2	0,4	0,1	1,1	0,1	0,3	0,1	2,2	2,2	2,0	1,2	1,1	0,3	-1,-1	0,1	0,2	0,1	5,0	1,3	-1,-1	1,0	4,0	0,3	0,2	0,3	-1,-1	1,0	3,3	1,3	3,0	-1,-1	0,0	0,5	0,0	0,5	0,3	0,0
iteration_1166	0,5	0,2	8,0	-1,-1	0,3	3,0	0,7	1,1	3,1	1,1	0,3	0,7	0,5	0,5	0,5	0,5	0,5	0,4	3,4	-1,-1	1,1	-1,-1	0,6	0,4	0,5	0,5	0,5	1,4	0,5	4,1	1,4	-1,-1	-1,-1	2,2	0,5	0,5	0,5	0,5	0,5	0,5	3,0	0,3	1,2	1,2	3,0	0,2	0,3
iteration_1167	3,0	0,5	3,2	-1,-1	3,2	0,2	4,0	4,0	3,2	1,2	3,0	4,0	3,0	0,3	0,2	-1,-1	3,0	1,1	3,1	1,1	6,0	2,0	4,0	3,1	1,0	1,0	2,2	4,0	1,3	0,5	-1,-1	4,0	4,3	0,5	1,0	0,5	-1,-1	4,3	4,0	8,0	7,0	0,4	1,4	1,4	2,0	1,4	5,0
iteration_1168	0,5	4,1	0,6	0,4	4,0	2,0	0,7	0,7	3,0	-1,-1	0,5	0,3	5,2	2,0	0,7	0,3	0,3	2,5	2,2	2,2	0,5	0,6	0,5	1,1	0,6	0,7	-1,-1	0,3	0,4	0,5	0,4	5,0	0,4	5,0	0,4	0,4	1,2	-1,-1	4,2	1,2	-1,-1	1,2	0,4	3,2	1,3	4,3	0,4
iteration_1169	1,4	2,3	2,4	2,1	2,4	1,2	0,5	-1,-1	0,3	0,5	0,3	2,4	2,4	4,0	4,0	3,2	0,5	1,4	-1,-1	0,6	2,0	2,1	-1,-1	4,0	2,2	2,2	-1,-1	2,0	0,3	3,0	-1,-1	-1,-1	-1,-1	2,0	0,1	2,0	1,1	-1,-1	-1,-1	3,0	5,0	2,0	7,0	0,0	4,0	3,0	5,1
iteration_1170	0,5	1,2	1,5	4,1	0,2	1,1	4,5	5,0	5,0	5,0	0,5	1,1	1,1	4,0	-1,-1	3,2	0,6	0,6	5,0	4,1	6,0	-1,-1	0,6	3,0	4,0	1,2	-1,-1	5,0	2,1	0,4	5,5	0,5	1,1	1,4	1,1	1,2	1,2	1,2	0,4	1,3	1,2	-1,-1	1,4	1,4	0,2	0,4	1,4
iteration_1171	1,2	5,0	-1,-1	0,6	4,2	0,2	1,5	0,7	0,2	0,7	2,0	1,1	0,3	0,5	0,3	0,3	0,3	0,6	1,1	0,6	0,2	2,0	-1,-1	0,5	0,4	0,2	0,3	0,5	0,2	5,0	0,1	4,1	0,1	4,0	-1,-1	2,0	4,3	0,1	4,1	-1,-1	-1,-1	4,1	5,0	1,1	1,4	-1,-1	4,0
iteration_1172	3,2	2,0	2,2	2,1	5,0	4,1	-1,-1	4,0	1,0	2,2	0,4	4,0	2,1	-1,-1	2,2	5,0	2,2	0,3	4,2	0,3	3,0	2,2	2,2	3,1	3,0	6,0	6,0	1,1	5,0	4,0	3,0	-1,-1	4,0	-1,-1	3,0	3,0	3,0	1,1	3,1	1,1	4,1	2,0	1,1	5,0	5,0	4,0	3,1
iteration_1173	0,2	2,1	0,2	3,0	2,1	1,0	2,1	1,1	3,0	2,1	1,3	2,1	1,1	2,0	1,1	1,3	1,1	1,1	1,1	1,1	1,1	2,3	0,4	0,0	2,0	0,4	-1,-1	3,0	2,1	3,0	1,1	0,3	3,0	-1,-1	3,0	0,1	-1,-1	2,3	1,0	2,0	0,4	-1,-1	2,0	2,4	4,1	-1,-1	3,0
iteration_1174	3,0	4,1	-1,-1	0,3	0,1	1,4	4,1	0,1	-1,-1	4,2	0,3	4,1	4,1	5,0	4,1	4,0	0,2	-1,-1	5,0	5,0	-1,-1	0,1	0,4	8,0	2,1	2,1	6,0	0,2	-1,-1	2,0	0,2	4,0	0,2	0,4	0,1	2,0	1,0	0,0	0,0	0,2	3,0	0,5	2,4	1,1	3,0	-1,-1	0,6
iteration_1175	-1,-1	3,0	-1,-1	4,0	1,1	0,3	2,1	2,1	3,0	-1,-1	3,0	2,1	2,1	0,2	3,0	2,0	3,0	2,3	0,4	2,0	1,1	5,0	3,1	2,1	-1,-1	2,0	0,2	3,0	2,0	5,0	2,0	0,3	4,0	2,0	2,0	5,0	2,1	2,1	-1,-1	2,1	3,1	1,0	1,1	4,0	2,0	2,0	0,2
iteration_1176	0,5	1,4	1,4	0,2	0,8	3,0	0,4	1,0	3,1	1,2	1,3	1,0	1,0	-1,-1	1,0	5,0	0,4	2,0	1,0	1,0	4,0	1,3	0,3	2,0	6,0	1,0	0,0	3,0	0,3	0,5	0,2	0,2	3,2	0,3	0,2	0,5	3,0	3,0	3,0	3,2	0,1	0,3	0,1	0,3	0,3	0,2	0,1
iteration_1177	4,0	0,2	1,0	3,0	1,0	-1,-1	1,0	2,0	2,0	3,0	4,1	2,0	3,0	0,2	2,0	1,1	0,5	3,0	-1,-1	2,0	4,0	5,0	1,1	1,1	-1,-1	1,0	3,0	1,1	4,0	4,0	3,0	2,3	3,0	0,4	2,1	3,0	1,3	4,0	4,0	3,0	0,2	2,4	0,6	2,0	3,2	3,0	1,2
iteration_1178	0,5	0,5	0,5	2,2	0,6	0,5	0,4	2,2	0,5	0,4	3,0	2,3	2,2	5,0	0,4	3,1	0,4	0,6	0,6	0,6	2,1	4,0	2,3	7,0	0,3	3,2	-1,-1	4,0	0,4	4,0	2,2	1,1	2,2	4,0	2,2	6,0	3,0	-1,-1	1,2	1,2	0,4	-1,-1	0,3	0,4	0,3	1,3	2,2
iteration_1179	4,0	0,2	0,1	0,2	0,1	5,0	0,1	-1,-1	2,0	0,3	0,2	0,2	0,0	0,3	0,2	0,5	0,2	5,1	5,1	5,0	-1,-1	0,3	0,1	0,3	0,3	0,6	0,6	3,2	4,0	-1,-1	7,0	1,1	0,1	4,1	-1,-1	4,0	1,2	0,3	0,3	-1,-1	3,0	7,0	5,0	4,0	2,0	5,0	3,0
iteration_1180	1,4	5,0	-1,-1	4,0	1,0	0,5	7,0	7,0	3,0	7,0	0,4	7,0	7,0	2,0	-1,-1	0,2	3,0	5,4	5,4	5,4	7,0	2,4	5,4	-1,-1	2,2	2,2	1,0	2,3	-1,-1	1,3	4,0	2,2	5,0	5,0	5,0	2,3	4,0	3,2	-1,-1	4,0	0,0	5,0	3,3	3,3	3,2	2,2	5,0
iteration_1181	4,0	0,5	2,4	4,2	2,4	4,0	0,6	6,0	-1,-1	0,6	4,0	4,4	6,0	5,0	0,6	0,4	6,0	2,4	2,4	2,2	6,0	2,4	6,0	6,0	0,3	0,5	0,5	4,0	1,2	3,0	0,2	0,5	4,2	1,3	1,0	2,0	-1,-1	2,3	4,5	4,5	0,5	1,0	0,4	-1,-1	0,3	0,3	0,5
iteration_1182	3,0	2,2	3,0	0,2	1,2	1,3	2,0	1,2	-1,-1	-1,-1	1,1	2,0	2,2	0,4	2,2	0,5	-1,-1	0,3	2,3	-1,-1	0,2	-1,-1	2,1	2,3	2,0	0,2	2,0	5,0	0,5	0,2	0,3	-1,-1	0,0	0,4	5,3	0,5	0,4	0,4	0,2	0,2	-1,-1	0,7	0,3	0,4	1,2	0,2	0,5
iteration_1183	-1,-1	2,3	1,3	0,1	1,3	0,5	-1,-1	0,4	2,3	0,4	2,1	0,3	0,4	2,0	0,3	3,1	1,0	1,2	-1,-1	1,3	2,3	0,1	2,0	2,1	0,4	0,4	0,1	0,5	0,5	0,5	3,5	2,2	0,6	-1,-1	0,6	0,7	2,5	0,3	2,1	2,5	2,1	3,1	2,1	5,0	5,0	8,0	4,0
iteration_1184	5,0	0,1	0,1	0,2	0,1	0,4	0,1	0,1	0,0	0,3	-1,-1	0,3	-1,-1	5,0	0,0	3,1	0,0	0,4	0,1	0,5	0,1	1,1	3,1	5,1	3,0	0,1	-1,-1	0,4	0,2	4,0	0,4	4,0	0,2	0,5	0,2	-1,-1	0,0	0,0	4,0	4,0	3,2	0,5	3,0	3,0	0,3	0,2	0,0
iteration_1185	3,2	3,1	0,3	0,3	3,2	0,5	0,4	0,3	2,1	0,4	0,5	-1,-1	0,3	0,5	0,4	0,2	0,3	0,4	0,4	0,5	2,1	0,4	0,5	0,3	0,3	-1,-1	0,3	0,4	3,2	4,0	0,3	2,2	3,1	0,5	3,3	4,2	2,1	5,0	0,3	5,0	5,0	4,0	3,4	2,4	1,0	1,1	3,1
iteration_1186	0,2	0,5	0,2	5,0	0,2	4,0	1,1	4,1	0,5	1,1	4,0	1,1	4,1	-1,-1	-1,-1	0,2	1,1	4,1	4,1	5,0	0,2	1,0	1,0	1,1	4,1	0,2	0,2	4,0	5,0	0,4	7,0	3,0	4,0	4,1	4,0	3,0	3,0	2,0	2,0	2,2	-1,-1	1,1	3,0	3,0	4,1	4,1	3,0
iteration_1187	4,0	1,1	0,1	-1,-1	0,1	0,4	0,0	4,1	3,2	1,1	0,3	1,1	1,0	5,0	1,0	-1,-1	4,0	1,4	0,0	1,0	4,2	-1,-1	1,2	5,0	2,0	1,0	2,0	5,0	1,4	1,3	4,4	2,1	2,0	0,3	-1,-1	4,3	1,1	3,0	1,1	1,1	0,2	1,3	0,4	1,1	-1,-1	3,0	0,2
iteration_1188	5,0	5,0	6,0	2,0	3,0	1,4	2,0	3,0	0,5	5,0	3,1	0,0	3,0	0,2	3,0	0,5	0,0	0,4	0,4	1,0	3,5	0,1	0,1	3,0	3,4	0,1	3,4	-1,-1	1,0	3,0	1,1	5,0	3,0	4,0	3,0	0,1	2,0	3,0	2,0	5,0	0,5	6,0	2,2	-1,-1	1,0	4,0	3,0
iteration_1189	-1,-1	0,2	0,0	4,0	0,0	-1,-1	2,0	-1,-1	1,0	2,0	3,0	2,0	2,0	0,4	2,0	4,1	2,0	-1,-1	2,3	-1,-1	0,0	2,0	2,0	0,3	2,1	6,0	-1,-1	2,0	2,3	-1,-1	2,0	2,0	0,3	3,0	4,0	0,2	2,3	2,3	1,5	0,3	3,2	4,0	2,2	5,0	1,2	1,2	2,3
iteration_1190	1,0	-1,-1	2,1	1,0	-1,-1	0,4	2,0	0,1	0,5	0,1	3,0	1,1	2,0	4,1	3,0	2,0	2,0	-1,-1	0,3	2,3	0,4	1,1	1,1	6,0	3,0	4,0	1,0	0,2	2,0	0,4	1,2	0,4	1,0	0,5	1,2	-1,-1	1,4	0,4	1,4	1,4	0,3	1,2	1,1	0,4	5,0	3,2	1,4
iteration_1191	3,1	4,0	5,0	6,0	2,1	5,0	5,0	7,0	0,2	6,0	0,2	5,0	-1,-1	4,1	5,0	1,3	6,0	5,0	6,0	5,0	3,1	3,1	2,1	-1,-1	3,0	3,0	2,3	-1,-1	3,1	4,1	1,1	3,1	1,1	0,4	6,0	0,2	-1,-1	4,0	4,0	3,1	0,5	3,4	3,3	0,6	5,0	3,0	-1,-1
iteration_1192	-1,-1	4,0	-1,-1	6,0	-1,-1	3,0	5,0	5,0	0,5	5,0	1,3	0,5	-1,-1	2,1	5,0	0,4	5,0	3,0	3,0	6,0	3,1	3,0	2,3	-1,-1	2,4	3,4	3,4	3,1	5,0	5,0	6,0	2,1	6,0	1,0	6,0	5,0	3,1	5,0	3,1	5,0	1,3	4,0	3,3	4,0	5,0	2,0	0,4
iteration_1193	4,0	2,3	4,3	2,1	4,3	0,5	-1,-1	4,1	0,5	0,4	0,5	6,0	6,0	-1,-1	4,1	1,3	-1,-1	0,4	4,3	0,4	0,3	2,3	4,3	-1,-1	4,3	0,4	1,1	2,2	-1,-1	0,2	2,1	0,4	0,5	0,5	2,2	2,1	0,6	0,2	0,1	-1,-1	4,0	0,3	2,2	2,2	-1,-1	0,3	0,4
iteration_1194	4,0	0,5	3,5	0,5	3,0	0,4	0,5	0,10	5,0	3,0	3,0	0,5	0,5	0,4	3,0	1,3	0,5	0,5	0,9	0,9	1,5	-1,-1	3,5	0,1	3,3	3,3	1,0	0,5	3,0	4,0	3,0	0,5	0,0	-1,-1	3,0	-1,-1	0,2	0,3	-1,-1	0,2	4,0	6,0	-1,-1	5,0	0,4	3,0	0,0
iteration_1195	5,0	0,4	5,1	3,0	0,3	4,0	6,0	7,0	0,5	2,1	4,1	1,1	2,1	5,0	1,1	5,0	7,0	7,0	4,5	3,0	5,0	5,0	0,2	1,1	3,1	3,0	3,0	-1,-1	2,1	-1,-1	3,0	4,0	2,2	1,3	1,1	2,5	3,0	1,2	3,0	5,0	3,1	2,0	1,1	1,1	-1,-1	1,2	2,1
iteration_1196	2,1	0,4	0,4	0,4	-1,-1	5,0	0,4	-1,-1	3,0	0,4	2,2	0,4	0,2	1,1	0,4	4,0	0,4	4,3	4,1	4,1	0,1	0,5	0,3	1,1	-1,-1	0,3	4,3	4,1	0,5	2,2	-1,-1	4,0	0,4	0,2	-1,-1	2,3	3,1	3,3	4,0	1,3	3,1	0,3	0,4	3,0	4,0	4,0	0,4
iteration_1197	5,0	0,4	1,4	0,4	-1,-1	0,5	0,8	0,0	3,0	0,4	2,0	0,8	0,8	0,2	1,4	0,3	1,0	0,8	0,8	0,8	1,0	-1,-1	2,4	0,6	0,4	0,4	1,0	0,2	0,4	4,0	0,2	3,1	0,6	4,0	0,0	3,0	0,5	3,2	0,3	3,4	0,3	3,0	0,2	-1,-1	0,2	3,1	0,6
iteration_1198	1,1	2,1	3,0	0,0	1,1	0,2	2,0	2,0	2,0	2,0	1,3	2,0	2,0	4,0	1,0	2,0	1,0	2,0	2,0	2,0	3,0	3,0	3,0	4,0	2,0	5,0	1,0	5,0	5,0	5,0	0,0	1,0	10,0	-1,-1	0,0	4,0	6,0	-1,-1	5,0	5,0	0,4	3,0	0,2	3,2	-1,-1	2,1	5,0
iteration_1199	5,0	2,3	5,3	3,0	2,0	0,3	7,0	6,0	0,8	6,0	2,0	2,3	7,0	2,3	6,0	3,2	1,3	5,2	5,1	5,1	5,5	1,3	3,0	7,0	1,2	8,0	1,2	2,1	1,3	4,0	3,0	5,0	3,0	2,0	1,1	3,0	3,0	6,0	3,0	2,0	0,4	-1,-1	1,1	0,2	2,3	3,0	2,1
iteration_1200	1,1	-1,-1	0,1	2,4	1,0	0,4	2,0	0,4	3,0	0,4	3,1	-1,-1	0,5	2,1	2,1	3,0	0,5	0,3	-1,-1	0,1	3,4	0,1	0,1	2,4	-1,-1	2,0	0,1	4,0	1,4	2,3	3,0	0,3	3,0	2,0	-1,-1	3,0	1,2	-1,-1	0,4	1,2	0,1	1,4	0,5	1,0	-1,-1	1,3	-1,-1
iteration_1201	5,0	2,2	1,2	-1,-1	6,0	0,4	0,5	5,2	5,0	0,2	0,3	6,0	5,2	2,0	0,2	-1,-1	5,2	1,1	-1,-1	1,1	4,2	-1,-1	5,1	2,2	0,1	0,6	0,1	5,0	3,0	0,1	5,0	-1,-1	0,0	0,2	8,0	5,0	2,0	2,0	2,0	2,0	2,0	5,2	6,0	1,2	4,0	4,2	5,0
iteration_1202	2,0	-1,-1	0,1	4,2	2,1	-1,-1	4,1	4,1	3,1	0,2	0,5	4,0	-1,-1	0,5	0,2	0,4	0,3	4,0	4,3	0,4	0,2	4,3	4,2	4,4	0,4	0,2	0,6	4,0	0,3	4,0	0,1	5,0	4,2	4,0	4,2	4,1	2,2	2,2	2,2	3,2	5,0	0,2	4,0	-1,-1	1,3	0,3	4,2
iteration_1203	1,3	-1,-1	0,7	0,1	2,0	4,0	0,5	0,5	0,2	0,3	0,4	0,4	1,0	3,2	-1,-1	-1,-1	0,4	3,4	1,1	3,4	0,2	0,2	-1,-1	3,4	0,3	0,5	0,3	0,2	0,5	0,4	0,6	3,2	0,6	0,5	0,1	0,2	3,5	0,7	-1,-1	3,5	0,4	-1,-1	0,2	0,2	3,0	2,0	3,2
iteration_1204	4,0	1,1	-1,-1	0,1	0,1	4,0	-1,-1	0,1	3,0	4,0	0,4	4,5	0,1	1,3	4,0	2,0	0,1	2,0	2,1	2,0	1,0	0,6	0,8	0,4	5,0	5,0	5,0	0,3	0,5	1,3	0,8	4,0	0,5	0,5	0,0	0,6	-1,-1	2,5	2,5	2,0	3,2	0,0	-1,-1	0,2	0,5	0,5	5,0
iteration_1205	3,1	4,1	7,0	3,0	3,1	5,0	7,0	6,0	3,1	4,0	0,5	6,0	-1,-1	3,0	3,0	3,1	6,0	5,0	7,0	6,0	3,1	3,2	-1,-1	4,0	3,0	3,1	3,1	3,0	0,5	5,0	0,5	0,3	0,5	0,2	0,5	1,5	-1,-1	0,6	0,6	0,2	1,3	-1,-1	0,4	1,1	1,4	1,0	-1,-1
iteration_1206	-1,-1	5,0	4,1	7,0	4,1	2,3	3,1	4,1	3,0	3,1	0,4	8,0	8,0	1,1	7,0	5,0	4,1	5,0	0,4	0,4	2,1	4,3	4,1	4,1	5,0	6,0	-1,-1	3,1	4,1	0,4	4,1	0,5	4,1	1,3	3,1	4,1	0,3	4,2	0,4	4,3	1,2	0,4	1,1	-1,-1	0,5	1,1	0,3
iteration_1207	4,0	0,7	3,0	2,0	8,0	2,1	5,0	-1,-1	4,0	3,0	2,0	3,0	0,0	2,2	-1,-1	0,5	0,0	5,0	-1,-1	3,1	7,0	3,0	2,0	0,2	2,1	3,4	3,4	4,0	5,0	3,0	7,0	-1,-1	-1,-1	1,1	2,0	3,0	5,0	0,1	5,0	-1,-1	5,0	1,0	2,0	-1,-1	1,4	0,5	3,0
iteration_1208	1,0	3,2	-1,-1	3,0	1,2	5,0	0,0	3,0	0,4	0,0	0,5	3,0	-1,-1	0,5	6,0	1,1	3,0	1,0	4,0	4,0	-1,-1	0,3	3,3	3,4	4,0	3,1	4,0	-1,-1	5,0	5,0	5,2	4,1	8,0	0,4	2,0	5,0	9,0	5,1	7,0	3,1	4,1	0,1	0,1	4,0	0,4	0,5	-1,-1
iteration_1209	1,4	4,1	4,4	5,0	0,5	5,0	4,0	0,4	2,1	0,4	0,4	4,0	0,4	0,5	0,4	1,3	4,4	4,0	8,0	1,0	2,0	0,2	-1,-1	-1,-1	0,3	1,4	0,7	5,0	1,4	0,2	-1,-1	2,2	5,4	2,0	-1,-1	5,0	7,0	7,0	-1,-1	-1,-1	0,3	1,4	0,5	1,1	2,3	3,0	5,4
iteration_1210	1,2	4,0	-1,-1	4,0	3,0	-1,-1	4,0	4,0	4,0	2,0	1,1	4,0	5,0	-1,-1	5,0	0,5	4,0	0,3	1,2	1,2	-1,-1	1,1	1,1	2,0	3,4	-1,-1	2,1	3,1	1,1	0,5	1,1	4,1	4,0	1,1	0,2	0,3	1,1	-1,-1	1,1	5,0	4,0	0,2	3,1	-1,-1	5,0	5,1	4,0
iteration_1211	0,4	4,0	-1,-1	-1,-1	2,0	1,3	4,4	0,4	5,0	-1,-1	0,2	6,0	2,0	0,4	6,0	2,1	4,4	4,3	1,4	-1,-1	3,0	2,1	2,1	2,1	4,1	2,1	-1,-1	2,0	4,0	-1,-1	2,0	0,4	4,0	-1,-1	5,5	2,0	0,3	4,3	4,1	4,3	3,2	0,1	0,2	3,1	3,0	-1,-1	0,2
iteration_1212	-1,-1	1,1	1,2	2,4	1,2	0,3	3,0	1,4	0,2	3,0	0,5	2,2	0,2	3,0	3,0	-1,-1	2,2	1,1	-1,-1	1,2	1,1	2,4	2,4	5,0	1,2	1,2	2,2	0,5	2,0	5,0	2,1	0,4	2,4	3,0	2,1	0,1	-1,-1	2,2	0,6	0,6	4,0	3,0	2,0	2,0	0,4	2,2	2,0
iteration_1213	1,0	0,2	0,1	2,1	1,1	5,0	0,2	2,0	4,0	0,2	0,4	0,2	0,2	0,5	2,0	0,0	0,1	5,1	0,1	0,1	0,0	0,3	-1,-1	-1,-1	1,0	3,0	3,0	4,0	0,4	0,4	2,1	3,2	2,1	5,0	2,3	0,2	-1,-1	5,0	-1,-1	5,0	1,1	0,3	1,3	1,3	-1,-1	3,0	4,0
iteration_1214	5,0	0,3	0,5	0,4	0,1	5,0	0,3	5,2	2,2	-1,-1	0,4	5,2	5,2	5,0	0,3	3,0	5,2	4,1	4,1	1,1	7,0	0,4	5,2	4,2	2,2	1,1	1,2	0,5	1,2	0,3	1,2	0,5	0,4	0,3	1,2	1,0	0,3	0,3	0,6	-1,-1	1,2	1,1	2,0	1,1	0,5	0,7	1,2
iteration_1215	4,0	0,5	2,0	3,2	2,0	5,0	5,0	-1,-1	1,4	5,0	-1,-1	3,0	-1,-1	4,0	3,0	5,0	0,2	5,0	6,0	5,0	1,0	3,0	0,0	4,0	5,0	5,0	6,0	0,2	5,0	2,1	-1,-1	5,0	3,0	-1,-1	3,0	2,1	5,0	5,0	3,0	0,0	1,3	3,4	3,3	4,0	0,3	0,1	8,0
iteration_1216	5,0	2,1	0,1	6,0	0,1	4,0	4,0	4,1	1,3	4,0	3,2	2,0	-1,-1	0,4	4,1	1,4	4,1	4,0	4,0	8,0	1,1	5,0	5,0	0,1	0,5	4,4	1,1	4,0	5,0	4,0	2,0	0,5	3,0	0,4	7,0	2,0	0,5	3,0	0,5	0,0	3,0	4,4	4,0	4,0	2,0	1,4	0,0
iteration_1217	0,5	-1,-1	4,2	8,0	4,3	2,2	5,2	3,2	0,1	5,2	-1,-1	5,2	3,2	0,2	5,2	5,0	9,0	-1,-1	5,2	5,2	-1,-1	0,3	8,0	3,1	3,2	2,2	8,0	3,1	5,0	0,4	0,1	0,2	8,0	0,3	0,1	0,2	3,1	5,1	3,1	5,1	3,2	0,3	0,3	0,2	-1,-1	1,2	3,1
iteration_1218	5,0	0,4	1,0	2,0	0,0	3,0	1,4	-1,-1	2,1	1,4	0,5	6,0	6,0	5,0	6,0	0,3	1,4	1,4	2,4	1,4	1,1	5,1	5,4	7,0	5,0	5,3	-1,-1	1,3	2,0	0,4	2,0	-1,-1	2,0	3,1	2,0	1,1	1,2	1,2	1,1	1,1	0,4	4,0	1,4	1,4	-1,-1	-1,-1	1,2
iteration_1219	2,0	4,1	1,1	2,2	-1,-1	3,0	3,0	3,0	0,4	2,1	2,1	1,2	0,3	2,2	3,0	-1,-1	-1,-1	3,0	4,0	5,3	1,0	2,2	3,0	2,1	1,4	-1,-1	1,4	2,0	1,2	4,0	3,0	0,2	3,0	0,4	2,2	4,0	2,1	1,1	1,1	-1,-1	1,1	2,3	-1,-1	0,4	0,2	0,5	2,3
iteration_1220	-1,-1	1,4	1,2	3,0	1,2	3,0	2,2	3,0	0,2	1,2	0,3	1,2	1,2	0,2	2,2	2,1	2,0	4,0	3,0	-1,-1	1,2	-1,-1	0,3	1,1	2,2	2,2	2,2	5,0	2,0	0,4	3,0	5,0	4,0	4,0	4,0	2,2	4,0	4,0	3,0	6,0	0,3	5,4	1,0	-1,-1	3,0	2,0	1,0
iteration_1221	-1,-1	4,0	2,3	3,3	2,0	1,2	2,3	0,6	2,0	0,4	4,0	2,3	2,1	4,0	2,3	2,2	2,1	-1,-1	0,5	2,2	1,3	4,0	4,0	4,0	4,0	2,2	2,3	0,3	-1,-1	0,4	3,0	-1,-1	3,3	2,0	3,0	3,3	3,1	-1,-1	3,1	3,1	1,3	4,0	1,3	2,0	0,3	1,2	4,0
iteration_1222	0,3	2,2	2,3	4,4	0,2	2,5	0,7	6,0	5,0	-1,-1	5,0	-1,-1	2,4	0,5	4,3	0,5	6,0	4,4	4,3	0,4	7,0	6,0	6,0	0,6	0,7	4,4	0,7	-1,-1	5,0	2,0	-1,-1	4,0	5,0	0,3	4,4	1,4	6,0	6,0	3,0	6,0	1,1	0,6	0,5	0,3	4,0	3,1	4,1
iteration_1223	2,0	2,0	3,0	0,3	2,1	4,0	1,2	2,2	0,5	1,1	3,1	2,2	2,1	-1,-1	1,1	0,5	1,2	-1,-1	4,0	4,0	0,5	0,3	2,1	2,1	0,5	1,1	1,4	-1,-1	0,2	5,0	0,1	-1,-1	0,3	0,5	3,0	3,1	0,2	0,2	0,2	0,7	0,2	0,5	0,1	0,1	-1,-1	1,0	0,3
iteration_1224	0,2	4,0	2,0	0,3	2,0	5,0	-1,-1	0,1	5,0	0,1	0,4	0,1	2,1	1,4	2,2	4,0	0,1	3,0	2,2	2,2	2,0	0,2	0,3	2,4	3,0	5,0	3,2	0,4	0,1	0,5	0,2	-1,-1	0,3	2,0	0,3	0,2	-1,-1	2,2	0,4	0,3	0,5	0,3	0,2	0,6	0,4	3,4	0,3
iteration_1225	-1,-1	0,2	-1,-1	1,3	-1,-1	3,2	0,4	8,0	0,2	0,4	0,5	1,1	0,4	0,4	0,4	5,0	1,1	3,1	3,3	3,1	1,1	0,2	0,2	0,3	5,1	0,3	5,1	0,4	1,1	4,1	0,4	5,0	0,2	1,4	-1,-1	0,4	5,1	5,1	5,1	5,1	0,5	1,3	0,5	0,6	-1,-1	0,4	5,2
iteration_1226	0,2	2,0	0,0	1,0	2,2	2,0	1,0	1,0	5,0	1,0	1,1	1,0	1,0	4,0	0,0	1,4	0,0	2,0	1,0	1,0	-1,-1	2,0	1,0	5,0	2,4	1,0	1,0	-1,-1	5,0	0,3	0,2	2,0	0,2	0,2	1,0	0,5	2,2	2,2	0,0	0,0	0,4	0,0	-1,-1	0,1	1,2	0,4	2,0
iteration_1227	5,0	0,4	4,2	1,2	4,2	2,0	5,0	1,2	5,0	1,2	2,2	1,2	-1,-1	4,0	4,2	0,3	0,4	3,0	6,0	6,0	4,2	2,2	1,2	2,2	4,2	4,2	0,3	4,0	1,2	3,0	2,0	5,0	-1,-1	1,4	-1,-1	1,0	3,0	-1,-1	5,0	5,0	-1,-1	2,0	3,1	1,1	0,5	1,2	2,1
iteration_1228	5,0	-1,-1	4,0	3,0	1,3	1,3	5,0	-1,-1	5,5	6,0	0,5	2,0	1,0	3,2	1,0	1,4	5,0	2,0	-1,-1	5,0	1,1	0,2	-1,-1	0,2	1,4	1,4	1,4	2,0	2,2	5,0	-1,-1	2,3	1,2	2,0	1,2	4,0	0,5	0,5	-1,-1	0,5	0,2	1,2	0,2	1,2	0,2	1,1	0,3
iteration_1229	1,1	-1,-1	3,0	0,6	2,1	0,2	2,2	1,2	0,4	1,2	0,5	2,2	2,2	2,2	2,2	0,3	2,2	0,3	0,3	0,3	1,2	0,4	0,4	2,2	0,3	0,4	0,4	0,4	2,2	-1,-1	-1,-1	2,1	2,4	2,0	2,0	0,5	4,0	0,4	4,0	2,1	-1,-1	2,0	-1,-1	2,4	1,0	2,0	2,4
iteration_1230	4,0	1,4	3,4	3,0	4,0	1,1	5,0	-1,-1	2,0	1,4	4,0	1,4	-1,-1	0,2	1,4	4,1	2,4	2,1	3,0	3,4	1,4	2,4	2,4	1,1	5,0	1,1	1,1	-1,-1	2,0	0,3	3,0	4,0	3,0	2,1	3,0	1,0	3,0	4,0	2,0	3,0	2,0	3,0	4,0	4,0	-1,-1	2,3	4,0
iteration_1231	-1,-1	0,4	0,2	0,3	4,1	0,3	0,2	0,2	1,2	0,3	0,2	0,2	0,2	0,2	0,3	5,0	0,0	-1,-1	0,1	0,1	1,1	0,1	0,1	0,3	3,2	2,1	-1,-1	0,5	0,4	5,0	0,6	0,5	0,3	0,1	0,6	3,2	0,6	0,7	0,1	0,7	0,2	0,3	0,3	0,1	3,0	3,1	-1,-1
iteration_1232	1,2	0,5	0,7	0,4	1,5	-1,-1	0,3	4,0	3,0	0,8	1,4	0,3	0,5	4,0	0,3	-1,-1	0,3	0,5	0,5	0,5	1,5	1,1	1,1	0,2	0,3	0,5	0,4	0,5	4,1	2,3	0,3	1,3	4,2	0,5	0,3	2,1	5,0	5,0	4,3	0,5	0,4	0,6	0,8	0,8	5,0	4,0	1,3
iteration_1233	4,0	2,0	-1,-1	1,2	3,0	1,4	2,2	2,0	5,0	1,2	1,3	2,0	3,0	3,2	3,0	0,3	-1,-1	3,0	1,2	3,0	4,0	2,0	2,0	2,2	1,3	2,3	2,0	4,0	3,2	-1,-1	3,2	4,0	1,2	4,0	1,2	5,0	5,0	0,5	-1,-1	0,2	0,5	2,2	-1,-1	0,5	3,2	5,0	3,0
iteration_1234	5,0	-1,-1	4,4	2,3	0,3	1,1	4,3	0,7	0,4	4,3	4,0	4,3	6,0	0,5	6,0	-1,-1	4,3	4,1	5,0	0,4	0,6	7,0	5,0	2,2	2,1	5,0	5,0	2,0	0,5	2,1	-1,-1	2,3	0,2	3,2	2,2	2,1	0,5	2,2	0,5	0,5	3,2	3,2	3,2	3,2	3,1	0,3	3,3
iteration_1235	5,0	1,2	5,0	1,3	5,0	0,3	5,0	-1,-1	1,3	2,0	0,3	4,3	5,0	5,0	2,0	5,0	-1,-1	4,2	4,2	1,2	-1,-1	-1,-1	4,2	6,0	1,0	3,0	-1,-1	2,0	0,3	3,0	1,3	4,0	1,0	2,0	1,3	-1,-1	1,0	4,0	4,0	5,0	0,4	1,0	0,2	-1,-1	0,4	2,0	0,2
iteration_1236	0,2	1,4	0,6	2,0	1,2	0,4	1,4	1,4	5,0	1,4	0,4	-1,-1	1,2	3,0	1,2	0,5	1,2	1,4	0,4	1,0	0,4	1,2	1,2	3,2	0,7	0,7	0,7	8,0	1,1	0,3	2,0	5,0	1,4	5,0	1,4	-1,-1	1,4	4,4	-1,-1	2,0	2,0	2,0	2,0	2,0	0,4	1,2	1,4
iteration_1237	-1,-1	5,0	-1,-1	0,2	2,2	4,0	0,2	0,2	0,5	-1,-1	2,2	3,1	0,2	4,0	-1,-1	1,2	3,1	0,1	4,1	0,1	0,4	2,1	5,0	1,1	0,3	1,1	0,3	0,3	0,5	0,3	-1,-1	-1,-1	0,6	2,2	0,3	0,3	0,6	0,2	0,4	0,4	-1,-1	0,4	0,6	0,6	2,1	2,1	0,6
iteration_1238	-1,-1	2,3	2,1	0,0	0,4	5,0	0,1	0,1	0,5	2,0	-1,-1	2,0	0,1	-1,-1	2,0	5,0	-1,-1	0,1	0,0	-1,-1	0,3	2,3	2,3	-1,-1	6,0	3,0	4,0	0,5	4,0	1,4	0,5	0,5	-1,-1	2,2	0,0	0,4	0,3	0,3	0,8	0,2	2,0	0,2	1,2	5,0	4,0	4,2	0,5
iteration_1239	1,3	0,2	0,4	5,1	5,4	0,3	5,3	0,2	4,1	0,2	0,1	5,1	0,4	0,5	5,1	0,5	0,2	5,3	0,6	5,0	0,2	5,1	5,1	0,3	0,1	5,0	-1,-1	0,1	5,0	2,3	5,0	2,3	5,0	2,0	5,0	7,0	2,0	2,0	2,0	-1,-1	3,0	6,0	1,0	-1,-1	5,0	-1,-1	0,0
iteration_1240	1,1	5,0	4,1	1,1	2,0	3,0	4,1	1,1	5,0	1,1	0,5	4,1	0,2	4,0	4,1	3,0	1,1	5,0	5,0	2,1	4,1	4,0	0,1	-1,-1	1,1	6,0	6,0	3,0	0,2	2,0	2,1	0,5	2,1	4,0	1,1	1,1	2,5	-1,-1	2,5	2,0	0,5	3,0	1,2	2,2	5,0	7,0	2,2
iteration_1241	0,2	0,5	0,4	2,3	0,5	0,4	0,4	2,2	0,5	0,5	1,4	2,2	2,2	2,1	2,2	0,4	0,5	0,4	0,4	2,2	2,2	2,4	2,4	0,3	2,2	-1,-1	2,2	2,1	0,3	5,0	-1,-1	0,3	-1,-1	-1,-1	0,1	-1,-1	-1,-1	-1,-1	2,1	2,1	0,2	1,1	0,3	0,3	2,2	6,0	0,1
iteration_1242	5,0	2,0	4,0	0,7	4,0	0,5	1,4	3,3	4,0	1,3	5,0	1,4	1,4	2,0	1,3	2,0	3,3	1,1	0,8	1,1	5,0	-1,-1	-1,-1	-1,-1	-1,-1	1,3	-1,-1	0,2	1,4	0,5	1,0	5,0	0,7	1,0	1,0	1,5	5,3	0,3	5,4	5,4	3,2	0,0	0,2	3,0	1,4	1,4	5,0
iteration_1243	1,3	4,0	0,3	2,0	1,0	1,4	1,3	1,3	2,1	0,5	1,4	1,3	-1,-1	5,0	1,0	2,0	1,0	0,7	0,7	2,0	0,4	1,4	0,7	1,0	1,0	2,0	0,0	2,0	1,3	0,2	2,0	1,2	1,3	5,0	2,0	1,1	1,3	0,5	0,5	1,3	3,2	6,0	1,2	5,2	2,1	2,0	0,5
iteration_1244	0,4	0,4	0,2	0,8	0,6	1,0	0,2	2,2	2,3	2,0	4,0	0,0	-1,-1	4,0	2,2	3,0	2,2	0,2	-1,-1	1,2	-1,-1	4,0	4,0	0,0	2,0	3,2	-1,-1	2,0	2,0	3,0	2,0	0,3	4,0	2,1	2,0	-1,-1	2,2	2,1	2,2	2,2	2,3	2,0	2,3	2,0	4,1	4,1	4,0
iteration_1245	-1,-1	1,0	-1,-1	0,5	0,0	5,0	0,1	0,1	4,1	-1,-1	5,0	0,1	0,4	-1,-1	0,4	3,1	0,4	4,1	1,0	1,0	-1,-1	5,1	5,0	4,0	0,1	3,4	3,4	2,1	0,4	2,0	2,0	0,4	-1,-1	5,0	0,1	1,0	0,2	0,2	0,3	0,2	5,0	-1,-1	8,0	7,0	1,2	0,2	5,0
iteration_1246	0,3	0,3	0,3	5,1	-1,-1	0,4	0,1	5,3	2,1	0,4	2,1	0,4	0,1	4,0	5,0	4,0	0,1	-1,-1	0,0	0,1	2,3	0,4	2,1	1,1	2,0	2,0	7,0	1,1	5,0	0,5	0,1	1,2	1,0	0,3	6,0	-1,-1	-1,-1	0,5	0,2	2,0	-1,-1	1,1	6,0	5,1	-1,-1	-1,-1	1,2
iteration_1247	3,0	3,2	3,2	1,1	3,2	0,2	4,0	-1,-1	-1,-1	4,0	0,3	-1,-1	3,1	3,0	4,0	1,2	0,3	3,1	0,3	3,1	4,2	-1,-1	0,1	2,1	2,0	2,0	1,2	5,0	0,2	3,1	4,1	0,4	4,1	1,2	1,1	4,1	4,4	4,4	0,5	-1,-1	0,3	0,3	-1,-1	0,4	0,2	0,3	4,2
iteration_1248	0,5	3,0	3,0	3,0	3,5	3,1	0,0	3,0	2,2	3,0	2,1	3,0	3,0	-1,-1	0,0	5,0	3,0	0,1	0,1	0,1	2,0	0,1	0,1	3,0	-1,-1	5,0	0,0	2,0	3,5	2,2	2,2	2,0	3,0	2,1	5,0	-1,-1	2,0	3,0	2,0	2,0	5,0	3,1	6,0	3,1	-1,-1	2,4	5,0
iteration_1249	-1,-1	1,3	1,1	3,2	3,0	6,0	4,0	0,3	4,1	3,1	-1,-1	3,1	0,3	0,2	3,1	4,0	0,3	1,3	4,0	1,3	4,2	1,1	1,1	-1,-1	4,1	4,1	4,1	3,0	0,3	0,2	3,1	0,5	0,1	0,3	0,1	0,2	0,3	0,3	0,3	0,3	5,0	-1,-1	5,0	5,0	-1,-1	0,3	-1,-1
iteration_1250	0,5	0,2	0,4	4,0	0,3	2,0	1,4	1,0	3,0	3,4	2,0	1,4	3,0	-1,-1	1,4	0,4	1,0	1,4	1,4	2,0	0,0	2,4	2,4	3,2	1,2	0,6	0,6	5,0	5,0	4,0	0,0	5,0	3,0	0,4	3,0	6,0	6,0	-1,-1	2,0	2,0	2,2	2,4	2,4	0,6	1,3	0,3	2,4
iteration_1251	0,5	-1,-1	3,0	6,0	1,0	0,5	7,0	2,0	0,4	5,0	1,1	-1,-1	5,0	0,5	5,0	3,0	5,0	-1,-1	4,0	4,0	0,4	4,1	4,0	3,1	5,0	5,0	3,0	4,0	4,0	0,2	2,0	0,3	6,0	5,0	2,0	0,1	4,1	4,1	4,1	2,1	0,2	6,0	4,1	4,1	0,5	4,3	4,1
iteration_1252	4,0	0,4	0,2	2,1	4,2	-1,-1	2,0	-1,-1	5,0	0,3	2,3	-1,-1	0,1	1,0	-1,-1	2,0	0,3	0,4	2,4	2,4	-1,-1	0,4	2,2	1,1	0,2	2,0	4,0	2,1	4,5	0,4	-1,-1	4,0	2,1	2,2	2,1	2,1	-1,-1	3,0	5,0	3,1	2,0	4,0	3,0	3,0	-1,-1	2,0	2,1
iteration_1253	5,0	1,1	2,0	0,2	4,1	2,0	1,2	1,2	3,2	1,2	0,5	1,2	1,0	0,2	1,0	1,1	1,2	1,2	1,2	2,0	-1,-1	1,5	1,0	5,5	-1,-1	-1,-1	1,0	0,5	0,4	2,1	0,7	4,1	0,2	0,5	0,2	0,3	0,1	0,3	0,3	0,1	-1,-1	0,3	0,4	0,4	5,0	0,4	0,4
iteration_1254	1,2	2,2	0,4	3,1	1,2	1,4	0,3	0,3	0,3	0,3	0,4	-1,-1	3,2	0,3	-1,-1	3,0	3,2	1,2	1,2	1,2	0,5	0,1	0,6	0,3	3,2	3,2	6,0	5,0	0,5	0,4	3,4	0,4	2,1	0,2	-1,-1	3,2	0,4	-1,-1	0,4	-1,-1	5,0	0,2	5,1	5,1	1,4	4,0	0,2
iteration_1255	2,0	5,0	4,0	1,1	5,0	5,0	3,0	3,5	2,0	2,1	0,3	3,0	3,0	0,5	3,0	5,0	-1,-1	5,0	4,0	4,0	2,0	1,3	-1,-1	2,0	5,0	5,0	5,0	1,3	0,2	0,2	0,4	0,2	1,1	0,4	-1,-1	0,2	0,2	1,1	0,2	0,2	0,5	0,3	0,3	0,3	0,5	0,4	-1,-1
iteration_1256	1,4	0,3	0,4	-1,-1	-1,-1	0,3	0,6	5,4	-1,-1	5,4	5,0	5,0	5,0	3,0	1,0	3,1	1,4	-1,-1	0,4	0,7	0,7	9,0	1,0	7,0	4,0	1,1	-1,-1	3,0	5,0	0,4	1,0	4,0	2,0	1,4	6,0	1,0	1,0	3,0	3,0	5,0	2,3	1,4	1,3	1,3	1,3	2,0	2,0
iteration_1257	4,1	0,4	4,4	1,0	4,4	1,0	5,0	0,4	0,2	4,0	4,0	0,4	0,4	0,2	4,0	0,2	5,0	2,0	4,0	4,0	0,5	-1,-1	1,0	0,1	0,2	4,2	4,0	3,0	1,4	0,4	0,4	0,3	3,4	2,3	0,4	2,0	0,7	0,4	3,0	0,4	4,0	2,4	5,0	3,0	0,5	0,7	2,4
iteration_1258	0,5	4,0	0,5	0,9	4,5	0,2	0,5	0,10	3,2	0,10	0,3	0,4	-1,-1	4,1	0,9	2,3	0,10	0,6	0,1	0,6	-1,-1	0,1	0,2	0,6	2,4	2,4	2,5	1,4	0,5	3,0	1,0	-1,-1	0,4	2,0	0,9	2,0	0,6	0,0	0,2	0,4	0,2	1,4	1,1	1,1	0,5	1,2	4,5
iteration_1259	-1,-1	5,0	2,0	-1,-1	2,0	3,0	1,4	2,0	5,0	1,4	3,0	1,4	1,4	4,0	2,0	4,1	0,3	3,0	-1,-1	2,4	6,0	0,4	3,4	2,4	1,1	5,0	5,0	1,4	1,4	0,3	0,8	5,0	1,4	4,0	0,8	0,5	6,0	-1,-1	5,4	0,4	4,0	3,4	5,0	-1,-1	5,0	4,0	4,0
iteration_1260	0,3	0,4	0,5	2,1	0,1	0,4	0,2	1,2	0,4	-1,-1	1,1	2,4	2,4	0,2	0,2	1,1	0,2	0,5	0,5	0,5	0,1	0,5	2,1	2,1	1,1	1,1	1,1	0,2	2,0	1,3	2,1	0,4	2,1	1,4	0,1	2,3	2,1	0,4	2,3	2,3	-1,-1	0,4	0,1	0,5	0,2	-1,-1	0,1
iteration_1261	2,0	0,5	0,5	-1,-1	2,5	0,4	1,0	1,5	5,0	1,5	2,2	1,0	1,5	0,4	1,0	2,0	1,0	-1,-1	0,2	0,4	5,5	1,2	2,0	0,5	2,0	1,0	2,0	1,2	1,2	0,4	-1,-1	4,0	0,4	4,0	0,4	1,1	2,2	2,2	2,2	2,2	0,4	0,2	0,1	0,5	0,4	0,2	2,0
iteration_1262	2,1	5,0	-1,-1	0,2	1,1	0,3	4,0	5,4	0,4	0,1	5,0	0,3	0,1	4,0	0,1	0,2	0,3	-1,-1	4,3	0,0	4,2	1,1	1,2	-1,-1	0,1	0,1	0,2	0,3	-1,-1	0,4	0,3	4,0	0,5	-1,-1	0,3	0,5	2,2	2,2	2,3	2,3	1,2	0,5	1,3	0,5	0,2	0,2	2,3
iteration_1263	0,4	-1,-1	0,4	1,0	0,4	5,0	1,2	0,2	3,1	1,2	0,5	0,2	1,2	0,4	0,0	5,0	1,2	0,2	0,2	5,2	3,0	0,7	0,7	1,0	5,2	0,2	0,0	2,0	0,3	2,0	1,0	1,2	1,3	2,3	1,0	0,0	2,0	2,0	1,3	1,3	0,1	2,0	0,0	-1,-1	4,0	1,3	1,0
iteration_1264	0,4	0,3	0,6	0,5	0,1	0,2	-1,-1	0,6	0,5	0,6	0,4	0,5	0,6	3,0	0,5	4,0	0,5	0,3	-1,-1	0,5	0,7	0,5	2,0	2,3	3,2	3,3	1,3	0,2	0,5	-1,-1	0,2	2,2	0,4	5,0	0,5	0,2	-1,-1	2,2	0,4	-1,-1	0,5	4,2	0,7	0,7	5,0	-1,-1	0,7
iteration_1265	2,0	-1,-1	-1,-1	0,4	1,0	5,0	0,4	1,4	1,4	0,0	5,0	1,4	-1,-1	0,3	0,0	0,4	0,4	-1,-1	3,0	2,4	2,0	6,0	0,4	-1,-1	0,1	0,1	0,3	5,0	0,5	4,0	5,4	0,5	-1,-1	0,5	0,1	2,4	0,1	0,0	0,2	0,1	2,0	0,3	-1,-1	-1,-1	1,1	1,2	1,1
iteration_1266	4,0	4,0	3,0	0,2	-1,-1	-1,-1	3,0	3,2	4,0	0,0	0,4	0,0	-1,-1	4,0	3,0	0,4	-1,-1	1,0	1,0	1,0	5,0	0,4	0,0	3,0	0,0	3,0	0,0	1,0	0,3	4,0	0,2	0,3	0,1	2,1	-1,-1	1,0	2,2	0,2	0,2	0,1	-1,-1	2,2	0,6	3,0	1,1	-1,-1	-1,-1
iteration_1267	0,5	1,4	1,2	4,5	-1,-1	-1,-1	5,0	1,5	3,1	0,7	2,0	1,5	5,0	2,3	1,5	4,0	0,7	4,4	1,0	1,4	3,5	1,5	4,0	3,0	1,0	0,5	-1,-1	5,0	0,5	0,5	4,5	0,2	1,5	5,0	4,0	4,1	0,5	-1,-1	0,7	1,2	-1,-1	2,0	2,0	0,0	2,0	3,0	2,0
iteration_1268	2,0	0,5	1,4	0,8	1,1	0,5	1,3	0,7	5,0	-1,-1	-1,-1	0,7	1,3	5,0	0,7	4,0	1,5	1,2	1,2	0,5	2,4	0,6	-1,-1	1,1	1,3	-1,-1	3,4	0,3	0,5	5,0	0,0	0,5	0,0	0,2	0,0	2,0	0,3	0,3	0,2	0,2	2,0	0,1	0,0	0,0	-1,-1	0,4	0,0
iteration_1269	0,4	0,0	0,3	2,1	0,3	0,3	2,3	2,0	-1,-1	2,0	2,1	2,3	2,0	5,0	0,1	3,0	2,0	0,5	-1,-1	0,5	-1,-1	2,1	-1,-1	4,0	-1,-1	2,0	2,0	0,2	2,0	3,2	2,1	4,0	2,1	4,0	2,1	-1,-1	4,0	4,0	2,1	4,0	1,3	3,0	1,3	3,0	-1,-1	2,0	2,3
iteration_1270	1,0	4,0	2,0	1,1	2,0	0,4	1,0	1,0	-1,-1	3,0	0,5	3,0	2,1	0,5	0,1	4,0	1,0	0,4	0,0	1,4	1,0	1,4	1,4	2,1	1,0	-1,-1	1,1	5,0	4,1	0,3	8,0	1,2	4,1	0,2	5,0	4,0	5,0	4,2	-1,-1	0,3	3,2	4,2	4,2	4,2	1,3	1,2	4,2
iteration_1271	3,0	2,2	3,0	2,0	2,2	0,2	2,0	3,0	0,3	2,0	2,0	1,0	3,0	-1,-1	1,0	-1,-1	4,0	0,0	-1,-1	2,2	1,2	3,0	0,0	3,0	1,0	-1,-1	-1,-1	0,2	2,1	-1,-1	-1,-1	0,4	2,0	0,2	2,0	0,7	0,4	2,0	2,4	0,4	-1,-1	0,2	2,0	2,2	5,0	5,0	-1,-1
iteration_1272	0,2	3,1	0,1	0,2	0,4	0,5	0,2	0,3	-1,-1	0,1	0,3	0,0	0,2	0,2	0,1	0,2	0,1	0,0	0,5	-1,-1	2,2	0,2	0,1	0,1	0,1	0,1	0,3	0,3	0,5	2,0	0,1	1,3	0,6	5,0	0,1	1,0	1,5	0,8	1,5	1,5	0,2	5,0	0,2	-1,-1	5,0	-1,-1	-1,-1
iteration_1273	4,0	0,4	0,4	2,1	0,4	5,0	0,1	0,1	2,0	0,5	4,0	0,1	2,4	0,5	2,0	0,3	2,0	0,0	-1,-1	0,0	1,1	2,1	2,1	-1,-1	0,2	0,2	2,1	-1,-1	2,1	-1,-1	2,1	-1,-1	0,2	0,3	4,0	-1,-1	0,1	0,2	0,3	0,1	0,4	2,0	2,4	2,4	0,5	0,2	0,4
iteration_1274	0,5	1,3	0,6	3,0	1,3	-1,-1	1,3	2,3	5,0	2,3	1,1	1,3	2,3	5,0	-1,-1	3,0	2,3	0,6	0,3	0,3	5,0	1,3	2,0	4,3	0,3	2,0	5,0	2,1	2,0	2,2	3,0	3,1	1,1	0,4	3,0	4,0	-1,-1	4,0	4,0	0,2	2,0	1,3	0,3	2,3	5,0	3,3	0,1
iteration_1275	3,2	1,2	0,4	-1,-1	3,2	1,1	0,2	0,2	2,0	0,2	4,0	0,2	0,2	5,0	0,4	0,5	0,4	0,1	-1,-1	0,1	2,0	0,2	4,0	3,2	0,3	-1,-1	0,3	-1,-1	0,5	-1,-1	0,5	0,4	0,3	2,1	0,2	0,2	0,4	0,3	0,7	0,0	-1,-1	2,0	0,0	5,0	0,5	0,1	0,4
iteration_1276	2,0	-1,-1	0,0	0,1	2,2	0,4	0,1	-1,-1	2,3	0,1	2,0	0,1	0,1	4,1	0,1	0,2	0,0	0,4	0,1	0,1	0,0	1,1	1,1	0,2	0,0	0,0	0,3	0,2	-1,-1	0,4	3,1	4,0	0,1	0,3	0,1	0,1	3,1	3,1	3,1	3,1	5,0	0,1	5,1	-1,-1	2,2	-1,-1	0,2
iteration_1277	4,0	4,1	4,1	1,2	0,1	3,1	-1,-1	0,3	4,0	-1,-1	2,0	5,0	-1,-1	0,5	4,2	3,2	4,2	2,0	1,1	1,1	-1,-1	6,0	3,0	-1,-1	3,2	0,4	4,2	2,0	0,5	2,1	1,3	1,3	1,2	-1,-1	1,3	3,0	1,2	1,3	2,0	1,2	0,4	3,0	2,2	1,2	1,3	2,3	1,2
iteration_1278	2,3	4,0	5,0	1,1	1,3	0,3	4,0	4,0	1,3	3,0	2,0	3,0	4,0	-1,-1	3,1	0,5	3,0	1,3	1,0	1,3	4,0	1,0	4,0	1,2	3,4	3,4	0,5	3,0	0,5	0,3	1,1	0,5	2,1	4,0	2,1	0,3	0,1	2,0	2,5	0,6	4,0	2,1	2,1	2,1	3,1	0,0	0,2
iteration_1279	-1,-1	0,5	1,1	1,2	3,1	3,1	0,3	2,0	0,5	2,0	0,4	2,0	2,0	0,2	2,0	3,0	0,3	3,1	0,3	0,2	1,0	1,2	-1,-1	1,1	1,0	1,0	1,0	2,0	0,5	4,1	1,3	3,0	1,2	0,5	1,2	5,0	3,0	1,2	-1,-1	2,2	4,0	0,5	3,3	1,3	0,5	0,7	4,0
iteration_1280	0,5	-1,-1	2,3	2,0	2,3	2,1	4,0	-1,-1	2,3	2,0	0,1	4,0	2,3	0,2	0,3	0,5	4,0	2,1	2,1	4,0	2,0	2,0	2,0	2,1	0,4	0,4	0,1	3,0	2,1	3,0	3,1	4,1	4,1	2,3	5,0	-1,-1	0,2	0,1	0,2	4,0	-1,-1	5,0	6,0	7,0	0,5	-1,-1	2,1
iteration_1281	0,2	1,4	1,1	0,1	-1,-1	0,5	0,2	0,1	0,5	7,0	0,3	-1,-1	0,2	2,2	1,1	0,4	1,0	0,1	0,1	0,6	0,2	0,2	0,3	0,3	1,2	1,2	-1,-1	2,0	0,2	4,0	2,1	1,1	0,1	2,0	2,1	3,0	0,2	1,0	1,0	1,0	-1,-1	3,0	1,1	2,1	0,4	1,1	1,1
iteration_1282	0,2	4,0	2,1	1,1	2,1	5,0	1,1	0,2	0,1	1,1	5,0	1,1	-1,-1	4,0	3,0	0,4	3,0	6,0	0,1	6,0	0,2	4,1	5,0	0,3	-1,-1	2,4	1,0	2,1	1,4	4,0	0,5	1,3	1,1	0,3	3,0	2,4	2,0	1,1	1,3	1,1	1,2	2,3	1,3	2,2	4,0	-1,-1	1,3
iteration_1283	0,4	-1,-1	3,4	1,2	3,0	0,5	3,2	3,2	0,5	3,2	4,0	0,6	3,2	2,0	3,2	5,0	0,6	0,5	-1,-1	0,4	4,0	2,4	2,4	1,2	5,0	3,2	3,2	4,0	0,4	2,0	1,2	0,3	3,2	0,4	-1,-1	3,0	0,2	3,0	0,2	0,2	2,2	-1,-1	5,0	2,1	0,3	-1,-1	2,0
iteration_1284	-1,-1	1,3	1,3	0,3	2,0	0,0	1,3	0,6	0,4	1,0	-1,-1	0,6	0,3	3,2	0,3	2,1	1,0	0,6	-1,-1	1,3	0,7	3,3	3,3	3,0	2,0	2,0	2,0	0,5	1,3	3,0	-1,-1	0,4	0,8	0,3	0,3	3,5	0,5	0,5	-1,-1	0,7	0,3	0,3	0,1	0,2	5,0	0,0	0,3
iteration_1285	-1,-1	0,5	0,3	2,4	0,3	5,0	0,6	0,5	3,2	0,5	0,4	0,6	0,5	2,1	2,1	0,5	0,3	3,2	2,2	3,4	0,3	0,6	0,4	-1,-1	2,1	2,1	0,5	3,0	0,4	3,0	1,4	0,2	1,4	0,3	1,0	4,0	1,1	1,1	1,1	0,5	-1,-1	0,3	0,4	1,0	4,0	2,3	0,2
iteration_1286	0,4	0,2	0,1	-1,-1	0,5	0,2	-1,-1	0,0	4,0	0,0	1,0	0,1	0,1	4,1	0,1	-1,-1	0,1	2,1	0,1	2,0	2,0	0,1	0,0	4,1	5,0	5,1	-1,-1	5,0	0,2	2,0	0,2	-1,-1	0,2	3,0	0,0	-1,-1	0,2	0,0	-1,-1	4,2	0,5	2,0	-1,-1	-1,-1	0,4	1,2	0,0
iteration_1287	5,0	2,2	4,2	-1,-1	-1,-1	2,0	0,3	0,3	0,4	4,1	1,4	4,1	0,3	3,0	0,3	0,5	0,4	1,1	-1,-1	4,1	0,3	-1,-1	1,1	3,2	0,7	0,2	0,6	3,2	0,5	0,4	0,3	1,3	0,3	0,4	0,6	0,3	0,5	1,2	0,4	-1,-1	0,2	0,8	0,4	0,6	-1,-1	2,4	-1,-1
iteration_1288	0,5	4,0	1,3	2,4	3,2	3,0	3,0	1,4	4,0	-1,-1	1,1	1,4	-1,-1	0,5	0,7	4,0	1,4	1,0	4,0	2,0	2,4	0,5	1,4	0,5	2,4	2,4	2,4	2,3	0,5	2,3	2,1	4,0	0,4	2,0	2,1	2,1	0,3	4,3	-1,-1	4,3	0,5	1,1	1,3	0,0	-1,-1	-1,-1	0,6
iteration_1289	2,0	4,1	-1,-1	6,0	5,0	0,4	5,0	5,0	3,0	2,0	3,1	2,0	6,0	4,0	5,0	2,0	6,0	4,2	4,2	4,2	2,0	-1,-1	1,1	4,0	-1,-1	2,0	5,0	3,0	5,0	5,0	6,0	1,2	2,0	1,2	7,0	0,0	2,2	1,0	0,2	2,2	4,0	2,2	6,0	-1,-1	1,1	2,0	4,0
iteration_1290	3,2	2,3	2,2	0,1	5,0	3,2	2,1	2,1	3,0	0,3	3,0	0,2	2,0	-1,-1	2,0	3,0	0,3	2,2	3,1	3,1	2,1	2,0	1,2	6,0	3,0	1,0	1,0	4,0	0,4	1,3	-1,-1	5,0	4,1	1,1	4,3	1,1	3,0	0,1	4,0	4,0	0,4	0,4	0,5	0,3	2,0	-1,-1	4,2
iteration_1291	5,0	2,2	5,0	3,0	4,0	-1,-1	4,0	4,0	4,0	4,0	0,5	4,0	5,0	2,0	4,0	-1,-1	3,0	5,0	2,2	2,2	2,0	2,5	2,5	4,0	4,0	-1,-1	4,0	5,0	-1,-1	5,0	6,0	-1,-1	5,0	3,0	3,0	9,0	-1,-1	6,0	4,3	1,3	4,0	3,0	3,0	3,0	2,2	4,0	6,0
iteration_1292	0,4	5,0	5,0	-1,-1	5,0	0,9	6,0	4,0	0,4	6,0	3,2	6,0	6,0	-1,-1	6,0	0,1	1,0	6,0	9,0	6,0	0,0	5,2	8,0	5,2	5,0	1,1	-1,-1	4,0	4,1	3,0	5,0	0,5	1,1	-1,-1	1,1	-1,-1	1,0	1,5	1,0	0,6	1,1	-1,-1	3,1	2,0	5,0	7,0	1,1
iteration_1293	-1,-1	-1,-1	2,0	0,5	0,8	-1,-1	1,2	1,2	-1,-1	1,2	0,3	1,3	1,3	1,4	1,2	2,0	-1,-1	3,0	0,2	3,0	3,2	0,6	1,0	0,7	2,0	1,2	2,0	2,3	3,2	2,1	3,3	2,3	5,0	0,4	3,3	3,1	2,3	5,0	5,0	2,3	5,0	0,4	3,1	3,0	-1,-1	3,1	3,3
iteration_1294	5,0	-1,-1	0,0	3,0	0,0	3,0	2,0	2,0	-1,-1	0,2	0,5	2,0	0,2	3,1	2,0	5,0	0,2	2,0	2,0	3,0	2,2	2,3	0,2	0,1	2,0	2,0	4,0	-1,-1	4,0	5,0	2,0	1,0	2,2	4,0	2,0	-1,-1	-1,-1	0,2	1,2	0,2	1,1	6,0	5,0	2,1	3,0	5,0	4,2
iteration_1295	2,2	0,5	0,6	2,2	0,6	1,1	0,6	0,4	0,4	2,2	5,0	2,2	2,4	3,2	2,2	0,5	0,6	1,2	0,3	0,3	0,6	6,0	3,0	3,4	0,4	0,4	2,3	0,4	-1,-1	2,0	2,2	3,0	2,2	4,0	2,2	-1,-1	3,0	4,0	2,2	3,0	2,0	-1,-1	4,0	2,0	3,2	3,0	4,0
iteration_1296	5,0	-1,-1	0,1	0,4	0,1	0,3	0,2	0,2	5,0	0,2	0,3	0,3	0,2	5,0	-1,-1	3,0	0,3	0,5	0,0	0,3	-1,-1	-1,-1	0,1	4,0	0,0	0,2	3,0	1,2	0,3	0,4	1,2	4,1	0,4	0,4	0,4	0,3	0,3	0,3	0,3	0,3	2,1	0,3	0,2	-1,-1	7,0	0,2	0,2
iteration_1297	2,0	5,0	3,0	0,3	4,0	-1,-1	3,0	0,3	0,5	3,0	0,5	0,0	3,3	4,0	0,3	0,4	-1,-1	-1,-1	3,1	3,1	-1,-1	-1,-1	0,5	1,3	0,5	0,0	0,5	0,4	3,0	5,0	3,1	1,4	3,3	-1,-1	0,1	1,1	3,4	1,3	0,7	0,7	4,0	0,4	0,4	-1,-1	0,4	1,1	0,4
iteration_1298	0,4	2,2	2,1	-1,-1	2,3	4,0	-1,-1	0,5	0,5	1,1	4,0	-1,-1	2,4	1,2	2,4	3,0	3,0	2,4	4,0	2,4	0,1	2,4	2,4	-1,-1	1,4	1,4	-1,-1	0,4	2,0	-1,-1	1,4	0,4	1,0	0,6	1,0	1,4	0,1	1,1	1,1	0,3	0,3	0,1	0,4	0,1	1,3	1,1	0,1
iteration_1299	1,4	1,1	-1,-1	0,1	1,1	4,0	0,4	1,1	0,4	1,0	1,4	-1,-1	0,4	0,4	0,4	1,0	1,1	3,0	1,4	3,4	1,4	2,0	2,0	0,0	0,4	1,4	0,0	0,3	-1,-1	3,0	-1,-1	-1,-1	-1,-1	3,1	0,4	-1,-1	0,4	0,0	0,5	0,0	2,0	3,2	1,2	1,2	4,0	4,1	0,6
iteration_1300	0,2	0,4	0,1	4,2	0,1	5,0	0,2	0,2	3,0	0,2	5,0	-1,-1	4,0	-1,-1	4,1	-1,-1	0,3	2,2	5,0	0,0	3,2	5,0	-1,-1	2,0	1,1	0,3	0,3	5,0	3,2	2,2	4,0	0,5	7,0	5,0	4,0	-1,-1	-1,-1	4,3	-1,-1	3,2	2,0	5,0	3,0	3,0	1,2	3,2	1,2
iteration_1301	0,3	0,2	0,4	0,2	0,1	3,0	0,3	0,1	2,0	0,1	0,4	0,1	0,5	-1,-1	0,5	0,4	0,1	1,0	2,3	2,0	1,0	-1,-1	0,4	0,6	0,7	0,2	0,7	2,2	0,4	1,2	2,1	-1,-1	2,4	4,0	-1,-1	3,0	0,6	3,0	0,6	2,2	5,0	1,4	2,4	3,4	2,0	3,0	0,8
iteration_1302	1,2	4,0	3,0	0,4	3,0	0,4	2,3	1,3	1,1	2,1	2,0	1,3	1,3	0,5	1,3	0,3	1,1	0,4	0,4	2,1	0,4	3,0	2,3	0,4	1,2	0,5	0,4	0,3	0,4	5,0	0,3	0,5	0,4	1,2	0,3	-1,-1	-1,-1	0,7	-1,-1	0,7	0,4	5,0	1,3	0,3	0,2	0,3	1,4
iteration_1303	4,0	2,0	2,2	1,3	0,2	3,0	0,5	2,3	2,0	1,2	0,2	2,3	3,0	0,5	0,5	4,0	0,5	3,2	3,3	0,2	1,3	0,4	2,1	2,0	-1,-1	2,3	-1,-1	1,3	5,0	0,2	-1,-1	3,0	5,0	1,3	1,3	4,0	4,0	7,0	-1,-1	7,0	0,2	0,6	0,5	0,5	4,0	0,3	1,3
iteration_1304	0,3	5,0	4,0	0,2	0,5	4,1	0,1	0,1	0,3	4,1	1,3	4,1	0,1	1,1	4,1	5,0	-1,-1	0,2	4,1	4,0	0,0	5,0	0,4	1,0	5,1	0,1	5,1	0,2	3,1	0,2	0,2	0,5	-1,-1	2,0	0,2	0,3	3,4	0,5	3,4	3,4	1,4	2,1	0,5	1,1	2,0	2,0	3,4
iteration_1305	2,1	0,5	0,2	7,0	0,2	0,4	-1,-1	-1,-1	-1,-1	4,1	1,2	3,1	3,1	0,2	3,1	5,0	3,1	0,3	-1,-1	0,3	0,3	1,1	0,3	3,0	4,1	4,0	4,0	0,1	4,0	5,0	3,0	5,0	2,0	5,0	3,0	8,0	5,0	7,0	7,0	5,0	3,2	8,0	5,2	6,0	5,0	2,0	10,0
iteration_1306	0,5	-1,-1	0,5	3,0	0,5	-1,-1	2,0	2,0	0,5	1,0	-1,-1	1,0	2,0	5,0	1,5	3,1	2,0	0,0	0,4	2,0	2,0	0,0	1,2	4,0	3,5	1,1	3,5	2,0	2,0	3,0	1,0	0,4	1,0	0,4	3,0	3,0	1,2	1,2	1,2	1,2	4,0	1,2	4,0	1,2	2,1	0,3	1,2
iteration_1307	1,1	0,2	0,1	2,1	0,1	1,4	2,0	2,1	2,1	-1,-1	3,1	2,0	2,0	0,2	2,0	2,0	2,0	-1,-1	0,4	0,4	0,2	0,1	5,0	0,3	3,0	1,0	1,0	1,1	4,0	5,0	3,0	-1,-1	3,0	5,0	2,1	-1,-1	-1,-1	-1,-1	-1,-1	2,1	0,2	4,1	0,2	0,2	0,1	1,1	0,2
iteration_1308	4,1	2,0	5,0	1,1	5,0	1,0	2,0	0,0	4,0	2,0	3,0	2,0	4,1	5,0	5,0	0,3	4,1	1,0	2,0	2,0	5,0	-1,-1	4,0	7,0	4,1	4,2	-1,-1	1,4	3,1	0,3	4,0	0,1	3,4	1,1	3,4	3,2	0,4	3,0	3,0	-1,-1	5,0	3,1	3,1	6,0	5,0	-1,-1	0,1
iteration_1309	1,4	4,1	-1,-1	1,2	0,5	0,1	0,6	0,3	5,0	0,3	0,5	0,3	0,3	0,5	0,3	-1,-1	-1,-1	0,3	0,4	-1,-1	5,2	-1,-1	0,3	0,3	1,1	1,1	4,1	1,4	-1,-1	-1,-1	1,1	2,3	0,6	0,1	1,1	4,0	5,0	0,7	2,2	0,5	0,5	0,1	-1,-1	0,6	0,3	0,2	0,2
iteration_1310	2,0	3,0	0,0	5,0	0,0	4,0	2,0	2,0	3,0	0,2	-1,-1	2,0	2,0	2,0	0,2	4,0	0,2	2,0	4,0	0,0	3,0	3,0	-1,-1	2,0	0,2	-1,-1	0,2	0,4	4,0	3,0	2,2	-1,-1	2,2	2,3	2,2	0,2	5,2	0,2	5,2	5,2	5,0	0,5	4,3	-1,-1	0,5	0,5	9,0
iteration_1311	0,3	2,2	2,1	5,1	-1,-1	2,3	0,2	0,2	0,3	0,2	0,5	2,1	7,0	1,4	0,2	2,0	-1,-1	0,4	2,1	2,1	0,3	-1,-1	2,4	6,0	-1,-1	1,1	1,1	5,0	-1,-1	5,0	0,3	1,1	0,3	0,5	0,1	2,0	0,4	0,4	-1,-1	1,0	2,1	1,1	3,0	1,1	0,5	1,1	2,3
iteration_1312	4,0	1,4	2,0	1,3	3,4	1,1	1,3	2,0	4,0	2,0	1,2	1,3	2,0	1,4	2,0	-1,-1	1,3	1,1	1,3	0,4	4,0	0,5	1,3	1,4	1,2	3,0	1,2	0,4	1,0	1,2	0,1	2,2	0,1	5,0	1,3	1,1	2,0	0,5	2,1	0,2	3,0	5,0	3,0	5,0	1,2	5,0	2,0
iteration_1313	2,3	-1,-1	3,0	2,2	1,3	5,0	3,0	4,0	-1,-1	3,0	3,0	1,2	4,0	2,0	-1,-1	1,4	4,0	5,0	5,0	4,0	2,1	3,2	1,0	4,0	-1,-1	2,0	2,4	1,2	3,0	-1,-1	3,0	2,0	1,2	-1,-1	2,0	3,0	2,0	2,0	2,0	2,0	0,4	1,0	0,3	5,5	4,0	2,0	1,3
iteration_1314	0,2	1,3	1,1	6,0	1,1	4,0	6,0	2,0	5,0	5,1	0,3	5,1	2,0	4,0	1,1	-1,-1	-1,-1	2,0	2,0	8,0	2,0	-1,-1	5,3	2,0	1,2	0,3	0,3	5,0	1,3	5,0	1,0	3,0	5,3	-1,-1	0,3	4,0	-1,-1	8,0	5,0	0,3	4,1	-1,-1	6,0	0,4	2,0	-1,-1	-1,-1
iteration_1315	0,4	2,2	0,5	-1,-1	0,5	-1,-1	1,2	0,5	-1,-1	1,2	0,4	1,3	0,4	0,3	0,4	0,2	1,2	-1,-1	1,1	3,2	0,5	1,0	0,3	0,3	-1,-1	0,3	0,3	0,3	1,0	5,0	0,2	0,1	1,1	5,0	0,1	1,0	0,2	0,2	1,1	1,1	2,0	2,1	2,1	4,0	5,0	5,0	2,1
iteration_1316	0,5	-1,-1	4,3	2,2	1,2	1,2	2,3	6,0	3,0	-1,-1	3,1	6,0	4,2	0,5	0,5	0,3	2,3	2,2	0,5	0,5	6,0	4,1	-1,-1	4,3	0,6	0,6	0,2	-1,-1	3,2	0,2	1,2	0,5	4,0	-1,-1	1,2	1,1	3,4	-1,-1	3,4	10,0	0,3	-1,-1	0,5	0,7	-1,-1	2,4	3,2
iteration_1317	3,1	2,1	5,0	2,0	5,0	-1,-1	2,0	2,0	9,0	2,0	3,0	5,0	5,0	2,3	3,0	2,0	3,0	5,0	-1,-1	2,0	2,0	4,0	-1,-1	2,3	4,0	1,0	1,0	0,4	2,0	2,1	2,4	4,0	2,0	5,0	0,0	0,5	5,0	3,0	3,0	1,0	3,0	2,0	1,0	-1,-1	0,4	2,2	-1,-1
iteration_1318	4,0	-1,-1	2,4	2,4	2,4	0,4	0,8	2,4	5,0	2,4	0,3	2,4	0,3	0,5	2,4	0,2	2,4	-1,-1	0,4	0,8	5,0	2,1	-1,-1	0,5	0,6	0,4	2,2	-1,-1	3,0	1,4	2,4	5,0	2,1	0,5	1,4	3,0	3,0	1,1	6,0	4,1	0,4	0,5	0,6	0,6	3,1	3,4	1,4
iteration_1319	5,0	2,3	3,0	1,5	3,0	3,0	5,4	-1,-1	0,4	3,0	3,0	1,5	2,0	0,4	2,5	4,0	2,0	-1,-1	2,0	4,0	2,1	0,5	3,5	1,2	1,5	3,5	3,0	2,0	0,5	3,0	-1,-1	0,5	1,5	5,0	1,0	0,0	0,5	0,5	0,5	1,0	5,0	2,0	2,0	5,0	0,5	1,5	1,0
iteration_1320	0,5	0,4	0,4	2,2	0,6	-1,-1	2,1	2,1	3,1	-1,-1	5,0	2,1	0,5	1,0	2,1	0,3	2,1	2,4	2,4	2,4	2,3	5,1	7,0	0,2	2,0	-1,-1	2,0	2,0	0,5	0,5	2,3	0,3	0,3	4,0	0,2	0,8	0,6	0,6	0,6	0,3	0,4	2,2	2,3	0,5	0,3	2,2	2,3
iteration_1321	4,1	3,0	4,0	0,7	7,0	0,2	4,2	0,2	2,0	0,2	1,2	4,2	4,3	-1,-1	0,2	3,0	0,2	0,4	0,2	4,0	0,0	5,0	5,0	-1,-1	2,0	1,2	-1,-1	-1,-1	0,4	4,0	2,3	1,0	0,5	2,0	0,5	3,0	1,3	0,2	0,3	1,3	4,0	0,2	3,0	1,2	0,2	2,1	-1,-1
iteration_1322	3,2	1,0	4,0	5,0	1,2	3,0	5,0	4,0	0,3	5,0	-1,-1	6,0	3,0	-1,-1	6,0	5,0	4,0	3,0	4,0	-1,-1	1,0	4,0	3,3	-1,-1	5,0	5,0	5,0	4,0	3,0	2,1	2,0	2,2	2,0	0,5	2,0	0,1	2,0	4,0	2,0	4,0	-1,-1	0,1	1,1	4,1	0,3	1,5	2,1
iteration_1323	2,1	3,2	0,3	1,0	5,0	0,4	0,1	1,2	0,5	1,2	4,0	0,2	1,2	0,2	0,1	0,5	1,1	0,3	0,2	-1,-1	0,2	4,2	4,0	0,3	0,2	0,5	0,1	1,2	4,0	1,5	1,0	1,2	0,2	1,4	5,0	0,5	1,0	1,0	0,4	1,0	3,0	4,4	-1,-1	2,4	-1,-1	1,1	1,0
iteration_1324	3,0	3,0	0,0	-1,-1	6,0	-1,-1	4,0	-1,-1	-1,-1	-1,-1	3,0	4,0	4,0	5,0	4,0	3,0	4,0	0,1	0,1	4,1	0,5	3,0	0,0	3,0	6,0	2,0	5,0	3,0	5,0	0,2	4,0	1,1	7,0	0,2	4,0	3,0	1,0	5,0	5,0	4,1	4,0	0,1	3,0	1,1	3,0	1,1	3,1
iteration_1325	5,0	1,2	2,2	-1,-1	3,0	2,0	0,5	0,5	2,0	-1,-1	3,2	1,2	-1,-1	3,1	2,3	0,1	3,0	1,2	1,2	1,2	1,3	3,2	0,4	-1,-1	2,3	-1,-1	4,0	1,3	1,2	2,1	-1,-1	3,0	2,0	-1,-1	1,2	0,4	4,0	4,0	1,0	1,0	0,3	-1,-1	0,3	0,3	0,4	3,2	3,2
iteration_1326	-1,-1	-1,-1	3,0	-1,-1	-1,-1	1,3	5,0	3,0	-1,-1	3,0	2,0	-1,-1	3,0	3,1	4,0	0,3	3,0	4,0	2,3	3,3	4,0	3,0	3,0	5,0	2,3	2,0	2,3	2,3	3,0	4,0	3,3	4,0	5,0	-1,-1	5,0	4,0	6,0	0,4	2,0	6,0	1,4	2,1	3,0	1,1	0,5	0,4	5,0
iteration_1327	-1,-1	4,1	-1,-1	2,4	1,1	0,4	1,4	1,4	0,5	-1,-1	3,0	3,0	3,0	2,2	0,4	0,3	1,4	-1,-1	1,3	0,7	-1,-1	5,0	5,0	3,0	0,7	1,3	0,7	-1,-1	2,2	0,4	2,0	3,0	0,2	1,0	-1,-1	2,2	3,0	3,2	-1,-1	3,0	5,0	1,4	4,0	3,0	0,4	0,0	4,0
iteration_1328	1,4	2,1	1,1	0,4	3,0	1,4	0,5	1,4	2,0	1,4	0,5	1,0	0,1	4,0	1,4	0,4	1,0	0,5	1,4	0,5	-1,-1	1,0	0,0	0,1	0,4	0,8	0,8	0,5	-1,-1	5,0	0,5	3,0	0,5	5,0	-1,-1	3,1	0,4	3,4	0,4	0,1	0,4	2,1	2,4	2,4	-1,-1	3,3	0,4
iteration_1329	-1,-1	0,4	0,3	0,1	0,3	2,3	0,2	0,3	2,0	0,0	5,0	0,3	-1,-1	5,0	0,2	3,0	0,2	0,4	2,1	2,1	2,1	0,1	0,2	5,1	3,1	0,1	0,1	3,1	-1,-1	0,4	3,1	4,0	6,0	5,0	6,0	-1,-1	4,0	4,0	4,0	-1,-1	1,1	8,0	6,0	-1,-1	0,5	5,1	4,0
iteration_1330	3,0	5,0	2,0	5,0	5,0	0,5	1,0	1,0	4,0	1,0	1,3	1,0	-1,-1	0,5	-1,-1	0,5	1,0	0,1	0,4	1,1	3,0	0,3	0,3	1,4	0,3	-1,-1	0,3	0,5	0,2	4,1	0,1	3,2	-1,-1	2,0	0,6	0,1	-1,-1	3,1	3,1	0,3	4,1	1,1	5,0	0,2	3,0	1,0	7,0
iteration_1331	3,1	1,4	0,5	0,2	0,5	5,0	0,6	0,4	3,0	-1,-1	4,1	0,3	0,6	4,0	0,6	-1,-1	0,3	3,2	3,4	3,2	0,4	4,1	0,3	0,4	0,4	0,6	0,5	0,5	4,0	-1,-1	4,2	2,2	4,3	5,0	4,2	4,1	4,2	0,5	0,5	6,0	3,0	-1,-1	3,0	0,3	0,4	4,4	-1,-1
iteration_1332	0,2	2,0	2,1	1,0	-1,-1	-1,-1	1,1	1,1	2,0	2,0	1,3	1,1	2,0	0,2	1,1	4,0	3,0	1,3	1,3	1,3	1,1	-1,-1	2,0	2,2	3,0	3,0	2,1	0,4	2,0	0,5	1,0	5,0	1,0	3,2	1,0	0,3	0,0	5,0	6,0	6,0	0,4	-1,-1	3,2	1,2	0,3	0,3	0,2
iteration_1333	2,2	0,4	2,3	1,2	0,3	1,1	0,3	0,3	1,1	0,3	1,3	4,3	2,0	0,2	2,0	2,0	6,0	-1,-1	1,3	1,3	-1,-1	5,0	1,3	-1,-1	1,0	1,0	-1,-1	5,0	0,3	4,0	-1,-1	-1,-1	1,3	4,0	-1,-1	2,3	-1,-1	0,5	-1,-1	1,2	5,0	2,3	5,3	5,3	0,2	2,1	5,2
iteration_1334	5,0	2,0	6,0	0,2	6,0	1,4	5,0	5,2	2,0	1,0	1,2	5,2	1,0	0,4	1,0	0,3	5,2	-1,-1	1,0	1,0	0,2	0,4	6,0	1,2	1,2	0,2	1,1	2,0	1,2	4,0	2,2	0,5	1,0	5,0	0,2	6,0	0,3	0,2	0,3	-1,-1	1,1	3,2	0,3	3,1	3,5	6,0	0,5
iteration_1335	4,0	3,0	-1,-1	3,0	5,0	-1,-1	3,0	-1,-1	3,1	3,0	-1,-1	3,0	2,0	0,5	3,0	4,0	2,0	5,0	-1,-1	1,0	5,0	0,2	-1,-1	0,4	4,0	3,0	4,0	4,0	1,1	0,4	-1,-1	2,0	2,1	0,5	2,1	0,4	2,1	-1,-1	0,1	2,0	2,3	2,4	0,7	2,4	3,0	2,1	0,4
iteration_1336	0,2	1,0	1,0	2,1	-1,-1	5,0	2,0	3,0	4,0	2,0	4,0	2,0	3,0	2,0	0,1	0,5	0,0	7,0	7,0	5,0	1,0	3,0	3,0	3,0	0,3	0,3	0,3	3,0	0,5	2,0	-1,-1	2,1	1,4	5,0	2,4	1,4	2,4	0,5	3,0	1,1	5,0	5,0	-1,-1	7,0	-1,-1	4,0	3,4
iteration_1337	0,2	3,0	3,1	2,0	0,1	0,4	4,0	4,0	0,4	1,1	2,1	4,0	1,1	2,2	-1,-1	0,2	1,1	1,3	3,1	1,1	3,4	1,1	1,1	2,1	3,2	3,2	1,2	3,0	2,0	1,1	3,0	0,3	-1,-1	3,2	3,0	3,0	2,0	2,3	1,0	2,0	-1,-1	5,0	2,0	2,0	2,2	7,0	4,0
iteration_1338	0,2	0,2	0,2	0,1	0,2	4,1	0,1	0,1	0,5	0,0	-1,-1	0,0	-1,-1	2,1	0,0	5,0	0,1	0,2	0,1	0,2	0,2	0,2	0,2	2,0	-1,-1	5,0	0,0	0,3	0,2	0,2	0,4	-1,-1	0,1	2,1	0,4	0,1	1,1	1,0	1,0	0,2	0,5	2,3	0,4	2,1	2,2	-1,-1	0,2
iteration_1339	0,3	0,3	0,2	2,0	0,5	1,0	1,0	1,0	2,1	1,0	0,3	-1,-1	-1,-1	-1,-1	-1,-1	5,0	1,0	1,0	-1,-1	2,0	2,0	1,3	0,3	4,0	0,2	1,0	1,0	1,4	1,4	3,1	1,4	5,0	0,8	4,0	1,4	-1,-1	4,4	4,4	1,4	4,4	0,2	2,4	5,5	0,6	-1,-1	2,3	0,6
iteration_1340	0,5	1,3	1,0	3,0	1,0	5,0	4,0	1,0	0,5	0,0	0,4	1,0	0,0	4,0	3,0	0,9	1,0	1,0	-1,-1	1,0	1,2	0,2	1,2	2,0	0,0	4,0	7,0	0,4	3,1	5,0	3,0	1,3	0,5	4,1	3,4	5,0	-1,-1	1,4	0,7	1,1	3,0	7,0	3,0	-1,-1	1,2	5,0	0,3
iteration_1341	4,1	0,3	4,0	3,0	4,0	4,0	7,0	-1,-1	5,0	0,0	1,2	0,0	4,0	0,5	4,0	0,5	4,0	4,0	8,0	3,0	7,0	0,2	1,0	0,7	4,3	0,3	0,2	0,4	3,1	0,5	3,4	4,0	0,5	4,0	3,0	0,6	0,1	0,1	-1,-1	4,4	-1,-1	5,0	5,0	5,0	3,2	5,0	-1,-1
iteration_1342	4,0	0,4	4,0	3,0	4,4	0,4	4,1	4,1	1,0	4,1	5,0	-1,-1	-1,-1	2,0	0,0	3,0	0,1	0,3	-1,-1	4,2	4,0	5,0	8,0	5,0	3,0	-1,-1	3,0	0,3	0,2	5,0	-1,-1	1,1	0,4	5,0	0,3	0,2	0,3	1,2	0,3	1,2	0,3	-1,-1	0,3	0,3	2,2	6,0	0,3
iteration_1343	0,4	2,0	2,0	2,0	2,0	2,2	1,0	1,0	3,1	3,0	-1,-1	3,0	3,0	-1,-1	3,0	2,0	1,0	-1,-1	1,2	1,2	1,1	5,0	5,0	2,1	2,0	3,0	2,0	4,0	2,0	3,0	2,0	5,0	4,0	1,1	2,0	-1,-1	4,0	0,4	4,0	7,0	2,2	-1,-1	3,0	3,0	0,5	0,4	5,0
iteration_1344	2,0	0,4	0,4	-1,-1	2,4	0,5	0,4	0,0	0,4	1,0	0,4	0,0	0,0	3,0	0,4	4,0	0,4	0,2	0,6	0,7	0,1	-1,-1	0,0	3,0	4,0	4,0	0,0	5,0	2,0	1,1	6,0	0,3	4,0	3,1	-1,-1	2,1	0,1	0,1	4,2	2,0	-1,-1	-1,-1	0,3	2,2	2,2	2,1	0,2
iteration_1345	3,0	1,2	2,0	1,1	3,0	0,4	1,1	-1,-1	0,4	1,1	0,2	1,1	1,1	0,2	1,1	1,2	2,0	0,3	1,2	1,2	1,0	0,1	0,3	1,1	1,2	1,2	0,3	1,3	2,1	0,5	2,3	0,5	2,3	-1,-1	0,4	0,4	0,7	0,7	2,4	2,4	0,4	10,0	0,3	-1,-1	0,4	0,2	0,3
iteration_1346	5,0	2,0	-1,-1	0,1	6,0	0,5	2,0	2,0	1,3	2,1	0,3	1,0	1,0	4,0	2,1	2,2	1,1	2,1	-1,-1	2,4	-1,-1	1,1	1,2	0,0	4,0	4,0	2,2	1,1	5,0	1,0	-1,-1	0,4	3,0	3,0	-1,-1	1,0	1,4	1,4	2,4	2,0	0,4	2,0	2,2	2,2	5,0	7,0	3,0
iteration_1347	0,4	4,1	0,3	5,1	0,3	5,0	5,1	5,2	0,4	5,1	0,5	-1,-1	4,0	-1,-1	0,2	0,4	5,2	3,1	8,0	2,1	0,2	0,2	0,2	0,5	0,1	0,5	0,1	0,3	5,0	-1,-1	5,2	2,0	5,1	0,5	5,2	2,2	-1,-1	6,0	1,1	1,1	0,5	0,2	0,7	0,0	0,4	0,0	0,6
iteration_1348	0,2	1,2	0,3	2,1	1,1	5,0	2,2	0,3	0,4	2,1	4,0	-1,-1	2,2	2,1	2,2	0,4	2,1	1,2	3,0	3,0	0,1	1,1	1,1	2,1	0,5	2,3	-1,-1	2,1	4,0	1,1	4,0	-1,-1	2,1	4,0	2,1	3,0	2,4	2,1	2,4	2,4	0,3	-1,-1	2,2	2,1	0,0	4,2	0,6
iteration_1349	4,0	3,0	-1,-1	4,0	-1,-1	0,3	3,0	3,0	0,3	3,0	1,1	3,0	1,0	-1,-1	3,0	5,0	1,0	1,1	1,2	1,2	2,1	3,1	0,1	0,1	6,0	6,0	6,0	3,1	3,0	2,0	1,1	2,2	1,1	4,0	-1,-1	2,0	2,1	3,0	3,0	5,0	5,0	3,1	7,0	7,0	2,3	5,0	3,1
iteration_1350	3,0	4,1	4,0	-1,-1	3,5	0,4	-1,-1	0,5	0,1	0,1	5,0	-1,-1	0,1	3,2	4,1	2,2	4,1	-1,-1	4,1	4,3	0,0	2,0	3,5	3,0	4,2	0,3	2,1	0,5	-1,-1	-1,-1	0,1	0,4	0,6	2,2	0,6	5,0	0,1	0,9	0,9	-1,-1	2,3	2,5	0,8	0,8	2,3	0,5	0,4
iteration_1351	2,0	0,4	1,2	0,6	1,2	2,3	0,6	0,4	0,4	1,2	0,5	0,6	0,6	0,2	1,2	2,0	1,4	0,7	2,2	0,5	3,2	0,4	0,4	0,6	2,0	2,0	2,0	1,2	-1,-1	5,0	2,0	1,0	1,4	0,3	1,2	2,0	0,4	1,4	-1,-1	1,0	-1,-1	0,4	0,5	0,5	0,2	0,2	0,7
iteration_1352	2,3	1,4	2,4	5,2	1,3	0,2	0,6	2,2	3,0	5,4	3,0	2,2	2,2	3,1	5,4	-1,-1	2,2	3,3	0,5	0,3	2,0	5,0	3,2	3,2	6,0	6,0	9,0	-1,-1	1,2	2,1	6,0	5,0	5,2	3,1	-1,-1	5,1	8,0	3,2	-1,-1	2,2	1,2	4,0	4,0	-1,-1	2,0	5,0	-1,-1
iteration_1353	-1,-1	0,5	0,7	1,4	0,7	3,0	-1,-1	1,2	1,4	1,2	0,5	1,5	0,6	4,1	0,1	1,1	0,9	2,4	2,4	1,4	1,4	0,8	1,2	4,4	1,1	0,6	1,1	1,1	-1,-1	4,0	0,1	2,0	1,0	5,0	0,1	-1,-1	2,0	1,0	2,0	2,0	-1,-1	1,0	3,0	4,0	2,1	6,0	1,0
iteration_1354	4,0	-1,-1	3,0	5,5	3,0	3,0	2,0	5,0	-1,-1	5,0	0,4	2,0	-1,-1	3,2	-1,-1	4,0	-1,-1	4,0	4,0	2,0	3,0	0,1	0,3	3,0	2,0	4,0	4,0	3,0	0,4	3,0	2,2	0,2	2,2	4,0	2,2	2,0	0,3	2,1	2,1	0,3	1,4	3,2	3,4	4,0	1,2	3,2	0,6
iteration_1355	0,4	-1,-1	-1,-1	2,4	0,4	0,5	0,6	0,6	1,1	0,6	3,0	0,6	-1,-1	2,0	2,2	3,0	2,2	0,6	-1,-1	3,0	1,2	3,2	3,2	2,2	3,2	0,2	2,0	4,0	0,5	4,0	-1,-1	0,1	2,4	2,2	2,1	0,1	0,5	0,5	2,0	2,0	0,2	0,3	0,3	0,3	5,0	3,0	0,5
iteration_1356	2,2	-1,-1	2,1	6,0	0,3	0,2	3,0	7,0	0,3	-1,-1	0,3	3,0	5,1	0,4	3,0	1,4	5,1	-1,-1	2,1	1,1	2,0	1,2	-1,-1	5,0	3,0	2,4	3,0	0,0	1,2	2,2	5,2	0,3	5,2	4,0	1,0	2,2	0,3	5,2	0,4	0,3	-1,-1	3,0	2,0	2,5	2,0	-1,-1	0,2
iteration_1357	4,1	0,5	-1,-1	1,3	0,3	4,0	2,1	-1,-1	-1,-1	2,1	4,1	0,2	2,1	1,3	2,2	0,3	2,2	4,0	4,0	2,1	2,0	4,1	4,1	0,4	0,3	-1,-1	0,3	3,0	0,2	0,3	1,1	2,0	2,1	2,3	2,1	0,2	3,0	-1,-1	1,1	1,1	4,0	0,4	2,3	2,1	-1,-1	1,3	3,0
iteration_1358	0,5	0,5	0,2	0,7	0,8	0,3	0,2	1,0	-1,-1	0,2	0,3	-1,-1	0,0	0,5	0,2	3,0	1,2	0,0	-1,-1	0,3	4,0	0,3	-1,-1	0,3	0,2	0,0	3,0	2,0	5,0	5,0	4,0	0,3	4,0	2,3	4,0	8,0	4,2	4,2	0,1	0,2	2,0	2,0	3,0	1,0	3,1	0,4	1,2
iteration_1359	0,2	3,1	0,2	4,2	0,2	0,4	0,3	4,1	0,2	4,1	0,3	0,3	4,1	2,0	4,1	0,1	4,1	0,2	0,3	0,4	-1,-1	0,2	0,1	1,1	0,2	4,0	4,1	5,0	0,2	1,1	7,0	0,3	1,2	0,4	1,2	5,0	1,3	1,3	0,2	1,0	-1,-1	1,0	4,0	1,0	2,0	0,4	5,0
iteration_1360	4,0	2,0	-1,-1	3,4	4,0	0,3	4,4	7,0	0,5	4,4	1,3	4,4	4,4	0,2	7,0	2,3	-1,-1	4,2	0,6	-1,-1	4,3	0,7	1,4	0,5	4,3	4,3	6,0	0,5	-1,-1	1,4	3,1	3,2	0,4	0,4	0,1	4,0	0,6	3,0	0,2	0,6	2,0	0,1	1,1	1,1	4,0	3,4	0,5
iteration_1361	0,5	1,1	0,3	3,2	0,3	0,4	0,4	0,4	1,4	3,2	4,0	3,2	0,4	2,0	0,3	0,5	-1,-1	0,3	0,5	-1,-1	0,6	-1,-1	0,2	1,2	0,0	0,6	0,6	3,2	3,1	0,4	3,2	-1,-1	3,1	3,1	0,3	0,4	4,1	4,1	7,0	4,1	5,0	0,3	2,1	3,1	5,0	5,1	-1,-1
iteration_1362	1,1	4,1	5,0	0,6	-1,-1	2,1	4,4	4,4	0,2	1,2	2,0	1,4	1,2	0,2	1,4	2,0	4,4	0,5	2,4	6,0	0,4	-1,-1	1,0	-1,-1	2,0	-1,-1	2,0	3,2	0,4	2,0	0,0	0,4	0,2	5,0	3,0	0,2	0,4	-1,-1	0,2	0,6	3,2	4,0	3,0	4,2	1,4	5,0	3,4
iteration_1363	5,0	3,0	4,0	3,0	4,0	0,2	4,0	7,0	-1,-1	3,0	4,0	7,0	4,0	2,3	-1,-1	1,4	7,0	0,1	0,1	0,1	5,0	-1,-1	4,0	2,0	0,4	1,0	0,4	0,4	5,0	2,0	3,4	0,4	3,4	3,0	2,0	4,0	-1,-1	0,5	3,1	3,3	-1,-1	5,0	6,0	3,0	4,0	0,0	3,4
iteration_1364	0,4	3,3	0,4	0,1	0,3	0,3	0,2	0,2	0,4	0,2	-1,-1	0,3	0,2	1,1	-1,-1	0,4	0,3	0,0	0,0	0,2	0,5	1,1	1,2	0,1	0,0	0,0	0,4	0,5	-1,-1	0,4	4,4	2,0	-1,-1	0,4	4,4	4,1	-1,-1	4,0	4,0	0,4	-1,-1	4,3	0,5	0,5	2,0	0,1	0,3
iteration_1365	0,2	3,0	0,1	8,0	0,1	0,5	5,1	3,1	0,3	5,0	-1,-1	3,1	5,1	5,0	-1,-1	4,0	3,0	1,5	5,3	5,2	0,3	1,1	4,0	7,0	2,1	2,1	2,1	5,0	4,0	0,2	6,0	1,1	8,0	5,0	3,0	5,2	5,1	3,1	5,1	-1,-1	5,0	7,0	8,0	7,0	2,3	6,0	4,1
iteration_1366	3,1	3,1	0,2	0,4	3,1	0,3	0,3	0,3	0,5	0,3	0,2	0,3	-1,-1	1,4	0,3	2,1	0,3	0,2	0,2	0,1	0,6	0,3	0,3	-1,-1	0,2	0,3	2,2	0,3	0,4	1,1	0,2	1,2	0,3	0,4	0,3	0,3	0,4	1,1	-1,-1	0,4	1,1	0,3	1,2	1,2	2,0	0,2	1,2
iteration_1367	0,4	0,2	-1,-1	5,0	0,5	4,1	3,0	3,1	1,2	3,0	-1,-1	3,0	2,0	0,5	3,0	-1,-1	2,0	7,0	4,0	0,1	-1,-1	0,0	-1,-1	2,2	1,0	0,1	4,0	4,0	5,0	5,0	3,0	0,6	5,0	0,4	5,0	-1,-1	5,0	4,0	2,3	3,3	2,2	3,2	5,0	-1,-1	1,0	1,2	5,0
iteration_1368	0,4	0,3	0,2	3,1	0,5	4,0	3,2	0,1	0,5	0,1	0,3	3,2	3,2	2,0	3,0	4,0	0,3	5,0	2,2	2,2	0,6	-1,-1	0,2	0,2	5,0	5,0	5,0	-1,-1	4,1	3,0	3,1	0,5	2,1	0,3	6,0	0,1	0,4	0,3	2,0	-1,-1	5,0	-1,-1	1,0	5,0	1,3	0,6	1,3
iteration_1369	1,3	0,4	2,0	0,1	0,3	4,0	0,4	1,1	-1,-1	1,0	2,3	1,1	1,0	0,2	1,0	2,2	1,1	0,0	0,0	0,0	0,2	1,3	2,1	1,2	2,0	3,0	2,0	0,2	-1,-1	1,1	0,1	4,1	0,6	4,0	0,1	1,0	-1,-1	0,2	4,1	0,6	2,0	1,1	1,1	2,0	5,0	8,0	1,1
iteration_1370	0,5	0,2	0,6	0,3	0,6	1,3	0,6	-1,-1	2,0	0,2	0,3	0,2	0,6	2,0	0,7	2,0	0,6	0,4	1,1	0,2	1,5	0,1	-1,-1	1,5	2,2	0,5	2,2	-1,-1	0,3	4,0	0,3	0,4	0,3	0,5	0,3	2,2	-1,-1	0,3	0,3	0,3	4,0	0,4	-1,-1	2,2	5,0	3,2	-1,-1
iteration_1371	0,5	5,0	2,0	6,0	2,0	2,0	4,0	0,2	1,1	-1,-1	0,2	4,0	4,0	3,1	4,0	5,0	2,0	2,0	4,0	2,0	3,0	2,2	2,2	3,0	5,0	4,0	-1,-1	4,1	4,0	2,0	6,0	-1,-1	2,1	2,0	6,0	3,0	0,2	2,1	2,1	2,1	0,2	4,0	2,0	2,0	0,1	2,1	0,1
iteration_1372	3,1	3,0	1,1	3,1	-1,-1	3,0	1,1	1,1	0,5	3,1	0,2	-1,-1	1,1	4,0	3,1	3,0	4,0	-1,-1	2,0	1,1	0,4	3,2	0,1	2,1	4,0	5,0	2,1	2,1	4,0	3,1	-1,-1	1,3	5,0	0,2	3,0	0,2	3,3	3,0	4,0	3,3	4,0	1,2	3,0	3,0	0,1	0,0	1,3
iteration_1373	0,3	2,3	2,3	0,1	2,0	0,2	0,4	2,0	0,3	2,1	-1,-1	2,0	-1,-1	-1,-1	2,0	1,4	0,4	0,4	0,2	10,0	2,2	2,0	0,0	2,1	2,4	1,0	0,4	3,1	-1,-1	0,5	-1,-1	4,0	0,1	3,1	3,0	0,6	2,1	2,1	2,0	-1,-1	3,2	6,0	3,2	6,0	0,5	0,6	-1,-1
iteration_1374	5,0	2,0	3,0	2,0	3,0	2,1	2,0	5,0	-1,-1	1,0	4,0	3,0	2,0	2,0	4,0	4,0	1,0	4,0	2,1	4,0	1,3	3,0	3,0	1,0	5,0	3,0	5,0	2,2	1,0	2,3	3,0	3,0	3,0	5,0	-1,-1	1,3	-1,-1	5,0	5,0	-1,-1	5,0	5,2	2,2	7,0	2,2	7,0	1,2
iteration_1375	-1,-1	5,0	5,1	-1,-1	5,2	4,0	-1,-1	1,1	4,0	5,1	0,4	10,0	0,4	4,0	6,0	5,0	1,1	6,0	6,0	8,0	2,1	5,2	5,2	2,1	6,0	9,0	-1,-1	5,0	-1,-1	1,3	0,1	3,0	1,0	2,0	6,0	1,0	4,0	1,0	0,0	1,0	-1,-1	2,0	1,4	2,0	4,0	5,0	4,0
iteration_1376	3,0	2,0	4,0	0,3	4,0	0,3	1,1	3,1	0,3	3,1	1,3	4,0	2,0	0,3	1,1	3,0	1,1	1,0	1,0	0,1	3,0	2,0	4,0	1,2	1,1	3,0	3,0	0,2	1,2	3,0	1,1	0,1	1,1	0,4	1,1	2,0	0,1	1,0	0,1	1,1	1,2	1,4	1,2	0,6	0,2	0,5	1,0
iteration_1377	5,0	1,2	4,2	5,0	1,2	1,2	3,2	3,2	2,0	6,0	2,2	6,0	2,2	4,0	2,2	2,2	3,2	1,2	4,0	1,2	2,2	4,0	4,0	2,0	2,2	4,0	-1,-1	3,0	3,0	-1,-1	5,0	3,1	5,0	2,0	2,0	7,0	6,0	2,1	6,0	2,1	0,4	3,0	1,0	2,0	0,3	3,0	3,0
iteration_1378	5,0	0,3	3,1	0,1	-1,-1	0,5	3,1	3,1	1,4	0,2	0,1	0,1	0,1	0,2	3,1	5,0	0,2	0,5	3,1	3,1	3,4	0,1	-1,-1	0,3	2,1	5,3	6,0	0,4	2,0	1,2	-1,-1	0,4	-1,-1	0,5	2,3	3,0	0,3	-1,-1	0,3	-1,-1	1,4	-1,-1	0,4	2,4	0,3	0,8	0,5
iteration_1379	2,3	2,1	2,3	5,0	-1,-1	0,5	5,0	3,3	1,3	3,3	0,4	3,3	3,3	3,2	4,0	0,2	5,0	2,2	3,2	2,2	4,0	0,5	3,2	3,2	2,0	2,0	2,2	-1,-1	3,0	5,0	5,0	0,4	5,0	0,5	5,0	-1,-1	3,0	2,4	3,4	-1,-1	0,4	3,2	3,1	0,3	5,0	2,3	0,1
iteration_1380	0,4	0,5	0,2	4,0	0,7	2,0	-1,-1	1,0	4,0	1,0	5,0	1,0	3,2	1,4	1,2	0,2	3,2	2,0	4,1	1,2	2,0	-1,-1	6,0	1,2	1,1	1,1	1,1	4,0	3,1	0,5	1,1	3,0	6,0	-1,-1	1,1	0,4	5,0	5,0	4,0	5,0	1,4	0,1	-1,-1	0,4	5,0	3,0	2,4
iteration_1381	3,1	0,4	-1,-1	5,0	3,2	0,4	8,0	0,2	5,0	0,2	0,2	-1,-1	3,0	4,1	3,0	2,0	-1,-1	5,2	5,2	5,2	4,2	5,1	5,1	7,0	4,0	1,0	1,0	2,0	5,0	5,0	0,0	5,0	0,0	1,1	0,1	5,0	1,0	-1,-1	1,0	4,0	2,2	2,1	-1,-1	0,3	0,3	-1,-1	0,1
iteration_1382	2,0	0,2	1,1	0,5	-1,-1	4,1	0,4	1,2	-1,-1	-1,-1	2,1	1,3	1,3	0,4	0,4	2,2	1,2	4,1	-1,-1	0,2	0,3	0,4	0,4	1,2	0,3	0,3	0,3	0,5	3,2	4,0	-1,-1	5,0	0,4	0,4	3,2	5,0	3,2	3,2	2,2	-1,-1	0,3	3,2	-1,-1	0,2	0,5	0,4	6,0
iteration_1383	4,0	3,1	1,1	1,2	1,1	0,5	1,2	1,1	5,0	0,3	3,0	1,2	0,3	4,0	1,1	0,4	5,0	-1,-1	0,6	1,1	3,0	1,0	1,0	3,2	0,4	1,3	0,4	3,2	2,0	3,0	1,2	5,0	1,2	2,0	4,0	1,0	4,2	2,0	1,2	5,0	0,2	-1,-1	-1,-1	1,0	-1,-1	-1,-1	0,4
iteration_1384	4,0	-1,-1	4,0	1,1	1,2	2,3	4,0	1,1	0,2	3,1	5,0	3,1	4,0	0,5	4,0	4,1	-1,-1	5,0	-1,-1	1,3	1,2	4,0	7,0	-1,-1	5,0	1,1	-1,-1	1,3	1,1	0,3	1,1	1,4	3,0	4,0	-1,-1	0,2	-1,-1	2,0	2,0	1,1	0,2	3,0	2,1	-1,-1	4,1	2,1	3,0
iteration_1385	4,1	5,0	9,0	0,2	5,1	0,4	4,0	5,2	3,1	4,0	4,0	4,2	4,2	0,4	-1,-1	5,0	2,0	-1,-1	4,0	4,4	5,1	5,0	3,2	0,4	9,0	9,0	4,2	0,2	0,5	0,5	0,5	0,3	0,0	0,4	0,5	0,9	0,0	0,3	0,3	0,3	1,3	0,3	0,6	1,0	0,3	0,6	0,3
iteration_1386	0,2	3,0	2,1	1,1	-1,-1	3,2	1,1	0,3	4,0	2,1	4,0	2,1	1,1	0,5	-1,-1	1,1	0,2	4,0	3,1	0,3	-1,-1	1,1	-1,-1	1,3	2,0	-1,-1	0,2	-1,-1	2,0	5,0	1,0	3,0	-1,-1	0,5	1,1	2,0	3,0	3,0	3,0	3,0	2,0	0,3	-1,-1	0,1	1,2	1,2	1,1
iteration_1387	0,5	0,5	4,0	0,3	0,0	5,0	0,5	0,3	4,1	0,5	2,1	0,5	0,3	-1,-1	0,5	3,0	0,8	3,0	2,0	-1,-1	0,1	2,0	2,0	0,2	3,5	3,0	-1,-1	0,3	0,5	2,0	0,0	0,4	0,8	1,0	-1,-1	1,0	0,6	0,4	0,8	0,6	0,3	0,0	0,3	0,0	0,4	1,0	0,5
iteration_1388	3,0	-1,-1	1,2	-1,-1	-1,-1	0,5	1,2	0,4	3,2	0,4	0,5	0,5	1,3	1,1	0,5	-1,-1	0,5	-1,-1	1,5	-1,-1	0,4	0,7	0,6	2,0	0,4	4,3	0,3	0,5	3,2	2,1	0,4	4,0	3,2	4,0	0,5	0,3	3,2	3,2	1,2	6,0	5,0	0,3	3,0	3,0	3,2	3,0	3,2
iteration_1389	3,2	2,1	2,2	4,3	3,1	4,0	0,5	4,2	-1,-1	-1,-1	-1,-1	4,2	-1,-1	3,2	0,5	1,3	2,3	1,2	3,2	3,3	-1,-1	5,0	5,0	-1,-1	1,3	0,6	0,6	5,0	2,3	0,0	6,0	0,4	3,0	0,3	3,0	4,2	1,3	2,3	2,1	1,3	0,2	2,2	2,1	2,1	0,5	0,7	3,0
iteration_1390	3,0	2,1	1,1	1,4	2,1	3,0	2,0	0,5	0,4	1,1	2,0	0,5	1,1	0,3	2,0	3,1	-1,-1	4,0	1,0	4,0	1,1	2,1	2,1	0,3	4,0	1,1	4,0	0,4	2,0	0,4	1,4	0,2	1,0	0,5	1,4	1,0	1,0	1,2	0,0	1,2	3,0	0,4	2,4	1,0	-1,-1	0,5	-1,-1
iteration_1391	3,1	0,5	3,4	5,0	3,4	3,0	5,4	3,0	2,0	3,0	4,0	5,4	3,0	5,0	0,4	-1,-1	2,0	7,0	2,4	2,4	-1,-1	-1,-1	7,0	5,0	0,4	0,5	0,5	5,0	1,0	3,0	5,0	0,5	0,0	3,0	5,0	8,0	0,5	0,0	0,5	0,0	2,1	8,0	5,1	5,1	3,0	4,0	5,0
iteration_1392	-1,-1	0,2	0,2	5,0	-1,-1	1,2	2,1	2,1	4,1	2,1	0,2	2,1	3,1	4,0	0,3	5,0	2,1	3,0	3,0	1,1	0,2	-1,-1	0,1	-1,-1	3,1	5,0	3,1	2,1	3,2	0,4	-1,-1	5,0	0,3	-1,-1	5,0	0,4	0,2	0,2	5,1	5,2	0,4	4,0	3,2	1,2	3,1	4,0	0,2
iteration_1393	2,2	-1,-1	-1,-1	1,2	2,2	0,2	0,4	0,4	0,4	3,0	-1,-1	-1,-1	0,4	-1,-1	0,4	4,0	3,0	-1,-1	-1,-1	0,3	-1,-1	-1,-1	1,0	0,5	1,2	3,2	3,2	2,2	-1,-1	0,5	1,2	3,2	0,5	0,4	1,2	1,0	3,3	-1,-1	0,5	3,2	3,2	1,3	-1,-1	4,0	2,0	0,1	0,6
iteration_1394	0,4	1,0	0,4	2,2	1,4	2,2	2,4	2,4	2,0	0,2	4,0	0,2	2,4	0,4	0,2	0,2	2,4	2,2	0,6	0,6	0,4	0,0	0,3	0,6	0,1	0,1	0,1	0,4	-1,-1	0,4	0,2	5,0	0,2	2,0	0,2	0,4	0,0	0,2	-1,-1	0,0	-1,-1	0,0	0,3	0,3	-1,-1	7,0	0,3
iteration_1395	5,0	0,4	5,3	2,2	0,3	2,3	3,4	5,2	3,0	7,0	1,4	2,3	2,3	0,5	2,3	0,2	2,3	2,3	0,6	0,6	3,2	-1,-1	3,0	-1,-1	0,4	2,1	0,4	3,2	2,0	0,2	2,2	2,0	2,2	4,0	0,2	-1,-1	1,2	1,2	1,2	1,2	4,0	0,2	0,2	0,2	0,3	4,1	1,2
iteration_1396	2,0	5,0	6,0	0,4	6,0	0,2	5,2	5,2	0,4	5,2	4,0	5,2	-1,-1	-1,-1	1,2	0,4	1,2	-1,-1	5,1	0,3	0,6	2,2	2,2	1,2	1,3	0,3	-1,-1	0,2	0,2	-1,-1	0,0	5,4	-1,-1	0,4	0,2	4,0	4,2	4,2	4,0	4,2	0,5	-1,-1	0,7	0,5	1,3	0,7	4,4
iteration_1397	0,4	5,0	1,2	4,0	1,2	2,1	3,2	3,2	3,2	1,2	0,5	2,0	3,2	0,4	2,0	1,4	4,0	5,0	3,1	2,2	3,2	-1,-1	1,0	3,0	1,4	1,4	1,4	3,0	-1,-1	5,0	3,4	2,2	0,4	0,4	-1,-1	4,4	-1,-1	2,0	2,4	0,2	0,4	3,0	2,0	1,4	0,5	2,4	0,2
iteration_1398	1,1	3,0	3,0	5,0	1,1	-1,-1	4,0	3,0	3,0	3,0	0,4	4,0	5,0	-1,-1	4,0	1,2	3,0	1,3	-1,-1	-1,-1	2,0	2,2	2,2	2,1	3,0	-1,-1	-1,-1	3,0	3,0	0,3	1,0	0,4	1,0	1,2	2,0	0,0	0,2	1,2	1,2	0,2	0,5	0,1	-1,-1	0,0	0,3	1,3	-1,-1
iteration_1399	4,0	0,5	4,4	0,5	4,1	0,8	0,8	0,8	5,0	4,1	0,3	0,5	0,5	0,4	-1,-1	2,0	4,1	-1,-1	-1,-1	1,4	3,4	0,7	0,7	0,5	5,0	1,1	1,1	1,4	0,2	2,3	1,1	2,1	0,5	-1,-1	1,1	0,4	0,5	0,5	0,2	0,2	5,0	0,1	3,1	2,0	5,0	0,4	3,4
iteration_1400	3,0	0,2	3,0	4,0	0,0	-1,-1	4,0	-1,-1	2,3	4,0	3,2	1,0	4,0	4,0	4,0	4,1	-1,-1	1,2	3,2	1,2	3,3	4,0	1,2	3,0	-1,-1	3,1	-1,-1	2,0	5,0	3,0	3,0	5,0	4,0	0,4	4,0	1,0	-1,-1	4,0	3,0	6,0	3,0	3,1	3,0	0,1	4,0	4,3	6,0
iteration_1401	0,4	2,3	2,4	1,2	0,3	0,2	3,0	0,6	8,0	3,0	4,0	3,0	0,6	2,0	0,6	4,0	1,4	1,0	1,2	1,2	0,4	4,0	-1,-1	-1,-1	0,4	4,4	0,4	4,0	0,5	0,5	1,3	2,3	1,2	0,4	3,3	0,8	2,2	1,3	0,5	3,0	2,1	0,3	-1,-1	2,0	4,0	4,4	0,5
iteration_1402	3,0	0,2	-1,-1	2,0	3,2	1,5	0,2	2,0	4,1	0,0	2,0	0,0	0,0	5,0	0,2	-1,-1	0,2	0,4	0,6	0,3	6,0	1,0	1,0	0,0	2,2	2,0	0,0	3,0	2,3	0,5	5,0	3,0	2,0	0,5	3,3	3,2	1,0	2,0	4,0	-1,-1	0,2	3,5	0,6	0,6	4,0	2,0	0,5
iteration_1403	4,0	0,4	2,3	7,0	-1,-1	3,0	7,0	4,0	4,0	5,3	0,3	2,3	7,0	1,1	2,3	3,0	4,0	8,0	8,0	-1,-1	5,0	0,6	0,6	3,0	0,0	2,0	3,3	2,2	5,0	-1,-1	5,2	0,4	0,2	-1,-1	2,0	0,3	0,5	0,3	0,3	0,5	5,0	-1,-1	4,0	1,0	2,0	1,2	4,3
iteration_1404	1,1	0,3	0,4	3,0	0,5	3,0	3,1	0,1	2,0	3,1	5,0	0,1	3,1	3,1	0,3	0,3	0,1	2,1	5,0	1,1	2,1	1,0	1,1	0,2	0,2	0,5	0,2	0,4	3,0	2,1	0,0	0,5	3,0	1,4	3,4	2,0	0,3	3,2	3,3	0,3	0,2	4,0	1,2	3,2	3,2	0,6	1,3
iteration_1405	5,0	0,2	-1,-1	0,4	5,1	0,4	0,1	0,5	5,0	0,5	2,3	0,1	0,4	0,2	0,5	2,3	0,1	0,0	0,4	0,5	1,4	2,0	2,1	0,5	0,7	0,4	0,4	2,0	0,4	0,3	2,4	2,1	2,4	2,0	2,4	2,2	2,1	0,1	4,0	2,4	3,0	3,0	3,0	2,0	0,3	1,0	1,1
iteration_1406	2,2	3,0	-1,-1	2,1	3,0	0,4	0,3	0,3	4,0	1,1	1,2	3,0	0,3	-1,-1	0,3	2,0	3,0	0,6	0,6	0,2	2,1	5,0	3,0	-1,-1	1,2	1,2	1,2	0,4	3,0	0,4	1,3	4,0	2,3	0,2	2,1	0,5	4,0	2,3	4,0	4,0	2,2	2,1	0,3	2,2	0,4	0,5	2,1
iteration_1407	3,1	0,5	3,0	1,3	0,1	1,2	4,0	3,3	0,4	4,0	2,1	4,0	3,3	-1,-1	0,3	1,2	0,3	2,0	1,2	4,0	0,5	3,1	-1,-1	0,4	0,2	-1,-1	0,2	2,0	2,3	0,4	1,3	4,0	1,3	0,2	3,0	0,4	0,3	0,3	5,0	5,0	-1,-1	1,1	2,1	2,1	0,2	0,2	2,3
iteration_1408	4,0	0,3	2,1	0,3	2,2	0,1	0,2	2,2	4,1	2,1	0,2	2,2	0,2	0,4	2,1	1,3	2,1	0,2	0,1	0,1	0,3	0,3	2,1	0,1	-1,-1	3,0	2,3	2,1	0,4	2,0	2,2	0,4	2,2	2,1	2,2	1,2	-1,-1	2,1	2,3	2,3	0,5	2,2	0,5	0,4	4,0	2,0	0,4
iteration_1409	-1,-1	1,4	-1,-1	1,2	1,4	5,0	1,2	1,2	0,4	2,0	0,5	2,0	0,6	-1,-1	1,2	2,2	2,0	5,0	5,0	0,0	1,1	1,0	-1,-1	0,5	-1,-1	-1,-1	3,0	0,4	1,2	1,3	0,4	0,5	0,4	2,0	0,4	1,2	0,6	0,6	0,3	0,3	1,2	1,2	1,2	1,2	4,0	5,0	0,4
iteration_1410	-1,-1	5,0	3,2	0,6	3,1	2,0	0,4	3,2	0,5	0,6	4,0	3,4	3,2	0,3	3,2	0,2	0,4	2,2	2,2	0,2	3,3	3,4	4,0	0,5	0,2	0,2	0,2	0,2	0,4	0,5	0,2	0,2	0,0	0,3	0,6	0,3	0,0	0,2	0,2	0,2	4,0	0,3	3,1	1,2	4,0	2,3	3,0
iteration_1411	0,5	0,5	0,5	2,0	0,5	2,2	1,2	1,3	3,0	1,3	5,0	1,3	1,3	3,0	1,2	0,5	1,2	0,4	3,0	2,2	3,0	0,3	0,3	3,3	0,4	1,2	1,3	1,1	1,2	0,5	0,3	0,5	2,0	2,0	1,2	0,2	2,0	1,2	1,2	2,0	2,0	1,0	2,0	1,0	0,2	2,0	1,0
iteration_1412	0,1	0,3	1,1	7,0	2,2	1,2	5,0	3,1	-1,-1	5,0	1,2	5,0	5,0	0,4	3,1	0,4	4,1	5,0	4,2	1,2	0,3	-1,-1	4,2	4,3	0,3	-1,-1	0,3	5,0	-1,-1	1,1	2,1	0,4	7,0	2,0	6,0	1,1	4,3	-1,-1	3,1	-1,-1	5,0	3,0	3,0	3,0	0,3	1,3	6,0
iteration_1413	3,0	0,5	3,2	3,0	3,2	5,0	0,2	3,0	3,1	3,2	4,1	3,0	0,2	0,1	3,2	2,0	0,2	1,2	-1,-1	1,0	3,1	3,1	4,0	0,3	0,3	4,0	4,0	3,0	0,5	5,0	0,0	1,2	3,0	4,0	3,0	4,0	-1,-1	3,2	3,2	3,2	3,2	0,0	3,0	3,0	5,0	7,0	4,0
iteration_1414	0,3	0,2	0,2	5,0	0,2	0,3	3,1	3,1	0,4	3,1	3,2	3,1	2,1	4,0	3,1	3,0	2,1	0,2	0,3	3,2	0,2	6,0	3,2	-1,-1	3,0	3,0	0,1	3,0	4,0	1,0	4,0	1,4	5,0	5,0	3,0	2,0	2,4	-1,-1	2,4	-1,-1	0,2	6,0	5,2	2,0	0,4	5,2	5,4
iteration_1415	1,1	0,4	0,3	0,2	1,2	-1,-1	0,4	0,3	0,5	0,1	0,2	0,4	0,2	0,5	0,4	0,4	0,4	0,5	3,2	-1,-1	0,6	0,3	0,3	0,7	0,4	0,4	0,4	4,0	0,5	3,0	0,3	5,0	4,2	-1,-1	4,2	1,0	9,0	5,2	0,2	9,0	0,5	0,4	0,2	0,2	0,4	0,4	-1,-1
iteration_1416	0,5	3,1	-1,-1	4,0	-1,-1	2,2	6,0	-1,-1	4,1	6,0	0,3	4,0	1,3	5,0	1,3	2,0	4,0	3,2	3,2	3,2	1,1	0,5	0,5	4,0	3,0	1,0	0,3	3,0	2,0	4,0	1,0	0,3	4,0	2,0	-1,-1	3,0	3,1	3,2	3,2	1,1	0,5	3,0	1,1	2,1	0,4	2,4	4,0
iteration_1417	7,0	0,2	0,3	2,0	0,3	0,1	1,2	1,1	0,3	-1,-1	0,4	1,2	1,2	0,3	1,1	4,0	-1,-1	1,0	1,0	0,2	1,0	0,2	1,0	1,0	4,0	2,0	4,0	4,0	1,1	-1,-1	3,1	1,4	3,1	4,1	3,1	5,0	1,1	3,4	3,4	1,1	4,0	7,0	-1,-1	4,0	4,0	0,1	5,0
iteration_1418	3,0	3,0	-1,-1	1,1	3,0	0,3	1,1	2,0	-1,-1	2,0	3,0	2,0	-1,-1	0,2	1,1	2,2	2,0	1,0	1,0	1,0	2,0	4,0	-1,-1	1,1	0,3	-1,-1	5,0	3,1	-1,-1	0,2	-1,-1	2,0	3,1	4,0	1,1	1,1	0,1	3,0	2,1	3,0	5,0	-1,-1	5,0	-1,-1	4,0	6,0	4,0
iteration_1419	0,4	0,5	0,4	1,0	0,5	0,2	1,4	1,4	5,0	0,0	2,3	0,4	0,0	-1,-1	1,0	0,2	0,0	-1,-1	1,1	1,1	1,0	0,7	0,7	-1,-1	1,1	0,1	0,1	1,4	0,4	0,2	1,4	1,4	0,8	4,0	-1,-1	0,5	1,4	1,4	0,8	0,8	0,5	3,4	0,8	4,0	4,0	3,0	0,8
iteration_1420	5,0	2,0	1,0	0,5	6,0	0,4	0,2	1,3	0,4	1,2	0,2	1,3	1,2	3,0	0,2	-1,-1	-1,-1	0,2	0,0	0,2	0,3	1,1	1,1	3,2	0,0	0,0	5,0	0,4	1,2	2,0	1,3	2,2	0,3	4,0	0,5	1,0	-1,-1	-1,-1	2,1	2,2	5,0	2,2	4,2	6,0	2,0	3,0	4,1
iteration_1421	2,2	3,0	2,0	0,5	3,2	2,0	2,2	-1,-1	0,5	-1,-1	0,3	0,2	1,0	0,3	-1,-1	0,5	2,2	2,0	0,2	2,0	1,5	0,1	0,2	0,2	0,5	0,3	0,5	0,2	1,3	4,0	1,2	1,4	0,5	5,0	1,0	4,0	1,2	1,3	0,6	1,3	0,4	2,0	2,1	2,3	-1,-1	5,0	1,1
iteration_1422	4,0	2,0	-1,-1	2,0	1,0	1,1	2,0	3,0	0,4	3,0	0,3	2,0	3,0	0,5	2,0	0,5	3,0	1,1	2,0	1,1	2,1	1,3	1,0	1,4	1,4	1,4	1,4	4,0	2,0	0,5	2,0	5,0	2,0	0,5	4,0	1,5	4,0	4,0	4,0	4,0	1,3	1,5	-1,-1	2,0	3,0	1,0	2,0
iteration_1423	0,4	2,0	2,0	0,3	2,0	2,1	0,2	2,1	0,5	0,2	0,5	0,2	0,1	0,5	2,2	0,4	0,1	-1,-1	2,2	2,0	0,5	0,3	0,1	0,1	2,2	2,2	0,4	0,1	0,4	5,0	0,3	0,3	0,3	4,1	0,2	0,8	0,5	0,2	0,2	0,5	0,5	4,2	-1,-1	0,7	0,2	4,2	0,3
iteration_1424	-1,-1	3,2	0,4	0,2	-1,-1	-1,-1	0,4	0,2	-1,-1	0,2	1,0	0,2	0,4	5,0	-1,-1	0,3	0,2	0,6	0,6	1,2	1,0	0,0	0,0	5,2	4,0	0,1	0,2	0,3	0,4	2,0	0,2	-1,-1	0,2	4,0	0,2	1,2	-1,-1	0,5	-1,-1	0,3	5,0	2,0	0,0	-1,-1	0,5	2,0	0,2
iteration_1425	3,0	5,0	3,0	0,1	4,0	5,0	2,0	8,0	0,3	1,0	2,3	2,0	2,1	0,2	1,0	-1,-1	-1,-1	3,0	6,0	3,0	0,1	0,3	2,3	-1,-1	0,0	-1,-1	1,0	2,1	4,0	0,5	2,0	2,3	0,1	0,2	4,1	0,4	0,4	2,0	2,1	2,0	3,0	0,3	1,2	1,2	1,1	0,1	0,3
iteration_1426	1,1	2,0	1,1	6,0	1,1	1,3	5,0	5,0	5,0	-1,-1	0,5	3,0	5,0	1,2	5,0	0,5	2,1	4,3	4,3	1,3	7,0	1,4	2,1	4,2	4,1	1,4	4,4	4,1	2,0	0,3	-1,-1	0,5	4,0	0,5	0,1	2,3	0,2	4,3	0,2	4,2	1,0	0,3	1,1	0,3	2,1	2,3	-1,-1
iteration_1427	4,0	0,4	1,2	2,3	1,2	-1,-1	3,0	2,2	0,5	1,3	0,5	0,5	3,0	0,2	3,0	5,0	2,2	-1,-1	4,0	4,0	2,1	0,3	0,3	2,1	3,0	3,0	2,0	0,4	3,0	5,0	0,7	2,3	2,1	-1,-1	2,3	5,0	2,1	2,3	-1,-1	0,4	5,0	4,0	3,0	3,0	1,3	3,0	3,0
iteration_1428	0,5	1,3	0,7	-1,-1	1,4	0,2	0,6	0,7	0,5	0,6	4,0	-1,-1	1,4	-1,-1	1,3	0,3	-1,-1	0,4	0,4	0,4	0,9	3,3	-1,-1	4,4	1,2	1,2	-1,-1	2,0	0,5	1,0	1,3	0,3	1,3	1,2	1,3	1,3	0,6	1,3	0,6	0,3	5,0	1,2	-1,-1	1,0	2,3	2,2	0,5
iteration_1429	3,0	-1,-1	3,1	3,0	0,1	5,0	5,0	1,1	5,0	2,1	0,2	1,1	1,1	5,0	1,1	0,3	2,1	4,0	5,0	5,0	5,1	1,1	0,1	4,1	0,3	0,2	-1,-1	-1,-1	1,3	4,0	1,3	0,3	2,3	4,0	2,0	2,3	0,5	2,2	2,2	0,5	1,3	1,0	0,3	2,0	5,0	8,0	0,5
iteration_1430	0,3	0,5	0,3	0,5	0,0	1,2	0,8	0,3	4,0	0,0	5,0	0,8	0,3	1,4	0,0	-1,-1	0,0	1,5	0,7	1,3	2,3	0,5	5,5	0,7	0,0	0,3	2,0	0,5	0,4	2,2	0,9	2,3	0,9	2,3	0,5	2,4	2,4	0,8	2,4	0,7	3,0	0,3	1,0	2,0	3,0	1,3	2,0
iteration_1431	2,1	0,2	0,5	7,0	0,1	0,4	3,2	-1,-1	0,4	4,2	0,4	4,1	-1,-1	0,4	4,2	2,3	3,1	3,1	-1,-1	-1,-1	-1,-1	0,4	-1,-1	0,6	2,2	4,3	2,2	3,2	4,0	1,2	7,0	0,3	7,0	2,0	7,0	-1,-1	4,3	-1,-1	3,0	4,0	1,4	3,0	1,0	3,4	-1,-1	0,1	1,3
iteration_1432	4,0	2,0	4,0	2,0	4,0	-1,-1	3,0	3,0	0,5	3,0	-1,-1	3,0	3,0	0,5	3,0	3,0	3,0	1,5	1,0	1,0	2,5	-1,-1	1,2	2,4	-1,-1	5,0	5,0	1,4	4,0	3,0	0,3	-1,-1	2,0	0,4	4,0	3,4	1,1	1,1	1,1	1,3	0,3	1,1	0,1	0,4	0,5	0,6	-1,-1
iteration_1433	0,4	4,0	2,2	0,0	2,2	5,0	2,0	2,0	0,4	2,0	0,3	0,2	2,0	-1,-1	2,0	0,5	2,0	4,0	2,0	3,0	0,3	0,0	1,0	2,1	0,1	2,1	-1,-1	-1,-1	5,0	0,5	10,0	-1,-1	5,0	0,2	10,0	5,0	5,2	5,2	0,2	0,2	3,0	5,1	3,1	3,1	0,4	0,4	0,3
iteration_1434	5,0	-1,-1	4,0	4,0	7,0	5,0	5,0	5,0	4,0	7,0	0,8	-1,-1	7,0	3,2	1,0	2,3	7,0	6,0	-1,-1	6,0	-1,-1	1,0	1,0	6,0	1,3	0,3	2,0	0,3	-1,-1	0,4	0,4	-1,-1	-1,-1	2,0	4,0	0,3	0,6	0,6	0,4	0,4	4,0	2,0	1,0	3,0	4,0	3,0	0,3
iteration_1435	2,0	0,2	0,2	0,0	0,0	2,1	0,1	0,0	4,0	0,2	2,0	0,2	0,0	5,0	0,0	-1,-1	0,2	2,0	0,1	2,0	3,0	0,0	2,0	2,0	0,3	-1,-1	0,3	3,0	2,0	0,4	2,0	0,3	2,0	4,0	3,0	0,4	0,0	2,0	0,0	2,0	5,0	7,0	5,0	4,0	3,2	7,0	1,0
iteration_1436	-1,-1	0,5	2,4	0,4	1,4	0,2	3,4	5,0	0,3	2,4	0,2	3,4	2,4	1,3	-1,-1	0,3	3,4	3,1	3,1	3,1	2,0	3,1	3,1	2,3	3,0	3,3	0,4	4,0	5,0	3,1	3,0	0,3	4,0	-1,-1	3,0	4,0	3,1	1,2	3,1	1,2	2,0	1,3	0,3	1,0	2,3	4,0	0,1
iteration_1437	4,0	4,0	4,0	1,3	0,0	0,4	1,0	4,3	2,0	5,0	5,0	4,3	1,0	1,5	-1,-1	0,2	4,3	0,1	1,1	0,1	-1,-1	2,3	2,3	0,1	4,1	1,1	1,1	0,4	2,0	0,2	-1,-1	1,3	1,1	0,2	1,1	0,2	0,4	1,3	1,3	1,1	0,4	1,1	1,1	-1,-1	0,4	0,3	0,2
iteration_1438	2,0	3,0	-1,-1	2,0	3,0	5,0	3,0	-1,-1	2,1	-1,-1	3,0	1,0	1,0	0,5	3,0	0,5	3,0	7,0	6,0	6,0	2,0	2,0	2,0	1,2	4,0	1,3	4,0	4,0	0,3	3,0	2,0	2,0	2,0	3,2	2,0	3,0	-1,-1	-1,-1	1,0	3,0	1,3	3,0	1,0	4,0	2,3	-1,-1	1,0
iteration_1439	2,3	0,3	-1,-1	2,0	0,6	0,5	0,3	2,3	5,0	2,3	1,1	-1,-1	2,3	-1,-1	0,3	0,3	0,3	0,3	0,3	0,3	4,0	2,1	-1,-1	2,0	0,5	0,4	0,5	4,0	4,0	3,0	2,0	0,3	2,0	4,1	6,0	3,0	0,2	0,2	0,2	2,2	4,0	8,0	6,0	6,0	4,0	6,0	2,2
iteration_1440	0,4	3,1	-1,-1	2,0	0,4	1,1	0,1	0,3	0,5	2,1	4,0	0,1	0,3	0,2	0,3	3,0	-1,-1	1,0	0,2	0,2	0,5	3,0	1,0	0,1	1,3	1,3	1,0	4,0	-1,-1	2,2	2,0	0,5	6,0	2,0	2,0	4,0	4,4	4,1	4,4	2,1	1,2	3,0	2,0	0,0	1,1	2,0	5,0
iteration_1441	3,2	0,4	0,6	2,0	3,0	4,0	2,2	-1,-1	1,2	5,2	1,3	0,4	2,2	3,1	0,2	0,2	2,2	3,0	3,2	-1,-1	1,2	0,3	1,0	5,0	0,0	0,2	0,0	4,0	3,0	5,0	2,0	3,1	5,0	0,3	5,0	5,0	2,1	5,0	6,0	5,0	0,5	2,1	2,0	2,0	0,2	0,3	4,0
iteration_1442	3,1	2,0	2,1	5,0	0,4	0,3	-1,-1	4,0	-1,-1	4,0	1,4	2,1	2,1	0,3	5,0	0,3	-1,-1	2,2	2,1	2,1	3,0	1,1	3,0	2,3	3,0	2,0	2,0	-1,-1	3,2	3,0	5,0	2,0	2,2	0,4	2,2	-1,-1	0,2	2,2	4,0	2,0	4,0	0,3	2,1	2,1	4,0	0,1	-1,-1
iteration_1443	2,0	-1,-1	1,0	-1,-1	1,0	-1,-1	0,0	1,2	-1,-1	1,0	4,1	1,2	-1,-1	3,1	1,2	3,0	1,0	1,0	1,0	2,0	2,0	5,0	4,2	-1,-1	2,2	2,0	1,2	5,0	0,5	1,2	5,3	0,2	0,2	0,2	5,2	1,3	1,0	1,2	0,3	0,5	0,2	5,1	5,0	5,0	0,5	0,2	6,0
iteration_1444	1,4	2,0	3,0	2,0	3,0	5,0	2,0	-1,-1	4,1	2,0	0,5	3,0	3,0	4,0	2,0	0,4	2,0	2,0	5,0	-1,-1	5,0	1,4	5,5	2,0	1,2	1,2	-1,-1	-1,-1	5,0	0,3	4,1	0,3	2,0	3,0	1,1	0,1	1,2	1,2	1,1	1,1	0,3	2,1	2,3	0,4	1,0	1,0	3,0
iteration_1445	0,2	3,1	0,1	5,0	0,1	-1,-1	3,1	2,1	2,2	2,0	-1,-1	3,1	2,0	0,2	2,1	0,5	-1,-1	3,1	3,1	0,2	2,1	0,3	-1,-1	2,0	2,0	2,0	0,1	4,0	2,0	2,1	5,0	3,0	3,0	-1,-1	9,0	2,1	2,0	3,0	-1,-1	3,0	3,0	2,0	4,0	1,0	5,0	3,0	2,0
iteration_1446	4,0	0,2	0,5	2,2	1,1	0,2	2,1	0,3	3,0	0,3	0,4	2,1	2,4	0,2	2,4	4,0	2,4	0,2	0,2	0,2	2,1	0,1	2,4	2,1	0,4	0,4	4,4	4,0	3,2	1,4	2,2	4,1	5,0	3,0	2,2	1,2	6,0	-1,-1	2,1	3,1	0,2	3,0	2,1	2,1	0,5	1,5	4,0
iteration_1447	3,0	2,1	5,0	3,0	0,1	0,5	6,0	6,0	0,5	2,0	4,1	6,0	5,0	2,2	6,0	0,4	6,0	3,2	3,3	3,3	5,0	3,1	3,1	4,0	-1,-1	3,4	3,4	3,1	0,5	0,5	3,0	5,0	3,0	0,3	-1,-1	3,1	3,0	5,0	5,0	-1,-1	3,0	3,1	0,1	3,1	0,2	0,3	0,0
iteration_1448	3,0	0,5	0,2	0,1	0,3	2,0	0,2	0,3	5,0	0,3	1,3	0,2	0,2	5,0	0,0	3,0	0,3	0,0	0,2	0,2	1,1	0,3	0,3	4,0	2,0	2,0	2,0	4,1	0,5	4,1	4,5	1,3	0,6	-1,-1	0,1	8,0	3,0	1,1	1,1	-1,-1	0,5	0,1	0,4	0,3	0,4	0,3	0,6
iteration_1449	0,5	5,0	-1,-1	-1,-1	1,1	4,0	0,3	1,2	1,4	0,3	-1,-1	1,2	0,3	3,1	0,3	4,0	1,2	3,2	3,2	3,1	2,0	2,2	3,0	0,3	2,2	2,1	2,2	2,2	2,2	3,0	-1,-1	2,3	2,2	0,5	-1,-1	1,2	0,5	2,2	4,0	4,0	3,2	0,2	-1,-1	3,2	0,3	0,0	-1,-1
iteration_1450	-1,-1	0,4	0,4	3,0	0,2	2,2	2,2	2,2	0,5	2,2	1,1	2,2	1,2	-1,-1	2,2	2,3	1,2	4,0	2,2	2,2	2,5	3,0	0,3	0,3	2,2	4,0	4,0	1,1	2,3	0,4	3,0	-1,-1	3,0	4,0	0,4	1,0	4,0	3,0	2,0	2,0	5,0	1,1	3,1	4,0	2,2	3,2	2,1
iteration_1451	4,0	0,4	4,2	5,0	0,2	2,0	3,2	2,2	5,0	7,0	4,1	2,2	2,2	3,0	7,0	7,0	3,2	1,2	1,2	1,2	5,2	-1,-1	6,0	0,2	-1,-1	4,3	3,3	3,0	2,2	0,5	5,0	1,1	0,2	0,3	3,2	3,2	-1,-1	0,1	0,3	0,1	2,0	3,0	3,0	-1,-1	0,5	0,6	3,0
iteration_1452	2,1	2,0	3,0	-1,-1	3,0	2,0	1,2	1,4	-1,-1	1,4	4,0	-1,-1	1,2	5,0	1,2	0,2	1,4	3,0	1,0	3,0	0,7	0,4	4,4	1,2	0,4	1,0	0,4	0,4	0,4	0,3	0,6	4,1	0,6	0,3	0,2	0,2	0,5	4,4	0,5	-1,-1	1,2	0,4	0,4	0,4	2,1	2,1	0,7
iteration_1453	3,2	2,1	0,3	3,0	-1,-1	2,0	2,2	1,2	5,0	-1,-1	0,5	5,0	2,1	2,0	1,1	3,2	1,1	4,0	2,2	2,2	4,0	1,5	1,0	3,0	0,3	1,2	1,2	-1,-1	4,0	0,3	-1,-1	-1,-1	5,0	2,0	3,0	1,0	3,1	3,1	6,0	7,0	2,1	3,0	4,0	2,1	3,0	3,0	5,0
iteration_1454	1,1	-1,-1	1,1	2,0	-1,-1	0,5	1,1	2,0	0,4	1,1	1,2	1,1	2,0	1,1	-1,-1	0,4	5,0	0,5	1,1	1,4	1,0	2,0	2,0	-1,-1	0,3	-1,-1	0,3	5,0	4,0	0,2	7,0	4,0	-1,-1	4,0	7,0	3,0	3,0	3,0	-1,-1	3,0	3,0	6,0	4,0	2,0	2,0	4,0	2,0
iteration_1455	-1,-1	3,1	6,0	1,1	0,2	-1,-1	3,1	4,0	4,0	3,1	2,0	4,0	4,0	0,5	4,0	3,0	-1,-1	8,0	5,1	0,3	3,0	4,0	4,0	1,2	6,0	3,0	4,0	5,0	0,4	0,3	4,3	0,3	4,1	0,3	4,1	4,0	0,3	0,3	4,2	0,3	-1,-1	0,1	0,1	0,1	0,2	0,1	0,2
iteration_1456	0,4	5,0	1,3	0,3	1,3	0,4	1,3	0,3	0,2	0,6	4,0	1,3	1,3	5,0	0,6	0,2	0,6	0,6	-1,-1	1,3	0,1	2,3	3,0	-1,-1	0,5	0,5	0,3	0,5	1,3	2,2	1,0	0,5	1,5	3,0	1,5	0,2	-1,-1	0,6	0,9	0,9	0,5	0,5	0,4	0,3	2,0	1,0	0,7
iteration_1457	0,4	3,0	3,0	0,3	3,0	-1,-1	3,3	0,0	0,2	3,0	1,4	0,3	0,3	0,4	3,3	0,5	0,0	4,3	0,4	0,4	0,2	1,3	1,0	0,6	0,3	0,8	-1,-1	0,3	0,4	-1,-1	0,4	4,0	-1,-1	4,0	0,3	0,5	3,3	3,3	3,4	3,3	3,0	4,3	7,0	3,0	0,3	-1,-1	7,0
iteration_1458	0,2	0,4	0,3	3,0	0,5	-1,-1	0,0	0,3	0,3	3,3	1,2	3,0	0,3	4,0	3,0	2,0	0,0	1,0	0,1	1,0	-1,-1	0,2	0,2	1,0	4,0	1,0	4,0	0,2	4,0	0,5	-1,-1	1,1	3,2	2,1	3,2	3,1	0,3	4,0	4,0	0,3	1,4	2,2	0,6	2,4	2,0	4,0	-1,-1
iteration_1459	0,2	-1,-1	0,4	2,0	0,4	5,0	2,3	2,1	4,0	2,3	0,2	2,1	0,1	0,5	0,3	4,0	0,3	4,0	4,0	5,0	4,0	2,0	0,1	0,1	4,0	4,0	4,0	3,0	0,5	1,3	2,0	0,5	2,0	1,4	1,5	-1,-1	0,4	0,4	0,1	0,4	1,2	1,4	1,4	2,0	5,0	6,0	1,1
iteration_1460	2,2	6,0	0,3	0,5	0,5	5,0	0,4	0,5	0,5	0,5	3,2	0,4	0,5	4,0	0,5	2,0	0,5	1,3	4,1	4,1	0,5	0,4	0,4	2,2	1,2	1,3	1,3	3,2	-1,-1	4,0	0,5	3,1	3,3	2,1	3,3	4,3	0,4	3,1	0,4	6,0	5,0	5,0	-1,-1	5,0	1,2	-1,-1	-1,-1
iteration_1461	0,4	4,0	4,1	0,5	0,1	2,0	4,5	0,1	0,4	4,0	3,2	0,4	0,1	1,1	0,1	-1,-1	4,5	5,0	1,5	5,0	0,3	3,0	3,0	1,1	0,3	0,3	0,1	0,5	0,2	5,0	0,7	4,0	-1,-1	0,2	0,5	3,5	-1,-1	2,0	2,0	2,0	3,0	0,6	3,1	0,1	4,0	4,1	0,1
iteration_1462	0,4	5,0	-1,-1	1,1	2,2	0,5	2,1	0,3	0,2	2,1	2,0	0,3	-1,-1	1,2	1,2	0,5	3,0	2,1	2,1	2,4	0,3	1,2	1,2	0,3	0,2	0,7	0,2	1,4	3,1	0,5	1,1	3,0	3,4	2,0	-1,-1	0,6	2,4	0,0	1,4	1,4	4,0	2,0	1,0	5,0	4,0	4,0	1,4
iteration_1463	5,0	2,2	5,2	1,4	0,2	5,0	5,4	5,4	0,4	5,4	0,5	-1,-1	1,2	0,5	-1,-1	0,5	6,0	9,0	9,0	6,0	5,3	5,4	-1,-1	0,4	1,2	0,4	-1,-1	0,2	2,0	0,4	1,0	0,3	1,4	0,2	1,4	1,4	0,5	0,6	0,5	0,5	0,3	0,5	-1,-1	0,7	-1,-1	0,3	0,8
iteration_1464	-1,-1	1,1	1,1	1,1	0,5	-1,-1	1,1	2,0	2,0	2,0	1,0	0,2	2,0	0,3	0,2	0,0	0,2	0,1	4,0	3,1	2,0	1,1	0,1	-1,-1	1,1	1,1	1,1	0,1	1,3	4,0	0,3	5,0	0,4	4,0	1,0	4,3	5,1	5,3	0,1	5,1	2,0	3,0	4,0	2,0	1,3	3,0	2,1
iteration_1465	0,5	0,4	0,5	5,0	-1,-1	3,0	3,1	3,4	2,3	3,4	0,2	3,1	2,4	1,1	2,4	3,0	3,1	2,1	4,0	2,1	3,3	-1,-1	0,3	2,1	8,0	5,0	0,4	2,3	5,0	2,1	3,3	0,5	2,3	-1,-1	5,0	3,1	0,7	0,4	0,7	-1,-1	2,1	3,0	3,1	3,1	3,0	3,4	3,3
iteration_1466	2,0	0,2	2,2	4,0	0,0	0,2	-1,-1	2,0	4,1	-1,-1	1,4	4,2	0,2	5,0	-1,-1	3,0	0,2	4,1	4,1	4,1	4,0	1,2	1,2	3,0	5,0	1,2	6,0	0,1	5,0	3,2	1,0	2,0	4,0	4,0	1,0	0,2	6,0	0,0	0,0	6,0	0,5	1,0	0,1	4,0	3,2	3,2	2,0
iteration_1467	4,1	1,2	-1,-1	1,1	4,2	0,5	4,1	2,0	0,4	-1,-1	0,4	4,1	4,1	4,0	5,0	0,5	5,0	4,1	0,3	0,5	1,1	0,4	4,1	0,1	1,3	1,2	4,2	5,0	2,1	2,1	1,1	0,4	4,1	-1,-1	6,0	2,1	0,5	4,0	0,1	4,0	5,0	4,4	4,0	0,4	0,5	0,4	0,4
iteration_1468	3,2	3,0	6,0	0,5	3,2	0,5	3,2	-1,-1	9,0	3,3	4,0	3,3	3,3	5,0	3,2	-1,-1	3,3	0,2	-1,-1	0,2	4,3	4,0	3,3	1,3	0,3	0,3	-1,-1	1,2	0,4	5,0	1,3	3,0	0,5	4,0	0,5	5,0	-1,-1	-1,-1	0,3	0,2	-1,-1	3,3	3,1	3,1	2,2	3,0	0,1
iteration_1469	4,0	2,3	-1,-1	3,1	0,3	5,0	-1,-1	5,0	0,2	-1,-1	-1,-1	3,0	5,0	3,0	5,0	1,4	0,1	4,1	4,1	4,1	2,1	0,0	3,0	5,0	3,0	4,0	-1,-1	0,4	-1,-1	5,2	2,1	0,2	3,1	0,3	-1,-1	-1,-1	3,1	3,1	-1,-1	3,1	0,5	0,5	0,7	-1,-1	1,2	0,4	0,6
iteration_1470	2,0	3,2	2,2	2,1	0,2	1,4	2,1	2,1	0,4	-1,-1	-1,-1	-1,-1	2,1	2,3	2,1	5,0	2,1	2,4	1,1	2,4	0,4	2,2	0,5	2,1	7,0	5,1	2,0	3,0	0,2	3,0	1,1	0,4	2,1	4,1	2,1	3,1	-1,-1	-1,-1	-1,-1	2,1	0,5	0,2	0,3	0,3	3,1	4,1	0,2
iteration_1471	5,0	-1,-1	-1,-1	0,2	6,0	1,1	3,2	2,2	0,5	3,2	-1,-1	2,2	3,0	0,3	3,0	-1,-1	3,2	-1,-1	4,0	3,1	2,0	6,0	6,0	0,1	5,0	2,0	3,2	-1,-1	0,5	3,0	0,5	1,1	0,5	2,0	0,5	3,3	1,2	0,3	1,2	0,3	4,0	2,3	4,3	0,3	-1,-1	2,1	5,0
iteration_1472	3,1	-1,-1	0,3	1,1	1,1	5,0	1,2	1,2	4,0	1,2	1,2	-1,-1	0,2	2,0	0,2	5,0	1,1	5,0	5,0	1,2	5,0	0,4	2,0	1,1	3,1	2,1	-1,-1	0,5	1,4	0,4	1,4	0,1	0,8	7,0	1,1	1,2	0,5	-1,-1	0,5	0,5	0,5	2,0	1,1	1,1	0,3	1,0	-1,-1
iteration_1473	5,0	5,0	6,0	-1,-1	4,0	2,3	4,0	4,0	0,5	5,0	4,0	2,0	-1,-1	0,4	-1,-1	1,4	2,0	6,0	6,0	2,0	2,1	-1,-1	2,0	-1,-1	3,0	3,0	2,4	2,0	2,3	0,1	4,0	1,1	0,3	-1,-1	2,3	2,0	0,4	-1,-1	-1,-1	0,1	1,4	0,7	0,8	1,4	1,2	0,6	0,7
iteration_1474	0,3	0,3	0,3	0,2	0,4	4,0	-1,-1	0,2	0,6	0,1	0,2	0,1	0,3	1,2	0,4	-1,-1	0,3	2,2	2,2	2,2	0,2	0,0	0,0	1,2	0,3	0,3	-1,-1	3,0	0,4	2,2	3,2	3,0	0,2	2,1	3,2	0,4	2,0	2,2	2,0	1,2	-1,-1	2,2	0,2	0,2	2,0	2,0	2,0
iteration_1475	2,0	0,1	-1,-1	3,2	1,1	2,2	0,2	3,0	0,5	0,2	1,1	0,2	1,2	2,0	-1,-1	3,0	0,2	0,4	0,4	-1,-1	0,2	1,2	1,0	0,2	0,2	4,0	4,0	0,4	5,0	1,4	2,2	4,1	2,2	0,2	2,2	0,6	6,0	0,3	4,2	6,0	2,0	0,3	1,1	1,2	0,4	0,4	5,0
iteration_1476	0,2	0,5	0,3	0,2	0,6	4,0	0,3	0,2	0,3	0,3	2,2	0,3	0,2	0,4	0,3	0,3	0,2	0,1	4,2	0,1	0,4	0,3	0,3	5,0	0,4	0,2	0,5	0,2	0,2	0,1	0,2	0,4	0,2	1,2	-1,-1	0,2	0,3	0,3	0,3	0,3	0,2	1,1	-1,-1	0,3	-1,-1	1,2	1,2
iteration_1477	4,1	4,0	6,0	6,0	2,1	3,0	-1,-1	6,0	5,0	6,0	0,1	6,0	0,0	1,4	8,0	4,1	4,0	6,0	5,0	4,0	7,0	2,1	4,0	4,4	4,1	-1,-1	4,1	4,1	2,3	4,0	6,0	2,0	6,0	0,4	2,1	5,0	-1,-1	3,0	3,0	3,0	1,1	0,4	1,3	1,3	1,3	1,1	2,0
iteration_1478	0,4	0,4	0,2	3,0	0,6	-1,-1	0,0	-1,-1	5,0	0,0	2,3	0,2	3,2	0,5	3,2	2,0	3,2	0,1	0,1	0,1	-1,-1	2,0	0,3	0,3	1,2	4,0	1,2	0,3	3,0	0,4	3,3	0,3	0,0	0,2	3,3	3,4	0,1	0,2	0,1	0,2	0,6	3,0	4,0	4,0	-1,-1	4,2	0,1
iteration_1479	1,3	1,1	1,1	1,3	1,1	0,2	0,4	1,3	2,0	1,3	1,4	1,3	-1,-1	0,5	1,1	3,2	0,4	0,3	0,1	0,5	2,3	1,3	0,7	0,8	1,2	1,2	0,3	-1,-1	2,3	3,0	3,0	0,4	3,0	-1,-1	3,0	1,0	2,2	2,2	2,2	1,2	0,4	1,0	3,0	2,0	1,1	-1,-1	-1,-1
iteration_1480	2,1	4,0	-1,-1	0,4	3,1	3,2	3,0	3,4	4,0	0,5	0,4	-1,-1	3,0	5,0	0,5	4,0	0,1	6,0	3,0	0,2	-1,-1	0,6	-1,-1	3,0	2,1	2,1	0,0	-1,-1	5,0	3,2	0,4	0,5	0,0	4,0	5,0	3,4	0,1	0,4	0,4	0,4	-1,-1	5,0	5,1	0,1	0,2	0,2	0,2
iteration_1481	0,2	4,0	1,2	0,4	3,2	1,1	1,2	0,4	0,5	1,2	3,0	0,4	1,2	4,0	1,2	0,4	0,4	0,3	2,0	1,1	0,2	1,2	2,2	4,0	1,2	1,2	1,2	-1,-1	0,5	0,2	0,5	4,0	0,5	2,0	0,4	0,5	4,3	4,2	4,2	0,3	0,3	2,2	2,1	-1,-1	3,1	3,0	0,4
iteration_1482	2,3	2,3	2,3	5,3	2,3	0,4	5,3	7,0	4,0	0,6	-1,-1	7,0	7,0	0,4	-1,-1	-1,-1	7,0	5,2	0,5	-1,-1	4,0	4,0	-1,-1	5,0	0,3	0,5	0,3	5,0	0,3	2,3	5,3	0,5	5,0	0,4	5,0	2,3	5,5	0,5	5,0	0,5	1,4	3,4	-1,-1	0,4	0,5	0,5	5,2
iteration_1483	5,0	0,3	2,1	6,0	-1,-1	0,4	1,1	7,0	5,0	5,1	1,0	1,1	7,0	2,3	1,1	4,0	3,0	0,2	0,4	1,3	-1,-1	0,1	1,1	5,3	3,1	4,0	4,0	2,0	5,0	-1,-1	6,0	-1,-1	1,0	2,2	6,0	-1,-1	2,5	0,3	1,3	1,3	-1,-1	7,0	2,3	5,3	1,1	2,1	1,3
iteration_1484	5,0	2,1	2,0	0,3	5,1	0,5	2,1	2,2	2,0	2,2	-1,-1	0,2	0,1	-1,-1	2,1	0,5	-1,-1	0,6	0,6	2,5	1,2	0,3	0,1	2,0	0,5	0,2	2,4	1,0	0,3	0,2	1,2	0,5	0,2	3,0	0,3	1,2	-1,-1	0,6	0,1	0,6	-1,-1	2,2	3,0	1,2	4,0	4,0	2,1
iteration_1485	0,3	0,5	0,5	2,1	0,6	3,2	-1,-1	0,3	-1,-1	0,4	2,0	0,4	0,4	0,3	2,2	5,0	2,2	5,0	2,2	0,6	0,6	-1,-1	1,1	0,2	5,2	7,0	5,2	5,0	0,3	0,4	3,1	4,0	2,1	2,0	2,2	-1,-1	3,0	1,1	-1,-1	3,0	3,0	0,2	3,2	0,2	4,0	-1,-1	5,0
iteration_1486	5,0	3,0	-1,-1	2,0	7,0	4,0	0,0	1,0	0,4	1,0	2,0	0,0	0,0	0,2	3,0	4,1	2,0	2,0	2,0	2,0	1,2	2,0	0,0	0,1	6,0	6,0	1,1	2,3	4,0	4,0	4,3	5,0	2,0	5,0	4,3	4,0	4,0	6,0	6,0	6,0	1,2	6,0	3,0	4,2	1,3	2,3	1,0
iteration_1487	2,0	0,0	5,0	0,6	0,0	1,4	2,3	2,3	2,1	2,3	1,2	-1,-1	3,3	0,4	3,3	2,0	3,3	1,3	3,0	0,7	2,3	1,3	-1,-1	0,7	4,0	1,3	1,3	0,3	-1,-1	3,2	0,5	3,0	0,5	3,0	0,5	0,5	1,2	1,2	2,2	-1,-1	2,0	0,3	1,0	1,3	3,0	6,0	1,0
iteration_1488	0,3	-1,-1	0,5	-1,-1	0,2	4,1	2,3	-1,-1	4,0	2,2	0,2	2,3	1,3	-1,-1	2,3	0,3	2,3	4,3	4,3	-1,-1	4,0	0,3	2,2	3,0	-1,-1	3,0	2,3	4,0	1,4	5,0	3,0	0,4	3,0	0,4	3,0	4,0	2,4	2,0	1,4	1,4	3,0	2,1	-1,-1	2,0	0,5	0,8	-1,-1
iteration_1489	0,2	4,0	2,0	1,0	0,0	0,4	4,0	0,0	1,3	0,0	-1,-1	5,0	5,0	4,0	0,0	0,3	1,0	-1,-1	4,1	0,3	1,0	5,0	5,0	5,0	0,0	0,3	0,0	-1,-1	0,4	3,0	1,0	4,0	1,0	0,4	1,0	3,0	2,0	2,0	3,0	2,0	5,0	-1,-1	-1,-1	5,3	4,0	1,1	3,0
iteration_1490	0,2	1,1	0,1	5,0	0,1	4,1	0,0	2,1	-1,-1	2,0	0,5	0,1	2,1	4,0	2,1	0,3	0,0	0,1	0,1	0,1	7,0	0,0	0,0	4,0	2,1	2,1	2,2	-1,-1	5,0	2,3	5,1	3,0	2,0	0,2	7,0	7,0	2,0	4,0	3,0	3,0	-1,-1	5,0	0,0	6,0	-1,-1	2,2	0,0
iteration_1491	5,0	1,4	4,4	4,0	2,0	4,0	6,0	6,0	3,0	6,0	0,2	6,0	6,0	0,5	6,0	0,4	6,0	5,0	7,0	-1,-1	4,0	-1,-1	4,1	4,2	-1,-1	4,3	2,1	-1,-1	4,0	2,0	0,7	0,2	2,2	1,1	4,0	4,0	0,3	0,3	0,3	2,1	5,0	3,0	3,0	2,0	-1,-1	2,0	-1,-1
iteration_1492	3,0	2,1	3,0	0,5	4,0	4,0	-1,-1	1,4	0,3	-1,-1	5,0	0,3	2,1	1,2	2,1	0,2	1,1	-1,-1	2,0	2,0	1,0	-1,-1	1,0	1,1	-1,-1	2,0	2,0	1,4	1,1	4,0	1,4	4,0	2,0	0,5	0,5	2,4	5,0	5,0	5,0	1,0	4,0	0,6	0,5	0,1	2,0	1,5	4,5
iteration_1493	4,0	1,2	4,2	0,1	5,0	-1,-1	4,1	4,1	-1,-1	0,2	3,2	4,0	4,0	5,0	4,1	0,4	4,0	0,5	0,5	1,1	4,4	7,0	-1,-1	0,0	4,2	0,3	0,3	0,3	3,0	5,0	0,1	1,3	0,1	3,0	0,2	0,1	5,5	0,4	1,0	1,1	0,4	0,2	0,2	0,2	4,0	6,0	0,1
iteration_1494	-1,-1	-1,-1	2,2	0,2	0,5	0,3	2,1	2,1	5,0	2,0	-1,-1	2,1	0,3	0,3	2,1	3,0	2,1	0,3	2,1	2,1	1,1	4,0	2,1	0,2	3,1	5,0	5,0	0,3	0,2	-1,-1	0,2	0,4	0,2	0,4	0,3	-1,-1	0,3	0,3	-1,-1	0,3	-1,-1	0,5	0,5	0,4	2,3	2,1	0,5
iteration_1495	3,0	0,5	2,1	0,5	1,1	0,5	2,4	-1,-1	4,0	0,0	0,5	2,1	2,1	-1,-1	0,5	0,1	0,2	0,9	0,9	0,4	-1,-1	0,5	-1,-1	0,1	0,1	0,1	-1,-1	-1,-1	0,5	2,3	0,5	2,1	0,5	1,1	3,4	2,4	2,1	0,5	2,1	2,4	3,0	3,1	1,1	-1,-1	0,2	1,2	1,1
iteration_1496	5,0	0,2	5,1	0,1	5,1	1,3	0,1	5,0	2,3	5,0	1,2	0,2	5,0	0,5	5,0	1,4	0,1	0,3	0,3	1,0	5,3	1,1	1,1	0,3	5,4	0,4	6,0	0,3	-1,-1	0,2	0,4	0,5	0,4	0,5	-1,-1	-1,-1	0,1	0,3	0,3	0,3	4,0	0,2	2,0	2,0	0,2	0,4	2,0
iteration_1497	0,4	3,0	0,1	2,0	-1,-1	2,0	1,1	1,1	5,0	1,1	1,2	1,0	1,1	0,5	1,0	1,3	1,1	1,1	1,1	2,0	4,1	1,0	1,0	1,2	1,0	0,3	0,3	-1,-1	1,4	1,2	3,4	1,3	2,0	1,0	3,4	0,6	1,3	1,3	1,3	1,3	4,3	0,4	4,0	4,4	0,3	1,0	-1,-1
iteration_1498	0,3	0,2	-1,-1	1,0	0,3	0,3	0,0	0,0	0,4	1,0	2,3	1,0	1,0	1,1	1,0	0,4	1,0	-1,-1	0,1	0,1	0,1	0,3	1,3	2,0	1,3	0,1	0,3	0,4	1,1	1,2	1,0	3,0	5,2	5,0	1,0	1,0	2,4	2,0	-1,-1	2,0	2,0	5,0	5,0	5,0	4,1	4,0	5,4
iteration_1499	4,1	-1,-1	4,4	2,4	0,5	3,0	2,4	4,4	2,0	0,8	0,2	-1,-1	2,4	5,0	2,4	1,3	4,4	5,0	5,0	2,0	5,0	0,5	0,5	6,0	3,0	0,7	0,7	0,4	2,3	4,1	-1,-1	3,1	2,0	4,1	0,7	0,1	-1,-1	5,0	0,1	-1,-1	3,1	0,4	3,3	0,4	5,0	1,1	0,4
iteration_1500	0,5	0,5	0,7	3,1	0,6	4,0	3,3	0,5	2,0	0,4	4,0	0,4	0,5	1,3	-1,-1	3,0	3,4	4,0	3,3	6,0	0,4	1,3	3,1	0,4	5,0	1,3	1,3	0,3	3,0	2,0	3,2	1,4	0,1	4,0	0,1	5,0	1,1	0,5	1,0	1,0	0,3	2,0	0,0	2,3	0,4	-1,-1	1,0
iteration_1501	4,0	4,0	5,0	3,5	3,0	0,5	4,5	1,5	1,4	4,5	4,0	4,5	4,5	0,3	4,0	0,4	4,0	4,5	0,5	0,5	1,2	8,0	-1,-1	0,6	3,2	3,2	3,2	4,0	0,5	0,4	3,0	3,0	1,5	5,0	1,0	3,4	-1,-1	2,0	2,5	1,5	4,0	-1,-1	-1,-1	3,0	0,5	-1,-1	2,0
iteration_1502	2,3	2,2	2,2	0,1	0,5	0,5	2,1	0,3	0,4	2,1	2,0	2,1	2,1	-1,-1	2,1	0,4	0,3	2,2	2,2	2,2	0,4	0,1	2,1	1,1	2,2	0,3	0,3	3,0	-1,-1	0,3	-1,-1	3,0	0,1	1,4	0,3	0,0	0,0	3,0	0,0	3,0	2,3	0,7	0,6	0,6	0,4	-1,-1	1,5
iteration_1503	0,1	5,0	3,0	4,0	3,1	3,0	6,0	4,0	2,2	4,0	0,5	4,0	4,0	0,5	6,0	5,0	-1,-1	6,0	3,0	6,0	5,0	3,1	1,1	3,1	8,0	8,0	0,8	3,2	2,0	1,2	1,2	-1,-1	4,0	5,0	4,0	1,2	3,0	5,0	3,0	3,0	5,0	1,0	5,0	5,0	0,4	5,2	-1,-1
iteration_1504	0,5	-1,-1	0,3	2,1	0,6	0,5	2,1	0,2	2,0	0,3	3,1	0,3	0,2	0,2	0,2	0,5	0,2	0,4	2,3	0,0	1,1	0,3	3,1	0,1	0,6	0,6	0,1	2,1	0,2	2,2	0,2	1,3	0,2	0,2	0,2	0,3	0,4	0,4	0,4	0,4	0,4	0,2	-1,-1	-1,-1	-1,-1	2,1	0,2
iteration_1505	3,2	5,0	7,0	2,0	4,0	5,0	3,0	3,0	-1,-1	4,0	1,4	3,0	3,0	4,1	6,0	2,3	6,0	3,0	3,0	0,2	-1,-1	0,4	1,0	0,1	2,3	4,0	4,0	0,5	3,0	4,0	2,0	1,2	2,0	5,0	2,0	2,0	1,0	0,2	0,2	3,0	0,3	3,0	0,3	3,0	0,2	3,1	0,3
iteration_1506	5,0	2,2	3,0	0,0	3,0	1,2	2,0	2,0	3,2	2,0	0,5	1,0	1,0	2,2	2,0	3,2	2,0	0,2	2,2	3,0	5,0	-1,-1	0,3	0,2	3,0	3,0	0,2	4,0	0,4	3,0	0,4	1,3	4,0	4,0	4,0	4,4	4,3	4,3	1,0	-1,-1	1,4	3,0	1,0	4,0	2,1	-1,-1	1,3
iteration_1507	5,0	0,2	2,1	1,3	2,1	0,2	2,3	0,4	0,4	0,4	4,0	3,0	-1,-1	5,0	2,3	0,2	0,4	0,3	0,5	0,3	0,5	-1,-1	1,0	6,0	2,0	2,0	2,2	0,5	1,3	3,5	1,2	-1,-1	1,3	2,1	0,5	2,0	0,4	0,4	1,1	3,0	-1,-1	2,2	2,0	2,1	0,4	0,2	2,1
iteration_1508	2,0	2,1	1,1	2,1	3,0	3,0	0,2	3,0	3,1	0,2	3,2	3,0	2,1	4,0	0,2	4,1	3,0	3,1	0,1	3,1	1,1	-1,-1	1,2	2,1	4,1	4,1	0,2	0,4	4,0	1,0	2,1	0,3	2,1	0,2	2,1	2,0	0,2	0,3	2,2	2,2	2,3	2,2	0,5	2,2	0,5	-1,-1	0,4
iteration_1509	2,1	1,4	3,0	0,2	0,5	4,0	1,2	2,0	5,0	2,2	0,2	1,0	2,0	1,4	1,2	0,2	-1,-1	4,0	2,0	2,0	5,0	-1,-1	0,2	5,0	1,1	1,1	-1,-1	2,0	0,4	1,2	0,2	2,1	2,2	2,0	-1,-1	1,2	-1,-1	0,3	0,3	0,3	2,2	3,0	2,2	4,0	2,0	2,0	2,2
iteration_1510	4,1	5,0	7,0	0,2	6,0	3,0	4,0	3,0	0,3	3,0	0,5	-1,-1	4,0	3,1	-1,-1	0,3	3,2	4,0	1,0	1,0	-1,-1	0,4	4,1	4,1	-1,-1	3,2	0,1	-1,-1	0,4	1,4	4,2	0,3	4,2	0,5	4,2	1,2	0,5	4,3	4,3	0,5	3,2	4,4	4,2	3,4	5,0	0,4	0,5
iteration_1511	1,2	5,0	2,0	3,1	4,2	0,4	1,1	1,1	3,0	1,1	-1,-1	1,1	4,0	4,0	4,0	0,3	4,0	0,3	0,3	1,2	1,0	0,4	1,1	6,0	1,1	3,2	3,1	0,2	3,1	3,0	0,2	0,2	3,1	0,4	0,2	3,1	3,0	3,2	0,5	0,3	5,0	0,2	0,1	0,1	5,0	1,3	3,0
iteration_1512	4,0	4,0	5,0	6,0	-1,-1	-1,-1	2,0	5,0	2,2	2,0	5,0	2,0	5,0	2,2	9,0	4,0	9,0	1,3	1,1	1,1	-1,-1	-1,-1	4,0	6,0	9,0	8,0	9,0	5,0	4,0	0,4	3,0	3,0	1,0	0,4	3,0	-1,-1	0,0	0,0	1,0	3,0	0,5	0,3	0,1	0,4	0,3	0,2	0,0
iteration_1513	1,3	-1,-1	3,3	2,4	3,3	2,2	5,0	2,3	4,0	2,3	0,5	0,7	3,4	4,0	0,7	0,4	0,7	5,0	3,2	3,2	4,0	0,4	0,4	3,0	0,5	-1,-1	-1,-1	0,4	-1,-1	3,1	2,4	1,1	0,4	0,2	0,4	0,3	1,4	1,4	1,4	0,1	4,0	0,2	3,2	1,0	0,4	0,6	4,0
iteration_1514	0,0	4,0	2,5	5,0	2,0	0,2	1,5	4,5	-1,-1	4,5	0,2	3,0	3,0	2,0	1,5	0,4	4,5	1,2	0,5	0,5	-1,-1	2,1	2,1	3,0	1,0	1,4	0,9	1,3	5,0	4,0	1,3	-1,-1	2,0	4,0	5,0	4,0	3,0	3,0	3,0	-1,-1	2,3	8,0	6,0	6,0	0,4	0,1	5,0
iteration_1515	0,5	0,1	0,3	1,5	0,3	0,4	0,5	0,5	0,5	1,3	-1,-1	1,3	0,5	2,0	0,5	3,0	1,0	0,7	0,7	0,7	0,9	6,0	0,3	1,0	3,5	0,5	0,0	0,5	1,2	2,1	1,0	0,2	0,7	0,2	1,0	3,0	-1,-1	0,3	0,6	0,3	0,1	0,2	0,1	0,3	5,0	2,3	0,2
iteration_1516	-1,-1	-1,-1	6,0	-1,-1	6,0	2,3	5,0	3,0	0,2	5,0	2,3	3,0	5,0	4,0	3,0	1,1	-1,-1	2,3	-1,-1	3,3	3,2	2,0	3,3	7,0	-1,-1	4,0	0,1	5,0	0,2	4,1	2,0	0,4	3,0	1,4	3,0	6,0	0,1	3,1	3,1	0,1	5,0	4,0	5,0	5,0	0,2	-1,-1	3,0
iteration_1517	2,2	-1,-1	1,2	2,0	3,0	0,4	1,2	2,0	0,5	2,0	0,2	2,0	1,2	5,0	1,2	3,1	1,2	0,3	1,1	1,1	1,2	1,1	1,1	2,0	3,2	-1,-1	0,3	1,2	-1,-1	0,5	4,2	0,4	2,0	1,1	4,2	0,4	1,2	1,2	1,2	1,2	5,0	4,1	4,0	0,0	1,4	0,5	-1,-1
iteration_1518	5,0	5,0	7,0	0,4	6,0	0,5	4,3	3,3	3,0	-1,-1	-1,-1	4,3	4,3	3,2	3,1	0,5	3,1	4,0	0,8	4,5	0,3	5,0	1,3	4,2	0,2	0,5	3,1	0,5	0,2	5,0	0,3	1,2	0,4	-1,-1	0,4	0,2	-1,-1	0,3	5,0	1,1	0,5	0,3	0,6	0,2	4,1	0,1	1,3
iteration_1519	-1,-1	4,1	4,3	0,5	4,3	0,1	0,7	4,4	0,2	0,4	5,0	0,4	0,7	0,5	0,4	0,5	4,1	0,4	0,4	0,4	4,2	-1,-1	1,3	0,0	0,3	0,6	0,4	0,3	1,4	0,4	1,1	0,5	0,6	1,1	0,5	1,1	0,4	0,7	0,5	0,6	2,0	1,1	1,0	3,0	-1,-1	0,2	0,2
iteration_1520	1,1	-1,-1	1,3	3,0	0,2	0,4	4,0	1,0	5,0	4,0	0,2	4,0	0,3	0,3	1,0	2,0	1,0	-1,-1	-1,-1	3,3	0,0	1,1	1,1	0,6	1,0	0,0	1,0	3,0	-1,-1	2,3	6,0	4,0	6,0	-1,-1	3,0	3,3	5,0	5,0	5,0	5,0	4,0	3,0	6,0	-1,-1	1,2	1,0	5,0
iteration_1521	2,1	0,3	2,0	0,6	-1,-1	3,0	2,2	2,4	0,3	0,2	3,0	0,4	0,2	0,4	2,2	4,1	2,4	0,2	-1,-1	0,2	2,1	0,0	3,0	0,1	-1,-1	4,2	6,0	0,4	1,4	0,5	1,2	5,0	0,6	0,4	0,6	1,1	5,2	0,2	5,2	5,4	0,4	0,4	6,0	0,4	0,5	0,4	0,4
iteration_1522	3,0	2,0	2,0	0,4	3,0	2,0	1,1	1,1	1,3	1,1	0,3	1,3	1,1	0,5	1,3	0,4	1,1	3,0	3,0	1,0	1,1	1,0	0,3	-1,-1	4,0	0,4	1,1	0,5	0,5	1,3	0,6	-1,-1	0,3	5,0	-1,-1	1,2	0,2	0,1	0,7	0,2	0,2	2,2	2,0	2,2	-1,-1	5,0	2,0
iteration_1523	4,1	5,0	2,1	2,0	7,0	1,4	-1,-1	1,1	3,0	1,1	0,2	3,0	-1,-1	5,0	1,1	0,4	1,1	1,4	2,0	0,5	2,1	1,1	2,1	6,0	1,2	0,3	0,3	5,0	5,0	5,2	5,0	5,0	5,0	3,2	8,0	-1,-1	3,0	3,0	7,0	7,0	4,0	4,2	4,2	0,2	1,1	3,1	5,0
iteration_1524	3,2	1,0	-1,-1	0,2	-1,-1	3,2	0,5	0,5	4,0	0,3	5,0	0,5	0,4	0,5	0,5	4,0	0,5	3,2	0,4	3,3	1,3	3,2	3,3	-1,-1	3,2	3,3	1,3	-1,-1	0,3	3,0	0,5	3,0	0,4	4,0	0,5	0,3	-1,-1	1,1	1,1	1,3	0,5	4,3	4,0	4,5	1,4	0,4	4,3
iteration_1525	4,0	3,0	5,0	1,3	5,0	5,0	2,3	3,0	4,5	3,0	3,0	2,3	4,0	0,5	2,3	2,3	2,3	5,0	-1,-1	3,3	3,0	4,0	1,3	1,5	-1,-1	2,3	-1,-1	4,0	0,5	0,4	1,2	1,4	3,2	0,4	3,3	0,5	3,4	-1,-1	1,2	1,2	2,0	0,6	-1,-1	1,3	4,0	4,1	1,4
iteration_1526	5,0	4,0	4,0	-1,-1	-1,-1	4,1	1,2	1,2	5,0	1,0	4,0	1,2	1,0	4,1	1,2	4,0	3,2	5,0	0,3	4,2	0,2	1,2	2,0	1,0	-1,-1	3,0	3,0	5,0	0,3	4,0	0,1	0,5	0,2	3,0	0,1	2,1	0,3	0,4	0,1	0,3	0,3	2,1	0,3	2,2	3,1	1,1	0,2
iteration_1527	2,2	-1,-1	2,0	3,0	0,2	1,2	0,2	-1,-1	0,3	3,0	1,1	-1,-1	5,0	5,0	3,0	2,0	5,0	4,0	4,0	2,2	0,2	1,0	1,0	6,0	2,0	0,0	5,0	2,0	-1,-1	0,5	2,0	5,0	4,0	0,5	-1,-1	0,3	2,0	7,0	2,0	7,0	0,4	3,1	3,1	0,4	0,2	0,2	-1,-1
iteration_1528	4,0	4,1	5,0	-1,-1	1,1	3,0	4,4	5,0	2,0	2,0	-1,-1	-1,-1	1,4	-1,-1	5,0	3,0	1,4	7,0	0,4	0,4	6,0	1,0	1,5	3,5	2,0	6,0	3,0	2,0	1,4	3,2	1,4	0,5	1,4	5,0	2,0	0,6	0,5	0,8	1,1	0,8	1,0	3,0	2,0	3,0	0,3	2,0	1,1
iteration_1529	5,0	5,0	3,0	1,2	8,0	0,3	3,2	1,0	4,0	-1,-1	5,0	0,2	0,2	3,2	3,2	0,3	0,2	3,2	3,1	-1,-1	4,0	3,2	3,2	0,4	0,4	3,1	0,3	0,2	4,0	2,2	1,2	4,0	1,2	0,2	3,0	3,0	2,2	3,0	-1,-1	-1,-1	0,3	-1,-1	0,3	0,0	2,0	1,2	5,1
iteration_1530	0,2	4,0	-1,-1	1,0	0,2	1,2	0,2	1,0	1,2	1,0	2,2	0,2	0,0	0,5	0,2	-1,-1	0,0	0,2	0,2	1,0	2,0	2,0	0,4	0,1	1,0	0,4	1,2	2,0	-1,-1	2,0	1,2	0,1	1,0	1,4	-1,-1	2,0	0,7	0,0	1,0	0,1	1,1	2,0	1,1	2,0	5,0	3,4	0,2
iteration_1531	4,0	3,0	-1,-1	3,2	3,0	5,0	4,0	4,0	4,1	1,2	4,0	4,0	3,2	1,2	6,0	-1,-1	6,0	3,0	4,0	4,0	3,1	2,0	2,0	1,2	3,0	3,2	3,2	-1,-1	1,2	3,2	4,0	2,2	0,4	0,2	3,2	6,0	0,4	0,4	2,2	0,4	2,2	3,2	0,4	0,4	2,3	0,5	0,3
iteration_1532	2,0	4,0	0,0	1,0	2,0	0,5	1,0	1,0	3,0	0,0	0,2	0,0	1,0	0,3	0,0	-1,-1	1,0	1,0	1,5	0,0	2,0	0,1	5,0	0,2	0,2	0,3	0,2	4,0	3,0	0,4	4,0	0,4	6,0	-1,-1	3,0	1,0	3,2	3,2	3,2	3,2	2,3	0,0	0,3	2,0	2,0	7,0	3,3
iteration_1533	5,0	0,2	0,2	3,4	0,0	4,0	0,6	0,4	3,0	0,4	-1,-1	0,6	3,0	-1,-1	3,0	2,0	-1,-1	4,2	0,4	4,2	0,4	0,4	0,4	2,0	1,0	4,0	0,7	1,4	4,0	4,0	4,0	5,0	1,4	5,0	2,0	4,0	4,0	-1,-1	4,0	2,4	1,4	-1,-1	2,0	5,4	1,2	-1,-1	4,0
iteration_1534	0,4	3,1	3,0	0,3	3,4	0,4	3,2	-1,-1	3,0	0,2	0,1	3,1	0,2	5,0	3,2	0,4	3,1	3,2	-1,-1	3,2	4,0	0,1	-1,-1	2,0	3,2	3,2	0,4	0,5	0,5	0,7	0,6	5,0	0,4	-1,-1	0,4	1,4	1,3	4,1	4,3	1,3	0,3	0,4	0,3	0,3	4,0	2,1	0,6
iteration_1535	4,0	3,2	5,0	1,5	5,0	0,3	2,5	4,0	0,2	3,0	-1,-1	4,0	3,5	3,1	3,5	5,0	3,5	0,0	0,5	-1,-1	3,2	3,1	-1,-1	3,1	-1,-1	3,5	6,0	0,5	1,4	2,0	-1,-1	2,0	0,4	1,3	0,9	2,0	0,0	0,4	2,0	0,0	3,0	1,4	1,0	1,0	3,1	4,0	0,0
iteration_1536	4,0	0,4	1,3	4,2	3,3	3,2	4,3	0,5	3,1	4,3	2,3	4,3	-1,-1	5,0	4,3	0,4	4,3	0,4	4,2	3,3	0,3	0,6	4,3	8,0	4,1	4,1	0,4	5,0	3,2	0,3	7,0	4,0	1,2	-1,-1	7,0	4,1	2,2	2,2	3,0	2,2	0,2	4,3	0,4	0,4	5,0	2,2	-1,-1
iteration_1537	0,5	5,0	1,4	2,0	4,1	4,0	2,0	2,0	5,0	1,4	0,2	2,0	2,0	0,4	-1,-1	3,0	2,0	3,0	3,0	3,0	-1,-1	2,0	2,0	1,1	4,0	-1,-1	-1,-1	1,1	2,0	-1,-1	2,0	2,0	1,1	0,5	2,0	1,1	0,1	2,1	0,1	-1,-1	0,5	1,3	1,1	1,4	2,3	2,3	0,2
iteration_1538	0,4	0,5	0,8	0,1	0,1	0,4	0,4	0,4	0,4	0,5	3,0	0,5	0,4	0,4	0,4	5,0	0,5	0,2	-1,-1	0,2	0,2	2,1	2,1	0,2	-1,-1	0,0	0,0	0,3	0,5	4,0	0,4	5,0	0,4	2,0	0,7	2,3	4,1	4,3	1,3	4,1	5,0	2,3	0,3	5,3	5,0	5,0	-1,-1
iteration_1539	0,4	0,3	0,5	4,1	0,5	-1,-1	0,3	0,4	4,1	0,3	5,0	0,4	0,3	0,4	4,3	2,0	0,3	2,1	0,4	0,3	4,1	1,1	4,1	0,5	2,3	6,0	2,3	0,4	5,0	0,2	1,1	0,2	1,1	3,2	4,3	0,2	0,2	1,1	1,1	0,6	3,1	0,5	3,2	3,2	0,4	0,5	0,3
iteration_1540	-1,-1	0,4	0,0	2,1	0,4	2,0	0,1	2,0	4,1	-1,-1	-1,-1	2,0	-1,-1	0,1	0,1	0,5	2,0	1,0	1,1	1,1	2,1	4,0	0,2	0,0	0,3	0,3	0,3	0,2	-1,-1	0,2	2,1	-1,-1	2,1	2,0	2,1	0,2	-1,-1	2,1	4,0	4,0	2,0	1,1	2,1	3,0	0,3	1,2	2,1
iteration_1541	2,1	4,0	4,0	1,0	2,1	0,4	3,0	3,0	5,0	2,0	0,3	3,0	2,0	1,4	2,0	3,2	2,0	1,1	2,1	1,1	3,0	2,1	1,1	2,4	0,2	3,0	2,2	0,5	5,0	2,0	1,0	0,4	1,0	2,2	1,0	2,0	0,0	1,0	0,0	1,0	3,0	1,2	2,0	2,2	1,1	-1,-1	1,0
iteration_1542	2,2	1,2	3,0	0,6	0,4	5,0	-1,-1	2,4	0,4	2,2	-1,-1	1,4	2,4	0,5	2,4	2,1	1,4	3,0	3,0	3,0	2,3	1,1	0,5	2,0	0,5	2,1	2,1	0,5	0,5	2,1	0,4	2,3	0,3	1,1	-1,-1	0,2	0,5	2,1	0,4	2,2	1,4	0,3	1,2	0,2	0,3	1,2	1,3
iteration_1543	0,5	5,0	-1,-1	1,2	4,2	0,3	0,5	1,3	4,0	0,5	2,0	1,2	0,5	5,0	1,3	3,1	2,0	0,3	0,2	0,6	-1,-1	1,0	3,0	0,3	-1,-1	3,3	-1,-1	0,5	1,1	-1,-1	0,4	2,2	1,3	3,1	0,4	1,3	1,2	1,2	3,0	2,3	3,2	3,1	3,1	3,1	1,2	3,2	4,0
iteration_1544	5,0	4,0	3,0	5,2	3,0	5,0	2,2	7,0	2,0	6,0	0,2	6,0	-1,-1	4,0	1,2	0,4	2,2	4,0	-1,-1	5,0	5,0	1,2	1,2	3,0	0,0	0,4	1,2	-1,-1	0,4	-1,-1	5,2	4,1	0,2	2,0	5,2	-1,-1	0,1	0,1	0,3	-1,-1	-1,-1	1,2	1,2	4,2	4,0	3,0	0,3
iteration_1545	-1,-1	0,0	5,0	0,4	-1,-1	5,0	1,2	-1,-1	2,0	1,2	3,0	4,2	4,2	4,0	4,2	0,3	4,2	-1,-1	5,0	5,0	6,0	5,0	-1,-1	6,0	4,0	-1,-1	0,2	0,3	-1,-1	3,0	0,3	4,0	0,4	0,3	0,4	1,2	-1,-1	2,2	2,2	2,2	2,3	0,5	2,2	2,2	-1,-1	5,3	-1,-1
iteration_1546	0,5	3,0	1,4	1,0	2,4	0,2	1,0	1,4	0,2	1,4	0,5	2,0	1,0	3,0	-1,-1	3,0	1,4	1,1	1,1	0,1	0,5	1,1	1,1	-1,-1	1,4	-1,-1	3,0	0,5	5,0	4,0	4,0	5,0	1,5	0,4	4,0	6,0	0,1	2,5	3,5	3,5	4,1	0,3	4,3	4,0	0,4	-1,-1	5,0
iteration_1547	0,5	0,5	0,5	1,2	0,5	-1,-1	0,4	0,5	0,5	0,5	0,3	0,4	1,3	1,1	1,2	3,1	1,3	1,2	4,2	1,2	0,5	0,3	-1,-1	1,1	1,1	4,0	3,2	0,5	1,0	3,2	0,2	0,3	-1,-1	4,0	0,2	3,2	0,4	0,4	0,1	0,4	2,0	2,2	2,0	0,0	0,4	2,1	0,2
iteration_1548	2,0	0,5	1,3	2,0	1,2	0,4	-1,-1	2,0	4,0	1,3	2,0	1,3	2,0	-1,-1	2,0	4,0	2,0	1,2	1,2	1,2	5,0	2,3	2,3	-1,-1	4,0	4,0	4,0	2,0	-1,-1	-1,-1	2,0	0,5	2,0	0,2	2,0	1,3	1,1	1,2	1,2	1,2	2,0	1,1	1,0	2,1	0,2	0,2	0,1
iteration_1549	1,3	3,2	3,3	4,1	3,3	-1,-1	3,1	3,1	0,4	0,4	0,5	0,4	0,4	1,3	0,4	0,3	4,3	1,1	5,0	2,1	3,0	0,7	0,5	-1,-1	0,1	-1,-1	0,3	0,3	5,0	0,1	4,2	1,2	4,2	-1,-1	4,2	-1,-1	5,0	0,4	5,0	0,4	3,0	0,3	0,2	3,2	0,3	-1,-1	-1,-1
iteration_1550	4,0	3,0	5,0	2,5	1,0	0,4	4,5	6,0	2,1	-1,-1	3,0	1,5	1,5	4,0	4,5	-1,-1	6,0	0,5	3,2	0,9	6,0	3,5	1,0	2,5	1,5	1,5	4,2	2,0	-1,-1	5,0	2,0	3,1	0,0	0,4	2,5	1,0	3,0	0,1	0,1	3,0	2,0	2,2	2,0	4,0	1,1	1,2	3,0
iteration_1551	0,2	3,0	-1,-1	0,7	2,0	0,4	2,3	2,4	4,0	2,3	0,3	2,3	0,5	4,0	2,3	-1,-1	0,5	2,1	5,3	2,1	-1,-1	2,2	0,5	3,2	0,6	3,0	1,3	2,3	0,5	0,2	0,4	2,0	0,7	1,2	2,1	0,2	1,3	1,3	1,3	1,3	0,2	2,2	2,1	2,1	5,0	6,0	3,0
iteration_1552	3,0	0,5	1,0	1,1	1,5	2,0	0,1	1,1	-1,-1	0,1	3,1	1,0	1,0	5,0	1,0	4,0	2,0	1,1	1,0	1,0	-1,-1	3,0	3,0	1,0	3,0	2,0	2,0	0,3	1,1	2,2	0,2	-1,-1	1,2	2,3	1,2	2,1	1,0	2,0	1,2	1,0	3,1	0,5	3,2	3,2	-1,-1	0,7	0,5
iteration_1553	-1,-1	-1,-1	0,2	2,0	0,2	-1,-1	0,2	2,2	0,5	0,2	0,5	0,2	2,0	-1,-1	-1,-1	0,4	-1,-1	1,0	1,0	1,0	0,4	0,3	0,6	2,0	0,6	0,2	0,0	0,0	-1,-1	0,2	-1,-1	2,1	2,0	0,5	3,3	0,4	4,0	-1,-1	0,1	2,1	0,4	3,1	0,1	3,0	3,2	3,1	2,0
iteration_1554	2,0	1,2	0,2	2,0	0,2	1,1	1,2	1,2	0,4	1,0	0,1	1,0	1,0	2,1	1,2	-1,-1	0,0	-1,-1	1,1	1,2	0,5	1,0	1,1	0,1	1,1	1,1	0,3	1,2	2,0	3,1	1,2	3,2	1,2	2,0	2,0	0,3	4,0	0,4	3,2	4,0	0,4	1,0	0,1	0,1	1,4	0,4	1,0
iteration_1555	0,5	0,3	0,1	0,8	0,4	2,3	0,3	0,3	0,4	0,4	0,4	0,3	0,5	0,3	0,4	5,0	0,5	0,3	2,0	2,0	-1,-1	0,3	0,7	3,5	3,3	2,3	2,1	1,3	0,5	0,4	1,5	4,0	0,3	4,0	1,5	1,0	4,0	0,0	4,0	4,3	1,4	3,0	3,0	1,4	-1,-1	2,4	1,0
iteration_1556	2,2	3,0	0,2	0,5	2,0	5,0	-1,-1	-1,-1	-1,-1	0,1	3,0	0,1	0,6	3,1	0,6	-1,-1	0,6	3,2	2,2	2,2	0,1	3,1	3,1	3,4	0,6	0,4	0,4	0,2	1,4	1,4	1,1	-1,-1	1,1	0,4	1,1	0,5	-1,-1	5,0	4,1	4,1	5,0	5,0	6,0	4,0	0,5	1,0	5,0
iteration_1557	0,4	2,0	1,4	1,4	1,4	0,4	1,4	2,0	5,0	0,8	2,0	1,4	1,4	0,4	2,0	2,1	0,8	0,7	-1,-1	0,5	2,0	1,4	0,0	0,7	3,0	1,1	3,0	1,0	0,4	1,0	1,4	1,4	0,4	3,2	0,0	0,4	0,8	0,8	0,4	1,4	5,0	3,0	3,0	5,0	3,1	3,1	0,4
iteration_1558	1,4	0,4	0,6	0,4	1,2	0,4	0,5	0,5	3,0	0,3	2,1	-1,-1	0,5	0,4	0,3	3,1	0,5	0,2	0,5	0,3	1,3	-1,-1	2,2	0,7	3,2	-1,-1	3,2	0,3	3,1	4,1	3,3	1,4	0,4	5,0	0,1	0,4	1,3	1,3	1,1	1,1	0,2	1,1	0,1	1,2	0,5	1,1	1,1
iteration_1559	0,2	0,5	-1,-1	1,3	0,6	4,0	0,8	1,1	0,2	0,4	2,2	1,1	-1,-1	0,5	0,8	0,3	0,8	0,4	0,4	0,4	0,2	0,3	1,2	1,1	0,8	0,6	0,8	1,4	-1,-1	0,2	2,0	2,0	2,0	0,5	1,3	-1,-1	2,0	2,0	2,0	-1,-1	5,0	-1,-1	4,3	1,3	0,3	0,3	5,0
iteration_1560	1,4	1,4	2,0	6,0	5,0	4,0	4,0	4,0	3,2	4,0	0,5	4,0	4,0	3,0	4,0	0,5	4,0	2,0	2,0	2,0	-1,-1	-1,-1	-1,-1	3,0	1,1	3,4	3,1	3,0	4,0	3,2	1,0	0,2	1,0	5,0	6,0	4,0	0,2	1,0	1,2	1,0	0,4	7,0	4,2	3,2	1,3	1,3	0,2
iteration_1561	4,0	5,0	5,0	7,0	0,0	0,4	8,0	8,0	2,0	5,0	2,0	8,0	8,0	4,0	3,0	5,0	4,0	3,1	3,1	5,3	4,0	5,0	3,0	4,0	3,0	3,0	6,0	3,0	4,1	2,0	3,1	0,2	3,1	3,0	0,1	2,1	3,1	0,2	0,2	-1,-1	3,2	3,1	3,1	6,0	0,4	3,2	-1,-1
iteration_1562	0,5	2,3	2,4	5,0	2,4	0,3	6,0	6,0	4,1	3,0	3,0	4,4	1,4	3,2	1,4	-1,-1	1,4	2,2	2,1	4,1	5,0	4,0	-1,-1	4,0	-1,-1	-1,-1	3,4	1,2	-1,-1	0,5	2,0	5,0	1,2	-1,-1	2,0	1,4	3,0	4,0	3,2	2,2	4,1	4,0	7,0	3,1	5,0	8,0	5,0
iteration_1563	2,2	5,0	4,2	5,0	0,2	3,0	-1,-1	4,0	0,5	4,0	0,4	5,2	4,0	4,0	9,0	0,3	4,0	1,2	2,0	2,2	4,2	-1,-1	-1,-1	5,0	4,3	5,0	-1,-1	0,5	5,0	4,0	-1,-1	-1,-1	5,0	5,0	0,5	1,0	0,5	0,5	5,0	0,5	5,0	0,0	1,0	4,0	4,0	1,0	0,0
iteration_1564	0,2	2,0	-1,-1	0,2	1,1	3,0	1,2	0,1	4,0	-1,-1	0,5	0,8	1,0	0,4	-1,-1	-1,-1	1,0	0,2	1,0	3,2	2,0	0,2	-1,-1	0,2	1,1	1,1	2,0	4,0	0,2	4,0	4,2	4,0	4,2	0,5	4,2	6,0	2,2	6,0	2,2	6,0	2,2	4,4	6,0	6,0	4,0	2,4	4,2
iteration_1565	0,4	0,2	0,1	0,4	0,1	2,1	-1,-1	0,4	1,4	0,3	4,0	0,3	0,2	0,3	0,3	1,2	0,4	0,4	-1,-1	0,2	1,1	0,0	2,0	0,4	0,2	1,3	1,3	2,3	-1,-1	4,0	0,4	0,2	0,5	0,2	2,2	-1,-1	-1,-1	0,4	0,4	0,3	-1,-1	0,3	2,1	2,2	0,3	0,2	2,1
iteration_1566	0,5	2,0	-1,-1	3,0	1,0	-1,-1	1,5	2,5	0,4	3,0	0,3	-1,-1	2,5	-1,-1	3,0	0,3	2,0	1,1	1,5	1,1	2,2	-1,-1	2,0	2,5	3,0	-1,-1	1,2	1,0	2,2	0,3	-1,-1	0,4	2,0	2,2	1,2	2,0	0,3	0,1	2,1	0,3	5,0	0,4	5,2	5,2	0,2	0,4	0,5
iteration_1567	3,0	0,2	1,1	3,0	2,1	2,0	4,0	1,0	2,0	4,0	1,4	3,1	4,0	0,4	1,0	2,0	4,0	3,0	5,0	5,0	2,0	4,0	1,1	3,4	2,0	0,0	3,0	3,0	3,2	0,4	6,0	5,0	3,0	5,1	-1,-1	3,3	3,0	0,0	0,0	5,0	5,0	0,2	5,0	0,0	0,2	0,4	0,0
iteration_1568	1,1	0,3	0,2	5,0	1,1	3,2	1,1	4,1	0,3	1,1	4,0	-1,-1	4,1	0,5	4,1	5,0	4,1	0,3	4,0	3,1	6,0	2,1	6,0	4,3	1,1	4,1	8,0	2,0	4,0	2,0	5,0	0,4	-1,-1	2,0	-1,-1	2,0	1,0	1,4	-1,-1	4,4	0,5	1,0	0,1	1,4	-1,-1	2,4	0,1
iteration_1569	0,4	0,3	0,3	0,2	0,1	2,0	0,3	0,2	2,0	0,5	-1,-1	0,5	0,2	1,2	0,3	4,0	0,5	2,3	0,3	0,0	1,2	3,2	0,4	0,2	4,3	0,3	0,0	3,0	0,4	1,3	3,2	0,4	3,2	5,0	0,2	3,3	3,2	3,2	0,4	3,2	4,0	-1,-1	5,0	0,0	2,0	3,0	4,0
iteration_1570	0,1	0,2	-1,-1	1,1	0,0	0,3	0,3	1,1	5,0	0,3	4,1	1,1	1,1	0,2	0,2	0,2	1,1	0,1	0,1	0,4	0,1	-1,-1	0,2	0,1	0,3	0,1	0,1	0,4	-1,-1	0,3	1,3	-1,-1	0,3	0,5	0,1	0,5	0,7	0,7	1,3	0,4	4,0	0,3	4,3	-1,-1	0,2	0,5	0,7
iteration_1571	4,0	1,0	4,0	4,0	5,0	5,0	2,0	2,0	5,0	6,0	3,2	-1,-1	6,0	-1,-1	2,0	2,0	2,0	4,0	4,0	5,0	4,0	-1,-1	3,0	-1,-1	1,0	1,0	1,0	2,0	4,0	0,2	4,0	-1,-1	-1,-1	3,2	2,0	7,0	0,1	6,0	4,0	2,1	2,0	2,2	3,0	1,2	2,0	2,2	1,0
iteration_1572	4,0	0,5	3,0	1,1	1,0	3,0	-1,-1	1,0	0,3	1,0	-1,-1	1,0	0,1	1,4	1,0	0,4	4,0	1,0	3,0	4,0	3,4	5,0	1,0	0,5	0,2	1,2	1,2	-1,-1	2,0	-1,-1	1,1	2,2	1,1	0,5	1,2	-1,-1	3,0	3,0	0,3	0,3	4,0	1,0	1,0	-1,-1	2,2	0,7	3,0
iteration_1573	0,5	0,4	0,2	0,2	0,6	5,0	0,0	0,4	-1,-1	0,0	1,4	0,4	0,0	3,1	0,2	0,5	0,2	3,0	2,0	2,0	1,2	3,2	0,3	0,1	0,3	0,3	0,6	0,2	2,0	3,1	0,2	0,2	2,0	-1,-1	2,0	3,2	2,1	0,1	-1,-1	2,1	-1,-1	2,0	0,0	5,0	1,1	2,1	0,1
iteration_1574	0,4	0,3	0,4	1,0	0,6	1,4	1,3	1,3	4,0	0,3	2,3	-1,-1	1,1	3,0	1,3	0,4	0,3	0,7	2,0	0,7	4,3	3,0	3,0	2,1	0,5	0,4	0,5	1,2	-1,-1	2,0	1,0	0,3	1,4	0,5	1,4	2,0	-1,-1	0,7	0,4	0,4	0,4	1,1	0,1	0,1	1,2	0,6	1,0
iteration_1575	2,0	5,0	4,0	1,3	-1,-1	2,0	4,0	-1,-1	1,1	3,3	0,2	2,0	2,0	-1,-1	4,0	3,0	3,3	1,0	3,0	3,0	2,0	1,0	-1,-1	2,0	3,0	5,0	-1,-1	2,3	1,1	3,2	-1,-1	4,0	3,0	5,0	3,0	0,3	3,0	4,0	3,0	3,0	4,0	3,0	4,0	4,0	3,0	3,0	3,0
iteration_1576	5,0	4,0	0,5	-1,-1	5,0	1,1	2,0	3,1	1,2	-1,-1	0,3	1,1	4,0	3,1	2,0	0,5	2,0	2,0	1,1	2,0	1,1	1,2	1,1	4,0	1,5	1,0	1,0	0,2	2,0	2,3	1,1	0,3	1,1	0,3	1,1	0,4	0,4	1,3	1,0	1,0	1,1	0,3	1,2	0,3	3,1	-1,-1	0,3
iteration_1577	0,4	5,0	1,2	6,0	4,2	3,0	4,2	5,0	1,0	-1,-1	0,5	5,0	2,2	2,3	2,2	0,5	3,0	4,0	0,2	4,0	2,0	1,2	-1,-1	4,0	2,1	0,6	0,6	2,1	4,0	4,0	6,0	0,3	6,0	-1,-1	0,1	2,0	2,3	-1,-1	4,1	2,2	2,0	0,1	2,1	0,0	4,0	3,1	6,0
iteration_1578	-1,-1	2,1	-1,-1	4,0	2,1	3,2	4,1	4,1	4,0	0,1	1,2	0,1	4,1	-1,-1	-1,-1	1,4	0,1	-1,-1	4,2	7,0	1,1	0,3	1,1	0,2	1,1	5,0	0,5	0,5	-1,-1	-1,-1	4,5	1,1	1,0	0,2	1,0	4,1	0,1	2,0	1,0	-1,-1	0,4	0,1	0,4	2,2	0,4	0,3	0,0
iteration_1579	3,2	5,0	0,2	0,0	0,2	5,0	0,2	0,2	2,2	0,0	4,0	0,2	0,0	2,0	0,0	1,2	-1,-1	4,2	4,2	1,2	2,0	0,2	-1,-1	1,0	1,0	1,0	1,0	0,2	-1,-1	5,0	0,2	0,4	0,3	4,1	0,0	2,2	0,4	0,3	0,4	0,3	4,4	0,1	-1,-1	0,2	2,3	2,1	4,2
iteration_1580	0,3	4,0	-1,-1	0,5	4,0	4,1	0,5	0,0	0,5	0,5	0,2	0,5	0,5	1,3	0,5	2,3	0,0	-1,-1	0,1	0,6	0,5	0,2	-1,-1	1,0	2,5	-1,-1	0,3	4,0	0,2	1,2	0,0	5,0	0,0	5,0	0,0	1,0	4,0	1,0	4,0	4,0	0,1	5,0	5,1	0,1	-1,-1	5,2	9,0
iteration_1581	4,0	3,0	3,0	0,3	3,0	4,0	1,1	1,1	-1,-1	1,1	0,4	-1,-1	-1,-1	-1,-1	1,1	5,0	2,2	3,0	3,0	3,0	0,4	0,6	0,2	2,1	4,0	3,0	3,0	0,5	1,1	5,0	1,3	0,4	-1,-1	1,2	0,4	5,3	-1,-1	1,4	1,4	0,3	0,5	1,3	1,5	1,0	3,0	3,0	1,3
iteration_1582	5,0	0,3	3,0	1,1	2,0	2,0	3,1	3,1	5,0	1,0	4,0	1,0	4,0	1,2	0,1	-1,-1	4,0	-1,-1	3,0	2,1	3,1	2,0	-1,-1	1,2	1,0	0,1	1,1	6,0	4,1	5,0	1,1	0,2	0,3	5,0	4,2	1,0	0,2	0,2	0,2	0,3	-1,-1	1,2	4,0	2,0	-1,-1	2,0	3,1
iteration_1583	0,4	-1,-1	0,3	0,1	0,5	3,0	-1,-1	0,2	4,1	-1,-1	3,2	0,3	-1,-1	5,0	0,2	0,5	0,2	1,1	2,1	2,1	4,1	3,2	0,1	5,1	0,2	0,5	0,5	4,1	4,0	2,2	4,0	-1,-1	8,0	-1,-1	-1,-1	2,0	-1,-1	5,0	5,0	5,0	0,3	1,1	1,1	0,2	2,0	5,0	2,0
iteration_1584	2,2	3,0	5,0	0,6	2,0	-1,-1	-1,-1	3,3	0,2	2,3	0,2	3,3	3,3	3,0	3,3	0,2	3,3	3,1	3,1	3,1	0,5	3,1	3,0	4,0	3,0	3,0	0,5	-1,-1	-1,-1	5,0	0,0	-1,-1	0,0	-1,-1	0,6	1,0	-1,-1	-1,-1	3,0	2,0	0,3	1,3	0,6	1,0	2,0	3,0	0,3
iteration_1585	4,0	4,0	3,0	4,2	7,0	5,0	-1,-1	7,0	0,4	4,0	0,5	4,0	0,2	-1,-1	4,0	2,1	7,0	1,0	4,0	1,0	3,2	0,1	0,1	0,2	6,0	0,1	4,1	4,1	0,4	0,5	0,3	-1,-1	0,3	0,5	0,3	0,1	0,3	0,4	10,0	1,2	3,0	0,5	3,4	3,1	0,5	0,1	3,1
iteration_1586	0,4	5,0	4,2	0,6	1,2	2,0	0,4	0,4	5,0	-1,-1	4,0	0,6	4,2	0,3	-1,-1	2,2	4,2	1,2	1,2	1,2	3,2	2,2	-1,-1	0,5	0,4	2,2	0,6	0,2	0,4	-1,-1	0,6	-1,-1	0,2	-1,-1	4,5	0,6	3,2	3,0	2,2	3,0	5,0	-1,-1	1,2	4,2	0,3	0,4	4,0
iteration_1587	5,0	-1,-1	5,1	2,2	5,1	2,0	7,0	5,2	2,1	2,1	-1,-1	0,3	5,2	0,1	2,1	0,4	7,0	-1,-1	7,0	7,0	-1,-1	-1,-1	1,1	0,2	2,4	2,0	0,1	0,7	2,2	5,0	-1,-1	0,5	0,4	4,0	2,2	-1,-1	0,7	0,2	0,2	0,2	0,3	4,0	2,3	2,0	5,0	7,0	2,5
iteration_1588	2,3	3,1	2,1	5,3	3,3	8,0	2,3	0,4	-1,-1	0,4	0,1	7,0	7,0	1,4	7,0	0,3	-1,-1	3,0	3,0	1,3	0,5	5,1	2,1	6,0	2,0	2,3	2,3	5,0	2,3	0,5	7,0	2,2	-1,-1	2,2	7,0	5,0	5,2	0,5	0,5	5,2	0,2	-1,-1	5,0	0,4	-1,-1	-1,-1	0,2
iteration_1589	-1,-1	0,4	2,2	1,1	2,2	2,2	1,2	3,0	2,2	1,2	0,3	2,1	3,0	0,3	1,2	3,0	3,0	3,0	1,2	2,2	3,0	2,2	2,1	1,2	0,2	4,0	1,0	1,2	-1,-1	0,4	1,1	3,0	0,3	4,0	0,3	0,4	0,1	0,1	0,2	0,2	0,2	3,2	3,1	0,3	0,2	3,0	3,1
iteration_1590	1,1	0,5	0,6	-1,-1	1,0	-1,-1	0,4	0,8	-1,-1	0,4	-1,-1	-1,-1	0,8	-1,-1	0,8	-1,-1	0,4	2,1	-1,-1	2,1	0,6	-1,-1	3,1	0,7	-1,-1	1,3	4,3	0,5	3,0	1,2	0,2	4,0	3,3	2,2	0,2	1,0	6,0	4,0	1,3	6,0	0,5	0,4	0,5	0,5	0,4	2,3	0,6
iteration_1591	3,2	-1,-1	0,3	2,1	3,3	5,0	2,2	0,2	0,4	-1,-1	4,5	0,2	0,2	5,0	2,1	1,0	2,2	3,0	-1,-1	1,2	0,1	0,4	0,3	2,1	2,0	0,1	1,1	4,0	0,4	2,0	2,3	0,3	2,3	-1,-1	2,1	2,3	2,3	2,0	2,0	2,0	0,5	0,4	-1,-1	0,2	5,0	4,0	0,4
iteration_1592	4,0	3,1	5,0	4,2	2,1	2,0	7,0	3,2	-1,-1	0,0	1,2	6,0	2,2	0,3	3,2	2,0	7,0	5,0	4,0	4,0	3,0	4,2	-1,-1	0,5	3,0	3,0	2,2	4,0	0,3	2,0	0,2	5,0	4,2	5,0	4,2	0,0	4,2	5,0	1,2	1,2	-1,-1	0,2	1,2	-1,-1	2,0	2,0	1,2
iteration_1593	5,0	0,5	4,3	5,0	0,3	0,2	2,3	7,0	-1,-1	2,3	0,2	2,3	-1,-1	5,0	7,0	5,0	2,3	2,1	0,4	2,1	4,1	2,1	0,4	0,3	6,0	6,0	6,0	2,2	3,0	3,0	5,0	0,5	3,2	2,1	-1,-1	5,0	3,3	0,5	3,3	3,2	3,0	4,0	4,0	-1,-1	-1,-1	4,0	5,0
iteration_1594	1,3	0,5	1,1	0,2	1,1	2,3	1,1	0,2	0,5	-1,-1	5,0	0,2	0,2	0,3	0,2	0,2	0,2	3,0	0,4	1,3	0,4	-1,-1	2,1	0,2	0,1	0,3	0,3	0,4	0,2	5,0	0,4	0,2	0,5	3,0	0,2	0,1	0,2	0,2	0,2	0,2	0,5	1,1	1,0	0,6	2,0	-1,-1	0,1
iteration_1595	0,5	1,1	1,2	1,0	1,3	2,0	2,0	1,0	3,2	-1,-1	4,0	1,2	2,0	-1,-1	-1,-1	1,4	0,2	2,0	3,0	2,0	4,0	3,2	1,2	2,0	-1,-1	0,4	0,4	0,5	1,1	1,3	0,1	2,0	1,5	0,2	0,6	0,4	2,5	2,5	-1,-1	2,5	0,4	0,6	0,7	0,3	4,0	2,1	-1,-1
iteration_1596	-1,-1	0,4	1,4	0,4	0,4	0,5	5,0	0,7	1,3	1,3	4,0	-1,-1	0,7	5,0	1,1	1,2	1,3	0,5	1,3	1,2	1,4	4,3	1,0	3,4	0,3	1,2	-1,-1	0,4	0,2	0,3	0,2	4,0	0,2	0,5	0,4	0,1	4,1	4,1	0,1	0,1	1,2	0,3	0,5	0,5	4,0	3,0	0,4
iteration_1597	2,0	2,3	2,3	4,0	2,0	5,0	4,0	4,0	0,9	2,3	3,0	4,0	2,3	0,4	2,3	2,0	4,0	7,0	2,0	7,0	-1,-1	2,0	-1,-1	-1,-1	3,0	1,3	1,3	-1,-1	2,0	5,0	2,0	0,5	4,0	5,0	2,0	-1,-1	2,0	2,5	2,0	2,0	2,0	2,0	1,0	3,0	0,3	0,3	0,0
iteration_1598	1,3	4,0	-1,-1	0,4	0,3	0,3	0,6	0,1	-1,-1	0,6	1,1	0,3	-1,-1	2,0	0,4	2,1	0,3	0,6	0,6	0,3	-1,-1	1,3	0,1	-1,-1	0,4	2,1	2,3	2,3	1,1	5,0	2,1	0,5	0,6	0,5	1,3	1,1	0,7	0,5	0,5	0,4	0,5	0,3	0,5	0,2	-1,-1	0,5	0,7
iteration_1599	0,2	2,2	2,1	-1,-1	0,3	2,3	0,3	2,4	5,0	0,3	5,0	2,2	2,4	2,0	2,4	4,0	0,5	2,1	2,1	-1,-1	7,0	-1,-1	2,2	3,0	4,4	6,0	6,0	0,5	0,5	0,0	0,3	1,2	0,4	-1,-1	-1,-1	2,1	1,1	1,3	1,1	1,3	4,0	0,4	3,3	3,1	2,0	2,1	0,4
iteration_1600	4,0	4,0	6,0	2,2	-1,-1	-1,-1	5,0	5,0	4,1	3,2	3,2	3,2	3,2	0,2	5,0	0,3	3,2	4,0	5,0	5,0	2,1	6,0	3,2	3,1	2,1	3,2	2,2	2,2	2,0	3,0	4,0	2,0	2,2	0,3	-1,-1	2,0	1,2	1,2	1,2	3,0	-1,-1	0,5	0,4	0,4	0,3	-1,-1	0,5
iteration_1601	4,0	2,0	3,0	1,2	3,0	2,1	1,2	3,0	0,2	-1,-1	4,0	2,2	3,0	0,5	-1,-1	-1,-1	2,0	1,1	1,1	1,1	1,2	-1,-1	-1,-1	2,4	-1,-1	4,0	4,0	0,5	2,0	3,0	-1,-1	0,2	1,3	2,0	-1,-1	4,0	0,3	1,2	1,2	1,2	3,2	1,2	3,2	1,2	0,4	1,1	-1,-1
iteration_1602	1,2	0,5	0,6	-1,-1	0,3	2,2	3,2	5,4	1,1	5,2	2,2	3,4	3,2	4,0	5,4	0,1	3,4	3,2	3,2	5,0	6,0	3,2	-1,-1	5,0	5,1	5,0	5,0	5,0	3,0	-1,-1	3,0	1,4	3,0	5,0	0,0	4,0	4,0	3,4	1,0	1,0	2,0	4,0	1,0	1,0	2,3	3,0	7,0
iteration_1603	5,0	5,0	0,3	-1,-1	0,1	5,0	0,1	0,1	1,4	0,4	5,0	0,4	0,4	2,3	0,1	3,0	0,4	1,1	1,0	1,1	1,0	3,3	3,3	0,6	0,0	0,1	3,1	4,1	-1,-1	0,4	4,3	3,0	4,1	2,0	0,4	4,3	6,0	2,1	5,0	5,0	0,4	2,1	2,0	0,1	-1,-1	0,1	4,0
iteration_1604	2,3	3,1	2,1	0,6	0,4	4,0	2,2	2,2	-1,-1	0,5	0,5	0,5	-1,-1	1,2	0,5	0,2	0,3	2,2	2,2	-1,-1	-1,-1	-1,-1	0,6	1,1	0,5	-1,-1	0,5	0,4	-1,-1	0,4	3,4	4,0	3,4	-1,-1	5,0	3,2	2,4	2,4	2,4	2,4	3,0	3,0	3,0	6,0	2,3	4,0	-1,-1
iteration_1605	4,1	3,2	3,1	3,0	3,1	0,2	5,0	1,1	0,3	2,1	0,5	1,1	5,0	3,0	1,1	0,4	2,1	2,0	3,2	2,0	0,2	0,3	0,4	3,0	-1,-1	0,3	0,1	3,0	5,0	1,2	6,0	4,0	5,0	4,0	-1,-1	5,0	3,0	3,0	6,0	3,0	2,1	-1,-1	4,1	6,0	1,4	5,0	1,1
iteration_1606	0,4	0,2	0,3	1,1	-1,-1	2,1	0,3	0,3	0,4	1,1	1,3	0,2	1,2	0,5	1,1	0,1	0,2	2,2	2,1	0,2	0,4	1,1	0,4	1,0	1,1	-1,-1	4,2	1,4	2,1	1,2	2,4	2,1	2,4	0,3	1,1	3,0	0,5	4,0	2,4	0,5	5,0	-1,-1	5,0	2,0	0,3	0,2	1,1
iteration_1607	0,2	4,0	4,1	4,2	0,1	1,1	0,3	4,2	5,0	8,0	0,4	8,0	-1,-1	1,0	4,2	0,5	0,3	0,3	1,1	-1,-1	2,2	4,2	4,2	5,0	4,4	4,4	0,6	-1,-1	0,3	-1,-1	0,3	0,5	0,3	4,0	4,2	2,1	0,4	0,5	0,4	0,4	5,0	1,2	2,3	2,2	0,4	-1,-1	1,3
iteration_1608	-1,-1	5,0	5,0	3,1	-1,-1	0,5	2,1	5,0	4,0	3,1	-1,-1	2,1	3,1	4,0	-1,-1	0,2	6,0	0,4	0,3	2,3	4,0	-1,-1	3,1	0,1	3,1	3,1	3,1	3,0	0,3	3,0	0,2	1,1	0,2	4,1	0,2	2,0	1,0	0,1	-1,-1	1,0	0,3	-1,-1	0,2	0,1	2,2	6,0	1,0
iteration_1609	3,0	0,2	2,1	0,0	2,1	0,4	4,0	4,0	0,5	4,0	0,5	4,0	-1,-1	0,5	4,1	0,4	4,0	-1,-1	-1,-1	2,2	2,3	2,5	2,5	4,5	4,2	4,2	4,2	4,1	2,2	5,0	2,1	-1,-1	4,2	0,3	4,2	1,1	2,2	7,0	-1,-1	3,2	2,0	0,4	1,2	1,2	0,4	0,4	3,0
iteration_1610	0,4	-1,-1	1,4	4,0	1,0	0,4	4,4	0,4	4,0	1,0	2,0	4,4	0,4	0,2	4,4	1,2	5,0	4,1	0,5	0,5	4,0	6,0	0,4	-1,-1	1,4	-1,-1	0,6	1,0	7,0	5,0	2,0	5,0	1,0	0,4	4,0	3,0	3,0	3,0	3,0	2,0	4,0	4,3	6,0	2,3	4,1	4,1	5,0
iteration_1611	2,3	0,4	0,3	3,4	2,4	2,0	0,7	0,7	0,4	3,3	0,5	3,0	3,3	0,4	0,4	0,4	3,3	1,3	1,3	5,0	0,6	0,0	0,5	0,6	0,8	0,4	0,8	3,1	0,4	4,0	3,0	0,3	3,4	1,3	0,5	3,0	0,6	0,6	0,5	0,6	2,0	1,4	1,0	2,4	0,1	0,3	0,2
iteration_1612	-1,-1	-1,-1	5,4	0,2	0,4	3,0	-1,-1	0,5	0,3	0,5	3,1	-1,-1	0,5	1,3	5,1	2,0	0,5	6,0	1,1	7,0	0,4	0,2	3,1	0,5	7,0	0,1	7,0	0,3	0,4	2,3	0,2	4,0	0,3	3,1	0,5	2,1	2,2	2,2	2,2	2,2	4,0	0,3	0,2	0,2	-1,-1	3,0	2,2
iteration_1613	2,1	-1,-1	-1,-1	0,2	0,4	0,4	2,1	1,1	5,0	2,1	3,0	2,1	1,1	3,2	1,1	-1,-1	2,1	-1,-1	-1,-1	2,2	3,0	5,0	3,1	1,2	2,0	2,0	-1,-1	-1,-1	0,1	-1,-1	0,2	4,0	0,1	0,5	0,2	-1,-1	1,1	3,1	3,1	1,0	4,0	0,6	1,5	1,1	0,5	0,10	-1,-1
iteration_1614	2,0	1,1	2,0	2,4	2,0	4,0	3,0	3,0	0,3	-1,-1	4,1	3,0	3,0	0,4	1,4	5,0	3,0	4,0	4,0	2,0	2,3	-1,-1	2,1	1,4	-1,-1	3,4	3,0	0,5	-1,-1	0,5	0,3	0,4	0,6	0,2	2,4	4,0	0,7	0,5	0,3	0,3	-1,-1	0,5	-1,-1	1,1	0,2	0,1	1,3
iteration_1615	0,2	0,4	0,2	2,2	0,4	2,1	0,4	2,0	5,0	0,4	-1,-1	0,4	0,2	2,3	0,2	5,0	2,0	2,2	-1,-1	0,3	4,0	2,2	0,4	0,5	4,0	1,0	1,2	2,2	3,0	1,4	3,0	0,5	4,0	2,3	3,0	5,0	2,1	2,4	-1,-1	2,1	4,0	4,0	4,0	-1,-1	2,0	3,0	4,0
iteration_1616	0,3	-1,-1	0,1	0,2	0,6	0,2	0,2	0,0	1,4	0,1	0,2	0,3	0,1	4,0	-1,-1	0,4	0,3	0,2	0,2	0,2	1,0	0,3	0,2	4,0	0,2	0,2	0,2	0,5	-1,-1	4,0	0,5	3,0	0,6	3,2	0,2	2,3	3,3	0,3	3,3	0,3	0,5	3,2	-1,-1	0,2	3,2	3,2	3,2
iteration_1617	0,2	0,2	-1,-1	4,0	2,0	1,4	1,2	1,3	5,0	3,3	0,5	3,2	3,2	0,2	1,2	3,2	1,3	0,6	-1,-1	1,2	3,3	3,0	3,5	0,3	3,2	1,2	1,2	3,1	2,0	0,5	1,1	3,2	1,1	0,3	1,1	0,5	3,1	3,1	0,3	4,0	5,0	1,2	4,0	3,2	0,4	0,3	4,0
iteration_1618	0,5	1,4	1,4	2,0	0,8	0,4	1,4	1,4	0,5	1,4	-1,-1	2,0	-1,-1	0,4	2,0	-1,-1	1,4	0,5	0,5	1,3	1,3	1,1	2,0	1,3	1,2	1,3	1,3	4,0	-1,-1	0,2	-1,-1	0,2	3,4	3,1	4,0	1,0	3,2	3,2	-1,-1	3,2	3,0	1,1	1,1	2,1	-1,-1	3,1	-1,-1
iteration_1619	1,2	5,0	-1,-1	2,0	1,0	2,3	0,0	2,0	1,3	0,2	2,0	2,0	2,2	4,0	0,1	4,0	-1,-1	0,3	0,3	2,0	1,0	2,0	2,0	2,2	0,2	2,0	6,0	5,0	4,0	3,2	6,0	0,4	2,0	5,0	6,0	4,2	2,1	0,1	2,3	2,1	-1,-1	6,0	8,0	2,0	4,0	6,0	-1,-1
iteration_1620	4,0	3,0	4,0	2,0	3,0	3,0	5,0	5,0	0,5	1,0	0,4	5,0	1,0	5,0	5,0	2,3	5,0	3,0	3,0	6,0	4,2	1,1	1,3	4,0	1,3	3,0	0,4	1,3	4,0	5,0	2,0	0,4	3,3	0,5	3,3	6,0	0,7	-1,-1	0,3	3,4	2,1	0,6	0,4	-1,-1	2,3	2,3	-1,-1
iteration_1621	-1,-1	0,5	0,3	2,0	0,7	5,0	1,1	1,2	5,0	1,1	0,4	-1,-1	1,1	4,0	-1,-1	0,3	1,1	4,0	3,0	4,0	3,0	1,1	1,1	1,2	0,1	1,0	-1,-1	1,1	2,0	-1,-1	2,0	4,0	-1,-1	3,2	2,0	1,2	1,0	1,0	1,0	1,0	2,0	1,2	1,0	0,2	0,5	3,2	-1,-1
iteration_1622	1,3	2,0	1,3	0,2	2,0	3,0	0,4	1,1	2,0	0,0	5,0	1,1	0,4	5,0	1,1	0,2	1,1	2,1	2,3	1,3	1,0	2,1	4,0	-1,-1	1,2	-1,-1	0,1	1,1	0,5	1,3	1,4	0,2	0,5	-1,-1	1,4	1,4	0,6	0,3	0,3	0,1	1,2	0,6	0,4	0,6	0,2	0,4	0,6
iteration_1623	2,0	1,2	-1,-1	-1,-1	0,2	0,5	2,0	4,0	3,0	-1,-1	1,3	0,2	4,0	4,0	0,2	1,3	2,0	0,4	0,4	0,1	2,3	0,3	1,0	6,0	0,5	0,3	0,5	4,0	-1,-1	3,0	0,2	4,0	4,2	0,2	2,0	2,2	-1,-1	3,2	7,0	7,0	-1,-1	0,1	0,2	0,1	0,5	0,3	1,1
iteration_1624	0,4	0,1	0,2	1,4	0,4	2,2	0,5	1,1	0,3	1,1	0,2	1,1	0,5	-1,-1	1,1	7,0	1,1	0,6	2,1	2,4	0,2	0,1	1,2	0,6	0,2	-1,-1	0,5	0,4	1,4	3,1	0,8	2,1	1,4	0,3	0,8	0,5	-1,-1	3,0	0,5	0,5	1,1	0,4	-1,-1	1,0	2,2	0,5	0,5
iteration_1625	-1,-1	0,5	0,1	1,3	1,0	1,3	0,3	1,0	4,0	1,0	4,1	1,1	0,4	4,0	0,4	0,1	-1,-1	0,6	1,0	1,0	3,0	4,1	1,1	0,1	0,1	0,4	-1,-1	1,2	1,3	0,3	-1,-1	2,2	1,3	4,0	1,3	1,1	2,3	2,3	1,2	0,5	0,4	3,0	2,2	1,2	5,0	7,0	-1,-1
iteration_1626	5,0	5,0	7,0	0,3	7,0	0,4	4,0	6,0	3,0	5,0	-1,-1	4,0	7,0	4,1	6,0	2,0	6,0	3,3	1,1	3,1	5,0	1,0	1,3	-1,-1	3,0	5,0	5,0	4,0	4,0	1,2	4,0	3,2	-1,-1	1,3	-1,-1	3,2	1,2	3,2	3,2	1,2	0,4	3,3	0,3	3,0	1,1	1,3	-1,-1
iteration_1627	0,1	0,5	0,2	2,0	-1,-1	-1,-1	0,3	-1,-1	0,2	2,1	3,0	2,1	0,1	0,3	2,1	0,1	-1,-1	3,0	3,1	5,0	0,1	3,1	-1,-1	0,1	2,0	0,2	0,2	5,0	3,0	1,1	5,0	1,4	6,0	0,3	6,0	4,0	4,0	3,4	4,0	3,4	1,2	3,2	0,4	4,0	3,1	0,3	3,2
iteration_1628	0,5	1,4	0,8	1,3	0,8	3,1	0,7	3,3	4,0	1,4	5,0	1,4	-1,-1	0,4	-1,-1	0,5	1,4	3,3	0,4	3,3	1,4	4,4	4,4	0,5	0,5	0,8	1,1	2,3	2,0	5,0	3,0	5,0	3,0	2,3	1,3	6,0	5,0	-1,-1	4,0	3,0	-1,-1	3,0	2,2	2,2	0,2	0,4	-1,-1
iteration_1629	2,1	0,2	2,0	0,0	2,0	0,5	-1,-1	0,3	1,2	0,0	0,2	0,0	0,0	-1,-1	0,0	-1,-1	2,0	-1,-1	0,1	-1,-1	3,0	0,0	0,0	3,0	0,3	0,3	0,1	-1,-1	-1,-1	0,3	0,0	0,4	5,0	-1,-1	5,0	0,0	0,1	5,3	0,1	0,3	2,3	-1,-1	5,0	5,3	0,5	2,5	2,0
iteration_1630	2,0	4,1	6,0	3,0	-1,-1	0,4	4,0	6,0	0,5	4,0	0,4	4,0	3,0	1,2	3,0	3,0	1,0	2,2	2,2	2,2	2,5	2,4	2,0	3,0	-1,-1	5,0	1,0	-1,-1	1,3	3,2	3,0	3,0	3,0	5,0	2,3	1,2	4,0	2,0	3,0	2,0	0,5	3,0	2,4	2,4	0,5	4,0	2,4
iteration_1631	0,3	0,4	0,1	0,0	0,3	1,4	0,1	0,1	1,2	0,0	0,3	0,0	-1,-1	4,0	0,0	1,0	0,0	1,0	0,5	1,0	0,2	-1,-1	0,0	4,1	1,0	1,0	1,0	0,2	4,0	0,4	4,0	1,1	0,2	3,0	0,0	0,0	0,1	1,2	0,1	0,1	2,0	0,0	0,0	2,0	1,0	0,0	0,1
iteration_1632	0,3	-1,-1	3,0	0,4	3,3	1,3	3,3	3,1	3,0	-1,-1	5,0	-1,-1	0,1	0,2	3,3	4,0	0,3	4,0	1,3	3,3	6,0	2,1	3,1	0,2	5,0	5,0	5,0	-1,-1	0,5	3,0	0,7	5,0	0,3	0,1	0,3	3,3	1,2	4,1	1,2	1,1	0,5	0,2	-1,-1	0,0	2,1	0,4	-1,-1
iteration_1633	2,3	0,4	2,1	1,0	-1,-1	5,0	2,0	3,0	0,3	3,0	0,5	2,0	-1,-1	2,2	2,0	0,3	2,0	3,0	4,0	3,0	1,3	2,1	2,1	4,0	2,1	0,1	2,1	1,4	3,0	4,1	1,0	4,0	3,4	3,0	4,0	5,0	4,4	-1,-1	0,10	0,4	3,0	6,0	3,0	-1,-1	4,0	3,0	7,0
iteration_1634	0,5	0,2	0,3	0,2	0,5	0,3	0,4	0,1	5,0	0,4	0,4	0,1	0,4	5,0	0,1	3,0	0,1	-1,-1	0,3	0,4	2,0	0,5	0,0	0,1	-1,-1	3,0	3,1	1,1	0,2	1,3	-1,-1	0,5	-1,-1	2,3	0,2	1,1	-1,-1	2,2	0,5	0,5	2,0	0,4	1,1	1,1	-1,-1	2,3	1,1
iteration_1635	4,0	2,0	5,0	0,2	3,0	4,0	2,2	3,2	0,2	2,2	0,5	4,5	3,0	2,1	2,2	0,5	2,2	3,2	3,0	1,2	0,4	0,5	-1,-1	5,0	2,0	-1,-1	2,5	0,5	0,2	2,3	0,2	0,4	-1,-1	0,3	0,7	0,3	0,9	0,5	-1,-1	0,5	4,0	0,5	0,5	-1,-1	-1,-1	-1,-1	0,10
iteration_1636	0,5	2,3	0,3	-1,-1	0,3	-1,-1	1,3	1,0	0,4	1,0	4,1	0,3	0,3	3,0	1,3	0,5	5,0	3,0	0,4	3,0	1,4	4,0	0,4	1,3	1,0	0,3	0,3	2,0	4,0	5,0	1,0	0,4	5,0	3,1	1,0	1,0	1,1	1,1	4,1	1,3	4,0	4,0	5,0	3,0	1,1	3,1	4,0
iteration_1637	3,1	3,0	2,1	-1,-1	5,0	3,1	0,5	6,0	4,0	6,0	-1,-1	2,4	2,4	4,1	2,4	0,3	2,4	3,4	3,1	3,4	4,0	2,5	0,9	6,0	2,3	0,7	2,0	-1,-1	5,0	0,2	4,1	3,2	4,1	0,3	4,1	0,3	3,1	4,2	4,2	7,0	0,5	0,3	0,5	4,2	0,3	0,3	-1,-1
iteration_1638	0,4	2,0	1,0	0,1	1,0	1,2	1,0	1,1	0,5	0,0	1,1	0,0	0,1	4,0	0,1	2,0	1,0	0,2	2,0	1,2	2,0	0,1	1,0	1,1	0,1	0,1	0,0	4,0	0,4	5,0	0,1	4,0	4,3	4,1	4,1	1,1	5,0	7,0	3,3	3,3	5,0	8,0	4,0	4,0	0,3	4,1	-1,-1
iteration_1639	5,0	2,0	3,0	0,2	-1,-1	0,5	2,1	2,1	1,2	2,1	0,2	1,1	1,1	5,0	2,1	-1,-1	1,1	0,2	2,4	2,1	0,3	0,1	0,1	2,1	-1,-1	-1,-1	0,3	0,5	0,5	0,5	0,5	5,0	0,5	-1,-1	0,2	0,7	-1,-1	3,1	-1,-1	3,1	0,3	-1,-1	-1,-1	0,1	0,5	5,0	2,3
iteration_1640	0,5	3,0	1,2	2,1	2,2	4,0	2,2	1,1	0,2	2,2	1,4	0,3	2,2	0,5	2,2	0,3	0,3	2,2	4,0	4,0	0,2	0,6	0,5	2,4	2,1	2,2	-1,-1	2,0	3,1	0,4	0,1	4,0	3,0	1,2	3,0	0,0	3,0	3,0	3,0	-1,-1	3,0	-1,-1	3,0	4,0	2,0	1,0	6,0
iteration_1641	1,1	3,0	2,0	-1,-1	1,1	-1,-1	4,0	4,0	0,3	1,4	2,0	4,0	4,0	2,3	1,4	-1,-1	4,0	1,1	1,1	2,0	3,3	3,0	5,0	-1,-1	4,4	5,0	1,0	4,0	1,4	0,2	4,0	1,1	4,0	4,0	4,0	3,0	3,1	4,0	3,1	4,0	0,4	4,0	3,3	1,1	0,4	1,3	6,0
iteration_1642	0,5	4,0	1,1	0,2	3,4	0,4	0,1	1,0	2,0	0,1	2,3	0,3	0,3	0,4	0,3	-1,-1	2,0	0,3	0,3	0,3	0,0	-1,-1	2,2	0,2	0,4	2,1	2,1	0,4	3,2	0,5	3,0	1,4	0,2	1,2	3,0	0,2	1,2	0,4	0,6	1,0	-1,-1	3,2	0,3	3,4	5,0	6,0	0,3
iteration_1643	-1,-1	4,0	2,0	0,2	2,3	1,3	2,0	2,0	2,0	-1,-1	0,2	0,0	2,2	0,3	0,0	0,3	2,2	1,0	-1,-1	2,3	2,0	0,1	0,1	2,3	-1,-1	0,1	0,1	-1,-1	3,2	0,5	0,4	4,0	0,2	3,0	0,4	-1,-1	2,0	2,0	2,0	2,0	0,2	-1,-1	0,3	0,3	6,0	3,4	2,2
iteration_1644	2,3	5,0	4,3	-1,-1	4,3	0,4	5,3	4,1	3,1	0,4	2,2	4,1	0,4	-1,-1	9,0	1,2	0,4	0,5	0,5	-1,-1	-1,-1	6,0	6,0	0,4	5,0	4,2	5,2	0,4	5,0	0,4	0,0	2,3	0,1	4,1	-1,-1	-1,-1	2,1	0,3	0,3	2,1	0,2	-1,-1	0,1	0,1	2,0	-1,-1	2,0
iteration_1645	4,1	0,3	4,1	2,1	0,2	2,0	0,2	-1,-1	0,5	0,2	4,0	3,4	2,1	1,1	6,0	0,1	-1,-1	0,1	2,1	2,1	2,0	1,1	3,1	2,1	4,1	-1,-1	2,0	0,4	3,0	3,0	2,3	0,5	2,1	1,3	1,3	2,0	0,2	2,4	-1,-1	0,2	2,0	2,0	2,0	2,0	5,0	4,3	-1,-1
iteration_1646	1,3	0,5	0,7	2,0	0,7	1,2	1,3	1,3	4,0	1,3	2,0	1,3	1,4	4,0	1,3	0,5	1,3	1,2	1,3	2,0	3,0	1,3	1,3	4,4	1,1	2,3	1,1	1,4	-1,-1	4,0	2,0	0,5	2,0	1,3	1,4	3,0	1,0	1,5	1,0	1,0	2,0	1,4	1,4	1,4	3,1	3,3	2,0
iteration_1647	-1,-1	-1,-1	1,3	-1,-1	4,0	0,4	5,3	5,3	3,0	3,0	2,1	5,3	5,3	-1,-1	0,0	5,0	3,0	5,0	5,4	5,0	1,3	-1,-1	5,1	6,0	7,0	2,0	2,0	5,0	2,2	-1,-1	0,2	2,0	0,2	0,2	2,0	-1,-1	2,2	2,0	2,0	0,0	1,0	2,2	0,2	0,2	4,0	0,2	2,0
iteration_1648	-1,-1	2,2	2,2	2,3	2,2	3,0	2,2	2,2	0,5	2,2	5,0	4,0	0,5	0,2	4,0	1,4	4,0	2,2	1,2	-1,-1	-1,-1	5,0	4,0	-1,-1	3,0	3,0	2,4	0,4	2,0	0,4	1,0	5,0	2,1	4,1	0,1	2,2	2,0	0,1	5,1	5,1	2,0	-1,-1	2,1	2,1	0,4	-1,-1	4,0
iteration_1649	-1,-1	0,4	4,0	3,0	4,4	0,3	1,0	1,0	1,3	5,0	0,5	6,0	6,0	1,4	-1,-1	5,0	6,0	0,2	1,2	-1,-1	1,3	2,2	4,2	2,4	0,0	0,0	5,0	1,4	2,0	0,4	3,0	0,4	3,0	0,5	-1,-1	1,2	2,2	1,2	2,2	2,2	4,1	0,6	0,7	-1,-1	2,1	0,4	2,1
iteration_1650	4,0	3,2	5,0	1,1	5,0	2,3	4,0	-1,-1	0,3	-1,-1	1,1	2,1	3,1	0,3	-1,-1	4,1	3,0	3,3	5,0	3,0	3,3	0,2	2,1	3,3	2,1	-1,-1	0,2	0,2	2,0	1,1	1,1	0,3	1,1	0,4	-1,-1	1,1	1,2	0,2	1,1	0,2	4,0	0,5	7,0	3,1	-1,-1	0,3	1,4
iteration_1651	0,4	1,2	1,4	4,2	1,0	4,1	-1,-1	5,0	0,3	5,0	1,4	1,2	-1,-1	5,0	5,0	2,0	4,4	0,3	0,3	0,3	1,3	2,0	1,4	2,4	4,0	1,0	3,0	0,5	5,0	3,2	4,3	4,0	1,3	0,5	4,2	3,3	2,3	3,0	3,0	3,0	1,2	4,2	5,0	0,4	0,5	-1,-1	2,3
iteration_1652	0,4	0,4	0,4	0,3	0,4	4,0	0,4	0,4	0,2	0,3	0,4	0,3	0,4	0,4	0,3	0,3	0,4	-1,-1	2,2	2,2	0,4	0,2	0,6	0,4	0,1	0,1	0,4	0,3	0,5	4,0	0,4	2,0	0,5	1,0	0,5	3,2	-1,-1	1,3	1,2	1,2	4,0	0,2	6,0	3,0	5,0	1,0	1,3
iteration_1653	5,0	0,1	-1,-1	0,6	3,0	0,5	3,3	0,3	1,2	0,3	4,0	3,3	3,3	5,0	-1,-1	1,0	0,3	0,8	3,0	0,3	1,0	3,0	0,3	0,3	1,0	0,0	0,3	0,4	0,5	5,0	-1,-1	-1,-1	0,6	1,2	0,6	4,1	2,3	2,3	2,3	4,0	1,2	1,3	-1,-1	1,2	0,5	0,7	1,3
iteration_1654	3,1	0,3	0,2	4,0	0,3	2,3	2,1	2,1	4,0	2,1	0,4	2,1	2,1	-1,-1	-1,-1	3,2	2,1	4,0	-1,-1	2,1	2,1	0,1	0,5	-1,-1	3,1	3,1	0,3	2,1	3,0	0,4	3,0	2,0	1,1	3,1	4,0	2,4	1,1	0,4	1,1	2,0	2,0	-1,-1	-1,-1	3,0	3,0	6,0	0,2
iteration_1655	3,1	-1,-1	3,1	5,0	3,1	5,0	4,0	3,4	2,0	4,1	3,2	7,0	1,1	0,4	7,0	3,1	4,0	3,0	6,0	3,0	-1,-1	7,0	3,2	1,0	7,0	4,1	7,0	5,0	3,0	1,3	2,0	2,0	6,0	4,1	6,0	2,0	2,0	4,0	2,0	2,0	0,5	4,1	4,5	4,5	3,0	2,1	2,5
iteration_1656	4,0	1,0	-1,-1	4,3	1,0	2,0	-1,-1	4,3	3,0	0,4	4,1	8,0	8,0	0,2	5,0	5,0	4,3	5,0	5,0	-1,-1	1,3	-1,-1	-1,-1	4,1	4,0	9,0	9,0	4,0	2,3	4,0	4,3	0,4	0,3	3,2	4,3	5,0	0,5	0,5	0,2	0,5	-1,-1	7,0	4,0	4,0	1,4	3,4	3,3
iteration_1657	0,1	3,0	1,0	1,0	1,0	-1,-1	2,0	-1,-1	0,5	2,0	5,0	0,0	-1,-1	1,2	1,0	4,0	2,0	4,0	1,2	1,2	0,4	0,0	5,0	-1,-1	3,0	2,0	3,0	0,3	1,0	0,5	0,3	4,0	1,3	-1,-1	1,0	0,3	1,3	1,3	2,0	3,3	0,5	0,1	0,1	0,6	1,4	0,7	1,1
iteration_1658	2,3	0,3	0,3	2,0	-1,-1	0,1	2,3	0,0	3,0	2,3	0,2	2,0	0,0	2,3	0,0	-1,-1	0,0	0,3	2,1	2,0	3,0	0,2	2,2	2,0	0,1	0,1	0,1	4,0	0,4	3,1	2,0	0,6	2,4	0,4	2,0	-1,-1	2,0	2,4	2,0	0,4	1,4	0,4	0,8	0,8	3,1	3,4	0,4
iteration_1659	3,1	0,5	3,4	5,0	3,4	4,1	4,0	7,0	0,2	4,4	3,0	4,4	-1,-1	-1,-1	7,0	3,0	1,4	7,0	3,1	7,0	4,2	3,4	7,0	3,0	6,0	-1,-1	4,0	5,0	5,0	0,3	2,0	0,2	5,0	-1,-1	2,0	-1,-1	1,2	1,0	4,2	4,0	2,0	-1,-1	2,0	2,0	0,3	0,2	1,2
iteration_1660	0,2	0,4	0,4	5,0	0,2	-1,-1	0,3	0,3	2,0	0,3	0,5	-1,-1	2,2	0,4	2,2	5,0	0,3	0,2	0,2	0,2	2,1	2,1	2,4	-1,-1	6,0	6,0	4,2	4,1	4,0	0,5	6,0	-1,-1	-1,-1	4,0	6,0	2,4	2,5	2,5	2,5	2,5	4,0	5,0	6,0	7,0	0,2	3,0	2,5
iteration_1661	0,1	0,2	0,0	4,1	0,3	1,4	0,1	4,0	5,0	0,1	5,0	0,1	-1,-1	0,2	-1,-1	0,2	4,0	0,4	1,0	1,1	1,0	5,0	5,1	0,1	0,2	0,2	0,2	4,1	0,2	0,5	0,2	0,4	4,1	-1,-1	4,1	0,5	0,4	0,0	4,3	0,2	1,4	0,2	1,1	1,1	1,4	0,5	-1,-1
iteration_1662	-1,-1	0,3	4,0	1,4	4,3	-1,-1	4,4	1,0	2,0	1,0	2,3	5,0	0,4	0,5	4,4	3,0	4,4	4,0	-1,-1	5,4	0,0	-1,-1	3,0	0,9	6,0	-1,-1	2,4	5,0	-1,-1	5,0	4,0	2,1	1,0	0,4	-1,-1	0,0	-1,-1	1,1	3,0	3,0	0,5	0,0	0,1	2,1	3,0	2,0	2,1
iteration_1663	1,3	0,4	1,1	1,0	-1,-1	0,5	0,1	1,1	3,1	0,1	0,3	-1,-1	1,1	2,1	1,1	4,0	1,0	0,8	-1,-1	0,2	4,0	0,0	0,4	3,0	3,1	1,1	4,0	4,0	4,0	0,4	7,0	3,0	1,0	1,4	3,0	4,2	3,0	1,0	3,0	2,0	0,5	1,0	1,4	1,4	4,0	3,0	2,0
iteration_1664	1,4	3,2	3,4	2,1	1,2	0,5	3,1	2,4	2,0	5,0	2,3	2,4	2,4	0,4	2,4	2,0	-1,-1	-1,-1	0,1	-1,-1	2,4	0,0	0,7	2,4	-1,-1	2,0	2,0	4,0	-1,-1	2,3	-1,-1	0,4	2,4	1,3	2,4	4,0	2,4	2,4	2,0	2,0	-1,-1	2,3	0,7	2,1	0,5	1,4	0,7
iteration_1665	4,0	1,1	2,0	2,0	-1,-1	4,1	2,0	2,0	3,0	2,0	2,0	2,0	2,0	-1,-1	2,0	0,4	2,0	1,1	1,1	1,1	1,0	2,0	2,0	1,0	1,4	1,0	1,4	1,1	2,0	0,3	1,1	1,4	2,0	0,2	2,0	-1,-1	1,4	1,4	2,0	2,0	0,4	1,2	0,4	1,2	-1,-1	3,0	0,6
iteration_1666	2,0	-1,-1	2,0	-1,-1	-1,-1	1,1	1,0	1,0	0,4	1,0	0,2	2,0	1,0	3,0	1,0	0,3	1,0	0,1	1,0	-1,-1	0,0	1,1	1,1	2,0	1,0	1,0	0,3	-1,-1	1,2	4,0	5,0	4,1	4,2	3,2	4,2	6,0	2,0	0,3	4,1	8,0	0,2	0,4	0,3	0,3	4,0	3,2	4,2
iteration_1667	3,2	3,1	3,1	1,2	6,0	2,0	3,2	3,2	1,1	0,3	3,0	0,3	1,1	2,0	0,3	0,4	1,1	5,0	0,2	-1,-1	4,0	3,1	0,1	2,0	0,6	0,1	0,6	1,2	1,1	0,3	-1,-1	0,5	2,0	3,2	0,3	-1,-1	1,0	1,5	0,4	1,0	3,0	0,3	3,1	3,1	1,2	3,2	4,0
iteration_1668	5,0	-1,-1	5,0	5,0	2,0	0,2	8,0	7,0	4,0	7,0	0,3	-1,-1	-1,-1	-1,-1	-1,-1	0,3	2,0	3,2	5,2	5,0	3,0	2,0	-1,-1	-1,-1	5,0	5,3	5,3	5,0	5,0	0,5	5,0	0,4	5,0	0,2	-1,-1	-1,-1	0,10	0,0	0,0	5,4	3,0	0,1	3,0	3,1	1,3	1,1	3,4
iteration_1669	5,0	0,2	5,0	1,2	1,0	1,2	4,2	2,0	1,3	4,2	5,0	4,2	1,2	2,0	5,0	0,2	4,2	4,2	-1,-1	0,4	2,0	3,2	-1,-1	1,2	4,2	1,2	4,2	0,4	1,1	-1,-1	1,2	-1,-1	0,3	-1,-1	0,3	1,0	5,1	0,2	-1,-1	0,2	1,3	5,1	0,4	0,4	0,3	0,3	-1,-1
iteration_1670	3,0	0,4	3,1	3,2	3,3	5,0	0,3	6,0	5,0	3,2	5,0	3,2	0,3	4,1	0,3	5,0	0,3	4,1	-1,-1	4,2	8,0	0,3	1,2	0,2	0,1	0,1	5,2	3,2	3,2	1,3	6,0	0,2	3,2	2,2	0,4	4,0	3,0	0,2	0,4	3,2	0,5	2,2	2,4	0,6	0,3	0,5	0,4
iteration_1671	5,0	3,0	5,0	3,2	2,0	5,0	1,2	1,2	4,1	4,2	3,2	4,2	4,0	0,3	7,0	0,5	1,2	6,0	0,2	5,2	0,3	3,2	7,0	3,1	3,3	-1,-1	4,2	0,4	3,1	0,4	0,3	4,1	0,3	5,0	-1,-1	0,4	4,2	0,3	4,1	4,2	1,0	5,2	1,2	6,0	2,1	0,1	5,0
iteration_1672	3,2	5,0	-1,-1	5,0	0,2	1,4	6,0	1,2	-1,-1	1,2	0,3	1,2	6,0	3,1	4,2	1,1	9,0	-1,-1	-1,-1	5,4	1,1	1,0	1,0	4,0	4,1	0,3	5,0	4,1	3,0	2,3	-1,-1	1,4	2,1	0,3	6,0	4,0	3,0	3,0	0,5	0,5	1,1	-1,-1	4,1	1,2	0,3	0,4	5,0
iteration_1673	0,4	0,5	0,7	0,0	0,7	1,0	0,2	0,2	2,0	0,5	1,2	0,2	0,5	0,5	0,2	0,4	0,2	2,0	0,3	0,5	1,0	1,2	1,2	-1,-1	0,4	0,6	0,2	3,0	0,2	1,1	3,0	0,4	0,2	0,4	3,0	4,0	0,4	0,4	0,4	-1,-1	1,2	0,2	1,0	0,4	0,3	0,5	0,2
iteration_1674	-1,-1	1,4	0,5	0,5	0,5	0,5	0,5	0,6	3,0	-1,-1	2,0	0,5	0,5	-1,-1	0,4	0,3	0,4	0,3	0,7	0,7	2,3	-1,-1	2,2	3,3	0,4	0,4	0,4	2,3	3,2	0,1	5,0	0,2	2,2	3,0	3,3	2,0	2,2	0,2	0,2	0,2	4,0	3,0	3,0	3,0	0,4	3,2	0,2
iteration_1675	4,0	0,5	0,3	3,0	4,2	2,2	3,0	3,3	0,5	3,0	0,2	3,0	0,3	-1,-1	3,3	3,0	0,3	2,0	2,0	-1,-1	3,3	3,2	3,2	0,1	1,3	4,0	5,0	3,2	4,0	3,2	3,0	2,3	7,0	2,1	7,0	3,2	4,3	5,0	3,3	6,0	2,0	0,7	3,0	2,0	3,2	0,3	0,3
iteration_1676	0,2	0,2	0,3	2,2	0,3	2,0	0,3	2,2	-1,-1	0,3	4,0	2,1	2,1	1,3	2,0	5,0	-1,-1	1,1	1,1	-1,-1	4,0	3,1	5,0	-1,-1	-1,-1	1,1	1,1	0,4	5,0	0,2	3,2	1,0	3,2	-1,-1	3,2	3,2	3,0	-1,-1	0,2	0,2	3,2	0,3	3,1	-1,-1	-1,-1	3,1	6,0
iteration_1677	4,0	0,4	4,2	0,1	0,2	1,4	0,2	4,0	3,0	0,3	1,3	5,0	-1,-1	0,4	0,3	4,0	0,3	0,6	1,2	0,4	4,0	1,1	1,2	0,2	2,2	2,2	2,1	3,0	0,2	0,5	3,1	1,3	0,1	4,0	3,1	3,2	1,0	1,0	0,4	1,1	0,5	5,0	2,0	2,5	3,0	2,0	3,0
iteration_1678	0,2	0,4	0,3	0,3	0,3	2,0	0,4	0,4	0,3	0,4	-1,-1	0,4	-1,-1	0,4	0,3	1,2	0,4	1,2	1,2	1,2	0,2	1,2	1,2	5,0	-1,-1	0,4	-1,-1	-1,-1	0,5	0,3	1,4	0,4	0,6	0,3	1,1	1,1	0,4	0,8	0,6	-1,-1	0,4	1,2	0,5	0,3	5,0	5,1	0,7
iteration_1679	4,0	0,5	2,4	4,3	2,4	1,1	6,0	4,4	4,0	2,3	1,4	-1,-1	4,4	1,3	2,3	0,5	2,3	2,1	3,0	2,1	2,4	-1,-1	1,3	4,3	2,5	0,8	2,0	2,3	4,1	3,0	6,0	0,4	2,1	5,0	4,3	6,0	0,5	-1,-1	2,4	2,4	3,0	0,0	0,0	3,0	5,0	2,0	0,4
iteration_1680	2,1	2,0	3,0	3,0	1,1	4,0	3,0	4,0	3,0	3,0	-1,-1	4,0	3,0	2,0	4,0	0,2	4,0	6,0	5,4	6,0	5,0	3,0	3,0	2,0	2,2	2,0	2,0	2,0	-1,-1	0,3	4,0	0,5	4,0	3,0	4,0	3,2	3,3	1,2	-1,-1	3,3	3,2	1,0	-1,-1	4,0	2,2	2,0	4,0
iteration_1681	4,0	-1,-1	2,0	-1,-1	7,0	1,4	6,0	2,1	5,0	4,0	2,0	2,1	6,0	3,2	6,0	5,0	6,0	5,5	2,4	4,4	0,1	-1,-1	1,1	7,0	7,0	7,0	5,0	4,1	2,1	2,0	2,1	-1,-1	2,1	3,0	4,1	0,1	3,0	1,1	3,0	1,1	2,0	0,1	1,1	1,1	5,0	5,0	2,1
iteration_1682	1,3	0,4	1,4	4,0	1,0	2,3	3,0	3,0	3,1	2,4	0,4	3,0	2,4	3,0	2,4	0,2	3,0	4,0	3,0	2,3	-1,-1	1,3	-1,-1	0,4	0,6	2,0	0,4	3,0	4,0	4,1	3,0	0,2	3,0	1,2	3,0	1,1	1,1	2,1	-1,-1	-1,-1	3,0	0,0	1,2	2,0	2,0	1,2	0,3
iteration_1683	1,2	0,5	0,4	0,4	1,2	4,0	0,2	-1,-1	4,0	0,6	0,3	0,6	0,6	4,0	0,6	2,1	0,6	0,2	4,2	4,0	-1,-1	0,4	0,5	2,2	-1,-1	0,5	0,5	-1,-1	0,3	2,2	0,4	3,0	0,7	2,0	1,3	0,2	-1,-1	-1,-1	1,4	2,4	3,0	3,0	5,0	2,0	5,2	2,3	3,3
iteration_1684	3,1	2,2	-1,-1	5,0	2,1	0,5	3,0	7,0	2,0	5,3	0,5	3,0	7,0	0,3	-1,-1	5,0	4,0	-1,-1	1,4	1,1	4,0	1,1	2,1	3,3	8,0	8,0	8,0	-1,-1	2,0	0,4	-1,-1	0,2	5,0	4,0	5,0	0,4	1,1	1,1	1,1	4,1	2,3	3,0	2,3	3,0	0,2	2,1	2,1
iteration_1685	4,0	0,3	0,7	0,1	-1,-1	0,1	0,5	0,3	2,1	0,5	3,2	0,4	0,4	0,2	0,3	2,0	0,3	0,5	0,2	0,4	0,1	3,1	0,5	0,1	2,3	-1,-1	0,0	4,0	3,1	1,1	-1,-1	2,0	0,1	0,5	-1,-1	1,0	0,0	0,0	2,0	0,0	5,0	0,3	-1,-1	2,3	2,0	0,2	3,0
iteration_1686	0,5	3,0	3,0	0,7	0,5	3,0	0,3	3,3	2,1	3,4	0,5	-1,-1	-1,-1	0,4	0,3	3,0	3,3	-1,-1	1,0	1,0	0,4	0,3	-1,-1	0,8	1,3	1,0	2,0	0,3	0,4	0,4	0,0	0,2	0,4	0,4	0,4	0,2	0,4	0,2	0,2	0,4	0,5	-1,-1	0,5	0,5	0,3	0,7	0,9
iteration_1687	5,0	0,5	2,0	5,3	2,0	0,4	0,3	0,3	0,5	0,3	0,5	7,0	2,3	2,0	7,0	0,5	5,0	0,3	0,7	0,0	0,5	2,3	5,3	3,0	5,4	2,4	2,4	5,0	2,3	2,2	2,3	5,0	0,3	5,0	7,0	0,5	4,3	4,3	4,0	1,3	2,0	7,0	7,0	7,0	2,0	0,0	9,0
iteration_1688	0,5	1,2	1,1	-1,-1	1,4	0,4	4,0	0,4	2,1	-1,-1	0,4	0,4	3,1	0,3	3,1	5,0	4,0	1,0	3,4	3,0	0,4	0,4	0,4	0,3	6,0	3,1	5,0	3,2	0,4	4,0	0,5	4,0	0,5	-1,-1	3,1	8,0	1,3	3,2	-1,-1	1,3	4,0	-1,-1	-1,-1	5,0	2,3	0,7	1,3
iteration_1689	0,2	-1,-1	3,2	2,0	3,2	0,3	0,2	0,2	1,4	0,2	4,1	3,0	5,0	0,2	3,0	-1,-1	3,0	0,3	0,4	0,1	0,4	0,1	3,1	2,1	3,0	0,2	0,2	2,3	3,0	4,0	2,0	0,5	5,0	3,0	-1,-1	0,0	3,5	3,5	3,0	2,5	3,0	3,3	1,3	1,3	-1,-1	5,0	3,3
iteration_1690	0,5	4,0	2,3	2,1	2,2	1,0	2,1	2,1	3,0	2,3	0,5	0,4	2,1	1,3	-1,-1	-1,-1	2,1	0,1	3,0	0,1	3,0	-1,-1	0,8	3,0	0,4	0,6	0,4	2,2	0,3	4,0	2,1	5,0	2,2	2,0	0,3	4,0	4,0	5,0	-1,-1	5,0	2,3	-1,-1	2,2	-1,-1	0,4	2,2	4,0
iteration_1691	5,0	2,0	2,0	1,0	-1,-1	0,3	2,0	-1,-1	3,0	1,0	0,5	1,0	0,4	1,3	1,0	1,2	1,0	1,2	-1,-1	1,1	4,0	1,5	1,0	2,0	2,0	2,0	2,0	1,3	2,0	2,3	1,0	3,2	1,0	4,0	0,3	0,3	1,2	4,0	3,0	4,0	3,1	2,0	2,1	3,0	5,0	-1,-1	3,0
iteration_1692	4,0	0,5	2,0	1,3	2,5	0,5	2,3	0,3	0,1	2,3	0,2	0,3	1,0	2,0	0,3	4,0	-1,-1	0,8	2,0	2,0	0,4	0,2	0,5	2,0	0,3	0,3	0,3	0,5	1,0	5,0	1,3	-1,-1	1,3	5,0	-1,-1	2,0	1,3	1,3	2,0	1,3	0,4	1,0	0,2	1,2	-1,-1	1,0	0,3
iteration_1693	4,1	0,4	4,2	7,0	4,2	0,3	7,0	-1,-1	0,2	7,0	0,5	8,0	7,0	3,0	4,2	4,0	7,0	4,3	0,3	3,0	4,1	4,4	4,1	4,0	2,2	6,0	2,2	3,2	4,0	4,0	4,2	3,0	4,2	1,1	7,0	0,2	1,2	2,2	2,2	-1,-1	4,0	-1,-1	4,0	7,0	0,5	1,1	1,2
iteration_1694	5,0	0,4	1,1	-1,-1	-1,-1	1,3	1,1	2,1	5,0	-1,-1	5,0	2,0	1,1	4,0	1,1	0,4	3,0	2,0	1,1	0,4	-1,-1	3,0	4,0	1,1	0,2	1,1	0,4	1,2	2,0	2,3	2,2	2,2	0,2	4,0	3,0	0,5	2,0	-1,-1	2,2	2,0	2,1	3,0	3,0	1,1	2,0	2,0	2,0
iteration_1695	4,0	-1,-1	1,2	2,3	3,2	3,2	0,5	2,2	4,0	0,5	4,0	0,5	3,0	3,1	1,3	2,1	0,5	3,2	-1,-1	3,2	5,0	2,2	2,2	2,1	3,0	-1,-1	1,1	0,2	0,3	4,0	2,0	5,0	2,3	1,2	2,3	2,0	0,3	-1,-1	5,3	0,3	2,0	-1,-1	3,0	3,0	3,1	4,0	1,0
iteration_1696	3,0	-1,-1	5,0	0,3	5,0	0,4	2,1	2,2	3,0	3,1	2,0	2,2	2,1	2,2	2,2	0,2	2,2	0,4	2,1	2,1	-1,-1	3,0	3,0	0,3	0,2	0,2	0,4	0,2	0,3	0,5	0,3	4,3	0,2	0,5	0,2	-1,-1	0,3	3,1	0,3	-1,-1	3,0	0,4	2,1	1,1	4,0	2,2	2,1
iteration_1697	2,0	1,3	1,1	1,4	2,0	0,3	1,4	1,4	2,1	2,0	0,5	2,0	2,0	2,0	2,0	4,0	1,4	0,7	0,4	1,0	2,4	1,4	1,4	2,0	3,0	3,0	3,0	1,4	3,0	3,2	1,4	5,0	2,4	3,0	3,0	-1,-1	3,0	4,4	4,4	4,4	-1,-1	3,0	1,1	5,0	3,2	2,2	2,0
iteration_1698	1,1	5,0	6,0	0,4	6,0	1,1	1,2	1,2	2,0	5,2	0,5	5,2	1,2	4,0	5,2	0,5	1,2	1,2	1,2	2,1	2,0	0,3	5,4	2,0	0,3	5,4	5,4	-1,-1	0,5	2,1	2,3	5,0	0,4	0,5	2,3	0,4	3,2	-1,-1	2,2	3,2	5,0	0,4	-1,-1	5,1	2,1	-1,-1	0,3
iteration_1699	-1,-1	4,0	6,0	3,2	4,0	4,0	3,2	6,0	1,2	2,0	0,4	3,2	6,0	4,0	6,0	-1,-1	-1,-1	6,0	3,2	6,0	3,2	-1,-1	-1,-1	5,0	3,0	3,4	3,0	0,4	-1,-1	2,0	0,3	0,4	0,3	0,2	0,3	-1,-1	0,3	0,3	0,3	-1,-1	5,0	0,2	2,1	3,1	1,2	1,1	0,3
iteration_1700	2,1	5,0	0,1	0,5	7,0	0,4	-1,-1	0,3	-1,-1	0,2	3,1	0,4	0,2	1,2	0,4	1,2	0,3	0,4	0,4	0,3	0,2	3,3	0,4	0,2	1,3	-1,-1	-1,-1	0,2	0,5	1,1	0,4	-1,-1	0,3	0,5	0,4	1,2	4,3	0,3	4,0	0,0	5,0	0,3	0,1	5,2	0,4	0,2	4,1
iteration_1701	-1,-1	5,0	5,2	0,3	0,0	5,0	0,5	0,2	2,0	0,5	5,0	5,3	-1,-1	2,0	5,0	4,0	0,2	1,2	4,2	1,3	1,2	2,3	3,3	2,0	6,0	6,0	-1,-1	1,3	4,0	5,0	4,3	0,4	5,0	5,0	1,0	4,0	4,2	1,2	4,2	4,2	0,2	1,2	1,2	0,4	5,0	5,0	0,4
iteration_1702	2,2	5,0	2,0	2,0	5,2	0,3	2,0	2,0	5,0	2,0	0,4	2,0	-1,-1	0,3	2,0	1,4	2,0	-1,-1	0,2	-1,-1	5,0	2,2	0,2	2,1	2,4	3,0	2,4	2,3	2,0	4,0	2,3	-1,-1	4,0	1,1	2,3	2,0	2,4	-1,-1	2,4	2,4	1,3	-1,-1	0,6	-1,-1	1,3	1,0	2,3
iteration_1703	-1,-1	0,4	-1,-1	2,3	0,4	2,0	0,4	2,1	0,4	2,2	4,0	0,5	0,4	0,3	2,1	0,5	-1,-1	1,3	1,3	1,3	-1,-1	2,3	2,3	0,3	2,3	2,2	-1,-1	1,3	2,1	1,4	3,0	2,1	2,3	5,0	1,1	1,4	-1,-1	3,1	4,0	2,3	0,3	1,0	1,0	0,0	0,3	5,0	-1,-1
iteration_1704	0,5	0,4	0,3	1,0	0,6	0,4	0,0	1,0	4,0	0,3	1,0	1,3	1,3	1,1	1,0	2,0	0,0	0,3	0,3	0,3	-1,-1	-1,-1	1,0	2,0	2,0	5,4	1,0	-1,-1	-1,-1	0,2	1,0	0,3	1,0	0,5	3,0	1,2	1,1	1,1	0,1	1,2	4,0	1,1	2,1	2,1	0,4	0,8	1,1
iteration_1705	3,0	5,0	6,0	-1,-1	5,0	4,0	3,1	3,1	-1,-1	-1,-1	0,3	3,1	3,2	3,0	3,2	4,0	3,2	0,1	6,0	1,1	2,1	3,1	0,3	3,2	2,2	2,2	5,0	1,1	3,2	3,0	4,0	5,0	3,1	4,0	0,3	6,0	6,0	3,1	6,0	6,0	-1,-1	3,2	4,0	1,2	0,4	3,2	6,0
iteration_1706	0,2	4,0	2,1	0,4	-1,-1	5,0	-1,-1	0,1	0,2	2,0	0,5	2,0	2,4	0,1	2,0	0,2	2,4	4,0	2,4	5,0	0,3	2,0	2,5	2,1	2,1	-1,-1	2,1	0,2	1,4	1,4	0,4	0,5	1,0	0,2	0,4	0,8	1,5	0,5	0,5	0,0	4,0	-1,-1	0,4	4,4	0,4	0,1	0,5
iteration_1707	-1,-1	2,0	2,2	1,1	0,0	0,2	3,0	0,3	5,0	1,2	5,0	2,1	0,3	0,5	3,0	0,5	2,1	2,1	1,1	1,1	-1,-1	3,0	1,1	0,3	1,4	0,2	2,1	5,0	0,4	4,0	1,1	3,0	-1,-1	0,5	-1,-1	4,0	1,3	2,3	3,0	2,3	3,2	1,5	1,2	4,0	2,1	0,6	1,2
iteration_1708	0,5	4,0	-1,-1	5,0	4,5	2,3	4,0	-1,-1	1,0	4,0	2,0	-1,-1	-1,-1	3,0	4,0	3,0	4,0	2,0	4,3	4,3	0,3	3,0	2,0	4,0	6,0	6,0	1,0	4,0	4,1	1,2	3,1	4,0	3,1	2,0	-1,-1	0,3	2,1	2,1	5,0	-1,-1	0,5	0,1	0,4	0,3	-1,-1	4,0	0,2
iteration_1709	0,3	0,3	0,3	2,2	0,3	0,4	0,2	0,2	0,3	0,2	5,0	0,5	-1,-1	5,0	5,3	0,5	-1,-1	-1,-1	0,3	0,3	0,3	1,2	4,2	5,0	0,4	2,4	0,4	1,2	3,0	2,1	3,0	5,0	-1,-1	5,0	2,2	3,0	1,0	1,0	1,0	1,0	4,0	5,0	5,0	4,0	4,0	6,0	2,0
iteration_1710	4,1	-1,-1	-1,-1	0,5	0,2	4,0	0,3	2,2	3,0	0,4	5,0	2,2	0,4	5,0	0,4	5,0	0,8	1,2	1,1	1,1	5,0	4,2	-1,-1	0,1	3,3	2,1	2,1	0,4	2,3	0,3	2,2	2,2	0,5	3,2	0,5	2,0	2,3	2,3	0,4	-1,-1	2,0	0,5	2,3	2,2	0,3	3,0	2,3
iteration_1711	1,3	3,0	2,0	2,2	-1,-1	2,0	-1,-1	3,0	0,4	3,0	-1,-1	1,2	1,2	2,4	3,0	1,1	1,2	2,0	1,2	1,2	2,4	0,3	1,1	-1,-1	2,1	2,0	3,0	3,0	0,2	4,1	2,0	3,0	2,2	5,0	2,2	4,0	3,2	-1,-1	3,2	-1,-1	3,0	2,0	3,0	0,0	0,5	5,0	3,2
iteration_1712	3,1	4,0	3,0	0,8	4,1	0,5	0,5	0,3	0,2	0,5	2,1	3,5	0,5	2,0	0,5	-1,-1	3,3	0,5	0,5	0,5	0,0	3,1	5,0	0,5	2,5	2,0	2,0	0,5	-1,-1	2,2	0,5	3,0	0,3	4,1	0,3	2,0	2,0	1,0	1,0	1,3	3,0	4,3	0,3	7,0	-1,-1	0,4	0,0
iteration_1713	4,0	2,1	5,0	1,5	3,0	0,3	-1,-1	4,0	0,4	4,0	0,4	3,5	4,0	3,0	4,0	0,5	3,5	3,3	3,3	3,3	1,3	3,0	-1,-1	5,0	3,0	0,6	3,0	0,5	5,0	2,3	1,5	5,0	4,5	5,0	1,0	0,8	5,5	0,5	4,0	0,5	1,0	5,0	1,0	6,0	4,1	0,1	1,5
iteration_1714	2,2	5,0	1,2	5,2	3,0	5,0	6,0	6,0	5,0	5,2	3,0	1,2	0,4	-1,-1	1,2	-1,-1	0,4	4,0	4,0	7,0	2,0	1,2	3,0	2,2	4,0	3,2	4,0	5,0	-1,-1	0,4	10,0	5,0	5,2	0,3	5,2	5,2	8,0	3,2	2,2	7,0	1,3	5,1	-1,-1	6,0	2,0	0,1	4,0
iteration_1715	2,2	1,1	0,3	0,3	1,2	0,3	0,2	0,2	1,4	0,3	0,1	0,3	0,3	3,2	0,3	0,5	0,2	0,2	0,3	-1,-1	0,5	0,1	0,2	0,3	0,6	3,0	0,6	-1,-1	0,2	0,5	0,3	0,2	2,1	4,0	2,1	0,6	2,2	-1,-1	0,3	-1,-1	0,5	2,1	0,2	2,1	0,3	2,0	2,1
iteration_1716	0,5	0,3	1,0	-1,-1	1,5	3,0	0,0	0,0	-1,-1	0,3	4,0	1,0	-1,-1	0,2	1,0	0,4	1,0	-1,-1	3,0	-1,-1	-1,-1	1,0	1,0	0,1	0,2	1,2	1,2	1,3	1,0	0,3	1,0	5,0	1,3	0,5	1,3	-1,-1	2,0	5,0	4,3	1,3	0,4	0,4	0,5	0,7	0,5	0,1	1,1
iteration_1717	0,4	5,0	2,2	0,1	2,2	0,4	2,1	0,3	5,0	0,2	0,4	0,2	2,1	2,2	0,2	4,1	2,0	2,4	2,4	-1,-1	2,2	0,2	-1,-1	2,2	6,0	4,0	4,2	2,0	-1,-1	0,2	2,0	0,3	2,0	0,1	4,0	2,0	2,2	2,2	0,2	-1,-1	4,0	2,1	4,0	2,1	0,2	-1,-1	4,0
iteration_1718	5,0	3,0	3,0	1,0	-1,-1	0,2	-1,-1	1,0	1,0	3,0	5,0	-1,-1	1,0	4,1	5,0	3,0	4,0	3,2	1,0	1,0	0,0	5,0	4,0	1,1	1,0	2,0	2,0	5,0	1,0	4,1	6,0	-1,-1	-1,-1	2,1	1,0	5,1	0,2	-1,-1	1,1	1,2	0,5	1,1	1,0	1,0	0,4	0,1	0,2
iteration_1719	0,2	-1,-1	3,0	0,2	-1,-1	0,3	0,0	0,0	5,0	3,2	0,5	3,2	0,0	-1,-1	0,0	0,3	3,0	0,3	0,0	0,0	4,0	0,4	0,4	2,0	0,0	0,0	0,3	0,5	0,5	2,0	0,2	-1,-1	0,7	5,0	0,2	2,2	0,6	0,6	0,6	0,9	0,4	2,2	2,4	2,0	-1,-1	6,0	0,5
iteration_1720	0,2	1,3	1,0	3,0	1,0	2,0	2,0	-1,-1	2,0	3,0	2,0	2,0	3,0	1,1	1,0	2,3	2,0	2,0	2,0	2,0	2,0	3,0	1,0	2,1	0,3	2,0	-1,-1	2,3	1,0	2,3	2,0	0,5	0,3	4,1	3,0	2,3	0,2	0,6	0,2	0,3	0,2	-1,-1	4,0	1,2	0,0	4,1	0,0
iteration_1721	2,3	0,4	2,3	1,2	0,4	4,0	2,2	-1,-1	1,3	3,0	0,4	0,5	2,2	0,4	0,5	-1,-1	0,5	2,0	-1,-1	0,2	2,0	0,5	0,4	2,1	0,3	0,4	0,4	0,4	2,0	3,2	1,2	4,0	1,2	0,5	1,2	0,4	0,0	1,2	3,2	-1,-1	-1,-1	-1,-1	-1,-1	0,3	4,0	-1,-1	0,4
iteration_1722	1,2	4,0	2,2	1,1	3,0	2,0	2,1	0,3	0,2	3,0	5,0	1,2	3,0	4,0	1,2	2,0	3,0	1,1	3,0	3,0	0,4	4,0	3,2	3,0	2,0	2,0	1,2	0,5	3,0	5,0	0,5	3,0	1,4	5,0	1,4	1,4	4,0	0,4	1,0	1,0	-1,-1	6,0	1,0	1,0	3,0	2,0	3,0
iteration_1723	3,0	1,3	4,0	3,1	1,0	3,0	6,0	6,0	0,4	1,1	1,4	6,0	6,0	1,1	-1,-1	-1,-1	1,1	5,0	-1,-1	4,0	3,4	3,4	-1,-1	3,1	3,1	3,1	3,1	0,3	5,0	3,0	0,0	0,5	2,2	5,0	2,1	3,0	2,5	0,2	2,0	2,0	4,1	7,0	2,1	9,0	2,1	7,0	0,6
iteration_1724	0,4	0,2	0,3	1,0	-1,-1	-1,-1	1,2	0,1	0,5	1,1	0,5	1,1	1,2	0,3	1,1	2,0	0,2	1,2	1,2	2,0	0,2	0,4	0,3	1,2	1,0	2,1	1,0	1,3	3,0	3,0	3,3	3,2	0,3	0,3	4,0	3,3	3,3	0,5	0,2	0,5	-1,-1	-1,-1	0,0	3,4	0,1	5,0	3,0
iteration_1725	1,4	-1,-1	2,0	3,3	1,4	1,4	4,0	4,0	1,4	-1,-1	0,3	4,0	1,3	7,0	4,0	-1,-1	4,0	4,0	2,0	4,0	4,0	1,2	-1,-1	1,0	3,1	1,3	3,3	2,3	4,0	3,1	3,0	0,2	3,0	3,1	5,0	-1,-1	2,1	1,1	1,1	1,1	3,0	5,0	5,0	3,0	4,0	7,0	4,0
iteration_1726	5,0	0,5	2,2	4,0	-1,-1	5,0	3,0	3,0	1,1	-1,-1	0,4	5,0	5,0	0,2	3,0	4,0	1,2	7,0	7,0	1,0	3,0	3,4	3,4	3,2	2,0	2,0	3,0	3,0	1,1	4,0	3,1	5,0	4,0	2,0	1,0	6,0	5,4	6,0	4,0	-1,-1	0,2	-1,-1	1,2	1,0	5,0	2,0	3,0
iteration_1727	1,2	3,0	1,2	2,4	-1,-1	-1,-1	-1,-1	0,6	4,0	2,2	4,0	1,4	3,0	0,4	3,0	3,1	0,6	0,4	0,6	0,4	2,4	0,4	5,0	1,2	4,0	5,0	4,0	2,0	4,0	-1,-1	2,1	-1,-1	-1,-1	0,5	2,4	1,1	3,0	1,4	6,0	1,4	-1,-1	2,0	0,0	0,5	0,3	0,0	1,0
iteration_1728	4,0	0,5	1,3	-1,-1	1,3	3,0	1,1	0,4	0,5	0,4	0,4	1,1	0,4	0,5	2,0	3,2	2,0	4,0	0,1	1,0	0,4	0,5	1,0	0,6	1,2	4,0	-1,-1	2,0	0,2	0,3	1,1	5,0	1,1	3,2	1,1	5,1	4,1	2,0	2,0	1,1	0,3	0,3	0,2	0,3	1,4	3,4	0,2
iteration_1729	4,1	3,2	0,3	0,3	7,0	5,0	0,3	0,4	-1,-1	0,4	3,0	0,3	0,2	2,0	0,2	0,2	0,3	0,2	0,2	0,1	2,2	3,2	-1,-1	2,1	-1,-1	-1,-1	0,3	1,1	1,2	2,0	1,2	3,0	1,2	2,1	2,0	-1,-1	2,2	1,0	1,0	0,2	0,5	3,0	1,0	-1,-1	5,0	3,1	1,0
iteration_1730	5,0	3,1	8,0	1,2	8,0	3,0	5,2	1,4	4,1	3,2	1,1	5,2	6,0	0,4	-1,-1	-1,-1	6,0	3,2	8,0	8,0	4,2	6,0	0,3	5,2	-1,-1	0,4	-1,-1	0,4	1,3	2,0	0,5	2,0	0,5	0,3	0,5	1,2	1,3	1,2	1,3	1,2	2,0	0,6	0,3	0,3	0,2	0,1	0,3
iteration_1731	-1,-1	4,1	4,3	2,0	1,1	4,0	6,0	6,0	5,0	1,0	0,2	2,3	4,0	0,2	4,0	3,2	0,3	4,0	-1,-1	4,0	8,0	0,3	2,2	0,1	7,0	7,0	7,0	2,1	5,0	1,4	2,0	5,0	0,1	4,1	0,1	3,0	1,0	1,1	1,0	1,1	4,1	0,2	0,2	0,2	4,0	8,0	1,1
iteration_1732	0,3	0,5	0,6	5,0	0,5	3,0	3,4	3,4	-1,-1	3,2	0,4	3,2	-1,-1	-1,-1	2,2	5,0	1,2	4,0	5,0	5,0	3,0	3,2	3,2	0,4	5,0	4,0	4,0	2,3	3,0	-1,-1	5,0	1,1	0,3	1,3	2,0	2,4	0,4	0,4	1,3	1,3	2,2	2,3	0,5	2,2	2,2	3,0	0,4
iteration_1733	-1,-1	5,0	6,0	0,3	-1,-1	5,0	3,0	3,3	0,2	3,0	-1,-1	3,3	3,0	2,3	-1,-1	5,0	3,3	0,0	5,0	0,0	3,0	4,0	4,0	0,3	3,0	0,0	3,0	0,2	2,3	0,3	0,3	2,0	2,2	3,0	0,3	-1,-1	-1,-1	0,2	0,2	2,0	1,2	0,3	0,5	0,2	0,4	0,3	2,3
iteration_1734	4,1	-1,-1	0,3	2,1	0,3	3,1	2,1	2,1	0,5	0,3	4,0	0,2	2,1	4,0	2,2	-1,-1	2,1	0,4	-1,-1	2,1	2,1	3,1	1,1	4,0	2,4	-1,-1	2,1	2,1	2,3	0,3	4,0	5,0	2,1	4,0	2,3	2,0	6,0	6,0	1,1	3,0	-1,-1	-1,-1	2,3	0,0	1,3	0,3	4,0
iteration_1735	4,0	2,0	-1,-1	-1,-1	1,0	-1,-1	4,4	4,4	2,2	4,4	3,0	1,2	1,4	2,2	1,2	3,0	4,2	7,0	2,4	7,0	6,0	3,0	2,2	3,0	2,2	2,0	2,2	-1,-1	0,4	5,0	0,3	-1,-1	1,0	5,0	0,3	5,1	0,6	0,7	0,2	0,1	0,3	1,1	0,1	0,4	0,2	1,1	0,1
iteration_1736	-1,-1	0,3	0,2	0,4	0,1	0,5	0,2	0,6	-1,-1	0,6	5,0	0,0	0,2	0,4	0,4	5,0	0,6	0,4	0,1	0,6	1,2	1,0	1,0	0,4	1,4	1,0	4,0	0,5	0,4	5,0	0,0	-1,-1	0,4	2,0	0,0	3,0	2,0	0,1	-1,-1	2,0	4,0	1,0	5,0	0,0	3,0	4,0	4,0
iteration_1737	5,0	1,2	4,0	-1,-1	3,0	1,2	3,0	6,0	0,4	8,0	0,5	8,0	8,0	3,0	8,0	4,0	8,0	2,2	-1,-1	2,0	5,2	3,1	5,4	5,0	5,0	5,0	5,0	5,0	4,0	0,4	-1,-1	2,2	2,0	1,0	2,0	2,1	0,2	-1,-1	4,0	2,0	5,0	2,0	5,0	-1,-1	1,0	1,0	2,0
iteration_1738	4,0	4,0	4,0	2,0	0,0	1,2	6,0	0,0	3,0	4,0	5,0	0,0	4,0	0,4	0,6	0,4	-1,-1	-1,-1	5,0	4,2	0,0	1,0	4,0	0,2	0,0	2,4	0,4	3,0	5,0	-1,-1	5,0	0,4	5,0	0,5	6,0	3,0	2,3	2,3	2,3	3,3	3,1	3,4	6,0	0,5	1,3	1,4	3,3
iteration_1739	4,0	2,0	3,0	1,4	3,0	5,0	2,4	2,0	0,1	2,4	5,0	1,4	3,0	2,1	2,4	0,5	2,0	3,0	1,4	4,4	1,0	2,4	4,0	3,0	2,1	0,5	2,4	5,0	1,4	5,0	2,0	0,2	4,4	1,0	4,4	4,0	4,2	4,0	4,2	-1,-1	3,0	6,0	4,0	5,0	0,4	0,2	4,0
iteration_1740	1,3	1,2	2,0	5,0	0,5	0,4	-1,-1	3,0	0,4	3,0	-1,-1	3,0	4,0	1,2	3,0	3,0	3,0	2,2	-1,-1	1,2	2,4	7,0	-1,-1	2,0	4,0	2,0	5,0	2,2	-1,-1	3,0	2,2	0,2	-1,-1	0,5	3,2	-1,-1	2,1	2,1	2,1	2,1	0,5	3,4	1,0	3,5	0,5	-1,-1	0,5
iteration_1741	5,0	5,0	4,0	9,0	6,0	-1,-1	5,0	5,0	5,0	7,0	1,3	7,0	6,0	0,4	6,0	3,1	7,0	2,0	2,0	4,0	7,0	-1,-1	4,0	-1,-1	-1,-1	8,0	8,0	4,1	5,0	3,2	5,1	0,5	4,0	-1,-1	0,4	5,2	-1,-1	-1,-1	4,4	4,4	0,3	6,0	1,2	5,1	4,1	5,0	1,0
iteration_1742	2,3	5,0	1,3	0,3	6,0	3,0	1,1	0,5	2,0	1,2	-1,-1	0,4	0,4	0,2	-1,-1	4,0	0,4	3,0	1,1	3,0	2,3	2,1	0,6	0,2	-1,-1	2,0	4,0	-1,-1	1,1	1,0	3,0	3,2	1,2	0,5	3,0	2,0	0,4	4,0	4,0	0,4	0,3	-1,-1	1,0	0,5	0,0	0,2	1,2
iteration_1743	0,0	3,0	1,0	0,2	1,0	1,3	-1,-1	0,2	5,0	1,2	0,2	0,0	0,2	2,1	0,0	2,1	1,0	1,0	1,0	0,3	5,2	-1,-1	0,0	2,2	0,1	2,0	2,0	-1,-1	0,3	5,0	0,2	4,0	0,5	5,0	0,5	0,2	0,3	4,2	0,3	0,3	0,5	4,3	0,4	4,1	1,3	4,3	0,4
iteration_1744	-1,-1	4,0	0,1	0,1	0,1	0,4	0,0	0,2	0,5	0,1	5,0	0,0	0,1	1,3	0,1	2,3	0,0	0,0	0,4	0,0	0,2	0,0	5,0	-1,-1	2,0	0,3	0,4	2,0	0,2	4,0	-1,-1	4,0	-1,-1	0,4	0,1	4,0	2,1	2,0	2,1	2,0	1,0	0,1	1,1	1,1	4,0	2,4	3,0
iteration_1745	0,5	2,1	2,2	1,1	2,2	1,1	-1,-1	0,3	4,0	3,0	-1,-1	0,3	0,3	0,2	-1,-1	1,4	1,2	3,0	1,1	3,0	0,1	1,2	0,5	0,2	1,2	1,2	2,0	0,3	2,0	1,2	1,1	5,0	1,2	4,0	1,1	2,0	1,0	6,0	5,2	6,0	0,4	0,1	0,1	0,5	1,4	0,4	1,0
iteration_1746	0,3	0,4	0,1	0,1	0,2	-1,-1	0,0	0,1	4,0	0,1	0,4	0,2	0,1	2,1	0,1	1,1	0,2	1,0	1,0	1,0	2,0	0,1	0,5	2,1	1,0	0,1	-1,-1	4,0	2,1	1,3	4,1	0,4	4,1	0,3	2,0	0,4	4,2	-1,-1	-1,-1	4,2	0,5	2,2	2,2	0,4	5,0	5,0	4,2
iteration_1747	1,1	0,2	-1,-1	0,8	1,0	5,0	0,6	1,4	5,0	1,4	5,0	1,4	1,4	3,0	0,6	1,3	1,4	5,2	0,2	0,0	6,0	5,0	2,0	1,4	0,5	0,7	0,7	0,5	1,4	0,4	0,8	5,0	-1,-1	5,0	0,8	0,6	2,4	2,4	2,4	-1,-1	1,4	2,4	3,0	3,0	2,0	3,0	2,4
iteration_1748	1,1	1,2	-1,-1	0,3	2,0	4,0	1,3	1,0	5,0	1,3	0,4	1,3	1,3	2,0	-1,-1	2,0	1,3	2,3	3,0	-1,-1	3,0	-1,-1	1,2	2,0	1,3	1,3	2,0	2,0	0,3	0,4	2,3	0,2	-1,-1	-1,-1	0,3	2,0	2,1	2,1	2,1	0,1	5,0	0,0	5,0	4,0	1,1	-1,-1	0,1
iteration_1749	4,1	0,4	0,5	0,3	0,5	2,0	0,4	-1,-1	4,1	0,4	0,5	0,4	0,7	0,2	0,7	2,3	0,7	2,0	-1,-1	2,0	-1,-1	0,9	-1,-1	0,4	2,3	-1,-1	2,3	0,5	0,2	0,4	-1,-1	1,0	0,4	4,0	0,2	0,4	0,2	0,2	1,2	1,2	2,1	1,2	1,1	3,0	0,3	1,2	1,0
iteration_1750	5,0	0,2	3,1	1,5	2,1	3,0	-1,-1	0,3	4,0	0,3	3,0	0,3	0,3	5,0	3,2	5,0	0,3	0,2	0,2	3,1	4,2	2,1	1,2	3,1	4,0	4,0	7,0	-1,-1	0,3	0,5	0,4	0,4	0,4	0,5	0,3	0,3	0,4	0,4	0,4	0,4	2,3	-1,-1	0,7	0,7	5,0	4,1	0,6
iteration_1751	0,2	0,2	0,2	1,0	0,2	0,2	1,1	1,1	-1,-1	0,1	3,2	0,1	0,1	2,3	0,1	0,4	1,1	1,0	1,2	0,1	3,0	3,1	0,2	0,4	0,1	-1,-1	0,4	0,1	3,0	0,4	-1,-1	1,1	2,1	0,4	2,1	2,2	4,1	-1,-1	-1,-1	6,0	2,2	2,3	2,3	4,0	1,1	0,4	4,3
iteration_1752	-1,-1	2,3	-1,-1	0,8	0,6	0,4	0,8	0,6	1,1	0,7	-1,-1	0,7	0,8	2,3	0,6	0,4	0,5	0,8	0,6	0,6	1,3	1,2	1,2	2,3	0,4	0,4	0,6	-1,-1	0,3	4,0	0,0	2,0	0,0	5,0	0,3	0,0	0,0	2,0	0,0	2,0	1,4	0,0	1,0	1,0	-1,-1	1,0	0,0
iteration_1753	2,1	-1,-1	0,2	0,2	0,2	0,2	0,1	0,1	1,0	0,3	3,0	0,3	0,5	2,0	0,1	2,1	-1,-1	0,1	0,2	0,2	0,1	3,1	0,1	-1,-1	0,1	0,2	0,1	0,2	5,0	4,1	5,0	0,5	0,0	5,0	0,0	0,1	0,0	0,0	0,0	0,5	-1,-1	3,0	0,1	3,1	0,5	3,5	0,1
iteration_1754	3,2	0,2	0,4	0,0	3,0	0,4	0,2	0,2	3,0	0,2	-1,-1	-1,-1	0,2	4,0	0,2	0,4	0,2	0,4	0,4	-1,-1	1,2	3,0	3,0	-1,-1	0,4	0,2	0,2	0,5	0,4	0,1	0,5	5,0	0,5	3,0	0,9	0,5	-1,-1	1,5	4,0	1,0	5,0	4,0	3,5	2,5	0,4	0,1	-1,-1
iteration_1755	0,2	2,1	0,2	0,2	2,1	3,0	-1,-1	0,1	1,3	0,1	2,2	0,1	0,1	3,0	0,3	4,0	0,3	0,1	-1,-1	0,2	0,4	0,2	2,1	4,0	3,1	1,1	1,2	-1,-1	3,0	0,4	0,2	4,0	-1,-1	0,5	3,2	0,6	2,2	2,0	2,2	2,0	3,0	0,3	3,1	3,2	0,4	0,1	2,1
iteration_1756	0,3	5,0	0,0	1,4	0,0	0,3	1,0	0,4	0,4	0,4	4,0	1,0	1,0	0,3	1,0	4,1	-1,-1	1,1	-1,-1	0,1	0,6	2,0	2,0	1,2	5,0	1,1	4,0	0,5	2,0	0,4	-1,-1	4,1	0,4	-1,-1	1,1	0,6	5,0	5,0	-1,-1	1,1	-1,-1	0,3	0,1	2,1	1,2	-1,-1	-1,-1
iteration_1757	0,3	0,5	0,2	4,0	0,2	3,2	4,1	0,1	3,0	4,1	1,4	4,1	4,1	0,5	4,1	0,2	0,1	0,3	7,0	4,2	0,1	1,1	-1,-1	0,2	0,3	0,3	4,0	4,1	0,4	0,4	4,4	4,0	0,1	2,0	4,4	4,0	2,0	2,0	2,0	2,0	4,0	4,0	4,0	6,0	4,0	4,0	4,0
iteration_1758	0,3	3,0	0,0	0,5	0,6	3,1	0,3	0,3	5,0	0,2	0,4	0,3	-1,-1	-1,-1	0,3	1,4	0,3	0,4	0,1	-1,-1	4,0	0,4	-1,-1	0,0	1,3	1,0	0,7	1,3	0,4	4,0	0,5	0,5	1,2	0,5	1,2	1,3	0,5	1,2	0,4	1,2	-1,-1	-1,-1	0,4	0,4	1,1	1,3	0,4
iteration_1759	0,4	2,0	1,1	1,4	1,3	4,0	1,1	0,5	4,0	0,5	2,0	2,0	1,1	4,0	1,1	2,1	-1,-1	5,0	0,1	4,1	1,4	3,0	1,0	2,0	3,0	3,0	1,1	2,0	0,4	1,4	1,4	-1,-1	1,4	0,2	0,0	1,4	1,4	2,0	0,6	1,2	0,1	0,4	0,5	-1,-1	4,0	-1,-1	1,4
iteration_1760	0,4	5,0	2,2	0,1	2,2	4,0	-1,-1	0,5	3,0	-1,-1	-1,-1	-1,-1	0,5	0,5	2,3	5,0	0,5	0,3	2,0	0,3	-1,-1	1,2	4,2	0,4	3,3	2,3	2,3	0,3	0,3	3,0	0,3	1,3	0,3	1,2	0,6	1,0	1,3	0,6	1,0	0,6	5,0	0,5	-1,-1	4,3	0,4	1,2	4,3
iteration_1761	0,5	0,3	0,3	0,5	0,0	2,0	0,3	0,3	2,2	0,2	0,5	0,2	0,8	2,0	0,3	3,0	-1,-1	1,0	-1,-1	1,3	2,3	0,2	0,5	0,0	1,0	-1,-1	2,3	3,2	0,3	3,1	3,3	0,2	3,3	0,3	3,3	3,1	3,1	3,1	3,1	3,1	5,0	0,4	4,1	1,1	5,0	-1,-1	3,1
iteration_1762	-1,-1	1,3	3,0	2,1	3,0	5,0	4,0	1,1	4,0	2,1	0,2	2,1	4,0	-1,-1	3,0	2,0	1,1	6,0	6,0	6,0	-1,-1	0,2	2,1	2,1	-1,-1	3,0	3,0	4,0	0,2	1,2	2,1	5,0	2,1	0,5	2,1	1,1	2,1	-1,-1	5,0	4,0	-1,-1	2,5	2,5	0,5	0,4	0,2	-1,-1
iteration_1763	3,0	2,0	2,0	0,3	5,0	4,0	2,0	-1,-1	5,0	2,3	4,0	0,0	2,0	2,0	2,0	1,3	2,3	2,0	6,0	2,0	1,0	4,0	0,0	-1,-1	2,3	2,0	-1,-1	0,4	0,5	3,2	0,6	3,0	-1,-1	2,2	0,3	-1,-1	0,3	3,3	0,3	3,0	-1,-1	0,5	2,2	2,2	5,0	2,0	0,5
iteration_1764	0,5	3,0	2,3	3,3	1,3	0,4	-1,-1	-1,-1	2,0	2,3	4,1	5,0	0,6	2,1	5,0	2,0	2,3	0,4	0,4	0,4	1,3	6,0	7,0	2,3	4,0	3,0	4,0	-1,-1	0,4	0,4	1,3	-1,-1	3,1	4,0	3,1	-1,-1	7,0	4,0	4,1	-1,-1	0,5	2,1	2,5	2,5	0,4	-1,-1	3,5
iteration_1765	0,6	1,3	0,7	1,1	0,7	0,5	0,4	1,3	-1,-1	1,4	2,3	-1,-1	1,3	2,1	0,4	3,2	1,4	0,3	0,6	-1,-1	0,4	0,6	2,3	1,1	3,1	-1,-1	-1,-1	0,4	4,0	1,3	3,3	0,5	3,3	3,0	1,3	4,0	0,3	3,0	3,5	0,8	0,4	3,0	2,1	2,3	0,4	2,0	0,4
iteration_1766	0,2	0,5	0,1	0,5	0,6	4,0	0,2	0,3	0,2	-1,-1	5,0	0,3	0,3	0,5	0,3	5,0	0,3	2,0	2,2	2,0	0,2	4,1	1,1	0,6	0,3	0,5	0,2	0,5	0,3	2,0	0,5	0,5	0,4	1,4	0,4	2,3	0,6	0,6	0,6	0,6	0,4	1,1	1,2	1,2	0,2	0,5	0,4
iteration_1767	2,0	0,5	1,5	6,0	1,5	0,4	1,5	-1,-1	2,0	2,0	1,3	-1,-1	1,5	1,4	2,0	4,0	-1,-1	1,0	0,9	1,4	2,5	1,3	1,3	1,4	3,0	1,0	5,0	-1,-1	1,4	5,0	0,4	0,5	6,0	4,0	0,4	5,4	5,5	1,0	5,5	-1,-1	0,2	1,4	-1,-1	0,6	4,0	7,0	5,0
iteration_1768	0,5	0,1	0,2	4,3	0,3	0,4	0,5	0,3	5,0	4,0	3,2	-1,-1	4,0	1,2	9,0	0,4	0,3	0,5	0,5	0,4	0,3	3,2	3,3	1,0	0,1	0,4	0,1	0,4	4,1	0,3	4,1	0,4	0,2	1,4	4,3	0,4	0,3	0,3	0,3	-1,-1	2,0	0,7	0,4	0,3	4,0	2,4	0,2
iteration_1769	4,0	5,0	4,0	1,1	3,0	0,2	1,1	1,1	4,0	2,0	0,0	3,1	4,0	0,5	-1,-1	0,4	3,1	-1,-1	1,0	1,2	3,0	5,0	0,4	1,1	3,1	0,4	0,2	1,2	3,1	2,3	1,1	0,4	3,2	5,0	4,0	3,0	0,3	3,1	0,5	3,3	0,4	4,0	-1,-1	1,4	3,0	3,0	3,2
iteration_1770	0,5	1,2	1,1	3,2	1,1	0,4	4,0	3,1	5,0	0,3	0,5	1,2	-1,-1	0,3	0,3	3,0	-1,-1	1,3	1,3	3,1	6,0	1,5	0,7	1,3	-1,-1	3,1	0,1	0,4	3,1	4,0	-1,-1	3,0	3,2	5,0	3,2	1,5	0,2	3,0	3,0	0,2	5,0	5,0	4,0	6,0	-1,-1	4,0	-1,-1
iteration_1771	1,3	-1,-1	1,3	3,0	1,3	-1,-1	4,0	0,3	-1,-1	1,0	3,1	0,3	3,3	2,2	0,3	0,2	4,0	-1,-1	4,0	4,0	1,3	0,1	0,1	0,4	0,0	0,3	0,2	3,2	-1,-1	3,2	-1,-1	0,5	0,5	0,5	3,0	3,0	0,2	0,7	0,2	0,2	1,3	3,4	-1,-1	4,0	0,3	0,3	0,6
iteration_1772	0,3	2,0	1,2	5,0	-1,-1	2,0	-1,-1	3,2	0,4	4,0	3,1	3,0	2,2	-1,-1	3,2	2,2	4,0	5,0	0,2	-1,-1	0,2	5,0	1,1	0,2	5,0	3,2	0,4	4,0	3,0	0,3	5,0	3,0	2,0	3,0	5,0	2,1	2,0	3,0	1,0	4,0	0,2	4,0	2,0	-1,-1	0,5	0,3	4,0
iteration_1773	-1,-1	-1,-1	1,2	0,2	1,2	0,5	0,2	0,4	4,0	1,2	3,0	0,4	1,2	2,1	0,2	3,2	0,2	0,5	0,4	0,5	0,2	1,2	1,2	0,3	3,2	3,2	-1,-1	-1,-1	0,4	0,2	0,2	5,1	0,3	1,2	0,3	-1,-1	2,2	2,1	-1,-1	2,1	1,3	0,4	1,2	1,2	0,5	0,7	2,2
iteration_1774	-1,-1	0,5	2,2	1,5	1,2	0,2	0,7	3,0	3,0	1,2	0,3	0,2	2,5	0,2	0,7	0,3	2,5	0,6	0,6	-1,-1	4,0	0,4	1,2	2,1	0,4	0,4	-1,-1	0,5	1,3	3,2	0,3	2,2	1,5	4,0	0,8	0,5	3,0	3,0	3,0	0,7	4,0	0,3	-1,-1	-1,-1	0,2	4,2	5,0
iteration_1775	4,0	2,0	1,0	0,6	0,6	-1,-1	1,3	-1,-1	2,0	0,3	0,4	1,3	0,3	-1,-1	0,3	2,2	1,3	1,2	1,2	0,5	0,3	1,1	0,6	1,3	0,2	2,0	2,3	0,3	0,3	0,2	0,3	2,0	0,3	0,4	0,3	0,3	2,0	0,0	2,3	2,3	3,0	0,6	1,3	2,3	2,2	0,3	0,3
iteration_1776	0,3	0,2	0,2	0,6	0,3	0,4	0,3	0,5	1,0	0,3	1,4	0,3	0,3	0,3	0,3	3,0	-1,-1	0,5	0,5	4,3	1,4	-1,-1	0,6	0,5	-1,-1	3,2	0,1	0,5	0,4	0,3	0,3	0,5	0,3	3,1	0,3	0,0	0,3	0,0	0,5	0,5	0,5	0,4	0,3	0,8	2,0	1,1	-1,-1
iteration_1777	1,4	2,0	0,4	8,0	1,0	-1,-1	4,4	4,0	1,2	4,4	0,0	4,0	4,4	0,3	4,0	0,2	4,4	1,4	-1,-1	0,8	1,0	0,1	4,2	0,5	0,1	4,1	4,1	4,0	4,1	3,0	4,1	3,0	4,0	2,3	8,0	0,1	2,0	5,0	6,0	-1,-1	4,0	4,3	7,0	5,0	4,0	4,0	3,0
iteration_1778	0,2	1,1	1,1	3,0	0,2	0,5	3,1	-1,-1	-1,-1	1,0	0,5	0,1	0,1	0,5	3,1	0,5	1,0	0,6	3,5	0,6	0,2	0,5	0,6	0,4	3,1	3,1	0,5	5,0	0,5	3,1	3,5	2,0	3,5	0,3	3,0	3,5	0,5	2,5	3,0	0,5	0,4	3,0	3,4	3,4	0,4	0,7	3,0
iteration_1779	1,0	0,4	0,3	4,2	-1,-1	5,0	4,2	4,1	3,1	0,4	4,1	0,4	4,2	4,0	4,2	2,2	4,1	5,0	8,0	8,0	4,1	0,3	4,2	2,2	2,2	0,4	6,0	0,3	5,0	0,2	4,2	4,0	1,2	2,2	4,1	0,4	1,2	1,2	2,0	1,2	2,1	0,3	2,2	2,1	0,2	0,2	0,4
iteration_1780	3,0	2,3	3,3	2,0	-1,-1	3,1	2,3	5,0	3,0	0,3	0,2	5,0	5,0	1,1	-1,-1	4,0	0,6	3,3	0,4	0,4	3,0	3,1	2,1	3,0	-1,-1	7,0	0,0	2,0	1,0	2,0	-1,-1	5,0	2,0	0,5	1,0	1,0	1,0	1,0	1,0	4,0	0,5	1,5	0,5	0,5	0,2	0,5	1,5
iteration_1781	4,0	0,3	3,3	8,0	3,0	2,0	4,3	4,3	1,2	4,3	0,2	7,0	7,0	-1,-1	7,0	2,0	7,0	5,0	5,0	5,0	1,3	-1,-1	4,1	4,0	0,2	3,0	3,0	4,0	4,0	0,2	4,0	2,0	0,0	0,5	-1,-1	0,1	1,0	1,0	1,0	1,0	-1,-1	4,1	1,1	5,0	-1,-1	0,5	1,0
iteration_1782	3,0	2,0	4,0	2,3	1,0	0,3	3,0	3,3	0,3	3,0	0,5	3,0	3,3	2,1	1,3	0,5	3,3	0,8	2,1	1,1	0,3	1,2	2,2	0,4	0,3	0,3	-1,-1	2,1	0,3	2,2	2,3	-1,-1	2,3	0,3	0,1	2,3	0,6	0,6	0,6	-1,-1	1,1	0,2	1,2	1,2	1,1	0,2	1,3
iteration_1783	1,3	3,2	3,3	1,0	0,5	0,0	4,0	4,0	1,2	3,0	4,0	-1,-1	1,3	4,0	3,0	5,0	4,0	4,0	2,0	3,3	4,0	7,0	3,0	5,0	-1,-1	6,0	5,0	2,0	0,5	-1,-1	-1,-1	0,5	-1,-1	0,5	1,0	0,2	0,9	0,9	0,6	1,4	0,5	1,0	0,0	1,5	1,1	1,5	0,4
iteration_1784	2,3	4,0	2,3	0,0	4,0	2,2	-1,-1	0,3	4,0	2,0	1,1	0,3	0,3	0,3	2,0	3,1	0,3	2,0	2,3	0,2	2,0	0,1	0,1	0,3	0,0	3,0	2,1	0,5	4,0	0,2	4,0	4,0	0,5	0,2	4,5	0,1	4,0	4,5	4,0	4,0	0,4	0,7	0,9	0,9	4,1	0,3	4,4
iteration_1785	5,0	4,0	3,0	0,3	-1,-1	0,5	0,0	3,3	0,2	0,0	0,7	3,3	3,0	1,2	0,3	-1,-1	-1,-1	0,4	0,1	0,1	0,4	-1,-1	2,3	3,2	3,3	3,0	3,3	4,0	0,4	1,3	4,1	5,0	-1,-1	-1,-1	4,1	0,4	-1,-1	8,0	4,1	1,1	5,0	4,2	4,0	4,0	0,4	0,6	4,0
iteration_1786	3,0	0,3	3,1	2,0	3,2	5,0	3,0	0,1	0,3	0,1	-1,-1	3,3	3,3	0,3	-1,-1	0,4	0,1	5,0	-1,-1	5,0	0,0	5,0	2,3	0,4	0,2	0,3	0,3	0,4	0,3	5,0	0,4	-1,-1	0,4	5,0	0,6	5,1	0,3	0,3	0,3	0,1	1,3	2,3	1,3	0,6	0,4	3,2	1,3
iteration_1787	0,4	4,1	0,1	5,0	0,3	0,2	2,2	2,2	5,0	2,2	0,4	6,0	3,2	0,1	6,0	4,0	7,0	0,3	2,1	2,1	0,2	4,3	2,1	3,0	8,0	4,0	-1,-1	-1,-1	5,0	1,3	4,0	5,0	4,0	1,0	-1,-1	3,0	2,0	7,0	2,0	2,0	0,2	2,0	2,1	2,1	-1,-1	-1,-1	2,0
iteration_1788	5,0	0,5	1,3	0,5	4,3	0,4	1,4	3,0	2,0	0,4	4,1	0,7	0,7	0,4	0,4	1,1	0,4	0,5	0,5	0,5	1,0	4,4	0,5	-1,-1	1,1	0,4	1,1	0,5	-1,-1	0,4	0,2	0,4	-1,-1	4,0	0,2	0,4	0,1	0,1	0,1	0,1	3,0	2,1	2,0	3,1	1,2	2,2	0,0
iteration_1789	4,1	2,3	6,0	2,1	4,3	0,3	4,1	2,1	0,3	4,1	2,0	-1,-1	2,1	0,3	4,0	1,1	6,0	0,2	4,1	-1,-1	0,4	2,0	5,0	2,0	-1,-1	-1,-1	3,0	4,1	2,3	0,4	2,1	2,0	0,4	0,2	0,4	0,1	1,3	1,3	1,1	1,1	4,0	0,5	0,2	-1,-1	4,0	1,2	-1,-1
iteration_1790	4,0	0,4	2,1	5,0	2,1	-1,-1	4,1	-1,-1	0,4	6,0	0,1	3,0	3,0	-1,-1	3,0	4,0	4,1	2,0	0,1	0,5	1,3	2,1	-1,-1	1,0	5,0	6,0	6,0	1,0	4,1	0,5	0,1	0,1	5,0	2,0	4,0	0,1	4,0	4,1	4,0	1,1	-1,-1	-1,-1	5,0	3,0	0,5	0,4	-1,-1
iteration_1791	-1,-1	0,5	0,3	2,4	0,4	2,0	2,2	2,2	5,0	0,6	0,5	2,2	2,1	-1,-1	0,6	0,2	0,5	1,2	3,0	3,0	6,0	0,3	0,3	1,1	-1,-1	0,3	0,3	5,0	0,5	0,4	0,1	1,3	3,1	4,1	2,4	-1,-1	-1,-1	3,3	1,1	0,4	4,0	0,5	4,1	4,4	0,4	0,3	-1,-1
iteration_1792	0,2	2,0	1,1	0,2	-1,-1	0,4	0,3	0,1	0,5	0,1	0,4	1,2	0,3	-1,-1	0,1	0,4	0,1	0,2	0,4	0,4	0,2	-1,-1	1,0	0,3	-1,-1	0,2	0,3	-1,-1	0,5	0,5	-1,-1	-1,-1	0,6	1,1	-1,-1	-1,-1	0,5	0,1	1,3	0,5	3,1	1,2	1,1	4,0	0,2	1,0	1,0
iteration_1793	5,0	2,0	2,0	2,3	5,0	-1,-1	1,3	3,0	3,0	1,3	4,0	-1,-1	1,3	4,0	1,3	3,2	0,0	0,4	0,6	0,6	1,0	2,3	2,3	-1,-1	1,2	-1,-1	3,3	3,0	0,3	4,0	2,0	3,0	1,0	2,0	1,3	-1,-1	3,0	2,0	3,0	-1,-1	4,0	3,0	4,0	4,0	3,0	-1,-1	3,0
iteration_1794	2,1	3,0	2,0	3,0	0,1	0,2	3,0	4,0	4,0	-1,-1	0,2	4,0	4,0	0,2	2,0	2,1	1,0	2,0	2,1	1,1	6,0	2,1	2,1	2,1	0,1	4,0	4,0	5,0	5,0	-1,-1	3,0	1,2	7,0	2,2	3,0	-1,-1	4,0	5,0	3,2	5,0	3,0	-1,-1	2,0	0,2	2,0	3,0	5,0
iteration_1795	2,0	3,2	5,0	0,2	2,2	4,1	3,0	3,2	2,0	2,2	5,0	3,0	2,0	0,5	2,0	4,1	2,2	4,0	3,1	4,0	2,2	7,0	4,0	0,0	0,1	6,0	0,1	2,0	0,5	-1,-1	-1,-1	4,0	0,3	5,0	-1,-1	3,0	2,3	2,3	2,0	0,1	0,5	6,0	2,2	2,3	0,2	4,2	2,2
iteration_1796	3,0	5,0	7,0	-1,-1	4,0	4,0	3,2	6,0	-1,-1	3,2	-1,-1	6,0	-1,-1	3,1	5,0	0,2	-1,-1	2,2	5,0	-1,-1	6,0	4,0	-1,-1	0,3	2,2	3,0	3,0	0,3	4,0	4,0	2,2	3,1	-1,-1	-1,-1	0,4	-1,-1	2,1	5,0	0,3	5,0	3,0	0,3	2,2	1,1	1,4	1,2	4,0
iteration_1797	2,0	3,0	2,0	4,0	3,0	2,0	4,0	4,0	0,5	2,0	2,2	2,0	3,0	3,0	2,0	-1,-1	2,0	1,0	3,0	3,0	3,0	1,2	1,2	4,0	1,2	4,0	1,2	-1,-1	4,0	0,2	6,0	0,3	5,0	4,0	4,0	3,2	2,3	3,0	2,3	-1,-1	5,0	3,0	-1,-1	3,0	1,2	4,2	0,3
iteration_1798	2,0	0,3	-1,-1	-1,-1	0,0	0,3	2,3	4,0	-1,-1	0,5	0,4	2,2	2,2	4,0	0,5	1,1	-1,-1	2,0	-1,-1	0,3	5,0	0,5	0,3	2,0	0,3	1,3	0,3	0,2	2,2	0,3	0,4	2,0	2,2	0,2	0,2	-1,-1	4,0	4,0	0,2	2,2	0,5	0,3	0,3	0,4	0,3	0,1	2,1
iteration_1799	3,1	2,3	0,0	1,2	0,4	0,5	1,3	1,3	0,5	1,1	4,1	0,3	0,5	1,3	1,3	1,3	1,3	0,3	0,8	0,3	0,5	0,3	4,2	0,6	-1,-1	1,3	1,3	2,0	0,4	0,3	1,2	2,1	1,2	0,3	1,2	1,0	1,1	3,0	2,2	-1,-1	1,1	-1,-1	1,1	1,1	1,3	1,1	0,2
iteration_1800	2,3	3,2	-1,-1	0,3	0,5	0,2	0,5	0,4	0,4	3,2	4,0	3,2	3,2	3,1	3,2	0,5	3,2	0,5	-1,-1	0,5	0,5	0,2	7,0	3,1	0,7	3,0	0,2	0,4	0,5	0,4	-1,-1	1,4	0,6	3,0	0,6	0,5	0,7	1,3	1,3	1,3	3,1	1,3	0,6	3,3	0,5	2,0	3,4
iteration_1801	1,3	0,4	-1,-1	3,0	0,5	0,3	-1,-1	2,0	1,2	1,2	5,0	1,2	2,2	0,3	3,0	2,3	3,0	1,0	1,3	1,3	1,2	3,2	-1,-1	3,2	2,3	3,0	1,3	4,0	1,0	5,0	3,0	4,1	2,0	3,2	2,0	-1,-1	-1,-1	0,1	2,1	6,0	1,0	-1,-1	4,0	3,0	0,4	0,2	3,0
iteration_1802	4,1	2,0	6,0	0,6	-1,-1	4,0	2,1	2,5	0,2	2,1	4,0	2,5	4,1	0,4	-1,-1	3,0	4,5	4,0	3,0	3,0	0,5	-1,-1	4,0	4,2	0,5	0,5	4,0	-1,-1	0,5	-1,-1	0,1	0,5	0,4	3,0	0,6	-1,-1	0,4	0,9	0,5	0,5	4,0	3,5	0,5	4,5	0,4	3,0	-1,-1
iteration_1803	-1,-1	-1,-1	0,2	4,2	0,3	0,5	4,1	0,3	4,1	0,3	4,0	-1,-1	4,1	5,0	0,3	-1,-1	0,3	0,3	4,2	4,2	4,1	5,0	1,1	5,1	2,2	0,2	2,2	-1,-1	2,0	1,3	4,2	5,0	3,0	4,0	4,2	1,2	4,0	3,0	5,0	3,0	2,0	5,0	3,0	6,0	1,2	4,0	3,0
iteration_1804	-1,-1	0,5	0,3	0,1	0,4	5,0	0,2	0,1	0,4	0,2	-1,-1	0,2	0,2	5,0	0,3	3,2	0,2	5,2	5,2	0,0	0,1	-1,-1	0,2	2,0	0,4	0,4	5,5	0,5	0,3	0,5	0,1	2,0	0,4	2,1	0,4	0,4	0,1	2,1	2,3	0,1	0,4	0,2	0,4	0,4	0,3	2,1	0,3
iteration_1805	2,0	0,4	-1,-1	4,0	2,3	4,0	4,0	4,0	-1,-1	4,0	0,3	2,3	2,3	0,3	4,0	2,2	4,0	6,0	6,0	2,0	4,0	0,3	0,3	2,2	4,0	2,2	4,0	-1,-1	2,3	5,0	4,0	2,1	2,3	0,5	2,3	2,0	4,0	2,1	0,4	2,3	0,2	-1,-1	2,2	2,2	0,5	5,1	4,0
iteration_1806	4,0	0,3	4,3	2,0	-1,-1	-1,-1	4,0	4,0	4,1	4,0	0,5	2,3	4,0	5,0	2,3	0,2	-1,-1	7,0	6,0	6,0	0,1	0,4	-1,-1	8,0	2,0	2,2	0,3	-1,-1	2,0	0,5	2,0	0,4	4,0	4,0	4,0	-1,-1	2,3	-1,-1	2,3	2,3	4,0	5,4	4,0	2,0	2,0	0,0	-1,-1
iteration_1807	2,0	3,0	-1,-1	2,1	2,0	4,0	3,0	3,0	2,3	3,0	2,3	-1,-1	1,1	5,0	1,1	0,2	1,1	4,0	5,0	2,0	4,0	1,3	2,3	5,0	0,2	1,1	1,1	0,3	3,0	5,0	-1,-1	0,4	1,2	0,5	-1,-1	2,1	1,1	2,2	1,1	1,1	0,3	1,4	0,6	0,5	0,5	0,4	0,3
iteration_1808	0,2	0,3	0,3	4,0	0,3	-1,-1	-1,-1	-1,-1	5,0	2,2	0,2	2,2	2,1	4,0	2,2	3,0	2,1	2,0	2,0	0,2	3,0	-1,-1	0,2	1,1	5,0	2,0	3,2	3,0	2,0	0,2	1,0	0,3	3,0	0,2	3,0	0,2	2,0	1,0	2,3	1,3	0,5	2,2	2,5	-1,-1	3,2	0,4	4,0
iteration_1809	1,2	3,1	1,1	2,1	3,2	0,2	0,2	2,1	4,0	1,1	0,3	2,1	3,0	5,0	0,2	0,4	-1,-1	0,1	0,1	0,3	3,1	2,0	2,3	-1,-1	0,3	0,3	0,3	3,0	0,2	4,0	1,1	0,5	2,1	5,0	1,1	1,0	0,0	2,5	-1,-1	0,1	1,2	4,1	-1,-1	1,1	3,1	4,0	0,3
iteration_1810	5,0	1,1	3,1	-1,-1	3,1	5,2	0,1	0,4	2,3	-1,-1	2,0	3,3	-1,-1	0,3	0,1	1,0	-1,-1	0,6	0,1	0,1	-1,-1	0,3	0,3	0,1	0,1	0,1	1,1	0,4	0,5	0,4	0,3	0,5	-1,-1	2,0	0,3	0,5	0,4	0,4	0,4	0,4	5,0	1,3	5,0	4,3	3,0	-1,-1	4,0
iteration_1811	1,2	2,0	0,2	0,1	0,2	-1,-1	0,3	0,1	0,4	0,3	3,0	0,3	0,3	5,0	-1,-1	5,0	0,5	0,3	0,5	0,3	0,2	1,0	2,3	5,3	2,1	2,2	2,1	1,3	3,1	3,0	4,0	2,2	4,0	2,2	4,0	2,0	-1,-1	3,2	3,2	3,0	-1,-1	3,0	2,0	1,0	2,1	2,2	-1,-1
iteration_1812	2,2	5,0	5,2	3,0	0,2	-1,-1	7,0	1,2	5,0	7,0	-1,-1	7,0	7,0	3,0	1,2	2,0	1,2	5,0	4,0	8,0	1,0	7,0	2,2	7,0	2,0	1,2	1,2	4,0	5,0	0,5	3,0	5,0	6,0	3,0	6,0	6,0	2,0	7,0	2,0	4,0	0,1	6,0	2,1	2,1	4,0	5,0	2,0
iteration_1813	0,3	2,0	2,0	5,0	2,0	0,0	5,0	3,0	2,0	4,0	3,0	5,0	4,0	0,5	-1,-1	4,1	4,0	3,1	2,1	2,1	2,0	3,0	4,0	2,0	-1,-1	2,1	2,1	4,0	3,2	4,0	2,2	0,3	2,2	0,5	5,0	2,2	2,0	0,5	0,5	2,0	4,0	2,4	-1,-1	2,0	5,0	0,4	0,4
iteration_1814	3,0	1,3	-1,-1	2,1	-1,-1	2,0	2,0	3,0	2,0	1,1	5,0	0,1	2,4	1,4	1,1	5,0	3,0	3,0	3,0	3,0	4,0	-1,-1	4,0	0,5	0,1	5,1	0,1	1,1	4,0	4,0	3,0	-1,-1	-1,-1	1,2	3,0	-1,-1	2,0	6,0	2,0	5,0	3,2	2,2	2,2	2,2	0,3	0,4	2,2
iteration_1815	-1,-1	5,0	8,0	0,5	2,0	-1,-1	5,1	5,4	2,0	3,4	1,3	5,1	3,1	5,0	3,4	4,1	-1,-1	0,4	5,3	5,3	2,4	5,3	6,0	6,0	0,5	3,1	-1,-1	0,4	-1,-1	1,2	0,5	0,4	0,2	0,5	0,4	0,6	0,5	0,5	8,0	0,1	3,0	0,6	1,3	1,3	4,0	2,2	0,4
iteration_1816	1,3	0,2	1,1	1,2	0,4	0,4	1,1	-1,-1	5,0	2,0	1,2	0,3	0,0	-1,-1	2,0	0,5	1,2	1,2	0,3	0,3	3,0	1,2	-1,-1	1,2	1,1	1,4	1,4	2,2	-1,-1	2,0	3,0	3,2	2,3	0,3	3,0	3,0	2,2	0,5	2,2	3,3	1,3	2,2	2,3	1,2	1,1	1,1	0,5
iteration_1817	0,5	0,4	-1,-1	0,3	4,0	5,0	4,2	0,1	-1,-1	4,1	0,4	0,1	0,1	4,0	4,1	1,2	0,2	2,2	7,0	-1,-1	1,0	0,3	-1,-1	0,1	0,3	1,1	5,0	1,1	-1,-1	0,2	0,3	5,0	0,3	0,5	0,3	0,3	0,2	0,2	0,1	5,1	3,0	-1,-1	3,2	0,2	2,2	-1,-1	0,2
iteration_1818	0,4	0,4	2,4	1,3	2,4	5,0	3,0	1,4	0,5	0,7	0,4	1,4	1,4	0,5	2,3	0,5	0,7	3,0	3,0	5,0	0,6	-1,-1	1,2	1,2	-1,-1	0,4	0,4	0,5	2,0	2,0	1,3	0,3	1,2	0,5	1,3	1,3	1,0	0,2	1,0	1,0	2,3	1,4	2,4	-1,-1	-1,-1	0,3	1,4
iteration_1819	-1,-1	2,0	1,4	0,4	1,1	4,0	0,8	0,4	3,1	0,4	0,5	0,8	0,4	-1,-1	0,4	3,2	1,4	0,0	2,4	2,4	3,4	-1,-1	0,6	2,4	3,4	3,4	-1,-1	3,0	0,5	4,0	0,1	2,0	3,1	4,0	3,4	3,0	3,0	-1,-1	2,1	2,1	-1,-1	3,0	0,2	-1,-1	2,2	0,2	-1,-1
iteration_1820	3,2	0,2	1,1	5,0	1,1	3,2	-1,-1	3,0	4,0	4,0	3,0	4,0	2,1	-1,-1	4,0	5,0	3,1	0,3	5,0	3,1	5,0	4,0	3,0	-1,-1	7,0	2,0	4,0	-1,-1	-1,-1	4,1	5,0	3,2	3,0	4,0	4,0	2,1	3,0	6,0	3,0	0,2	0,2	2,0	0,0	2,0	0,4	4,1	0,0
iteration_1821	3,0	4,0	3,0	1,0	3,0	4,0	3,0	2,0	3,0	2,0	0,3	1,0	1,0	2,0	2,0	0,1	3,0	2,0	0,0	5,0	1,0	-1,-1	1,2	1,0	1,1	1,1	1,1	1,4	0,5	0,5	-1,-1	0,5	0,4	1,3	0,4	0,1	0,6	0,3	-1,-1	0,2	4,0	1,4	1,4	2,0	2,1	2,3	1,4
iteration_1822	2,0	0,4	2,2	-1,-1	0,2	3,0	0,2	0,0	0,5	-1,-1	2,0	2,0	2,0	0,3	2,0	4,0	2,0	0,2	3,0	3,0	0,4	1,0	-1,-1	2,3	1,0	1,0	5,0	5,0	0,4	0,5	5,4	2,3	0,4	1,0	0,0	5,0	0,7	0,7	2,0	2,0	2,0	1,0	-1,-1	2,0	0,3	1,2	1,3
iteration_1823	0,2	0,4	0,4	0,4	-1,-1	4,0	0,4	2,3	-1,-1	0,4	4,1	0,4	-1,-1	-1,-1	0,4	4,0	0,4	4,2	0,2	0,2	0,4	4,2	-1,-1	-1,-1	4,2	4,2	0,2	2,2	0,4	5,0	2,2	2,2	0,4	-1,-1	2,2	3,2	2,2	2,2	2,2	0,4	4,0	0,4	0,2	0,2	2,0	0,2	0,4
iteration_1824	3,0	0,3	2,3	4,0	1,0	4,1	1,3	3,3	5,0	3,0	2,0	3,3	5,0	3,0	-1,-1	-1,-1	3,0	4,3	0,4	0,4	1,3	2,3	3,0	-1,-1	-1,-1	2,0	3,0	5,0	1,1	0,2	4,0	5,0	2,1	5,0	3,0	1,0	5,1	0,1	5,1	0,1	0,2	4,0	2,0	2,2	4,0	5,0	5,0
iteration_1825	-1,-1	4,1	4,3	4,0	0,4	2,3	6,0	6,0	2,3	2,3	-1,-1	2,3	2,3	0,5	-1,-1	4,0	2,3	6,0	4,0	4,3	6,0	2,3	4,0	6,0	1,3	3,0	-1,-1	4,0	5,0	4,0	4,0	4,1	4,0	0,4	5,0	4,0	6,0	2,1	2,1	6,0	5,0	2,2	7,0	0,2	-1,-1	0,2	4,0
iteration_1826	5,0	3,0	-1,-1	3,2	6,0	1,1	5,0	6,0	0,5	3,2	2,2	2,2	-1,-1	0,1	6,0	1,3	6,0	3,1	3,0	4,0	3,5	2,2	2,2	3,0	3,3	4,0	3,3	4,0	2,2	0,5	1,2	4,0	5,0	4,0	5,0	0,3	6,0	6,0	6,0	6,0	3,0	0,9	5,0	-1,-1	4,0	2,0	7,0
iteration_1827	0,4	0,2	0,0	1,0	0,4	0,4	1,0	0,0	2,1	1,0	2,1	0,0	1,0	4,0	1,0	2,3	0,0	0,0	1,4	4,5	2,0	0,1	2,0	3,0	0,3	3,0	1,3	2,0	2,0	0,3	1,0	0,3	1,0	0,2	3,0	1,1	1,3	0,0	0,3	1,3	3,0	1,0	1,0	3,0	0,3	0,3	0,3
iteration_1828	0,5	-1,-1	0,4	1,1	1,3	0,5	1,3	0,2	0,2	1,1	4,0	-1,-1	0,2	4,0	1,1	-1,-1	1,1	-1,-1	-1,-1	1,0	0,1	4,0	4,0	2,1	1,4	0,2	-1,-1	4,0	0,3	0,2	1,2	2,0	3,2	0,5	3,1	0,4	5,0	5,0	5,0	2,2	1,4	3,4	4,0	1,4	0,4	0,6	3,0
iteration_1829	0,5	0,5	0,10	2,1	0,5	0,5	2,5	2,5	0,3	2,5	3,1	2,5	0,6	0,4	0,6	2,0	2,5	2,2	2,2	2,2	0,5	2,1	3,5	0,2	2,5	2,5	0,1	4,0	0,2	1,1	0,2	-1,-1	2,1	4,1	2,1	2,1	0,2	0,5	0,5	2,1	2,1	-1,-1	2,1	0,2	2,0	1,1	2,1
iteration_1830	4,0	0,5	2,1	1,1	2,4	1,1	0,2	-1,-1	0,5	0,2	0,3	1,1	1,1	0,5	2,1	2,0	2,1	0,2	0,2	0,2	4,0	0,4	0,1	0,4	1,1	3,0	1,1	4,1	1,1	0,4	1,1	1,1	5,0	0,5	0,2	0,3	5,0	2,0	2,0	4,1	3,0	0,2	0,1	3,1	3,2	-1,-1	1,1
iteration_1831	-1,-1	3,1	3,2	1,0	0,3	0,5	4,0	1,2	4,0	4,0	4,1	3,0	4,0	0,5	3,0	1,3	0,2	3,5	-1,-1	3,0	2,2	3,1	0,1	1,2	1,0	1,0	0,3	0,2	-1,-1	0,4	0,1	3,2	0,3	-1,-1	0,1	0,3	0,3	2,1	0,2	-1,-1	0,5	3,1	3,4	3,1	0,2	3,1	0,5
iteration_1832	-1,-1	4,1	-1,-1	1,0	-1,-1	4,0	1,1	1,1	0,4	5,0	0,4	-1,-1	4,0	2,0	4,0	0,4	5,0	2,0	3,1	4,0	1,0	4,0	0,4	4,0	4,0	0,0	4,3	2,0	1,4	3,0	3,0	3,0	3,0	0,4	3,0	4,0	-1,-1	1,0	-1,-1	4,0	2,2	1,3	0,5	0,5	0,4	0,2	0,3
iteration_1833	2,3	2,0	0,3	1,1	2,0	5,0	1,3	0,4	4,0	1,0	1,2	1,3	1,0	5,0	0,1	5,0	-1,-1	6,0	5,3	0,3	2,1	0,5	1,2	5,0	1,0	1,1	4,0	5,0	0,5	1,1	4,4	0,4	1,1	2,0	1,1	5,0	0,1	0,1	1,0	1,0	0,4	0,1	0,2	0,3	1,3	0,3	0,2
iteration_1834	1,3	1,2	1,2	1,2	0,5	-1,-1	2,0	1,2	0,2	0,4	2,0	2,0	1,2	0,4	2,0	0,4	1,2	2,0	2,0	2,0	1,2	2,0	2,0	-1,-1	-1,-1	1,3	1,1	0,4	4,0	5,0	1,2	-1,-1	1,2	-1,-1	-1,-1	1,0	1,4	0,6	1,4	4,0	0,5	0,2	-1,-1	0,2	3,0	0,0	1,2
iteration_1835	4,0	0,2	-1,-1	0,5	2,1	0,5	2,5	2,0	1,2	-1,-1	2,0	-1,-1	0,6	5,0	2,0	0,3	2,5	2,5	2,5	2,5	-1,-1	-1,-1	0,1	5,5	2,2	2,1	2,2	0,5	0,3	3,2	0,5	0,4	0,8	3,0	0,5	0,7	0,5	0,5	0,5	0,7	3,2	1,0	1,2	4,0	0,4	2,2	1,3
iteration_1836	2,0	2,0	2,0	2,0	2,0	0,4	2,0	2,0	3,2	2,0	0,4	2,0	2,0	4,0	2,0	0,5	2,0	1,2	1,2	1,2	1,0	1,2	1,2	3,0	1,1	1,1	1,4	1,1	1,3	2,3	0,4	5,0	-1,-1	4,1	-1,-1	2,3	4,1	1,1	1,1	1,3	5,0	1,1	4,0	3,1	1,4	4,4	3,1
iteration_1837	4,0	0,4	2,2	0,6	2,2	0,3	2,4	2,4	3,0	2,2	0,2	2,4	2,2	-1,-1	0,6	4,0	0,4	2,1	2,2	2,2	3,0	2,2	2,2	4,0	0,2	0,4	4,2	0,3	0,4	4,1	0,2	0,2	0,5	0,4	0,6	0,1	0,4	0,0	0,1	0,3	-1,-1	0,4	2,2	2,2	-1,-1	0,3	0,6
iteration_1838	4,0	4,0	4,0	2,1	4,0	2,0	4,0	4,0	1,4	4,0	2,3	2,1	2,1	2,3	2,1	0,5	4,0	4,0	2,0	2,0	3,0	-1,-1	2,1	2,1	2,0	0,1	2,5	0,3	2,3	0,5	2,1	0,4	2,1	0,2	0,5	0,6	0,5	2,0	2,4	2,0	3,1	0,4	0,3	0,3	0,2	0,3	0,6
iteration_1839	0,3	5,0	0,1	3,4	0,2	5,0	-1,-1	-1,-1	0,3	3,0	0,5	0,4	3,0	3,0	0,2	4,0	0,4	5,0	3,1	5,0	-1,-1	0,6	-1,-1	3,0	4,0	4,0	4,0	5,0	0,5	-1,-1	2,1	2,0	3,1	5,0	3,4	2,0	4,0	1,1	4,0	4,0	0,2	3,4	0,5	3,1	0,4	-1,-1	3,4
iteration_1840	2,2	-1,-1	-1,-1	4,0	0,3	3,0	4,3	2,0	-1,-1	2,0	0,4	4,3	6,0	0,3	0,3	3,1	6,0	5,0	1,3	1,3	2,3	-1,-1	0,6	4,3	0,1	3,3	0,4	0,2	4,0	3,0	-1,-1	4,0	0,2	0,4	5,1	5,0	4,2	0,0	0,0	4,2	4,1	0,3	0,4	0,1	0,5	0,2	0,3
iteration_1841	0,4	1,2	1,0	4,0	1,4	0,4	3,0	3,0	0,2	1,0	5,0	2,0	1,0	5,0	3,0	4,0	5,0	-1,-1	0,3	3,3	3,0	6,0	-1,-1	2,0	5,0	2,0	5,0	3,2	1,3	4,0	3,3	4,0	-1,-1	0,5	4,0	5,0	-1,-1	4,0	3,2	4,0	2,0	1,1	3,0	2,1	0,1	-1,-1	2,0
iteration_1842	2,0	4,0	0,0	0,2	2,0	0,2	-1,-1	0,2	1,4	0,2	4,0	0,0	0,2	3,2	0,2	1,2	3,1	-1,-1	0,1	0,3	0,4	2,0	2,0	-1,-1	0,2	1,2	0,4	0,3	5,0	5,0	5,1	5,0	0,2	1,3	5,2	9,0	5,0	5,2	0,2	0,2	3,0	5,3	1,3	6,0	0,5	0,6	6,0
iteration_1843	3,0	0,5	1,4	4,0	2,1	0,4	4,0	2,0	5,0	3,4	2,1	-1,-1	-1,-1	0,5	3,4	4,0	1,4	1,2	3,2	3,2	5,0	1,1	3,0	1,5	0,4	3,0	4,4	2,0	3,1	0,3	4,0	1,3	4,0	-1,-1	4,0	0,4	1,3	3,3	3,3	1,3	3,0	-1,-1	3,2	0,2	4,0	4,2	1,2
iteration_1844	0,5	1,0	1,0	0,4	1,5	-1,-1	0,1	0,1	0,3	0,1	0,2	0,1	0,5	4,1	-1,-1	3,0	0,3	1,1	0,3	0,3	0,3	0,1	0,0	4,0	0,0	-1,-1	3,1	-1,-1	0,4	0,5	0,2	4,0	-1,-1	0,3	0,2	0,6	3,1	1,1	-1,-1	1,1	1,2	0,4	0,3	-1,-1	0,3	-1,-1	3,1
iteration_1845	4,0	0,3	2,0	0,4	2,0	0,4	0,0	0,4	0,2	2,4	0,5	0,0	2,0	0,4	0,0	3,2	0,0	0,2	0,2	0,2	0,0	0,0	-1,-1	2,2	3,0	-1,-1	0,2	-1,-1	2,0	0,2	0,1	5,0	2,1	2,2	0,4	0,2	1,1	0,1	4,1	-1,-1	5,0	2,0	2,0	7,0	-1,-1	6,0	3,0
iteration_1846	5,0	0,1	0,1	2,4	5,0	-1,-1	0,4	2,0	-1,-1	2,1	5,0	2,1	2,1	2,0	2,0	4,0	0,4	4,4	4,4	0,4	0,2	6,0	3,0	2,0	4,0	2,0	2,0	0,5	5,0	4,0	-1,-1	0,3	3,1	0,5	3,4	4,0	3,2	0,3	5,0	3,1	-1,-1	-1,-1	4,1	0,5	0,2	-1,-1	3,1
iteration_1847	0,4	0,4	0,4	3,1	0,4	-1,-1	-1,-1	0,5	5,0	0,7	5,0	0,1	0,5	5,0	3,4	1,2	0,5	4,0	3,3	1,4	3,1	-1,-1	1,1	2,1	0,6	-1,-1	0,6	4,0	0,5	4,1	-1,-1	4,0	3,4	5,0	1,4	3,1	5,0	5,0	5,0	2,4	1,3	5,4	5,3	1,4	4,1	0,1	3,3
iteration_1848	0,5	0,3	-1,-1	2,1	0,4	5,0	0,5	2,4	0,5	2,0	3,1	2,0	0,1	0,1	0,1	3,0	0,5	-1,-1	3,1	2,1	0,7	5,0	2,1	0,2	1,0	2,1	1,1	2,2	1,1	-1,-1	0,3	1,1	-1,-1	0,4	-1,-1	4,1	0,3	1,2	-1,-1	1,1	0,5	0,5	0,7	0,6	0,4	0,2	0,5
iteration_1849	-1,-1	0,0	5,0	3,1	1,0	1,2	4,1	1,1	0,5	4,1	1,4	-1,-1	1,1	0,2	7,0	0,5	7,0	4,2	-1,-1	5,0	1,0	0,5	1,1	0,1	-1,-1	4,3	3,3	0,5	4,0	4,0	1,4	2,0	1,4	0,4	-1,-1	2,4	1,4	1,4	1,4	2,0	-1,-1	-1,-1	4,2	4,2	4,0	4,2	1,2
iteration_1850	2,1	-1,-1	0,5	5,0	2,0	3,0	3,0	2,1	-1,-1	2,1	2,0	3,1	3,1	4,0	3,1	0,2	3,0	1,0	4,0	4,0	4,0	1,1	1,1	2,1	0,1	0,3	0,3	3,0	3,0	3,0	4,0	0,4	2,0	-1,-1	5,0	4,0	-1,-1	2,4	0,4	2,0	2,2	2,1	0,3	2,2	2,1	1,1	2,2
iteration_1851	0,2	3,1	8,0	0,4	0,2	5,0	0,2	0,4	4,0	0,2	-1,-1	0,4	-1,-1	3,1	0,2	3,1	0,2	0,1	5,1	5,1	3,1	0,6	0,3	0,2	0,2	0,2	3,1	0,3	0,5	-1,-1	0,3	2,0	0,5	2,1	0,5	0,3	1,2	1,3	1,3	1,2	0,3	0,4	0,1	0,4	-1,-1	4,0	0,2
iteration_1852	-1,-1	0,2	3,2	0,3	-1,-1	1,3	0,3	3,2	5,0	0,3	0,1	3,1	0,4	1,2	3,2	4,0	0,3	0,5	0,4	-1,-1	3,0	0,1	0,2	0,4	6,0	4,0	3,2	3,2	0,5	0,4	3,1	0,3	0,6	3,1	3,1	0,4	0,6	-1,-1	0,5	0,3	3,2	3,1	3,1	0,3	4,0	2,1	0,5
iteration_1853	3,0	0,5	3,2	4,2	3,3	3,0	0,4	4,5	5,0	7,0	1,3	7,0	7,0	4,0	0,4	0,4	7,0	2,2	1,2	1,2	-1,-1	3,3	4,0	7,0	-1,-1	0,6	0,2	0,4	-1,-1	5,0	4,2	4,0	0,3	2,1	0,3	0,2	-1,-1	2,1	-1,-1	2,2	4,0	0,2	1,1	3,1	0,2	2,1	0,2
iteration_1854	-1,-1	0,2	4,1	-1,-1	4,1	1,3	0,3	6,0	0,3	-1,-1	1,2	6,0	2,1	0,4	0,3	3,0	6,0	-1,-1	1,2	-1,-1	2,1	5,0	2,2	0,3	1,1	-1,-1	2,1	2,0	0,5	0,5	0,2	0,5	0,3	2,0	2,3	0,5	0,6	-1,-1	0,2	-1,-1	0,0	3,0	2,4	2,0	5,0	4,0	2,3
iteration_1855	2,2	-1,-1	4,5	0,2	0,4	1,1	0,2	0,2	0,4	-1,-1	4,0	0,4	0,4	4,0	0,2	0,4	-1,-1	0,1	0,3	1,2	0,4	0,2	0,2	2,2	0,3	0,3	0,5	0,2	5,0	2,2	0,0	0,4	-1,-1	2,0	0,0	0,2	5,1	5,1	5,3	0,3	0,3	1,0	0,2	1,2	-1,-1	1,3	0,1
iteration_1856	5,0	5,0	2,0	3,0	7,0	0,4	4,0	2,0	3,0	4,0	4,0	4,0	4,0	2,2	3,0	5,0	2,0	-1,-1	2,0	2,0	0,0	3,0	3,0	2,4	6,0	2,0	2,0	1,1	4,0	4,1	2,1	5,0	-1,-1	4,0	2,1	4,1	-1,-1	6,0	2,0	5,0	0,2	5,0	3,1	3,1	0,2	3,0	4,0
iteration_1857	0,4	2,3	-1,-1	-1,-1	-1,-1	0,5	2,5	0,1	0,4	-1,-1	2,0	2,5	0,5	-1,-1	2,5	5,0	0,4	2,2	2,3	2,2	0,4	3,0	1,5	3,0	-1,-1	5,5	0,5	0,5	0,5	0,2	0,6	0,4	0,4	2,2	0,9	0,2	0,7	0,7	0,7	0,7	-1,-1	-1,-1	-1,-1	0,8	4,0	0,2	0,3
iteration_1858	0,2	2,0	2,1	3,0	0,0	2,0	0,1	0,1	1,4	3,1	0,2	5,0	2,0	0,4	3,1	5,0	0,1	-1,-1	0,1	0,0	0,4	2,2	2,2	0,2	5,0	2,1	6,0	1,0	5,0	4,0	2,0	4,1	3,0	3,2	-1,-1	4,0	5,0	5,0	5,0	5,0	1,1	4,0	3,1	1,1	3,1	3,2	4,0
iteration_1859	3,0	4,1	3,1	3,1	7,0	0,3	-1,-1	6,0	2,3	3,1	0,3	3,1	3,1	0,4	3,1	0,2	-1,-1	-1,-1	0,4	0,1	3,3	3,1	3,1	0,2	0,2	0,2	0,2	0,1	3,1	5,0	3,1	0,5	-1,-1	2,0	3,0	2,1	0,2	0,4	0,5	-1,-1	1,3	1,0	1,3	2,0	4,1	0,4	1,1
iteration_1860	5,0	-1,-1	-1,-1	1,4	5,0	3,0	-1,-1	4,4	3,0	5,0	4,0	-1,-1	0,6	3,0	1,2	5,0	4,4	2,2	2,2	1,2	2,4	0,4	4,2	1,2	6,0	0,2	1,0	0,4	5,0	0,5	1,4	0,4	4,4	5,0	1,4	0,6	4,1	0,7	-1,-1	0,7	-1,-1	0,0	6,0	3,4	3,0	5,0	9,0
iteration_1861	1,2	0,4	-1,-1	2,0	1,0	1,1	0,2	2,0	2,2	0,2	0,5	0,0	0,2	0,5	0,2	0,5	0,0	0,3	1,2	1,2	2,2	0,4	0,4	0,4	0,3	0,6	0,1	0,4	0,5	0,4	0,0	0,5	0,0	1,1	2,4	0,1	0,4	0,4	-1,-1	0,1	4,1	3,0	5,0	6,0	0,3	-1,-1	1,0
iteration_1862	3,0	1,4	1,0	6,0	4,0	1,4	4,0	3,0	4,0	3,0	2,0	3,0	3,0	1,4	4,0	0,2	4,0	1,4	1,4	4,0	2,0	0,1	3,4	-1,-1	3,1	1,1	-1,-1	3,0	3,0	2,0	-1,-1	5,0	3,0	2,1	3,0	1,0	6,0	6,0	2,0	5,0	0,4	2,0	0,2	2,2	0,4	0,3	-1,-1
iteration_1863	-1,-1	1,3	0,3	0,4	0,3	5,0	0,0	-1,-1	0,3	0,0	0,4	0,4	0,3	4,0	0,7	0,2	0,3	-1,-1	4,0	4,0	0,5	0,4	0,4	4,3	0,4	-1,-1	0,5	0,4	2,0	1,1	-1,-1	0,5	2,0	1,4	1,0	1,0	0,2	0,3	0,2	0,2	5,0	1,0	-1,-1	1,0	5,0	5,0	1,0
iteration_1864	0,2	0,5	-1,-1	5,0	0,3	0,4	2,1	2,2	0,4	3,1	-1,-1	-1,-1	2,1	5,0	-1,-1	-1,-1	3,1	-1,-1	-1,-1	0,3	2,3	3,2	3,0	0,0	4,0	2,3	2,2	4,0	-1,-1	1,0	4,0	-1,-1	5,0	4,0	5,0	2,0	2,0	2,0	3,0	-1,-1	4,0	3,0	4,0	2,0	1,1	4,0	3,0
iteration_1865	0,5	3,0	2,1	2,3	1,4	0,5	2,3	2,1	-1,-1	2,1	-1,-1	2,3	0,4	0,3	1,0	0,3	2,3	2,3	0,5	0,5	3,1	5,3	7,0	0,2	2,2	2,1	2,1	3,0	0,5	1,3	1,3	5,0	1,2	5,0	1,3	1,3	1,2	5,0	1,2	4,2	4,0	1,3	5,0	1,0	5,0	2,0	5,0
iteration_1866	5,0	-1,-1	3,0	0,0	3,0	7,0	2,0	2,0	0,2	1,0	0,5	2,0	2,0	2,1	-1,-1	-1,-1	2,0	0,4	2,4	2,0	2,1	0,5	0,5	2,1	6,0	0,0	5,0	0,4	0,5	0,5	0,0	5,0	0,5	2,1	0,4	0,2	1,0	1,5	1,0	4,5	5,0	0,1	1,1	4,0	1,4	-1,-1	0,1
iteration_1867	2,0	0,5	1,5	0,7	1,5	-1,-1	1,4	1,4	5,0	0,9	1,4	1,3	1,3	0,2	0,9	0,4	0,9	-1,-1	0,6	0,6	-1,-1	1,4	0,7	0,4	0,7	0,7	0,7	0,4	0,3	0,4	-1,-1	-1,-1	0,3	0,1	0,3	0,6	0,5	0,3	0,5	0,2	3,2	0,0	1,0	3,0	5,0	5,0	0,3
iteration_1868	4,0	2,1	1,1	0,3	5,0	0,3	0,3	0,3	0,4	0,3	1,1	1,1	0,3	0,8	0,3	0,4	0,3	0,3	0,4	0,2	0,4	0,2	2,0	2,1	0,2	0,1	0,5	3,1	2,2	1,2	0,3	1,1	2,1	0,4	-1,-1	0,3	1,1	2,1	1,1	2,1	5,0	0,3	2,1	3,1	5,0	0,2	3,0
iteration_1869	4,0	5,0	0,3	4,0	7,0	-1,-1	4,0	4,0	0,5	2,0	-1,-1	2,0	4,0	5,0	2,0	-1,-1	2,0	2,1	2,1	6,0	-1,-1	4,0	2,0	5,0	2,0	0,4	-1,-1	2,0	5,0	0,5	3,0	4,0	2,0	0,4	3,0	0,5	5,0	3,0	-1,-1	3,0	0,5	0,4	0,6	0,3	-1,-1	0,6	-1,-1
iteration_1870	0,5	3,0	2,3	2,0	-1,-1	3,1	4,0	2,0	5,0	2,0	0,3	0,3	0,3	0,5	-1,-1	0,5	-1,-1	0,0	5,0	2,1	2,0	0,5	0,1	0,7	2,0	2,0	2,5	3,0	-1,-1	2,0	1,2	0,4	-1,-1	4,1	1,2	2,2	2,4	0,0	2,0	2,0	2,0	0,3	0,1	0,1	-1,-1	0,2	2,0
[truncated: 8,130 more rows]
