# Supplementary material for: Partitioning of copy-number genotypes in pedigrees
Source: BMC Bioinformatics. 2010 May 3;11:226. doi: 10.1186/1471-2105-11-226 (PMC2874807; doi:10.1186/1471-2105-11-226)
Supplement: Additional file 2 — thousand validations with errors.tar.bz2. Archive containing the simulated data for 3 thousand runs with Mendelian errors. The archive contains the same file structure as the first additional file. The data has been splited into three files because of PedCheck's limitations. The file (2.2 Mb) has been uploaded with the present document, and is also available at http://www.statgen.org/main/index.php/Downloads/Downloads. [file 1471-2105-11-226-S2.BZ2 › 3_thousand_validations_with_errors/run_1/CNGen.log]

File to convert:
	fawkes/validation.fawkes_calls

Pedigree file:
	pedfile.txt

Converted file:
	fawkes/cn_genotype_calls_validation


#########


ERROR for individual 302 at marker iteration_14
	Parent 1 is: {'B': ['2'], 'N': [None]}
	Parent 2 is: B1,B4
	Fawkes call for current_ID: 6,0

ERROR for individual 313 at marker iteration_23
	Child: set(['A1', 'A4'])
	Spouse: set(['A1', 'B1'])
	Fawkes call for current_ID: 2,0

ERROR for individual 204 at marker iteration_27
	Child: {'A': ['4'], 'B': ['2']}
	Fawkes call for current_ID: 3,0

ERROR for individual 205 at marker iteration_44
	Parent 1 is: {'A': ['2'], 'N': [None]}
	Parent 2 is: N,B5
	Fawkes call for current_ID: 0,4

ERROR for individual 408 at marker iteration_72
	Parent 1 is: {'B': ['4'], 'N': [None]}
	Parent 2 is: B4,B2
	Fawkes call for current_ID: 3,0

ERROR for individual 104 at marker iteration_84
	Child: {'A': ['2'], 'B': ['5']}
	Fawkes call for current_ID: 0,4

ERROR for individual 310 at marker iteration_90
	Child: {'A': ['1'], 'B': ['4']}
	Fawkes call for current_ID: 0,2

ERROR for individual 209 at marker iteration_102
	Parent: {'A': ['1'], 'B': ['3']}
	Fawkes call for current_ID: 0,2

ERROR for individual 304 at marker iteration_104
	Parent 1 is: {'B': ['4'], 'N': [None]}
	Parent 2 is: B2,B2
	Fawkes call for current_ID: 6,0

ERROR for individual 101 at marker iteration_115
	Child: {'A': ['5'], 'B': ['4']}
	Fawkes call for current_ID: 3,0

ERROR for individual 313 at marker iteration_133
	Parent 1 is: {'B': ['1'], 'N': [None]}
	Parent 2 is: A1,N
	Fawkes call for current_ID: 2,0

ERROR for individual 315 at marker iteration_133
	Parent 1 is: {'B': ['1'], 'N': [None]}
	Parent 2 is: A1,N
	Fawkes call for current_ID: 2,0

ERROR for individual 308 at marker iteration_133
	Parent 1 is: {'B': ['1'], 'N': [None]}
	Parent 2 is: A1,N
	Fawkes call for current_ID: 2,0

ERROR for individual 312 at marker iteration_133
	Parent 1 is: {'B': ['1'], 'N': [None]}
	Parent 2 is: A1,N
	Fawkes call for current_ID: 2,0

ERROR for individual 319 at marker iteration_137
	Child: {'A': ['5'], 'B': ['1']}
	Fawkes call for current_ID: 4,0

ERROR for individual 202 at marker iteration_144
	Child: set(['A4', 'N'])
	Spouse: set(['N'])
	Fawkes call for current_ID: 3,0

ERROR for individual 307 at marker iteration_145
	Child: {'A': ['1'], 'B': ['3']}
	Fawkes call for current_ID: 0,2

ERROR for individual 402 at marker iteration_167
	Parent 1 is: {'B': ['2'], 'N': [None]}
	Parent 2 is: A1,N
	Fawkes call for current_ID: 2,0

ERROR for individual 407 at marker iteration_169
	Parent 1 is: {'B': ['2'], 'N': [None]}
	Parent 2 is: A1,A3
	Fawkes call for current_ID: 5,0

ERROR for individual 401 at marker iteration_175
	Parent: {'A': ['2'], 'B': ['3']}
	Fawkes call for current_ID: 0,2

ERROR for individual 304 at marker iteration_178
	Parent: {'A': ['5'], 'B': ['2']}
	Fawkes call for current_ID: 4,0

ERROR for individual 402 at marker iteration_184
	Parent: {'A': ['3'], 'B': ['3']}
	Fawkes call for current_ID: 2,0

ERROR for individual 406 at marker iteration_187
	Parent 1 is: {'B': ['5'], 'N': [None]}
	Parent 2 is: B1,B1
	Fawkes call for current_ID: 6,0

ERROR for individual 203 at marker iteration_191
	Child: {'A': ['5'], 'B': ['2']}
	Fawkes call for current_ID: 2,0

ERROR for individual 412 at marker iteration_202
	Parent 1 is: {'A': ['4'], 'N': [None]}
	Parent 2 is: A1,A2
	Fawkes call for current_ID: 0,5

ERROR for individual 411 at marker iteration_212
	Parent: {'A': ['3'], 'B': ['4']}
	Fawkes call for current_ID: 0,2

ERROR for individual 306 at marker iteration_220
	Parent: {'A': ['5'], 'B': ['4']}
	Fawkes call for current_ID: 0,3

ERROR for individual 411 at marker iteration_234
	Parent: {'A': ['1'], 'B': ['5']}
	Fawkes call for current_ID: 0,4

ERROR for individual 202 at marker iteration_253
	Child: {'A': ['1'], 'B': ['5']}
	Fawkes call for current_ID: 0,4

ERROR for individual 312 at marker iteration_260
	Parent: {'A': ['3'], 'B': ['1']}
	Fawkes call for current_ID: 2,0

ERROR for individual 412 at marker iteration_262
	Parent 1 is: {'A': ['5'], 'N': [None]}
	Parent 2 is: B4,B1
	Fawkes call for current_ID: 0,2

ERROR for individual 318 at marker iteration_266
	Parent: {'A': ['4'], 'B': ['4']}
	Fawkes call for current_ID: 0,3

ERROR for individual 313 at marker iteration_270
	Child: {'A': ['5'], 'B': ['1']}
	Fawkes call for current_ID: 4,0

ERROR for individual 315 at marker iteration_276
	Parent 1 is: {'A': ['3'], 'N': [None]}
	Parent 2 is: B2,B5
	Fawkes call for current_ID: 0,6

ERROR for individual 206 at marker iteration_282
	Child: {'A': ['1'], 'B': ['5']}
	Fawkes call for current_ID: 0,4

ERROR for individual 402 at marker iteration_283
	Parent: {'A': ['5'], 'B': ['1']}
	Fawkes call for current_ID: 3,0

ERROR for individual 206 at marker iteration_285
	Child: {'B': ['4', '4']}
	Fawkes call for current_ID: 0,3

ERROR for individual 413 at marker iteration_291
	Parent: {'A': ['4'], 'B': ['3']}
	Fawkes call for current_ID: 2,0

ERROR for individual 313 at marker iteration_295
	Child: {'A': ['4', '4']}
	Fawkes call for current_ID: 2,0

ERROR for individual 305 at marker iteration_300
	Parents: {'A': ['3', '3']}
	Fawkes call for current_ID: 2,0

ERROR for individual 104 at marker iteration_305
	Child: {'A': ['4'], 'B': ['5']}
	Fawkes call for current_ID: 0,4

ERROR for individual 405 at marker iteration_320
	Parent: {'A': ['4'], 'B': ['1']}
	Fawkes call for current_ID: 3,0

ERROR for individual 202 at marker iteration_324
	Child: {'A': ['3'], 'B': ['3']}
	Fawkes call for current_ID: 0,2

ERROR for individual 305 at marker iteration_343
	Parent: {'A': ['3'], 'B': ['2']}
	Fawkes call for current_ID: 2,0

ERROR for individual 104 at marker iteration_348
	Child: {'A': ['4'], 'B': ['3']}
	Fawkes call for current_ID: 2,0

ERROR for individual 104 at marker iteration_357
	Child: {'A': ['1'], 'B': ['4']}
	Fawkes call for current_ID: 0,2

ERROR for individual 408 at marker iteration_358
	Parent: {'A': ['2'], 'B': ['4']}
	Fawkes call for current_ID: 0,2

ERROR for individual 303 at marker iteration_359
	Parent 1 is: {'A': ['1'], 'N': [None]}
	Parent 2 is: B1,B4
	Fawkes call for current_ID: 0,7

ERROR for individual 405 at marker iteration_368
	Parent 1 is: {'B': ['4'], 'N': [None]}
	Parent 2 is: A2,A3
	Fawkes call for current_ID: 6,0

ERROR for individual 406 at marker iteration_368
	Parent 1 is: {'B': ['4'], 'N': [None]}
	Parent 2 is: A2,A3
	Fawkes call for current_ID: 6,0

ERROR for individual 401 at marker iteration_376
	Parent: {'A': ['5'], 'B': ['3']}
	Fawkes call for current_ID: 0,2

ERROR for individual 401 at marker iteration_379
	Parent: {'A': ['3'], 'B': ['2']}
	Fawkes call for current_ID: 2,0

ERROR for individual 317 at marker iteration_383
	Child: {'A': ['5'], 'B': ['1']}
	Fawkes call for current_ID: 4,0

ERROR for individual 403 at marker iteration_388
	Parent 1 is: {'A': ['5'], 'N': [None]}
	Parent 2 is: B5,N
	Fawkes call for current_ID: 0,4

ERROR for individual 317 at marker iteration_396
	Parent: {'A': ['1'], 'B': ['3']}
	Fawkes call for current_ID: 0,2

ERROR for individual 401 at marker iteration_399
	Parent 1 is: {'B': ['3'], 'N': [None]}
	Parent 2 is: B5,N
	Fawkes call for current_ID: 2,0

ERROR for individual 317 at marker iteration_408
	Parent 1 is: {'A': ['1'], 'N': [None]}
	Parent 2 is: B3,N
	Fawkes call for current_ID: 0,4

ERROR for individual 319 at marker iteration_411
	Child: set(['A8', 'N'])
	Spouse: set(['N'])
	Fawkes call for current_ID: 4,0

ERROR for individual 306 at marker iteration_414
	Parent: {'A': ['2'], 'B': ['3']}
	Fawkes call for current_ID: 0,2

ERROR for individual 101 at marker iteration_416
	Child: {'A': ['2'], 'B': ['4']}
	Fawkes call for current_ID: 0,2

ERROR for individual 206 at marker iteration_434
	Child: {'B': ['2', '7']}
	Fawkes call: 0,2

ERROR for individual 305 at marker iteration_439
	Parent 1 is: {'B': ['5'], 'N': [None]}
	Parent 2 is: B3,B3
	Fawkes call for current_ID: 4,0

ERROR for individual 402 at marker iteration_440
	Parent: {'A': ['1'], 'B': ['4']}
	Fawkes call for current_ID: 0,2

ERROR for individual 103 at marker iteration_441
	Child: {'A': ['1'], 'B': ['5']}
	Fawkes call for current_ID: 0,4

ERROR for individual 303 at marker iteration_456
	Parent: {'A': ['5'], 'B': ['4']}
	Fawkes call for current_ID: 0,3

ERROR for individual 410 at marker iteration_460
	Parent: {'A': ['5'], 'B': ['1']}
	Fawkes call for current_ID: 3,0

ERROR for individual 312 at marker iteration_462
	Parent 1 is: {'B': ['1'], 'N': [None]}
	Parent 2 is: B3,B3
	Fawkes call for current_ID: 7,0

ERROR for individual 102 at marker iteration_463
	Child: {'A': ['4'], 'B': ['3']}
	Fawkes call for current_ID: 2,0

ERROR for individual 412 at marker iteration_468
	Parent 1 is: {'A': ['1'], 'N': [None]}
	Parent 2 is: B2,B4
	Fawkes call for current_ID: 0,8

ERROR for individual 413 at marker iteration_468
	Parent 1 is: {'A': ['1'], 'N': [None]}
	Parent 2 is: B2,B4
	Fawkes call for current_ID: 0,8

ERROR for individual 203 at marker iteration_469
	Child: {'A': ['5'], 'B': ['3']}
	Fawkes call for current_ID: 0,2

ERROR for individual 312 at marker iteration_482
	Parent 1 is: {'A': ['1'], 'N': [None]}
	Parent 2 is: B2,B4
	Fawkes call for current_ID: 0,5

ERROR for individual 314 at marker iteration_514
	Child: {'A': ['3'], 'B': ['5']}
	Fawkes call for current_ID: 0,3

ERROR for individual 406 at marker iteration_533
	Parent 1 is: {'A': ['5'], 'N': [None]}
	Parent 2 is: A1,A4
	Fawkes call for current_ID: 0,5

ERROR for individual 407 at marker iteration_538
	Parent: {'A': ['3'], 'B': ['4']}
	Fawkes call for current_ID: 2,0

ERROR for individual 210 at marker iteration_539
	Parent: {'A': ['4'], 'B': ['4']}
	Fawkes call for current_ID: 3,0

ERROR for individual 318 at marker iteration_539
	Parent 1 is: {'A': ['3'], 'N': [None]}
	Parent 2 is: B4,B1
	Fawkes call for current_ID: 0,5

ERROR for individual 401 at marker iteration_543
	Parent 1 is: {'B': ['1'], 'N': [None]}
	Parent 2 is: A1,A2
	Fawkes call for current_ID: 3,0

ERROR for individual 202 at marker iteration_549
	Child: {'A': ['5'], 'B': ['5']}
	Fawkes call for current_ID: 2,0

ERROR for individual 303 at marker iteration_550
	Parent 1 is: {'A': ['5'], 'N': [None]}
	Parent 2 is: A2,A2
	Fawkes call for current_ID: 0,3

ERROR for individual 209 at marker iteration_555
	Parent: {'A': ['5'], 'B': ['4']}
	Fawkes call for current_ID: 0,3

ERROR for individual 308 at marker iteration_561
	Child: {'A': ['4'], 'B': ['3']}
	Fawkes call for current_ID: 0,2

ERROR for individual 308 at marker iteration_564
	Parent 1 is: {'A': ['3'], 'N': [None]}
	Parent 2 is: A1,N
	Fawkes call for current_ID: 0,6

ERROR for individual 408 at marker iteration_576
	Parent: {'A': ['4'], 'B': ['5']}
	Fawkes call for current_ID: 3,0

ERROR for individual 409 at marker iteration_576
	Parent: {'A': ['4'], 'B': ['5']}
	Fawkes call for current_ID: 3,0

ERROR for individual 405 at marker iteration_579
	Parent 1 is: {'A': ['3'], 'N': [None]}
	Parent 2 is: B4,B1
	Fawkes call for current_ID: 0,2

ERROR for individual 204 at marker iteration_584
	Child: {'A': ['1'], 'B': ['3']}
	Fawkes call for current_ID: 0,2

ERROR for individual 311 at marker iteration_587
	Child: {'A': ['4'], 'B': ['2']}
	Fawkes call for current_ID: 3,0

ERROR for individual 305 at marker iteration_589
	Parent: {'A': ['3'], 'B': ['4']}
	Fawkes call for current_ID: 0,3

ERROR for individual 314 at marker iteration_590
	Child: {'A': ['2'], 'B': ['4']}
	Fawkes call for current_ID: 0,3

ERROR for individual 317 at marker iteration_599
	Parent 1 is: {'B': ['2'], 'N': [None]}
	Parent 2 is: B2,B3
	Fawkes call for current_ID: 6,0

ERROR for individual 305 at marker iteration_622
	Parent: {'A': ['4'], 'B': ['1']}
	Fawkes call for current_ID: 3,0

ERROR for individual 413 at marker iteration_629
	Parent: {'A': ['1'], 'B': ['3']}
	Fawkes call for current_ID: 0,2

ERROR for individual 410 at marker iteration_631
	Parent: {'A': ['3'], 'B': ['1']}
	Fawkes call for current_ID: 2,0

ERROR for individual 314 at marker iteration_638
	Child: {'B': ['1', '3']}
	Fawkes call: 0,3

ERROR for individual 104 at marker iteration_650
	Child: {'A': ['2'], 'B': ['4']}
	Fawkes call for current_ID: 0,2

ERROR for individual 404 at marker iteration_657
	Parent: {'A': ['1'], 'B': ['3']}
	Fawkes call for current_ID: 0,2

ERROR for individual 307 at marker iteration_666
	Child: {'B': ['2', '4']}
	Fawkes call: 0,3

ERROR for individual 315 at marker iteration_688
	Child: {'A': ['3', '3']}
	Fawkes call for current_ID: 2,0

ERROR for individual 207 at marker iteration_694
	Child: {'A': ['4'], 'B': ['5']}
	Fawkes call for current_ID: 3,0

ERROR for individual 402 at marker iteration_696
	Child: {'A': ['1'], 'B': ['4']}
	Fawkes call for current_ID: 0,2

ERROR for individual 301 at marker iteration_710
	Parent: {'A': ['5'], 'B': ['1']}
	Fawkes call for current_ID: 3,0

ERROR for individual 305 at marker iteration_714
	Parent: {'A': ['4'], 'B': ['3']}
	Fawkes call for current_ID: 3,0

ERROR for individual 303 at marker iteration_714
	Parent: {'A': ['4'], 'B': ['3']}
	Fawkes call for current_ID: 3,0

ERROR for individual 320 at marker iteration_726
	Parent: {'A': ['5'], 'B': ['1']}
	Fawkes call for current_ID: 2,0

ERROR for individual 319 at marker iteration_729
	Child: {'A': ['1'], 'B': ['4']}
	Fawkes call for current_ID: 0,2

ERROR for individual 304 at marker iteration_739
	Parent: {'B': ['4', '4']}
	Fawkes call for current_ID: 0,2

ERROR for individual 411 at marker iteration_743
	Parent: {'A': ['2'], 'B': ['5']}
	Fawkes call for current_ID: 0,4

ERROR for individual 307 at marker iteration_761
	Child: {'B': ['2', '7']}
	Fawkes call: 0,3

ERROR for individual 405 at marker iteration_768
	Parent: {'A': ['3'], 'B': ['2']}
	Fawkes call for current_ID: 2,0

ERROR for individual 407 at marker iteration_768
	Parent: {'A': ['3'], 'B': ['2']}
	Fawkes call for current_ID: 2,0

ERROR for individual 308 at marker iteration_790
	Parent: {'A': ['5'], 'B': ['4']}
	Fawkes call for current_ID: 4,0

ERROR for individual 206 at marker iteration_797
	Child: {'A': ['3'], 'B': ['3']}
	Fawkes call for current_ID: 2,0

ERROR for individual 204 at marker iteration_800
	Child: {'A': ['3'], 'B': ['2']}
	Fawkes call for current_ID: 2,0

ERROR for individual 402 at marker iteration_803
	Parent: {'A': ['1'], 'B': ['4']}
	Fawkes call for current_ID: 0,2

ERROR for individual 313 at marker iteration_811
	Child: {'B': ['1', '3']}
	Fawkes call: 0,3

ERROR for individual 314 at marker iteration_821
	Child: {'A': ['1'], 'B': ['3']}
	Fawkes call for current_ID: 0,2

ERROR for individual 204 at marker iteration_825
	Child: {'A': ['2'], 'B': ['5']}
	Fawkes call for current_ID: 0,4

ERROR for individual 407 at marker iteration_831
	Parent 1 is: {'A': ['1'], 'N': [None]}
	Parent 2 is: B2,B3
	Fawkes call for current_ID: 0,7

ERROR for individual 402 at marker iteration_840
	Parent 1 is: {'A': ['1'], 'N': [None]}
	Parent 2 is: N,B1
	Fawkes call for current_ID: 0,4

ERROR for individual 403 at marker iteration_840
	Parent 1 is: {'A': ['1'], 'N': [None]}
	Parent 2 is: N,B1
	Fawkes call for current_ID: 0,3

ERROR for individual 304 at marker iteration_844
	Parent: {'A': ['5'], 'B': ['4']}
	Fawkes call for current_ID: 0,2

ERROR for individual 302 at marker iteration_858
	Parent 1 is: {'B': ['3'], 'N': [None]}
	Parent 2 is: A2,N
	Fawkes call for current_ID: 5,0

ERROR for individual 101 at marker iteration_861
	Child: {'A': ['3'], 'B': ['3']}
	Fawkes call for current_ID: 0,2

ERROR for individual 310 at marker iteration_867
	Child: set(['A1', 'A4'])
	Spouse: set(['A1', 'B3'])
	Fawkes call for current_ID: 3,0

ERROR for individual 313 at marker iteration_882
	Parent: {'A': ['5'], 'B': ['1']}
	Fawkes call for current_ID: 2,0

ERROR for individual 315 at marker iteration_882
	Parent: {'A': ['5'], 'B': ['1']}
	Fawkes call for current_ID: 2,0

ERROR for individual 310 at marker iteration_882
	Parent: {'A': ['5'], 'B': ['1']}
	Fawkes call for current_ID: 2,0

ERROR for individual 101 at marker iteration_882
	Child: {'A': ['5'], 'B': ['1']}
	Fawkes call for current_ID: 2,0

ERROR for individual 204 at marker iteration_892
	Child: {'B': ['1', '4']}
	Fawkes call: 0,3

ERROR for individual 402 at marker iteration_899
	Child: {'A': ['5'], 'B': ['4']}
	Fawkes call for current_ID: 3,0

ERROR for individual 306 at marker iteration_918
	Parent: {'A': ['4'], 'B': ['2']}
	Fawkes call for current_ID: 3,0

ERROR for individual 319 at marker iteration_926
	Child: set(['A8', 'A2'])
	Spouse: set(['B4', 'A2'])
	Fawkes call for current_ID: 2,0

ERROR for individual 412 at marker iteration_928
	Parent: {'A': ['1'], 'B': ['4']}
	Fawkes call for current_ID: 0,2

ERROR for individual 404 at marker iteration_947
	Parent: {'A': ['4'], 'B': ['2']}
	Fawkes call for current_ID: 2,0

ERROR for individual 102 at marker iteration_949
	Child: {'A': ['5'], 'B': ['1']}
	Fawkes call for current_ID: 3,0

ERROR for individual 205 at marker iteration_956
	Parent: {'A': ['2'], 'B': ['3']}
	Fawkes call for current_ID: 0,2

ERROR for individual 206 at marker iteration_1006
	Child: {'A': ['2'], 'B': ['5']}
	Fawkes call for current_ID: 0,2

ERROR for individual 311 at marker iteration_1013
	Child: {'A': ['4'], 'B': ['4']}
	Fawkes call for current_ID: 2,0

ERROR for individual 404 at marker iteration_1015
	Parent: {'A': ['4'], 'B': ['1']}
	Fawkes call for current_ID: 2,0

ERROR for individual 411 at marker iteration_1018
	Parent: {'A': ['5'], 'B': ['4']}
	Fawkes call for current_ID: 2,0

ERROR for individual 202 at marker iteration_1024
	Child: set(['A3', 'N'])
	Spouse: set(['N'])
	Fawkes call for current_ID: 2,0

ERROR for individual 405 at marker iteration_1026
	Parent 1 is: {'A': ['4'], 'N': [None]}
	Parent 2 is: A4,A3
	Fawkes call for current_ID: 0,3

ERROR for individual 407 at marker iteration_1027
	Parent 1 is: {'A': ['2'], 'N': [None]}
	Parent 2 is: B5,N
	Fawkes call for current_ID: 0,3

ERROR for individual 317 at marker iteration_1031
	Parent 1 is: {'B': ['2'], 'N': [None]}
	Parent 2 is: A1,N
	Fawkes call for current_ID: 2,0

ERROR for individual 314 at marker iteration_1039
	Child: {'A': ['1'], 'B': ['5']}
	Fawkes call for current_ID: 0,4

ERROR for individual 314 at marker iteration_1049
	Child: {'A': ['1'], 'B': ['5']}
	Fawkes call for current_ID: 0,4

ERROR for individual 412 at marker iteration_1060
	Parent: {'A': ['4'], 'B': ['3']}
	Fawkes call for current_ID: 3,0

ERROR for individual 203 at marker iteration_1065
	Parent: {'A': ['4'], 'B': ['1']}
	Fawkes call for current_ID: 2,0

ERROR for individual 201 at marker iteration_1065
	Parent: {'A': ['4'], 'B': ['1']}
	Fawkes call for current_ID: 3,0

ERROR for individual 302 at marker iteration_1077
	Parent 1 is: {'A': ['3'], 'N': [None]}
	Parent 2 is: B3,N
	Fawkes call for current_ID: 0,5

ERROR for individual 308 at marker iteration_1089
	Child: {'A': ['3'], 'B': ['3']}
	Fawkes call for current_ID: 2,0

ERROR for individual 313 at marker iteration_1097
	Parent 1 is: {'A': ['3'], 'N': [None]}
	Parent 2 is: B4,B1
	Fawkes call for current_ID: 0,6

ERROR for individual 315 at marker iteration_1097
	Parent 1 is: {'A': ['3'], 'N': [None]}
	Parent 2 is: B4,B1
	Fawkes call for current_ID: 0,7

ERROR for individual 317 at marker iteration_1097
	Parent 1 is: {'A': ['3'], 'N': [None]}
	Parent 2 is: B4,B1
	Fawkes call for current_ID: 0,6

ERROR for individual 318 at marker iteration_1097
	Parent 1 is: {'A': ['3'], 'N': [None]}
	Parent 2 is: B4,B1
	Fawkes call for current_ID: 0,3

ERROR for individual 310 at marker iteration_1097
	Parent 1 is: {'A': ['3'], 'N': [None]}
	Parent 2 is: B4,B1
	Fawkes call for current_ID: 0,3

ERROR for individual 312 at marker iteration_1097
	Parent 1 is: {'A': ['3'], 'N': [None]}
	Parent 2 is: B4,B1
	Fawkes call for current_ID: 0,3

ERROR for individual 104 at marker iteration_1103
	Child: {'A': ['3'], 'B': ['1']}
	Fawkes call for current_ID: 2,0

ERROR for individual 308 at marker iteration_1115
	Parent 1 is: {'A': ['1'], 'N': [None]}
	Parent 2 is: N,B1
	Fawkes call for current_ID: 0,4

ERROR for individual 408 at marker iteration_1116
	Parent 1 is: {'B': ['2'], 'N': [None]}
	Parent 2 is: N,B1
	Fawkes call for current_ID: 2,0

ERROR for individual 315 at marker iteration_1128
	Parent 1 is: {'B': ['2'], 'N': [None]}
	Parent 2 is: A1,N
	Fawkes call for current_ID: 3,0

ERROR for individual 318 at marker iteration_1128
	Parent 1 is: {'B': ['2'], 'N': [None]}
	Parent 2 is: A1,N
	Fawkes call for current_ID: 4,0

ERROR for individual 308 at marker iteration_1132
	Parent: {'A': ['1'], 'B': ['4']}
	Fawkes call for current_ID: 0,2

ERROR for individual 316 at marker iteration_1140
	Child: {'A': ['5'], 'B': ['1']}
	Fawkes call for current_ID: 4,0

ERROR for individual 208 at marker iteration_1147
	Child: {'A': ['2'], 'B': ['3']}
	Fawkes call for current_ID: 0,2

ERROR for individual 201 at marker iteration_1149
	Parent: {'A': ['2'], 'B': ['3']}
	Fawkes call for current_ID: 0,2

ERROR for individual 404 at marker iteration_1175
	Parent 1 is: {'B': ['1'], 'N': [None]}
	Parent 2 is: A1,N
	Fawkes call for current_ID: 2,0

ERROR for individual 101 at marker iteration_1178
	Child: {'A': ['4', '4']}
	Fawkes call for current_ID: 3,0

ERROR for individual 315 at marker iteration_1183
	Child: {'A': ['5'], 'B': ['5']}
	Fawkes call for current_ID: 0,3

ERROR for individual 405 at marker iteration_1184
	Parent 1 is: {'B': ['5'], 'N': [None]}
	Parent 2 is: A3,N
	Fawkes call for current_ID: 5,0

ERROR for individual 303 at marker iteration_1202
	Parent: {'A': ['5'], 'B': ['4']}
	Fawkes call for current_ID: 2,0

ERROR for individual 313 at marker iteration_1205
	Parent: {'A': ['3'], 'B': ['3']}
	Fawkes call for current_ID: 2,0

ERROR for individual 315 at marker iteration_1205
	Parent: {'A': ['3'], 'B': ['3']}
	Fawkes call for current_ID: 2,0

ERROR for individual 317 at marker iteration_1205
	Parent: {'A': ['3'], 'B': ['3']}
	Fawkes call for current_ID: 2,0

ERROR for individual 318 at marker iteration_1205
	Parent: {'A': ['3'], 'B': ['3']}
	Fawkes call for current_ID: 2,0

ERROR for individual 308 at marker iteration_1205
	Parent: {'A': ['3'], 'B': ['3']}
	Fawkes call for current_ID: 2,0

ERROR for individual 310 at marker iteration_1205
	Parent: {'A': ['3'], 'B': ['3']}
	Fawkes call for current_ID: 2,0

ERROR for individual 312 at marker iteration_1205
	Parent: {'A': ['3'], 'B': ['3']}
	Fawkes call for current_ID: 2,0

ERROR for individual 204 at marker iteration_1212
	Child: {'A': ['3'], 'B': ['5']}
	Fawkes call for current_ID: 0,3

ERROR for individual 312 at marker iteration_1220
	Parent 1 is: {'A': ['4'], 'N': [None]}
	Parent 2 is: A3,A1
	Fawkes call for current_ID: 0,3

ERROR for individual 210 at marker iteration_1223
	Parent 1 is: {'B': ['5'], 'N': [None]}
	Parent 2 is: A3,A1
	Fawkes call for current_ID: 2,0

ERROR for individual 408 at marker iteration_1227
	Parent: {'A': ['5'], 'B': ['4']}
	Fawkes call for current_ID: 2,0

ERROR for individual 410 at marker iteration_1227
	Parent: {'A': ['5'], 'B': ['4']}
	Fawkes call for current_ID: 0,2

ERROR for individual 320 at marker iteration_1229
	Parent 1 is: {'B': ['1'], 'N': [None]}
	Parent 2 is: A2,N
	Fawkes call for current_ID: 3,0

ERROR for individual 314 at marker iteration_1236
	Child: {'A': ['5'], 'B': ['5']}
	Fawkes call for current_ID: 3,0

ERROR for individual 308 at marker iteration_1259
	Child: {'A': ['4'], 'B': ['1']}
	Fawkes call for current_ID: 3,0

ERROR for individual 302 at marker iteration_1266
	Parent 1 is: {'B': ['2'], 'N': [None]}
	Parent 2 is: A1,A4
	Fawkes call for current_ID: 2,0

ERROR for individual 317 at marker iteration_1278
	Parent 1 is: {'A': ['1'], 'N': [None]}
	Parent 2 is: A1,N
	Fawkes call for current_ID: 0,5

ERROR for individual 405 at marker iteration_1291
	Parent: {'A': ['1'], 'B': ['4']}
	Fawkes call for current_ID: 0,3

ERROR for individual 404 at marker iteration_1292
	Parent: {'A': ['1'], 'B': ['4']}
	Fawkes call for current_ID: 0,3

ERROR for individual 314 at marker iteration_1298
	Child: set(['A6', 'N'])
	Spouse: set(['N'])
	Fawkes call for current_ID: 5,0

ERROR for individual 307 at marker iteration_1299
	Child: {'A': ['4'], 'B': ['5']}
	Fawkes call for current_ID: 0,4

ERROR for individual 203 at marker iteration_1300
	Child: {'A': ['5'], 'B': ['3']}
	Fawkes call for current_ID: 3,0

ERROR for individual 403 at marker iteration_1308
	Parent: {'A': ['1'], 'B': ['5']}
	Fawkes call for current_ID: 0,3

ERROR for individual 209 at marker iteration_1334
	Child: {'A': ['2'], 'B': ['4']}
	Fawkes call for current_ID: 0,3

ERROR for individual 302 at marker iteration_1347
	Parent: {'A': ['5'], 'B': ['1']}
	Fawkes call for current_ID: 3,0

ERROR for individual 302 at marker iteration_1349
	Parent: {'A': ['4'], 'B': ['3']}
	Fawkes call for current_ID: 0,2

ERROR for individual 409 at marker iteration_1354
	Parent 1 is: {'A': ['3'], 'N': [None]}
	Parent 2 is: N,B1
	Fawkes call for current_ID: 0,4

ERROR for individual 317 at marker iteration_1366
	Parent 1 is: {'A': ['2'], 'N': [None]}
	Parent 2 is: A1,A2
	Fawkes call for current_ID: 0,3

ERROR for individual 305 at marker iteration_1369
	Parent 1 is: {'A': ['4'], 'N': [None]}
	Parent 2 is: B1,B4
	Fawkes call for current_ID: 0,2

ERROR for individual 203 at marker iteration_1370
	Parent: {'A': ['5'], 'B': ['3']}
	Fawkes call for current_ID: 0,2

ERROR for individual 205 at marker iteration_1370
	Parent: {'A': ['5'], 'B': ['3']}
	Fawkes call for current_ID: 0,2

ERROR for individual 411 at marker iteration_1381
	Parent: {'A': ['4'], 'B': ['3']}
	Fawkes call for current_ID: 3,0

ERROR for individual 311 at marker iteration_1402
	Child: {'A': ['3'], 'B': ['2']}
	Fawkes call for current_ID: 2,0

ERROR for individual 313 at marker iteration_1411
	Child: {'A': ['4'], 'B': ['5']}
	Fawkes call for current_ID: 2,0

ERROR for individual 305 at marker iteration_1422
	Parent 1 is: {'A': ['3'], 'N': [None]}
	Parent 2 is: A1,A2
	Fawkes call for current_ID: 0,3

ERROR for individual 308 at marker iteration_1429
	Parent 1 is: {'B': ['2'], 'N': [None]}
	Parent 2 is: B1,B3
	Fawkes call for current_ID: 3,0

ERROR for individual 206 at marker iteration_1432
	Child: {'A': ['4'], 'B': ['5']}
	Fawkes call for current_ID: 2,0

ERROR for individual 402 at marker iteration_1432
	Parent: {'A': ['4'], 'B': ['5']}
	Fawkes call for current_ID: 0,2

ERROR for individual 406 at marker iteration_1433
	Parent 1 is: {'A': ['3'], 'N': [None]}
	Parent 2 is: B1,B3
	Fawkes call for current_ID: 0,2

ERROR for individual 314 at marker iteration_1434
	Child: {'A': ['4'], 'B': ['4']}
	Fawkes call for current_ID: 3,0

ERROR for individual 313 at marker iteration_1438
	Child: {'A': ['3'], 'B': ['1']}
	Fawkes call for current_ID: 2,0

ERROR for individual 203 at marker iteration_1442
	Child: {'A': ['2'], 'B': ['5']}
	Fawkes call for current_ID: 0,4

ERROR for individual 319 at marker iteration_1443
	Child: {'A': ['4'], 'B': ['4']}
	Fawkes call for current_ID: 0,2

ERROR for individual 409 at marker iteration_1445
	Parent: {'A': ['5'], 'B': ['2']}
	Fawkes call for current_ID: 2,0

ERROR for individual 408 at marker iteration_1452
	Parent 1 is: {'A': ['2'], 'N': [None]}
	Parent 2 is: N,B1
	Fawkes call for current_ID: 0,5

ERROR for individual 307 at marker iteration_1470
	Child: {'A': ['5'], 'B': ['4']}
	Fawkes call for current_ID: 2,0

ERROR for individual 306 at marker iteration_1470
	Child: {'A': ['5'], 'B': ['4']}
	Fawkes call for current_ID: 2,0

ERROR for individual 311 at marker iteration_1485
	Child: {'A': ['4'], 'B': ['5']}
	Fawkes call for current_ID: 0,3

ERROR for individual 408 at marker iteration_1488
	Parent: {'A': ['3'], 'B': ['5']}
	Fawkes call for current_ID: 0,3

ERROR for individual 409 at marker iteration_1488
	Parent: {'A': ['3'], 'B': ['5']}
	Fawkes call for current_ID: 0,3

ERROR for individual 410 at marker iteration_1488
	Parent: {'A': ['3'], 'B': ['5']}
	Fawkes call for current_ID: 0,3

ERROR for individual 307 at marker iteration_1491
	Child: {'A': ['5'], 'B': ['3']}
	Fawkes call for current_ID: 3,0

ERROR for individual 306 at marker iteration_1491
	Child: {'A': ['5'], 'B': ['3']}
	Fawkes call for current_ID: 4,0

ERROR for individual 404 at marker iteration_1505
	Parent: {'A': ['4'], 'B': ['5']}
	Fawkes call for current_ID: 2,0

ERROR for individual 317 at marker iteration_1529
	Parent 1 is: {'A': ['1'], 'N': [None]}
	Parent 2 is: B4,B1
	Fawkes call for current_ID: 0,6

ERROR for individual 318 at marker iteration_1529
	Parent 1 is: {'A': ['1'], 'N': [None]}
	Parent 2 is: B4,B1
	Fawkes call for current_ID: 0,6

ERROR for individual 310 at marker iteration_1529
	Parent 1 is: {'A': ['1'], 'N': [None]}
	Parent 2 is: B4,B1
	Fawkes call for current_ID: 0,3

ERROR for individual 312 at marker iteration_1529
	Parent 1 is: {'A': ['1'], 'N': [None]}
	Parent 2 is: B4,B1
	Fawkes call for current_ID: 0,6

ERROR for individual 405 at marker iteration_1534
	Parent: {'A': ['2'], 'B': ['4']}
	Fawkes call for current_ID: 0,3

ERROR for individual 312 at marker iteration_1536
	Parent: {'A': ['3'], 'B': ['4']}
	Fawkes call for current_ID: 0,3

ERROR for individual 210 at marker iteration_1546
	Parent: {'A': ['3'], 'B': ['5']}
	Fawkes call for current_ID: 0,4

ERROR for individual 317 at marker iteration_1548
	Parent: {'A': ['5'], 'B': ['4']}
	Fawkes call for current_ID: 4,0

ERROR for individual 202 at marker iteration_1554
	Child: {'A': ['3'], 'B': ['5']}
	Fawkes call for current_ID: 0,2

ERROR for individual 201 at marker iteration_1556
	Parent 1 is: {'B': ['3'], 'N': [None]}
	Parent 2 is: N,A5
	Fawkes call for current_ID: 4,0

ERROR for individual 402 at marker iteration_1581
	Parent: {'A': ['5'], 'B': ['4']}
	Fawkes call for current_ID: 0,2

ERROR for individual 413 at marker iteration_1585
	Parent: {'A': ['3'], 'B': ['4']}
	Fawkes call for current_ID: 2,0

ERROR for individual 314 at marker iteration_1590
	Child: {'A': ['4'], 'B': ['4']}
	Fawkes call for current_ID: 3,0

ERROR for individual 209 at marker iteration_1598
	Child: {'A': ['2'], 'B': ['5']}
	Fawkes call for current_ID: 0,2

ERROR for individual 314 at marker iteration_1602
	Child: {'A': ['2'], 'N': [None]}
	Fawkes call: 0,5

ERROR for individual 313 at marker iteration_1613
	Parent: {'A': ['5'], 'B': ['3']}
	Fawkes call for current_ID: 0,2

ERROR for individual 315 at marker iteration_1613
	Parent: {'A': ['5'], 'B': ['3']}
	Fawkes call for current_ID: 0,2

ERROR for individual 312 at marker iteration_1619
	Parent: {'A': ['2'], 'B': ['4']}
	Fawkes call for current_ID: 0,2

ERROR for individual 206 at marker iteration_1624
	Child: set(['A2', 'A4'])
	Spouse: set(['A2', 'B1'])
	Fawkes call for current_ID: 3,0

ERROR for individual 201 at marker iteration_1630
	Parent: {'A': ['2'], 'B': ['3']}
	Fawkes call for current_ID: 0,2

ERROR for individual 302 at marker iteration_1632
	Parent 1 is: {'B': ['5'], 'N': [None]}
	Parent 2 is: A2,A6
	Fawkes call for current_ID: 4,0

ERROR for individual 304 at marker iteration_1632
	Parent 1 is: {'B': ['5'], 'N': [None]}
	Parent 2 is: A2,A6
	Fawkes call for current_ID: 4,0

ERROR for individual 303 at marker iteration_1632
	Parent 1 is: {'B': ['5'], 'N': [None]}
	Parent 2 is: A2,A6
	Fawkes call for current_ID: 4,0

ERROR for individual 311 at marker iteration_1635
	Child: {'A': ['4'], 'B': ['4']}
	Fawkes call for current_ID: 3,0

ERROR for individual 313 at marker iteration_1639
	Parent 1 is: {'B': ['4'], 'N': [None]}
	Parent 2 is: A1,A2
	Fawkes call for current_ID: 6,0

ERROR for individual 411 at marker iteration_1661
	Parent: {'A': ['3'], 'B': ['2']}
	Fawkes call for current_ID: 2,0

ERROR for individual 313 at marker iteration_1675
	Parent 1 is: {'B': ['2'], 'N': [None]}
	Parent 2 is: A1,A2
	Fawkes call for current_ID: 5,0

ERROR for individual 411 at marker iteration_1697
	Parent: {'A': ['4'], 'B': ['2']}
	Fawkes call for current_ID: 2,0

ERROR for individual 309 at marker iteration_1705
	Child: {'A': ['4'], 'B': ['4']}
	Fawkes call for current_ID: 3,0

ERROR for individual 202 at marker iteration_1714
	Child: {'B': ['1', '4']}
	Fawkes call: 0,2

ERROR for individual 405 at marker iteration_1716
	Parent: {'A': ['3'], 'B': ['4']}
	Fawkes call for current_ID: 0,3

ERROR for individual 406 at marker iteration_1716
	Parent: {'A': ['3'], 'B': ['4']}
	Fawkes call for current_ID: 0,2

ERROR for individual 407 at marker iteration_1716
	Parent: {'A': ['3'], 'B': ['4']}
	Fawkes call for current_ID: 0,2

ERROR for individual 319 at marker iteration_1720
	Child: {'A': ['4'], 'B': ['5']}
	Fawkes call for current_ID: 2,0

ERROR for individual 316 at marker iteration_1723
	Child: set(['A1', 'A4'])
	Spouse: set(['A1', 'B2'])
	Fawkes call for current_ID: 3,0

ERROR for individual 303 at marker iteration_1736
	Parent 1 is: {'A': ['2'], 'N': [None]}
	Parent 2 is: B4,N
	Fawkes call for current_ID: 0,2

ERROR for individual 319 at marker iteration_1738
	Child: {'A': ['2'], 'B': ['5']}
	Fawkes call for current_ID: 0,4

ERROR for individual 104 at marker iteration_1744
	Child: {'A': ['2'], 'B': ['4']}
	Fawkes call for current_ID: 0,3

ERROR for individual 209 at marker iteration_1754
	Parent: {'A': ['5'], 'B': ['5']}
	Fawkes call for current_ID: 2,0

ERROR for individual 210 at marker iteration_1754
	Parent: {'A': ['5'], 'B': ['5']}
	Fawkes call for current_ID: 2,0

ERROR for individual 301 at marker iteration_1756
	Parent 1 is: {'A': ['1'], 'N': [None]}
	Parent 2 is: B4,B5
	Fawkes call for current_ID: 0,7

ERROR for individual 401 at marker iteration_1758
	Parent: {'A': ['5'], 'B': ['3']}
	Fawkes call for current_ID: 2,0

ERROR for individual 408 at marker iteration_1769
	Parent 1 is: {'B': ['1'], 'N': [None]}
	Parent 2 is: A5,A4
	Fawkes call for current_ID: 6,0

ERROR for individual 409 at marker iteration_1769
	Parent 1 is: {'B': ['1'], 'N': [None]}
	Parent 2 is: A5,A4
	Fawkes call for current_ID: 7,0

ERROR for individual 410 at marker iteration_1769
	Parent 1 is: {'B': ['1'], 'N': [None]}
	Parent 2 is: A5,A4
	Fawkes call for current_ID: 7,0

ERROR for individual 316 at marker iteration_1774
	Child: {'A': ['2'], 'B': ['5']}
	Fawkes call for current_ID: 0,3

ERROR for individual 319 at marker iteration_1782
	Child: {'A': ['5'], 'B': ['3']}
	Fawkes call for current_ID: 0,2

ERROR for individual 318 at marker iteration_1782
	Child: {'A': ['5'], 'B': ['3']}
	Fawkes call for current_ID: 4,0

ERROR for individual 210 at marker iteration_1789
	Parent: {'A': ['5'], 'B': ['5']}
	Fawkes call for current_ID: 0,2

ERROR for individual 208 at marker iteration_1804
	Child: {'A': ['4'], 'B': ['5']}
	Fawkes call for current_ID: 0,3

ERROR for individual 308 at marker iteration_1831
	Parent 1 is: {'B': ['4'], 'N': [None]}
	Parent 2 is: A3,N
	Fawkes call for current_ID: 2,0

ERROR for individual 305 at marker iteration_1835
	Parent: {'A': ['1'], 'B': ['4']}
	Fawkes call for current_ID: 0,2

ERROR for individual 209 at marker iteration_1842
	Child: {'A': ['4'], 'B': ['4']}
	Fawkes call for current_ID: 2,0

ERROR for individual 404 at marker iteration_1842
	Parent: {'A': ['4'], 'B': ['4']}
	Fawkes call for current_ID: 3,0

ERROR for individual 412 at marker iteration_1845
	Parent 1 is: {'A': ['3'], 'N': [None]}
	Parent 2 is: N,B1
	Fawkes call for current_ID: 0,5

ERROR for individual 307 at marker iteration_1846
	Child: {'A': ['5'], 'B': ['3']}
	Fawkes call for current_ID: 2,0

ERROR for individual 401 at marker iteration_1858
	Parent 1 is: {'A': ['4'], 'N': [None]}
	Parent 2 is: A1,A1
	Fawkes call for current_ID: 0,4

ERROR for individual 408 at marker iteration_1894
	Parent: {'A': ['4'], 'B': ['3']}
	Fawkes call for current_ID: 3,0

ERROR for individual 409 at marker iteration_1895
	Parent 1 is: {'A': ['5'], 'N': [None]}
	Parent 2 is: A1,N
	Fawkes call for current_ID: 0,5

ERROR for individual 313 at marker iteration_1913
	Parent 1 is: {'B': ['2'], 'N': [None]}
	Parent 2 is: B2,B3
	Fawkes call for current_ID: 3,0

ERROR for individual 315 at marker iteration_1913
	Parent 1 is: {'B': ['2'], 'N': [None]}
	Parent 2 is: B2,B3
	Fawkes call for current_ID: 3,0

ERROR for individual 317 at marker iteration_1913
	Parent 1 is: {'B': ['2'], 'N': [None]}
	Parent 2 is: B2,B3
	Fawkes call for current_ID: 3,0

ERROR for individual 409 at marker iteration_1916
	Parent: {'A': ['5'], 'B': ['4']}
	Fawkes call for current_ID: 4,0

ERROR for individual 410 at marker iteration_1916
	Parent: {'A': ['5'], 'B': ['4']}
	Fawkes call for current_ID: 4,0

ERROR for individual 101 at marker iteration_1917
	Child: {'A': ['4'], 'B': ['2']}
	Fawkes call for current_ID: 3,0

ERROR for individual 314 at marker iteration_1929
	Child: {'A': ['2'], 'B': ['5']}
	Fawkes call for current_ID: 0,3

ERROR for individual 303 at marker iteration_1934
	Parent: {'A': ['1'], 'B': ['4']}
	Fawkes call for current_ID: 0,3

ERROR for individual 204 at marker iteration_1939
	Child: {'A': ['5'], 'B': ['5']}
	Fawkes call for current_ID: 0,2

ERROR for individual 315 at marker iteration_1940
	Parent: {'A': ['4'], 'B': ['2']}
	Fawkes call for current_ID: 2,0

ERROR for individual 303 at marker iteration_1946
	Parent 1 is: {'B': ['5'], 'N': [None]}
	Parent 2 is: A5,N
	Fawkes call for current_ID: 4,0

ERROR for individual 313 at marker iteration_1948
	Parent: {'A': ['5'], 'B': ['3']}
	Fawkes call for current_ID: 4,0

ERROR for individual 317 at marker iteration_1948
	Parent: {'A': ['5'], 'B': ['3']}
	Fawkes call for current_ID: 4,0

ERROR for individual 308 at marker iteration_1948
	Parent: {'A': ['5'], 'B': ['3']}
	Fawkes call for current_ID: 3,0

ERROR for individual 317 at marker iteration_1953
	Parent 1 is: {'A': ['2'], 'N': [None]}
	Parent 2 is: A3,A5
	Fawkes call for current_ID: 0,8

ERROR for individual 102 at marker iteration_1963
	Child: {'A': ['5'], 'B': ['2']}
	Fawkes call for current_ID: 2,0

ERROR for individual 101 at marker iteration_1963
	Child: {'A': ['5'], 'B': ['2']}
	Fawkes call for current_ID: 4,0

ERROR for individual 204 at marker iteration_1964
	Child: {'A': ['4'], 'B': ['2']}
	Fawkes call for current_ID: 2,0

ERROR for individual 316 at marker iteration_1975
	Child: {'A': ['3'], 'B': ['3']}
	Fawkes call for current_ID: 0,2

ERROR for individual 311 at marker iteration_1977
	Child: {'B': ['4'], 'N': [None]}
	Fawkes call: 0,5

ERROR for individual 314 at marker iteration_2026
	Child: {'A': ['3'], 'B': ['3']}
	Fawkes call for current_ID: 0,2

ERROR for individual 204 at marker iteration_2030
	Child: {'A': ['2'], 'B': ['5']}
	Fawkes call for current_ID: 0,4

ERROR for individual 318 at marker iteration_2035
	Child: {'A': ['5'], 'B': ['4']}
	Fawkes call for current_ID: 3,0

ERROR for individual 203 at marker iteration_2037
	Child: {'A': ['2'], 'B': ['5']}
	Fawkes call for current_ID: 0,3

ERROR for individual 407 at marker iteration_2040
	Parent 1 is: {'A': ['10'], 'N': [None]}
	Parent 2 is: B1,B4
	Fawkes call for current_ID: 0,7

ERROR for individual 201 at marker iteration_2043
	Parent: {'A': ['5'], 'B': ['4']}
	Fawkes call for current_ID: 0,2

ERROR for individual 205 at marker iteration_2043
	Parent: {'A': ['5'], 'B': ['4']}
	Fawkes call for current_ID: 0,2

ERROR for individual 312 at marker iteration_2061
	Parent: {'A': ['3'], 'B': ['1']}
	Fawkes call for current_ID: 2,0

ERROR for individual 413 at marker iteration_2096
	Parent: {'A': ['5'], 'B': ['2']}
	Fawkes call for current_ID: 4,0

ERROR for individual 412 at marker iteration_2105
	Parent: {'A': ['5'], 'B': ['5']}
	Fawkes call for current_ID: 0,3

ERROR for individual 413 at marker iteration_2105
	Parent: {'A': ['5'], 'B': ['5']}
	Fawkes call for current_ID: 0,2

ERROR for individual 406 at marker iteration_2118
	Parent: {'A': ['5'], 'B': ['4']}
	Fawkes call for current_ID: 3,0

ERROR for individual 319 at marker iteration_2134
	Child: {'A': ['5'], 'B': ['5']}
	Fawkes call for current_ID: 4,0

ERROR for individual 318 at marker iteration_2134
	Child: {'A': ['5'], 'B': ['5']}
	Fawkes call for current_ID: 2,0

ERROR for individual 315 at marker iteration_2137
	Parent 1 is: {'A': ['2'], 'N': [None]}
	Parent 2 is: A2,N
	Fawkes call for current_ID: 0,2

ERROR for individual 317 at marker iteration_2137
	Parent 1 is: {'A': ['2'], 'N': [None]}
	Parent 2 is: A2,N
	Fawkes call for current_ID: 0,2

ERROR for individual 207 at marker iteration_2142
	Child: {'A': ['5'], 'B': ['4']}
	Fawkes call for current_ID: 4,0

ERROR for individual 404 at marker iteration_2145
	Parent: {'A': ['3'], 'B': ['4']}
	Fawkes call for current_ID: 2,0

ERROR for individual 314 at marker iteration_2166
	Child: {'A': ['5'], 'B': ['4']}
	Fawkes call for current_ID: 0,3

ERROR for individual 313 at marker iteration_2166
	Child: {'A': ['5'], 'B': ['4']}
	Fawkes call for current_ID: 0,2

ERROR for individual 204 at marker iteration_2193
	Child: {'A': ['2'], 'B': ['5']}
	Fawkes call for current_ID: 0,4

ERROR for individual 203 at marker iteration_2193
	Child: {'A': ['2'], 'B': ['5']}
	Fawkes call for current_ID: 0,2

ERROR for individual 410 at marker iteration_2224
	Parent: {'A': ['1'], 'B': ['3']}
	Fawkes call for current_ID: 0,2

ERROR for individual 405 at marker iteration_2231
	Parent: {'A': ['5'], 'B': ['3']}
	Fawkes call for current_ID: 4,0

ERROR for individual 406 at marker iteration_2231
	Parent: {'A': ['5'], 'B': ['3']}
	Fawkes call for current_ID: 4,0

ERROR for individual 407 at marker iteration_2231
	Parent: {'A': ['5'], 'B': ['3']}
	Fawkes call for current_ID: 4,0

ERROR for individual 206 at marker iteration_2256
	Child: {'B': ['5'], 'N': [None]}
	Fawkes call: 0,2

ERROR for individual 205 at marker iteration_2266
	Parent: {'A': ['1'], 'B': ['4']}
	Fawkes call for current_ID: 0,2

ERROR for individual 103 at marker iteration_2271
	Child: {'A': ['3', '3']}
	Fawkes call for current_ID: 2,0

ERROR for individual 313 at marker iteration_2272
	Parent: {'A': ['1'], 'B': ['5']}
	Fawkes call for current_ID: 0,2

ERROR for individual 317 at marker iteration_2272
	Parent: {'A': ['1'], 'B': ['5']}
	Fawkes call for current_ID: 0,3

ERROR for individual 318 at marker iteration_2272
	Parent: {'A': ['1'], 'B': ['5']}
	Fawkes call for current_ID: 0,3

ERROR for individual 308 at marker iteration_2272
	Parent: {'A': ['1'], 'B': ['5']}
	Fawkes call for current_ID: 0,2

ERROR for individual 310 at marker iteration_2272
	Parent: {'A': ['1'], 'B': ['5']}
	Fawkes call for current_ID: 0,3

ERROR for individual 306 at marker iteration_2281
	Child: {'A': ['2'], 'B': ['4']}
	Fawkes call for current_ID: 0,3

ERROR for individual 301 at marker iteration_2282
	Parent: {'B': ['3', '3']}
	Fawkes call for current_ID: 0,2

ERROR for individual 102 at marker iteration_2300
	Child: {'A': ['3', '3']}
	Fawkes call for current_ID: 2,0

ERROR for individual 402 at marker iteration_2303
	Parent: {'A': ['1'], 'B': ['3']}
	Fawkes call for current_ID: 0,2

ERROR for individual 403 at marker iteration_2319
	Parent 1 is: {'A': ['3'], 'N': [None]}
	Parent 2 is: N,B5
	Fawkes call for current_ID: 0,9

ERROR for individual 406 at marker iteration_2326
	Parent 1 is: {'A': ['1'], 'N': [None]}
	Parent 2 is: A1,A2
	Fawkes call for current_ID: 0,4

ERROR for individual 407 at marker iteration_2331
	Parent 1 is: {'B': ['2'], 'N': [None]}
	Parent 2 is: A1,A2
	Fawkes call for current_ID: 6,0

ERROR for individual 313 at marker iteration_2353
	Child: {'A': ['5'], 'B': ['3']}
	Fawkes call for current_ID: 4,0

ERROR for individual 310 at marker iteration_2363
	Parent 1 is: {'B': ['3'], 'N': [None]}
	Parent 2 is: N,B1
	Fawkes call for current_ID: 5,0

ERROR for individual 209 at marker iteration_2369
	Parent: {'A': ['1'], 'B': ['3']}
	Fawkes call for current_ID: 0,2

ERROR for individual 201 at marker iteration_2391
	Child: {'A': ['4'], 'B': ['5']}
	Fawkes call for current_ID: 0,4

ERROR for individual 303 at marker iteration_2392
	Parent 1 is: {'A': ['2'], 'N': [None]}
	Parent 2 is: B3,B4
	Fawkes call for current_ID: 0,6

ERROR for individual 313 at marker iteration_2397
	Parent: {'A': ['4'], 'B': ['3']}
	Fawkes call for current_ID: 3,0

ERROR for individual 204 at marker iteration_2399
	Child: {'A': ['2'], 'B': ['4']}
	Fawkes call for current_ID: 0,3

ERROR for individual 310 at marker iteration_2430
	Parent 1 is: {'B': ['5'], 'N': [None]}
	Parent 2 is: A1,A2
	Fawkes call for current_ID: 5,0

ERROR for individual 317 at marker iteration_2431
	Parent 1 is: {'A': ['1'], 'N': [None]}
	Parent 2 is: A1,A5
	Fawkes call for current_ID: 0,2

ERROR for individual 310 at marker iteration_2431
	Parent 1 is: {'A': ['1'], 'N': [None]}
	Parent 2 is: A1,A5
	Fawkes call for current_ID: 0,2

ERROR for individual 316 at marker iteration_2435
	Child: set(['A2', 'A5'])
	Spouse: set(['A2', 'B1'])
	Fawkes call for current_ID: 4,0

ERROR for individual 403 at marker iteration_2452
	Parent 1 is: {'A': ['2'], 'N': [None]}
	Parent 2 is: B2,N
	Fawkes call for current_ID: 0,4

ERROR for individual 202 at marker iteration_2459
	Child: set(['A8', 'A2'])
	Spouse: set(['A2', 'B2'])
	Fawkes call for current_ID: 3,0

ERROR for individual 402 at marker iteration_2468
	Parent: {'A': ['3'], 'B': ['5']}
	Fawkes call for current_ID: 2,0

ERROR for individual 403 at marker iteration_2468
	Parent: {'A': ['3'], 'B': ['5']}
	Fawkes call for current_ID: 2,0

ERROR for individual 102 at marker iteration_2468
	Child: {'A': ['3', '3']}
	Fawkes call for current_ID: 2,0

ERROR for individual 208 at marker iteration_2480
	Parent: {'A': ['4'], 'B': ['5']}
	Fawkes call for current_ID: 0,4

ERROR for individual 201 at marker iteration_2480
	Parent: {'A': ['4'], 'B': ['5']}
	Fawkes call for current_ID: 0,2

ERROR for individual 203 at marker iteration_2480
	Parent: {'A': ['4'], 'B': ['5']}
	Fawkes call for current_ID: 0,4

ERROR for individual 205 at marker iteration_2480
	Parent: {'A': ['4'], 'B': ['5']}
	Fawkes call for current_ID: 0,4

ERROR for individual 202 at marker iteration_2501
	Child: {'A': ['4'], 'B': ['2']}
	Fawkes call for current_ID: 3,0

ERROR for individual 317 at marker iteration_2504
	Parent: {'A': ['5'], 'B': ['1']}
	Fawkes call for current_ID: 4,0

ERROR for individual 308 at marker iteration_2504
	Parent: {'A': ['5'], 'B': ['1']}
	Fawkes call for current_ID: 4,0

ERROR for individual 312 at marker iteration_2504
	Parent: {'A': ['5'], 'B': ['1']}
	Fawkes call for current_ID: 4,0

ERROR for individual 203 at marker iteration_2515
	Child: {'A': ['5'], 'B': ['3']}
	Fawkes call for current_ID: 4,0

ERROR for individual 317 at marker iteration_2520
	Parent: {'A': ['4'], 'B': ['2']}
	Fawkes call for current_ID: 3,0

ERROR for individual 208 at marker iteration_2521
	Child: {'B': ['5'], 'N': [None]}
	Fawkes call: 0,3

ERROR for individual 309 at marker iteration_2525
	Child: {'B': ['1', '3']}
	Fawkes call: 0,2

ERROR for individual 314 at marker iteration_2526
	Child: {'A': ['4'], 'B': ['5']}
	Fawkes call for current_ID: 3,0

ERROR for individual 408 at marker iteration_2560
	Parent: {'A': ['4'], 'B': ['3']}
	Fawkes call for current_ID: 0,2

ERROR for individual 409 at marker iteration_2560
	Parent: {'A': ['4'], 'B': ['3']}
	Fawkes call for current_ID: 0,2

ERROR for individual 204 at marker iteration_2575
	Child: {'A': ['2'], 'B': ['5']}
	Fawkes call for current_ID: 0,2

ERROR for individual 103 at marker iteration_2578
	Child: {'A': ['4'], 'B': ['5']}
	Fawkes call for current_ID: 3,0

ERROR for individual 305 at marker iteration_2584
	Parent 1 is: {'A': ['3'], 'N': [None]}
	Parent 2 is: N,B1
	Fawkes call for current_ID: 0,4

ERROR for individual 410 at marker iteration_2618
	Parent: {'A': ['3'], 'B': ['3']}
	Fawkes call for current_ID: 2,0

ERROR for individual 311 at marker iteration_2621
	Child: {'A': ['3'], 'B': ['1']}
	Fawkes call for current_ID: 2,0

ERROR for individual 315 at marker iteration_2623
	Parent 1 is: {'A': ['1'], 'N': [None]}
	Parent 2 is: A1,A5
	Fawkes call for current_ID: 0,3

ERROR for individual 313 at marker iteration_2624
	Parent: {'A': ['3'], 'B': ['1']}
	Fawkes call for current_ID: 2,0

ERROR for individual 317 at marker iteration_2624
	Parent: {'A': ['3'], 'B': ['1']}
	Fawkes call for current_ID: 2,0

ERROR for individual 318 at marker iteration_2624
	Parent: {'A': ['3'], 'B': ['1']}
	Fawkes call for current_ID: 2,0

ERROR for individual 304 at marker iteration_2628
	Parent: {'A': ['4'], 'B': ['5']}
	Fawkes call for current_ID: 0,2

ERROR for individual 308 at marker iteration_2636
	Parent 1 is: {'A': ['5'], 'N': [None]}
	Parent 2 is: A1,N
	Fawkes call for current_ID: 0,4

ERROR for individual 407 at marker iteration_2638
	Parent: {'A': ['4'], 'B': ['1']}
	Fawkes call for current_ID: 3,0

ERROR for individual 315 at marker iteration_2652
	Child: set(['A1', 'A5'])
	Spouse: set(['A1', 'B4'])
	Fawkes call for current_ID: 3,0

ERROR for individual 202 at marker iteration_2662
	Child: {'A': ['5'], 'B': ['1']}
	Fawkes call for current_ID: 4,0

ERROR for individual 102 at marker iteration_2664
	Child: {'A': ['5'], 'B': ['3']}
	Fawkes call for current_ID: 4,0

ERROR for individual 204 at marker iteration_2666
	Child: {'A': ['5'], 'B': ['1']}
	Fawkes call for current_ID: 2,0

ERROR for individual 403 at marker iteration_2672
	Parent 1 is: {'A': ['3'], 'N': [None]}
	Parent 2 is: N,B1
	Fawkes call for current_ID: 0,2

ERROR for individual 319 at marker iteration_2689
	Child: {'A': ['3'], 'B': ['1']}
	Fawkes call for current_ID: 2,0

ERROR for individual 405 at marker iteration_2697
	Parent 1 is: {'B': ['3'], 'N': [None]}
	Parent 2 is: N,A3
	Fawkes call for current_ID: 2,0

ERROR for individual 202 at marker iteration_2700
	Child: {'A': ['5'], 'B': ['2']}
	Fawkes call for current_ID: 2,0

ERROR for individual 406 at marker iteration_2717
	Parent: {'A': ['4'], 'B': ['2']}
	Fawkes call for current_ID: 3,0

ERROR for individual 402 at marker iteration_2718
	Parent: {'A': ['2'], 'B': ['5']}
	Fawkes call for current_ID: 0,3

ERROR for individual 401 at marker iteration_2724
	Parent: {'A': ['2'], 'B': ['3']}
	Fawkes call for current_ID: 0,2

ERROR for individual 403 at marker iteration_2724
	Parent 1 is: {'B': ['1'], 'N': [None]}
	Parent 2 is: A2,A1
	Fawkes call for current_ID: 3,0

ERROR for individual 317 at marker iteration_2729
	Parent 1 is: {'A': ['1'], 'N': [None]}
	Parent 2 is: B3,N
	Fawkes call for current_ID: 0,7

ERROR for individual 310 at marker iteration_2729
	Parent 1 is: {'A': ['1'], 'N': [None]}
	Parent 2 is: B3,N
	Fawkes call for current_ID: 0,4

ERROR for individual 406 at marker iteration_2738
	Parent 1 is: {'A': ['2'], 'N': [None]}
	Parent 2 is: A2,A1
	Fawkes call for current_ID: 0,3

ERROR for individual 406 at marker iteration_2765
	Parent: {'A': ['3'], 'B': ['2']}
	Fawkes call for current_ID: 2,0

ERROR for individual 309 at marker iteration_2775
	Child: {'A': ['2'], 'B': ['5']}
	Fawkes call for current_ID: 0,2

ERROR for individual 103 at marker iteration_2785
	Child: set(['A7', 'N'])
	Spouse: set(['N'])
	Fawkes call for current_ID: 5,0

ERROR for individual 413 at marker iteration_2788
	Parent: {'A': ['1'], 'B': ['5']}
	Fawkes call for current_ID: 0,3

ERROR for individual 409 at marker iteration_2801
	Parent 1 is: {'A': ['4'], 'N': [None]}
	Parent 2 is: B3,B2
	Fawkes call for current_ID: 0,7

ERROR for individual 201 at marker iteration_2802
	Child: {'A': ['4', '4']}
	Fawkes call for current_ID: 3,0

ERROR for individual 306 at marker iteration_2810
	Child: {'A': ['3'], 'B': ['2']}
	Fawkes call for current_ID: 2,0

ERROR for individual 207 at marker iteration_2827
	Child: {'B': ['1', '5']}
	Fawkes call: 0,2

ERROR for individual 316 at marker iteration_2831
	Child: {'A': ['4'], 'B': ['2']}
	Fawkes call for current_ID: 2,0

ERROR for individual 316 at marker iteration_2835
	Child: set(['A1', 'A3'])
	Spouse: set(['A1'])
	Fawkes call for current_ID: 2,0

ERROR for individual 311 at marker iteration_2842
	Child: {'A': ['2'], 'B': ['5']}
	Fawkes call for current_ID: 0,3

ERROR for individual 408 at marker iteration_2847
	Parent 1 is: {'B': ['1'], 'N': [None]}
	Parent 2 is: N,B1
	Fawkes call for current_ID: 3,0

ERROR for individual 410 at marker iteration_2847
	Parent 1 is: {'B': ['1'], 'N': [None]}
	Parent 2 is: N,B1
	Fawkes call for current_ID: 2,0

ERROR for individual 401 at marker iteration_2856
	Parent: {'A': ['2'], 'B': ['5']}
	Fawkes call for current_ID: 0,4

ERROR for individual 318 at marker iteration_2863
	Parent 1 is: {'A': ['2'], 'N': [None]}
	Parent 2 is: B3,N
	Fawkes call for current_ID: 0,5

ERROR for individual 411 at marker iteration_2879
	Parent 1 is: {'B': ['1'], 'N': [None]}
	Parent 2 is: A1,A3
	Fawkes call for current_ID: 2,0

ERROR for individual 209 at marker iteration_2882
	Parent: {'A': ['5'], 'B': ['3']}
	Fawkes call for current_ID: 3,0

ERROR for individual 301 at marker iteration_2884
	Parent: {'A': ['4'], 'B': ['2']}
	Fawkes call for current_ID: 2,0

ERROR for individual 206 at marker iteration_2888
	Child: {'A': ['2'], 'B': ['5']}
	Fawkes call for current_ID: 0,2

ERROR for individual 302 at marker iteration_2925
	Parent: {'A': ['4'], 'B': ['5']}
	Fawkes call for current_ID: 2,0

ERROR for individual 406 at marker iteration_3007
	Parent 1 is: {'B': ['3'], 'N': [None]}
	Parent 2 is: B2,B5
	Fawkes call for current_ID: 2,0

ERROR for individual 310 at marker iteration_3008
	Parent: {'A': ['4'], 'B': ['1']}
	Fawkes call for current_ID: 3,0

ERROR for individual 405 at marker iteration_3021
	Parent: {'A': ['1'], 'B': ['4']}
	Fawkes call for current_ID: 0,2

ERROR for individual 208 at marker iteration_3025
	Child: {'A': ['3'], 'B': ['5']}
	Fawkes call for current_ID: 2,0

ERROR for individual 302 at marker iteration_3027
	Parent: {'A': ['2'], 'B': ['4']}
	Fawkes call for current_ID: 0,3

ERROR for individual 401 at marker iteration_3030
	Parent: {'A': ['4'], 'B': ['4']}
	Fawkes call for current_ID: 2,0

ERROR for individual 204 at marker iteration_3048
	Child: {'B': ['1', '2']}
	Fawkes call: 0,2

ERROR for individual 103 at marker iteration_3052
	Child: {'A': ['4'], 'B': ['5']}
	Fawkes call for current_ID: 0,2

ERROR for individual 303 at marker iteration_3054
	Parent 1 is: {'B': ['2'], 'N': [None]}
	Parent 2 is: B1,B4
	Fawkes call for current_ID: 5,0

ERROR for individual 209 at marker iteration_3057
	Parent: {'A': ['4'], 'B': ['1']}
	Fawkes call for current_ID: 3,0

ERROR for individual 101 at marker iteration_3062
	Child: {'A': ['4'], 'B': ['4']}
	Fawkes call for current_ID: 0,3

ERROR for individual 206 at marker iteration_3070
	Child: {'A': ['3'], 'B': ['3']}
	Fawkes call for current_ID: 2,0

ERROR for individual 201 at marker iteration_3076
	Child: {'A': ['5'], 'B': ['2']}
	Fawkes call for current_ID: 3,0

ERROR for individual 210 at marker iteration_3083
	Parent: {'A': ['4'], 'B': ['5']}
	Fawkes call for current_ID: 0,4

ERROR for individual 306 at marker iteration_3088
	Parent: {'A': ['5'], 'B': ['4']}
	Fawkes call for current_ID: 3,0

ERROR for individual 313 at marker iteration_3108
	Parent: {'A': ['4'], 'B': ['5']}
	Fawkes call for current_ID: 0,2

ERROR for individual 317 at marker iteration_3108
	Parent: {'A': ['4'], 'B': ['5']}
	Fawkes call for current_ID: 2,0

ERROR for individual 318 at marker iteration_3108
	Parent: {'A': ['4'], 'B': ['5']}
	Fawkes call for current_ID: 2,0

ERROR for individual 310 at marker iteration_3108
	Parent: {'A': ['4'], 'B': ['5']}
	Fawkes call for current_ID: 0,2

ERROR for individual 313 at marker iteration_3113
	Parent 1 is: {'A': ['1'], 'N': [None]}
	Parent 2 is: A1,A6
	Fawkes call for current_ID: 0,4

ERROR for individual 317 at marker iteration_3113
	Parent 1 is: {'A': ['1'], 'N': [None]}
	Parent 2 is: A1,A6
	Fawkes call for current_ID: 0,4

ERROR for individual 311 at marker iteration_3122
	Child: {'B': ['5'], 'N': [None]}
	Fawkes call: 0,3

ERROR for individual 407 at marker iteration_3151
	Parent 1 is: {'A': ['1'], 'N': [None]}
	Parent 2 is: B1,B3
	Fawkes call for current_ID: 0,7

ERROR for individual 309 at marker iteration_3165
	Child: {'B': ['2', '7']}
	Fawkes call: 0,5

ERROR for individual 320 at marker iteration_3170
	Parent: {'A': ['1'], 'B': ['3']}
	Fawkes call for current_ID: 0,2

ERROR for individual 203 at marker iteration_3175
	Parent 1 is: {'A': ['4'], 'N': [None]}
	Parent 2 is: N,A4
	Fawkes call for current_ID: 0,3

ERROR for individual 401 at marker iteration_3187
	Parent: {'A': ['2'], 'B': ['3']}
	Fawkes call for current_ID: 0,2

ERROR for individual 404 at marker iteration_3200
	Parent: {'A': ['5'], 'B': ['1']}
	Fawkes call for current_ID: 2,0

ERROR for individual 410 at marker iteration_3203
	Parent 1 is: {'A': ['1'], 'N': [None]}
	Parent 2 is: B1,B3
	Fawkes call for current_ID: 0,6

ERROR for individual 315 at marker iteration_3212
	Parent: {'A': ['3'], 'B': ['1']}
	Fawkes call for current_ID: 2,0

ERROR for individual 309 at marker iteration_3213
	Child: {'A': ['4'], 'B': ['5']}
	Fawkes call for current_ID: 3,0

ERROR for individual 402 at marker iteration_3222
	Child: {'A': ['5'], 'B': ['5']}
	Fawkes call for current_ID: 0,3

ERROR for individual 102 at marker iteration_3223
	Child: {'A': ['4'], 'B': ['4']}
	Fawkes call for current_ID: 0,3

ERROR for individual 101 at marker iteration_3223
	Child: {'A': ['4'], 'B': ['4']}
	Fawkes call for current_ID: 0,3

ERROR for individual 402 at marker iteration_3237
	Parent: {'A': ['1'], 'B': ['5']}
	Fawkes call for current_ID: 0,4

ERROR for individual 403 at marker iteration_3237
	Parent: {'A': ['1'], 'B': ['5']}
	Fawkes call for current_ID: 0,4

ERROR for individual 103 at marker iteration_3238
	Child: {'A': ['3'], 'B': ['2']}
	Fawkes call for current_ID: 2,0

ERROR for individual 104 at marker iteration_3241
	Child: {'A': ['4'], 'B': ['4']}
	Fawkes call for current_ID: 3,0

ERROR for individual 318 at marker iteration_3243
	Child: {'A': ['4'], 'B': ['1']}
	Fawkes call for current_ID: 2,0

ERROR for individual 313 at marker iteration_3255
	Child: {'A': ['3'], 'B': ['4']}
	Fawkes call for current_ID: 2,0

ERROR for individual 407 at marker iteration_3258
	Parent 1 is: {'A': ['2'], 'N': [None]}
	Parent 2 is: A3,A3
	Fawkes call for current_ID: 0,5

ERROR for individual 315 at marker iteration_3274
	Parent 1 is: {'A': ['2'], 'N': [None]}
	Parent 2 is: B2,B3
	Fawkes call for current_ID: 0,4

ERROR for individual 317 at marker iteration_3274
	Parent 1 is: {'A': ['2'], 'N': [None]}
	Parent 2 is: B2,B3
	Fawkes call for current_ID: 0,4

ERROR for individual 407 at marker iteration_3283
	Parent 1 is: {'B': ['3'], 'N': [None]}
	Parent 2 is: A2,A4
	Fawkes call for current_ID: 3,0

ERROR for individual 313 at marker iteration_3293
	Child: {'A': ['3'], 'B': ['1']}
	Fawkes call for current_ID: 2,0

ERROR for individual 104 at marker iteration_3295
	Child: {'A': ['3'], 'B': ['5']}
	Fawkes call for current_ID: 0,2

ERROR for individual 407 at marker iteration_3305
	Parent 1 is: {'B': ['3'], 'N': [None]}
	Parent 2 is: B3,B4
	Fawkes call for current_ID: 6,0

ERROR for individual 102 at marker iteration_3311
	Child: set(['A3', 'A2'])
	Spouse: set(['A2', 'B3'])
	Fawkes call for current_ID: 2,0

ERROR for individual 315 at marker iteration_3313
	Parent: {'A': ['1'], 'B': ['3']}
	Fawkes call for current_ID: 0,2

ERROR for individual 311 at marker iteration_3315
	Child: {'A': ['3'], 'B': ['2']}
	Fawkes call for current_ID: 2,0

ERROR for individual 303 at marker iteration_3327
	Parent 1 is: {'A': ['2'], 'N': [None]}
	Parent 2 is: A1,N
	Fawkes call for current_ID: 0,3

ERROR for individual 311 at marker iteration_3332
	Child: {'A': ['5'], 'B': ['4']}
	Fawkes call for current_ID: 3,0

ERROR for individual 412 at marker iteration_3333
	Parent 1 is: {'A': ['3'], 'N': [None]}
	Parent 2 is: B1,B2
	Fawkes call for current_ID: 0,3

ERROR for individual 313 at marker iteration_3337
	Child: {'A': ['2'], 'B': ['4']}
	Fawkes call for current_ID: 0,3

ERROR for individual 314 at marker iteration_3353
	Child: {'A': ['5'], 'B': ['2']}
	Fawkes call for current_ID: 4,0

ERROR for individual 313 at marker iteration_3353
	Child: {'A': ['5'], 'B': ['2']}
	Fawkes call for current_ID: 3,0

ERROR for individual 405 at marker iteration_3360
	Parent 1 is: {'B': ['1'], 'N': [None]}
	Parent 2 is: A5,N
	Fawkes call for current_ID: 8,0

ERROR for individual 406 at marker iteration_3360
	Parent 1 is: {'B': ['1'], 'N': [None]}
	Parent 2 is: A5,N
	Fawkes call for current_ID: 8,0

ERROR for individual 207 at marker iteration_3373
	Child: {'A': ['1'], 'B': ['5']}
	Fawkes call for current_ID: 0,4

ERROR for individual 308 at marker iteration_3383
	Child: {'A': ['5'], 'B': ['1']}
	Fawkes call for current_ID: 2,0

ERROR for individual 413 at marker iteration_3385
	Parent: {'A': ['3'], 'B': ['5']}
	Fawkes call for current_ID: 0,2

ERROR for individual 317 at marker iteration_3389
	Parent: {'A': ['3'], 'B': ['3']}
	Fawkes call for current_ID: 2,0

ERROR for individual 313 at marker iteration_3395
	Child: {'A': ['3'], 'B': ['4']}
	Fawkes call for current_ID: 0,3

ERROR for individual 304 at marker iteration_3396
	Parent 1 is: {'A': ['3'], 'N': [None]}
	Parent 2 is: A2,A2
	Fawkes call for current_ID: 0,2

ERROR for individual 304 at marker iteration_3399
	Parent: {'A': ['5'], 'B': ['2']}
	Fawkes call for current_ID: 3,0

ERROR for individual 201 at marker iteration_3407
	Child: {'A': ['3'], 'B': ['1']}
	Fawkes call for current_ID: 2,0

ERROR for individual 318 at marker iteration_3409
	Parent 1 is: {'B': ['1'], 'N': [None]}
	Parent 2 is: N,A2
	Fawkes call for current_ID: 5,0

ERROR for individual 308 at marker iteration_3409
	Parent 1 is: {'B': ['1'], 'N': [None]}
	Parent 2 is: N,A2
	Fawkes call for current_ID: 5,0

ERROR for individual 311 at marker iteration_3413
	Child: set(['A2', 'A4'])
	Spouse: set(['A2'])
	Fawkes call for current_ID: 2,0

ERROR for individual 203 at marker iteration_3431
	Child: {'A': ['4'], 'B': ['3']}
	Fawkes call for current_ID: 0,2

ERROR for individual 401 at marker iteration_3457
	Parent 1 is: {'B': ['1'], 'N': [None]}
	Parent 2 is: A2,N
	Fawkes call for current_ID: 5,0

ERROR for individual 203 at marker iteration_3460
	Parent: {'A': ['1'], 'B': ['5']}
	Fawkes call for current_ID: 0,3

ERROR for individual 201 at marker iteration_3460
	Parent: {'A': ['1'], 'B': ['5']}
	Fawkes call for current_ID: 0,3

ERROR for individual 102 at marker iteration_3474
	Child: {'A': ['3'], 'B': ['3']}
	Fawkes call for current_ID: 2,0

ERROR for individual 407 at marker iteration_3474
	Parent 1 is: {'B': ['2'], 'N': [None]}
	Parent 2 is: A3,N
	Fawkes call for current_ID: 2,0

ERROR for individual 310 at marker iteration_3477
	Child: {'A': ['4'], 'B': ['4']}
	Fawkes call for current_ID: 2,0

ERROR for individual 412 at marker iteration_3478
	Parent: {'A': ['3'], 'B': ['3']}
	Fawkes call for current_ID: 0,2

ERROR for individual 210 at marker iteration_3486
	Parent 1 is: {'A': ['3'], 'N': [None]}
	Parent 2 is: A3,A5
	Fawkes call for current_ID: 0,2

ERROR for individual 402 at marker iteration_3519
	Parent: {'A': ['4'], 'B': ['1']}
	Fawkes call for current_ID: 2,0

ERROR for individual 408 at marker iteration_3520
	Parents: {'A': ['3', '3']}
	Fawkes call for current_ID: 2,0

ERROR for individual 314 at marker iteration_3520
	Child: {'A': ['3', '3']}
	Fawkes call for current_ID: 2,0

ERROR for individual 312 at marker iteration_3522
	Parent 1 is: {'B': ['3'], 'N': [None]}
	Parent 2 is: A1,A7
	Fawkes call for current_ID: 2,0

ERROR for individual 201 at marker iteration_3530
	Parent 1 is: {'A': ['2'], 'N': [None]}
	Parent 2 is: B4,N
	Fawkes call for current_ID: 0,5

ERROR for individual 104 at marker iteration_3553
	Child: {'A': ['2'], 'B': ['5']}
	Fawkes call for current_ID: 0,2

ERROR for individual 310 at marker iteration_3556
	Parent 1 is: {'A': ['1'], 'N': [None]}
	Parent 2 is: B2,B3
	Fawkes call for current_ID: 0,5

ERROR for individual 312 at marker iteration_3556
	Parent 1 is: {'A': ['1'], 'N': [None]}
	Parent 2 is: B2,B3
	Fawkes call for current_ID: 0,5

ERROR for individual 303 at marker iteration_3561
	Parent 1 is: {'B': ['1'], 'N': [None]}
	Parent 2 is: A2,A3
	Fawkes call for current_ID: 5,0

ERROR for individual 304 at marker iteration_3561
	Parent 1 is: {'B': ['1'], 'N': [None]}
	Parent 2 is: A2,A3
	Fawkes call for current_ID: 5,0

ERROR for individual 206 at marker iteration_3563
	Child: set(['A2', 'A4'])
	Spouse: set(['A2'])
	Fawkes call for current_ID: 3,0

ERROR for individual 101 at marker iteration_3566
	Child: {'A': ['4'], 'B': ['5']}
	Fawkes call for current_ID: 0,4

ERROR for individual 301 at marker iteration_3566
	Parent: {'A': ['4'], 'B': ['5']}
	Fawkes call for current_ID: 0,3

ERROR for individual 207 at marker iteration_3567
	Child: {'A': ['4'], 'B': ['3']}
	Fawkes call for current_ID: 2,0

ERROR for individual 311 at marker iteration_3568
	Child: {'A': ['2'], 'B': ['5']}
	Fawkes call for current_ID: 0,3

ERROR for individual 207 at marker iteration_3590
	Child: {'A': ['3'], 'B': ['1']}
	Fawkes call for current_ID: 2,0

ERROR for individual 206 at marker iteration_3594
	Child: {'A': ['2'], 'B': ['4']}
	Fawkes call for current_ID: 0,2

ERROR for individual 308 at marker iteration_3617
	Child: {'A': ['4'], 'B': ['3']}
	Fawkes call for current_ID: 0,2

ERROR for individual 309 at marker iteration_3617
	Child: {'A': ['4'], 'B': ['3']}
	Fawkes call for current_ID: 3,0

ERROR for individual 406 at marker iteration_3637
	Parent 1 is: {'B': ['4'], 'N': [None]}
	Parent 2 is: B1,B4
	Fawkes call for current_ID: 2,0

ERROR for individual 104 at marker iteration_3642
	Child: {'A': ['2'], 'B': ['5']}
	Fawkes call for current_ID: 0,2

ERROR for individual 401 at marker iteration_3646
	Parent: {'A': ['4'], 'B': ['4']}
	Fawkes call for current_ID: 3,0

ERROR for individual 305 at marker iteration_3649
	Parent 1 is: {'B': ['2'], 'N': [None]}
	Parent 2 is: A2,A1
	Fawkes call for current_ID: 8,0

ERROR for individual 410 at marker iteration_3655
	Parent 1 is: {'B': ['3'], 'N': [None]}
	Parent 2 is: A1,N
	Fawkes call for current_ID: 4,0

ERROR for individual 406 at marker iteration_3687
	Parent: {'A': ['4'], 'B': ['5']}
	Fawkes call for current_ID: 0,3

ERROR for individual 407 at marker iteration_3687
	Parent: {'A': ['4'], 'B': ['5']}
	Fawkes call for current_ID: 0,3

ERROR for individual 404 at marker iteration_3690
	Parent: {'A': ['5'], 'B': ['2']}
	Fawkes call for current_ID: 3,0

ERROR for individual 204 at marker iteration_3693
	Child: {'A': ['5'], 'B': ['5']}
	Fawkes call for current_ID: 3,0

ERROR for individual 303 at marker iteration_3702
	Child: {'A': ['2'], 'B': ['3']}
	Fawkes call for current_ID: 0,2

ERROR for individual 103 at marker iteration_3704
	Child: {'A': ['5'], 'B': ['2']}
	Fawkes call for current_ID: 4,0

ERROR for individual 313 at marker iteration_3704
	Parent: {'A': ['5'], 'B': ['2']}
	Fawkes call for current_ID: 3,0

ERROR for individual 315 at marker iteration_3704
	Parent: {'A': ['5'], 'B': ['2']}
	Fawkes call for current_ID: 3,0

ERROR for individual 318 at marker iteration_3704
	Parent: {'A': ['5'], 'B': ['2']}
	Fawkes call for current_ID: 3,0

ERROR for individual 315 at marker iteration_3716
	Parent: {'A': ['2'], 'B': ['5']}
	Fawkes call for current_ID: 0,3

ERROR for individual 210 at marker iteration_3718
	Parent: {'A': ['1'], 'B': ['4']}
	Fawkes call for current_ID: 0,3

ERROR for individual 204 at marker iteration_3722
	Child: {'A': ['5'], 'B': ['3']}
	Fawkes call for current_ID: 4,0

ERROR for individual 209 at marker iteration_3739
	Child: {'B': ['1', '2']}
	Fawkes call: 0,2

ERROR for individual 401 at marker iteration_3744
	Parent 1 is: {'A': ['3'], 'N': [None]}
	Parent 2 is: B3,B1
	Fawkes call for current_ID: 0,7

ERROR for individual 318 at marker iteration_3754
	Parent: {'A': ['1'], 'B': ['3']}
	Fawkes call for current_ID: 0,2

ERROR for individual 413 at marker iteration_3755
	Parent: {'A': ['4'], 'B': ['4']}
	Fawkes call for current_ID: 2,0

ERROR for individual 305 at marker iteration_3756
	Parent 1 is: {'B': ['4'], 'N': [None]}
	Parent 2 is: A2,A3
	Fawkes call for current_ID: 7,0

ERROR for individual 312 at marker iteration_3757
	Parent 1 is: {'B': ['2'], 'N': [None]}
	Parent 2 is: A1,N
	Fawkes call for current_ID: 8,0

ERROR for individual 204 at marker iteration_3761
	Child: {'A': ['4'], 'B': ['4']}
	Fawkes call for current_ID: 3,0

ERROR for individual 411 at marker iteration_3762
	Parent: {'A': ['5'], 'B': ['4']}
	Fawkes call for current_ID: 4,0

ERROR for individual 204 at marker iteration_3773
	Child: {'A': ['5'], 'B': ['4']}
	Fawkes call for current_ID: 0,2

ERROR for individual 204 at marker iteration_3789
	Child: {'A': ['1'], 'B': ['5']}
	Fawkes call for current_ID: 0,3

ERROR for individual 317 at marker iteration_3793
	Parent: {'A': ['4'], 'B': ['1']}
	Fawkes call for current_ID: 2,0

ERROR for individual 407 at marker iteration_3827
	Parent 1 is: {'B': ['2'], 'N': [None]}
	Parent 2 is: N,B4
	Fawkes call for current_ID: 3,0

ERROR for individual 305 at marker iteration_3832
	Parent 1 is: {'A': ['3'], 'N': [None]}
	Parent 2 is: B2,N
	Fawkes call for current_ID: 0,4

ERROR for individual 412 at marker iteration_3834
	Parent 1 is: {'B': ['1'], 'N': [None]}
	Parent 2 is: B1,B6
	Fawkes call for current_ID: 3,0

ERROR for individual 312 at marker iteration_3852
	Parent 1 is: {'A': ['4'], 'N': [None]}
	Parent 2 is: B3,B1
	Fawkes call for current_ID: 0,2

ERROR for individual 413 at marker iteration_3858
	Parent: {'A': ['3'], 'B': ['4']}
	Fawkes call for current_ID: 0,3

ERROR for individual 308 at marker iteration_3863
	Child: {'B': ['1'], 'N': [None]}
	Fawkes call: 0,2

ERROR for individual 315 at marker iteration_3872
	Parent: {'B': ['4', '4']}
	Fawkes call for current_ID: 0,3

ERROR for individual 320 at marker iteration_3877
	Parent: {'A': ['4'], 'B': ['1']}
	Fawkes call for current_ID: 2,0

ERROR for individual 101 at marker iteration_3884
	Child: {'A': ['3'], 'B': ['2']}
	Fawkes call for current_ID: 2,0

ERROR for individual 404 at marker iteration_3889
	Parent: {'A': ['1'], 'B': ['3']}
	Fawkes call for current_ID: 0,2

ERROR for individual 104 at marker iteration_3908
	Child: {'A': ['4'], 'B': ['3']}
	Fawkes call for current_ID: 0,2

ERROR for individual 313 at marker iteration_3908
	Parent: {'A': ['4'], 'B': ['3']}
	Fawkes call for current_ID: 0,2

ERROR for individual 209 at marker iteration_3918
	Parent: {'A': ['5'], 'B': ['2']}
	Fawkes call for current_ID: 2,0

ERROR for individual 203 at marker iteration_3927
	Parent: {'A': ['3'], 'B': ['5']}
	Fawkes call for current_ID: 2,0

ERROR for individual 205 at marker iteration_3927
	Parent: {'A': ['3'], 'B': ['5']}
	Fawkes call for current_ID: 2,0

ERROR for individual 309 at marker iteration_3944
	Child: {'A': ['5'], 'B': ['2']}
	Fawkes call for current_ID: 3,0

ERROR for individual 403 at marker iteration_3947
	Parent 1 is: {'A': ['2'], 'N': [None]}
	Parent 2 is: N,B2
	Fawkes call for current_ID: 0,9

ERROR for individual 307 at marker iteration_3959
	Child: {'A': ['5'], 'B': ['1']}
	Fawkes call for current_ID: 2,0

ERROR for individual 306 at marker iteration_3959
	Child: {'A': ['5'], 'B': ['1']}
	Fawkes call for current_ID: 4,0

ERROR for individual 307 at marker iteration_4003
	Child: {'A': ['4'], 'B': ['3']}
	Fawkes call for current_ID: 0,2

ERROR for individual 209 at marker iteration_4005
	Parent: {'A': ['2'], 'B': ['5']}
	Fawkes call for current_ID: 0,2

ERROR for individual 210 at marker iteration_4005
	Parent: {'A': ['2'], 'B': ['5']}
	Fawkes call for current_ID: 0,2

ERROR for individual 312 at marker iteration_4016
	Parent: {'A': ['3'], 'B': ['1']}
	Fawkes call for current_ID: 2,0

ERROR for individual 303 at marker iteration_4024
	Parent 1 is: {'A': ['1'], 'N': [None]}
	Parent 2 is: N,B5
	Fawkes call for current_ID: 0,3

ERROR for individual 101 at marker iteration_4028
	Child: {'A': ['2'], 'B': ['3']}
	Fawkes call for current_ID: 0,2

ERROR for individual 103 at marker iteration_4034
	Child: {'A': ['5'], 'B': ['1']}
	Fawkes call for current_ID: 2,0

ERROR for individual 401 at marker iteration_4037
	Parent: {'A': ['2'], 'B': ['4']}
	Fawkes call for current_ID: 0,3

ERROR for individual 318 at marker iteration_4047
	Parent: {'A': ['4'], 'B': ['4']}
	Fawkes call for current_ID: 3,0

ERROR for individual 210 at marker iteration_4061
	Parent 1 is: {'A': ['5'], 'N': [None]}
	Parent 2 is: B1,B6
	Fawkes call for current_ID: 0,2

ERROR for individual 201 at marker iteration_4064
	Child: set(['A5', 'N'])
	Spouse: set(['N'])
	Fawkes call for current_ID: 3,0

ERROR for individual 205 at marker iteration_4075
	Parent 1 is: {'B': ['4'], 'N': [None]}
	Parent 2 is: A1,A2
	Fawkes call for current_ID: 6,0

ERROR for individual 104 at marker iteration_4078
	Child: set(['A6', 'N'])
	Spouse: set(['N'])
	Fawkes call for current_ID: 4,0

ERROR for individual 209 at marker iteration_4081
	Child: {'B': ['1'], 'N': [None]}
	Fawkes call: 0,3

ERROR for individual 204 at marker iteration_4086
	Child: {'A': ['5'], 'B': ['2']}
	Fawkes call for current_ID: 4,0

ERROR for individual 209 at marker iteration_4099
	Child: set(['A4', 'N'])
	Spouse: set(['A1', 'N'])
	Fawkes call for current_ID: 3,0

ERROR for individual 302 at marker iteration_4111
	Parent: {'A': ['3'], 'B': ['2']}
	Fawkes call for current_ID: 2,0

ERROR for individual 304 at marker iteration_4111
	Parent: {'A': ['3'], 'B': ['2']}
	Fawkes call for current_ID: 2,0

ERROR for individual 412 at marker iteration_4113
	Parent 1 is: {'B': ['4'], 'N': [None]}
	Parent 2 is: A3,A2
	Fawkes call for current_ID: 4,0

ERROR for individual 202 at marker iteration_4115
	Child: {'A': ['4'], 'B': ['2']}
	Fawkes call for current_ID: 2,0

ERROR for individual 306 at marker iteration_4129
	Child: {'A': ['4'], 'B': ['4']}
	Fawkes call for current_ID: 0,2

ERROR for individual 405 at marker iteration_4137
	Parent 1 is: {'B': ['4'], 'N': [None]}
	Parent 2 is: A1,N
	Fawkes call for current_ID: 5,0

ERROR for individual 102 at marker iteration_4139
	Child: {'A': ['4'], 'B': ['4']}
	Fawkes call for current_ID: 0,3

ERROR for individual 101 at marker iteration_4139
	Child: {'A': ['4'], 'B': ['4']}
	Fawkes call for current_ID: 0,3

ERROR for individual 305 at marker iteration_4142
	Child: set(['A6', 'N'])
	Spouse: set(['N'])
	Fawkes call for current_ID: 5,0

ERROR for individual 308 at marker iteration_4154
	Child: {'A': ['5'], 'B': ['5']}
	Fawkes call for current_ID: 3,0

ERROR for individual 309 at marker iteration_4154
	Child: {'A': ['5'], 'B': ['5']}
	Fawkes call for current_ID: 3,0

ERROR for individual 310 at marker iteration_4158
	Parent: {'A': ['4'], 'B': ['4']}
	Fawkes call for current_ID: 3,0

ERROR for individual 318 at marker iteration_4160
	Child: {'A': ['5'], 'B': ['2']}
	Fawkes call for current_ID: 4,0

ERROR for individual 312 at marker iteration_4161
	Parent 1 is: {'B': ['2'], 'N': [None]}
	Parent 2 is: B2,B1
	Fawkes call for current_ID: 3,0

ERROR for individual 205 at marker iteration_4171
	Parent: {'A': ['4'], 'B': ['1']}
	Fawkes call for current_ID: 2,0

ERROR for individual 104 at marker iteration_4172
	Child: {'A': ['3'], 'B': ['3']}
	Fawkes call for current_ID: 2,0

ERROR for individual 208 at marker iteration_4179
	Child: {'A': ['3'], 'B': ['3']}
	Fawkes call for current_ID: 0,2

ERROR for individual 316 at marker iteration_4184
	Child: {'A': ['1'], 'B': ['4']}
	Fawkes call for current_ID: 0,3

ERROR for individual 408 at marker iteration_4189
	Parent 1 is: {'A': ['1'], 'N': [None]}
	Parent 2 is: N,A4
	Fawkes call for current_ID: 0,3

ERROR for individual 203 at marker iteration_4192
	Parent: {'A': ['2'], 'B': ['4']}
	Fawkes call for current_ID: 0,2

ERROR for individual 205 at marker iteration_4192
	Parent: {'A': ['2'], 'B': ['4']}
	Fawkes call for current_ID: 0,2

ERROR for individual 306 at marker iteration_4193
	Child: set(['A7', 'N'])
	Spouse: set(['N'])
	Fawkes call for current_ID: 4,0

ERROR for individual 312 at marker iteration_4197
	Parent 1 is: {'B': ['4'], 'N': [None]}
	Parent 2 is: B2,B4
	Fawkes call for current_ID: 6,0

ERROR for individual 412 at marker iteration_4201
	Parent 1 is: {'B': ['1'], 'N': [None]}
	Parent 2 is: A1,N
	Fawkes call for current_ID: 2,0

ERROR for individual 318 at marker iteration_4217
	Parent: {'A': ['3'], 'B': ['4']}
	Fawkes call for current_ID: 0,3

ERROR for individual 310 at marker iteration_4217
	Parent: {'A': ['3'], 'B': ['4']}
	Fawkes call for current_ID: 0,3

ERROR for individual 319 at marker iteration_4218
	Child: {'A': ['5'], 'B': ['4']}
	Fawkes call for current_ID: 3,0

ERROR for individual 203 at marker iteration_4219
	Parent: {'A': ['1'], 'B': ['3']}
	Fawkes call for current_ID: 0,2

ERROR for individual 406 at marker iteration_4225
	Parent 1 is: {'A': ['5'], 'N': [None]}
	Parent 2 is: N,B5
	Fawkes call for current_ID: 0,2

ERROR for individual 202 at marker iteration_4229
	Child: {'B': ['2', '5']}
	Fawkes call: 0,4

ERROR for individual 315 at marker iteration_4231
	Parent: {'A': ['3'], 'B': ['3']}
	Fawkes call for current_ID: 0,2

ERROR for individual 202 at marker iteration_4243
	Child: {'B': ['1', '5']}
	Fawkes call: 0,4

ERROR for individual 305 at marker iteration_4251
	Parent: {'A': ['4'], 'B': ['4']}
	Fawkes call for current_ID: 3,0

ERROR for individual 303 at marker iteration_4259
	Parent: {'A': ['1'], 'B': ['4']}
	Fawkes call for current_ID: 0,3

ERROR for individual 204 at marker iteration_4265
	Child: {'A': ['4'], 'B': ['1']}
	Fawkes call for current_ID: 2,0

ERROR for individual 308 at marker iteration_4272
	Parent: {'A': ['3'], 'B': ['4']}
	Fawkes call for current_ID: 0,2

ERROR for individual 201 at marker iteration_4280
	Parent 1 is: {'A': ['5'], 'N': [None]}
	Parent 2 is: B5,N
	Fawkes call for current_ID: 0,9

ERROR for individual 406 at marker iteration_4292
	Parent: {'A': ['4'], 'B': ['2']}
	Fawkes call for current_ID: 2,0

ERROR for individual 301 at marker iteration_4295
	Parent: {'A': ['3'], 'B': ['2']}
	Fawkes call for current_ID: 2,0

ERROR for individual 312 at marker iteration_4310
	Parent 1 is: {'A': ['1'], 'N': [None]}
	Parent 2 is: B1,B3
	Fawkes call for current_ID: 0,7

ERROR for individual 302 at marker iteration_4315
	Parent 1 is: {'A': ['5'], 'N': [None]}
	Parent 2 is: N,B2
	Fawkes call for current_ID: 0,4

ERROR for individual 403 at marker iteration_4322
	Parent 1 is: {'B': ['3'], 'N': [None]}
	Parent 2 is: A1,A4
	Fawkes call for current_ID: 2,0

ERROR for individual 412 at marker iteration_4342
	Parent: {'A': ['1'], 'B': ['4']}
	Fawkes call for current_ID: 0,3

ERROR for individual 317 at marker iteration_4347
	Parent: {'A': ['2'], 'B': ['4']}
	Fawkes call for current_ID: 0,3

ERROR for individual 313 at marker iteration_4357
	Parent 1 is: {'A': ['2'], 'N': [None]}
	Parent 2 is: A2,A2
	Fawkes call for current_ID: 0,2

ERROR for individual 317 at marker iteration_4357
	Parent 1 is: {'A': ['2'], 'N': [None]}
	Parent 2 is: A2,A2
	Fawkes call for current_ID: 0,2

ERROR for individual 410 at marker iteration_4359
	Parent 1 is: {'A': ['4'], 'N': [None]}
	Parent 2 is: A3,A2
	Fawkes call for current_ID: 0,3

ERROR for individual 209 at marker iteration_4361
	Child: {'A': ['2'], 'B': ['5']}
	Fawkes call for current_ID: 0,2

ERROR for individual 410 at marker iteration_4361
	Parent: {'A': ['2'], 'B': ['5']}
	Fawkes call for current_ID: 0,2

ERROR for individual 307 at marker iteration_4381
	Child: {'A': ['3'], 'B': ['3']}
	Fawkes call for current_ID: 2,0

ERROR for individual 308 at marker iteration_4397
	Parent: {'A': ['5'], 'B': ['2']}
	Fawkes call for current_ID: 4,0

ERROR for individual 401 at marker iteration_4411
	Parent: {'A': ['5'], 'B': ['2']}
	Fawkes call for current_ID: 3,0

ERROR for individual 413 at marker iteration_4425
	Parent 1 is: {'A': ['4'], 'N': [None]}
	Parent 2 is: A2,A2
	Fawkes call for current_ID: 0,2

ERROR for individual 206 at marker iteration_4431
	Child: {'A': ['4'], 'B': ['3']}
	Fawkes call for current_ID: 0,2

ERROR for individual 312 at marker iteration_4445
	Parent 1 is: {'B': ['3'], 'N': [None]}
	Parent 2 is: A4,N
	Fawkes call for current_ID: 3,0

ERROR for individual 411 at marker iteration_4450
	Parent: {'A': ['2'], 'B': ['3']}
	Fawkes call for current_ID: 0,2

ERROR for individual 301 at marker iteration_4453
	Parent: {'A': ['5'], 'B': ['1']}
	Fawkes call for current_ID: 2,0

ERROR for individual 317 at marker iteration_4457
	Parent: {'A': ['3'], 'B': ['4']}
	Fawkes call for current_ID: 2,0

ERROR for individual 311 at marker iteration_4464
	Child: {'A': ['1'], 'B': ['5']}
	Fawkes call for current_ID: 0,4

ERROR for individual 317 at marker iteration_4473
	Parent 1 is: {'A': ['1'], 'N': [None]}
	Parent 2 is: N,B2
	Fawkes call for current_ID: 0,4

ERROR for individual 401 at marker iteration_4482
	Parent: {'A': ['3'], 'B': ['1']}
	Fawkes call for current_ID: 2,0

ERROR for individual 308 at marker iteration_4494
	Child: set(['A5', 'N'])
	Spouse: set(['N'])
	Fawkes call for current_ID: 3,0

ERROR for individual 304 at marker iteration_4496
	Parent 1 is: {'A': ['1'], 'N': [None]}
	Parent 2 is: B5,N
	Fawkes call for current_ID: 0,2

ERROR for individual 407 at marker iteration_4501
	Parent: {'A': ['5'], 'B': ['3']}
	Fawkes call for current_ID: 0,2

ERROR for individual 407 at marker iteration_4504
	Parent 1 is: {'A': ['2'], 'N': [None]}
	Parent 2 is: A2,A4
	Fawkes call for current_ID: 0,5

ERROR for individual 103 at marker iteration_4505
	Child: {'A': ['5'], 'B': ['3']}
	Fawkes call for current_ID: 4,0

ERROR for individual 309 at marker iteration_4506
	Child: {'A': ['4'], 'B': ['4']}
	Fawkes call for current_ID: 0,2

ERROR for individual 405 at marker iteration_4510
	Parent: {'A': ['5'], 'B': ['5']}
	Fawkes call for current_ID: 2,0

ERROR for individual 402 at marker iteration_4525
	Child: {'A': ['5'], 'B': ['3']}
	Fawkes call for current_ID: 3,0

ERROR for individual 206 at marker iteration_4540
	Child: {'A': ['5'], 'B': ['4']}
	Fawkes call for current_ID: 2,0

ERROR for individual 207 at marker iteration_4540
	Child: {'A': ['5'], 'B': ['4']}
	Fawkes call for current_ID: 0,2

ERROR for individual 305 at marker iteration_4610
	Parent: {'A': ['3'], 'B': ['3']}
	Fawkes call for current_ID: 0,2

ERROR for individual 302 at marker iteration_4610
	Parent: {'A': ['3'], 'B': ['3']}
	Fawkes call for current_ID: 0,2

ERROR for individual 304 at marker iteration_4610
	Parent: {'A': ['3'], 'B': ['3']}
	Fawkes call for current_ID: 0,2

ERROR for individual 309 at marker iteration_4613
	Child: {'A': ['1'], 'B': ['5']}
	Fawkes call for current_ID: 0,2

ERROR for individual 207 at marker iteration_4623
	Child: {'A': ['5'], 'B': ['3']}
	Fawkes call for current_ID: 3,0

ERROR for individual 202 at marker iteration_4635
	Child: {'B': ['2', '4']}
	Fawkes call: 0,3

ERROR for individual 203 at marker iteration_4652
	Child: {'A': ['1'], 'B': ['5']}
	Fawkes call for current_ID: 0,2

ERROR for individual 204 at marker iteration_4662
	Child: {'A': ['1'], 'B': ['3']}
	Fawkes call for current_ID: 0,2

ERROR for individual 402 at marker iteration_4663
	Parent: {'A': ['5'], 'B': ['3']}
	Fawkes call for current_ID: 4,0

ERROR for individual 101 at marker iteration_4670
	Child: {'A': ['3'], 'B': ['5']}
	Fawkes call for current_ID: 2,0

ERROR for individual 403 at marker iteration_4675
	Parent: {'A': ['5'], 'B': ['2']}
	Fawkes call for current_ID: 2,0

ERROR for individual 204 at marker iteration_4681
	Child: {'A': ['5'], 'B': ['3']}
	Fawkes call for current_ID: 3,0

ERROR for individual 319 at marker iteration_4685
	Child: {'B': ['6'], 'N': [None]}
	Fawkes call: 0,4

ERROR for individual 209 at marker iteration_4688
	Child: set(['A2', 'A6'])
	Spouse: set(['A1', 'A2'])
	Fawkes call for current_ID: 2,0

ERROR for individual 208 at marker iteration_4696
	Parent: {'A': ['4'], 'B': ['5']}
	Fawkes call for current_ID: 0,2

ERROR for individual 201 at marker iteration_4696
	Parent: {'A': ['4'], 'B': ['5']}
	Fawkes call for current_ID: 0,2

ERROR for individual 103 at marker iteration_4697
	Child: {'A': ['1'], 'B': ['3']}
	Fawkes call for current_ID: 0,2

ERROR for individual 208 at marker iteration_4713
	Parent: {'A': ['1'], 'B': ['3']}
	Fawkes call for current_ID: 0,2

ERROR for individual 405 at marker iteration_4734
	Parent 1 is: {'A': ['2'], 'N': [None]}
	Parent 2 is: B4,N
	Fawkes call for current_ID: 0,7

ERROR for individual 306 at marker iteration_4750
	Parent 1 is: {'A': ['5'], 'N': [None]}
	Parent 2 is: A2,A1
	Fawkes call for current_ID: 0,3

ERROR for individual 309 at marker iteration_4758
	Child: {'A': ['5'], 'B': ['1']}
	Fawkes call for current_ID: 4,0

ERROR for individual 308 at marker iteration_4785
	Parent 1 is: {'A': ['4'], 'N': [None]}
	Parent 2 is: B2,N
	Fawkes call for current_ID: 0,3

ERROR for individual 413 at marker iteration_4795
	Parent 1 is: {'A': ['2'], 'N': [None]}
	Parent 2 is: B4,N
	Fawkes call for current_ID: 0,2

ERROR for individual 103 at marker iteration_4813
	Child: {'A': ['2'], 'B': ['4']}
	Fawkes call for current_ID: 0,2

ERROR for individual 202 at marker iteration_4815
	Child: {'A': ['4'], 'B': ['5']}
	Fawkes call for current_ID: 2,0

ERROR for individual 305 at marker iteration_4823
	Parent 1 is: {'A': ['2'], 'N': [None]}
	Parent 2 is: A4,A1
	Fawkes call for current_ID: 0,5

ERROR for individual 314 at marker iteration_4834
	Child: {'A': ['4'], 'B': ['3']}
	Fawkes call for current_ID: 0,2

ERROR for individual 320 at marker iteration_4852
	Parent: {'A': ['2'], 'B': ['5']}
	Fawkes call for current_ID: 0,2

ERROR for individual 412 at marker iteration_4857
	Parent: {'A': ['5'], 'B': ['3']}
	Fawkes call for current_ID: 0,2

ERROR for individual 413 at marker iteration_4857
	Parent: {'A': ['5'], 'B': ['3']}
	Fawkes call for current_ID: 3,0

ERROR for individual 407 at marker iteration_4868
	Parent: {'A': ['5'], 'B': ['3']}
	Fawkes call for current_ID: 0,2

ERROR for individual 412 at marker iteration_4874
	Parent: {'A': ['5'], 'B': ['2']}
	Fawkes call for current_ID: 3,0

ERROR for individual 313 at marker iteration_4881
	Child: {'A': ['5'], 'B': ['4']}
	Fawkes call for current_ID: 0,3

ERROR for individual 209 at marker iteration_4896
	Child: {'A': ['1'], 'B': ['5']}
	Fawkes call for current_ID: 0,4

ERROR for individual 408 at marker iteration_4896
	Parent: {'A': ['1'], 'B': ['5']}
	Fawkes call for current_ID: 0,3

ERROR for individual 410 at marker iteration_4896
	Parent: {'A': ['1'], 'B': ['5']}
	Fawkes call for current_ID: 0,3

ERROR for individual 203 at marker iteration_4898
	Child: {'A': ['4'], 'B': ['3']}
	Fawkes call for current_ID: 3,0

ERROR for individual 319 at marker iteration_4913
	Child: {'A': ['4'], 'B': ['2']}
	Fawkes call for current_ID: 2,0

ERROR for individual 317 at marker iteration_4925
	Parent: {'A': ['2'], 'B': ['4']}
	Fawkes call for current_ID: 0,2

ERROR for individual 318 at marker iteration_4925
	Parent: {'A': ['2'], 'B': ['4']}
	Fawkes call for current_ID: 0,2

ERROR for individual 308 at marker iteration_4925
	Parent: {'A': ['2'], 'B': ['4']}
	Fawkes call for current_ID: 0,2

ERROR for individual 312 at marker iteration_4925
	Parent: {'A': ['2'], 'B': ['4']}
	Fawkes call for current_ID: 0,2

ERROR for individual 405 at marker iteration_4931
	Parent: {'A': ['3'], 'B': ['3']}
	Fawkes call for current_ID: 2,0

ERROR for individual 407 at marker iteration_4931
	Parent: {'A': ['3'], 'B': ['3']}
	Fawkes call for current_ID: 2,0

ERROR for individual 302 at marker iteration_4932
	Parent: {'A': ['5'], 'B': ['2']}
	Fawkes call for current_ID: 3,0

ERROR for individual 304 at marker iteration_4932
	Parent: {'A': ['5'], 'B': ['2']}
	Fawkes call for current_ID: 3,0

ERROR for individual 208 at marker iteration_4935
	Child: {'A': ['5'], 'B': ['1']}
	Fawkes call for current_ID: 4,0

ERROR for individual 306 at marker iteration_4938
	Parent: {'A': ['1'], 'B': ['4']}
	Fawkes call for current_ID: 0,3

ERROR for individual 408 at marker iteration_4939
	Parent 1 is: {'A': ['4'], 'N': [None]}
	Parent 2 is: A1,A1
	Fawkes call for current_ID: 0,4

ERROR for individual 413 at marker iteration_4941
	Parent 1 is: {'A': ['1'], 'N': [None]}
	Parent 2 is: A5,A1
	Fawkes call for current_ID: 0,3

ERROR for individual 302 at marker iteration_4953
	Parent: {'A': ['3'], 'B': ['4']}
	Fawkes call for current_ID: 0,2

ERROR for individual 310 at marker iteration_4979
	Child: {'A': ['5'], 'B': ['4']}
	Fawkes call for current_ID: 4,0

ERROR for individual 101 at marker iteration_4989
	Child: {'A': ['5'], 'B': ['1']}
	Fawkes call for current_ID: 3,0

ERROR for individual 104 at marker iteration_4992
	Child: {'B': ['1', '3']}
	Fawkes call: 0,2

ERROR for individual 312 at marker iteration_4995
	Parent: {'A': ['4'], 'B': ['4']}
	Fawkes call for current_ID: 2,0

ERROR for individual 209 at marker iteration_4996
	Child: {'A': ['3'], 'B': ['1']}
	Fawkes call for current_ID: 2,0

ERROR for individual 209 at marker iteration_4997
	Parent: {'A': ['2'], 'B': ['4']}
	Fawkes call for current_ID: 0,2

ERROR for individual 206 at marker iteration_5008
	Child: {'A': ['4'], 'B': ['3']}
	Fawkes call for current_ID: 3,0

ERROR for individual 308 at marker iteration_5013
	Parent: {'A': ['4'], 'B': ['2']}
	Fawkes call for current_ID: 3,0

ERROR for individual 301 at marker iteration_5017
	Parent 1 is: {'A': ['1'], 'N': [None]}
	Parent 2 is: B4,B5
	Fawkes call for current_ID: 0,6

ERROR for individual 410 at marker iteration_5022
	Parent 1 is: {'A': ['2'], 'N': [None]}
	Parent 2 is: A2,A3
	Fawkes call for current_ID: 0,2

ERROR for individual 319 at marker iteration_5044
	Child: {'A': ['4'], 'B': ['3']}
	Fawkes call for current_ID: 0,2

ERROR for individual 201 at marker iteration_5045
	Parent 1 is: {'A': ['5'], 'N': [None]}
	Parent 2 is: B3,N
	Fawkes call for current_ID: 0,4

ERROR for individual 306 at marker iteration_5049
	Child: {'A': ['4'], 'B': ['4']}
	Fawkes call for current_ID: 0,3

ERROR for individual 411 at marker iteration_5052
	Parent: {'A': ['2'], 'B': ['4']}
	Fawkes call for current_ID: 0,2

ERROR for individual 408 at marker iteration_5085
	Parent: {'A': ['4'], 'B': ['4']}
	Fawkes call for current_ID: 3,0

ERROR for individual 410 at marker iteration_5085
	Parent: {'A': ['4'], 'B': ['4']}
	Fawkes call for current_ID: 0,3

ERROR for individual 306 at marker iteration_5104
	Parent: {'A': ['1'], 'B': ['3']}
	Fawkes call for current_ID: 0,2

ERROR for individual 404 at marker iteration_5115
	Parent: {'A': ['1'], 'B': ['5']}
	Fawkes call for current_ID: 0,2

ERROR for individual 302 at marker iteration_5122
	Parent 1 is: {'B': ['4'], 'N': [None]}
	Parent 2 is: B5,B2
	Fawkes call for current_ID: 5,0

ERROR for individual 404 at marker iteration_5141
	Parent: {'A': ['3'], 'B': ['3']}
	Fawkes call for current_ID: 0,2

ERROR for individual 311 at marker iteration_5145
	Child: {'A': ['3'], 'B': ['4']}
	Fawkes call for current_ID: 2,0

ERROR for individual 314 at marker iteration_5151
	Child: {'B': ['5'], 'N': [None]}
	Fawkes call: 0,2

ERROR for individual 317 at marker iteration_5153
	Parent: {'A': ['2'], 'B': ['4']}
	Fawkes call for current_ID: 0,2

ERROR for individual 312 at marker iteration_5153
	Parent: {'A': ['2'], 'B': ['4']}
	Fawkes call for current_ID: 0,2

ERROR for individual 210 at marker iteration_5158
	Parent: {'A': ['3'], 'B': ['2']}
	Fawkes call for current_ID: 2,0

ERROR for individual 314 at marker iteration_5171
	Child: {'A': ['4'], 'B': ['3']}
	Fawkes call for current_ID: 0,2

ERROR for individual 405 at marker iteration_5181
	Parent 1 is: {'B': ['5'], 'N': [None]}
	Parent 2 is: A3,A1
	Fawkes call for current_ID: 7,0

ERROR for individual 102 at marker iteration_5190
	Child: {'A': ['3'], 'B': ['3']}
	Fawkes call for current_ID: 2,0

ERROR for individual 315 at marker iteration_5194
	Child: {'A': ['1'], 'B': ['4']}
	Fawkes call for current_ID: 0,2

ERROR for individual 310 at marker iteration_5195
	Parent: {'A': ['1'], 'B': ['4']}
	Fawkes call for current_ID: 0,3

ERROR for individual 317 at marker iteration_5202
	Parent 1 is: {'B': ['1'], 'N': [None]}
	Parent 2 is: A1,A4
	Fawkes call for current_ID: 5,0

ERROR for individual 407 at marker iteration_5213
	Parent 1 is: {'A': ['4'], 'N': [None]}
	Parent 2 is: N,B1
	Fawkes call for current_ID: 0,4

ERROR for individual 303 at marker iteration_5215
	Parent: {'A': ['1'], 'B': ['3']}
	Fawkes call for current_ID: 0,2

ERROR for individual 308 at marker iteration_5220
	Child: {'A': ['4'], 'B': ['4']}
	Fawkes call for current_ID: 0,3

ERROR for individual 401 at marker iteration_5224
	Parent: {'A': ['3'], 'B': ['2']}
	Fawkes call for current_ID: 2,0

ERROR for individual 310 at marker iteration_5225
	Child: {'A': ['2'], 'B': ['3']}
	Fawkes call for current_ID: 0,2

ERROR for individual 311 at marker iteration_5225
	Child: {'A': ['2'], 'B': ['3']}
	Fawkes call for current_ID: 0,2

ERROR for individual 208 at marker iteration_5228
	Parent: {'A': ['3'], 'B': ['5']}
	Fawkes call for current_ID: 2,0

ERROR for individual 203 at marker iteration_5228
	Parent: {'A': ['3'], 'B': ['5']}
	Fawkes call for current_ID: 2,0

ERROR for individual 405 at marker iteration_5235
	Parent 1 is: {'A': ['1'], 'N': [None]}
	Parent 2 is: B3,N
	Fawkes call for current_ID: 0,5

ERROR for individual 409 at marker iteration_5237
	Parent 1 is: {'B': ['5'], 'N': [None]}
	Parent 2 is: B4,B1
	Fawkes call for current_ID: 4,0

ERROR for individual 318 at marker iteration_5269
	Parent 1 is: {'A': ['2'], 'N': [None]}
	Parent 2 is: A3,A3
	Fawkes call for current_ID: 0,2

ERROR for individual 410 at marker iteration_5270
	Parent: {'A': ['5'], 'B': ['2']}
	Fawkes call for current_ID: 3,0

ERROR for individual 207 at marker iteration_5271
	Child: {'A': ['1'], 'B': ['5']}
	Fawkes call for current_ID: 0,4

ERROR for individual 316 at marker iteration_5273
	Child: {'A': ['5'], 'B': ['5']}
	Fawkes call for current_ID: 4,0

ERROR for individual 201 at marker iteration_5291
	Parent: {'A': ['3'], 'B': ['1']}
	Fawkes call for current_ID: 2,0

ERROR for individual 101 at marker iteration_5300
	Child: {'A': ['3'], 'B': ['5']}
	Fawkes call for current_ID: 2,0

ERROR for individual 208 at marker iteration_5305
	Child: {'A': ['3'], 'B': ['4']}
	Fawkes call for current_ID: 0,2

ERROR for individual 410 at marker iteration_5305
	Parent: {'A': ['3'], 'B': ['4']}
	Fawkes call for current_ID: 0,3

ERROR for individual 209 at marker iteration_5309
	Child: {'A': ['5'], 'B': ['1']}
	Fawkes call for current_ID: 2,0

ERROR for individual 405 at marker iteration_5332
	Parent: {'A': ['4'], 'B': ['5']}
	Fawkes call for current_ID: 0,4

ERROR for individual 406 at marker iteration_5332
	Parent: {'A': ['4'], 'B': ['5']}
	Fawkes call for current_ID: 0,2

ERROR for individual 407 at marker iteration_5332
	Parent: {'A': ['4'], 'B': ['5']}
	Fawkes call for current_ID: 0,4

ERROR for individual 412 at marker iteration_5356
	Parent: {'A': ['5'], 'B': ['2']}
	Fawkes call for current_ID: 4,0

ERROR for individual 320 at marker iteration_5368
	Parent: {'A': ['5'], 'B': ['3']}
	Fawkes call for current_ID: 3,0

ERROR for individual 401 at marker iteration_5369
	Parent 1 is: {'A': ['5'], 'N': [None]}
	Parent 2 is: N,B3
	Fawkes call for current_ID: 0,2

ERROR for individual 413 at marker iteration_5374
	Parent: {'A': ['1'], 'B': ['3']}
	Fawkes call for current_ID: 0,2

ERROR for individual 204 at marker iteration_5384
	Child: {'A': ['1'], 'B': ['5']}
	Fawkes call for current_ID: 0,3

ERROR for individual 315 at marker iteration_5385
	Parent: {'A': ['3'], 'B': ['4']}
	Fawkes call for current_ID: 2,0

ERROR for individual 317 at marker iteration_5385
	Parent: {'A': ['3'], 'B': ['4']}
	Fawkes call for current_ID: 0,2

ERROR for individual 312 at marker iteration_5385
	Parent: {'A': ['3'], 'B': ['4']}
	Fawkes call for current_ID: 0,2

ERROR for individual 301 at marker iteration_5404
	Parent: {'A': ['5'], 'B': ['3']}
	Fawkes call for current_ID: 2,0

ERROR for individual 401 at marker iteration_5415
	Parent 1 is: {'B': ['1'], 'N': [None]}
	Parent 2 is: N,B1
	Fawkes call for current_ID: 2,0

ERROR for individual 401 at marker iteration_5426
	Parent: {'A': ['4'], 'B': ['1']}
	Fawkes call for current_ID: 3,0

ERROR for individual 405 at marker iteration_5429
	Parent: {'A': ['3'], 'B': ['3']}
	Fawkes call for current_ID: 0,2

ERROR for individual 406 at marker iteration_5429
	Parent: {'A': ['3'], 'B': ['3']}
	Fawkes call for current_ID: 0,2

ERROR for individual 406 at marker iteration_5438
	Parent 1 is: {'B': ['5'], 'N': [None]}
	Parent 2 is: N,A3
	Fawkes call for current_ID: 2,0

ERROR for individual 407 at marker iteration_5438
	Parent 1 is: {'B': ['5'], 'N': [None]}
	Parent 2 is: N,A3
	Fawkes call for current_ID: 2,0

ERROR for individual 304 at marker iteration_5442
	Parent 1 is: {'A': ['2'], 'N': [None]}
	Parent 2 is: B4,N
	Fawkes call for current_ID: 0,5

ERROR for individual 410 at marker iteration_5457
	Parent 1 is: {'A': ['2'], 'N': [None]}
	Parent 2 is: B2,B6
	Fawkes call for current_ID: 0,3

ERROR for individual 308 at marker iteration_5470
	Parent 1 is: {'B': ['2'], 'N': [None]}
	Parent 2 is: B4,B4
	Fawkes call for current_ID: 3,0

ERROR for individual 320 at marker iteration_5475
	Parent: {'A': ['4'], 'B': ['2']}
	Fawkes call for current_ID: 2,0

ERROR for individual 407 at marker iteration_5491
	Parent: {'A': ['3'], 'B': ['2']}
	Fawkes call for current_ID: 2,0

ERROR for individual 307 at marker iteration_5492
	Child: {'A': ['4'], 'B': ['5']}
	Fawkes call for current_ID: 0,2

ERROR for individual 104 at marker iteration_5501
	Child: {'A': ['4'], 'B': ['5']}
	Fawkes call for current_ID: 2,0

ERROR for individual 306 at marker iteration_5502
	Parent: {'A': ['3'], 'B': ['2']}
	Fawkes call for current_ID: 2,0

ERROR for individual 101 at marker iteration_5505
	Child: {'A': ['4'], 'B': ['4']}
	Fawkes call for current_ID: 0,3

ERROR for individual 206 at marker iteration_5507
	Child: {'A': ['2'], 'B': ['4']}
	Fawkes call for current_ID: 0,2

ERROR for individual 410 at marker iteration_5524
	Parent 1 is: {'A': ['5'], 'N': [None]}
	Parent 2 is: A1,A4
	Fawkes call for current_ID: 0,7

ERROR for individual 308 at marker iteration_5530
	Child: {'A': ['4'], 'B': ['1']}
	Fawkes call for current_ID: 2,0

ERROR for individual 303 at marker iteration_5536
	Parent 1 is: {'B': ['4'], 'N': [None]}
	Parent 2 is: B2,B2
	Fawkes call for current_ID: 5,0

ERROR for individual 412 at marker iteration_5538
	Parent 1 is: {'A': ['1'], 'N': [None]}
	Parent 2 is: A1,A5
	Fawkes call for current_ID: 0,4

ERROR for individual 206 at marker iteration_5539
	Child: {'A': ['2'], 'B': ['5']}
	Fawkes call for current_ID: 0,4

ERROR for individual 406 at marker iteration_5546
	Parent: {'A': ['2'], 'B': ['5']}
	Fawkes call for current_ID: 0,3

ERROR for individual 412 at marker iteration_5548
	Parent: {'A': ['4'], 'B': ['4']}
	Fawkes call for current_ID: 2,0

ERROR for individual 413 at marker iteration_5548
	Parent: {'A': ['4'], 'B': ['4']}
	Fawkes call for current_ID: 2,0

ERROR for individual 410 at marker iteration_5551
	Parent: {'A': ['5'], 'B': ['4']}
	Fawkes call for current_ID: 3,0

ERROR for individual 207 at marker iteration_5565
	Child: {'B': ['1', '8']}
	Fawkes call: 0,5

ERROR for individual 316 at marker iteration_5567
	Child: {'A': ['1'], 'B': ['5']}
	Fawkes call for current_ID: 0,2

ERROR for individual 307 at marker iteration_5580
	Child: {'A': ['2'], 'B': ['4']}
	Fawkes call for current_ID: 0,2

ERROR for individual 302 at marker iteration_5602
	Parent 1 is: {'B': ['1'], 'N': [None]}
	Parent 2 is: B1,B3
	Fawkes call for current_ID: 4,0

ERROR for individual 208 at marker iteration_5603
	Parent 1 is: {'B': ['3'], 'N': [None]}
	Parent 2 is: N,B4
	Fawkes call for current_ID: 5,0

ERROR for individual 306 at marker iteration_5604
	Child: set(['A1', 'A5'])
	Spouse: set(['A1', 'B3'])
	Fawkes call for current_ID: 2,0

ERROR for individual 103 at marker iteration_5611
	Child: {'A': ['3'], 'B': ['4']}
	Fawkes call for current_ID: 2,0

ERROR for individual 315 at marker iteration_5620
	Parent: {'A': ['4'], 'B': ['3']}
	Fawkes call for current_ID: 2,0

ERROR for individual 403 at marker iteration_5624
	Parent 1 is: {'A': ['3'], 'N': [None]}
	Parent 2 is: A3,A2
	Fawkes call for current_ID: 0,4

ERROR for individual 201 at marker iteration_5649
	Parent 1 is: {'B': ['2'], 'N': [None]}
	Parent 2 is: A2,N
	Fawkes call for current_ID: 3,0

ERROR for individual 204 at marker iteration_5695
	Child: {'A': ['3'], 'B': ['4']}
	Fawkes call for current_ID: 0,2

ERROR for individual 101 at marker iteration_5726
	Child: {'B': ['1'], 'N': [None]}
	Fawkes call: 0,5

ERROR for individual 307 at marker iteration_5727
	Child: {'A': ['4'], 'B': ['5']}
	Fawkes call for current_ID: 3,0

ERROR for individual 202 at marker iteration_5735
	Child: {'A': ['4'], 'B': ['3']}
	Fawkes call for current_ID: 0,2

ERROR for individual 310 at marker iteration_5744
	Child: {'A': ['4'], 'B': ['1']}
	Fawkes call for current_ID: 3,0

ERROR for individual 307 at marker iteration_5746
	Child: {'A': ['5'], 'B': ['5']}
	Fawkes call for current_ID: 2,0

ERROR for individual 401 at marker iteration_5746
	Parent: {'A': ['5'], 'B': ['5']}
	Fawkes call for current_ID: 0,4

ERROR for individual 209 at marker iteration_5757
	Child: {'A': ['1'], 'B': ['4']}
	Fawkes call for current_ID: 0,2

ERROR for individual 208 at marker iteration_5757
	Child: {'A': ['1'], 'B': ['4']}
	Fawkes call for current_ID: 0,2

ERROR for individual 409 at marker iteration_5771
	Parent 1 is: {'B': ['1'], 'N': [None]}
	Parent 2 is: A5,A2
	Fawkes call for current_ID: 7,0

ERROR for individual 314 at marker iteration_5772
	Child: {'A': ['4'], 'B': ['4']}
	Fawkes call for current_ID: 0,3

ERROR for individual 316 at marker iteration_5775
	Child: {'A': ['4'], 'B': ['4']}
	Fawkes call for current_ID: 0,3

ERROR for individual 320 at marker iteration_5786
	Parent: {'A': ['5'], 'B': ['2']}
	Fawkes call for current_ID: 4,0

ERROR for individual 203 at marker iteration_5789
	Parent 1 is: {'B': ['4'], 'N': [None]}
	Parent 2 is: A4,N
	Fawkes call for current_ID: 3,0

ERROR for individual 204 at marker iteration_5797
	Child: set(['A3', 'N'])
	Spouse: set(['B2', 'N'])
	Fawkes call for current_ID: 2,0

ERROR for individual 317 at marker iteration_5799
	Parent 1 is: {'A': ['2'], 'N': [None]}
	Parent 2 is: A4,N
	Fawkes call for current_ID: 0,4

ERROR for individual 406 at marker iteration_5807
	Parent 1 is: {'B': ['4'], 'N': [None]}
	Parent 2 is: B5,B1
	Fawkes call for current_ID: 5,0

ERROR for individual 102 at marker iteration_5821
	Child: {'A': ['2'], 'B': ['5']}
	Fawkes call for current_ID: 0,4

ERROR for individual 310 at marker iteration_5827
	Child: {'A': ['1'], 'B': ['5']}
	Fawkes call for current_ID: 0,3

ERROR for individual 402 at marker iteration_5834
	Child: {'A': ['1'], 'B': ['5']}
	Fawkes call for current_ID: 0,2

ERROR for individual 301 at marker iteration_5839
	Parent: {'A': ['2'], 'B': ['4']}
	Fawkes call for current_ID: 0,2

ERROR for individual 408 at marker iteration_5871
	Parent: {'A': ['1'], 'B': ['5']}
	Fawkes call for current_ID: 0,2

ERROR for individual 210 at marker iteration_5872
	Parent 1 is: {'B': ['3'], 'N': [None]}
	Parent 2 is: N,A3
	Fawkes call for current_ID: 4,0

ERROR for individual 410 at marker iteration_5873
	Parent 1 is: {'A': ['3'], 'N': [None]}
	Parent 2 is: A3,A2
	Fawkes call for current_ID: 0,2

ERROR for individual 319 at marker iteration_5875
	Child: {'A': ['1'], 'B': ['5']}
	Fawkes call for current_ID: 0,4

ERROR for individual 412 at marker iteration_5876
	Parent: {'A': ['5'], 'B': ['5']}
	Fawkes call for current_ID: 2,0

ERROR for individual 401 at marker iteration_5898
	Parent 1 is: {'A': ['1'], 'N': [None]}
	Parent 2 is: B2,N
	Fawkes call for current_ID: 0,3

ERROR for individual 307 at marker iteration_5899
	Child: {'A': ['5'], 'B': ['5']}
	Fawkes call for current_ID: 0,4

ERROR for individual 403 at marker iteration_5911
	Parent: {'A': ['5'], 'B': ['4']}
	Fawkes call for current_ID: 3,0

ERROR for individual 318 at marker iteration_5913
	Parent 1 is: {'A': ['3'], 'N': [None]}
	Parent 2 is: A1,A1
	Fawkes call for current_ID: 0,9

ERROR for individual 103 at marker iteration_5914
	Child: {'A': ['4'], 'B': ['3']}
	Fawkes call for current_ID: 2,0

ERROR for individual 403 at marker iteration_5918
	Parent: {'A': ['5'], 'B': ['4']}
	Fawkes call for current_ID: 4,0

ERROR for individual 210 at marker iteration_5927
	Parent 1 is: {'A': ['3'], 'N': [None]}
	Parent 2 is: N,B2
	Fawkes call for current_ID: 0,3

ERROR for individual 306 at marker iteration_5960
	Parent: {'A': ['2'], 'B': ['4']}
	Fawkes call for current_ID: 0,2

ERROR for individual 402 at marker iteration_5974
	Parent 1 is: {'B': ['3'], 'N': [None]}
	Parent 2 is: A1,A3
	Fawkes call for current_ID: 5,0

ERROR for individual 210 at marker iteration_5995
	Parent 1 is: {'A': ['1'], 'N': [None]}
	Parent 2 is: B2,B3
	Fawkes call for current_ID: 0,4

ERROR for individual 206 at marker iteration_5999
	Child: {'A': ['3'], 'B': ['3']}
	Fawkes call for current_ID: 2,0

ERROR for individual 411 at marker iteration_6024
	Parent: {'A': ['2'], 'B': ['4']}
	Fawkes call for current_ID: 0,2

ERROR for individual 201 at marker iteration_6032
	Parent: {'A': ['4'], 'B': ['1']}
	Fawkes call for current_ID: 3,0

ERROR for individual 203 at marker iteration_6032
	Parent: {'A': ['4'], 'B': ['1']}
	Fawkes call for current_ID: 3,0

ERROR for individual 205 at marker iteration_6032
	Parent: {'A': ['4'], 'B': ['1']}
	Fawkes call for current_ID: 3,0

ERROR for individual 401 at marker iteration_6054
	Parent: {'A': ['3'], 'B': ['1']}
	Fawkes call for current_ID: 2,0

ERROR for individual 405 at marker iteration_6075
	Parent: {'A': ['5'], 'B': ['2']}
	Fawkes call for current_ID: 3,0

ERROR for individual 406 at marker iteration_6075
	Parent: {'A': ['5'], 'B': ['2']}
	Fawkes call for current_ID: 3,0

ERROR for individual 407 at marker iteration_6075
	Parent: {'A': ['5'], 'B': ['2']}
	Fawkes call for current_ID: 3,0

ERROR for individual 209 at marker iteration_6076
	Parent: {'A': ['3'], 'B': ['3']}
	Fawkes call for current_ID: 0,2

ERROR for individual 210 at marker iteration_6076
	Parent: {'A': ['3'], 'B': ['3']}
	Fawkes call for current_ID: 0,2

ERROR for individual 311 at marker iteration_6081
	Child: {'B': ['1', '4']}
	Fawkes call: 0,2

ERROR for individual 320 at marker iteration_6102
	Parent: {'A': ['1'], 'B': ['4']}
	Fawkes call for current_ID: 0,2

ERROR for individual 311 at marker iteration_6105
	Child: {'A': ['5'], 'B': ['5']}
	Fawkes call for current_ID: 0,4

ERROR for individual 209 at marker iteration_6106
	Parent: {'A': ['5'], 'B': ['5']}
	Fawkes call for current_ID: 0,2

ERROR for individual 210 at marker iteration_6106
	Parent: {'A': ['5'], 'B': ['5']}
	Fawkes call for current_ID: 0,2

ERROR for individual 407 at marker iteration_6107
	Parent 1 is: {'A': ['1'], 'N': [None]}
	Parent 2 is: B1,B4
	Fawkes call for current_ID: 0,2

ERROR for individual 305 at marker iteration_6110
	Parent: {'A': ['1'], 'B': ['3']}
	Fawkes call for current_ID: 0,2

ERROR for individual 319 at marker iteration_6122
	Child: {'B': ['5'], 'N': [None]}
	Fawkes call: 0,3

ERROR for individual 403 at marker iteration_6129
	Parent 1 is: {'B': ['1'], 'N': [None]}
	Parent 2 is: A2,A1
	Fawkes call for current_ID: 4,0

ERROR for individual 413 at marker iteration_6135
	Parent 1 is: {'B': ['1'], 'N': [None]}
	Parent 2 is: A2,A3
	Fawkes call for current_ID: 4,0

ERROR for individual 208 at marker iteration_6148
	Parent 1 is: {'A': ['3'], 'N': [None]}
	Parent 2 is: N,A3
	Fawkes call for current_ID: 0,4

ERROR for individual 209 at marker iteration_6152
	Child: {'A': ['5'], 'B': ['4']}
	Fawkes call for current_ID: 3,0

ERROR for individual 208 at marker iteration_6152
	Child: {'A': ['5'], 'B': ['4']}
	Fawkes call for current_ID: 2,0

ERROR for individual 205 at marker iteration_6170
	Child: set(['A1', 'A4'])
	Spouse: set(['A1', 'B1'])
	Fawkes call for current_ID: 2,0

ERROR for individual 310 at marker iteration_6185
	Parent 1 is: {'A': ['4'], 'N': [None]}
	Parent 2 is: B2,B1
	Fawkes call for current_ID: 0,6

ERROR for individual 317 at marker iteration_6196
	Parent 1 is: {'A': ['3'], 'N': [None]}
	Parent 2 is: B2,N
	Fawkes call for current_ID: 0,10

ERROR for individual 205 at marker iteration_6208
	Parent: {'A': ['4'], 'B': ['4']}
	Fawkes call for current_ID: 0,2

ERROR for individual 305 at marker iteration_6232
	Child: {'B': ['1', '4']}
	Fawkes call: 0,2

ERROR for individual 315 at marker iteration_6238
	Parent: {'A': ['3'], 'B': ['1']}
	Fawkes call for current_ID: 2,0

ERROR for individual 318 at marker iteration_6238
	Parent: {'A': ['3'], 'B': ['1']}
	Fawkes call for current_ID: 2,0

ERROR for individual 308 at marker iteration_6238
	Parent: {'A': ['3'], 'B': ['1']}
	Fawkes call for current_ID: 2,0

ERROR for individual 310 at marker iteration_6238
	Parent: {'A': ['3'], 'B': ['1']}
	Fawkes call for current_ID: 2,0

ERROR for individual 207 at marker iteration_6239
	Child: {'A': ['5'], 'B': ['4']}
	Fawkes call for current_ID: 4,0

ERROR for individual 403 at marker iteration_6240
	Parent: {'A': ['4'], 'B': ['4']}
	Fawkes call for current_ID: 0,3

ERROR for individual 408 at marker iteration_6243
	Parent: {'A': ['3'], 'B': ['5']}
	Fawkes call for current_ID: 0,3

ERROR for individual 409 at marker iteration_6243
	Parent: {'A': ['3'], 'B': ['5']}
	Fawkes call for current_ID: 0,3

ERROR for individual 312 at marker iteration_6256
	Parent 1 is: {'B': ['1'], 'N': [None]}
	Parent 2 is: B2,B3
	Fawkes call for current_ID: 3,0

ERROR for individual 313 at marker iteration_6266
	Parent: {'A': ['3'], 'B': ['5']}
	Fawkes call for current_ID: 2,0

ERROR for individual 320 at marker iteration_6270
	Parent: {'A': ['4'], 'B': ['3']}
	Fawkes call for current_ID: 2,0

ERROR for individual 316 at marker iteration_6275
	Child: {'A': ['5'], 'B': ['3']}
	Fawkes call for current_ID: 2,0

ERROR for individual 309 at marker iteration_6278
	Child: {'A': ['5'], 'B': ['2']}
	Fawkes call for current_ID: 3,0

ERROR for individual 206 at marker iteration_6311
	Child: {'A': ['4'], 'B': ['5']}
	Fawkes call for current_ID: 3,0

ERROR for individual 207 at marker iteration_6311
	Child: {'A': ['4'], 'B': ['5']}
	Fawkes call for current_ID: 0,2

ERROR for individual 102 at marker iteration_6314
	Child: {'A': ['5'], 'B': ['5']}
	Fawkes call for current_ID: 0,3

ERROR for individual 302 at marker iteration_6319
	Parent: {'A': ['3'], 'B': ['5']}
	Fawkes call for current_ID: 0,4

ERROR for individual 102 at marker iteration_6320
	Child: {'A': ['4'], 'B': ['2']}
	Fawkes call for current_ID: 2,0

ERROR for individual 101 at marker iteration_6320
	Child: {'A': ['4'], 'B': ['2']}
	Fawkes call for current_ID: 3,0

ERROR for individual 201 at marker iteration_6321
	Child: {'A': ['2'], 'B': ['4']}
	Fawkes call for current_ID: 0,2

ERROR for individual 319 at marker iteration_6326
	Child: {'B': ['2'], 'N': [None]}
	Fawkes call: 0,3

ERROR for individual 306 at marker iteration_6330
	Parent 1 is: {'B': ['5'], 'N': [None]}
	Parent 2 is: A3,N
	Fawkes call for current_ID: 4,0

ERROR for individual 401 at marker iteration_6337
	Parent: {'A': ['1'], 'B': ['5']}
	Fawkes call for current_ID: 0,4

ERROR for individual 412 at marker iteration_6342
	Parent: {'A': ['5'], 'B': ['3']}
	Fawkes call for current_ID: 3,0

ERROR for individual 308 at marker iteration_6351
	Parent 1 is: {'B': ['6'], 'N': [None]}
	Parent 2 is: A1,N
	Fawkes call for current_ID: 4,0

ERROR for individual 312 at marker iteration_6351
	Parent 1 is: {'B': ['6'], 'N': [None]}
	Parent 2 is: A1,N
	Fawkes call for current_ID: 4,0

ERROR for individual 314 at marker iteration_6362
	Child: {'B': ['5'], 'N': [None]}
	Fawkes call: 0,3

ERROR for individual 315 at marker iteration_6367
	Parents: {'A': ['4', '4']}
	Fawkes call for current_ID: 2,0

ERROR for individual 405 at marker iteration_6389
	Parent: {'A': ['4'], 'B': ['4']}
	Fawkes call for current_ID: 3,0

ERROR for individual 316 at marker iteration_6394
	Child: {'B': ['2', '4']}
	Fawkes call: 0,3

ERROR for individual 102 at marker iteration_6401
	Child: {'A': ['3'], 'B': ['3']}
	Fawkes call for current_ID: 2,0

ERROR for individual 301 at marker iteration_6406
	Parent: {'A': ['2'], 'B': ['5']}
	Fawkes call for current_ID: 0,2

ERROR for individual 207 at marker iteration_6409
	Child: set(['A1', 'A5'])
	Spouse: set(['A1', 'B4'])
	Fawkes call for current_ID: 4,0

ERROR for individual 314 at marker iteration_6415
	Child: {'A': ['3'], 'B': ['3']}
	Fawkes call for current_ID: 2,0

ERROR for individual 314 at marker iteration_6422
	Child: {'A': ['4'], 'B': ['5']}
	Fawkes call for current_ID: 0,4

ERROR for individual 401 at marker iteration_6430
	Parent 1 is: {'A': ['1'], 'N': [None]}
	Parent 2 is: A1,A4
	Fawkes call for current_ID: 0,2

ERROR for individual 412 at marker iteration_6456
	Parent: {'A': ['2'], 'B': ['5']}
	Fawkes call for current_ID: 0,4

ERROR for individual 104 at marker iteration_6458
	Child: {'A': ['5'], 'B': ['1']}
	Fawkes call for current_ID: 4,0

ERROR for individual 103 at marker iteration_6458
	Child: {'A': ['5'], 'B': ['1']}
	Fawkes call for current_ID: 3,0

ERROR for individual 209 at marker iteration_6470
	Parent: {'A': ['5'], 'B': ['5']}
	Fawkes call for current_ID: 4,0

ERROR for individual 313 at marker iteration_6472
	Parent: {'A': ['1'], 'B': ['5']}
	Fawkes call for current_ID: 0,3

ERROR for individual 412 at marker iteration_6481
	Parent: {'A': ['5'], 'B': ['4']}
	Fawkes call for current_ID: 2,0

ERROR for individual 413 at marker iteration_6481
	Parent: {'A': ['5'], 'B': ['4']}
	Fawkes call for current_ID: 2,0

ERROR for individual 411 at marker iteration_6483
	Parent: {'A': ['2'], 'B': ['3']}
	Fawkes call for current_ID: 0,2

ERROR for individual 403 at marker iteration_6489
	Parent 1 is: {'A': ['1'], 'N': [None]}
	Parent 2 is: B2,B1
	Fawkes call for current_ID: 0,5

ERROR for individual 102 at marker iteration_6492
	Child: {'A': ['1'], 'B': ['4']}
	Fawkes call for current_ID: 0,2

ERROR for individual 104 at marker iteration_6497
	Child: {'A': ['1'], 'B': ['5']}
	Fawkes call for current_ID: 0,2

ERROR for individual 319 at marker iteration_6505
	Child: {'A': ['1'], 'B': ['4']}
	Fawkes call for current_ID: 0,2

ERROR for individual 318 at marker iteration_6505
	Child: {'A': ['1'], 'B': ['4']}
	Fawkes call for current_ID: 0,2

ERROR for individual 301 at marker iteration_6507
	Parent: {'A': ['3'], 'B': ['5']}
	Fawkes call for current_ID: 0,4

ERROR for individual 203 at marker iteration_6508
	Parent 1 is: {'A': ['2'], 'N': [None]}
	Parent 2 is: N,A3
	Fawkes call for current_ID: 0,5

ERROR for individual 202 at marker iteration_6528
	Child: {'A': ['3'], 'B': ['5']}
	Fawkes call for current_ID: 0,3

ERROR for individual 201 at marker iteration_6528
	Child: {'A': ['3'], 'B': ['5']}
	Fawkes call for current_ID: 0,2

ERROR for individual 313 at marker iteration_6535
	Child: {'A': ['5'], 'B': ['3']}
	Fawkes call for current_ID: 2,0

ERROR for individual 314 at marker iteration_6544
	Child: {'A': ['5'], 'B': ['3']}
	Fawkes call for current_ID: 4,0

ERROR for individual 313 at marker iteration_6544
	Child: {'A': ['5'], 'B': ['3']}
	Fawkes call for current_ID: 2,0

ERROR for individual 305 at marker iteration_6548
	Parent: {'A': ['5'], 'B': ['5']}
	Fawkes call for current_ID: 3,0

ERROR for individual 304 at marker iteration_6548
	Parent: {'A': ['5'], 'B': ['5']}
	Fawkes call for current_ID: 3,0

ERROR for individual 318 at marker iteration_6549
	Parent: {'A': ['1'], 'B': ['3']}
	Fawkes call for current_ID: 0,2

ERROR for individual 310 at marker iteration_6549
	Parent: {'A': ['1'], 'B': ['3']}
	Fawkes call for current_ID: 0,2

ERROR for individual 311 at marker iteration_6560
	Child: {'A': ['2'], 'B': ['3']}
	Fawkes call for current_ID: 0,2

ERROR for individual 305 at marker iteration_6568
	Child: {'A': ['5'], 'B': ['5']}
	Fawkes call for current_ID: 4,0

ERROR for individual 206 at marker iteration_6588
	Child: {'A': ['5'], 'B': ['1']}
	Fawkes call for current_ID: 3,0

ERROR for individual 402 at marker iteration_6588
	Parent: {'A': ['5'], 'B': ['1']}
	Fawkes call for current_ID: 2,0

ERROR for individual 408 at marker iteration_6592
	Parent 1 is: {'B': ['2'], 'N': [None]}
	Parent 2 is: B2,B1
	Fawkes call for current_ID: 3,0

ERROR for individual 203 at marker iteration_6600
	Child: {'A': ['3'], 'B': ['4']}
	Fawkes call for current_ID: 0,2

ERROR for individual 408 at marker iteration_6609
	Parent 1 is: {'B': ['3'], 'N': [None]}
	Parent 2 is: A3,A5
	Fawkes call for current_ID: 4,0

ERROR for individual 410 at marker iteration_6610
	Parent 1 is: {'A': ['2'], 'N': [None]}
	Parent 2 is: A4,A1
	Fawkes call for current_ID: 0,3

ERROR for individual 311 at marker iteration_6614
	Child: {'A': ['3'], 'B': ['4']}
	Fawkes call for current_ID: 2,0

ERROR for individual 210 at marker iteration_6619
	Parent: {'A': ['5'], 'B': ['5']}
	Fawkes call for current_ID: 0,3

ERROR for individual 402 at marker iteration_6620
	Parent: {'A': ['3'], 'B': ['5']}
	Fawkes call for current_ID: 0,3

ERROR for individual 204 at marker iteration_6628
	Child: {'A': ['4'], 'B': ['5']}
	Fawkes call for current_ID: 0,4

ERROR for individual 104 at marker iteration_6644
	Child: {'A': ['5'], 'B': ['5']}
	Fawkes call for current_ID: 4,0

ERROR for individual 310 at marker iteration_6644
	Parent: {'A': ['5'], 'B': ['5']}
	Fawkes call for current_ID: 0,4

ERROR for individual 411 at marker iteration_6646
	Parent: {'A': ['1'], 'B': ['4']}
	Fawkes call for current_ID: 0,3

ERROR for individual 307 at marker iteration_6674
	Child: {'A': ['3'], 'B': ['2']}
	Fawkes call for current_ID: 2,0

ERROR for individual 412 at marker iteration_6677
	Parent 1 is: {'A': ['1'], 'N': [None]}
	Parent 2 is: N,B1
	Fawkes call for current_ID: 0,2

ERROR for individual 210 at marker iteration_6678
	Parent: {'A': ['5'], 'B': ['3']}
	Fawkes call for current_ID: 4,0

ERROR for individual 210 at marker iteration_6682
	Parent 1 is: {'B': ['1'], 'N': [None]}
	Parent 2 is: A1,A4
	Fawkes call for current_ID: 9,0

ERROR for individual 319 at marker iteration_6694
	Child: {'A': ['3'], 'B': ['4']}
	Fawkes call for current_ID: 2,0

ERROR for individual 318 at marker iteration_6694
	Child: {'A': ['3'], 'B': ['4']}
	Fawkes call for current_ID: 0,2

ERROR for individual 401 at marker iteration_6727
	Parent 1 is: {'B': ['5'], 'N': [None]}
	Parent 2 is: A2,A1
	Fawkes call for current_ID: 3,0

ERROR for individual 307 at marker iteration_6728
	Child: {'A': ['2'], 'B': ['4']}
	Fawkes call for current_ID: 0,2

ERROR for individual 205 at marker iteration_6760
	Parent: {'A': ['1'], 'B': ['4']}
	Fawkes call for current_ID: 0,2

ERROR for individual 210 at marker iteration_6765
	Parent: {'A': ['3'], 'B': ['4']}
	Fawkes call for current_ID: 0,2

ERROR for individual 318 at marker iteration_6767
	Parent: {'A': ['4'], 'B': ['3']}
	Fawkes call for current_ID: 3,0

ERROR for individual 101 at marker iteration_6782
	Child: {'A': ['2'], 'B': ['5']}
	Fawkes call for current_ID: 0,3

ERROR for individual 301 at marker iteration_6782
	Parent: {'A': ['2'], 'B': ['5']}
	Fawkes call for current_ID: 0,4

ERROR for individual 309 at marker iteration_6799
	Child: {'A': ['1'], 'B': ['4']}
	Fawkes call for current_ID: 0,2

ERROR for individual 307 at marker iteration_6806
	Child: {'A': ['4'], 'B': ['2']}
	Fawkes call for current_ID: 3,0

ERROR for individual 315 at marker iteration_6812
	Parent: {'A': ['5'], 'B': ['5']}
	Fawkes call for current_ID: 3,0

ERROR for individual 317 at marker iteration_6812
	Parent: {'A': ['5'], 'B': ['5']}
	Fawkes call for current_ID: 3,0

ERROR for individual 318 at marker iteration_6812
	Parent: {'A': ['5'], 'B': ['5']}
	Fawkes call for current_ID: 2,0

ERROR for individual 312 at marker iteration_6812
	Parent: {'A': ['5'], 'B': ['5']}
	Fawkes call for current_ID: 2,0

ERROR for individual 403 at marker iteration_6814
	Parent: {'A': ['3'], 'B': ['2']}
	Fawkes call for current_ID: 2,0

ERROR for individual 303 at marker iteration_6819
	Parent: {'A': ['1'], 'B': ['5']}
	Fawkes call for current_ID: 0,3

ERROR for individual 304 at marker iteration_6819
	Parent: {'A': ['1'], 'B': ['5']}
	Fawkes call for current_ID: 0,3

ERROR for individual 310 at marker iteration_6848
	Child: {'A': ['3'], 'B': ['4']}
	Fawkes call for current_ID: 0,3

ERROR for individual 311 at marker iteration_6848
	Child: {'A': ['3'], 'B': ['4']}
	Fawkes call for current_ID: 0,3

ERROR for individual 317 at marker iteration_6855
	Parent: {'A': ['4'], 'B': ['5']}
	Fawkes call for current_ID: 0,4

ERROR for individual 312 at marker iteration_6855
	Parent: {'A': ['4'], 'B': ['5']}
	Fawkes call for current_ID: 0,4

ERROR for individual 402 at marker iteration_6885
	Parent 1 is: {'A': ['5'], 'N': [None]}
	Parent 2 is: B3,N
	Fawkes call for current_ID: 0,8

ERROR for individual 409 at marker iteration_6888
	Parent 1 is: {'B': ['2'], 'N': [None]}
	Parent 2 is: A2,A3
	Fawkes call for current_ID: 5,0

ERROR for individual 202 at marker iteration_6890
	Child: {'A': ['5'], 'B': ['3']}
	Fawkes call for current_ID: 4,0

ERROR for individual 409 at marker iteration_6911
	Parent: {'A': ['5'], 'B': ['1']}
	Fawkes call for current_ID: 4,0

ERROR for individual 201 at marker iteration_6913
	Parent: {'A': ['4'], 'B': ['1']}
	Fawkes call for current_ID: 3,0

ERROR for individual 206 at marker iteration_6922
	Child: {'A': ['4'], 'B': ['5']}
	Fawkes call for current_ID: 3,0

ERROR for individual 317 at marker iteration_6925
	Parent: {'A': ['1'], 'B': ['5']}
	Fawkes call for current_ID: 0,2

ERROR for individual 202 at marker iteration_6939
	Child: {'A': ['4'], 'B': ['4']}
	Fawkes call for current_ID: 0,3

ERROR for individual 206 at marker iteration_6942
	Child: set(['A1', 'A8'])
	Spouse: set(['A1', 'B1'])
	Fawkes call for current_ID: 2,0

ERROR for individual 404 at marker iteration_6952
	Parent: {'A': ['5'], 'B': ['4']}
	Fawkes call for current_ID: 4,0

ERROR for individual 314 at marker iteration_6957
	Child: {'A': ['4'], 'B': ['1']}
	Fawkes call for current_ID: 3,0

ERROR for individual 311 at marker iteration_6958
	Child: {'A': ['2'], 'B': ['4']}
	Fawkes call for current_ID: 0,3

ERROR for individual 306 at marker iteration_6966
	Child: {'A': ['3'], 'B': ['4']}
	Fawkes call for current_ID: 2,0

ERROR for individual 409 at marker iteration_6968
	Parent: {'A': ['5'], 'B': ['3']}
	Fawkes call for current_ID: 3,0

ERROR for individual 202 at marker iteration_6977
	Child: {'A': ['4'], 'B': ['5']}
	Fawkes call for current_ID: 3,0

ERROR for individual 412 at marker iteration_6980
	Parent 1 is: {'B': ['5'], 'N': [None]}
	Parent 2 is: A4,A1
	Fawkes call for current_ID: 3,0

ERROR for individual 316 at marker iteration_6994
	Child: {'A': ['3'], 'B': ['5']}
	Fawkes call for current_ID: 0,4

ERROR for individual 410 at marker iteration_7015
	Parent: {'A': ['3'], 'B': ['3']}
	Fawkes call for current_ID: 0,2

ERROR for individual 410 at marker iteration_7028
	Parent 1 is: {'B': ['2'], 'N': [None]}
	Parent 2 is: B2,N
	Fawkes call for current_ID: 3,0

ERROR for individual 408 at marker iteration_7044
	Parent 1 is: {'A': ['2'], 'N': [None]}
	Parent 2 is: A2,A2
	Fawkes call for current_ID: 0,2

ERROR for individual 313 at marker iteration_7047
	Child: set(['A1', 'A5'])
	Spouse: set(['A1', 'B4'])
	Fawkes call for current_ID: 3,0

ERROR for individual 201 at marker iteration_7059
	Parent: {'A': ['1'], 'B': ['4']}
	Fawkes call for current_ID: 0,2

ERROR for individual 306 at marker iteration_7067
	Child: {'B': ['5'], 'N': [None]}
	Fawkes call: 0,4

ERROR for individual 101 at marker iteration_7081
	Child: {'A': ['3'], 'B': ['5']}
	Fawkes call for current_ID: 0,2

ERROR for individual 409 at marker iteration_7088
	Parent 1 is: {'A': ['3'], 'N': [None]}
	Parent 2 is: A1,A1
	Fawkes call for current_ID: 0,9

ERROR for individual 305 at marker iteration_7115
	Parent 1 is: {'B': ['5'], 'N': [None]}
	Parent 2 is: B5,N
	Fawkes call for current_ID: 4,0

ERROR for individual 304 at marker iteration_7115
	Parent 1 is: {'B': ['5'], 'N': [None]}
	Parent 2 is: B5,N
	Fawkes call for current_ID: 5,0

ERROR for individual 205 at marker iteration_7129
	Parent 1 is: {'B': ['1'], 'N': [None]}
	Parent 2 is: A3,A1
	Fawkes call for current_ID: 4,0

ERROR for individual 201 at marker iteration_7129
	Parent 1 is: {'B': ['1'], 'N': [None]}
	Parent 2 is: A3,A1
	Fawkes call for current_ID: 4,0

ERROR for individual 102 at marker iteration_7135
	Child: {'A': ['5'], 'B': ['4']}
	Fawkes call for current_ID: 2,0

ERROR for individual 303 at marker iteration_7135
	Parent: {'A': ['5'], 'B': ['4']}
	Fawkes call for current_ID: 4,0

ERROR for individual 413 at marker iteration_7141
	Parent: {'A': ['2'], 'B': ['4']}
	Fawkes call for current_ID: 0,2

ERROR for individual 313 at marker iteration_7153
	Child: {'A': ['3'], 'B': ['4']}
	Fawkes call for current_ID: 2,0

ERROR for individual 405 at marker iteration_7154
	Parent 1 is: {'A': ['3'], 'N': [None]}
	Parent 2 is: B3,B1
	Fawkes call for current_ID: 0,4

ERROR for individual 404 at marker iteration_7164
	Parent: {'A': ['2'], 'B': ['3']}
	Fawkes call for current_ID: 0,2

ERROR for individual 208 at marker iteration_7167
	Parent: {'A': ['5'], 'B': ['3']}
	Fawkes call for current_ID: 2,0

ERROR for individual 201 at marker iteration_7167
	Parent: {'A': ['5'], 'B': ['3']}
	Fawkes call for current_ID: 2,0

ERROR for individual 203 at marker iteration_7167
	Parent: {'A': ['5'], 'B': ['3']}
	Fawkes call for current_ID: 3,0

ERROR for individual 205 at marker iteration_7167
	Parent: {'A': ['5'], 'B': ['3']}
	Fawkes call for current_ID: 3,0

ERROR for individual 303 at marker iteration_7178
	Parent 1 is: {'B': ['2'], 'N': [None]}
	Parent 2 is: B1,B1
	Fawkes call for current_ID: 8,0

ERROR for individual 401 at marker iteration_7184
	Parent: {'A': ['5'], 'B': ['5']}
	Fawkes call for current_ID: 4,0

ERROR for individual 101 at marker iteration_7189
	Child: {'A': ['2'], 'B': ['3']}
	Fawkes call for current_ID: 0,2

ERROR for individual 104 at marker iteration_7208
	Child: {'A': ['4'], 'B': ['2']}
	Fawkes call for current_ID: 2,0

ERROR for individual 314 at marker iteration_7209
	Child: {'A': ['3'], 'B': ['5']}
	Fawkes call for current_ID: 0,2

ERROR for individual 403 at marker iteration_7228
	Parent 1 is: {'B': ['2'], 'N': [None]}
	Parent 2 is: B2,B2
	Fawkes call for current_ID: 4,0

ERROR for individual 204 at marker iteration_7228
	Child: {'B': ['2', '4']}
	Fawkes call: 0,2

ERROR for individual 411 at marker iteration_7231
	Parents: {'A': ['3', '3']}
	Fawkes call for current_ID: 2,0

ERROR for individual 305 at marker iteration_7253
	Parent: {'A': ['3'], 'B': ['4']}
	Fawkes call for current_ID: 0,2

ERROR for individual 302 at marker iteration_7253
	Parent: {'A': ['3'], 'B': ['4']}
	Fawkes call for current_ID: 0,2

ERROR for individual 303 at marker iteration_7253
	Parent: {'A': ['3'], 'B': ['4']}
	Fawkes call for current_ID: 0,3

ERROR for individual 304 at marker iteration_7253
	Parent: {'A': ['3'], 'B': ['4']}
	Fawkes call for current_ID: 0,3

ERROR for individual 403 at marker iteration_7261
	Parent: {'A': ['2'], 'B': ['5']}
	Fawkes call for current_ID: 0,4

ERROR for individual 401 at marker iteration_7281
	Parent: {'A': ['4'], 'B': ['5']}
	Fawkes call for current_ID: 0,3

ERROR for individual 304 at marker iteration_7286
	Parent: {'A': ['1'], 'B': ['3']}
	Fawkes call for current_ID: 0,2

ERROR for individual 306 at marker iteration_7305
	Parent: {'A': ['1'], 'B': ['5']}
	Fawkes call for current_ID: 0,3

ERROR for individual 320 at marker iteration_7305
	Parent: {'A': ['1'], 'B': ['5']}
	Fawkes call for current_ID: 0,4

ERROR for individual 406 at marker iteration_7307
	Parent 1 is: {'A': ['4'], 'N': [None]}
	Parent 2 is: B1,B2
	Fawkes call for current_ID: 0,3

ERROR for individual 405 at marker iteration_7314
	Parent: {'A': ['3'], 'B': ['4']}
	Fawkes call for current_ID: 0,3

ERROR for individual 318 at marker iteration_7320
	Parent: {'A': ['3'], 'B': ['1']}
	Fawkes call for current_ID: 2,0

ERROR for individual 406 at marker iteration_7324
	Parent: {'A': ['1'], 'B': ['4']}
	Fawkes call for current_ID: 0,2

ERROR for individual 303 at marker iteration_7340
	Parent: {'A': ['4'], 'B': ['2']}
	Fawkes call for current_ID: 2,0

ERROR for individual 314 at marker iteration_7349
	Child: {'A': ['3'], 'B': ['5']}
	Fawkes call for current_ID: 0,4

ERROR for individual 304 at marker iteration_7359
	Parent: {'A': ['3'], 'B': ['4']}
	Fawkes call for current_ID: 0,2

ERROR for individual 302 at marker iteration_7359
	Parent: {'A': ['3'], 'B': ['4']}
	Fawkes call for current_ID: 0,2

ERROR for individual 305 at marker iteration_7359
	Parent: {'A': ['3'], 'B': ['4']}
	Fawkes call for current_ID: 0,2

ERROR for individual 308 at marker iteration_7364
	Parent: {'A': ['1'], 'B': ['4']}
	Fawkes call for current_ID: 0,2

ERROR for individual 405 at marker iteration_7368
	Parent: {'A': ['3'], 'B': ['2']}
	Fawkes call for current_ID: 2,0

ERROR for individual 407 at marker iteration_7368
	Parent: {'A': ['3'], 'B': ['2']}
	Fawkes call for current_ID: 2,0

ERROR for individual 317 at marker iteration_7371
	Parent 1 is: {'A': ['3'], 'N': [None]}
	Parent 2 is: N,B1
	Fawkes call for current_ID: 0,3

ERROR for individual 304 at marker iteration_7379
	Parent: {'A': ['3'], 'B': ['5']}
	Fawkes call for current_ID: 0,3

ERROR for individual 303 at marker iteration_7384
	Parent 1 is: {'B': ['3'], 'N': [None]}
	Parent 2 is: A1,A4
	Fawkes call for current_ID: 2,0

ERROR for individual 408 at marker iteration_7400
	Parent: {'A': ['4'], 'B': ['1']}
	Fawkes call for current_ID: 2,0

ERROR for individual 203 at marker iteration_7407
	Parent: {'A': ['5'], 'B': ['4']}
	Fawkes call for current_ID: 2,0

ERROR for individual 102 at marker iteration_7410
	Child: {'A': ['3'], 'B': ['4']}
	Fawkes call for current_ID: 2,0

ERROR for individual 101 at marker iteration_7410
	Child: {'A': ['3'], 'B': ['4']}
	Fawkes call for current_ID: 2,0

ERROR for individual 305 at marker iteration_7410
	Parent: {'A': ['3'], 'B': ['4']}
	Fawkes call for current_ID: 0,2

ERROR for individual 303 at marker iteration_7410
	Parent: {'A': ['3'], 'B': ['4']}
	Fawkes call for current_ID: 0,2

ERROR for individual 304 at marker iteration_7410
	Parent: {'A': ['3'], 'B': ['4']}
	Fawkes call for current_ID: 0,3

ERROR for individual 303 at marker iteration_7420
	Parent 1 is: {'B': ['1'], 'N': [None]}
	Parent 2 is: B3,B1
	Fawkes call for current_ID: 8,0

ERROR for individual 308 at marker iteration_7430
	Parent 1 is: {'B': ['1'], 'N': [None]}
	Parent 2 is: A2,A6
	Fawkes call for current_ID: 5,0

ERROR for individual 312 at marker iteration_7430
	Parent 1 is: {'B': ['1'], 'N': [None]}
	Parent 2 is: A2,A6
	Fawkes call for current_ID: 5,0

ERROR for individual 205 at marker iteration_7431
	Child: {'B': ['1'], 'N': [None]}
	Fawkes call: 0,2

ERROR for individual 315 at marker iteration_7438
	Parent 1 is: {'B': ['2'], 'N': [None]}
	Parent 2 is: B2,B3
	Fawkes call for current_ID: 4,0

ERROR for individual 317 at marker iteration_7438
	Parent 1 is: {'B': ['2'], 'N': [None]}
	Parent 2 is: B2,B3
	Fawkes call for current_ID: 4,0

ERROR for individual 308 at marker iteration_7438
	Parent 1 is: {'B': ['2'], 'N': [None]}
	Parent 2 is: B2,B3
	Fawkes call for current_ID: 4,0

ERROR for individual 413 at marker iteration_7442
	Parent: {'A': ['2'], 'B': ['4']}
	Fawkes call for current_ID: 0,3

ERROR for individual 303 at marker iteration_7455
	Parent 1 is: {'B': ['1'], 'N': [None]}
	Parent 2 is: A1,A4
	Fawkes call for current_ID: 5,0

ERROR for individual 304 at marker iteration_7455
	Parent 1 is: {'B': ['1'], 'N': [None]}
	Parent 2 is: A1,A4
	Fawkes call for current_ID: 2,0

ERROR for individual 210 at marker iteration_7457
	Parent: {'A': ['3'], 'B': ['2']}
	Fawkes call for current_ID: 2,0

ERROR for individual 315 at marker iteration_7471
	Parent 1 is: {'B': ['1'], 'N': [None]}
	Parent 2 is: A2,A4
	Fawkes call for current_ID: 3,0

ERROR for individual 318 at marker iteration_7471
	Parent 1 is: {'B': ['1'], 'N': [None]}
	Parent 2 is: A2,A4
	Fawkes call for current_ID: 8,0

ERROR for individual 312 at marker iteration_7471
	Parent 1 is: {'B': ['1'], 'N': [None]}
	Parent 2 is: A2,A4
	Fawkes call for current_ID: 6,0

ERROR for individual 404 at marker iteration_7472
	Parent: {'A': ['4'], 'B': ['1']}
	Fawkes call for current_ID: 3,0

ERROR for individual 103 at marker iteration_7482
	Child: set(['A1', 'A3'])
	Spouse: set(['A1', 'B2'])
	Fawkes call for current_ID: 2,0

ERROR for individual 206 at marker iteration_7494
	Child: set(['A1', 'A3'])
	Spouse: set(['A1', 'N'])
	Fawkes call for current_ID: 2,0

ERROR for individual 203 at marker iteration_7505
	Parent: {'A': ['4'], 'B': ['3']}
	Fawkes call for current_ID: 0,2

ERROR for individual 208 at marker iteration_7505
	Parent: {'A': ['4'], 'B': ['3']}
	Fawkes call for current_ID: 0,2

ERROR for individual 319 at marker iteration_7508
	Child: {'A': ['4'], 'B': ['5']}
	Fawkes call for current_ID: 0,4

ERROR for individual 305 at marker iteration_7510
	Parent 1 is: {'B': ['5'], 'N': [None]}
	Parent 2 is: A1,A2
	Fawkes call for current_ID: 5,0

ERROR for individual 311 at marker iteration_7513
	Child: {'A': ['2'], 'N': [None]}
	Fawkes call: 0,3

ERROR for individual 204 at marker iteration_7515
	Child: {'A': ['5'], 'B': ['4']}
	Fawkes call for current_ID: 3,0

ERROR for individual 210 at marker iteration_7520
	Parent: {'A': ['3'], 'B': ['2']}
	Fawkes call for current_ID: 2,0

ERROR for individual 410 at marker iteration_7525
	Parent 1 is: {'B': ['4'], 'N': [None]}
	Parent 2 is: A1,N
	Fawkes call for current_ID: 6,0

ERROR for individual 208 at marker iteration_7526
	Parent: {'A': ['5'], 'B': ['4']}
	Fawkes call for current_ID: 4,0

ERROR for individual 205 at marker iteration_7526
	Parent: {'A': ['5'], 'B': ['4']}
	Fawkes call for current_ID: 4,0

ERROR for individual 201 at marker iteration_7527
	Parent 1 is: {'A': ['2'], 'N': [None]}
	Parent 2 is: N,B3
	Fawkes call for current_ID: 0,5

ERROR for individual 304 at marker iteration_7534
	Parent 1 is: {'A': ['4'], 'N': [None]}
	Parent 2 is: N,B5
	Fawkes call for current_ID: 0,3

ERROR for individual 102 at marker iteration_7542
	Child: {'A': ['5'], 'B': ['4']}
	Fawkes call for current_ID: 2,0

ERROR for individual 407 at marker iteration_7572
	Parent 1 is: {'B': ['1'], 'N': [None]}
	Parent 2 is: A4,A1
	Fawkes call for current_ID: 2,0

ERROR for individual 208 at marker iteration_7575
	Child: {'A': ['5'], 'B': ['2']}
	Fawkes call for current_ID: 2,0

ERROR for individual 405 at marker iteration_7586
	Parent 1 is: {'A': ['3'], 'N': [None]}
	Parent 2 is: A2,A1
	Fawkes call for current_ID: 0,4

ERROR for individual 317 at marker iteration_7598
	Parent 1 is: {'B': ['2'], 'N': [None]}
	Parent 2 is: A1,A4
	Fawkes call for current_ID: 3,0

ERROR for individual 101 at marker iteration_7598
	Child: set(['A1', 'A4'])
	Spouse: set(['A1', 'B5'])
	Fawkes call for current_ID: 2,0

ERROR for individual 207 at marker iteration_7603
	Child: {'B': ['1', '6']}
	Fawkes call: 0,5

ERROR for individual 103 at marker iteration_7608
	Child: set(['A1', 'A3'])
	Spouse: set(['A1', 'B1'])
	Fawkes call for current_ID: 2,0

ERROR for individual 209 at marker iteration_7623
	Parent: {'A': ['2'], 'B': ['3']}
	Fawkes call for current_ID: 0,2

ERROR for individual 210 at marker iteration_7636
	Parent: {'A': ['5'], 'B': ['3']}
	Fawkes call for current_ID: 3,0

ERROR for individual 405 at marker iteration_7645
	Parent: {'A': ['3'], 'B': ['4']}
	Fawkes call for current_ID: 2,0

ERROR for individual 102 at marker iteration_7654
	Child: {'B': ['3'], 'N': [None]}
	Fawkes call: 0,2

ERROR for individual 308 at marker iteration_7661
	Parent: {'A': ['3'], 'B': ['5']}
	Fawkes call for current_ID: 2,0

ERROR for individual 208 at marker iteration_7665
	Parent: {'A': ['5'], 'B': ['4']}
	Fawkes call for current_ID: 4,0

ERROR for individual 203 at marker iteration_7665
	Parent: {'A': ['5'], 'B': ['4']}
	Fawkes call for current_ID: 2,0

ERROR for individual 205 at marker iteration_7665
	Parent: {'A': ['5'], 'B': ['4']}
	Fawkes call for current_ID: 2,0

ERROR for individual 406 at marker iteration_7666
	Parent 1 is: {'A': ['6'], 'N': [None]}
	Parent 2 is: N,B1
	Fawkes call for current_ID: 0,4

ERROR for individual 303 at marker iteration_7668
	Parent 1 is: {'A': ['1'], 'N': [None]}
	Parent 2 is: A1,A1
	Fawkes call for current_ID: 0,2

ERROR for individual 311 at marker iteration_7671
	Child: {'B': ['5'], 'N': [None]}
	Fawkes call: 0,4

ERROR for individual 101 at marker iteration_7678
	Child: {'A': ['5'], 'B': ['1']}
	Fawkes call for current_ID: 4,0

ERROR for individual 201 at marker iteration_7681
	Child: {'A': ['4'], 'B': ['5']}
	Fawkes call for current_ID: 0,4

ERROR for individual 310 at marker iteration_7694
	Child: {'A': ['3'], 'B': ['3']}
	Fawkes call for current_ID: 0,2

ERROR for individual 201 at marker iteration_7717
	Parent 1 is: {'A': ['1'], 'N': [None]}
	Parent 2 is: N,B3
	Fawkes call for current_ID: 0,5

ERROR for individual 316 at marker iteration_7728
	Child: set(['A3', 'A6'])
	Spouse: set(['A3'])
	Fawkes call for current_ID: 4,0

ERROR for individual 302 at marker iteration_7729
	Parent: {'A': ['5'], 'B': ['4']}
	Fawkes call for current_ID: 0,3

ERROR for individual 320 at marker iteration_7730
	Parent 1 is: {'B': ['4'], 'N': [None]}
	Parent 2 is: A1,N
	Fawkes call for current_ID: 5,0

ERROR for individual 201 at marker iteration_7739
	Parent 1 is: {'A': ['4'], 'N': [None]}
	Parent 2 is: B2,B3
	Fawkes call for current_ID: 0,5

ERROR for individual 412 at marker iteration_7744
	Parent: {'A': ['5'], 'B': ['5']}
	Fawkes call for current_ID: 0,2

ERROR for individual 413 at marker iteration_7744
	Parent: {'A': ['5'], 'B': ['5']}
	Fawkes call for current_ID: 0,3

ERROR for individual 103 at marker iteration_7757
	Child: {'A': ['3'], 'B': ['1']}
	Fawkes call for current_ID: 2,0

ERROR for individual 204 at marker iteration_7771
	Child: {'A': ['3'], 'B': ['2']}
	Fawkes call for current_ID: 2,0

ERROR for individual 104 at marker iteration_7785
	Child: set(['A6', 'N'])
	Spouse: set(['N'])
	Fawkes call for current_ID: 3,0

ERROR for individual 202 at marker iteration_7793
	Child: {'B': ['8'], 'N': [None]}
	Fawkes call: 0,5

ERROR for individual 403 at marker iteration_7795
	Parent 1 is: {'A': ['2'], 'N': [None]}
	Parent 2 is: A1,N
	Fawkes call for current_ID: 0,7

ERROR for individual 319 at marker iteration_7811
	Child: set(['A9', 'N'])
	Spouse: set(['N'])
	Fawkes call for current_ID: 5,0

ERROR for individual 403 at marker iteration_7813
	Parent: {'A': ['3'], 'B': ['1']}
	Fawkes call for current_ID: 2,0

ERROR for individual 205 at marker iteration_7818
	Parent: {'A': ['2'], 'B': ['3']}
	Fawkes call for current_ID: 0,2

ERROR for individual 102 at marker iteration_7828
	Child: {'A': ['3'], 'B': ['4']}
	Fawkes call for current_ID: 2,0

ERROR for individual 310 at marker iteration_7830
	Parent: {'A': ['1'], 'B': ['4']}
	Fawkes call for current_ID: 0,3

ERROR for individual 204 at marker iteration_7836
	Child: {'A': ['5'], 'B': ['2']}
	Fawkes call for current_ID: 2,0

ERROR for individual 413 at marker iteration_7842
	Parent 1 is: {'A': ['1'], 'N': [None]}
	Parent 2 is: B2,B1
	Fawkes call for current_ID: 0,5

ERROR for individual 103 at marker iteration_7857
	Child: {'A': ['3'], 'B': ['1']}
	Fawkes call for current_ID: 2,0

ERROR for individual 306 at marker iteration_7864
	Parent: {'A': ['3'], 'B': ['1']}
	Fawkes call for current_ID: 2,0

ERROR for individual 314 at marker iteration_7879
	Child: {'A': ['4'], 'B': ['4']}
	Fawkes call for current_ID: 0,3

ERROR for individual 408 at marker iteration_7881
	Parent 1 is: {'B': ['2'], 'N': [None]}
	Parent 2 is: B2,B4
	Fawkes call for current_ID: 2,0

ERROR for individual 410 at marker iteration_7881
	Parent 1 is: {'B': ['2'], 'N': [None]}
	Parent 2 is: B2,B4
	Fawkes call for current_ID: 2,0

ERROR for individual 208 at marker iteration_7883
	Child: {'A': ['5'], 'B': ['4']}
	Fawkes call for current_ID: 3,0

ERROR for individual 314 at marker iteration_7890
	Child: {'A': ['3'], 'B': ['4']}
	Fawkes call for current_ID: 0,2

ERROR for individual 208 at marker iteration_7898
	Parent: {'A': ['2'], 'B': ['5']}
	Fawkes call for current_ID: 0,3

ERROR for individual 201 at marker iteration_7898
	Parent: {'A': ['2'], 'B': ['5']}
	Fawkes call for current_ID: 0,4

ERROR for individual 203 at marker iteration_7898
	Parent: {'A': ['2'], 'B': ['5']}
	Fawkes call for current_ID: 0,3

ERROR for individual 412 at marker iteration_7913
	Parent: {'A': ['1'], 'B': ['4']}
	Fawkes call for current_ID: 0,2

ERROR for individual 201 at marker iteration_7918
	Parent: {'A': ['3'], 'B': ['1']}
	Fawkes call for current_ID: 2,0

ERROR for individual 409 at marker iteration_7929
	Parent 1 is: {'B': ['1'], 'N': [None]}
	Parent 2 is: A4,N
	Fawkes call for current_ID: 3,0

ERROR for individual 303 at marker iteration_7933
	Parent 1 is: {'A': ['3'], 'N': [None]}
	Parent 2 is: A2,N
	Fawkes call for current_ID: 0,2

ERROR for individual 404 at marker iteration_7935
	Parent 1 is: {'B': ['1'], 'N': [None]}
	Parent 2 is: A5,A1
	Fawkes call for current_ID: 4,0

ERROR for individual 205 at marker iteration_7936
	Parent: {'A': ['3'], 'B': ['4']}
	Fawkes call for current_ID: 0,2

ERROR for individual 301 at marker iteration_7944
	Parent: {'A': ['5'], 'B': ['1']}
	Fawkes call for current_ID: 2,0

ERROR for individual 401 at marker iteration_7976
	Parent: {'A': ['4'], 'B': ['3']}
	Fawkes call for current_ID: 3,0

ERROR for individual 210 at marker iteration_7978
	Parent: {'A': ['3'], 'B': ['1']}
	Fawkes call for current_ID: 2,0

ERROR for individual 209 at marker iteration_7979
	Child: {'A': ['5'], 'B': ['3']}
	Fawkes call for current_ID: 2,0

ERROR for individual 411 at marker iteration_7979
	Parent: {'A': ['5'], 'B': ['3']}
	Fawkes call for current_ID: 0,2

ERROR for individual 309 at marker iteration_7980
	Child: {'B': ['1', '7']}
	Fawkes call: 0,2

ERROR for individual 305 at marker iteration_7995
	Parent: {'A': ['1'], 'B': ['5']}
	Fawkes call for current_ID: 0,3

ERROR for individual 206 at marker iteration_8001
	Child: {'A': ['4'], 'B': ['4']}
	Fawkes call for current_ID: 0,3

ERROR for individual 410 at marker iteration_8008
	Parent: {'A': ['4'], 'B': ['1']}
	Fawkes call for current_ID: 3,0

ERROR for individual 312 at marker iteration_8015
	Parent 1 is: {'A': ['3'], 'N': [None]}
	Parent 2 is: B1,B4
	Fawkes call for current_ID: 0,2

ERROR for individual 305 at marker iteration_8026
	Parent 1 is: {'A': ['3'], 'N': [None]}
	Parent 2 is: A3,N
	Fawkes call for current_ID: 0,5

ERROR for individual 402 at marker iteration_8028
	Child: {'A': ['5'], 'B': ['2']}
	Fawkes call for current_ID: 2,0

ERROR for individual 312 at marker iteration_8054
	Parent 1 is: {'A': ['3'], 'N': [None]}
	Parent 2 is: B4,N
	Fawkes call for current_ID: 0,10

ERROR for individual 319 at marker iteration_8058
	Child: {'A': ['3'], 'B': ['3']}
	Fawkes call for current_ID: 0,2

ERROR for individual 402 at marker iteration_8062
	Child: {'A': ['4'], 'B': ['4']}
	Fawkes call for current_ID: 0,3

ERROR for individual 209 at marker iteration_8063
	Parent: {'A': ['5'], 'B': ['5']}
	Fawkes call for current_ID: 2,0

ERROR for individual 305 at marker iteration_8094
	Child: {'A': ['4'], 'B': ['3']}
	Fawkes call for current_ID: 3,0

ERROR for individual 104 at marker iteration_8106
	Child: {'A': ['1'], 'B': ['4']}
	Fawkes call for current_ID: 0,2

ERROR for individual 409 at marker iteration_8118
	Parent 1 is: {'A': ['4'], 'N': [None]}
	Parent 2 is: A2,A1
	Fawkes call for current_ID: 0,5

ERROR for individual 410 at marker iteration_8121
	Parent: {'A': ['4'], 'B': ['1']}
	Fawkes call for current_ID: 3,0

ERROR for individual 206 at marker iteration_8125
	Child: {'A': ['5'], 'B': ['1']}
	Fawkes call for current_ID: 3,0

ERROR for individual 402 at marker iteration_8125
	Parent: {'A': ['5'], 'B': ['1']}
	Fawkes call for current_ID: 3,0

ERROR for individual 403 at marker iteration_8125
	Parent: {'A': ['5'], 'B': ['1']}
	Fawkes call for current_ID: 3,0

ERROR for individual 209 at marker iteration_8127
	Child: {'A': ['1'], 'B': ['3']}
	Fawkes call for current_ID: 0,2

ERROR for individual 313 at marker iteration_8136
	Parent: {'A': ['4'], 'B': ['2']}
	Fawkes call for current_ID: 2,0

ERROR for individual 315 at marker iteration_8136
	Parent: {'A': ['4'], 'B': ['2']}
	Fawkes call for current_ID: 2,0

ERROR for individual 310 at marker iteration_8136
	Parent: {'A': ['4'], 'B': ['2']}
	Fawkes call for current_ID: 2,0

ERROR for individual 312 at marker iteration_8136
	Parent: {'A': ['4'], 'B': ['2']}
	Fawkes call for current_ID: 2,0

ERROR for individual 304 at marker iteration_8143
	Parent 1 is: {'A': ['1'], 'N': [None]}
	Parent 2 is: A3,N
	Fawkes call for current_ID: 0,2

ERROR for individual 205 at marker iteration_8158
	Parent 1 is: {'B': ['2'], 'N': [None]}
	Parent 2 is: A2,N
	Fawkes call for current_ID: 3,0

ERROR for individual 209 at marker iteration_8179
	Parent: {'A': ['4'], 'B': ['1']}
	Fawkes call for current_ID: 3,0

ERROR for individual 207 at marker iteration_8181
	Child: set(['A1', 'A6'])
	Spouse: set(['A1', 'B3'])
	Fawkes call for current_ID: 4,0

ERROR for individual 202 at marker iteration_8207
	Child: {'B': ['6'], 'N': [None]}
	Fawkes call: 0,5

ERROR for individual 319 at marker iteration_8215
	Child: {'A': ['2'], 'B': ['4']}
	Fawkes call for current_ID: 0,2

ERROR for individual 309 at marker iteration_8233
	Child: {'A': ['4'], 'B': ['4']}
	Fawkes call for current_ID: 0,3

ERROR for individual 308 at marker iteration_8235
	Parent: {'A': ['1'], 'B': ['4']}
	Fawkes call for current_ID: 0,3

ERROR for individual 210 at marker iteration_8251
	Parent 1 is: {'B': ['2'], 'N': [None]}
	Parent 2 is: A1,N
	Fawkes call for current_ID: 3,0

ERROR for individual 318 at marker iteration_8252
	Child: {'A': ['3'], 'B': ['4']}
	Fawkes call for current_ID: 0,2

ERROR for individual 104 at marker iteration_8261
	Child: {'A': ['5'], 'B': ['2']}
	Fawkes call for current_ID: 4,0

ERROR for individual 103 at marker iteration_8261
	Child: {'A': ['5'], 'B': ['2']}
	Fawkes call for current_ID: 2,0

ERROR for individual 313 at marker iteration_8261
	Parent: {'A': ['5'], 'B': ['2']}
	Fawkes call for current_ID: 4,0

ERROR for individual 202 at marker iteration_8264
	Child: {'A': ['4'], 'B': ['5']}
	Fawkes call for current_ID: 3,0

ERROR for individual 209 at marker iteration_8268
	Child: {'A': ['5'], 'B': ['5']}
	Fawkes call for current_ID: 4,0

ERROR for individual 406 at marker iteration_8268
	Parent: {'A': ['5'], 'B': ['5']}
	Fawkes call for current_ID: 2,0

ERROR for individual 407 at marker iteration_8268
	Parent: {'A': ['5'], 'B': ['5']}
	Fawkes call for current_ID: 4,0

ERROR for individual 404 at marker iteration_8273
	Parent: {'A': ['2'], 'B': ['5']}
	Fawkes call for current_ID: 0,3

ERROR for individual 406 at marker iteration_8282
	Parent 1 is: {'A': ['3'], 'N': [None]}
	Parent 2 is: B1,B3
	Fawkes call for current_ID: 0,5

ERROR for individual 402 at marker iteration_8283
	Parent: {'A': ['2'], 'B': ['5']}
	Fawkes call for current_ID: 0,4

ERROR for individual 403 at marker iteration_8283
	Parent: {'A': ['2'], 'B': ['5']}
	Fawkes call for current_ID: 0,4

ERROR for individual 314 at marker iteration_8293
	Child: {'A': ['1'], 'B': ['4']}
	Fawkes call for current_ID: 0,2

ERROR for individual 317 at marker iteration_8301
	Parent 1 is: {'B': ['2'], 'N': [None]}
	Parent 2 is: A1,N
	Fawkes call for current_ID: 5,0

ERROR for individual 104 at marker iteration_8305
	Child: {'A': ['1'], 'B': ['5']}
	Fawkes call for current_ID: 0,2

ERROR for individual 103 at marker iteration_8305
	Child: {'A': ['1'], 'B': ['5']}
	Fawkes call for current_ID: 0,4

ERROR for individual 315 at marker iteration_8305
	Parent: {'A': ['1'], 'B': ['5']}
	Fawkes call for current_ID: 0,2

ERROR for individual 310 at marker iteration_8305
	Parent: {'A': ['1'], 'B': ['5']}
	Fawkes call for current_ID: 0,2

ERROR for individual 308 at marker iteration_8325
	Parent 1 is: {'B': ['1'], 'N': [None]}
	Parent 2 is: B3,N
	Fawkes call for current_ID: 2,0

ERROR for individual 301 at marker iteration_8327
	Parent 1 is: {'A': ['1'], 'N': [None]}
	Parent 2 is: B2,N
	Fawkes call for current_ID: 0,6

ERROR for individual 408 at marker iteration_8328
	Parent 1 is: {'B': ['1'], 'N': [None]}
	Parent 2 is: A3,A1
	Fawkes call for current_ID: 4,0

ERROR for individual 413 at marker iteration_8330
	Parent: {'A': ['1'], 'B': ['5']}
	Fawkes call for current_ID: 0,2

ERROR for individual 302 at marker iteration_8342
	Parent 1 is: {'B': ['4'], 'N': [None]}
	Parent 2 is: A2,N
	Fawkes call for current_ID: 3,0

ERROR for individual 312 at marker iteration_8343
	Parent: {'A': ['1'], 'B': ['4']}
	Fawkes call for current_ID: 0,3

ERROR for individual 101 at marker iteration_8345
	Child: {'A': ['4'], 'B': ['2']}
	Fawkes call for current_ID: 2,0

ERROR for individual 409 at marker iteration_8352
	Parent: {'A': ['2'], 'B': ['3']}
	Fawkes call for current_ID: 0,2

ERROR for individual 409 at marker iteration_8358
	Parent: {'A': ['3'], 'B': ['5']}
	Fawkes call for current_ID: 0,3

ERROR for individual 302 at marker iteration_8371
	Parent 1 is: {'A': ['1'], 'N': [None]}
	Parent 2 is: B2,B1
	Fawkes call for current_ID: 0,8

ERROR for individual 312 at marker iteration_8378
	Parent 1 is: {'A': ['3'], 'N': [None]}
	Parent 2 is: A4,A1
	Fawkes call for current_ID: 0,4

ERROR for individual 402 at marker iteration_8388
	Parent: {'A': ['5'], 'B': ['4']}
	Fawkes call for current_ID: 2,0

ERROR for individual 406 at marker iteration_8389
	Parent: {'B': ['3', '3']}
	Fawkes call for current_ID: 0,2

ERROR for individual 401 at marker iteration_8392
	Parent 1 is: {'B': ['2'], 'N': [None]}
	Parent 2 is: A3,A4
	Fawkes call for current_ID: 9,0

ERROR for individual 206 at marker iteration_8393
	Child: {'A': ['4'], 'B': ['1']}
	Fawkes call for current_ID: 3,0

ERROR for individual 312 at marker iteration_8397
	Parent 1 is: {'B': ['1'], 'N': [None]}
	Parent 2 is: B2,N
	Fawkes call for current_ID: 2,0

ERROR for individual 317 at marker iteration_8404
	Parent 1 is: {'A': ['2'], 'N': [None]}
	Parent 2 is: B2,N
	Fawkes call for current_ID: 0,5

ERROR for individual 402 at marker iteration_8406
	Parent: {'A': ['1'], 'B': ['3']}
	Fawkes call for current_ID: 0,2

ERROR for individual 315 at marker iteration_8407
	Child: set(['A2', 'A4'])
	Spouse: set(['A2', 'B3'])
	Fawkes call for current_ID: 3,0

ERROR for individual 207 at marker iteration_8416
	Child: {'B': ['7'], 'N': [None]}
	Fawkes call: 0,5

ERROR for individual 102 at marker iteration_8418
	Child: {'A': ['3'], 'B': ['2']}
	Fawkes call for current_ID: 2,0

ERROR for individual 201 at marker iteration_8422
	Parent 1 is: {'B': ['5'], 'N': [None]}
	Parent 2 is: N,A3
	Fawkes call for current_ID: 7,0

ERROR for individual 313 at marker iteration_8425
	Parent: {'A': ['5'], 'B': ['1']}
	Fawkes call for current_ID: 2,0

ERROR for individual 205 at marker iteration_8427
	Parent: {'A': ['4'], 'B': ['5']}
	Fawkes call for current_ID: 3,0

ERROR for individual 205 at marker iteration_8435
	Parent: {'A': ['1'], 'B': ['4']}
	Fawkes call for current_ID: 0,2

ERROR for individual 302 at marker iteration_8438
	Parent 1 is: {'A': ['1'], 'N': [None]}
	Parent 2 is: B4,B1
	Fawkes call for current_ID: 0,2

ERROR for individual 302 at marker iteration_8445
	Parent 1 is: {'A': ['1'], 'N': [None]}
	Parent 2 is: N,A6
	Fawkes call for current_ID: 0,2

ERROR for individual 403 at marker iteration_8452
	Parent 1 is: {'A': ['2'], 'N': [None]}
	Parent 2 is: A3,A1
	Fawkes call for current_ID: 0,5

ERROR for individual 317 at marker iteration_8456
	Parent: {'A': ['3'], 'B': ['5']}
	Fawkes call for current_ID: 0,3

ERROR for individual 312 at marker iteration_8456
	Parent: {'A': ['3'], 'B': ['5']}
	Fawkes call for current_ID: 0,3

ERROR for individual 101 at marker iteration_8456
	Child: {'A': ['3'], 'B': ['5']}
	Fawkes call for current_ID: 0,3

ERROR for individual 412 at marker iteration_8472
	Parent: {'A': ['3'], 'B': ['5']}
	Fawkes call for current_ID: 0,3

ERROR for individual 412 at marker iteration_8481
	Parent 1 is: {'A': ['1'], 'N': [None]}
	Parent 2 is: A3,A4
	Fawkes call for current_ID: 0,6

ERROR for individual 201 at marker iteration_8494
	Parent: {'A': ['1'], 'B': ['4']}
	Fawkes call for current_ID: 0,2

ERROR for individual 403 at marker iteration_8513
	Parent: {'A': ['5'], 'B': ['5']}
	Fawkes call for current_ID: 2,0

ERROR for individual 405 at marker iteration_8529
	Parent: {'A': ['5'], 'B': ['2']}
	Fawkes call for current_ID: 3,0

ERROR for individual 308 at marker iteration_8533
	Child: {'A': ['3'], 'B': ['5']}
	Fawkes call for current_ID: 0,2

ERROR for individual 201 at marker iteration_8537
	Child: set(['A3', 'N'])
	Spouse: set(['N'])
	Fawkes call for current_ID: 2,0

ERROR for individual 104 at marker iteration_8541
	Child: {'A': ['4'], 'B': ['5']}
	Fawkes call for current_ID: 0,3

ERROR for individual 103 at marker iteration_8541
	Child: {'A': ['4'], 'B': ['5']}
	Fawkes call for current_ID: 0,3

ERROR for individual 311 at marker iteration_8548
	Child: {'A': ['4'], 'B': ['2']}
	Fawkes call for current_ID: 2,0

ERROR for individual 401 at marker iteration_8559
	Parent 1 is: {'A': ['1'], 'N': [None]}
	Parent 2 is: N,B1
	Fawkes call for current_ID: 0,5

ERROR for individual 206 at marker iteration_8580
	Child: {'A': ['1'], 'B': ['3']}
	Fawkes call for current_ID: 0,2

ERROR for individual 315 at marker iteration_8583
	Child: {'B': ['1'], 'N': [None]}
	Fawkes call: 0,2

ERROR for individual 409 at marker iteration_8590
	Parent 1 is: {'A': ['3'], 'N': [None]}
	Parent 2 is: A2,A3
	Fawkes call for current_ID: 0,6

ERROR for individual 308 at marker iteration_8594
	Parent: {'A': ['3'], 'B': ['4']}
	Fawkes call for current_ID: 0,3

ERROR for individual 103 at marker iteration_8607
	Child: {'A': ['5'], 'B': ['2']}
	Fawkes call for current_ID: 4,0

ERROR for individual 401 at marker iteration_8611
	Parent 1 is: {'B': ['2'], 'N': [None]}
	Parent 2 is: B2,B3
	Fawkes call for current_ID: 10,0

ERROR for individual 311 at marker iteration_8624
	Child: {'A': ['5'], 'B': ['4']}
	Fawkes call for current_ID: 3,0

ERROR for individual 413 at marker iteration_8628
	Parent 1 is: {'B': ['2'], 'N': [None]}
	Parent 2 is: B2,B1
	Fawkes call for current_ID: 7,0

ERROR for individual 314 at marker iteration_8632
	Child: set(['A1', 'A9'])
	Spouse: set(['A1', 'B3'])
	Fawkes call for current_ID: 5,0

ERROR for individual 320 at marker iteration_8644
	Parent: {'A': ['1'], 'B': ['4']}
	Fawkes call for current_ID: 0,2

ERROR for individual 204 at marker iteration_8645
	Child: {'A': ['4'], 'B': ['5']}
	Fawkes call for current_ID: 2,0

ERROR for individual 203 at marker iteration_8645
	Child: {'A': ['4'], 'B': ['5']}
	Fawkes call for current_ID: 2,0

ERROR for individual 305 at marker iteration_8659
	Parent: {'A': ['3'], 'B': ['5']}
	Fawkes call for current_ID: 2,0

ERROR for individual 302 at marker iteration_8659
	Parent: {'A': ['3'], 'B': ['5']}
	Fawkes call for current_ID: 2,0

ERROR for individual 303 at marker iteration_8659
	Parent: {'A': ['3'], 'B': ['5']}
	Fawkes call for current_ID: 2,0

ERROR for individual 304 at marker iteration_8659
	Parent: {'A': ['3'], 'B': ['5']}
	Fawkes call for current_ID: 2,0

ERROR for individual 313 at marker iteration_8672
	Parent: {'A': ['3'], 'B': ['2']}
	Fawkes call for current_ID: 2,0

ERROR for individual 317 at marker iteration_8672
	Parent: {'A': ['3'], 'B': ['2']}
	Fawkes call for current_ID: 2,0

ERROR for individual 301 at marker iteration_8681
	Parent 1 is: {'B': ['1'], 'N': [None]}
	Parent 2 is: A1,N
	Fawkes call for current_ID: 3,0

ERROR for individual 302 at marker iteration_8698
	Parent 1 is: {'A': ['2'], 'N': [None]}
	Parent 2 is: N,B4
	Fawkes call for current_ID: 0,6

ERROR for individual 313 at marker iteration_8711
	Parent: {'A': ['4'], 'B': ['2']}
	Fawkes call for current_ID: 3,0

ERROR for individual 413 at marker iteration_8713
	Parent: {'A': ['4'], 'B': ['1']}
	Fawkes call for current_ID: 2,0

ERROR for individual 314 at marker iteration_8736
	Child: {'A': ['3'], 'B': ['2']}
	Fawkes call for current_ID: 2,0

ERROR for individual 104 at marker iteration_8738
	Child: {'A': ['2'], 'B': ['3']}
	Fawkes call for current_ID: 0,2

ERROR for individual 318 at marker iteration_8738
	Parent: {'A': ['2'], 'B': ['3']}
	Fawkes call for current_ID: 0,2

ERROR for individual 104 at marker iteration_8740
	Child: {'A': ['3'], 'B': ['4']}
	Fawkes call for current_ID: 0,3

ERROR for individual 412 at marker iteration_8753
	Parent 1 is: {'A': ['2'], 'N': [None]}
	Parent 2 is: N,B3
	Fawkes call for current_ID: 0,4

ERROR for individual 318 at marker iteration_8755
	Parent: {'A': ['3'], 'B': ['4']}
	Fawkes call for current_ID: 2,0

ERROR for individual 310 at marker iteration_8761
	Parent: {'A': ['5'], 'B': ['1']}
	Fawkes call for current_ID: 2,0

ERROR for individual 401 at marker iteration_8771
	Parent: {'A': ['1'], 'B': ['4']}
	Fawkes call for current_ID: 0,2

ERROR for individual 407 at marker iteration_8781
	Parent: {'A': ['1'], 'B': ['3']}
	Fawkes call for current_ID: 0,2

ERROR for individual 301 at marker iteration_8784
	Parent: {'A': ['4'], 'B': ['4']}
	Fawkes call for current_ID: 2,0

ERROR for individual 302 at marker iteration_8799
	Parent: {'A': ['2'], 'B': ['3']}
	Fawkes call for current_ID: 0,2

ERROR for individual 309 at marker iteration_8806
	Child: set(['A3', 'A2'])
	Spouse: set(['B4', 'A2'])
	Fawkes call for current_ID: 2,0

ERROR for individual 408 at marker iteration_8820
	Parent 1 is: {'A': ['1'], 'N': [None]}
	Parent 2 is: A2,N
	Fawkes call for current_ID: 0,3

ERROR for individual 319 at marker iteration_8834
	Child: {'A': ['2'], 'B': ['4']}
	Fawkes call for current_ID: 0,2

ERROR for individual 318 at marker iteration_8834
	Child: {'A': ['2'], 'B': ['4']}
	Fawkes call for current_ID: 0,2

ERROR for individual 313 at marker iteration_8835
	Child: {'A': ['3'], 'B': ['3']}
	Fawkes call for current_ID: 0,2

ERROR for individual 318 at marker iteration_8848
	Child: {'A': ['2'], 'B': ['4']}
	Fawkes call: 0,2

ERROR for individual 320 at marker iteration_8853
	Parent: {'A': ['3'], 'B': ['1']}
	Fawkes call for current_ID: 2,0

ERROR for individual 206 at marker iteration_8859
	Child: {'A': ['3'], 'B': ['5']}
	Fawkes call for current_ID: 0,3

ERROR for individual 402 at marker iteration_8859
	Parent: {'A': ['3'], 'B': ['5']}
	Fawkes call for current_ID: 0,3

ERROR for individual 403 at marker iteration_8859
	Parent: {'A': ['3'], 'B': ['5']}
	Fawkes call for current_ID: 0,3

ERROR for individual 209 at marker iteration_8860
	Child: {'A': ['1'], 'B': ['4']}
	Fawkes call for current_ID: 0,2

ERROR for individual 306 at marker iteration_8866
	Parent: {'A': ['5'], 'B': ['3']}
	Fawkes call for current_ID: 2,0

ERROR for individual 405 at marker iteration_8870
	Parent: {'A': ['4'], 'B': ['4']}
	Fawkes call for current_ID: 2,0

ERROR for individual 210 at marker iteration_8887
	Parent 1 is: {'B': ['5'], 'N': [None]}
	Parent 2 is: N,A4
	Fawkes call for current_ID: 2,0

ERROR for individual 410 at marker iteration_8903
	Parent: {'A': ['3'], 'B': ['2']}
	Fawkes call for current_ID: 2,0

ERROR for individual 318 at marker iteration_8911
	Parent 1 is: {'A': ['3'], 'N': [None]}
	Parent 2 is: A1,A4
	Fawkes call for current_ID: 0,4

ERROR for individual 204 at marker iteration_8916
	Child: {'A': ['5'], 'B': ['3']}
	Fawkes call for current_ID: 2,0

ERROR for individual 209 at marker iteration_8918
	Parent: {'A': ['5'], 'B': ['3']}
	Fawkes call for current_ID: 0,2

ERROR for individual 313 at marker iteration_8923
	Child: {'A': ['4'], 'B': ['2']}
	Fawkes call for current_ID: 2,0

ERROR for individual 402 at marker iteration_8946
	Parent 1 is: {'A': ['2'], 'N': [None]}
	Parent 2 is: A1,A1
	Fawkes call for current_ID: 0,7

ERROR for individual 303 at marker iteration_8949
	Parent 1 is: {'A': ['1'], 'N': [None]}
	Parent 2 is: N,A2
	Fawkes call for current_ID: 0,8

ERROR for individual 308 at marker iteration_8950
	Parent 1 is: {'B': ['2'], 'N': [None]}
	Parent 2 is: A1,N
	Fawkes call for current_ID: 2,0

ERROR for individual 403 at marker iteration_8958
	Parent: {'A': ['3'], 'B': ['1']}
	Fawkes call for current_ID: 2,0

ERROR for individual 314 at marker iteration_8961
	Child: {'A': ['2'], 'B': ['3']}
	Fawkes call for current_ID: 0,2

ERROR for individual 318 at marker iteration_8983
	Parent: {'A': ['4'], 'B': ['2']}
	Fawkes call for current_ID: 2,0

ERROR for individual 208 at marker iteration_8984
	Child: {'A': ['4'], 'B': ['5']}
	Fawkes call for current_ID: 2,0

ERROR for individual 405 at marker iteration_8996
	Parent: {'A': ['1'], 'B': ['5']}
	Fawkes call for current_ID: 0,3

ERROR for individual 313 at marker iteration_8997
	Parent 1 is: {'B': ['5'], 'N': [None]}
	Parent 2 is: B1,B2
	Fawkes call for current_ID: 2,0

ERROR for individual 317 at marker iteration_8997
	Parent 1 is: {'B': ['5'], 'N': [None]}
	Parent 2 is: B1,B2
	Fawkes call for current_ID: 2,0

ERROR for individual 318 at marker iteration_8997
	Parent 1 is: {'B': ['5'], 'N': [None]}
	Parent 2 is: B1,B2
	Fawkes call for current_ID: 2,0

ERROR for individual 413 at marker iteration_9006
	Parent 1 is: {'A': ['1'], 'N': [None]}
	Parent 2 is: B2,B3
	Fawkes call for current_ID: 0,4

ERROR for individual 411 at marker iteration_9012
	Parent: {'A': ['3'], 'B': ['4']}
	Fawkes call for current_ID: 2,0

ERROR for individual 102 at marker iteration_9015
	Child: {'A': ['2'], 'B': ['5']}
	Fawkes call for current_ID: 0,2

ERROR for individual 101 at marker iteration_9015
	Child: {'A': ['2'], 'B': ['5']}
	Fawkes call for current_ID: 0,3

ERROR for individual 304 at marker iteration_9023
	Parent 1 is: {'B': ['3'], 'N': [None]}
	Parent 2 is: N,A4
	Fawkes call for current_ID: 3,0

ERROR for individual 406 at marker iteration_9027
	Parent 1 is: {'B': ['2'], 'N': [None]}
	Parent 2 is: B4,B1
	Fawkes call for current_ID: 5,0

ERROR for individual 320 at marker iteration_9035
	Parent 1 is: {'A': ['1'], 'N': [None]}
	Parent 2 is: B5,N
	Fawkes call for current_ID: 0,7

ERROR for individual 104 at marker iteration_9041
	Child: {'A': ['2'], 'B': ['5']}
	Fawkes call for current_ID: 0,3

ERROR for individual 317 at marker iteration_9041
	Parent: {'A': ['2'], 'B': ['5']}
	Fawkes call for current_ID: 0,3

ERROR for individual 310 at marker iteration_9041
	Parent: {'A': ['2'], 'B': ['5']}
	Fawkes call for current_ID: 0,3

ERROR for individual 315 at marker iteration_9042
	Child: {'A': ['4'], 'B': ['4']}
	Fawkes call for current_ID: 0,3

ERROR for individual 406 at marker iteration_9045
	Parent 1 is: {'A': ['4'], 'N': [None]}
	Parent 2 is: B2,B1
	Fawkes call for current_ID: 0,4

ERROR for individual 209 at marker iteration_9066
	Child: {'A': ['5'], 'B': ['2']}
	Fawkes call for current_ID: 2,0

ERROR for individual 412 at marker iteration_9066
	Parent: {'A': ['5'], 'B': ['2']}
	Fawkes call for current_ID: 4,0

ERROR for individual 306 at marker iteration_9068
	Child: {'A': ['4'], 'B': ['2']}
	Fawkes call for current_ID: 3,0

ERROR for individual 201 at marker iteration_9070
	Parent: {'A': ['4'], 'B': ['1']}
	Fawkes call for current_ID: 2,0

ERROR for individual 209 at marker iteration_9081
	Parent: {'A': ['2'], 'B': ['5']}
	Fawkes call for current_ID: 0,3

ERROR for individual 210 at marker iteration_9081
	Parent: {'A': ['2'], 'B': ['5']}
	Fawkes call for current_ID: 0,3

ERROR for individual 103 at marker iteration_9095
	Child: {'A': ['5'], 'B': ['3']}
	Fawkes call for current_ID: 4,0

ERROR for individual 313 at marker iteration_9095
	Parent: {'A': ['5'], 'B': ['3']}
	Fawkes call for current_ID: 2,0

ERROR for individual 315 at marker iteration_9095
	Parent: {'A': ['5'], 'B': ['3']}
	Fawkes call for current_ID: 2,0

ERROR for individual 318 at marker iteration_9095
	Parent: {'A': ['5'], 'B': ['3']}
	Fawkes call for current_ID: 2,0

ERROR for individual 312 at marker iteration_9102
	Parent 1 is: {'B': ['4'], 'N': [None]}
	Parent 2 is: A2,N
	Fawkes call for current_ID: 3,0

ERROR for individual 318 at marker iteration_9110
	Child: {'A': ['2'], 'B': ['5']}
	Fawkes call for current_ID: 0,3

ERROR for individual 402 at marker iteration_9121
	Parent: {'A': ['4'], 'B': ['4']}
	Fawkes call for current_ID: 0,3

ERROR for individual 406 at marker iteration_9127
	Parent: {'A': ['2'], 'B': ['3']}
	Fawkes call for current_ID: 0,2

ERROR for individual 303 at marker iteration_9144
	Parent: {'A': ['3'], 'B': ['3']}
	Fawkes call for current_ID: 2,0

ERROR for individual 401 at marker iteration_9148
	Parent: {'A': ['5'], 'B': ['3']}
	Fawkes call for current_ID: 4,0

ERROR for individual 406 at marker iteration_9149
	Parent: {'A': ['3'], 'B': ['1']}
	Fawkes call for current_ID: 2,0

ERROR for individual 303 at marker iteration_9161
	Parent 1 is: {'B': ['1'], 'N': [None]}
	Parent 2 is: A3,N
	Fawkes call for current_ID: 5,0

ERROR for individual 304 at marker iteration_9161
	Parent 1 is: {'B': ['1'], 'N': [None]}
	Parent 2 is: A3,N
	Fawkes call for current_ID: 5,0

ERROR for individual 407 at marker iteration_9165
	Parent: {'A': ['1'], 'B': ['3']}
	Fawkes call for current_ID: 0,2

ERROR for individual 101 at marker iteration_9168
	Child: {'A': ['1'], 'N': [None]}
	Fawkes call: 0,5

ERROR for individual 206 at marker iteration_9180
	Child: {'A': ['5'], 'B': ['4']}
	Fawkes call for current_ID: 4,0

ERROR for individual 320 at marker iteration_9185
	Parent: {'A': ['5'], 'B': ['1']}
	Fawkes call for current_ID: 4,0

ERROR for individual 317 at marker iteration_9189
	Parent 1 is: {'B': ['2'], 'N': [None]}
	Parent 2 is: A4,A3
	Fawkes call for current_ID: 2,0

ERROR for individual 313 at marker iteration_9191
	Parent: {'A': ['5'], 'B': ['2']}
	Fawkes call for current_ID: 2,0

ERROR for individual 315 at marker iteration_9196
	Child: {'A': ['3', '3']}
	Fawkes call for current_ID: 2,0

ERROR for individual 408 at marker iteration_9214
	Parent: {'A': ['2'], 'B': ['4']}
	Fawkes call for current_ID: 0,3

ERROR for individual 409 at marker iteration_9214
	Parent: {'A': ['2'], 'B': ['4']}
	Fawkes call for current_ID: 0,3

ERROR for individual 410 at marker iteration_9214
	Parent: {'A': ['2'], 'B': ['4']}
	Fawkes call for current_ID: 0,2

ERROR for individual 407 at marker iteration_9221
	Parent 1 is: {'A': ['1'], 'N': [None]}
	Parent 2 is: A1,A1
	Fawkes call for current_ID: 0,4

ERROR for individual 320 at marker iteration_9222
	Parent: {'A': ['3'], 'B': ['1']}
	Fawkes call for current_ID: 2,0

ERROR for individual 312 at marker iteration_9229
	Parent: {'B': ['5', '5']}
	Fawkes call for current_ID: 0,4

ERROR for individual 309 at marker iteration_9236
	Child: set(['A3', 'N'])
	Spouse: set(['N'])
	Fawkes call for current_ID: 2,0

ERROR for individual 317 at marker iteration_9237
	Parent: {'A': ['1'], 'B': ['3']}
	Fawkes call for current_ID: 0,2

ERROR for individual 103 at marker iteration_9248
	Child: {'A': ['1'], 'B': ['4']}
	Fawkes call for current_ID: 0,2

ERROR for individual 210 at marker iteration_9270
	Parent: {'A': ['1'], 'B': ['5']}
	Fawkes call for current_ID: 0,4

ERROR for individual 320 at marker iteration_9274
	Parent: {'A': ['5'], 'B': ['4']}
	Fawkes call for current_ID: 0,3

ERROR for individual 315 at marker iteration_9277
	Parent: {'A': ['1'], 'B': ['4']}
	Fawkes call for current_ID: 0,3

ERROR for individual 308 at marker iteration_9305
	Parent: {'A': ['3'], 'B': ['1']}
	Fawkes call for current_ID: 2,0

ERROR for individual 315 at marker iteration_9325
	Parent 1 is: {'A': ['2'], 'N': [None]}
	Parent 2 is: A1,A4
	Fawkes call for current_ID: 0,8

ERROR for individual 317 at marker iteration_9328
	Parent 1 is: {'B': ['1'], 'N': [None]}
	Parent 2 is: B4,N
	Fawkes call for current_ID: 3,0

ERROR for individual 316 at marker iteration_9331
	Child: set(['A3', 'A4'])
	Spouse: set(['A3', 'B3'])
	Fawkes call for current_ID: 3,0

ERROR for individual 306 at marker iteration_9336
	Child: {'A': ['5'], 'B': ['3']}
	Fawkes call for current_ID: 0,2

ERROR for individual 317 at marker iteration_9352
	Parent 1 is: {'A': ['2'], 'N': [None]}
	Parent 2 is: A1,A4
	Fawkes call for current_ID: 0,3

ERROR for individual 409 at marker iteration_9355
	Parent: {'A': ['5'], 'B': ['4']}
	Fawkes call for current_ID: 2,0

ERROR for individual 201 at marker iteration_9359
	Child: {'A': ['4'], 'B': ['5']}
	Fawkes call for current_ID: 0,3

ERROR for individual 203 at marker iteration_9362
	Parent: {'A': ['5'], 'B': ['3']}
	Fawkes call for current_ID: 2,0

ERROR for individual 401 at marker iteration_9373
	Parent: {'A': ['5'], 'B': ['3']}
	Fawkes call for current_ID: 4,0

ERROR for individual 308 at marker iteration_9381
	Parent 1 is: {'B': ['2'], 'N': [None]}
	Parent 2 is: A1,N
	Fawkes call for current_ID: 2,0

ERROR for individual 404 at marker iteration_9389
	Parent: {'A': ['1'], 'B': ['3']}
	Fawkes call for current_ID: 0,2

ERROR for individual 314 at marker iteration_9409
	Child: {'A': ['5'], 'B': ['4']}
	Fawkes call for current_ID: 2,0

ERROR for individual 313 at marker iteration_9409
	Child: {'A': ['5'], 'B': ['4']}
	Fawkes call for current_ID: 3,0

ERROR for individual 208 at marker iteration_9418
	Child: {'A': ['5'], 'B': ['2']}
	Fawkes call for current_ID: 4,0

ERROR for individual 313 at marker iteration_9420
	Parent 1 is: {'B': ['1'], 'N': [None]}
	Parent 2 is: A1,A3
	Fawkes call for current_ID: 5,0

ERROR for individual 313 at marker iteration_9422
	Parent: {'A': ['1'], 'B': ['5']}
	Fawkes call for current_ID: 0,3

ERROR for individual 317 at marker iteration_9422
	Parent: {'A': ['1'], 'B': ['5']}
	Fawkes call for current_ID: 0,3

ERROR for individual 318 at marker iteration_9422
	Parent: {'A': ['1'], 'B': ['5']}
	Fawkes call for current_ID: 0,3

ERROR for individual 310 at marker iteration_9422
	Parent: {'A': ['1'], 'B': ['5']}
	Fawkes call for current_ID: 0,3

ERROR for individual 208 at marker iteration_9441
	Parent 1 is: {'B': ['4'], 'N': [None]}
	Parent 2 is: A1,N
	Fawkes call for current_ID: 3,0

ERROR for individual 307 at marker iteration_9448
	Child: {'A': ['4'], 'B': ['2']}
	Fawkes call for current_ID: 3,0

ERROR for individual 308 at marker iteration_9479
	Parent 1 is: {'B': ['3'], 'N': [None]}
	Parent 2 is: A3,N
	Fawkes call for current_ID: 4,0

ERROR for individual 313 at marker iteration_9481
	Child: {'A': ['5'], 'B': ['2']}
	Fawkes call for current_ID: 4,0

ERROR for individual 411 at marker iteration_9489
	Parent: {'A': ['5'], 'B': ['2']}
	Fawkes call for current_ID: 4,0

ERROR for individual 411 at marker iteration_9490
	Parent: {'A': ['5'], 'B': ['4']}
	Fawkes call for current_ID: 0,3

ERROR for individual 305 at marker iteration_9492
	Child: {'A': ['1'], 'B': ['5']}
	Fawkes call for current_ID: 0,4

ERROR for individual 405 at marker iteration_9522
	Parent: {'A': ['3'], 'B': ['4']}
	Fawkes call for current_ID: 0,2

ERROR for individual 314 at marker iteration_9524
	Child: {'A': ['4'], 'B': ['3']}
	Fawkes call for current_ID: 3,0

ERROR for individual 410 at marker iteration_9527
	Parent 1 is: {'A': ['2'], 'N': [None]}
	Parent 2 is: N,B1
	Fawkes call for current_ID: 0,4

ERROR for individual 413 at marker iteration_9535
	Parent: {'A': ['3'], 'B': ['1']}
	Fawkes call for current_ID: 2,0

ERROR for individual 308 at marker iteration_9539
	Child: {'A': ['1'], 'B': ['2']}
	Fawkes call: 0,2

ERROR for individual 303 at marker iteration_9545
	Parent 1 is: {'B': ['3'], 'N': [None]}
	Parent 2 is: B4,B4
	Fawkes call for current_ID: 4,0

ERROR for individual 315 at marker iteration_9562
	Parent 1 is: {'A': ['1'], 'N': [None]}
	Parent 2 is: A1,N
	Fawkes call for current_ID: 0,2

ERROR for individual 317 at marker iteration_9562
	Parent 1 is: {'A': ['1'], 'N': [None]}
	Parent 2 is: A1,N
	Fawkes call for current_ID: 0,2

ERROR for individual 312 at marker iteration_9562
	Parent 1 is: {'A': ['1'], 'N': [None]}
	Parent 2 is: A1,N
	Fawkes call for current_ID: 0,2

ERROR for individual 408 at marker iteration_9568
	Parent: {'A': ['2'], 'B': ['3']}
	Fawkes call for current_ID: 0,2

ERROR for individual 314 at marker iteration_9589
	Child: set(['A6', 'N'])
	Spouse: set(['N'])
	Fawkes call for current_ID: 3,0

ERROR for individual 401 at marker iteration_9590
	Parent: {'A': ['4'], 'B': ['1']}
	Fawkes call for current_ID: 2,0

ERROR for individual 405 at marker iteration_9594
	Parent: {'A': ['2'], 'B': ['3']}
	Fawkes call for current_ID: 0,2

ERROR for individual 313 at marker iteration_9595
	Parent: {'A': ['1'], 'B': ['5']}
	Fawkes call for current_ID: 0,4

ERROR for individual 308 at marker iteration_9595
	Parent: {'A': ['1'], 'B': ['5']}
	Fawkes call for current_ID: 0,2

ERROR for individual 310 at marker iteration_9595
	Parent: {'A': ['1'], 'B': ['5']}
	Fawkes call for current_ID: 0,4

ERROR for individual 320 at marker iteration_9596
	Parent: {'A': ['4'], 'B': ['3']}
	Fawkes call for current_ID: 2,0

ERROR for individual 402 at marker iteration_9601
	Child: {'A': ['3'], 'B': ['4']}
	Fawkes call for current_ID: 2,0

ERROR for individual 315 at marker iteration_9604
	Parent: {'A': ['2'], 'B': ['4']}
	Fawkes call for current_ID: 0,3

ERROR for individual 310 at marker iteration_9604
	Parent: {'A': ['2'], 'B': ['4']}
	Fawkes call for current_ID: 0,3

ERROR for individual 413 at marker iteration_9604
	Parent 1 is: {'A': ['4'], 'N': [None]}
	Parent 2 is: B4,B3
	Fawkes call for current_ID: 0,5

ERROR for individual 207 at marker iteration_9605
	Child: {'B': ['7'], 'N': [None]}
	Fawkes call: 0,5

ERROR for individual 209 at marker iteration_9606
	Child: {'A': ['5'], 'B': ['4']}
	Fawkes call for current_ID: 0,3

ERROR for individual 314 at marker iteration_9610
	Child: {'A': ['3'], 'B': ['1']}
	Fawkes call for current_ID: 2,0

ERROR for individual 208 at marker iteration_9614
	Child: {'A': ['5'], 'B': ['2']}
	Fawkes call for current_ID: 3,0

ERROR for individual 203 at marker iteration_9617
	Parent 1 is: {'A': ['5'], 'N': [None]}
	Parent 2 is: N,A5
	Fawkes call for current_ID: 0,3

ERROR for individual 202 at marker iteration_9631
	Child: {'A': ['4'], 'B': ['5']}
	Fawkes call for current_ID: 0,4

ERROR for individual 408 at marker iteration_9638
	Parent: {'A': ['5'], 'B': ['2']}
	Fawkes call for current_ID: 3,0

ERROR for individual 409 at marker iteration_9638
	Parent: {'A': ['5'], 'B': ['2']}
	Fawkes call for current_ID: 3,0

ERROR for individual 410 at marker iteration_9638
	Parent: {'A': ['5'], 'B': ['2']}
	Fawkes call for current_ID: 3,0

ERROR for individual 304 at marker iteration_9650
	Parent 1 is: {'A': ['4'], 'N': [None]}
	Parent 2 is: A1,A1
	Fawkes call for current_ID: 0,7

ERROR for individual 401 at marker iteration_9669
	Parent 1 is: {'B': ['3'], 'N': [None]}
	Parent 2 is: A1,A4
	Fawkes call for current_ID: 6,0

ERROR for individual 406 at marker iteration_9675
	Parent 1 is: {'A': ['5'], 'N': [None]}
	Parent 2 is: A1,N
	Fawkes call for current_ID: 0,2

ERROR for individual 410 at marker iteration_9678
	Parent 1 is: {'B': ['4'], 'N': [None]}
	Parent 2 is: A1,N
	Fawkes call for current_ID: 5,0

ERROR for individual 204 at marker iteration_9681
	Child: {'A': ['3'], 'B': ['2']}
	Fawkes call for current_ID: 2,0

ERROR for individual 311 at marker iteration_9686
	Child: {'B': ['4'], 'N': [None]}
	Fawkes call: 0,3

ERROR for individual 206 at marker iteration_9687
	Child: {'A': ['5'], 'B': ['2']}
	Fawkes call for current_ID: 3,0

ERROR for individual 401 at marker iteration_9687
	Parent 1 is: {'A': ['1'], 'N': [None]}
	Parent 2 is: B2,B1
	Fawkes call for current_ID: 0,3

ERROR for individual 410 at marker iteration_9693
	Parent 1 is: {'A': ['1'], 'N': [None]}
	Parent 2 is: A5,A2
	Fawkes call for current_ID: 0,2

ERROR for individual 407 at marker iteration_9695
	Parent: {'A': ['5'], 'B': ['1']}
	Fawkes call for current_ID: 3,0

ERROR for individual 307 at marker iteration_9696
	Child: {'B': ['3'], 'N': [None]}
	Fawkes call: 0,4

ERROR for individual 103 at marker iteration_9709
	Child: {'A': ['1'], 'B': ['4']}
	Fawkes call for current_ID: 0,3

ERROR for individual 209 at marker iteration_9720
	Parent: {'A': ['2'], 'B': ['5']}
	Fawkes call for current_ID: 0,3

ERROR for individual 301 at marker iteration_9721
	Parent: {'A': ['5'], 'B': ['3']}
	Fawkes call for current_ID: 0,2

ERROR for individual 210 at marker iteration_9725
	Parent 1 is: {'A': ['1'], 'N': [None]}
	Parent 2 is: B1,B2
	Fawkes call for current_ID: 0,3

ERROR for individual 408 at marker iteration_9728
	Parent: {'A': ['3'], 'B': ['2']}
	Fawkes call for current_ID: 2,0

ERROR for individual 319 at marker iteration_9732
	Child: {'A': ['5'], 'B': ['3']}
	Fawkes call for current_ID: 4,0

ERROR for individual 407 at marker iteration_9736
	Parent: {'A': ['4'], 'B': ['4']}
	Fawkes call for current_ID: 0,2

ERROR for individual 301 at marker iteration_9745
	Parent: {'A': ['4'], 'B': ['2']}
	Fawkes call for current_ID: 3,0

ERROR for individual 315 at marker iteration_9755
	Parent 1 is: {'A': ['1'], 'N': [None]}
	Parent 2 is: A4,A1
	Fawkes call for current_ID: 0,5

ERROR for individual 410 at marker iteration_9756
	Parent: {'A': ['1'], 'B': ['3']}
	Fawkes call for current_ID: 0,2

ERROR for individual 319 at marker iteration_9769
	Child: {'A': ['1'], 'N': [None]}
	Fawkes call: 0,3

ERROR for individual 317 at marker iteration_9775
	Parent 1 is: {'A': ['3'], 'N': [None]}
	Parent 2 is: A4,A1
	Fawkes call for current_ID: 0,2

ERROR for individual 304 at marker iteration_9782
	Parent: {'A': ['5'], 'B': ['3']}
	Fawkes call for current_ID: 2,0

ERROR for individual 208 at marker iteration_9815
	Child: {'A': ['5'], 'B': ['2']}
	Fawkes call for current_ID: 2,0

ERROR for individual 307 at marker iteration_9817
	Child: {'A': ['3'], 'B': ['2']}
	Fawkes call for current_ID: 2,0

ERROR for individual 405 at marker iteration_9821
	Parent 1 is: {'B': ['1'], 'N': [None]}
	Parent 2 is: B1,B4
	Fawkes call for current_ID: 4,0

ERROR for individual 209 at marker iteration_9835
	Parent: {'A': ['3'], 'B': ['2']}
	Fawkes call for current_ID: 2,0

ERROR for individual 205 at marker iteration_9845
	Child: set(['A1', 'A4'])
	Spouse: set(['A1'])
	Fawkes call for current_ID: 2,0

ERROR for individual 413 at marker iteration_9850
	Parent 1 is: {'B': ['4'], 'N': [None]}
	Parent 2 is: N,B1
	Fawkes call for current_ID: 3,0

ERROR for individual 408 at marker iteration_9851
	Parent 1 is: {'A': ['1'], 'N': [None]}
	Parent 2 is: B4,B1
	Fawkes call for current_ID: 0,3

ERROR for individual 406 at marker iteration_9857
	Parent 1 is: {'B': ['2'], 'N': [None]}
	Parent 2 is: A1,A3
	Fawkes call for current_ID: 5,0

ERROR for individual 102 at marker iteration_9860
	Child: {'A': ['5'], 'B': ['5']}
	Fawkes call for current_ID: 0,3

ERROR for individual 101 at marker iteration_9860
	Child: {'A': ['5'], 'B': ['5']}
	Fawkes call for current_ID: 3,0

ERROR for individual 406 at marker iteration_9877
	Parent: {'A': ['2'], 'B': ['3']}
	Fawkes call for current_ID: 0,2

ERROR for individual 209 at marker iteration_9887
	Child: {'A': ['4'], 'B': ['2']}
	Fawkes call for current_ID: 3,0

ERROR for individual 402 at marker iteration_9888
	Parent: {'A': ['4'], 'B': ['5']}
	Fawkes call for current_ID: 0,3

ERROR for individual 403 at marker iteration_9888
	Parent: {'A': ['4'], 'B': ['5']}
	Fawkes call for current_ID: 0,3

ERROR for individual 205 at marker iteration_9894
	Child: {'A': ['3'], 'B': ['1']}
	Fawkes call for current_ID: 2,0

ERROR for individual 319 at marker iteration_9895
	Child: {'A': ['5'], 'B': ['4']}
	Fawkes call for current_ID: 4,0

ERROR for individual 208 at marker iteration_9906
	Child: {'A': ['1'], 'B': ['3']}
	Fawkes call for current_ID: 0,2

ERROR for individual 208 at marker iteration_9908
	Parent: {'A': ['4'], 'B': ['1']}
	Fawkes call for current_ID: 3,0

ERROR for individual 311 at marker iteration_9919
	Child: {'A': ['5'], 'B': ['2']}
	Fawkes call for current_ID: 3,0

ERROR for individual 315 at marker iteration_9926
	Parent: {'A': ['3'], 'B': ['5']}
	Fawkes call for current_ID: 0,4

ERROR for individual 316 at marker iteration_9927
	Child: {'A': ['4'], 'B': ['4']}
	Fawkes call for current_ID: 3,0

ERROR for individual 405 at marker iteration_9932
	Parent: {'A': ['3'], 'B': ['5']}
	Fawkes call for current_ID: 0,4

ERROR for individual 406 at marker iteration_9932
	Parent: {'A': ['3'], 'B': ['5']}
	Fawkes call for current_ID: 0,4

ERROR for individual 305 at marker iteration_9936
	Parent 1 is: {'A': ['2'], 'N': [None]}
	Parent 2 is: B2,B3
	Fawkes call for current_ID: 0,5

ERROR for individual 303 at marker iteration_9936
	Parent 1 is: {'A': ['2'], 'N': [None]}
	Parent 2 is: B2,B3
	Fawkes call for current_ID: 0,5

ERROR for individual 408 at marker iteration_9948
	Parent: {'A': ['3'], 'B': ['1']}
	Fawkes call for current_ID: 2,0

ERROR for individual 301 at marker iteration_9958
	Parent: {'A': ['5'], 'B': ['1']}
	Fawkes call for current_ID: 2,0

ERROR for individual 310 at marker iteration_9969
	Parent: {'A': ['4'], 'B': ['2']}
	Fawkes call for current_ID: 2,0

ERROR for individual 309 at marker iteration_9971
	Child: {'A': ['5'], 'B': ['4']}
	Fawkes call for current_ID: 2,0

ERROR for individual 205 at marker iteration_9977
	Child: {'A': ['2'], 'N': [None]}
	Fawkes call: 0,3

ERROR for individual 310 at marker iteration_9983
	Parent: {'A': ['4'], 'B': ['5']}
	Fawkes call for current_ID: 0,4

ERROR for individual 202 at marker iteration_9994
	Child: set(['A1', 'A4'])
	Spouse: set(['A1'])
	Fawkes call for current_ID: 2,0

Statistics for conversion: 470000 calls total
	9.76659574468 % of undefined calls prior to conversion (45903 calls)
	29.8408510638 % of heterozygous calls (140252 calls)
	1.67574468085 % of null calls (7876 calls)
	6.28978723404 % of single hemizygous calls (29562 calls)
	27.4942553191 % of homozygous type 1 calls (129223 calls)
	24.9327659574 % of homozygous type 2 calls (117184 calls)

	99.247038066 % of homozygous type 1 calls converted (128250 out of 129223 calls)

	45.4183164937 % of homozygous type 2 calls converted (53223 out of 117184 calls)

	76.4176595745 % of calls converted (359163 calls)
	23.5823404255 % of undefined calls (110837 calls)

	1456 known errors (details in log file)
