# Supplementary material for: Partitioning of copy-number genotypes in pedigrees
Source: BMC Bioinformatics. 2010 May 3;11:226. doi: 10.1186/1471-2105-11-226 (PMC2874807; doi:10.1186/1471-2105-11-226)
Supplement: Additional file 2 — thousand validations with errors.tar.bz2. Archive containing the simulated data for 3 thousand runs with Mendelian errors. The archive contains the same file structure as the first additional file. The data has been splited into three files because of PedCheck's limitations. The file (2.2 Mb) has been uploaded with the present document, and is also available at http://www.statgen.org/main/index.php/Downloads/Downloads. [file 1471-2105-11-226-S2.BZ2 › 3_thousand_validations_with_errors/run_1/cn_genotype_calls_validation]

probeset_id	104	103	209	208	210	314	313	315	316	317	319	318	308	309	310	311	312	408	409	410	411	412	413	404	405	406	407	102	101	202	201	204	203	206	205	301	305	302	303	304	307	306	402	403	207	320	401
iteration_1	A1,B2	A2,N	A2,B2	B1,B2	A1,N	A4,B1	B2,B1	B2,B1	-1,-1	A3,B1	A1,A1	A2,B1	A2,B1	B2,N	B2,B2	A1,N	B2,B1	B1,B1	B1,B1	A4,B1	A4,B2	A2,A1	A1,B1	A2,B2	B2,N	B2,N	A1,B2	A1,B1	A2,B2	A2,A2	A1,B2	-1,-1	A1,A2	A2,A2	A1,B2	A2,B2	A1,B3	-2,-2	-1,-1	-2,-2	B2,B1	A1,A2	A2,B2	A1,B2	A4,B1	A2,B1	A2,A1
iteration_2	B4,B1	B4,B1	A3,B4	A5,A4	A1,B1	N,B4	A3,A4	A3,A5	-2,-2	A4,B4	-2,-2	A3,A5	A5,B4	-1,-1	A4,B4	A3,A2	A3,A4	A3,N	-1,-1	A3,N	-2,-2	-2,-2	-2,-2	A2,B4	A4,A2	A3,B4	-1,-1	-2,-2	-2,-2	-2,-2	-2,-2	A3,B1	A4,N	B1,B2	A5,A4	-2,-2	A3,N	A3,N	A3,N	A4,B1	A3,A2	A5,B1	A5,A2	A5,A3	A1,B1	B1,B1	-2,-2
iteration_3	A1,B4	A3,B2	A1,B2	A1,A3	B2,B4	A2,A1	A1,B2	A1,A1	A2,A2	A1,A3	A1,B2	A3,B2	A1,A3	-2,-2	A1,B2	A4,N	-1,-1	A2,B2	A1,A2	A1,A1	A1,A2	A3,B2	A1,A3	-2,-2	B2,N	-1,-1	A4,B2	N,A3	A1,B2	A2,B2	B2,N	B3,B2	A1,N	-2,-2	A1,A3	B2,N	B2,N	-1,-1	A1,B3	B3,N	-2,-2	-2,-2	-2,-2	-2,-2	-1,-1	-2,-2	-2,-2
iteration_4	-1,-1	B1,B1	A1,B1	A3,B1	A1,B1	-2,-2	-1,-1	A1,B1	-1,-1	B1,B1	-2,-2	A1,A3	A3,B1	A1,A3	A3,B1	B1,B1	A1,A3	-2,-2	-2,-2	-2,-2	A1,N	-2,-2	-2,-2	A1,B1	A3,B1	B1,B1	A3,B1	A3,B1	B2,B1	-1,-1	A3,B2	A4,B3	A3,B2	-1,-1	B1,B1	B2,B1	-1,-1	A3,N	A4,B2	A3,N	A3,N	N,B1	N,A3	N,B1	A1,B1	A1,N	N,N
iteration_5	A3,N	A2,B1	A2,A3	A3,A2	N,B1	B2,B2	A3,A2	A2,A3	-2,-2	A2,A3	B2,B2	-1,-1	A2,A3	-2,-2	A2,A2	A1,B2	A4,B5	A2,B2	A3,B2	A3,B2	-1,-1	A3,B2	A3,B2	-2,-2	A2,B2	A1,A2	A2,B2	A3,B2	A2,N	-2,-2	A3,A2	N,B3	-1,-1	N,B2	B2,N	-2,-2	A3,N	N,N	B3,N	N,N	N,A3	N,N	N,A3	N,N	-2,-2	-2,-2	A3,N
iteration_6	B3,N	A2,A2	A2,N	A1,B2	A2,B3	-2,-2	A1,N	A1,A2	-1,-1	A2,B2	A3,B1	B2,N	A2,B2	B2,B3	A1,A2	B2,B2	A1,A2	-2,-2	-2,-2	-2,-2	-2,-2	B1,B2	A3,B2	A2,B2	A1,B2	A1,B2	A2,B2	-1,-1	A1,A2	-2,-2	A1,A3	A3,N	A1,B2	A1,B4	A3,B3	-2,-2	A1,N	A1,A3	A3,B2	A1,A3	B4,N	A3,A1	A1,B4	A3,B4	B1,B3	A1,B1	B4,N
iteration_7	A3,B1	A4,A1	A3,A4	B2,B1	A4,B1	B1,B1	A4,B2	A3,B2	N,A3	A4,B2	B2,B3	A4,B2	A3,B1	A2,A3	A3,B2	N,B3	-1,-1	B2,B1	-1,-1	-1,-1	B2,N	A4,B2	B2,B2	A2,B1	B2,B3	A3,N	A3,N	B1,B1	A2,B2	B3,B2	A2,B1	A3,B1	A2,B1	A3,A1	B2,B1	B1,B3	-1,-1	B1,B1	A3,B1	A2,B1	A4,B1	A3,B2	A3,A2	-1,-1	N,B1	A1,N	-1,-1
iteration_8	B2,N	A1,B2	B2,B2	B2,B1	B2,B2	A2,A2	B2,B2	B2,B1	-1,-1	B2,B1	A1,A3	B1,B2	-1,-1	-2,-2	B1,B2	A1,B2	B2,B1	A2,B2	A2,B2	B2,B2	-2,-2	A1,B1	A1,B2	-2,-2	A1,B1	-1,-1	B2,B2	-2,-2	-2,-2	A3,A2	-1,-1	A1,A4	B2,B1	-2,-2	-2,-2	A3,B1	A4,B2	A1,B2	A1,B1	A4,B1	B2,B3	B2,N	B2,B2	N,B2	-2,-2	-2,-2	B2,B2
iteration_9	B3,B2	A1,B3	A1,B3	A1,B2	A1,B3	-1,-1	A1,B3	-1,-1	-2,-2	A1,B3	A2,N	-1,-1	B3,B2	-1,-1	B3,B2	-2,-2	A1,A1	-1,-1	A1,B3	A1,A1	-2,-2	-2,-2	A2,B3	A5,B2	-2,-2	-1,-1	-2,-2	A3,A1	-1,-1	A2,A3	A3,B2	-1,-1	A1,B3	B2,B1	A3,B3	A3,A2	A1,A1	B3,B4	B3,B4	A1,B3	A2,B3	A3,B2	A2,B2	B2,B3	-1,-1	-1,-1	A1,B2
iteration_10	-2,-2	-2,-2	A1,N	A1,B1	-2,-2	A2,A1	-1,-1	A1,A1	-2,-2	A1,B1	-1,-1	A1,B1	A1,B1	A1,A2	N,B1	-2,-2	A1,B1	A2,B1	-2,-2	-2,-2	-1,-1	B1,B4	B1,B4	A1,A1	-2,-2	-2,-2	N,B1	B2,B1	A1,B1	-1,-1	A1,B2	N,B4	B1,B1	-2,-2	A1,B1	A1,B2	B1,B4	-1,-1	N,B1	N,B1	B3,B2	A1,A3	-1,-1	A1,B3	-1,-1	-2,-2	A3,B1
iteration_11	A2,B1	N,B4	N,B1	A2,B1	B1,B4	N,B3	N,B1	A2,N	N,B1	A1,B2	-2,-2	A2,N	N,B1	N,B4	A2,N	B2,B1	A2,N	B1,B3	N,B1	N,N	A2,B1	-1,-1	A2,N	N,N	A2,B1	N,B1	A2,B2	A2,A3	B1,B1	A1,B3	A2,B1	A1,B1	A2,B1	A4,N	A3,B1	A2,B3	A2,B1	A1,B1	A2,A1	A2,A1	B2,N	A3,A4	A4,B2	A3,B2	-2,-2	-2,-2	A4,A2
iteration_12	A2,B1	N,A2	N,B1	A5,A3	N,B1	A4,A1	A3,B1	A5,N	B1,B3	A5,N	A4,N	A5,B1	A5,B1	N,B2	A5,B1	B2,B2	A3,B1	A1,B1	A4,B1	A4,B1	A5,B1	A5,A4	A4,B1	N,B1	B1,B2	-1,-1	B1,B2	-2,-2	-2,-2	-2,-2	-2,-2	A3,A1	A3,N	B2,B2	A3,N	-2,-2	A3,A3	A3,A3	A3,A1	A1,N	A2,B3	A3,B2	N,N	A2,B2	-1,-1	B2,B1	A3,B2
iteration_13	A2,A2	B1,B1	A2,B1	B2,B4	A2,B1	A4,B1	A2,B2	B1,B4	A2,A3	A2,B2	A2,B3	-1,-1	B1,B2	N,A5	B1,B4	A1,B4	B1,B2	A2,A4	A2,A4	A2,B1	A2,B1	B3,B4	B3,B1	N,B1	B4,B2	-1,-1	B4,B4	B4,N	-1,-1	B3,N	A1,B4	-2,-2	-2,-2	B1,B3	A1,B4	A1,B3	B5,B2	-2,-2	-2,-2	-1,-1	B1,B2	A1,B1	B1,B1	A1,B1	A1,B4	B4,B3	B1,B5
iteration_14	B2,B2	A2,B1	A2,B2	A3,B2	B1,B2	-2,-2	A2,A3	A2,A3	B1,B3	A2,A3	B2,B3	B2,B2	A3,B2	B2,B2	A3,B2	A4,N	B2,B2	-2,-2	-2,-2	-2,-2	A2,B1	B2,B2	-1,-1	A3,B2	A4,B2	B2,N	A4,B2	A3,N	B2,B2	-2,-2	-1,-1	B1,B4	B2,N	N,B1	A3,B2	A1,N	B2,B4	-2,-2	N,B1	N,B1	A2,N	B2,B1	B2,N	A2,B2	-2,-2	-2,-2	-2,-2
iteration_15	A3,B1	A1,A1	A3,A1	A1,B1	A1,B1	A1,B2	A1,A3	A1,A1	A2,B2	A1,A1	-1,-1	A1,B1	A1,A1	B1,B3	A1,A3	-2,-2	A2,B3	A1,A1	A1,A1	-1,-1	A2,A1	-1,-1	-1,-1	A1,B1	-2,-2	-2,-2	-2,-2	B1,B3	A1,B3	-2,-2	-1,-1	A1,B2	B3,B1	B4,N	A1,B1	-2,-2	B2,B1	B2,B3	A1,B3	A1,B3	-2,-2	B1,B4	-2,-2	-1,-1	-2,-2	-2,-2	-2,-2
iteration_16	-2,-2	-2,-2	B2,B1	A3,B1	-2,-2	A1,N	B1,B1	A3,B2	N,B4	A3,B2	A1,B2	A3,B2	-1,-1	-2,-2	A3,B1	B1,B2	B1,B1	N,B1	N,B1	A1,B1	B2,N	A3,B2	A1,A3	-2,-2	A3,B1	A3,B1	B1,B1	A3,A1	-1,-1	-2,-2	-2,-2	A3,A1	A3,B1	A1,B4	A3,A4	-2,-2	A3,A3	A3,B1	A1,B1	A3,B1	A1,A4	A3,B4	A3,A1	A3,A1	A1,B4	A1,A1	A3,A3
iteration_17	A4,N	A1,B4	A4,B4	B2,B2	A1,A4	A1,B1	B4,B1	B4,B2	-2,-2	B4,B2	-2,-2	B4,B2	A4,B2	B1,B1	A4,B2	B2,B2	A4,B2	B1,B4	A1,B2	B1,B4	-2,-2	-2,-2	-2,-2	A4,B1	B2,B2	B2,B2	B2,B2	B2,B1	B2,N	A1,B3	B2,B2	A2,B1	B1,B2	-2,-2	B2,N	-1,-1	B1,B2	A2,B1	B1,B2	A2,B1	-2,-2	-2,-2	-2,-2	-2,-2	-2,-2	-2,-2	-2,-2
iteration_18	A4,N	A2,B1	A2,A4	A2,N	A2,A4	-2,-2	A4,A2	A2,A2	A2,B2	-2,-2	-2,-2	A2,N	A2,N	-1,-1	A2,N	-2,-2	-2,-2	-2,-2	-2,-2	-2,-2	A2,B2	-2,-2	-2,-2	-2,-2	-2,-2	-2,-2	A2,N	A2,B3	B3,N	A1,B3	A2,N	A3,B2	A2,B3	B1,B1	B3,N	A1,A2	A2,A3	B3,B2	B3,B2	A2,B2	A2,A2	N,B1	A2,N	A2,B1	A1,B2	B2,B1	A2,N
iteration_19	-2,-2	-2,-2	B2,B1	A3,B3	-1,-1	A2,B2	A3,B1	B3,B1	-1,-1	-1,-1	A2,A1	B3,B1	A3,B2	A1,B3	A3,B1	A1,B1	A3,B2	A3,A2	B1,B2	A3,B2	A2,B1	A2,B1	A1,B3	B2,B3	A1,B1	-1,-1	A3,B1	B3,B1	A3,A2	-1,-1	N,N	A2,B3	A2,B3	A3,B1	A2,B1	-1,-1	-1,-1	A2,B3	A2,B3	A2,B3	A1,B4	A2,A3	A3,B4	A3,B4	B2,B3	A3,B2	A3,A2
iteration_20	B2,N	A5,N	A5,B2	B1,B3	-1,-1	-2,-2	B2,B1	B2,B3	A2,A3	A5,B1	A1,A3	A5,B1	B2,B1	A1,A1	A5,B3	A3,A1	B2,B1	-2,-2	-2,-2	-2,-2	A2,B2	A5,A3	A1,B1	A1,B1	A3,B3	A5,A3	A5,A1	B3,N	-1,-1	-1,-1	A4,N	A4,N	B1,B3	A2,B2	A4,B3	B2,N	A4,B1	A4,B1	A4,B1	A4,B3	A4,B1	A4,B2	A4,B2	N,N	A3,A1	A3,B2	A4,B2
iteration_21	-2,-2	-2,-2	-1,-1	A4,A2	-1,-1	B4,N	A4,B1	A4,B1	A2,B1	-2,-2	N,A5	A4,B1	-2,-2	-2,-2	A2,B1	-1,-1	A4,B1	N,B1	A4,B4	A4,N	-1,-1	N,B1	A4,N	-2,-2	A2,A1	A1,B1	A2,A1	A4,B1	-1,-1	-2,-2	A1,N	A2,A3	A3,B1	N,B5	A4,A2	-2,-2	A2,B1	A3,A2	A3,A3	A3,A2	B2,B2	A4,N	A4,B2	A4,B2	-2,-2	-2,-2	A4,B1
iteration_22	B5,N	A3,B1	A3,B5	A1,B4	A3,B5	A4,B1	A1,B5	A1,B5	A2,B1	A3,B4	-2,-2	A3,B4	A3,B4	A1,A4	B5,B4	-1,-1	A3,A1	A4,B5	A1,A4	A1,A4	A2,A1	-1,-1	-1,-1	A1,B4	A3,B4	A3,B5	B4,N	B4,N	A1,B4	N,B1	A1,B4	N,B1	A1,B4	B2,B3	A1,B4	B4,B3	B4,N	-1,-1	B4,N	-1,-1	A1,B4	A1,B2	A1,B2	A1,B2	A1,B1	-1,-1	A1,B4
iteration_23	A1,B2	-1,-1	-1,-1	A1,A2	B2,B3	A1,B1	-2,-2	-2,-2	-1,-1	-2,-2	-1,-1	A1,A1	-2,-2	-1,-1	A1,A2	A1,B1	-2,-2	A1,A4	-1,-1	A1,A4	-2,-2	A1,B1	A1,B1	-2,-2	A1,A2	A1,B1	A1,A1	A1,A2	A1,N	A2,B1	A1,A1	-1,-1	N,A2	N,B5	A1,A2	A1,B1	-1,-1	-2,-2	-2,-2	N,N	B2,B2	A1,N	-1,-1	A1,B2	A2,B1	A2,N	-2,-2
iteration_24	B1,B1	A2,A2	A2,B1	B4,B1	A2,B1	A3,B2	B1,B1	A2,B1	-1,-1	A2,B1	B4,B1	A2,B4	B1,B1	B2,B3	A2,B4	A3,N	A2,B1	A3,B1	B2,B1	A3,B1	B1,B3	A2,B4	B4,B4	B1,B2	A2,A3	B4,N	A2,A3	A1,B4	-1,-1	A1,B4	A1,A2	A1,B1	B4,B1	A5,N	A2,B4	A1,A1	A1,B1	A1,B4	-1,-1	A1,B4	B1,B4	B4,N	N,B1	B4,N	A3,B1	A3,A5	B1,B1
iteration_25	A1,B4	A1,B2	A1,A1	A1,B5	A1,B4	A3,A2	-1,-1	A1,B5	-1,-1	A1,A1	B2,B3	A1,B5	A1,A1	-2,-2	A1,A1	B1,B2	A1,B5	-2,-2	-2,-2	A3,B5	-1,-1	B5,B2	B5,B2	-1,-1	A1,B1	A1,B2	A1,B1	A1,A3	B5,N	-2,-2	A1,N	A3,N	A3,B3	A3,N	A1,B5	-1,-1	A1,N	A3,B5	A1,N	A3,B5	A1,A1	B5,N	A1,N	A1,N	A2,B3	A3,B3	A1,N
iteration_26	B1,B1	A2,B3	A2,B1	A4,B3	B3,B1	-2,-2	A2,A4	B1,B3	A2,A2	A4,B1	A1,B1	B1,B3	B1,B3	-2,-2	A2,A4	B3,N	A2,B3	-2,-2	-2,-2	-2,-2	A2,B1	B1,B1	-1,-1	-2,-2	A2,B3	A2,N	A4,N	B3,N	A4,B1	-2,-2	N,B1	A1,A4	A4,B3	A3,N	N,B1	-2,-2	A4,N	A4,A1	A4,A5	B3,N	-2,-2	A3,N	A3,N	-2,-2	A3,B2	A3,A3	A4,N
iteration_27	-2,-2	-2,-2	B1,B2	A4,B3	-2,-2	-1,-1	B3,B1	A4,B1	A3,B1	A4,B2	-2,-2	B3,B1	A4,B1	A4,B1	A4,B1	A5,N	A4,B1	A4,B3	A1,B3	A4,B3	A3,A4	-2,-2	-2,-2	A4,B1	A5,B1	A4,A5	-1,-1	A4,N	B3,B1	A3,A1	B3,N	-2,-2	A4,B1	N,B2	A4,B1	A3,B3	B1,B2	A4,B2	B1,B2	N,B1	A4,A1	N,B1	A4,B1	A4,B1	N,B5	N,N	B1,B2
iteration_28	A1,A1	A1,A2	A1,A1	A3,A3	A1,A1	A3,B2	A1,A3	-1,-1	-1,-1	A1,A3	A2,N	A1,B2	A1,B2	N,B3	A1,A3	B1,B1	A1,B2	A1,B2	A3,A1	A3,A3	A1,N	A1,A2	A1,A2	A1,N	A1,B1	-1,-1	A1,B1	-1,-1	A3,B2	A3,B1	B2,B3	A1,A1	A3,B3	A2,A1	B2,B2	B1,B3	A1,B3	A1,B3	A1,B3	A1,B3	A1,A1	-1,-1	A1,B2	A1,A2	B3,N	A2,B3	B2,B3
iteration_29	-2,-2	-2,-2	A1,N	A4,B1	A1,N	A1,B4	A4,A1	A1,B1	N,B5	A1,B1	N,B2	-1,-1	A1,B1	-2,-2	A4,A1	B2,B2	A4,A1	-1,-1	A1,A1	A1,B4	N,B1	A4,N	N,N	-1,-1	A4,B2	-1,-1	A1,B2	B1,B3	A1,B1	A1,B3	A1,A1	A1,B4	A4,B1	B2,B1	A1,A1	-1,-1	A4,A1	A4,B4	B1,B4	-1,-1	A1,A4	A1,B2	A4,B2	A1,B2	-1,-1	-2,-2	A4,A1
iteration_30	-1,-1	A2,B3	-1,-1	B2,N	-1,-1	-1,-1	A2,N	A2,B2	B3,B2	A2,B2	A1,A3	B2,N	B2,N	A1,B3	-2,-2	-2,-2	A2,N	-1,-1	A2,B2	-1,-1	A2,B3	A1,B2	-1,-1	B3,B2	-2,-2	-2,-2	-2,-2	-2,-2	-1,-1	-1,-1	A1,N	B1,B3	A1,N	B2,B2	A1,A3	-2,-2	A1,B1	A1,B1	-1,-1	B3,N	N,A3	A1,B2	A1,N	-1,-1	B2,B3	B2,B2	A1,N
iteration_31	N,B2	N,B5	N,B2	B1,B4	N,N	-1,-1	B4,N	B2,B4	A2,B2	B2,B1	-2,-2	B2,B4	-1,-1	-1,-1	N,B1	A1,B2	B2,B1	A1,B4	-1,-1	A1,N	A2,B2	-2,-2	-2,-2	-1,-1	B2,N	B2,B1	B2,B1	B1,B4	A2,B1	A3,B1	B1,B4	A5,N	-1,-1	B2,B2	B1,B1	B1,B4	A2,N	A5,B4	A2,A5	A2,N	-2,-2	-1,-1	B2,B4	-2,-2	A1,B2	A1,B2	A2,B2
iteration_32	B3,B2	A4,A1	A4,B3	A2,B3	-1,-1	A5,N	A2,B3	B3,B3	A2,A3	-1,-1	-2,-2	A4,A2	B3,B3	N,A2	A4,A2	A2,B1	A4,A2	A5,B3	B3,N	B3,N	A2,B3	-2,-2	-2,-2	B3,N	A2,A4	A2,A4	A2,A2	A2,N	A2,B3	-2,-2	B3,N	A1,B2	B3,N	-1,-1	A2,A2	-2,-2	B2,B3	B2,B3	B2,B3	B2,N	N,A4	A2,A1	A1,N	A2,A4	-2,-2	-2,-2	A1,B2
iteration_33	-2,-2	-2,-2	A1,N	A2,B2	A1,N	-2,-2	A2,N	A2,N	-1,-1	A2,N	A2,B3	A2,A1	A1,B2	B3,B1	A1,B2	A2,B1	A1,B2	-2,-2	-2,-2	A2,N	-2,-2	A2,B3	A1,B3	A1,B3	B1,B2	A2,B2	A2,A1	B2,N	A2,A2	N,B3	A2,B2	A2,B3	-1,-1	B3,N	A2,B2	B2,N	A2,B3	-1,-1	B3,B2	B3,B2	A3,B1	B2,B3	B1,B3	A3,B3	N,N	N,B6	A2,B3
iteration_34	B2,N	A1,A3	A1,B2	A1,A1	A3,B2	A2,B1	A1,B2	N,N	A2,B1	A1,B2	B2,B1	A1,B2	A1,A1	A1,B2	A1,A1	N,A3	A1,B2	A1,A2	B2,B1	A1,A2	A2,B2	B2,B2	B2,B1	A1,B2	A1,A3	A1,A3	A1,N	A1,B2	A4,A1	B1,B1	A4,B2	N,A5	A1,A1	A1,B4	A1,A1	A4,B1	A1,N	A1,N	A1,A5	A1,N	B1,B1	A1,A1	A1,B1	A1,B1	B1,B2	A1,B1	A1,B1
iteration_35	B5,N	A1,B1	A1,B5	A1,B4	-1,-1	-1,-1	-1,-1	A1,A1	A1,B1	A1,B4	-1,-1	A1,B5	B5,B4	-1,-1	B5,B4	A1,B2	A1,A1	-1,-1	-2,-2	-2,-2	A1,A1	A1,B1	A1,B1	-2,-2	A1,B4	B2,B4	-1,-1	B4,B1	A1,A1	A1,B4	-1,-1	A4,B1	A1,B1	A2,B2	A1,B1	B4,B4	A1,A4	B1,B1	B1,B1	A1,B2	-2,-2	A1,A2	-2,-2	-2,-2	A1,A1	A1,B2	-2,-2
iteration_36	A1,B2	A3,B1	A3,A1	B3,N	B1,B2	B1,B3	A1,N	A1,A2	-2,-2	A1,N	B2,N	A1,B3	-1,-1	B1,B4	A2,B2	B3,N	A1,N	A1,B3	A1,B1	N,B1	-2,-2	B3,B2	A1,B2	A1,B1	A1,B3	B2,B1	N,N	A1,B3	A3,N	-2,-2	A1,N	A3,B1	A3,B3	A4,B1	B3,N	-2,-2	A3,B3	A3,A3	A3,B1	B3,B1	N,A3	A4,N	N,N	A4,N	B2,B1	B1,B2	A3,N
iteration_37	B1,B1	B1,B1	B1,B1	A2,N	B1,B1	-2,-2	N,B1	A2,B1	N,B3	-1,-1	N,A5	N,B1	A2,B1	A2,A3	N,B1	-1,-1	N,B1	N,B1	-2,-2	N,B1	A2,N	N,N	A5,N	A2,B1	-1,-1	-2,-2	N,B1	N,B1	A2,A2	B2,B2	A2,B1	A2,B1	A2,B1	B2,B3	A2,B1	A2,B2	B1,B1	B1,B1	B1,B1	A2,A2	A2,B1	B1,B2	A2,B1	B1,B2	-2,-2	-2,-2	B1,B1
iteration_38	-2,-2	-2,-2	N,A5	A3,A2	-2,-2	B5,N	-1,-1	N,A3	-2,-2	-1,-1	B3,N	A3,N	N,A2	A1,B4	N,A3	N,B4	N,A3	B5,N	A2,B5	A2,B5	-1,-1	A3,B3	N,N	A1,N	A3,N	A3,N	N,N	-1,-1	A3,B2	-2,-2	A1,B2	-2,-2	A3,A2	A2,B1	A3,B1	-1,-1	-1,-1	-1,-1	-2,-2	-2,-2	A4,N	A3,B1	A4,B1	A3,A4	A3,B2	A2,B2	A3,B1
iteration_39	B1,B1	A1,N	A1,B1	B2,B2	A1,B1	A1,A1	A1,B2	A1,B2	A1,B4	B1,B2	-1,-1	A1,B2	A1,B2	A1,B4	A1,B2	B3,B2	B1,B2	A1,A1	A1,B2	A1,A1	B4,B1	-1,-1	B2,B3	A1,A1	A1,B3	B2,B3	A1,B3	A2,B2	B2,B1	-1,-1	-1,-1	A3,B2	A2,B2	A2,A1	A2,B1	-2,-2	-1,-1	B2,B2	A2,A3	A3,B2	A2,B3	A2,A2	A2,B3	A2,B3	B2,B1	A2,B2	A2,B2
iteration_40	A1,B3	A1,B1	A1,B1	B2,N	B1,B3	A1,B2	A1,B2	A1,N	-2,-2	A1,N	A1,A3	N,B1	A1,B2	A3,N	N,B1	A1,B1	N,B1	A1,B2	A1,B2	A1,B2	A1,N	A1,B1	A3,B1	A3,B2	-1,-1	A1,B1	A1,B1	-1,-1	A1,B2	-1,-1	A1,N	A4,B1	-1,-1	N,B3	A1,N	-2,-2	A4,A1	A2,B2	B1,B5	B1,B5	B3,N	N,N	B3,N	-1,-1	N,A4	N,N	A1,B3
iteration_41	A1,B2	N,B3	B2,N	A5,B3	B2,N	A2,B3	A5,N	A5,N	-2,-2	B3,B2	A2,B3	A5,B2	B3,N	-2,-2	B3,N	-1,-1	A5,N	B3,N	A2,A5	-1,-1	-1,-1	B3,B2	-1,-1	-2,-2	-1,-1	N,B1	-2,-2	A5,N	B3,B1	A2,B1	B1,B4	A1,A4	-1,-1	A2,B2	N,B1	A2,B1	A4,A5	A1,B1	A1,B1	A4,B1	N,B5	B2,B1	N,B1	B2,B5	N,A3	A2,N	A4,B1
iteration_42	A1,B3	B1,B3	B3,B1	-1,-1	A1,B1	A1,A1	N,B1	A3,B1	A4,A1	-1,-1	N,B5	N,B1	A3,B1	B2,B1	A3,B3	B4,N	N,B1	A1,N	A1,A6	A1,B1	A4,B1	N,N	-1,-1	B1,B2	B3,B4	A3,B4	A3,B4	N,A3	N,A4	A1,B2	N,N	N,B2	N,N	A1,B2	A4,N	B2,N	N,B2	N,N	N,B2	N,N	N,A3	A4,B2	B2,N	A4,N	-1,-1	A1,B2	N,N
iteration_43	B4,N	A1,B1	B1,B4	A3,A2	B1,B4	A4,B5	-1,-1	A2,B4	B1,B1	A2,B4	A1,B2	A3,B1	A3,B1	B2,B1	A2,B4	B1,B2	A3,B1	A2,B4	A2,B4	-1,-1	A2,B1	A3,B2	A3,B2	A3,B2	A2,B2	A2,B1	A2,B1	A2,A1	A3,B1	A3,B2	A3,A2	B1,B4	A2,B1	N,B4	A1,B1	-1,-1	A2,B1	-1,-1	B1,B1	B1,B1	A1,B3	A1,N	A1,A1	A1,B3	-2,-2	-2,-2	A2,A1
iteration_44	B5,N	A1,B3	B3,B5	N,B1	A1,B5	-2,-2	B3,N	B5,N	-2,-2	B3,B1	N,B3	N,B3	B1,B5	-1,-1	B5,N	-2,-2	B5,B1	-2,-2	B3,N	-2,-2	-1,-1	N,N	B3,B3	A3,B1	-2,-2	-2,-2	-2,-2	N,B5	N,A2	A4,B1	N,N	N,A2	-1,-1	-1,-1	-2,-2	B1,B1	N,N	B4,N	B4,N	N,N	A1,A1	B4,B2	A1,B2	A1,B4	-2,-2	-2,-2	A1,N
iteration_45	-2,-2	-2,-2	-2,-2	-1,-1	-2,-2	-1,-1	-1,-1	-2,-2	-2,-2	A1,N	-2,-2	A1,N	A1,N	-2,-2	-1,-1	A1,N	A1,N	N,B1	A1,B1	-2,-2	-2,-2	A1,N	N,B1	A1,N	A1,N	-2,-2	-2,-2	A3,B1	A4,N	A1,A1	A4,B1	A3,B2	A3,A4	N,B2	A4,B1	A1,B1	A3,B2	A4,B2	A3,A4	A3,A4	A3,A2	N,B1	A3,B1	A2,N	-2,-2	-1,-1	A3,A3
iteration_46	A2,B2	B2,B1	A2,B2	-1,-1	A2,B1	N,B4	B2,B1	A2,A1	-2,-2	A1,B2	B1,B1	A2,B1	A2,B1	A2,A2	B2,B1	A1,A1	A2,A1	B2,B4	B1,B4	N,B1	-1,-1	B1,B1	B1,B1	A2,B1	A1,B2	A1,B2	-2,-2	A2,B1	A1,B1	N,B3	A2,B1	A2,B3	A2,B1	N,B5	A2,B1	N,B1	A2,B3	-1,-1	A2,A2	A2,B1	A5,N	N,B1	A5,B1	N,N	N,B2	N,N	A5,B3
iteration_47	N,B3	A1,B4	A1,N	A2,A3	B4,N	B3,N	A2,A1	-2,-2	-2,-2	-1,-1	-2,-2	-1,-1	A1,A3	-2,-2	N,A2	A1,B1	A1,A3	A2,B3	A1,N	A2,N	-2,-2	A1,N	-2,-2	-2,-2	A1,N	A1,A2	N,B1	-2,-2	-2,-2	N,B1	-1,-1	-2,-2	-2,-2	-2,-2	-2,-2	A3,B1	-2,-2	-2,-2	-2,-2	-2,-2	N,A4	A1,N	A1,N	N,N	-2,-2	-2,-2	-2,-2
iteration_48	A3,B1	B2,N	B1,B5	A3,B2	A3,B2	-1,-1	A3,B2	A3,B2	A2,A2	A3,B2	A4,A1	A3,A3	-1,-1	-2,-2	A3,B2	A4,N	A3,B2	B2,B1	A3,B2	B2,B1	A2,B2	A3,A4	A3,A1	-2,-2	A4,B2	A3,A4	A3,A4	B2,N	A3,B2	-2,-2	B2,N	N,A4	A3,N	N,B2	B2,B2	-2,-2	N,N	N,N	N,N	N,A4	B1,B4	B2,N	B1,B2	N,B1	-2,-2	-2,-2	N,B1
iteration_49	A1,A1	A1,A4	A1,A1	-1,-1	A1,A4	A2,B1	A1,B4	A1,B4	A1,A2	A1,B4	A1,A4	A1,B4	A1,B4	A4,B1	A1,B2	A3,B1	A1,B2	A1,A2	B4,B1	A2,B4	A1,B4	A1,B4	A1,A3	A1,A4	A1,B1	B1,B2	A1,B1	A3,B2	B4,N	N,B5	A3,N	A4,A1	A3,B4	A3,B2	A3,N	N,N	A3,A1	A3,A4	A3,A1	A4,B4	-2,-2	-1,-1	N,B2	-2,-2	A3,B1	A3,B2	A1,N
iteration_50	B2,B2	A3,N	A3,B2	A3,A5	A3,B2	-1,-1	A3,B2	A3,B2	B1,B4	B2,N	B4,N	A3,A5	A3,A3	A2,B1	A3,A3	-1,-1	A3,A5	A3,A2	A2,B2	A3,A2	A3,B1	A5,B4	A3,N	A2,A3	A3,A2	-1,-1	A3,A2	-2,-2	-2,-2	-2,-2	-2,-2	B4,B1	A5,A2	A4,N	N,A2	-2,-2	A2,B1	A5,B4	A2,B4	A5,B4	B1,B4	N,N	N,B1	N,B1	-1,-1	A4,B3	N,B1
iteration_51	-1,-1	B5,N	A2,B5	A3,B2	-1,-1	N,B4	A3,B5	B5,N	-2,-2	A3,B5	A1,B2	A2,B2	A2,A3	A2,B3	-1,-1	A3,A1	A2,A3	A3,N	B5,B4	B5,N	-2,-2	B2,B2	A2,B2	A2,B3	A1,B5	A1,B2	A3,B5	B2,B2	A3,N	A3,B1	A3,B2	N,B2	-1,-1	-2,-2	A3,B2	B2,B1	N,B2	N,N	B2,N	B2,N	A2,N	-1,-1	A2,B2	-2,-2	-2,-2	-2,-2	B2,N
iteration_52	A4,B1	A3,B2	A3,B1	-1,-1	A4,B2	A4,B1	A3,A3	A3,A3	-1,-1	A3,B1	-2,-2	-1,-1	A3,B1	B2,B1	A3,A3	A3,A1	B1,B1	A3,B1	A4,A3	A3,B1	A3,B1	-2,-2	-2,-2	A3,B2	A3,A3	A3,A1	A3,A1	A3,N	B1,B1	A2,A2	A3,B1	B4,N	A3,B1	B3,N	N,B1	A2,B1	A3,B4	B1,B4	A3,N	N,B1	A1,A4	A3,B3	A4,B1	A1,B3	-2,-2	-2,-2	A4,A3
iteration_53	-1,-1	B1,B4	A1,B1	A2,N	A1,B1	A1,B4	A2,B1	A1,A2	-2,-2	A2,B1	B2,B1	A1,A2	A1,A2	-1,-1	N,B1	A2,A1	N,B1	-1,-1	A2,A1	A1,B1	-1,-1	A1,B2	A2,B2	-2,-2	A2,B1	A1,N	A1,N	A2,A1	B3,N	A2,B1	A2,B3	A2,B3	A2,N	A4,B1	N,A2	A2,B1	-1,-1	A2,B3	A2,B3	B3,N	A3,B1	A4,N	N,B1	-1,-1	-2,-2	-1,-1	A2,B1
iteration_54	A3,A1	-1,-1	A3,B1	-1,-1	A3,B3	-1,-1	A3,A1	B1,B2	A1,A1	A3,A1	A2,B3	A3,A1	A3,A1	B4,N	B1,B2	A3,B1	A3,A1	-2,-2	-2,-2	-2,-2	A1,B1	A2,A3	A3,B3	A3,B4	B1,B2	B1,B2	A3,B1	B2,B1	A1,B2	-1,-1	A1,B2	A4,A1	A1,B2	-2,-2	-1,-1	B2,B2	A4,B2	A1,A1	A1,A1	A1,A1	-2,-2	-2,-2	B4,N	-2,-2	-2,-2	-2,-2	A4,B4
iteration_55	A2,A3	A2,A1	A2,A2	A2,A2	-2,-2	B2,N	A2,A2	A2,A2	A2,B3	A2,A2	A1,A1	A2,A2	A2,A2	-1,-1	A2,A2	B4,B1	A2,A2	A2,N	A2,B2	A2,B2	A2,A2	-1,-1	A2,A1	A2,A1	A2,B4	A2,B4	A2,B4	-1,-1	A2,B1	-1,-1	A2,A2	A1,A1	A2,A2	A3,A1	A2,N	A2,A2	A2,A1	A2,A1	A2,A1	A2,A1	N,A4	A1,N	N,N	A1,A4	B2,B2	A3,B2	A1,N
iteration_56	B1,B3	A1,B4	B4,B1	B2,N	-1,-1	-2,-2	-1,-1	N,B1	A3,A1	B4,N	N,A2	N,B1	B1,B2	-2,-2	B2,B1	A4,N	B1,B2	-2,-2	-2,-2	-2,-2	A3,B1	N,N	N,N	-2,-2	A4,B1	A4,B2	A4,B2	N,B4	A1,B2	-2,-2	B2,N	A1,B2	-1,-1	B1,B3	B2,B4	-2,-2	A1,A1	-1,-1	B2,N	A1,B2	-1,-1	B4,B3	B3,B4	-2,-2	N,B1	A3,B1	A1,B3
iteration_57	A2,B1	A2,B3	A2,N	B3,N	A2,N	-1,-1	A2,N	N,N	A2,A3	N,N	B1,B2	A2,B3	A2,N	-2,-2	N,N	B1,B2	B3,N	A1,N	-2,-2	A1,N	N,A2	A2,B1	B3,B1	-2,-2	N,B1	N,B2	N,B2	-2,-2	-2,-2	A2,B3	B3,N	A3,B2	B3,N	A1,A2	B3,N	A2,B3	A3,N	A3,N	A3,B3	A3,N	-1,-1	A1,B3	A1,A1	A1,B1	A2,B1	A1,B1	A1,A3
iteration_58	A1,B4	N,B5	B4,N	A3,A3	-1,-1	B2,B3	A3,N	-1,-1	-2,-2	A3,N	A2,B2	A3,N	A3,N	-2,-2	-1,-1	-2,-2	A3,N	B2,N	B2,N	A3,B2	-2,-2	A2,A3	A3,B2	-2,-2	-2,-2	-2,-2	-2,-2	A3,A1	A3,A2	-2,-2	-1,-1	A3,A1	A3,A2	A2,A1	A3,A3	-2,-2	-1,-1	A3,B2	A2,A3	A3,B2	B2,B2	A2,A3	A2,B2	A2,B2	-2,-2	-1,-1	B2,B2
iteration_59	-1,-1	A2,A2	A2,B2	A3,B3	A2,B2	B2,N	A3,B2	A2,B3	A1,B1	B2,B3	A2,B2	B2,B3	-1,-1	A2,A2	B2,B3	-1,-1	A3,B2	A3,B2	B2,N	A3,B2	A1,A2	-1,-1	B2,B3	A2,B2	-1,-1	-2,-2	-2,-2	A2,B3	A3,N	A1,B3	B3,N	A2,A2	A3,B3	A4,A1	A2,A3	B3,N	A3,A2	B3,N	A2,B3	A2,B3	B3,N	A4,A2	A4,B3	-1,-1	-2,-2	-2,-2	A3,B3
iteration_60	B1,B1	A1,B4	-1,-1	A1,B4	B4,B1	A1,B2	B4,B4	B4,B4	A2,A2	B4,B1	N,B3	A1,B4	B4,B4	A2,B2	B4,B1	A2,A2	A1,B4	A1,B4	A1,B4	-1,-1	A2,B4	A1,N	A1,N	B2,B4	-1,-1	A2,B4	A2,B1	A1,B4	A2,N	A1,B1	A2,B1	A4,N	A1,B4	A4,N	-1,-1	A1,B1	A1,N	A4,B4	-1,-1	A1,N	B1,B4	A4,B4	A4,B1	B4,B1	A1,B1	A4,B1	A4,N
iteration_61	N,A5	N,B5	A5,N	A3,B1	N,N	-1,-1	A5,B1	N,B1	N,B3	-1,-1	A2,B3	A5,B1	A3,N	-2,-2	A5,B1	A2,N	A3,A5	A5,A1	A5,A3	A3,B1	N,N	A5,B3	A2,B1	-2,-2	A5,A2	A5,A2	A5,A2	A3,A2	A2,B1	B4,N	A2,A2	N,A3	A2,B1	-1,-1	A2,B1	A2,B4	B1,B4	A2,N	A2,N	-1,-1	A1,B2	-1,-1	A1,B1	A1,B1	A1,B4	-1,-1	B1,B1
iteration_62	A5,N	B2,N	N,N	A2,B1	A5,B2	-2,-2	B1,B2	A2,B2	B1,B1	N,B1	A2,A3	A2,B2	A2,N	-2,-2	A2,N	B1,B4	A2,B2	-1,-1	-2,-2	-2,-2	B2,B1	A2,A2	A2,A3	-2,-2	A2,B4	A2,B1	B4,N	B1,B1	A2,B3	A1,A1	B3,B1	A1,A1	A2,B1	B1,B3	A2,B1	A1,B3	A1,B1	-1,-1	A1,B1	A1,B1	B1,B3	A2,B1	B1,B3	B1,B1	N,A2	N,B1	B1,B3
iteration_63	N,B1	A4,B1	N,B1	B1,B2	A4,N	A3,B2	B1,B1	N,B1	-1,-1	-1,-1	A1,A3	N,B1	-1,-1	-1,-1	B1,B1	A3,A1	-2,-2	A3,B1	B2,B1	B2,B1	-2,-2	A3,N	A1,B1	A3,B1	A1,B1	A1,B1	A3,B1	B1,B3	B1,B2	-2,-2	B3,B2	A2,B1	B1,B1	A1,A4	B1,B1	-2,-2	B1,B1	B1,B1	B1,B1	B1,B1	-1,-1	A1,B1	A1,A3	B1,B2	-2,-2	-2,-2	A3,B1
iteration_64	-1,-1	B1,B2	A1,B1	B1,B2	A4,B1	A1,B3	-1,-1	A1,B1	A4,N	-1,-1	A3,B2	A1,B1	A1,B1	B1,B1	B1,B2	-1,-1	A1,B1	A1,B1	A1,B1	A1,A1	A1,A4	A3,B1	A1,B2	A1,B1	-1,-1	-2,-2	-2,-2	-2,-2	-2,-2	A5,N	B3,B2	A2,N	B1,B3	A5,N	-2,-2	A5,B3	N,B1	A2,B1	A2,B1	B3,N	A1,A4	A1,A2	A1,B3	A2,A4	-1,-1	A5,B1	B3,N
iteration_65	A1,B2	A1,A2	A1,B2	A2,B1	A1,A1	-2,-2	B2,B1	A1,B1	A2,A1	-1,-1	B4,N	A1,B1	-1,-1	A1,N	A1,A2	B2,B2	A2,B2	-2,-2	-1,-1	-2,-2	A2,B1	A1,B4	N,B1	-1,-1	A2,B2	A1,B2	-1,-1	A2,A3	B1,B4	N,A2	A2,B1	N,A4	A2,B1	B1,B1	A3,B4	A2,N	N,B1	A2,N	A2,N	-1,-1	-2,-2	-1,-1	-1,-1	-2,-2	A1,N	A1,B1	-2,-2
iteration_66	A1,B1	A1,B2	A1,B1	B2,N	B2,B1	A1,A3	B1,B2	A1,N	-2,-2	A1,N	A1,B4	N,B1	B1,B2	-2,-2	A1,B2	-1,-1	N,B1	A1,B1	A3,B2	A1,B1	A1,N	A1,B1	B4,N	-2,-2	B2,B1	B2,B1	B2,B1	N,B3	N,B2	-2,-2	B3,N	-1,-1	N,N	A1,A2	N,B2	B3,N	N,B5	N,B2	N,B2	A1,N	-1,-1	A1,N	N,B1	-1,-1	-2,-2	-1,-1	-1,-1
iteration_67	A2,B1	N,B5	N,B1	A1,N	A2,N	A1,B2	N,B1	A1,B1	A1,B2	-1,-1	-2,-2	A1,N	N,B1	-1,-1	A1,B1	A3,B1	N,B1	B2,N	B2,B1	A1,B1	A1,A1	-2,-2	-2,-2	N,B1	A1,B1	B1,B1	A1,B1	A1,B1	N,B5	N,B1	A1,N	A3,B4	A1,N	A1,A3	A1,N	N,B1	A1,N	A3,A1	A3,A1	A3,A1	A2,B1	A1,N	A2,A1	A2,N	B4,N	A1,B4	-2,-2
iteration_68	-2,-2	-2,-2	N,B1	A3,B1	-2,-2	A3,B2	A3,N	B1,B1	A2,A1	N,B1	B2,B2	-1,-1	B1,B1	N,B2	A3,N	B2,B3	B1,B1	A3,N	A3,N	B2,N	A2,B1	A3,B2	B2,B1	N,B1	B2,N	A3,B2	-2,-2	A3,B1	N,B1	A3,B1	N,B1	A1,A4	A3,N	-2,-2	-1,-1	N,B1	-1,-1	-2,-2	A1,N	-1,-1	-2,-2	-2,-2	-2,-2	-2,-2	-2,-2	-2,-2	A1,N
iteration_69	B3,B2	A4,A1	A4,B3	A1,B1	A1,B2	-2,-2	A4,A1	A1,B3	A2,B1	-1,-1	-1,-1	A1,B3	B3,B1	N,B2	A4,A1	-2,-2	A4,A1	-2,-2	-2,-2	-2,-2	A2,A1	A1,B3	-1,-1	N,B1	-2,-2	-2,-2	-2,-2	N,N	A1,A1	A1,A2	A1,B4	A2,A2	A1,B4	B2,B2	A1,B1	A1,A1	A1,A2	A2,B4	A1,A2	A2,B4	-2,-2	-1,-1	-2,-2	-2,-2	A1,A1	A1,B2	-1,-1
iteration_70	B1,B4	A3,N	A3,B1	A1,A3	A3,B1	A1,B2	A1,B1	A3,A1	A1,B3	A3,A3	-1,-1	A3,B1	A3,B1	B2,B2	A3,A3	-1,-1	A3,B1	B1,B2	B1,B2	A1,B2	A1,A3	A3,B4	A3,N	A3,B2	A3,B2	A3,B3	A3,B3	A1,B2	-1,-1	B1,B1	A3,B2	A4,A1	A3,B2	A1,A4	A1,A1	A3,B1	A4,B2	A4,B2	A1,B2	-1,-1	B1,B2	A1,A1	A1,B2	A1,B1	B3,B2	A1,B3	A4,B2
iteration_71	A3,A1	-1,-1	A3,B3	A3,B2	A1,B3	A3,A2	A3,A3	A3,B2	B1,B1	B3,B2	N,B5	A3,A3	A3,A3	B1,B4	A3,B3	A1,B4	B3,B2	A3,A3	A3,A2	A3,A2	B2,B1	A3,N	A3,N	A3,B1	-1,-1	A1,B3	-1,-1	-1,-1	A1,B2	-1,-1	A1,A1	B2,B2	A1,A3	-2,-2	A1,B2	A1,A1	N,B1	A1,B2	-1,-1	A3,B2	-2,-2	-1,-1	-1,-1	-2,-2	-2,-2	-1,-1	-2,-2
iteration_72	N,B1	A3,N	A3,N	B2,B4	N,B1	B4,B2	B4,N	B2,N	-2,-2	A3,B4	A3,B1	A3,B2	A3,B2	B2,B2	B4,N	-1,-1	A3,B2	-2,-2	A2,B4	A2,B4	B2,N	-1,-1	-1,-1	A3,B2	A3,N	A3,N	A3,N	-2,-2	-2,-2	-2,-2	-2,-2	A3,N	B1,B2	A1,B1	B1,B2	N,B1	-1,-1	B2,N	N,B1	A3,B1	A3,A1	B1,B1	A3,B1	A3,B1	A4,B1	A4,A1	N,B1
iteration_73	-2,-2	-2,-2	B2,N	-1,-1	-2,-2	-2,-2	-2,-2	-2,-2	-2,-2	A2,N	B1,B2	A2,N	-1,-1	A4,B1	A2,B2	A1,A2	-1,-1	-2,-2	N,B1	N,B1	-2,-2	N,B1	A2,B1	A4,A2	-1,-1	A2,A1	A2,A1	B4,B1	A2,B1	A5,N	B1,B4	A1,B3	B1,B3	A1,B2	B1,B4	A5,B4	B3,B4	A1,B4	A1,B4	B3,B1	B2,B1	A1,B1	B1,B2	A1,B2	N,A2	A1,N	B1,B3
iteration_74	A2,B1	A1,A2	A2,A1	B1,B1	A1,B1	B2,B2	A2,B1	A2,B1	A1,B2	A2,B1	B1,B2	A2,B1	A1,B1	A4,A1	A1,B1	A1,B4	A2,B1	A2,B2	B1,B2	A2,B2	-1,-1	B1,B1	B1,B2	A4,B1	A1,A1	B4,B1	-1,-1	B1,B1	B1,B3	A1,B3	B1,B1	-2,-2	B1,B3	-1,-1	B1,B3	A1,B1	B1,B3	-2,-2	-2,-2	-2,-2	A3,N	A1,B1	A1,N	A1,A3	A2,N	A2,B1	A5,B1
iteration_75	-2,-2	-2,-2	-2,-2	A1,N	-2,-2	A4,B1	A1,N	-2,-2	-2,-2	-2,-2	-1,-1	A1,N	-1,-1	-2,-2	A1,N	-1,-1	-2,-2	A4,A1	A1,B1	A1,B1	A1,N	-1,-1	-2,-2	A1,N	N,N	-2,-2	-2,-2	B3,N	A1,A2	-1,-1	A1,B3	B3,N	A2,B3	A2,A1	A1,N	B3,B2	-1,-1	A2,B3	B3,B3	A2,N	N,B5	N,A2	A2,N	N,N	-1,-1	-2,-2	B3,N
iteration_76	-1,-1	N,B2	N,N	A1,B2	A5,N	-1,-1	-1,-1	B2,N	-2,-2	B2,N	B1,B1	B2,N	A1,N	-1,-1	A1,N	-1,-1	B2,N	-2,-2	-2,-2	-2,-2	-2,-2	B1,B2	N,B1	N,B1	-2,-2	N,N	N,N	A1,B2	A1,B1	-1,-1	A1,A1	-1,-1	A1,A1	A4,N	A1,A1	A1,B5	A1,B2	A1,N	-1,-1	A1,B2	B2,B2	A1,A4	A4,B2	A1,B2	-2,-2	-2,-2	A1,B2
iteration_77	A2,A2	B3,N	A2,B3	B3,B4	A2,B3	A1,B1	B3,B3	A2,B4	N,A2	A2,B4	B2,B2	A2,A4	A2,B3	A5,N	A2,B4	B2,N	B3,B4	B1,B3	-1,-1	B1,B3	A2,N	A2,B2	A2,B2	A2,A5	A2,B2	-1,-1	A2,N	A1,B3	A1,B4	A1,B2	-1,-1	A1,A3	A1,B3	A3,A2	B3,B4	B2,B4	A1,A3	A1,A3	A1,A3	A1,B3	B5,N	A2,B4	A2,B5	A2,N	B3,N	A3,B3	A2,A1
iteration_78	-1,-1	A1,A3	A1,B2	N,B1	-1,-1	-2,-2	A1,A5	-1,-1	B2,B3	A1,B1	-2,-2	-1,-1	B2,N	N,B5	A1,B1	-1,-1	-1,-1	-2,-2	N,B1	-2,-2	A1,B2	-2,-2	-2,-2	N,N	A2,B1	A2,B1	A1,A2	A2,N	B3,B1	A2,A1	B3,N	-2,-2	N,B1	A1,A2	A2,B3	A2,B3	N,B1	N,B1	-2,-2	-2,-2	A3,B1	A1,B3	A1,B1	B3,B1	A1,B4	-1,-1	A1,N
iteration_79	A3,N	A1,B1	A1,A3	A2,B1	A1,A3	-2,-2	A2,A1	A3,B1	A2,A1	A2,A1	N,A3	A2,A3	A1,B1	-1,-1	A1,B1	B1,B2	A1,B1	-2,-2	-2,-2	-2,-2	A3,A2	A3,A2	A2,N	B1,B3	-1,-1	A1,B2	A1,B1	A2,A3	B1,B3	A1,B4	A2,B1	B1,B1	A2,B1	A2,B3	A3,B3	B1,B4	A2,B1	-1,-1	B1,B1	A2,B1	-1,-1	B3,B3	A2,B3	A2,B3	-1,-1	B3,B3	-1,-1
iteration_80	A1,N	A4,N	A4,N	B2,B3	A1,N	A1,A4	A4,B3	-1,-1	-2,-2	A4,B3	B2,B1	A4,B2	N,B3	A2,B1	A4,B3	B1,B4	-1,-1	A1,B3	A4,A1	A4,A4	-2,-2	B2,B2	B2,B1	A2,N	A4,B1	B3,B4	B3,B1	-2,-2	-2,-2	-1,-1	-2,-2	-2,-2	-1,-1	A2,B2	B3,B2	-2,-2	B2,N	-2,-2	N,B1	-2,-2	A4,A1	A2,B3	-1,-1	A2,A4	A1,B2	A1,B2	A2,B2
iteration_81	A1,B3	N,B5	-1,-1	A1,B2	A1,N	N,A4	A1,N	A1,A1	A3,B1	B2,N	B2,B2	A1,B2	A1,N	-2,-2	A1,N	N,B2	-1,-1	N,N	A1,A4	N,A4	A3,A1	B2,B2	A1,B2	A1,N	N,N	A1,N	N,N	A1,A1	B2,B2	N,B2	A1,B2	A4,N	A1,B2	A1,B2	A1,B2	A1,N	A1,A4	B2,N	-1,-1	A4,B2	A1,A2	A1,B2	A1,B2	-1,-1	A3,N	A3,B2	A1,A4
iteration_82	A1,A2	A2,B2	A1,B2	A1,B1	A2,B2	B4,B1	A1,B2	A1,A1	A2,B2	A1,A1	A2,B1	A1,B1	B2,B1	A2,B2	A1,A1	N,A3	A1,A1	B2,B4	-1,-1	B2,B4	A2,A1	-1,-1	A2,B1	A2,B2	A1,N	A1,N	A1,N	A1,B2	B1,B1	-2,-2	B2,B1	B4,N	B2,B1	A1,A4	A1,B1	-2,-2	B1,B4	B2,B4	-2,-2	B2,N	A1,A1	A1,A1	A1,A1	A1,A1	A1,B4	A1,A4	A1,B1
iteration_83	-2,-2	-1,-1	A1,N	A4,A2	-2,-2	A1,B3	A1,A2	A1,A4	-2,-2	N,A4	N,A2	-1,-1	A1,A4	B2,B2	N,A2	-2,-2	N,A2	A1,A2	A2,B3	A1,B3	-2,-2	A2,N	N,N	A1,B2	-2,-2	-2,-2	-2,-2	-2,-2	-2,-2	-2,-2	-2,-2	A1,B3	A1,A2	B2,B2	A1,A2	-2,-2	A1,A1	A1,A1	N,N	A1,A2	B2,B1	A1,B2	B2,B1	B2,B2	B3,B2	B2,B3	A1,B2
iteration_84	-2,-2	A1,B1	A2,B5	A2,B5	B1,B2	A3,B2	B5,B2	A2,B2	-2,-2	A2,B1	A4,B1	A2,B1	B5,B2	N,B1	A2,B2	A2,B3	B5,B1	-1,-1	B2,B2	A3,B5	-1,-1	A4,B1	A4,B1	B5,B1	B3,B2	A2,A2	A2,A2	A2,B1	-1,-1	B1,B1	A2,N	A4,A1	N,B1	B5,N	A2,B5	N,B1	A1,N	A4,N	A4,B1	A4,N	-1,-1	A2,N	-1,-1	A2,B3	A1,B3	A1,B5	N,N
iteration_85	B1,B1	A1,A1	A1,B1	A1,B4	A1,B1	A1,B3	B1,B4	A1,A1	A1,A4	B1,B1	-1,-1	A1,B4	B1,B4	-2,-2	B1,B4	-1,-1	A1,B4	A1,B4	A1,B1	B3,B1	A1,A1	-1,-1	B4,N	-1,-1	-2,-2	-2,-2	-2,-2	A1,N	B4,N	A2,B3	N,N	A2,N	B4,N	B1,B4	A1,B4	A2,N	B4,N	A2,B4	B4,N	A2,N	A1,B1	A1,B4	A1,B4	A1,B4	A4,A1	A4,B1	B4,B4
iteration_86	A2,N	-1,-1	B1,B1	N,B1	A2,B3	A1,B1	-1,-1	N,B1	-2,-2	N,B1	B3,N	A2,B1	N,N	N,A4	A2,N	B1,B1	A2,B1	A1,B1	A2,B1	A2,B1	N,B1	A2,N	A2,B3	N,N	N,B1	A2,B1	-1,-1	-2,-2	-2,-2	-1,-1	-2,-2	A3,B2	B1,B5	-2,-2	-2,-2	-2,-2	A3,B1	A3,B1	A3,B1	B2,B5	A1,B4	-2,-2	-1,-1	-1,-1	-2,-2	-2,-2	B1,B4
iteration_87	-1,-1	N,B1	-1,-1	A1,N	N,N	B2,B2	A1,N	A1,N	A1,B1	N,N	A2,B2	A2,B1	A1,A4	A1,B2	A1,N	-2,-2	N,N	A1,B2	B2,N	B2,N	N,B1	-1,-1	A2,A4	A1,A1	-2,-2	-2,-2	-1,-1	A1,B4	A4,N	A1,B3	A1,A4	N,A4	B4,N	B1,B1	A1,N	A1,B3	N,A4	A4,N	N,N	A4,N	B3,N	A1,B1	A1,B3	A1,N	A4,B1	B1,B1	A1,N
iteration_88	B1,B1	-1,-1	A2,B1	A2,A1	A3,B1	-2,-2	A2,A1	A2,A2	N,A4	A1,B1	A2,A2	A2,B1	A2,A1	-2,-2	A1,B1	-1,-1	A2,A2	-2,-2	-2,-2	-2,-2	A2,N	A2,B1	A2,A2	-1,-1	A1,A3	B1,B1	A3,B1	A1,A1	A2,B3	A3,B1	A2,A1	A3,B1	A1,B3	B3,N	A1,B3	A2,B1	A3,B3	-1,-1	-1,-1	A3,B3	A2,A1	A1,B3	A2,B3	-1,-1	A2,B2	B2,N	A2,A3
iteration_89	B2,B1	-1,-1	A1,B2	B3,N	A4,B1	B4,B1	A1,N	A1,B3	A3,A2	A1,N	-1,-1	A1,B3	B2,N	-2,-2	A1,B3	N,B2	B2,B3	A1,B1	B4,N	A1,B4	A3,B3	B3,N	B3,N	-2,-2	A1,N	B3,B2	B3,N	-1,-1	-2,-2	A3,B1	N,A2	-2,-2	-2,-2	A1,N	-2,-2	N,B1	A4,A2	-2,-2	-2,-2	-2,-2	B1,B2	A1,N	A1,B1	B2,N	B1,B1	A1,B1	A1,A4
iteration_90	-2,-2	A1,N	A1,N	B4,B1	A1,N	A5,N	A1,B4	N,B1	-2,-2	A1,B4	A1,B4	A1,B4	N,B1	A2,N	-2,-2	A1,A4	A1,B4	A1,N	A1,A5	A1,A5	N,B1	A1,B4	B4,B4	A2,B1	A1,B4	-2,-2	-1,-1	-2,-2	-2,-2	A1,B3	B4,B1	-2,-2	-2,-2	-1,-1	-2,-2	A1,B4	N,B4	-1,-1	-2,-2	N,B1	A1,B1	-1,-1	B1,B1	B1,B4	A1,B4	A1,B1	N,B1
iteration_91	-2,-2	-2,-2	-2,-2	-2,-2	-1,-1	B2,B2	A3,A4	-2,-2	-2,-2	-2,-2	A3,B2	-1,-1	A4,A3	A2,B2	-1,-1	-2,-2	-2,-2	A4,B2	A4,B2	A3,B2	-1,-1	B2,N	A4,B2	A2,A4	-2,-2	-2,-2	-2,-2	-2,-2	-2,-2	A2,B2	-1,-1	N,A3	N,A5	B1,B1	A5,A4	A2,A5	A4,A3	-2,-2	-1,-1	N,N	-1,-1	A5,B1	B1,B2	A5,B2	A1,B2	A1,B1	A4,B2
iteration_92	N,B1	N,A4	N,N	-1,-1	N,N	-1,-1	N,B5	N,N	-1,-1	N,N	A2,B3	N,B5	-1,-1	-2,-2	-1,-1	-2,-2	N,N	B5,N	-1,-1	N,N	N,B1	B3,B5	B3,N	-1,-1	-2,-2	-2,-2	-2,-2	N,B5	N,B3	-2,-2	B5,N	N,A5	N,N	-2,-2	B5,B3	-2,-2	N,N	N,N	N,N	N,A5	A5,B5	B4,B1	B5,B1	B5,B4	-2,-2	A1,N	N,B5
iteration_93	A2,B1	A3,A1	A3,B1	A2,A4	-1,-1	A2,B1	A2,B1	A4,B1	B1,B4	A3,A2	A1,B3	-1,-1	A3,A2	A2,B2	A3,A2	-2,-2	A3,A4	A2,B1	B1,B1	-1,-1	A4,B1	B3,B1	A2,B3	A2,A3	-2,-2	-2,-2	-2,-2	-2,-2	-2,-2	-2,-2	-2,-2	-1,-1	-2,-2	A2,B2	A2,A4	-1,-1	A3,N	-1,-1	-2,-2	-2,-2	A1,B4	A2,B2	A1,B2	A1,B2	-1,-1	B2,N	A1,A3
iteration_94	-1,-1	-2,-2	A2,N	B1,B2	-2,-2	-1,-1	B2,N	A2,B2	A2,B3	A2,B2	A4,A1	N,B1	-1,-1	-1,-1	-1,-1	B1,B4	A2,B1	A3,N	-1,-1	-2,-2	A2,B2	A4,N	A4,B1	-2,-2	-2,-2	A2,B1	A2,B1	B2,N	B2,B1	A3,A2	B2,N	A1,N	B2,B2	-1,-1	-1,-1	A3,B2	-1,-1	A1,B2	A1,B2	A1,B2	A1,B2	N,N	A1,N	A1,N	-1,-1	N,N	B2,N
iteration_95	-2,-2	A1,N	-2,-2	-2,-2	-2,-2	N,B1	A2,N	A5,N	B1,B2	-2,-2	A1,B3	A2,N	-2,-2	-2,-2	A2,A5	A1,B2	-1,-1	A2,N	A2,B1	A2,B1	A5,B1	A2,B3	A1,A2	-2,-2	-1,-1	A5,B2	A2,B2	-2,-2	-2,-2	-2,-2	-2,-2	A2,B3	A2,A5	-2,-2	-2,-2	-2,-2	A2,B3	A2,B3	-1,-1	A2,B3	A1,B2	N,A2	B2,N	A1,N	A1,N	-2,-2	A2,B2
iteration_96	A2,A2	B3,N	A2,B3	-1,-1	A2,B3	-1,-1	B3,B4	B3,B4	-2,-2	A2,B2	N,B2	B3,B2	B3,B4	A3,A1	B3,B4	A3,B1	B3,B4	A1,B4	-1,-1	-2,-2	-2,-2	-1,-1	B2,N	A3,B3	B1,B3	A3,B3	A3,B4	-2,-2	-2,-2	A1,B3	B1,B4	A1,B4	B1,B4	A1,A4	N,B1	B3,B1	A1,B1	A1,B1	A1,B1	A1,A1	B1,B3	A1,B1	A1,B1	A1,B1	B2,B2	A1,B2	A1,B1
iteration_97	-1,-1	A2,B1	A2,B1	-1,-1	B1,B1	N,B5	A2,A1	A2,A1	-1,-1	N,B1	B1,B4	A1,B1	A2,N	A3,B2	-1,-1	A3,B1	A2,N	A2,N	A1,N	A1,N	-2,-2	A1,B1	A1,B4	A3,N	A3,A2	A3,A2	A2,B1	N,B2	A1,B3	-2,-2	A1,N	-2,-2	A1,N	N,A4	B3,B2	-2,-2	-1,-1	A1,N	-2,-2	-2,-2	N,A3	N,B3	A3,N	N,N	-1,-1	-1,-1	-1,-1
iteration_98	A2,N	A3,B2	A3,A2	N,A3	B2,N	-2,-2	A3,N	-1,-1	B1,B3	A3,N	A2,B3	N,A3	A3,A3	A3,A2	A3,N	-2,-2	A3,A3	-2,-2	-1,-1	-2,-2	A2,B1	A2,N	B3,N	A3,A3	-2,-2	A3,N	-2,-2	N,B2	N,A2	A1,B3	-1,-1	B5,N	A3,N	N,B5	N,N	-1,-1	N,N	B5,N	A3,N	A3,B5	N,B5	N,N	N,N	N,B5	B1,B1	N,B1	N,N
iteration_99	A1,B1	B5,N	-1,-1	A4,B1	B1,B5	B2,B2	A4,B1	B1,B1	A1,A1	A4,B1	A1,B2	B1,B5	A4,B1	A1,A2	A4,B1	N,A5	B1,B1	B1,B2	A4,B2	B1,B2	A1,B1	B2,B1	A1,B1	A1,B1	A4,A5	A4,A5	A4,N	A4,N	B1,B1	A2,A3	A4,B1	-1,-1	N,B1	A1,B4	A4,B1	A4,A2	N,N	-2,-2	-2,-2	-2,-2	A4,A1	B1,B4	A1,B1	A4,B4	N,B5	B4,N	A1,N
iteration_100	B2,B1	A1,B4	A1,B2	B4,B2	B4,B1	-2,-2	-1,-1	A1,B2	A1,B1	A1,B2	N,A5	B2,B4	A1,B4	A3,A1	B2,B4	-2,-2	A1,B2	-2,-2	-2,-2	-2,-2	A1,B1	B2,N	B4,N	A1,A3	-2,-2	-2,-2	-2,-2	-2,-2	-2,-2	A2,A3	B2,B4	-2,-2	-2,-2	A4,N	B4,B2	A2,B2	N,B2	-2,-2	-2,-2	-2,-2	A1,B1	B4,N	B1,B4	B1,B4	A1,B2	A4,B2	N,B1
iteration_101	A2,B2	A5,N	A2,A5	A1,B3	A2,N	A2,A3	A5,B3	A1,A2	A1,B4	A5,B3	A1,B4	A5,B3	A5,B3	A3,A1	A2,B3	A3,B1	A3,B3	A5,A2	A5,A3	A2,B3	A1,A2	A1,A5	A1,A5	A3,B3	A2,B1	A3,A2	A3,B3	A4,A1	B3,B1	-1,-1	A4,B3	A2,A3	A1,B3	A4,N	A4,B1	A4,B2	A3,B3	A1,A3	A2,B3	A1,A2	B2,B2	A4,B1	B1,B2	B1,B2	-2,-2	-2,-2	-1,-1
iteration_102	N,B1	A1,B3	-2,-2	B1,B4	A1,B1	A1,B1	N,B1	B4,B3	A2,A3	-2,-2	A1,A3	B3,B1	-2,-2	-2,-2	N,B1	A2,B2	-2,-2	A1,B1	B1,B1	A1,B1	A2,B4	A1,B3	A3,B1	-2,-2	B2,N	B2,N	A2,N	A3,B1	-1,-1	A2,A2	A3,B1	B1,B1	B1,B1	-1,-1	B1,B4	A3,A2	-1,-1	-1,-1	B1,B1	-1,-1	A1,A1	B4,B1	A1,B1	A1,B4	-2,-2	-2,-2	-1,-1
iteration_103	A3,A1	A1,B4	A3,B4	A2,B1	A3,B4	-1,-1	A3,B1	A3,A2	-2,-2	A2,B4	A1,N	A3,B1	A3,A2	-2,-2	A2,B4	B1,B4	B4,B1	-1,-1	A3,A2	A2,B1	-2,-2	A4,B1	A3,A4	-2,-2	A2,B4	-1,-1	A2,B1	B1,B2	A2,B2	-2,-2	-1,-1	A4,A1	A2,B2	A2,B1	-1,-1	-2,-2	A2,A1	-1,-1	A2,A1	A4,B2	A4,N	A2,B2	-1,-1	A2,A4	-2,-2	-1,-1	-2,-2
iteration_104	A4,A1	-1,-1	A4,B1	-1,-1	A4,B4	B4,N	A1,B1	A4,A1	-2,-2	A4,A1	A3,N	A1,B1	B1,B2	-2,-2	-1,-1	B2,B3	A4,A1	A1,B4	N,B1	A1,N	-2,-2	-1,-1	A1,A3	-2,-2	-2,-2	A4,B2	-2,-2	B2,N	A1,B2	-1,-1	A1,N	B4,N	B2,B2	B2,B1	-1,-1	-1,-1	B2,B4	B2,B4	B2,B4	-2,-2	A1,B2	B2,B2	-1,-1	A1,B2	-2,-2	-2,-2	-2,-2
iteration_105	A2,B3	A1,B3	B3,B3	N,B5	A2,B3	-2,-2	B3,B5	B3,N	A2,A2	B3,B5	-1,-1	B3,B5	B3,N	N,A2	B3,N	B1,B4	B3,B5	-2,-2	-2,-2	-2,-2	A2,B3	B3,N	B3,N	N,N	B4,B3	N,B1	-2,-2	-2,-2	-2,-2	N,N	B5,N	A1,N	-2,-2	A3,B2	B4,B5	A2,B5	-2,-2	-2,-2	A1,N	A1,N	-1,-1	A3,B4	A3,B4	B4,B1	A1,B3	B3,B2	-1,-1
iteration_106	B1,B2	B1,B1	B1,B1	A3,A1	B1,B2	A3,N	A3,B1	A1,B1	A4,A1	A3,B1	-1,-1	A3,B1	-1,-1	A2,N	A1,B1	B3,B1	A3,B1	A3,N	A3,A3	A3,N	A4,B1	B1,B4	A1,B1	A2,B1	A1,B1	A1,B3	B1,B1	A1,A3	A1,A3	-2,-2	A1,A3	B2,B2	A1,A1	-1,-1	A1,A3	-2,-2	-1,-1	A1,B2	A1,B2	A1,B2	A2,N	A1,B1	A1,N	A1,A2	A4,A1	A4,B1	A1,N
iteration_107	A3,B1	B4,B1	B1,B4	A1,B4	B1,B4	A2,N	B4,B1	A1,B1	B1,B4	A1,A7	A3,B1	A1,B1	A1,B1	A2,A2	A1,B1	N,A3	B4,B4	B4,N	A2,B1	B4,N	A1,B1	A1,B1	A3,B1	A1,A2	A1,A3	A1,N	A1,N	B4,N	A2,A1	B3,B2	A2,B4	A1,N	A1,B4	-2,-2	A1,N	B4,B3	A1,B4	-1,-1	A1,A1	A1,B4	A1,B1	A1,N	A1,N	N,B1	-1,-1	N,B1	A1,N
iteration_108	A1,A4	-1,-1	A1,A1	A2,B4	-2,-2	B3,N	A1,B4	A1,B4	A3,B2	A2,A1	A1,B2	A1,B4	A1,B4	A1,B1	A1,B4	A2,A2	A1,B4	A1,B3	A1,B3	B4,N	A3,A1	B2,B4	-1,-1	B4,B1	A1,A2	A2,B4	-1,-1	B4,B1	A2,B3	-2,-2	B3,B1	A2,N	A2,B4	B4,N	A2,B1	-2,-2	B4,N	B4,N	B4,N	A2,A2	A1,A1	B1,B4	A1,B1	A1,B4	-2,-2	-2,-2	A2,B2
iteration_109	N,B3	N,A5	A5,N	-1,-1	N,N	A3,N	-1,-1	A1,N	-2,-2	A5,B3	-2,-2	A1,N	A5,B3	A3,A2	A1,N	A4,B1	A5,A1	A3,B3	-2,-2	A3,B3	-2,-2	-1,-1	-2,-2	A5,A3	A1,B1	A4,N	A1,B1	A1,B3	A1,B2	A1,A1	A1,B3	A1,B1	-1,-1	A1,B4	A1,A1	A1,B3	B1,B4	A1,B1	A1,A1	A1,A1	A1,N	A1,A1	A1,A1	A1,A1	A4,N	A4,B4	A1,A1
iteration_110	-2,-2	-2,-2	-1,-1	A2,A3	-1,-1	A2,B3	A2,N	N,A3	-1,-1	A3,B1	-2,-2	A2,N	A2,B1	-1,-1	N,A2	N,A5	A3,B1	A2,A2	A2,A2	A2,N	N,N	-2,-2	-2,-2	B1,B1	N,N	-2,-2	-1,-1	-2,-2	-2,-2	-2,-2	-2,-2	B1,B1	A2,A1	-2,-2	-2,-2	-2,-2	A2,B1	A2,B1	A1,B1	-1,-1	-1,-1	-1,-1	A2,N	N,N	-2,-2	A1,N	A2,A2
iteration_111	-2,-2	-2,-2	B4,N	A2,A4	-2,-2	-2,-2	A4,N	-1,-1	A1,B1	A4,N	-2,-2	-1,-1	-1,-1	-2,-2	N,A2	N,B3	A4,B4	-2,-2	-2,-2	-2,-2	A4,B1	-2,-2	-2,-2	-2,-2	-1,-1	N,N	A2,N	A4,A1	A2,B3	A1,B3	A4,B3	A2,B1	A1,B3	A2,B2	A2,A1	A1,B3	B3,B1	A1,A2	A1,A2	A1,A2	B3,B1	A2,A2	A2,B1	A2,B3	A3,B2	B2,B2	A2,B1
iteration_112	A2,B3	B1,B1	B3,B1	-1,-1	A2,B1	A2,B1	A2,B3	A1,B1	-1,-1	A2,B1	B4,N	A2,B1	A2,B1	A1,B4	A1,B1	A2,N	A1,B1	A2,B1	A2,A2	A2,B3	B1,B1	B1,B4	-1,-1	A2,A1	A1,N	A2,B1	N,B1	A2,B3	A1,B3	A1,A2	A2,B3	A2,A1	B3,B3	A2,B3	-1,-1	A1,B3	A1,B3	A2,B3	A1,B3	A2,B3	B1,B1	A1,B3	B3,B1	B3,B1	-1,-1	A2,A1	B3,B3
iteration_113	A1,B2	-1,-1	A1,A3	-1,-1	A1,A1	N,A5	N,A3	A3,B2	A1,A1	A1,B2	A3,N	A3,B2	A1,N	-2,-2	-2,-2	-2,-2	A1,N	N,A5	N,N	A3,A5	A3,A1	-1,-1	A3,A3	-2,-2	-2,-2	-2,-2	-2,-2	B2,N	B2,B3	-2,-2	B2,B3	N,B2	N,B3	A4,A1	B2,B2	-2,-2	N,B5	N,N	N,N	N,N	N,A5	A4,B2	B2,N	A4,N	-2,-2	-2,-2	N,N
iteration_114	-1,-1	B1,B1	A1,B1	A1,N	A1,B1	-2,-2	-1,-1	A1,A1	B3,B1	A1,N	N,B4	A1,A1	A1,N	-2,-2	N,B1	-1,-1	A1,A1	A1,N	A1,N	A1,N	A1,B3	A1,N	A1,N	-2,-2	-2,-2	-2,-2	N,B1	B2,N	A1,A2	A3,N	A1,B2	B1,B1	A2,B2	A2,B3	A2,N	A1,A3	A2,B1	-1,-1	A2,B1	B2,B1	A3,B2	A2,B3	A2,A3	-1,-1	A3,A1	A2,A3	-1,-1
iteration_115	B1,B2	A1,A4	A1,B1	A3,N	A1,B1	-2,-2	A1,A3	A3,B1	N,B4	A1,N	A1,A2	N,B1	N,B1	A1,A3	A1,A3	-2,-2	A1,A3	-2,-2	-2,-2	-2,-2	A3,N	A1,B1	A1,B1	A1,N	-2,-2	-1,-1	-2,-2	-1,-1	-2,-2	-2,-2	A5,B4	A1,B4	-1,-1	A2,B1	B5,N	-1,-1	A1,N	A1,N	B4,N	B4,N	-1,-1	A2,B5	A2,A2	B5,N	A1,B1	A1,B1	A2,N
iteration_116	-2,-2	-1,-1	A1,A2	B2,B3	-2,-2	A3,B2	A4,B2	A1,B2	-1,-1	A1,B2	B1,B2	A2,B3	A1,B3	B4,B1	A1,B3	B2,B1	A2,B3	B2,B3	A1,B2	-1,-1	A2,B2	B3,B2	A2,B1	B3,B4	B3,B2	A1,B2	A1,B2	A1,B2	N,B3	A1,B4	B2,N	-1,-1	A1,N	-2,-2	B2,B3	A1,N	A1,N	-2,-2	-2,-2	N,N	-2,-2	-2,-2	-2,-2	-2,-2	-2,-2	-2,-2	-2,-2
iteration_117	-1,-1	A1,A3	A1,B2	A1,A1	A1,B2	A1,B2	A1,B2	A1,A1	A2,B1	A1,A1	A1,B1	A1,B2	A1,B2	N,B5	A1,A1	A1,A1	-1,-1	B2,B2	A1,B2	A1,B2	A2,A1	A1,A1	A1,B2	A1,N	A1,A1	A1,A1	A1,A1	A1,A1	A1,B3	-2,-2	-1,-1	B2,N	A1,B3	B3,B1	A1,B3	-2,-2	B3,B2	B3,B2	-1,-1	B3,B2	N,B6	A1,B3	B3,N	A1,N	-1,-1	-2,-2	N,B2
iteration_118	B2,N	A3,B2	A3,B2	A1,B1	-1,-1	A1,B1	A3,A1	A3,B1	B4,B1	A1,B2	N,A5	A3,B1	A3,B1	A2,B1	A3,A1	B1,B3	A3,A1	A1,B1	A1,A3	-1,-1	B1,B4	B1,B7	N,B1	B1,B1	A1,B3	A1,B3	A1,B1	B1,B3	A1,B3	-2,-2	B3,B1	N,A4	A1,B1	-1,-1	-1,-1	-1,-1	A1,N	N,B1	A1,N	A1,A4	A2,B3	-1,-1	A2,A2	B3,B3	A1,B4	A1,B1	A2,A1
iteration_119	A3,N	A3,N	A3,A3	A2,B2	N,N	A3,A4	A3,B2	A2,A3	-1,-1	A3,B2	A3,B2	A3,B2	A3,B2	A1,B3	A3,B2	A2,A1	A3,B2	A4,B2	A3,A4	A3,B1	-2,-2	A3,B2	A3,B2	B2,B3	A3,A1	A3,A1	A3,A2	-1,-1	B2,B2	A1,A2	A2,B2	A1,A4	-1,-1	A3,B1	A2,B2	A2,A1	A1,B2	-2,-2	A1,B2	-2,-2	B2,B1	A2,B1	A2,B1	A2,B2	N,B4	N,B1	B1,B2
iteration_120	-2,-2	-2,-2	A1,A2	B1,B2	-2,-2	A2,B1	A1,B1	-2,-2	-1,-1	-1,-1	N,B3	A1,B1	-2,-2	-2,-2	A2,B1	B1,B4	A1,B1	B1,B1	B1,B1	A1,B1	-2,-2	A1,N	A1,N	-2,-2	A2,B4	A2,B1	A2,B1	-2,-2	-2,-2	-2,-2	-2,-2	-2,-2	-2,-2	A2,B1	-1,-1	-1,-1	B2,B3	-1,-1	-2,-2	-2,-2	A4,B1	A2,B1	A2,A4	A4,B1	B1,B3	A2,B1	A4,B2
iteration_121	A3,A2	A3,A2	A3,A3	A2,B1	A2,A3	A3,B2	A3,B1	A2,A3	A4,B1	A2,A3	A3,B2	A3,B1	A2,A3	B2,B1	A3,B1	A2,B3	A3,B1	A3,B1	A3,B2	A3,B1	A4,A3	B2,B1	A3,B2	A2,B2	B3,B1	B3,B1	B3,B1	A2,A2	A3,B1	A1,B1	A2,B1	A4,B1	A2,B1	-2,-2	A2,B1	B1,B1	A2,A4	A4,B1	-1,-1	A2,A4	A2,B3	B1,B4	-1,-1	A2,B3	-1,-1	-2,-2	A4,B3
iteration_122	B2,B2	A1,B1	B1,B2	A2,B3	B1,B2	A3,A2	A2,B2	B3,B1	-2,-2	B3,B2	A1,B4	B3,B1	A2,B2	A2,B2	B3,B2	A4,B1	A2,B1	A2,A2	A2,B2	A3,B2	-2,-2	B4,B1	B4,B1	A2,B2	B1,B3	B1,B3	A4,B3	A2,N	A1,B3	-1,-1	A2,B3	-1,-1	-1,-1	B1,B4	B3,N	A1,B3	-1,-1	A1,B1	A1,B1	N,B1	A1,A1	B1,B3	A1,B3	A1,B1	-2,-2	-2,-2	A1,B1
iteration_123	A3,B1	N,A4	N,B1	A2,B2	A3,N	A2,B1	A2,N	-1,-1	N,A4	B2,B1	-2,-2	B2,B1	B2,N	A1,B4	N,N	A2,B2	A2,N	N,B1	A2,A2	A2,N	N,N	-1,-1	-2,-2	B4,N	-1,-1	A2,B1	A2,B2	A1,B2	A2,A3	-2,-2	A1,A2	B4,B1	A1,A2	B4,N	A3,B2	-2,-2	-1,-1	A2,B4	A2,B1	A1,B4	A2,B2	A3,B4	B4,B2	A3,B2	-1,-1	B4,N	A2,B2
iteration_124	-2,-2	-2,-2	-1,-1	A3,N	-2,-2	N,A4	N,B4	A3,B1	A1,A1	A3,B4	A2,B3	A3,B1	A3,B1	N,B4	B4,N	A3,A2	N,B1	A4,N	-1,-1	N,N	A3,A1	A3,B3	A3,B3	N,B1	A2,B4	A3,N	A3,B4	-2,-2	A2,N	B2,B3	A2,N	-1,-1	A2,A2	A2,A2	A2,A3	A2,B2	A2,B1	A2,A3	A2,A3	A2,B1	B3,B1	A2,A2	A2,B3	A2,B3	-2,-2	-1,-1	B3,B1
iteration_125	B2,B2	A1,B3	B3,B2	N,B1	B3,B2	-2,-2	-2,-2	-2,-2	-2,-2	-2,-2	-1,-1	-1,-1	-2,-2	-2,-2	B1,B2	A3,B2	-2,-2	-1,-1	-2,-2	-2,-2	-2,-2	-2,-2	A2,B2	-2,-2	B2,B2	A3,A4	A3,B1	B1,B4	A4,N	-2,-2	-1,-1	B2,B2	A4,B1	N,B1	A4,B1	-2,-2	B1,B2	A4,B2	B1,B2	A4,B2	A1,B4	A4,N	A1,A4	A1,N	A2,A1	A2,B1	A1,B2
iteration_126	A5,N	A3,B1	A3,A5	N,A3	A3,N	A3,N	A3,A3	-1,-1	A3,B1	A3,N	A4,B1	A3,A5	A5,A3	-1,-1	-1,-1	-2,-2	A5,N	A3,N	A3,A3	A3,A3	-1,-1	A4,A3	A4,A3	A5,B2	-1,-1	-2,-2	-2,-2	-2,-2	-2,-2	A4,B1	-1,-1	-2,-2	-2,-2	B1,B2	A3,A1	A4,A3	-2,-2	-2,-2	-2,-2	-1,-1	B1,B1	A3,B2	B2,B1	B2,B1	A1,A1	A1,B1	-2,-2
iteration_127	-2,-2	-2,-2	N,B1	B1,B4	N,B1	A2,B1	B4,N	-1,-1	A4,B1	-1,-1	A2,A2	A2,A3	B1,B4	N,A2	N,B4	-2,-2	N,B1	A2,B4	A2,B4	B1,B4	B1,B4	A2,B1	A2,B1	N,B1	B4,N	B4,N	B4,N	-1,-1	A3,B1	A2,B1	A3,N	A3,A1	A3,B4	B2,B2	N,B1	N,B1	A3,A3	A3,A1	A3,A1	A3,A3	A4,A1	B1,B2	A1,B2	A4,B1	B1,B4	B2,B1	-1,-1
iteration_128	A4,N	A1,B1	A4,B1	A2,A1	-1,-1	B2,B3	A4,A2	A4,A1	-2,-2	A2,B1	-2,-2	A4,A1	B1,B5	B1,B4	A2,B1	A1,B4	A2,B1	A2,B3	A4,B2	A4,B2	-2,-2	-2,-2	-2,-2	A2,B1	B4,B1	A1,A2	A2,B4	A1,A1	A2,B1	-1,-1	A1,B1	A2,B2	A1,B1	B3,B1	A2,A1	A1,B1	A1,A2	A1,A2	A1,A2	A2,B1	A1,B2	A1,B3	A1,B3	A1,B3	-2,-2	-2,-2	A1,B3
iteration_129	A2,B1	-1,-1	B1,B2	N,B1	B1,B1	A1,A3	B1,B1	N,B1	-2,-2	N,B1	A1,B2	N,B1	-2,-2	-2,-2	B2,B1	-2,-2	-2,-2	A3,B1	A3,B1	A1,B1	-2,-2	A1,N	A1,B1	-2,-2	-2,-2	-2,-2	-2,-2	-2,-2	-2,-2	A4,B1	N,B1	N,A2	N,B1	A4,N	-1,-1	-1,-1	N,B1	N,B1	N,N	A2,N	A1,B1	A4,B1	-1,-1	-1,-1	-2,-2	-2,-2	A4,B1
iteration_130	A3,A1	A2,B1	A3,B1	A1,N	A2,A1	A1,A1	A1,B1	A1,B1	-1,-1	A3,N	A1,B4	N,B1	N,B1	-1,-1	A3,A1	A1,B4	A1,B1	A1,B1	A1,A1	A1,A1	A1,B2	A1,B1	B4,N	-2,-2	A1,A1	A3,B4	-1,-1	B5,N	A1,A1	A2,B2	A1,N	N,B4	A1,A6	A2,N	A1,B5	A2,A1	B4,B5	A1,N	A1,N	-2,-2	B1,B1	A1,A2	A2,B1	A2,B1	-2,-2	-1,-1	B1,B4
iteration_131	A1,A2	B4,N	A1,B4	A1,N	A2,B4	-2,-2	A1,N	-1,-1	B4,N	B4,N	A1,B1	A1,A1	B4,N	N,B2	B4,N	A4,N	A1,A1	-2,-2	-2,-2	-2,-2	A1,B4	A1,B1	A1,A1	N,N	B4,N	-1,-1	A4,B4	B2,N	A1,A1	-2,-2	A1,N	A3,B1	A1,B2	-2,-2	A1,B2	-2,-2	-1,-1	A3,B2	A3,B2	A1,A3	A3,N	-1,-1	A3,N	A3,B2	-2,-2	-2,-2	B2,N
iteration_132	N,B1	A2,B2	A1,B2	A3,B2	-1,-1	A1,B2	-1,-1	A3,B2	A1,A4	A1,B2	-1,-1	-1,-1	A3,B2	-2,-2	B2,B2	A1,B1	A3,B2	A1,B2	-1,-1	A3,B2	A3,A1	-2,-2	-2,-2	-1,-1	A1,B2	B1,B2	A1,B2	A1,A3	B2,B2	A1,A1	A1,B2	B2,B1	A3,B2	A3,N	A1,B2	A1,B2	B2,B1	A3,B2	-1,-1	A3,B2	B1,B4	A3,B2	B2,B4	A3,B1	-2,-2	A3,N	B2,B2
iteration_133	A1,B1	N,B5	A1,N	N,B1	-1,-1	-2,-2	-2,-2	-2,-2	-2,-2	A1,N	-2,-2	A1,N	-2,-2	-2,-2	A1,N	-2,-2	-2,-2	A1,N	A1,N	-2,-2	-2,-2	-1,-1	-2,-2	-2,-2	-2,-2	-2,-2	-1,-1	-1,-1	-1,-1	-1,-1	A1,B2	A3,B2	-1,-1	-2,-2	-2,-2	A1,B2	B2,B2	A1,B2	B2,B2	A3,A1	-2,-2	-1,-1	B4,B2	-2,-2	-2,-2	-2,-2	B2,B4
iteration_134	-1,-1	B1,B4	B2,B1	-1,-1	A3,B1	-2,-2	-2,-2	-2,-2	-1,-1	-2,-2	-2,-2	-2,-2	B2,B2	A2,A2	-1,-1	A1,A4	-2,-2	-2,-2	-2,-2	-2,-2	-2,-2	-2,-2	-1,-1	A2,B2	A4,B1	A1,B2	A1,B1	A2,B2	A3,B2	-1,-1	B2,B2	A3,B2	A3,B2	A5,B2	A2,B2	B2,B1	A3,B2	A3,A3	A3,B2	-1,-1	-2,-2	-1,-1	A4,A1	-2,-2	B4,B1	A4,B4	A3,A4
iteration_135	A4,N	A2,B2	B2,N	-1,-1	A4,B2	A2,A1	B2,N	B2,N	A2,A1	A2,N	N,A5	N,N	B2,N	B1,B1	A2,B2	A2,N	A2,B1	A2,N	A1,N	A2,B2	A2,B2	N,N	N,A5	N,B1	A2,A2	B2,N	A2,A2	-2,-2	-2,-2	-2,-2	-2,-2	-2,-2	A1,N	-2,-2	-2,-2	-2,-2	-2,-2	-1,-1	-1,-1	-2,-2	-2,-2	-2,-2	-1,-1	-2,-2	-2,-2	-2,-2	-2,-2
iteration_136	-2,-2	-2,-2	B1,B3	A1,B2	-2,-2	-2,-2	-1,-1	B2,B3	A1,B1	A1,B1	A3,B1	B2,B3	B2,B3	-2,-2	A1,B1	A1,B3	B2,B1	N,B1	A1,N	N,B1	A1,B3	B1,B2	B1,B3	-2,-2	B3,B1	A1,A1	B3,B1	A2,B2	A1,A1	N,B1	A2,A1	-2,-2	A2,A1	A3,B1	A1,B2	A1,N	-1,-1	-2,-2	-2,-2	-2,-2	A1,B4	A3,B2	A1,B2	-1,-1	-2,-2	-1,-1	A1,A1
iteration_137	N,A4	A1,B1	N,B1	B2,B1	N,B1	N,A4	N,B1	N,B2	A1,B3	N,B1	-2,-2	B1,B1	B1,B1	A3,A2	N,B1	N,B4	N,B1	A4,N	N,N	N,N	A1,N	-1,-1	A5,B1	A3,B1	N,N	B4,B1	B4,B1	A2,B2	A1,B1	A2,A1	B2,B1	N,A2	A1,B2	-2,-2	A2,A1	A2,B1	A1,A2	A1,N	-1,-1	B2,N	-2,-2	-2,-2	-2,-2	-2,-2	-1,-1	-2,-2	-2,-2
iteration_138	A2,A3	A2,A1	A2,A2	A2,A1	-2,-2	A2,B2	A2,A2	A1,A2	A1,B2	A2,A2	-2,-2	A2,A1	A2,A2	B2,B1	A2,A1	-2,-2	A2,A1	-1,-1	A2,B2	A2,A2	A1,A1	-2,-2	-2,-2	A2,B2	-1,-1	-2,-2	-2,-2	-2,-2	-2,-2	N,N	A4,A1	B3,N	A3,A2	A1,B4	A2,A1	N,A4	-1,-1	A3,B3	-1,-1	A3,N	A5,N	A2,B4	A2,A5	-1,-1	A2,B2	-1,-1	A2,N
iteration_139	B3,B1	A1,B3	B3,B3	A1,A3	B3,B1	A4,B1	A3,B3	A1,B3	B1,B2	-1,-1	-2,-2	-1,-1	A1,B3	N,A4	A1,B3	N,B5	A3,B3	A4,B3	B3,B1	A4,B3	B3,B1	-2,-2	-1,-1	B3,N	-1,-1	-1,-1	B3,N	A1,B1	-1,-1	-2,-2	A1,A3	B5,N	A1,A3	B3,B2	A1,A2	-2,-2	-1,-1	-1,-1	A1,N	A3,B5	A2,A3	A1,B3	A1,A2	A2,B3	A1,B1	B1,B3	-2,-2
iteration_140	A3,B1	A2,N	A3,A2	B2,B4	-1,-1	A1,A1	-1,-1	A3,B4	A1,B3	A3,B4	B1,B1	A2,B2	A2,B2	B3,N	A3,B4	N,B5	A3,B2	A1,B4	A1,B4	A1,B4	A3,B3	B2,B1	B2,B1	B2,B3	B4,N	B4,N	A3,N	-1,-1	-2,-2	A1,B4	-2,-2	-2,-2	-2,-2	B1,B4	B4,B3	-1,-1	-2,-2	-2,-2	-2,-2	-2,-2	A3,N	B4,B4	A3,B4	B4,N	A4,A1	A4,B1	-1,-1
iteration_141	B2,N	A3,N	B2,N	B3,B1	A3,B2	A3,B2	B3,N	-2,-2	-2,-2	-2,-2	-2,-2	N,B1	B1,B2	A2,A2	B3,N	-1,-1	-1,-1	B2,B4	A3,B3	B2,B3	-2,-2	-2,-2	-2,-2	A2,B1	A1,B3	-2,-2	-2,-2	B1,B1	A2,B3	-2,-2	-1,-1	A5,N	-1,-1	A1,A3	B3,B1	-2,-2	A5,B3	A5,B3	B3,N	N,B1	A1,B1	A3,B1	A3,B1	A3,A1	A2,B3	A1,B3	A5,B1
iteration_142	-2,-2	-2,-2	N,B1	B1,B2	N,B1	N,B4	B1,B2	N,B2	N,A3	B1,B2	-1,-1	-2,-2	B1,B1	A5,B2	-1,-1	A1,N	-2,-2	B2,B4	N,B1	B1,B4	N,N	-1,-1	N,B1	A5,B1	N,B1	A1,B1	N,B1	-2,-2	-2,-2	-2,-2	-2,-2	A3,B1	B2,B1	-2,-2	-2,-2	N,B1	B1,B2	A3,B2	A3,B2	B1,B2	A2,B1	-1,-1	A2,B3	B1,B2	-2,-2	-2,-2	A2,B2
iteration_143	A2,B1	-1,-1	A2,A1	-1,-1	B1,B5	A4,B1	A1,B4	A1,B4	A3,A1	A1,B4	A3,B2	-1,-1	N,A2	A2,B2	-1,-1	-2,-2	A1,B4	A1,A4	A4,B4	A1,A4	A1,A3	A2,B2	A3,N	B2,N	N,B1	N,B1	-2,-2	B4,N	A2,N	-2,-2	-1,-1	B2,N	A2,B4	A3,B1	A2,N	-2,-2	A2,B2	A2,B2	A2,N	B4,B2	B2,B2	A2,B1	A2,B2	A2,B2	A3,B1	A3,B1	A2,B2
iteration_144	B4,N	A1,B3	B3,B4	A1,B3	B3,B4	A5,N	A1,B3	B3,B3	-2,-2	-1,-1	-1,-1	B3,B4	B3,B3	B2,B3	B3,B3	B1,B1	A1,B4	A1,A5	A5,B3	A1,A5	-1,-1	-2,-2	-2,-2	B3,B2	B3,B1	-1,-1	B3,B1	B3,B1	A1,A1	-2,-2	N,N	A2,N	A1,B3	B4,N	A1,B1	N,A4	A1,N	A1,N	A1,N	A2,B3	A2,A2	-1,-1	A2,B1	A2,B1	A2,B1	B1,B4	A2,A1
iteration_145	-1,-1	-2,-2	N,B1	A2,B1	-2,-2	A1,N	-1,-1	A2,N	B2,B2	A2,B1	A2,B1	A2,B1	N,B1	-2,-2	A2,B1	-1,-1	B1,B1	N,B1	N,N	A1,N	A2,B2	A2,B1	A2,A2	-2,-2	A2,N	N,B1	N,B1	B3,B1	A2,A3	-2,-2	A2,B3	-2,-2	-1,-1	A2,A2	A3,B3	-1,-1	A4,A2	-2,-2	N,B1	N,B1	-2,-2	A2,B3	A1,B3	B3,B4	A1,B4	A2,B4	A1,A4
iteration_146	B1,B4	A1,A1	A1,B1	A4,N	A1,B1	A1,B4	N,B1	A4,B1	B1,B3	A1,A4	B1,B1	A4,B1	A1,A4	-2,-2	N,B1	A2,B1	A1,A4	A1,N	-1,-1	B4,N	B1,B1	B1,B1	B1,B1	-2,-2	N,B1	A2,B1	A2,N	A1,A4	B2,N	A2,B2	A1,B2	A2,A2	A1,B2	A3,A1	A4,B2	A1,A2	A2,B2	A2,B2	-1,-1	A1,A2	A1,N	A4,A3	A3,N	-1,-1	-2,-2	-2,-2	B2,B3
iteration_147	B4,N	A4,B1	B1,B4	B2,B1	-1,-1	-1,-1	B2,B1	B1,B2	A3,B1	B4,B1	-2,-2	B1,B2	B1,B1	N,A5	B1,B4	A3,N	-1,-1	A2,B2	A2,B2	-1,-1	A3,B1	-2,-2	-2,-2	N,B1	A3,B4	A3,B4	A3,B1	-2,-2	-2,-2	A1,B1	B2,B1	B1,B2	B1,B2	B1,B1	-2,-2	B1,B2	B1,B1	-2,-2	B1,B2	B1,B2	A2,B3	-1,-1	A2,B2	A2,B1	A1,B4	A1,B1	A2,B1
iteration_148	B5,N	A1,B3	B3,N	B2,B2	A1,B5	B1,B4	B2,N	B2,B3	A2,B1	B2,N	-1,-1	B2,N	B2,N	N,B1	B2,B3	A1,B4	B2,N	B2,B4	N,B1	-1,-1	B1,B2	-1,-1	B2,N	N,N	B4,B2	B4,B2	B4,B2	B2,B2	A1,B2	N,B5	B2,B2	B5,N	A1,B2	A5,B4	A1,B2	B2,N	B2,B5	A1,N	A1,B5	A1,B5	-1,-1	B2,B3	-2,-2	B2,N	B1,B1	B4,B1	-2,-2
iteration_149	A1,B2	B1,B4	A1,B1	B3,B2	A1,B1	A4,B1	B1,B5	B1,B5	A1,B2	-1,-1	A3,A2	B1,B5	B1,B5	-2,-2	B1,B5	A3,N	A2,B3	B1,B1	A4,B5	A4,B5	A1,B1	-1,-1	A3,B5	-2,-2	N,B1	A3,B1	N,B1	N,B5	N,B5	A2,N	N,N	N,B3	N,B5	B1,B3	B5,B5	N,A2	B5,N	B5,B3	N,N	B5,N	B2,B1	B5,B1	B1,B2	B1,B2	-2,-2	-1,-1	N,B1
iteration_150	A4,B1	B1,B2	B1,B2	A3,B1	A4,B1	A1,B1	A3,B2	B1,B4	A3,B1	A3,B1	A3,B2	A3,B1	B1,B2	A4,N	B1,B1	B2,B2	A3,B1	A1,B2	A3,A1	B2,B1	A3,B1	A3,B1	-1,-1	A4,B1	B1,B2	B1,B2	B1,B2	A3,N	A1,B1	A1,A2	N,B1	A3,A2	N,B1	N,B5	A1,N	A1,B1	A3,B1	A2,N	A3,N	A3,B1	A2,B3	B5,N	A2,B5	B3,N	A2,B2	A2,N	A3,B5
iteration_151	A1,A1	B1,B1	A1,B1	B3,B1	A3,B3	A1,B4	-1,-1	B1,B3	-1,-1	A1,B1	A3,A1	B1,B3	B1,B1	A2,B1	A1,B1	-1,-1	B1,B1	B4,B3	B4,B1	B4,B3	-2,-2	A3,B1	-1,-1	B1,B1	A1,A1	B1,B3	A1,A1	B1,B1	A1,B3	-2,-2	-1,-1	A2,N	B3,B1	A5,N	B3,B1	-2,-2	A2,B3	A2,B3	A2,B3	N,B1	A2,B1	A5,B3	-1,-1	A2,B3	A1,A2	A1,N	B3,B3
iteration_152	A1,B2	A3,N	B2,N	-1,-1	A3,B2	-2,-2	N,B1	N,N	A2,B3	N,N	A2,B1	B1,B2	N,N	B1,B2	B2,B1	A2,A3	N,N	-2,-2	-2,-2	-2,-2	B3,N	A2,B1	B1,B2	N,B1	A3,B2	-1,-1	A2,B2	A3,B1	A1,N	N,N	N,B1	A3,N	A1,B1	A2,B3	A3,A1	N,B4	A3,B1	A1,N	A3,B1	A1,N	N,A5	A1,B3	A1,N	A1,N	A2,A2	A2,B3	A3,N
iteration_153	A3,B1	B2,B2	A3,B2	A1,A1	B1,B2	A4,A1	A1,B2	A3,A1	-2,-2	A1,B2	A1,B1	A3,A1	A1,B2	A1,A3	-1,-1	A1,B2	-1,-1	A1,A1	A4,B2	A1,A1	-1,-1	A1,A3	A1,A3	A1,B2	A3,B2	B2,B3	A1,B2	A1,B2	A1,A1	A2,B1	A1,B2	B2,B1	A1,A1	A1,B3	A1,A1	A2,B2	-1,-1	A1,B2	A1,B2	A1,B2	A2,B1	A1,A1	A1,B1	-1,-1	A1,B4	-1,-1	A1,A1
iteration_154	B1,B4	A2,N	A2,B1	A1,A1	-1,-1	-1,-1	A1,B1	A1,B1	A1,B2	A2,A1	A1,A2	A1,B1	A1,B1	A1,B1	A2,A1	-2,-2	B1,B4	-1,-1	A1,B4	A1,B4	A1,B2	A1,A1	A1,A1	A1,B1	-2,-2	-2,-2	-1,-1	-1,-1	A1,A2	-2,-2	-2,-2	B4,N	A1,A1	A4,B1	A2,A1	-2,-2	-1,-1	A1,B4	A1,N	A1,B4	B5,N	A2,B1	N,B1	B1,B5	-1,-1	A4,N	N,N
iteration_155	-2,-2	-2,-2	N,B1	A4,B4	N,B1	A1,B4	A4,N	A4,B1	A3,N	A4,B1	B1,B2	A4,B1	B4,B1	A1,B1	A4,B1	A2,A3	B4,N	A1,A4	B4,N	A1,A4	A3,B1	B1,B2	B1,B1	A1,B1	A4,A2	-1,-1	A2,B1	A4,N	B4,B1	-1,-1	-1,-1	A1,B1	A4,B4	A1,B4	N,B4	A4,B4	B4,B2	B4,B1	A1,B4	A4,A1	A1,B3	A1,N	B3,N	A1,A1	N,B4	A1,N	N,B4
iteration_156	B1,B2	A1,A4	A1,B1	A3,B2	A4,B2	A4,N	A1,B2	A3,B1	A5,N	A3,B1	A3,B2	A3,B1	B1,B2	N,N	B1,B2	-2,-2	A1,A3	A1,A4	B2,N	A1,A4	A5,B1	A3,B2	A3,A3	A1,B2	-2,-2	-1,-1	-2,-2	A3,A1	B2,B1	A3,A2	A3,B2	A2,N	A1,B2	B2,B1	A3,B1	A3,A3	A1,A2	A1,N	A2,B2	A1,A2	A2,B2	A3,B2	A2,B2	A2,B2	-1,-1	-2,-2	A1,B2
iteration_157	-2,-2	-1,-1	B2,B1	A3,B2	-2,-2	N,A5	A3,B1	B2,B2	A3,B2	B2,B1	A4,B1	B2,B1	A3,B2	-2,-2	-1,-1	B2,B3	B2,B2	A3,A5	-1,-1	A3,N	A3,B2	B1,B1	B1,B2	-1,-1	A3,B2	-1,-1	-2,-2	A1,B2	A3,N	B2,B1	A3,B2	A2,A2	B2,N	A1,B2	B2,N	A3,B2	A2,B2	A2,N	A2,B2	A2,N	A4,N	A1,B2	A1,A4	A1,A4	A3,B1	B1,B2	A4,B2
iteration_158	A4,A1	A2,B3	A4,B3	B1,B4	-1,-1	-2,-2	B3,B1	A4,B1	A2,N	A4,B4	-1,-1	A4,B1	B3,B4	A3,A2	B3,B1	-2,-2	A4,B1	-1,-1	-2,-2	-2,-2	A2,B1	B1,B2	N,B1	A3,B3	-1,-1	-2,-2	-1,-1	-1,-1	B1,B2	-2,-2	A1,B1	A3,A2	B1,B4	A2,A3	B4,B1	B1,B2	A2,B4	A3,B1	A3,B1	A3,B4	-1,-1	A2,B4	-1,-1	A2,B3	B2,B3	A2,B2	A2,B4
iteration_159	-2,-2	-2,-2	B2,N	-1,-1	N,B1	A1,A2	A2,N	B2,N	A1,B4	-1,-1	A4,N	B2,B2	B2,N	-2,-2	A2,B2	B1,B1	A2,B2	A1,N	A2,N	A2,N	A1,B2	A4,B2	A4,B2	-2,-2	B2,B1	-1,-1	B2,B1	A2,A1	B2,B2	A1,B3	A2,B2	A3,N	-1,-1	B2,B3	A1,B2	A2,A1	-1,-1	-2,-2	B2,N	A3,B2	A1,A1	B2,B2	A1,B2	A1,B2	N,N	N,B4	-1,-1
iteration_160	-2,-2	-2,-2	-2,-2	-2,-2	-2,-2	-2,-2	-2,-2	-2,-2	A2,B1	-2,-2	-2,-2	-2,-2	B3,N	A1,A1	B2,B3	A1,B1	-2,-2	-2,-2	-2,-2	-2,-2	-1,-1	-2,-2	-2,-2	A1,B3	A1,B2	B1,B2	B1,B2	-2,-2	-1,-1	A2,B3	-2,-2	A2,A2	B3,N	-1,-1	-2,-2	-1,-1	A2,N	-1,-1	A2,B3	A2,B3	-2,-2	-2,-2	N,B1	-2,-2	-2,-2	-2,-2	A2,N
iteration_161	-1,-1	-2,-2	B1,B3	B4,N	N,B1	N,A2	N,B3	N,B1	-1,-1	B1,B4	-2,-2	N,B1	N,B1	A1,A4	B4,B1	A4,N	B1,B4	A2,N	A2,N	N,N	N,B1	-2,-2	-2,-2	A1,N	-1,-1	A4,B4	A4,B4	A5,N	B4,N	A2,A2	B4,N	A1,B2	-1,-1	A1,B3	A5,B4	A2,B4	A1,B1	-1,-1	-1,-1	A5,B2	-1,-1	A5,B3	A5,A1	A1,B3	A2,B3	B3,B3	A1,B1
iteration_162	A1,B2	A3,A2	A1,A3	A1,B3	A3,B2	A1,N	A3,B3	A1,A3	B2,B3	A1,A1	A1,N	A3,B3	A1,B3	A1,B4	A1,A1	A2,B3	A1,B3	A3,N	A3,A1	A3,N	A1,B2	-1,-1	A3,N	A1,B3	A2,A1	A2,A1	A2,A5	A1,B3	-1,-1	B1,B3	B3,B3	A2,A2	A1,N	A2,B2	B3,N	B3,B1	A1,A2	-1,-1	A2,A1	A2,A1	A1,B4	B2,N	B4,N	A1,B2	N,A3	B2,N	A1,B4
iteration_163	A1,B4	B3,B1	A1,B3	A2,B2	B4,B3	A1,B3	A1,A2	A2,B3	-2,-2	A2,B3	A1,B2	A1,A2	-1,-1	-2,-2	A1,B2	N,N	A1,A2	A2,B3	A1,A1	A1,A1	-1,-1	A1,A2	A1,A2	-2,-2	A1,B2	-1,-1	B2,B2	A2,A2	B2,B3	B2,B1	A2,B2	A2,B3	A2,B3	A4,B1	A2,B2	B2,B2	-1,-1	A2,B3	A2,A2	B3,B3	A1,B4	A4,B2	A1,B2	A1,B2	A4,N	A4,A4	B2,B3
iteration_164	B1,B1	A3,N	-1,-1	B3,B3	A3,B1	B5,N	-1,-1	A3,B3	-2,-2	A3,B3	A3,A1	B3,B1	A3,B3	B4,B1	B3,B1	A2,A1	B3,B1	A3,B5	-2,-2	A3,N	-1,-1	A3,B3	A1,B1	A3,B4	A2,B1	A1,B1	A2,B3	A1,B3	A1,B3	B1,B1	B3,B3	B4,N	-1,-1	B1,B1	B3,B3	B3,B1	A1,B4	-2,-2	A1,N	A1,B4	A3,B1	B3,B1	N,N	B1,B1	N,A2	N,B1	A1,B3
iteration_165	B2,B2	A5,N	A5,B2	A3,B3	A5,B2	-2,-2	A5,A3	A5,B3	A2,A2	A3,B2	A1,B3	-1,-1	A3,B2	A3,B1	A5,A3	-1,-1	A3,B2	-2,-2	-1,-1	-2,-2	A2,B3	-1,-1	A3,B3	B2,B1	-2,-2	A3,N	-2,-2	A3,N	A2,B3	-2,-2	A2,N	-2,-2	A2,A3	B2,B3	A2,A2	-1,-1	-2,-2	-2,-2	-2,-2	-2,-2	B4,B1	A3,B2	B2,B4	B2,B4	-2,-2	-2,-2	-1,-1
iteration_166	A4,B1	A1,A1	A1,B1	A1,A2	A1,B1	A4,A1	A1,B1	A1,B1	A2,A2	A2,B1	N,B5	A1,A2	A1,A2	-2,-2	A1,A1	A1,A2	A2,B1	A1,B1	A4,B1	A4,B1	A1,A2	A2,N	A1,N	-2,-2	A1,A1	A1,A2	A1,A1	-2,-2	-2,-2	A4,B1	A4,A1	-1,-1	A5,A1	B1,B2	-1,-1	A4,B1	A2,A4	-2,-2	A5,B3	A4,B1	B1,B4	A1,B1	B1,B1	B1,B1	A4,A1	A4,B1	A2,B1
iteration_167	B2,B1	A1,A1	A1,B2	A1,B2	A1,B1	B2,B1	B2,B2	A1,B2	A1,A1	A1,B2	B3,N	A1,B2	-1,-1	-2,-2	B2,B2	A1,B4	A1,B2	B2,B2	B2,B1	B2,B1	A1,B2	B2,B3	B2,B3	-2,-2	B4,B2	A1,B2	B4,B2	A1,B2	A3,B2	-2,-2	-1,-1	A2,B3	A1,B2	N,B5	A1,B2	-2,-2	A1,A2	B2,B3	B2,B3	B2,B3	N,B2	A1,N	-2,-2	N,N	-2,-2	-2,-2	-2,-2
iteration_168	-2,-2	-2,-2	A2,N	B1,B1	-2,-2	-1,-1	N,B1	A2,B1	-1,-1	-1,-1	A1,A4	A2,B1	N,B1	A2,B2	A2,B1	A1,B1	A2,B1	A1,N	A1,N	A3,N	A2,B2	A1,B1	A4,B1	A2,B1	A2,B1	B1,B1	B1,B1	B1,B2	-1,-1	A3,N	A1,B1	-1,-1	B1,B1	B2,N	B2,B1	A3,B1	N,B1	A5,B1	A5,B1	A5,B1	A5,N	B2,B2	A5,B2	B2,N	-2,-2	-1,-1	-1,-1
iteration_169	A1,B2	A1,A1	A1,B2	B2,N	A1,B2	A2,A2	B2,N	A1,N	-2,-2	B2,B2	-2,-2	B2,N	B2,B2	A1,A3	B2,N	A1,A3	B2,N	A2,B2	A2,N	A2,B2	-2,-2	B2,N	-1,-1	A1,B2	A1,B2	A1,B2	-2,-2	A3,B2	N,B4	A1,B2	B2,N	-2,-2	-1,-1	N,A4	A3,N	A1,N	-1,-1	-2,-2	N,B1	-1,-1	N,A5	N,N	N,A5	N,N	N,B5	N,N	B3,N
iteration_170	A1,B1	A1,B1	A1,A1	A3,B4	A1,A1	A1,B4	A1,B4	A3,A1	-2,-2	-1,-1	A3,B2	A1,B4	A1,B4	B1,B2	A3,A1	B3,N	A3,A1	-1,-1	A1,A1	-1,-1	-2,-2	A3,A1	B2,B4	A1,B1	A1,B3	A1,B3	-1,-1	B4,N	-1,-1	A1,A3	A3,N	B1,B1	A2,B4	A2,B1	A2,B4	A1,N	A2,B1	B4,B1	B4,B1	A2,B1	A3,B3	A2,A2	A3,N	A3,N	-2,-2	-1,-1	-1,-1
iteration_171	B2,B1	A4,N	B2,N	-1,-1	A4,B2	A1,B1	A1,B2	-1,-1	-2,-2	A1,N	A2,A3	A1,B2	A1,B2	-2,-2	A1,B2	N,A2	A1,N	B2,B1	B2,B1	B2,B1	-1,-1	A1,A2	A1,A2	-1,-1	A1,A2	A1,N	A1,N	-1,-1	A1,B4	A2,A2	A1,B4	B3,B1	A1,B4	A1,B2	A1,A1	A2,B5	-1,-1	A1,B3	A1,B1	B4,B1	B2,B2	-1,-1	A1,B2	B2,B2	A2,A2	A2,B2	-1,-1
iteration_172	A2,B3	A3,A1	N,B1	N,N	A3,B3	-2,-2	N,B3	A1,N	N,B4	A1,N	-2,-2	N,B3	A1,N	B1,B3	N,B3	B1,B2	A1,N	-2,-2	-2,-2	B3,N	N,N	-2,-2	-2,-2	N,B1	N,B1	B1,B3	B1,B3	N,A5	N,A5	-1,-1	A5,N	N,A5	N,A5	B1,B3	A5,N	-2,-2	A5,N	N,N	A5,A5	A5,N	B1,B3	N,B1	B1,B1	B1,B1	-2,-2	-2,-2	A5,B1
iteration_173	N,B3	N,A2	N,N	A2,B1	N,N	-1,-1	N,B1	A2,N	A2,B1	A2,N	-2,-2	A2,N	-1,-1	A1,B2	N,B1	N,B5	A2,N	-1,-1	-2,-2	-2,-2	A2,A2	A2,N	-2,-2	A1,B1	-2,-2	N,N	-1,-1	A4,B1	A2,N	A3,A1	A2,B1	A3,B1	A2,B1	N,A5	A4,N	A3,B1	A2,A3	A2,A3	B1,B1	A2,B1	N,B4	N,N	B4,N	N,N	A3,B1	A3,A5	A2,B4
iteration_174	-2,-2	-2,-2	N,B1	A1,N	N,B1	A1,A3	N,B1	N,B1	-1,-1	A1,N	A3,B1	N,B1	A1,N	-2,-2	A1,N	A2,B2	N,B1	A3,B1	A1,B1	A1,N	A4,B1	A3,B1	A3,N	-2,-2	A2,B2	A2,A1	B2,N	-1,-1	-2,-2	-1,-1	A1,N	A2,N	A2,A3	-2,-2	-2,-2	N,B1	A2,A2	A3,N	A3,N	A2,N	-1,-1	A2,N	A2,B4	A2,B4	-2,-2	A1,N	A2,B4
iteration_175	A1,B2	A1,B3	-1,-1	A2,B2	A1,A1	-2,-2	B2,B3	A2,B3	A2,B2	-1,-1	A1,B2	A2,A1	A2,A1	A3,B2	B2,B3	-1,-1	A2,A1	-2,-2	-2,-2	-2,-2	A2,A2	A1,A2	A2,B2	A3,A1	A2,B3	A2,B3	A2,B2	A3,B2	A2,A2	A5,N	A2,B2	A2,B1	-1,-1	A1,A4	A3,A2	A2,A5	-1,-1	A2,A2	A2,B1	A2,A2	B1,B3	A2,A1	A2,B3	A2,B1	-2,-2	-2,-2	-2,-2
iteration_176	A2,B2	A1,N	A1,B2	B1,B2	-1,-1	A3,N	B2,B1	B2,B1	N,B2	A1,B1	A1,A4	B2,B1	B2,B2	N,A4	-1,-1	A1,A1	A1,B1	A3,B1	A4,B2	A3,B1	N,B1	A1,B2	A1,B2	B2,N	A1,B2	A1,B2	A1,B2	-2,-2	-2,-2	A2,B3	B1,B2	A2,B3	B2,B1	A1,A2	B4,B2	B3,B1	B3,B2	-1,-1	B3,B2	A2,B2	A4,N	A1,B4	A1,N	A4,B4	A1,B2	A1,A2	A1,B3
iteration_177	A4,A1	A2,B3	A2,A4	B2,B3	A2,A1	-1,-1	A2,B2	-1,-1	-2,-2	A4,B3	A2,B2	A2,B2	-1,-1	-2,-2	A2,B3	-1,-1	A4,B3	A2,B2	A2,B3	B2,B2	-2,-2	A2,B2	B2,B2	-2,-2	A2,B3	A2,B3	A2,A2	B1,B2	B1,B3	-2,-2	B2,B1	A1,A3	B1,B1	-2,-2	B2,B3	-1,-1	A3,B1	A1,B1	A1,B1	A3,B1	-2,-2	-2,-2	B1,B4	-2,-2	-1,-1	-1,-1	B1,B1
iteration_178	-2,-2	-2,-2	A1,N	A5,B2	-1,-1	-2,-2	B2,N	B2,N	-2,-2	A5,A1	A3,B1	-1,-1	A5,A1	A1,B1	B2,N	A1,A4	B2,N	B2,N	-2,-2	-1,-1	-2,-2	A3,B2	A3,A1	A1,B1	A4,B2	A1,B2	A1,B2	A1,B2	A5,N	A5,N	A5,B2	A3,B2	A5,B2	A4,B1	A1,N	A5,B2	B2,B2	B2,B2	B2,B2	-2,-2	N,A2	A4,A1	A4,N	A1,N	A4,N	A4,B1	-1,-1
iteration_179	A2,B2	A2,N	A2,N	A1,N	A2,A2	-2,-2	A2,N	A2,N	B1,B2	N,N	A4,B1	-1,-1	A2,A1	-2,-2	A2,N	-1,-1	A1,N	-2,-2	-2,-2	A2,N	A2,B1	N,B1	N,B1	-2,-2	B10,N	A2,N	A2,N	-2,-2	-1,-1	B1,B2	A4,A1	A4,A1	A1,N	A4,N	-2,-2	A4,B1	A4,N	A1,N	N,A4	N,A4	B2,B3	A4,N	A4,B2	B2,N	-1,-1	A4,B1	A4,B2
iteration_180	A1,B2	-2,-2	-1,-1	B4,N	B2,B1	A2,A2	A1,B4	-2,-2	-2,-2	-2,-2	-2,-2	-1,-1	A1,N	-2,-2	A1,N	A1,B3	A1,B4	A2,B4	A2,B4	A1,A2	-2,-2	-1,-1	-2,-2	-2,-2	A1,A1	-1,-1	A1,A1	N,B4	N,A3	-2,-2	B4,N	-1,-1	A3,N	-1,-1	N,N	-2,-2	-2,-2	-1,-1	-2,-2	-2,-2	-2,-2	N,B2	-2,-2	-2,-2	-1,-1	A3,B4	-2,-2
iteration_181	-2,-2	-2,-2	A2,N	B1,B3	-2,-2	A3,B1	N,B1	N,B1	-2,-2	A5,B2	A4,A1	A2,B3	A2,B1	-2,-2	A2,B3	B3,N	A2,B1	N,B1	A3,B1	B1,B1	-2,-2	A2,A4	A2,A1	-1,-1	A2,N	A2,N	B3,B3	-1,-1	B3,B1	-2,-2	-2,-2	A3,A1	A3,B3	-2,-2	-1,-1	-2,-2	A3,B3	A3,B3	A3,A3	A3,A3	-1,-1	N,B1	A3,N	A1,B1	-2,-2	N,B1	-1,-1
iteration_182	-2,-2	-2,-2	B3,B5	A2,B1	-2,-2	A3,B1	B1,B5	A2,B5	A2,B2	B1,B3	A3,B2	A2,B3	B1,B5	A1,A1	B1,B5	N,B2	-1,-1	A3,B1	B1,B5	A3,B5	A2,B5	B2,B3	A2,B2	A1,B5	N,B1	B2,B5	N,B5	B1,B1	A1,A2	N,B4	A1,B1	A3,B1	-1,-1	N,A5	A2,B1	N,B1	A3,A4	A3,A1	A1,B1	-1,-1	A1,B1	N,B1	N,B1	A1,B1	N,A2	N,N	N,B1
iteration_183	A1,B3	A1,N	A1,B3	N,N	A1,B3	-2,-2	A1,N	-1,-1	N,B5	B3,N	A1,A1	A1,N	A1,N	A4,B1	-1,-1	B2,B1	B3,N	-1,-1	-2,-2	A1,N	N,N	A1,B1	N,B1	N,B1	A1,B1	A1,B1	A1,B2	-1,-1	N,A3	-2,-2	-1,-1	B2,N	-1,-1	N,A3	-2,-2	-2,-2	A3,N	A3,B2	A3,N	N,N	-2,-2	-2,-2	-2,-2	-2,-2	A1,N	N,N	-2,-2
iteration_184	B1,B4	A3,B1	B1,B1	A3,N	A3,B1	A1,B4	N,B1	A3,B1	N,A4	N,B1	A1,B4	N,B1	A3,B1	A1,N	N,B1	A2,A2	-1,-1	A1,B1	B4,B1	B4,B1	N,B1	B4,N	A1,N	A1,B1	A2,N	A2,N	A2,B1	-2,-2	-2,-2	B2,B2	A3,N	-1,-1	-2,-2	-1,-1	-1,-1	A3,B2	-2,-2	-2,-2	-2,-2	-2,-2	-2,-2	A3,B3	-2,-2	-1,-1	-2,-2	-1,-1	A1,N
iteration_185	-2,-2	-2,-2	N,A3	N,B1	-2,-2	A1,A2	A3,N	A1,N	B4,N	N,N	-2,-2	A1,N	A3,A1	A1,B1	N,A3	N,A3	A1,N	A1,N	N,A2	A3,A1	A1,B4	-2,-2	-2,-2	A1,A3	N,N	N,N	A3,N	-2,-2	-2,-2	-2,-2	-2,-2	B4,N	A1,N	-2,-2	-2,-2	-2,-2	A1,N	A1,N	B4,N	A1,B4	-2,-2	-2,-2	-2,-2	-2,-2	-2,-2	-2,-2	-2,-2
iteration_186	A2,B1	A1,B4	A2,B4	N,N	A1,B1	-2,-2	A2,N	A2,N	-1,-1	B4,N	A2,A1	B4,N	A2,N	-1,-1	A2,N	A2,A1	B4,N	-2,-2	A2,N	A2,N	-2,-2	A2,B4	A1,B4	A2,B1	A2,N	A2,B4	A2,N	N,A3	N,A3	-2,-2	A3,N	A3,B1	A3,N	A3,N	N,N	-1,-1	A3,B1	A3,A3	-1,-1	-1,-1	N,A3	N,A3	A3,N	N,N	-2,-2	-2,-2	-1,-1
iteration_187	-2,-2	-2,-2	B3,B1	N,B1	-2,-2	-2,-2	-1,-1	B3,N	A1,N	B3,B1	A1,A2	B1,B3	B1,B1	N,A5	B1,B1	B5,N	B1,B1	N,B1	N,B1	-1,-1	-1,-1	A1,B1	A2,B3	N,B1	-1,-1	-2,-2	B1,B5	-2,-2	-2,-2	A2,B1	B4,B5	-2,-2	-2,-2	A1,B3	N,B4	A2,B4	B1,B2	-2,-2	-2,-2	-1,-1	A1,A4	B3,N	A4,B3	A1,B3	A5,N	A1,A5	A4,B1
iteration_188	A1,A1	B2,B1	A1,B2	A2,B1	A1,B2	-1,-1	-1,-1	A1,B1	-1,-1	A1,B1	A3,B2	A2,B2	B2,B1	-1,-1	B2,B1	-2,-2	A1,B1	A3,B1	A3,B1	-1,-1	A1,B1	A3,B2	A2,B2	A1,B2	-2,-2	-2,-2	-2,-2	A2,B1	B1,B1	A4,A1	B1,B1	N,N	A2,B1	A1,A1	A2,B1	A4,B1	A1,B1	A2,A1	A1,B1	A2,A2	B4,B1	A1,B1	A1,B1	A1,B4	A2,B1	A2,A1	A1,A1
iteration_189	-2,-2	-1,-1	N,B1	A1,N	A1,N	A2,A2	N,N	A1,N	-2,-2	N,N	A4,B1	-1,-1	N,N	A3,B1	N,N	B1,B3	N,N	-1,-1	N,A2	N,A2	-2,-2	A4,N	N,B1	-1,-1	-1,-1	N,B1	N,B1	-2,-2	-2,-2	-2,-2	-2,-2	B2,B3	A1,N	-1,-1	-2,-2	-2,-2	B3,N	A1,B2	A1,B2	B3,N	-2,-2	-2,-2	-1,-1	-2,-2	A4,B1	A4,B1	A2,B3
iteration_190	-2,-2	-2,-2	B2,N	A1,B2	-1,-1	-1,-1	A1,B2	A1,B2	A2,B3	A1,N	-2,-2	A1,N	A1,N	A1,B3	B2,N	N,B1	B2,N	A2,B2	-1,-1	A1,A2	A1,B3	-2,-2	-2,-2	A1,B3	N,B1	N,B1	B1,B2	B2,N	A1,B3	-2,-2	B3,B2	-1,-1	B3,N	A2,N	A1,B2	-2,-2	-2,-2	B3,N	-2,-2	B3,N	B2,B2	A1,A3	B2,B2	A2,B2	A1,B3	A1,A2	-1,-1
iteration_191	B3,N	A1,A2	A2,N	A5,B3	A1,B3	N,A5	A5,N	B3,N	A2,A1	A2,B3	B2,B2	A2,B3	A2,B3	B1,B2	-1,-1	-2,-2	A5,A2	A5,A5	A5,N	N,N	A2,B3	A2,B2	B3,B2	B3,B1	-2,-2	-1,-1	-2,-2	A5,N	B3,N	A3,B2	B3,N	B2,B3	-2,-2	B1,B3	A5,N	-1,-1	B2,N	A5,B2	A5,B2	A5,B3	A1,B3	A5,B1	A5,B3	-1,-1	A1,B4	B4,B1	B3,B2
iteration_192	-2,-2	-2,-2	-1,-1	A1,B4	N,B1	-1,-1	A1,N	-1,-1	A4,B1	B4,B1	A3,B2	A1,N	B4,B1	A2,A3	A1,B1	-1,-1	B4,N	A1,N	N,N	N,N	A4,B4	A1,B2	A3,A1	A2,B1	N,B1	A1,B1	B1,B1	A2,A1	B4,N	-1,-1	A2,B4	A1,A1	A1,B4	N,B1	A2,B4	-1,-1	A1,B4	A1,B4	N,B1	A1,B4	A3,N	A2,N	A2,A3	A2,A3	-2,-2	N,B1	A2,B4
iteration_193	-2,-2	-2,-2	-1,-1	-2,-2	-2,-2	-2,-2	-2,-2	B2,B4	-1,-1	-2,-2	-1,-1	-2,-2	-2,-2	-1,-1	N,B4	A3,B1	-2,-2	-2,-2	-2,-2	-2,-2	A1,B2	A1,N	-2,-2	-1,-1	A3,N	B1,B4	N,B1	-2,-2	-2,-2	-1,-1	-1,-1	N,B3	N,B2	A1,B3	-2,-2	A2,B2	N,N	N,B3	B2,B3	N,N	B2,B1	-1,-1	B2,B2	-2,-2	A1,B2	A1,B2	N,B2
iteration_194	A1,B2	A3,A1	A3,B2	A1,A4	A1,A1	B4,B1	A3,A1	A3,A4	-2,-2	A3,A1	A3,B1	-1,-1	A1,B2	A2,A3	A4,B2	B4,N	A3,A1	A3,B4	A1,B1	A1,B4	-2,-2	A3,A3	A3,A4	A2,B2	A4,B4	B2,B4	B2,N	-2,-2	-2,-2	A1,B1	A1,N	-2,-2	-2,-2	A1,A3	A1,N	-1,-1	-2,-2	-2,-2	-2,-2	-2,-2	A4,B1	A1,N	N,B1	N,B1	B4,N	A1,B4	-2,-2
iteration_195	A1,B4	B3,N	B4,B3	A5,B1	A1,N	A2,B2	-1,-1	A5,B3	A1,A2	A5,B3	A3,B2	A5,B4	B1,B3	-2,-2	A5,B4	A2,A2	B1,B3	A5,B2	A2,A5	A5,B2	A5,A1	A3,A5	A5,B2	-2,-2	A5,A2	A5,A2	A2,B4	A5,N	A1,B1	B2,B1	A1,N	B1,B1	-1,-1	A2,B3	-1,-1	A1,B2	B1,B1	A5,B1	A5,B1	-1,-1	-1,-1	B3,N	A2,N	A2,N	A2,A2	A2,A2	N,B1
iteration_196	A1,B1	B2,B2	B1,B2	A1,N	A1,B2	N,B2	N,B2	A1,B1	A2,A2	A1,B1	A3,B1	A1,B1	-1,-1	-2,-2	B2,N	A4,N	N,B1	N,N	B2,B2	-1,-1	A2,B1	A3,A1	A1,B1	-2,-2	A4,B2	A4,B2	A4,B2	A1,A4	A1,B1	-1,-1	A1,B2	N,B2	A1,N	A1,B3	A1,N	-1,-1	-1,-1	N,N	N,N	B2,N	B3,B2	A1,N	A1,B3	A1,B3	-1,-1	A2,B3	A1,B2
iteration_197	A2,B3	A1,B1	A2,B1	N,B1	A1,A2	A2,B1	N,B1	A2,B1	A3,A1	-1,-1	B2,B3	A2,N	N,B1	-2,-2	N,N	-1,-1	N,B1	N,B1	B1,B1	B1,B1	A3,B1	A2,B2	B3,N	-2,-2	N,B2	N,B4	-1,-1	B3,B1	A2,N	-2,-2	N,B1	-1,-1	A2,B3	A2,B3	A2,B3	N,B1	B3,B1	B3,B1	A2,B1	B3,B1	A5,N	-1,-1	A5,B3	B3,N	N,B5	B3,N	A5,B3
iteration_198	-2,-2	-1,-1	B2,N	A4,B1	-2,-2	A2,B1	A4,N	B1,B2	N,B4	B1,B2	N,B1	A4,B2	B1,B2	-2,-2	B1,B4	-2,-2	A4,B2	N,B1	A2,A4	A2,N	N,B1	B2,N	A4,N	-2,-2	-2,-2	-2,-2	-2,-2	B1,B4	A4,B1	-2,-2	A4,B1	A1,A2	B1,B4	N,A4	B1,B1	-1,-1	A2,B1	A1,B4	A1,B4	A2,B1	-2,-2	N,B1	-2,-2	N,B1	-2,-2	-2,-2	-1,-1
iteration_199	B4,B1	-1,-1	B2,B1	A2,B2	A3,B4	A2,N	A2,B1	-1,-1	B1,B4	A2,B2	A2,A1	B2,B2	A2,B2	-2,-2	B2,B2	A4,N	-1,-1	A2,B1	A2,B1	A2,A2	A3,B1	A2,B2	A1,B2	-1,-1	A4,B2	A4,B2	B2,N	A1,B2	A2,A2	A2,B2	A2,B2	-2,-2	A1,A2	N,A3	A1,A2	A2,B2	-2,-2	-2,-2	-2,-2	-2,-2	-2,-2	A1,N	-2,-2	-2,-2	-2,-2	-1,-1	-2,-2
iteration_200	B2,B2	A2,B2	-1,-1	A3,B2	A2,B2	B1,B1	A2,B2	-1,-1	-2,-2	A3,A2	N,B7	A3,B2	B2,B2	N,B3	A2,B2	A1,B1	A3,A2	B2,B1	B2,B1	A2,B1	-2,-2	A3,N	A3,A3	B2,N	A1,B2	B1,B2	A1,A2	B3,B2	A3,B2	B1,B2	A3,B3	B4,N	A3,B2	-1,-1	B2,B2	A3,B1	B2,B4	A3,B4	B2,N	B2,N	N,B3	A2,B2	A2,N	A2,N	A1,B3	-1,-1	A2,B4
iteration_201	A1,B4	A3,B1	A3,B4	B4,B2	A3,B4	A1,N	A3,B4	A3,B4	A1,B2	-1,-1	N,A2	B4,B4	B4,B2	A2,B2	-1,-1	A2,N	-1,-1	A3,N	B4,N	A3,A1	A3,B2	B4,N	B4,N	A2,B4	A2,B4	B6,N	A2,B4	-2,-2	-2,-2	-2,-2	-2,-2	-2,-2	-2,-2	-2,-2	-2,-2	-2,-2	-2,-2	-2,-2	-2,-2	-1,-1	-2,-2	-2,-2	-2,-2	-2,-2	-2,-2	-1,-1	-2,-2
iteration_202	A1,B4	A4,N	A4,B4	B2,N	A1,A4	N,B1	B4,B2	B4,N	A1,A4	B4,N	A1,A2	A4,N	B4,B2	A1,B4	B4,N	-2,-2	B4,B2	B2,N	B2,B1	B2,N	A1,B4	-2,-2	A1,N	A1,B2	-2,-2	-2,-2	-2,-2	N,A3	A2,B2	A1,B2	A2,N	A2,B1	B2,N	-2,-2	B2,N	B2,N	A2,B2	N,B1	N,B1	A2,B2	A1,A3	-1,-1	-1,-1	A1,B4	-2,-2	-2,-2	-1,-1
iteration_203	-1,-1	A3,B2	A3,B3	A2,B4	B2,B1	-2,-2	A3,A2	B3,B4	-2,-2	A3,A2	A3,A2	-1,-1	A2,B3	A1,A3	-1,-1	-1,-1	A3,B4	-2,-2	-2,-2	-2,-2	-2,-2	A3,B4	A2,B4	A2,A1	-2,-2	-2,-2	-2,-2	A1,B4	A2,N	A3,B1	B4,N	B1,B3	B4,N	A2,A2	B4,N	A3,B4	N,B1	B4,B1	N,B1	B4,B3	B1,B4	A2,B4	A2,B1	B4,B4	A1,B4	A1,A2	N,B1
iteration_204	-1,-1	-2,-2	-2,-2	-2,-2	-2,-2	A1,A1	B1,B2	-2,-2	-2,-2	-2,-2	-1,-1	-2,-2	-2,-2	-2,-2	-2,-2	-2,-2	-2,-2	A1,B2	A1,B1	A1,B1	-2,-2	-2,-2	-2,-2	-2,-2	N,B1	N,B1	-2,-2	-2,-2	-2,-2	-1,-1	-2,-2	-2,-2	-2,-2	A2,B3	N,B4	N,B1	-2,-2	-1,-1	-2,-2	-2,-2	-1,-1	B3,N	-2,-2	A1,B1	A3,A2	A3,B2	-2,-2
iteration_205	A2,A3	B1,B4	-1,-1	N,B1	A2,B1	-2,-2	-2,-2	N,B1	A4,B1	-2,-2	-2,-2	A3,N	N,B1	A2,B2	A3,N	B4,B1	-2,-2	N,B1	-2,-2	-2,-2	A4,N	-2,-2	-1,-1	-1,-1	B4,N	A3,B4	A3,B4	-1,-1	A2,B1	B2,B2	A2,A2	-1,-1	A2,A2	N,B1	A2,A2	A2,B2	A2,B3	A2,N	A2,N	A2,N	B2,N	A1,A2	-1,-1	A1,B2	-1,-1	A4,N	A2,A2
iteration_206	A1,N	-1,-1	A1,N	A1,N	-1,-1	B1,B3	A1,A1	A1,N	-2,-2	A1,A1	B2,B1	A1,N	A1,N	-1,-1	N,N	A2,N	A1,N	A1,B1	A1,B3	A1,B1	A1,N	A1,B2	-1,-1	A1,B4	-1,-1	N,A2	N,A2	N,B2	A1,B1	A3,B1	N,B1	-2,-2	B1,B2	B1,B1	-1,-1	N,B1	B2,B1	-2,-2	-2,-2	-1,-1	A1,A2	B1,B1	A1,B1	A1,B1	A1,B1	A1,B1	B1,B2
iteration_207	B2,B2	A1,B1	A1,B2	A3,A2	A1,B2	B4,N	B2,B2	A3,B2	A2,B1	A1,A3	-1,-1	-1,-1	A3,B2	A1,A4	-1,-1	B2,B3	A3,B2	-1,-1	A1,B4	A1,B4	A2,B2	A3,B3	A3,B3	A1,B2	A3,B2	-2,-2	-2,-2	-2,-2	-2,-2	-2,-2	-2,-2	B2,B3	A2,N	-1,-1	-2,-2	-1,-1	A2,B2	B2,N	A2,B2	A2,B3	-2,-2	-2,-2	A1,A2	-2,-2	-2,-2	-2,-2	A2,A1
iteration_208	-2,-2	-2,-2	B1,B2	-1,-1	-2,-2	N,A5	A3,B1	A3,B1	A2,A2	-2,-2	-2,-2	-2,-2	A3,B1	A1,N	-1,-1	A5,N	A3,B2	A3,N	N,B1	-1,-1	A3,A2	-2,-2	-2,-2	A1,B1	A5,B4	A5,B4	A5,B4	A1,B4	A3,B2	-2,-2	A3,B4	A2,B3	B4,B2	-2,-2	A1,A3	-1,-1	B3,B2	A2,B4	A2,B2	A2,B4	-2,-2	-2,-2	-1,-1	-2,-2	-2,-2	-1,-1	A3,B2
iteration_209	-1,-1	B5,N	A2,N	B3,N	A2,B5	A2,A2	N,N	A2,B3	A2,B3	A2,B3	A1,B3	N,B3	N,N	B1,B4	N,N	B4,B1	A2,B3	N,A2	N,A2	N,A2	B3,B3	B3,N	B3,N	N,B1	-1,-1	N,B4	-1,-1	N,B2	N,B3	A5,N	N,N	A3,B2	N,N	N,B3	N,N	N,A5	B2,N	B2,N	A3,N	B2,N	-1,-1	N,N	N,A2	N,A2	A3,B2	A3,A1	A2,N
iteration_210	-1,-1	A3,B1	A3,B2	A2,N	N,B1	-2,-2	A3,A2	B2,N	A4,B1	A2,B2	B1,B4	A2,B2	B2,N	-2,-2	A3,N	B1,B2	A3,N	-2,-2	-2,-2	-2,-2	-1,-1	B2,B4	A2,B1	-2,-2	A3,B2	B2,N	A3,B1	A5,N	A2,B3	N,B4	B3,N	B4,N	A2,A5	N,A5	A5,B3	N,N	A2,N	A5,B4	A2,N	A5,N	N,N	B3,N	N,A2	N,A2	-2,-2	-2,-2	A2,N
iteration_211	-2,-2	-2,-2	N,B1	A1,B1	-2,-2	A3,A2	A1,B1	-1,-1	-1,-1	B1,B1	B2,B3	A1,N	N,B1	-2,-2	N,B1	A2,B1	N,B1	A3,B1	B1,B4	A3,B1	-2,-2	A1,B2	-1,-1	-2,-2	A2,N	A2,B1	B1,B1	A3,B1	A1,A1	-1,-1	A3,A1	B1,B1	A1,B1	-2,-2	A3,A1	A1,B4	-1,-1	A1,B1	B1,B1	A1,B1	B2,B1	A3,A1	-1,-1	A3,B2	-2,-2	-2,-2	-2,-2
iteration_212	N,A5	N,B4	N,N	N,B1	N,N	-2,-2	-1,-1	A3,B4	-2,-2	N,N	N,A2	N,B1	N,N	A4,B1	N,B1	A3,A2	-1,-1	N,B1	N,B1	N,B1	-2,-2	A2,N	N,N	N,B1	A3,N	A2,B1	A3,B1	N,B4	A4,B1	-2,-2	N,B1	B2,B1	-1,-1	A1,A1	-1,-1	N,B1	-2,-2	A4,B2	A4,B2	-2,-2	B2,B2	A1,B1	B1,B2	-1,-1	A4,N	A1,A4	-2,-2
iteration_213	-2,-2	-2,-2	A3,N	B1,B3	-2,-2	A1,A1	A3,B3	A3,B3	A1,A4	N,B1	B2,N	A3,B1	-1,-1	A4,B1	A3,B3	B4,N	B3,N	A1,B3	A1,B3	A1,B3	A1,B3	A3,N	A3,B2	-1,-1	A3,N	A3,B4	B3,B4	-2,-2	-2,-2	A5,N	B3,B2	A1,A4	-1,-1	-1,-1	-2,-2	A5,B3	A4,B1	A1,B1	A4,B1	A4,B1	-2,-2	-2,-2	B4,B3	-2,-2	-2,-2	-2,-2	B1,B4
iteration_214	B5,N	A3,A1	A3,N	B1,B3	A3,B5	A3,N	A3,B1	N,B1	-2,-2	A3,B3	A3,B2	N,B3	N,B1	-2,-2	A3,B1	A1,B1	A3,B1	A3,B4	A3,B4	B1,B1	-2,-2	A3,N	B2,B3	N,B1	A1,A3	A1,B1	B1,B1	A2,B1	A2,B3	-2,-2	A2,A2	A3,N	A2,A2	N,A2	A2,A2	-1,-1	A2,A3	A2,A3	A2,N	A2,A3	A2,B1	A2,A2	A2,A2	A2,A2	A2,B3	A2,N	A2,A3
iteration_215	-2,-2	-2,-2	B3,N	A1,A3	-2,-2	A1,A2	A1,B3	A1,N	A1,B4	A1,B3	A1,B3	A1,B3	N,A3	-1,-1	A3,N	-2,-2	A3,N	A1,A2	A1,B3	A1,A2	B4,N	B3,B3	A1,A1	N,N	-2,-2	-2,-2	-2,-2	A1,A3	A1,B1	-1,-1	A1,A3	-1,-1	-1,-1	N,N	A1,A1	A3,B2	B3,B1	A2,B1	A2,A1	A2,A1	A3,B2	A1,A2	-1,-1	A1,B2	A3,N	N,A3	A1,B3
iteration_216	B1,B3	A2,B2	B2,B1	A4,B2	A2,B1	B1,B1	-1,-1	A4,B2	B3,N	A4,B1	B2,N	B2,B2	B2,B2	B5,N	A4,B1	A4,B1	A4,B1	A4,B1	B1,B2	N,B1	A4,B3	B2,B2	B2,N	B2,B5	A4,B1	B1,B1	A4,B1	-1,-1	A4,N	A4,N	B3,N	B1,B2	B3,N	B2,N	A4,B2	A4,B3	B1,B3	B3,B1	N,B1	B3,B1	A3,B1	A4,B2	A3,B2	A4,A3	-2,-2	B2,N	A3,B1
iteration_217	A1,N	A1,B3	-1,-1	A1,B1	B3,N	A4,B1	A1,B1	A1,A1	A3,B1	N,B1	A2,B2	A1,A1	A1,A1	A1,A3	A1,B1	B2,N	A1,B1	A1,A4	A4,B1	B1,B1	A3,A1	A2,A1	A2,A1	A1,B3	A1,B2	A1,N	A1,B2	A1,B1	B1,B4	A1,A2	B1,B4	A1,B1	B1,B1	B2,B3	B1,B4	A1,B1	B1,B1	-1,-1	A1,B1	A1,B1	A1,B2	B3,B1	B2,B3	B2,B3	A2,A2	A2,B2	-1,-1
iteration_218	-1,-1	B1,B1	B1,B1	B3,B1	B1,B1	A3,A1	B1,B1	-1,-1	A1,B4	-1,-1	-1,-1	B1,B1	B1,B1	B1,B1	B1,B3	A5,N	-1,-1	A1,B1	A1,B1	A3,B1	A1,N	A1,B1	A1,B1	B1,B1	A5,B3	A5,B1	B3,N	A2,B3	A1,B1	A2,B2	B3,B1	A3,B2	B3,B1	N,A5	A1,B3	B2,B3	A3,B1	A3,B1	A3,B3	A3,B1	A2,A2	B3,N	A2,B3	A2,N	A3,B1	-1,-1	A2,A3
iteration_219	-2,-2	-2,-2	B3,N	A1,A1	-2,-2	-2,-2	A1,N	A1,N	-2,-2	A1,B3	B1,B1	A1,B3	A1,B3	A1,B1	A1,N	-2,-2	A1,N	-2,-2	-2,-2	-2,-2	-1,-1	A1,B1	A1,B1	A1,A1	A1,N	-2,-2	A1,N	A1,A1	A1,A1	B1,B2	A1,A1	B1,B2	A1,A1	B3,B2	A1,A1	A1,B1	A1,B1	A1,B1	A1,B2	A1,B2	N,A4	A1,B3	B3,N	A1,N	N,B5	B2,N	-1,-1
iteration_220	-2,-2	-2,-2	B2,B1	-1,-1	-2,-2	A1,B3	A3,B2	A3,B2	B3,B2	A3,B2	B3,B2	A3,B2	A3,B2	A1,B4	A3,B1	A1,B1	A3,B2	B2,B3	A3,A1	A3,B3	B2,B3	A3,B3	A3,B2	A3,A1	A1,A3	-1,-1	B1,B1	-1,-1	A3,B2	B1,B1	B2,B2	-1,-1	A3,A3	A5,B4	B2,B2	B2,B1	A3,B3	A3,B3	A3,B1	A3,B1	A2,A2	-2,-2	A2,B2	A2,B2	-2,-2	N,B1	A3,B2
iteration_221	A2,A2	A2,B3	A2,B3	B3,N	A2,B3	N,B5	B3,N	B3,N	A3,A2	A2,B3	A2,A3	B3,B3	A2,N	A1,B2	A2,B3	A1,B1	A2,N	N,N	B3,N	N,N	A3,B3	B3,B2	A2,B3	B2,N	-1,-1	A1,A2	A1,B3	A5,N	B1,B3	-2,-2	-1,-1	N,B3	A5,B1	A1,B1	A5,B1	-2,-2	N,B1	A5,N	B1,B3	N,B1	A1,A1	-1,-1	A1,B1	A1,B1	B2,B2	B1,B2	A1,N
iteration_222	B1,B1	A1,N	A1,B1	A3,A4	N,B1	N,N	A1,A3	A1,A3	-2,-2	-1,-1	B2,N	A4,B1	A3,B1	A1,B3	A4,B1	-1,-1	A3,B1	A1,N	N,A3	N,A3	-2,-2	A4,B2	A4,N	A1,B1	A4,A3	A4,A2	-1,-1	-2,-2	-2,-2	-2,-2	-2,-2	B3,N	A3,N	B4,B1	-1,-1	-1,-1	A3,B3	A3,B3	A3,N	B3,N	A5,N	N,B1	A5,N	A5,B1	A1,B2	B2,B4	A3,A5
iteration_223	-1,-1	-2,-2	A1,N	B2,B1	A1,N	N,A5	A1,B2	B2,N	A1,B1	A1,B2	A4,N	A1,B1	A1,B1	B2,N	N,B1	-1,-1	A1,B2	B2,N	A1,N	A1,N	A1,B2	A1,A4	A1,N	B1,B2	N,B1	-2,-2	-2,-2	B4,B1	A3,B2	N,B2	A3,B4	B2,B3	A3,B1	B4,B1	B2,B4	A3,N	B1,B2	B1,B2	B1,B2	A3,B2	A1,A4	B1,B4	A4,B1	A1,B1	A1,A3	A1,B4	B1,B1
iteration_224	B2,B2	A3,B1	B1,B2	A1,B5	-1,-1	A3,N	B5,B2	A1,B1	A3,B2	A1,B1	-2,-2	B5,B1	A1,B1	N,B4	A1,B1	A1,B4	B5,B2	B5,N	A3,B2	A3,B2	A3,B1	-1,-1	-1,-1	A1,N	B4,B1	A1,B1	A1,B1	B5,N	A1,A2	-2,-2	A2,N	A3,B2	A1,N	-1,-1	A1,B5	-2,-2	A3,A1	A3,A1	-1,-1	A1,B2	-2,-2	-1,-1	-2,-2	-1,-1	A2,B3	A2,B1	-2,-2
iteration_225	A1,A3	A3,B1	A1,B1	N,B1	A3,B1	A3,N	B1,B1	A1,B1	A2,A2	B1,B1	A1,A3	N,B1	B1,B1	A3,B1	A1,N	-2,-2	A1,N	A3,B1	A3,B1	-1,-1	A1,A2	A1,B1	A3,N	A3,B1	A1,N	-2,-2	-2,-2	-2,-2	-2,-2	-2,-2	-2,-2	A3,B1	N,B1	-2,-2	-2,-2	-2,-2	A3,N	B1,B1	B1,B1	A3,B1	A2,B3	-1,-1	A2,B2	A3,B3	-2,-2	A1,N	A2,N
iteration_226	B1,B3	A1,A1	A1,B1	A1,A1	A1,B3	A3,B2	A1,A1	A1,A6	-2,-2	A1,B1	B2,B2	A1,A1	A1,B1	B3,N	A1,A1	A1,B2	A1,A1	-1,-1	A1,B2	A3,A1	-2,-2	A1,B2	A1,B2	A1,B3	A1,B2	A1,A1	A1,B2	A1,A3	A1,B2	A1,N	A1,A3	N,B4	A1,B2	B2,B3	A1,A3	A1,A1	B2,B4	A1,N	B2,N	B2,B4	A1,B1	A1,B2	B2,B1	A1,B1	N,A2	B2,N	B1,B2
iteration_227	B3,B2	A1,B2	-1,-1	-1,-1	B2,B3	-2,-2	-2,-2	A2,A1	B1,B4	A1,N	-2,-2	A1,N	B2,N	A1,B4	B2,N	A2,A2	-1,-1	-2,-2	-2,-2	-2,-2	A2,B1	-2,-2	-2,-2	A1,B2	A2,B2	-1,-1	A2,B2	-1,-1	B3,N	A2,A2	A2,B3	A1,B3	A2,B3	A5,N	A2,B3	A2,B3	A2,B3	A1,B3	B3,B3	A2,B3	A2,A2	A5,B3	A5,A2	A2,B3	-2,-2	-2,-2	A2,A5
iteration_228	-1,-1	-1,-1	B3,N	A2,B1	A3,B1	A3,A1	B1,B3	-1,-1	-2,-2	A2,N	A2,B2	A2,N	A2,N	B2,B2	A2,B3	-1,-1	A2,N	A3,B1	A3,B1	-2,-2	-2,-2	A2,N	A2,A2	A2,B2	-1,-1	B3,B1	B3,B1	A1,A2	B2,B1	B4,B1	A1,B2	-1,-1	A1,B2	A1,B3	A2,B2	B2,B4	A1,A1	A1,B2	A1,A1	A1,B2	-1,-1	A2,A1	A2,A2	-2,-2	A1,A3	A1,B3	A1,A2
iteration_229	A2,B1	A3,N	A2,N	A1,B5	A3,B1	B2,B3	A1,A2	A1,N	-1,-1	B5,N	-2,-2	A1,N	-1,-1	-1,-1	A1,N	A1,B3	A1,A2	A2,B2	-1,-1	A2,B2	N,N	-2,-2	-2,-2	-2,-2	B3,N	-1,-1	B3,N	-1,-1	A1,A1	A2,B2	A1,B5	-2,-2	A1,N	-1,-1	A1,B5	A1,A2	-1,-1	A1,N	-2,-2	-2,-2	N,B3	B5,B2	B5,N	B2,N	A3,B1	B1,B2	A1,B5
iteration_230	A1,B4	B3,N	A1,N	B2,N	A1,B3	A1,A2	N,N	N,B2	A2,B1	A1,N	-2,-2	A1,N	A1,B2	N,B4	B2,N	A1,N	A1,N	A1,N	N,A9	N,A2	N,B1	-2,-2	-2,-2	A1,N	A1,N	A1,N	-1,-1	B2,B2	A4,N	A4,B1	B2,N	A1,A4	A4,B2	A1,B3	A4,B2	N,B1	A1,B2	A4,A1	-1,-1	A4,A4	B1,B1	A1,B2	B2,B1	B2,B1	A3,A1	A1,A3	A1,B2
iteration_231	-1,-1	B2,N	A3,B2	B2,B4	-2,-2	A1,B2	-1,-1	A3,B2	B1,B1	A3,B4	-1,-1	A3,B4	A3,B2	N,A4	B2,B4	A2,B2	A3,B4	A1,B2	A1,B2	B2,B2	B2,B1	A2,B4	A3,A2	B2,N	B2,B1	B2,B3	B2,B3	-2,-2	-2,-2	-2,-2	-2,-2	-1,-1	B2,N	-2,-2	-2,-2	-2,-2	-1,-1	A2,N	A2,N	A2,B2	A3,B1	-1,-1	A2,B1	A3,A2	-2,-2	-2,-2	N,B1
iteration_232	-2,-2	-2,-2	A1,A5	B1,B1	-1,-1	A1,B4	A5,B1	A1,B1	A1,N	A5,B1	A2,N	A5,B1	A1,B1	A1,A1	A1,B1	B4,B1	A5,B1	A5,B4	A1,B1	-1,-1	A1,N	A2,B1	-1,-1	A1,A1	-1,-1	A1,B1	A1,B4	A2,B1	A2,B1	B2,N	A2,B1	A2,A3	A2,B1	-2,-2	A2,B1	B1,B2	A2,A3	A2,A2	A2,B1	A3,B1	A1,B4	-1,-1	A1,B1	A5,B4	-2,-2	-1,-1	A1,A3
iteration_233	-2,-2	-1,-1	A1,N	A5,A1	A1,N	-2,-2	N,A5	A1,A5	A3,B1	N,A5	-2,-2	A1,A5	N,A5	-2,-2	A1,N	-2,-2	A1,A1	-2,-2	-2,-2	-2,-2	A1,B1	-2,-2	-2,-2	A5,N	-2,-2	-2,-2	-2,-2	-2,-2	-2,-2	N,B1	A1,N	B1,B4	A1,N	B1,B1	A1,A5	A1,B1	N,B1	N,N	A1,B1	-1,-1	B5,N	A1,B1	B1,B5	B1,B5	A2,A2	A2,B1	B5,N
iteration_234	-2,-2	-2,-2	-1,-1	A1,B3	-1,-1	-2,-2	-1,-1	A1,B5	-1,-1	A1,B1	A2,N	A1,B1	A1,N	-2,-2	A1,B1	-1,-1	B3,B1	-2,-2	-2,-2	-2,-2	-2,-2	A2,B1	-1,-1	-2,-2	A1,A3	A1,A3	A1,A1	B3,B2	A1,B3	A3,A2	B3,B3	A3,A2	A1,B2	B4,N	A1,B3	A3,B3	A1,A2	-1,-1	A3,B2	A1,A2	A2,B2	A1,B4	A2,B4	B4,B2	A4,B1	A4,B4	A1,B4
iteration_235	A2,A1	B2,B2	A2,B2	-1,-1	A2,B2	-2,-2	A2,N	A2,A4	A3,B1	B2,N	N,B3	B2,N	A2,A4	B4,B1	A2,N	A1,N	B2,N	A2,N	-1,-1	A2,N	A3,A4	N,N	B3,N	A4,B4	N,A2	-1,-1	N,A2	-2,-2	-2,-2	A2,B4	-2,-2	N,B3	A1,N	B2,N	A4,A1	-1,-1	N,N	A1,N	B3,N	N,N	A1,B3	A4,B2	B2,B3	B2,B3	A3,B2	-1,-1	N,B3
iteration_236	A2,B2	N,B3	B2,N	B4,B1	A2,A2	A1,A4	-1,-1	B4,N	A1,B3	B2,B1	-2,-2	-1,-1	B4,N	A3,A2	B4,N	A1,B1	B2,B4	-1,-1	A1,N	A1,B4	A1,B4	-2,-2	-2,-2	A3,B4	B1,B4	-1,-1	B1,B4	-2,-2	-2,-2	A1,B3	N,B1	A1,A2	B4,B3	-2,-2	N,B1	A1,B1	A1,B3	A1,B4	A2,B3	A2,B3	-2,-2	-2,-2	N,A2	-2,-2	-1,-1	-2,-2	B3,N
iteration_237	-1,-1	B2,N	A1,B2	A3,B4	A1,N	A1,B3	A1,A3	B2,B4	-2,-2	A1,B4	-2,-2	A1,A3	A1,A3	B4,B1	A1,B4	B4,B1	A1,B4	A3,B3	A3,B3	-1,-1	-1,-1	-2,-2	-2,-2	A1,B4	B4,B1	A1,B4	A1,B4	B4,N	A3,N	A3,B2	A3,B4	-1,-1	N,N	A5,N	N,N	-1,-1	N,B1	N,A2	-1,-1	N,B1	-2,-2	N,A5	-2,-2	-2,-2	B5,N	A5,B5	N,B1
iteration_238	A3,B1	B2,B2	A3,B2	B3,B4	A3,B2	A2,B2	A3,B3	B2,B3	A1,B4	A3,B4	A3,B1	B2,B4	A3,B3	A4,N	B2,B3	-1,-1	A3,B3	B3,B2	A3,B2	B3,B2	B4,B2	B1,B4	B1,B4	A3,A4	-2,-2	A5,B2	-2,-2	-2,-2	-2,-2	A3,B1	-1,-1	-2,-2	-2,-2	A4,B1	N,B1	B1,B4	N,B4	-2,-2	-2,-2	-2,-2	A1,A1	B1,B1	A1,B1	B1,B6	B5,N	B1,B5	A1,N
iteration_239	A4,N	B1,B4	A4,B1	A4,B1	A4,B4	A4,A1	B1,B1	A4,B1	B1,B1	B1,B1	A1,A1	A4,B1	A4,B1	A4,A1	A4,B1	A2,A1	A4,B1	A4,B1	-1,-1	-1,-1	B1,B1	A4,A1	A1,B1	A4,B1	A4,A2	-1,-1	A4,A2	B1,B3	A4,A1	-2,-2	-1,-1	A1,A2	A4,B1	A1,B4	A4,B1	-2,-2	-1,-1	A4,A1	A4,A2	A1,B1	A2,A3	A1,B1	A2,B1	A1,A3	B2,B1	B4,B2	A1,B1
iteration_240	-1,-1	A2,B2	A2,A2	A4,B4	-1,-1	A3,B2	B4,B2	A4,A2	-2,-2	A4,B2	B2,B2	A4,B2	B4,B2	-2,-2	A4,B2	A4,A1	A2,B4	A3,B2	A3,B2	A3,B2	-2,-2	A4,B2	B2,B2	-2,-2	A4,B2	A1,B2	A4,B2	B4,N	A4,A1	-2,-2	A4,N	B3,N	-1,-1	B4,N	A4,N	-2,-2	B4,B3	A4,B3	-2,-2	A4,B3	A2,A2	A4,B4	A4,A2	A2,B4	A2,B2	B2,B4	A2,B4
iteration_241	-1,-1	N,B1	N,B1	A1,A3	N,B1	-1,-1	A1,B1	A3,N	B1,B1	A3,N	B1,B2	A3,N	A1,N	A2,B1	A1,B1	B3,N	A3,N	B1,B3	-1,-1	A1,A4	N,B1	N,B1	B2,N	A1,B1	A1,N	A1,N	B1,B3	A2,A3	-1,-1	-2,-2	-1,-1	A2,A2	A2,B4	-1,-1	A2,B4	-1,-1	A2,A2	A2,A2	A2,B4	A2,B4	-2,-2	A1,B4	-1,-1	-1,-1	-1,-1	-2,-2	A2,A2
iteration_242	A4,B1	B2,B3	A4,B2	N,B1	A4,B2	A1,B1	A4,N	A4,N	-2,-2	A4,N	A2,N	B2,N	B2,B1	-2,-2	B2,B1	-1,-1	A4,B1	A1,N	A1,A4	A1,A4	-2,-2	B2,N	A2,B2	-2,-2	A4,B2	-2,-2	N,B1	-2,-2	-2,-2	-2,-2	N,B1	-1,-1	B1,B3	A2,N	B1,B3	-2,-2	B1,B1	-2,-2	-2,-2	-2,-2	A1,A1	A2,B1	A1,B1	A1,B1	N,B1	A2,B1	A1,B1
iteration_243	B3,B2	A3,B1	B1,B3	B3,B1	A3,B3	A1,B4	B3,B1	B3,B3	B4,N	B1,B3	A1,B2	B3,B1	B3,B3	B2,B1	B3,B3	A2,A3	-1,-1	A1,B3	A1,B3	B4,B3	B3,B4	A1,B3	A1,B3	B3,B2	-1,-1	A3,B3	A2,B3	-1,-1	A2,B3	-2,-2	A2,B1	-1,-1	A2,B1	-1,-1	A2,B1	-1,-1	A2,B1	A2,B1	A2,B3	-1,-1	A4,B1	A1,B1	B1,B1	A1,A4	A4,B1	A4,A1	A2,B1
iteration_244	-2,-2	-2,-2	N,A3	-1,-1	-2,-2	-2,-2	-2,-2	A3,N	-2,-2	A3,N	B1,B1	-1,-1	N,N	A1,A4	N,N	A1,B4	A3,N	-2,-2	-2,-2	-2,-2	A3,N	A3,B1	A3,B1	A1,N	B4,N	A1,N	-1,-1	-2,-2	-2,-2	B2,B2	A1,A2	A4,B1	A4,N	A4,B1	A2,A1	A1,B2	A4,A4	A4,N	A4,A4	A4,B1	A3,B2	A2,B1	A2,B2	-1,-1	B3,N	B1,B3	-1,-1
iteration_245	A4,B1	B3,N	-1,-1	B1,B2	B1,B3	-2,-2	B3,B1	A4,B2	N,B5	A4,B1	A4,N	B2,B3	-1,-1	-1,-1	-1,-1	A1,A1	B3,B1	-1,-1	-1,-1	-2,-2	B2,N	B2,N	A4,B2	A3,B3	A1,B2	A1,A4	-1,-1	B2,B3	-1,-1	B3,N	A4,B2	A1,B1	-1,-1	A4,A1	B3,B1	A4,B3	-1,-1	B1,B1	B1,B1	-1,-1	N,A4	A4,B3	A4,N	-1,-1	N,A2	A1,N	A4,B2
iteration_246	N,A2	A1,B1	-1,-1	A3,B2	N,B1	A3,A2	B2,B1	A2,B2	-1,-1	A3,B1	A1,B4	-1,-1	A2,B2	A1,B3	A2,B2	A1,A3	A3,A2	A3,B2	A3,B2	A3,B1	A2,B1	B4,B2	B4,B2	A1,B2	A1,B2	A2,A3	A2,A1	A3,A2	A1,B2	A1,A1	A3,B2	A2,B2	A3,B2	A1,B1	A3,B2	A3,A1	B2,B2	A3,B2	B2,B2	A3,B2	A1,A4	A3,B5	A1,B1	A3,A1	N,B2	A1,N	A1,B2
iteration_247	-2,-2	-2,-2	A2,A1	A2,N	-2,-2	N,B2	A2,A2	A2,A2	A1,B3	A2,A2	A1,B2	-1,-1	A1,N	A2,B2	A2,A1	A3,B1	A1,A2	-1,-1	A2,N	A2,N	A2,B3	A1,A1	A1,A2	A2,A1	A2,B1	A3,A1	-1,-1	-1,-1	-2,-2	-2,-2	-2,-2	-2,-2	-2,-2	-2,-2	-2,-2	-2,-2	A1,N	-2,-2	-2,-2	-2,-2	B3,B1	A2,A1	A1,B1	A2,B3	-2,-2	A1,N	N,B1
iteration_248	A1,B4	A1,A3	A1,B4	B3,B2	A1,B4	-2,-2	B4,B2	A1,B2	A1,A1	A1,B2	B1,B3	-1,-1	A1,B3	-1,-1	B4,B3	A3,N	A1,B2	-2,-2	-2,-2	-2,-2	A1,A1	-2,-2	A1,B1	A1,A2	B3,N	A3,B4	A3,B3	B2,B2	B2,B3	A1,A3	B2,B2	N,B4	B2,B3	N,B4	-1,-1	A1,B2	N,B3	B2,B4	-1,-1	B2,B4	A3,B1	B2,B3	A3,B2	B1,B2	N,A5	N,N	B2,N
iteration_249	B2,B3	N,B1	B2,N	A1,N	-2,-2	N,A3	A1,B2	B2,N	-2,-2	A1,N	N,A5	A1,N	-1,-1	A1,B2	B2,N	B1,B2	B2,N	A1,A3	A1,A3	A1,N	-2,-2	A1,N	N,N	-1,-1	B2,B2	N,B1	N,B1	A1,B4	N,A4	-2,-2	-1,-1	-1,-1	-1,-1	B1,B3	B4,N	-2,-2	-2,-2	A1,B4	-2,-2	-2,-2	-2,-2	N,B1	N,B1	N,B1	A2,A2	A2,B1	-2,-2
iteration_250	-2,-2	-1,-1	A1,A4	A2,B1	-2,-2	B3,B2	A1,B1	A4,B1	N,B5	A2,A2	B1,B2	A1,B1	-1,-1	-2,-2	A2,A1	-2,-2	A4,B1	B1,B3	B1,B3	B1,B3	A4,N	A1,B1	-1,-1	-2,-2	-2,-2	-1,-1	-2,-2	B1,B1	A2,A3	-2,-2	-1,-1	A2,B2	A2,B1	-2,-2	A3,B1	-2,-2	A2,A2	B1,B2	A2,A2	B1,B2	-2,-2	-1,-1	-1,-1	-2,-2	-2,-2	-2,-2	A2,A3
iteration_251	N,B2	A1,B3	A1,N	B2,B2	A1,N	A1,B4	B2,N	B2,N	A3,A1	B2,N	A2,N	A1,B2	B2,N	A2,A3	A1,B2	A3,B1	B2,N	A1,N	A1,B2	B4,B2	A3,B2	-1,-1	A1,A2	A2,B2	A1,B1	-1,-1	A3,B2	B2,B2	-1,-1	N,A4	B2,B3	-1,-1	B2,B3	N,B2	B2,B3	B2,N	-2,-2	-1,-1	A1,B2	A1,B3	B1,B2	B2,N	N,B1	B2,B2	N,N	-1,-1	-2,-2
iteration_252	A2,B3	N,B2	B3,N	A1,B1	B3,N	A1,A3	B1,B3	-1,-1	-2,-2	A1,B3	A3,B2	A1,N	-1,-1	A1,B4	A1,N	N,B4	A4,B4	A1,B3	A3,B1	A1,B1	-2,-2	A3,A1	B2,N	A1,B4	B4,N	N,N	A1,N	A4,B1	A1,A1	A3,B2	A4,A1	B4,N	A4,A1	A1,B3	A4,A1	A3,A1	A1,N	A4,N	A4,N	A4,B4	B3,B1	A1,A4	-1,-1	A1,B3	N,A4	A1,N	N,B1
iteration_253	B1,B2	A1,B1	A1,B1	-1,-1	B1,B1	A2,B1	A1,B2	A1,A2	B3,N	A1,A2	-2,-2	B1,B2	A1,A2	B2,B2	A2,B1	A2,A2	A2,B1	A2,B2	A2,B2	B2,B1	A2,B3	-2,-2	-2,-2	A1,B2	A2,A2	A2,A2	A2,A2	-1,-1	A2,N	-2,-2	A1,A2	-1,-1	A2,B2	A2,A1	B2,N	A1,B5	A2,B2	A2,A1	B2,B2	-1,-1	A1,B2	A2,N	A2,B2	A1,N	-2,-2	-2,-2	A2,B2
iteration_254	-2,-2	-2,-2	B2,B1	A2,B2	-2,-2	B1,B4	A2,B2	A2,B2	B1,B2	A2,B1	A1,B4	A2,B2	B2,B2	-1,-1	A2,B1	A1,B3	A2,B2	A2,B1	A2,B1	B2,B1	B2,B1	N,N	A1,B2	A2,B2	A2,B3	A2,B3	A1,A2	B2,B2	A1,A2	N,B3	A1,B2	B2,B3	A2,B2	A1,A2	A1,B2	B2,N	B2,B2	A2,B2	A2,B2	-1,-1	A3,B1	A1,A2	A2,B1	A2,B1	A2,B3	A1,B3	A2,B2
iteration_255	-1,-1	A1,N	N,A4	A1,N	-2,-2	A2,B3	N,B1	N,N	A1,B2	A4,N	-1,-1	N,N	N,N	A4,N	A1,N	-2,-2	A4,A1	A1,B3	A1,B3	A1,B3	B2,N	-1,-1	N,B1	N,A4	-2,-2	-2,-2	-2,-2	-1,-1	A1,A1	A3,B2	A1,N	A1,B3	A1,B3	A5,N	A1,N	A3,A1	A1,B3	A1,A1	-1,-1	A1,B3	A3,A2	A1,A5	A3,A5	A1,A2	A3,B1	A3,A5	A1,A3
iteration_256	A1,A2	A1,B2	A1,B2	A2,A1	A1,A1	B2,B3	A1,B2	A1,A1	B3,N	-1,-1	B1,B3	A1,A2	A1,B2	B2,B2	A1,B2	A3,N	A1,B2	B2,B2	-1,-1	B2,B2	A1,B3	-2,-2	A1,B1	B2,B2	-1,-1	A3,B2	A3,B2	A2,B1	A1,B4	A4,B1	A2,A1	N,B2	B1,B4	A3,B1	A2,A1	A4,A1	N,B4	B4,B2	-1,-1	B4,B2	A2,B2	A2,B1	A2,B1	A2,A2	B4,B1	B1,B4	N,B1
iteration_257	-2,-2	-2,-2	-2,-2	B3,N	-1,-1	A2,B3	-1,-1	-2,-2	-2,-2	-1,-1	-1,-1	B3,N	-2,-2	-2,-2	B3,N	-1,-1	B3,N	A2,B3	B3,N	A2,B3	-2,-2	B3,N	B3,N	-2,-2	A1,N	A1,N	A1,B3	B3,N	B3,N	A3,B1	B3,B3	B3,B2	N,N	N,B3	B3,N	A3,B3	N,B2	N,B3	N,B2	-1,-1	A1,B3	B3,N	A1,B3	B3,B3	A4,B1	N,B1	B3,B2
iteration_258	A1,B3	A5,N	A1,A5	A1,N	-1,-1	A1,B3	A1,A5	A1,N	B1,B3	A1,N	-2,-2	A1,A1	-2,-2	-2,-2	A5,N	B2,B2	A1,A1	A1,B3	A1,B3	A1,A5	N,B1	-1,-1	-1,-1	-2,-2	A5,B2	A5,B2	B2,N	B2,N	-1,-1	-2,-2	-1,-1	-1,-1	-1,-1	A1,A2	A1,B2	A1,N	A1,B4	A1,B1	A1,B4	A1,B4	A1,B3	A1,A2	A1,A2	-1,-1	B1,B2	A1,B1	A1,A2
iteration_259	B2,N	A3,N	A3,B2	-1,-1	B2,N	A2,B2	A3,B4	B2,B5	A2,B2	B2,B5	A3,B1	A3,B5	A3,B4	-2,-2	A3,B4	A3,B2	A3,B5	A3,B2	B4,B2	A3,B2	B2,B5	A3,B1	A3,B1	A1,N	A3,B2	A3,A3	B2,B4	-1,-1	B5,N	-2,-2	-2,-2	B4,N	A1,B5	A3,B2	B5,B4	-2,-2	A1,N	B5,B4	B5,B4	B5,N	A1,A3	A3,B5	A1,B5	A1,B5	B1,B2	B2,B1	A1,N
iteration_260	A3,N	B1,B2	A3,B1	B1,B1	-1,-1	A1,A4	A3,B1	B1,B1	B3,N	B1,B1	-1,-1	A3,B1	A3,B1	A3,A2	B1,B1	A2,B1	-2,-2	-1,-1	A3,A1	A1,B1	B1,B3	-1,-1	A3,N	A3,A3	A2,B1	A2,B1	-1,-1	B1,B1	B1,B2	A3,N	B1,B2	A3,A1	B1,B1	A2,B2	B1,B1	A3,B1	A1,B1	A3,B1	A3,B1	A3,B1	A2,B2	B2,B1	A2,B2	A2,B1	A2,B2	A2,B2	A2,B1
iteration_261	B2,N	B2,B2	B2,B2	A5,N	B2,B2	A2,A2	B2,N	-1,-1	-2,-2	A5,B2	B2,B3	A5,B2	A5,B2	B1,B2	A5,B2	A4,B1	A5,B2	A2,A3	A2,B2	A2,N	-2,-2	-1,-1	A5,B2	B2,B1	A4,B2	B1,B2	B1,B2	-2,-2	-2,-2	A1,B1	-2,-2	-2,-2	-2,-2	-1,-1	-1,-1	-1,-1	A5,A2	-2,-2	-2,-2	-2,-2	B2,B2	A2,A2	A2,B2	A2,B2	A2,B3	A2,B1	A2,A5
iteration_262	A3,A1	B4,B1	A3,B4	N,B1	A1,B4	-1,-1	B4,N	A3,N	-2,-2	B4,N	N,A5	B4,B1	B4,B1	-2,-2	B4,B1	A1,B4	A3,B1	-2,-2	N,B1	-2,-2	-2,-2	-2,-2	N,B1	-2,-2	B4,B4	B4,B4	A1,B1	-1,-1	-2,-2	A5,N	B2,N	N,A5	N,B2	A1,A1	N,B2	A5,B2	B2,N	B2,N	N,N	A5,N	A3,N	A1,N	A1,A3	N,A3	A2,B1	A1,B1	A1,N
iteration_263	A4,N	A4,B1	-1,-1	A2,N	A4,A4	-2,-2	-1,-1	-2,-2	-2,-2	-2,-2	B5,N	A4,A2	A2,A4	A1,B1	A2,A4	B4,N	-2,-2	-2,-2	-2,-2	-2,-2	-2,-2	A4,B5	A2,N	A1,A2	A2,B4	A4,N	A2,B4	B2,N	A2,B1	B1,B2	A2,B2	A1,A1	B1,B2	B2,B1	-1,-1	B2,B1	A1,B2	-1,-1	A1,B1	A1,B1	A1,A2	N,B1	A2,N	A1,N	A1,A1	A1,B2	A2,B2
iteration_264	-2,-2	-2,-2	A5,A1	A2,B2	-2,-2	A2,B1	A2,A1	A5,B2	N,B5	B2,B2	-2,-2	A2,A1	A2,A5	B1,B4	A2,A1	B3,B1	A2,A5	A1,B1	A1,B1	A2,A1	B2,N	-2,-2	-2,-2	A5,B1	A1,B3	-1,-1	A2,B3	B3,B2	A2,A1	A2,A3	A2,B3	A3,B1	A2,B2	B4,N	-1,-1	A2,A2	-1,-1	A2,A3	B2,B1	A3,B2	A1,B1	A2,B4	A2,B1	B4,B1	B1,B1	N,B1	A3,B1
iteration_265	B3,B1	A1,B2	-1,-1	A2,B1	B2,B3	-2,-2	A2,A1	A2,B3	A1,B2	B1,B3	B5,N	A2,A4	-1,-1	A2,B2	A1,B1	-1,-1	B1,B3	-1,-1	-1,-1	-2,-2	A1,A2	A2,N	A2,B5	A1,B2	A2,B1	A2,B1	-1,-1	A2,B1	B4,B1	-1,-1	A2,B4	-1,-1	A2,B4	A1,A3	A2,B1	A2,A2	A2,A2	A2,A2	A2,B4	A2,B4	B3,N	A1,B1	N,B1	A1,B3	-2,-2	-2,-2	A2,N
iteration_266	B4,N	A4,A1	A4,B4	A2,N	A1,B4	-2,-2	-1,-1	A2,B4	N,A2	B4,N	-2,-2	-2,-2	B4,N	-2,-2	B4,N	-1,-1	A2,B4	-2,-2	-2,-2	-2,-2	A2,N	-2,-2	-2,-2	-1,-1	B4,N	N,N	A3,N	N,B5	N,A2	A1,B4	N,N	A1,B2	B5,N	-1,-1	B5,N	B4,N	B2,B5	-1,-1	B2,B5	-1,-1	A2,B1	A1,N	-1,-1	A1,B1	B2,B2	A1,B2	A2,B5
iteration_267	-1,-1	-2,-2	-1,-1	B4,B2	-2,-2	A1,A1	A4,B2	A1,B2	B4,N	A1,B4	N,B3	A1,B4	A4,B4	A3,A2	A1,B2	B4,B1	A1,B2	A1,B2	A4,A1	A1,B2	A1,B4	B4,N	A1,N	A4,A3	A1,B1	B2,B1	A1,B4	-2,-2	-2,-2	A3,B2	-1,-1	A3,N	B1,B2	-1,-1	N,B1	B2,B4	A3,B1	A3,B1	A3,B1	A3,B2	B2,B1	A2,B1	B1,B2	B1,B2	B2,B2	A2,B2	-1,-1
iteration_268	N,B1	B3,N	B3,B1	A4,N	B3,N	-2,-2	-1,-1	N,B1	-2,-2	N,B1	A4,B1	A4,B3	B3,N	A1,A3	B3,N	A4,B1	B3,N	-1,-1	-2,-2	-1,-1	-2,-2	B1,B3	A4,A4	A1,B3	A4,N	A4,B3	A4,N	-2,-2	-2,-2	A1,B2	B4,N	A1,A1	B4,N	A2,B2	-1,-1	A1,B4	A1,B4	A1,N	A1,N	A1,N	B2,B1	A2,B4	A2,B2	B4,B2	A2,B3	-1,-1	A2,A1
iteration_269	-1,-1	-2,-2	A1,A2	A4,B1	-2,-2	A3,N	A2,B1	A1,B1	A1,B2	-1,-1	B3,N	A1,B1	-1,-1	B4,N	A2,B1	B1,B2	-1,-1	A3,B1	A2,N	A2,N	A1,A1	B1,B3	A1,B3	A2,B4	A2,B2	B1,B1	A2,B1	A4,A1	A2,B1	A2,B1	A2,A1	A1,B3	A2,A4	B1,B1	A1,B1	A2,B1	A1,A2	A1,A4	A4,B3	-1,-1	-1,-1	A1,B1	A1,A3	N,B1	A3,N	A3,B1	A3,A1
iteration_270	N,A4	A3,B2	A3,N	A1,A4	A3,A4	A1,N	-2,-2	A3,A4	-2,-2	A3,A4	-2,-2	-2,-2	-2,-2	-2,-2	-1,-1	-2,-2	A1,N	A5,B1	A5,N	A1,N	-1,-1	-2,-2	-1,-1	-2,-2	-2,-2	-2,-2	-2,-2	-2,-2	-2,-2	-2,-2	-2,-2	B4,N	A4,A1	-2,-2	-2,-2	A1,N	A1,B4	A4,B4	A1,B4	A1,N	-2,-2	-2,-2	A3,A1	-2,-2	-2,-2	-2,-2	A3,B4
iteration_271	-2,-2	-2,-2	B2,B1	B4,B1	-2,-2	-2,-2	B2,B4	B1,B4	-2,-2	B1,B4	A3,A1	A3,A6	B1,B4	-1,-1	B4,B2	-1,-1	B1,B4	-2,-2	-2,-2	-2,-2	-2,-2	A3,B1	A1,B2	-2,-2	-2,-2	A3,B4	-1,-1	A1,B4	B1,B1	A3,A2	A1,B1	A1,N	A1,B1	A2,A2	B4,B1	A1,A3	A1,A1	A1,A1	-1,-1	A1,N	B2,B3	A2,B1	A2,B3	A2,B2	-2,-2	-1,-1	A2,A1
iteration_272	A3,B2	A3,B2	A3,B2	B3,N	A3,B2	A3,B1	B2,N	-1,-1	N,B4	B2,B3	A1,B4	A3,B3	A3,N	B1,B2	B2,B3	A1,B4	B2,N	A3,B2	N,B1	N,B1	N,N	B4,B3	-1,-1	A3,B1	A1,B3	A1,B3	A1,B2	B3,N	A2,N	-2,-2	B3,N	A1,B2	A2,B3	A3,N	A2,B3	-2,-2	B3,B2	A2,B2	A2,B2	-1,-1	A1,N	A3,B3	A3,N	A1,B3	A1,B4	B4,N	B2,N
iteration_273	B2,B1	-1,-1	A2,B2	A1,A4	A2,B1	A2,N	A1,B2	A4,B2	A1,A3	A2,A1	A2,B3	A2,A4	A2,A1	B1,B1	A2,A1	B1,B1	A2,A1	A1,A2	A2,B2	-1,-1	A1,B2	A1,B3	A1,B3	A2,B1	A1,B1	A2,B1	A1,B1	A1,A3	A1,A4	A2,B3	A1,A1	-1,-1	A3,A1	A2,B1	A4,A3	A2,A1	A1,N	A3,B2	A1,N	A3,B2	N,B5	A2,A4	A2,N	A4,N	A1,B2	A1,B1	A2,A1
iteration_274	-2,-2	-2,-2	A2,N	B3,B2	-2,-2	A5,N	B3,N	A2,B3	A2,B1	B3,N	-1,-1	A2,B3	-1,-1	N,A4	B3,N	-1,-1	A2,B2	N,N	A5,B3	-1,-1	A2,A2	A2,A1	A2,B4	N,N	A4,N	A1,B3	A1,B3	B2,B3	B2,N	A1,B3	B3,B2	A4,N	B2,B3	A3,B2	B2,B2	B3,B3	A4,B2	A4,B2	A4,B3	A4,B3	B1,B2	B2,B2	B2,B1	B2,B1	-1,-1	A3,A1	-1,-1
iteration_275	A3,B2	-1,-1	B2,B5	A2,B3	-1,-1	A3,N	A2,B5	-1,-1	-1,-1	-1,-1	A3,N	A2,B5	A2,B5	A4,B1	B3,B2	A4,B1	A2,B5	B5,N	B5,N	A2,A3	A2,B3	A3,B5	B5,N	A2,B1	A4,B2	-1,-1	A4,B3	A2,B3	A2,B3	N,B3	A2,B3	N,B2	A2,B3	-1,-1	A2,B3	A2,N	B3,N	B3,N	B3,N	B3,B2	A3,B1	A2,A1	A1,B1	A1,B1	A1,B1	N,B1	B1,B3
iteration_276	B5,N	A1,B2	B2,B5	A3,N	B2,N	B2,B2	A3,B5	-2,-2	-2,-2	A3,B2	A1,A2	A3,B2	B2,N	A1,A4	B2,N	B1,B3	B2,N	A3,B2	B5,B2	B5,B2	-2,-2	A1,B2	A3,A2	A1,N	-2,-2	N,B1	-2,-2	A3,B2	N,B4	A3,B1	A3,N	N,B2	B2,B4	A1,B4	-1,-1	A3,A3	B2,B4	B4,B2	B2,N	-2,-2	A1,B1	A1,N	A1,N	A1,B1	A3,A1	A3,B4	A1,B2
iteration_277	A1,B3	A3,A1	A1,A3	B2,N	A3,B3	A2,B3	A3,B2	A3,B2	-2,-2	A1,N	B2,B2	A3,N	-1,-1	A4,B1	A1,N	A1,B3	A1,B2	B2,N	A3,B3	A2,B2	-1,-1	A3,B2	-1,-1	A4,A3	B3,N	A1,A1	-1,-1	A3,N	B2,N	A1,B3	N,A3	A2,B2	A3,N	B2,N	A3,B2	B3,N	A2,A3	A3,B2	A3,B2	A2,N	B2,B2	A3,B2	A3,B2	A3,B2	A4,B1	A4,N	A3,A2
iteration_278	-2,-2	-2,-2	B3,N	A3,B1	N,B1	A1,N	-1,-1	B1,B3	A2,B3	A3,N	A3,A2	A3,B3	N,B1	-1,-1	A3,B3	A2,N	A3,B3	N,N	-1,-1	N,N	B3,B1	A3,B3	-1,-1	-1,-1	A2,B3	B3,N	A3,A2	-1,-1	A2,B1	-1,-1	A3,B1	-2,-2	-1,-1	B4,N	A2,B1	A5,B1	-2,-2	-2,-2	-2,-2	-2,-2	A1,B2	B1,B4	B2,B4	-1,-1	-1,-1	-2,-2	-1,-1
iteration_279	A4,B1	A2,B3	B3,B1	A3,N	B3,B1	B1,B1	A3,B1	A3,B1	A1,B1	B3,N	-2,-2	B3,N	N,B1	A1,A2	B3,N	A1,A1	A3,B3	B1,B1	B1,B1	-1,-1	A3,B1	-2,-2	-2,-2	A1,B1	A1,N	A1,B3	A1,B3	-2,-2	-2,-2	-2,-2	-2,-2	-2,-2	-1,-1	A2,B2	A1,N	A1,N	A2,A3	-2,-2	-2,-2	-2,-2	B1,B4	B2,N	B4,N	N,B1	N,A2	A2,N	A2,B4
iteration_280	-2,-2	-1,-1	B3,B4	N,B1	-2,-2	A2,A2	B4,N	B4,B1	A3,A2	-2,-2	N,B1	-2,-2	B1,B3	A1,B4	B4,N	A4,B1	B4,B1	-1,-1	A2,N	A2,B4	A3,B4	-2,-2	-2,-2	A1,B1	N,B1	-1,-1	B1,B4	B2,N	A2,B1	-2,-2	N,B1	B1,B1	A2,B2	A3,A2	B1,B2	-2,-2	B2,B1	-1,-1	-1,-1	B2,B1	B2,B1	A3,B1	B1,B2	B1,B2	B2,N	A3,B2	B1,B2
iteration_281	-2,-2	-2,-2	B2,N	A2,B1	-2,-2	A3,A1	N,B1	N,B1	A2,N	A2,N	-2,-2	B1,B2	-1,-1	-2,-2	N,B1	-2,-2	N,B1	A1,B1	A3,B1	A3,B1	A2,B4	-2,-2	-1,-1	-2,-2	-2,-2	-2,-2	-2,-2	B1,B4	A2,B3	-2,-2	B3,B1	A2,B1	-1,-1	-2,-2	B3,B1	-2,-2	A2,A2	A2,B1	A2,B1	A2,A2	-2,-2	-2,-2	-2,-2	-2,-2	-1,-1	-2,-2	-1,-1
iteration_282	B1,B1	A1,B1	B1,B1	B1,B4	B1,B1	N,B5	B1,B4	B1,B4	A1,B2	B1,B4	-1,-1	B1,B1	B1,B1	B2,B1	B1,B4	-2,-2	B1,B4	B4,B5	N,B1	N,B1	B2,B1	A1,B1	A1,B1	B1,B2	-2,-2	-1,-1	-1,-1	A4,B1	B1,B4	N,A5	A4,B1	-2,-2	B1,B4	-2,-2	-1,-1	N,B1	-2,-2	-2,-2	-2,-2	-2,-2	-1,-1	A1,B5	B5,B2	B5,B2	-2,-2	-2,-2	-2,-2
iteration_283	-1,-1	A4,A1	A4,B2	A3,A3	-2,-2	B2,B2	A3,B2	A4,A3	-1,-1	A4,A3	A3,B1	A4,A3	A3,B2	A2,B3	A3,B2	-1,-1	A3,B2	B2,B2	B2,B2	B2,B2	-2,-2	A3,A3	A3,B1	A2,B2	-1,-1	A3,A1	A3,A1	A3,B1	A3,N	-2,-2	A3,N	A3,B1	A3,N	A3,B2	A3,N	-2,-2	N,B1	A3,N	A3,N	A3,A3	A5,B1	A3,N	-2,-2	A3,B1	B3,B2	A3,B3	-1,-1
iteration_284	-2,-2	-1,-1	-1,-1	A1,B3	-2,-2	A3,A1	B3,B1	A1,A1	A2,N	A1,B1	A4,A1	-1,-1	A1,B1	B2,B2	A1,B3	A2,A2	A1,B3	A4,B5	A3,B3	A3,B3	A1,A2	A4,B3	A4,B3	B1,B2	A2,B3	A2,B3	A1,A2	A1,A3	B1,B3	A4,N	A1,B1	A1,B1	A1,B1	-1,-1	-1,-1	A4,B1	-1,-1	A1,B1	A1,B1	A1,A1	A2,A3	A1,B1	-1,-1	A2,B1	-2,-2	N,B1	-2,-2
iteration_285	-1,-1	-2,-2	A1,N	A2,B1	A1,N	B4,B1	A1,B1	A2,N	-2,-2	A2,A1	-2,-2	A2,A1	A2,N	-1,-1	N,B1	A2,B1	A2,A1	-1,-1	A1,B4	A1,B4	-2,-2	-2,-2	-2,-2	N,B1	N,B1	A2,N	A2,B1	A2,N	B4,B1	A4,A1	A2,B4	A3,A1	B4,N	-2,-2	B4,N	A4,B4	A1,N	-1,-1	A1,N	A3,B4	A1,B2	B4,B4	A1,B4	A1,B4	-2,-2	-2,-2	A1,B4
iteration_286	B2,B2	-1,-1	A1,B2	A4,B3	-1,-1	A1,A4	A4,B2	-1,-1	-2,-2	A1,A3	A1,B1	B2,B3	A1,B3	A2,B1	-1,-1	-1,-1	A4,B2	A1,B2	-1,-1	A1,B2	-2,-2	A1,B3	B1,B2	A1,A2	A1,B1	A1,B1	-2,-2	B3,B1	A4,N	-2,-2	N,B1	-2,-2	-1,-1	-2,-2	B3,N	-2,-2	-2,-2	-2,-2	-2,-2	-2,-2	-1,-1	-2,-2	-2,-2	-1,-1	-2,-2	-2,-2	-1,-1
iteration_287	-2,-2	-2,-2	N,B3	A2,B5	-2,-2	N,B5	B5,N	-1,-1	-2,-2	B5,B3	N,B1	B5,B3	B5,N	N,A2	B5,N	A1,A1	B5,N	B5,N	N,N	-1,-1	-2,-2	-2,-2	N,B3	N,N	A1,N	A1,N	-1,-1	-1,-1	B5,N	-2,-2	A2,N	N,B2	N,A2	B1,B3	A2,B5	-1,-1	N,N	N,N	N,N	B2,N	A3,B1	A2,B1	B1,B1	B1,B1	N,A2	N,B1	N,B1
iteration_288	-2,-2	-2,-2	A1,N	A2,B4	-2,-2	-2,-2	B4,B6	A1,B4	A1,B3	A2,A1	-2,-2	B4,N	A2,A1	-1,-1	B4,N	A3,B2	A2,N	-2,-2	-2,-2	-2,-2	A1,B4	-2,-2	-2,-2	A1,B1	A3,B4	A3,N	B2,B4	B1,B4	A2,A3	A2,A2	A2,B1	A2,B3	A2,B4	A1,B1	A3,B4	A2,A2	A2,B4	A2,B3	A2,A2	A2,A2	-1,-1	A3,B1	-1,-1	A3,B1	A2,A2	A1,A2	A2,A3
iteration_289	-1,-1	-2,-2	A2,A5	B2,B3	-2,-2	B2,B2	A2,A2	A2,B3	A2,B2	A2,B3	A2,B1	A2,B3	-1,-1	A2,B2	A2,B2	B1,B1	A5,B3	A2,B2	B2,B3	B2,B3	A2,B3	A2,B1	-1,-1	B2,B3	A2,B1	B2,B1	A2,B1	B3,N	A1,B2	-2,-2	B2,B3	B3,B2	A1,N	A1,B1	A1,N	-2,-2	A1,B3	B3,N	-1,-1	B2,N	-2,-2	N,B1	-2,-2	-2,-2	A3,N	A1,A3	-1,-1
iteration_290	B1,B3	A2,B3	A2,B1	A2,N	B3,N	A1,B1	A2,A2	A2,B1	B1,B1	A2,N	A2,A3	A2,A2	A2,B1	B1,B3	A2,A2	B3,N	A2,N	A2,B1	A1,A2	A1,A2	B1,B1	A2,A2	A2,A3	A2,B1	A2,B3	A2,B3	A2,N	-2,-2	-2,-2	-2,-2	-1,-1	N,A2	-1,-1	A2,B3	N,B5	-2,-2	N,N	N,N	N,N	A2,N	-1,-1	B3,N	B3,N	B3,N	A2,N	A2,B3	N,B3
iteration_291	B2,B2	-1,-1	-1,-1	A1,A1	A1,B2	A1,A4	A1,B2	A1,B2	B1,B4	A1,A2	A1,A3	A4,B3	A1,A2	A1,N	A1,B2	-2,-2	A1,B2	A1,A1	A4,B2	A1,B2	B2,B1	A4,A1	-2,-2	-2,-2	-1,-1	-1,-1	-1,-1	A1,A1	A1,B4	B2,B1	A1,B4	A2,A2	A1,B4	A3,A2	A1,A1	A1,B2	A2,B4	A2,B4	-1,-1	A1,A2	-2,-2	A1,A3	A3,A1	-2,-2	A3,B2	A3,A3	A3,B4
iteration_292	-2,-2	-2,-2	-1,-1	A1,N	-2,-2	A1,B1	A1,B1	-2,-2	-2,-2	A1,B1	-1,-1	N,B1	A1,B1	A2,A2	N,N	B1,B2	A1,N	A1,A1	A1,A1	A1,B1	-1,-1	A1,N	A1,N	A1,A2	N,B1	N,B1	N,B2	-2,-2	-2,-2	-2,-2	-2,-2	A2,B1	A3,N	A1,A1	N,A3	-2,-2	N,B1	A2,N	N,B1	A3,B1	B1,B2	A1,N	B2,N	N,B1	A2,B2	A2,A1	N,B1
iteration_293	A1,B2	N,A3	B2,N	N,B7	A1,N	A4,B1	B5,N	-1,-1	A2,B1	-2,-2	A1,A4	B2,B5	B5,N	A2,B1	B2,B2	A4,A1	N,B7	-1,-1	N,B1	B1,B5	-1,-1	A1,B2	A4,B5	A2,B5	A4,B2	A4,B2	A4,B2	N,N	B2,B3	-1,-1	N,B2	A2,N	B2,N	A5,N	N,A3	-2,-2	A2,B2	A2,N	A2,N	N,N	B4,N	A3,A5	A3,B4	A3,B4	N,B1	A5,N	-1,-1
iteration_294	-1,-1	-2,-2	-2,-2	-1,-1	N,B1	A3,B1	A2,A2	-2,-2	-1,-1	-2,-2	-1,-1	-1,-1	A2,A2	A1,B2	-2,-2	-1,-1	-1,-1	A2,B1	A3,A2	A2,B1	-2,-2	A2,B1	A2,B1	A1,A2	-2,-2	-2,-2	-2,-2	A3,A2	A3,A2	A3,A2	A3,A3	-1,-1	A2,A2	B2,B1	A3,A3	A3,A3	A2,A2	A2,A2	A2,A3	A2,A3	B1,B1	A3,B2	A3,B1	B2,B1	-2,-2	-2,-2	A3,A2
iteration_295	-2,-2	-2,-2	-2,-2	-2,-2	-1,-1	A4,B1	-2,-2	-2,-2	-2,-2	-2,-2	-1,-1	A2,N	-2,-2	-2,-2	-1,-1	B5,N	-2,-2	A4,A4	A4,A2	A4,A2	-2,-2	A2,B4	A2,B4	-2,-2	N,N	N,N	A2,B5	-1,-1	N,A4	N,B2	N,A4	B1,B4	N,N	-2,-2	-1,-1	N,N	N,B1	N,B4	N,B1	N,B1	A4,B1	A5,N	A4,A5	A5,B1	-2,-2	N,B1	A5,B1
iteration_296	-2,-2	-2,-2	-1,-1	A2,B1	-2,-2	-1,-1	A2,A2	A2,A2	-2,-2	A2,B1	B4,N	A2,B1	A2,A2	A1,A1	A2,A2	A2,A1	A2,A2	A2,A4	A2,B1	A2,A4	-1,-1	A2,B4	B1,B4	A2,A1	A2,A1	A2,A1	A2,A2	N,B1	A2,A2	N,A4	A2,B1	A2,B2	A2,N	A4,N	A2,B1	N,B1	A2,N	A2,N	A2,B2	A2,B2	A1,N	A2,A4	A4,N	A4,N	-2,-2	-2,-2	A4,N
iteration_297	A3,B1	B3,B1	-1,-1	A2,B1	A3,B3	A1,N	B1,B3	A2,A3	N,A2	B1,B3	-2,-2	-1,-1	-1,-1	-2,-2	A2,A3	A3,B2	-1,-1	B3,N	A1,B1	B3,N	A2,N	-2,-2	-2,-2	-2,-2	A3,B2	A2,B2	A3,A2	A1,A2	B1,B1	N,A4	A1,B1	A1,A4	-1,-1	A1,B2	A1,B1	N,B1	A1,B1	-1,-1	A1,B1	-2,-2	B4,N	A1,B2	A1,B4	B2,B4	A3,A2	A1,A3	A1,B1
iteration_298	A3,A2	B2,N	A3,B2	B1,B1	-1,-1	-2,-2	B2,B1	B2,B1	-2,-2	B2,B1	-2,-2	B2,B1	A3,B1	B5,N	A3,B1	A3,B2	A3,B1	-2,-2	-2,-2	-2,-2	-2,-2	-2,-2	-1,-1	A3,B5	A3,A3	A3,A3	A3,A3	B1,B1	B1,B1	-1,-1	B1,B1	A1,A1	B1,B1	N,B4	B1,B1	A2,B1	A1,B1	A1,B1	A1,B1	-1,-1	A3,B1	N,B1	B1,B1	A3,B1	A1,A3	A1,N	A1,B1
iteration_299	A2,B1	A2,A3	A2,A2	A1,B3	A2,A2	A4,N	A2,B3	-1,-1	A2,B3	A2,B3	-2,-2	A1,A2	A2,B3	B1,B1	A1,A2	B2,B3	-1,-1	A2,N	A4,B3	B3,N	A2,A1	-1,-1	-2,-2	A2,B1	-1,-1	A1,B2	N,N	B2,B3	A1,B3	B2,B3	A1,B2	A1,B4	B3,B3	A2,B1	A1,B2	B2,B2	B4,B3	A1,B3	B4,B3	A1,B3	A3,B2	A1,A2	A3,A1	A3,A2	B3,B1	A2,B3	A3,B4
iteration_300	A1,B4	A1,B4	A1,B4	A2,A1	A1,A1	B2,B2	A1,A2	-1,-1	-2,-2	A1,B4	N,B3	A2,B4	A1,A2	-2,-2	A1,A2	A2,B3	A1,A1	A1,B2	A1,B2	-1,-1	-1,-1	A2,N	A2,N	-2,-2	A2,B3	A2,A2	A2,A2	-1,-1	A3,A1	-2,-2	-2,-2	B2,B1	A3,A3	B3,N	A3,A2	-1,-1	-2,-2	A3,B2	A3,B2	A3,B2	A2,N	A3,B3	A2,B3	A3,N	-2,-2	B3,N	B3,B1
iteration_301	-2,-2	-2,-2	A1,A3	-1,-1	-2,-2	-1,-1	A1,B3	A1,B3	N,A2	-2,-2	-2,-2	A1,N	A1,B3	A2,B3	-2,-2	-2,-2	-2,-2	A1,B1	A1,A1	A1,A1	B3,N	-1,-1	-2,-2	B3,B3	-2,-2	-2,-2	-2,-2	A1,B3	A2,B2	B2,N	A2,B3	A3,B2	A2,B3	A2,B1	A2,B3	B3,B2	A3,B3	A3,B3	A3,B3	A2,B2	A5,N	A2,B3	B3,N	A2,A5	N,A2	A2,N	A3,N
iteration_302	A4,A1	A1,B3	A4,B3	B2,N	-1,-1	A2,B2	A4,N	-1,-1	A4,N	B3,N	A1,B4	A4,N	A4,N	-2,-2	A4,B2	N,N	A4,N	A4,B2	A2,N	-1,-1	A4,B2	-1,-1	A4,B4	A4,N	B2,B2	B2,B3	A4,B2	B2,B2	A1,N	-2,-2	B2,N	A1,B3	-1,-1	N,A2	N,B2	-1,-1	B3,B2	A1,B2	A1,N	B3,B2	A3,B1	N,N	A3,N	A3,N	-2,-2	-2,-2	B2,N
iteration_303	A3,A2	A1,B2	A1,A2	B3,N	A3,B2	-2,-2	A2,N	A2,N	B1,B1	A1,N	B3,B1	A2,B3	A2,N	A1,A1	N,A2	N,A4	-1,-1	-2,-2	-2,-2	-2,-2	N,B1	B3,B3	B3,B3	A1,N	N,N	A4,N	N,N	A3,N	B1,B3	-2,-2	B3,N	-1,-1	N,B1	A5,N	A3,B1	-2,-2	N,B1	-2,-2	A4,B1	A4,B1	N,B2	A5,B1	-1,-1	A5,N	B1,B1	A5,B1	-1,-1
iteration_304	A2,A2	B1,B3	A2,B1	A2,B4	-1,-1	B3,N	A2,B4	A2,A2	A1,N	A2,B1	-2,-2	B1,B4	B1,B4	-1,-1	A2,B4	A1,B1	A2,B4	-1,-1	A2,N	A2,B3	A2,N	-2,-2	-2,-2	-1,-1	A1,A2	A2,B1	A2,B1	B4,N	A2,A1	N,B4	A2,B4	A2,A3	A2,B4	A1,B2	A2,B4	A2,N	A3,B4	A2,B4	A2,A2	A3,B4	N,B2	A2,B2	-1,-1	B2,N	-1,-1	A1,A5	B4,N
iteration_305	-2,-2	-1,-1	A2,N	-1,-1	A4,B5	A3,N	A2,B3	A2,B3	N,A2	-2,-2	A1,B4	A2,A2	-1,-1	A2,B1	A2,N	B1,B4	B3,N	A2,A3	A2,N	A3,B3	B3,N	A2,B4	-1,-1	A2,B1	-1,-1	N,B1	-1,-1	A3,A2	B3,B2	N,A2	A3,B3	A4,A1	A2,B2	A3,N	A3,B3	B3,N	A4,B2	A4,B2	A2,A1	A1,B2	A2,B1	A3,N	A2,A3	A2,N	A2,B2	A2,A3	A2,B2
iteration_306	A3,N	A3,A2	A2,A3	A2,A3	A3,B3	-1,-1	A2,A3	A3,A3	N,A5	A2,A2	A2,A1	A3,A3	A2,A2	B1,B4	A2,A2	-1,-1	A2,A3	A2,N	-2,-2	-2,-2	A3,N	A3,A2	A3,A1	A2,B1	A2,B2	A2,B2	-1,-1	-1,-1	-2,-2	-2,-2	-2,-2	-2,-2	-2,-2	A2,B3	A3,A2	-2,-2	-1,-1	-2,-2	-2,-2	-1,-1	A1,B2	A3,B3	B3,B2	A1,B3	B2,B2	B3,B2	A3,B3
iteration_307	A3,B1	A1,A1	A1,B1	A1,B2	A3,A1	A2,A2	A1,A1	A1,B2	B2,N	B1,B2	N,N	A1,B2	A1,A1	A5,N	A1,B1	A1,A3	A1,A1	A1,A2	A1,A2	A1,A2	B2,B2	A1,N	B2,N	A1,A5	A1,A3	A1,A1	A1,B1	B2,B2	A1,B3	A1,A1	B3,B2	B1,B3	B3,B2	A2,N	A1,B2	A1,B3	B3,B1	B2,B1	B2,N	B2,N	-1,-1	A1,A2	A1,B5	A1,B5	B1,B3	N,B1	A1,B3
iteration_308	-2,-2	-2,-2	B2,B1	A1,N	-2,-2	B1,B3	N,N	A1,B1	A2,B2	B2,N	A4,B1	A1,B1	A1,B2	N,A2	A1,B2	B1,B4	-1,-1	N,B1	N,B5	N,B4	A2,B1	A4,B1	B1,B1	A1,N	A1,B1	B2,B1	A1,B1	-2,-2	-2,-2	-1,-1	A1,N	B1,B1	A2,N	-1,-1	A2,N	A1,B3	-1,-1	N,B1	-1,-1	A2,B1	A3,N	A2,B1	A3,B1	N,B1	-2,-2	N,B1	B1,B1
iteration_309	A4,B1	A2,A2	A2,B1	-1,-1	-1,-1	-2,-2	B1,B4	A2,N	B2,N	A2,N	B1,B3	A2,B4	A2,B4	A2,A2	A2,N	B3,N	N,B1	-2,-2	-2,-2	-2,-2	A2,B2	A2,B1	A2,B3	A2,B4	A2,B3	A2,N	B3,N	A1,B4	B5,N	B1,B3	A1,B5	B3,N	A1,B5	A2,A2	A1,N	A1,B1	B5,B3	A1,N	A1,N	A1,B3	-2,-2	-1,-1	A4,A1	-2,-2	A2,B1	A2,A2	A4,B3
iteration_310	A1,B4	B3,B1	A1,B3	A1,A1	B4,B1	-1,-1	A1,B1	A4,B3	A2,A2	B3,B1	-2,-2	A1,A4	A1,A4	-2,-2	A4,B3	A4,B1	A1,B1	B1,B2	B1,B2	-1,-1	A2,B3	-2,-2	-2,-2	-2,-2	A4,B1	B1,B3	B1,B3	-1,-1	B1,B4	B3,B2	A1,B1	B1,B2	A1,B4	A2,B2	A1,B1	B1,B3	-1,-1	B4,B1	A1,B1	A1,B1	N,B1	A1,B2	A1,B1	B2,N	A3,A2	A2,A3	A1,A1
iteration_311	B1,B3	A3,B1	B1,B1	-1,-1	A3,B1	B1,B4	B1,B1	B1,B1	A1,B2	B1,B1	A2,A1	B1,B3	B1,B1	B1,B4	B1,B1	A3,A2	B1,B1	B1,B4	B1,B4	B1,B1	A1,B1	A2,B1	A2,B1	B1,B1	A2,B1	A3,B1	B1,B8	B3,B2	A4,B1	A1,A1	A4,B3	A2,B1	B1,B3	A1,B2	A4,B2	A4,A1	B1,B3	A2,B1	B1,B3	B1,B3	N,B2	A4,A1	A4,N	A1,N	N,A5	A1,N	B3,N
iteration_312	B3,N	A3,N	A3,B3	N,B1	B3,N	A2,B3	A3,N	A3,B1	-1,-1	B3,N	N,B1	B3,N	A3,N	-2,-2	-1,-1	A1,B1	-1,-1	B3,N	A2,N	B3,N	A3,B1	B1,B3	-1,-1	-1,-1	A3,B1	A1,A3	A3,B1	A1,B1	A3,N	B1,B4	A1,N	A3,A2	A3,B1	A2,N	-1,-1	N,B1	-1,-1	A3,A3	A3,A2	-1,-1	B3,N	A2,B1	B1,B3	A2,B3	-2,-2	-2,-2	-2,-2
iteration_313	B2,B2	-1,-1	A1,B2	N,N	A4,B2	B3,N	A1,N	-1,-1	A1,B1	A1,A4	A3,B1	-1,-1	B2,N	-2,-2	-1,-1	-2,-2	A1,N	A1,B3	B3,N	B3,N	A1,B1	A3,N	A3,A1	B2,N	-2,-2	-2,-2	-2,-2	B4,N	A5,N	A1,A1	A5,B4	N,B3	N,B4	B2,B1	A5,B4	A5,A1	B3,B4	N,N	B4,B3	N,N	A1,B4	B4,B1	B4,B4	B4,B4	A3,A1	A3,B2	B4,B3
iteration_314	-2,-2	-2,-2	B3,N	A2,B2	-2,-2	-1,-1	A2,A4	-1,-1	-1,-1	B2,N	A3,A1	A2,B3	B2,B3	-2,-2	B2,N	A1,A3	B2,N	-1,-1	-2,-2	-2,-2	-2,-2	A3,B3	A2,A1	-2,-2	A3,N	A3,N	A1,N	B2,B2	A2,B2	B2,B2	A2,B2	A1,B2	B2,B2	B1,B1	B2,B2	B2,B2	B2,B2	A1,B2	B2,B2	B2,B2	B1,B2	B2,B1	B1,B1	B1,B2	N,B2	N,B1	B2,B1
iteration_315	A2,A1	A2,A3	A2,A2	A1,B1	A2,A1	B2,B2	A1,A2	A2,B1	A2,N	A2,B1	A1,N	A2,B1	A1,A2	N,B1	A2,B1	B5,N	-1,-1	A2,B2	A2,B2	A2,B2	A2,A2	A2,N	N,B1	A2,N	-1,-1	A2,N	A2,B5	A1,B3	B1,B4	-2,-2	B3,B1	B4,B1	A1,B1	A3,N	B3,B4	-1,-1	B1,B1	A1,B4	B1,B1	-1,-1	A2,B2	A3,B3	A3,B2	A2,B3	-2,-2	-2,-2	B2,B1
iteration_316	-2,-2	-2,-2	-1,-1	A2,A5	-2,-2	N,A5	A2,B3	A2,N	-1,-1	-2,-2	N,A2	-1,-1	-2,-2	-2,-2	A4,B3	A2,A2	A4,B3	B3,N	-1,-1	-1,-1	A2,B5	N,N	A2,N	N,B1	A2,B3	A4,A2	A2,B3	-2,-2	-2,-2	A1,B1	N,B3	A5,N	A5,N	N,A5	-2,-2	A1,N	A5,A5	A5,N	A5,N	A5,A5	B3,N	A5,N	A5,B3	A5,N	A1,B2	A1,N	A5,B3
iteration_317	-2,-2	-2,-2	-2,-2	-2,-2	-2,-2	-2,-2	N,B1	N,B1	-2,-2	N,B1	-2,-2	N,B1	N,B1	A3,B1	N,B1	-1,-1	N,B1	-2,-2	-2,-2	-2,-2	-1,-1	-2,-2	-2,-2	B1,B1	-2,-2	-2,-2	-2,-2	-2,-2	-2,-2	-2,-2	-2,-2	N,B2	N,A2	N,N	A3,N	N,B1	-1,-1	B2,N	N,N	A2,N	B3,B2	A3,B2	A3,B2	A3,B3	A1,B4	B4,B2	-1,-1
iteration_318	-1,-1	B1,B1	A1,B1	A2,B1	-2,-2	B1,B2	B1,B1	A2,B1	N,B2	A2,B1	B1,B3	B1,B1	B1,B1	-2,-2	-1,-1	-2,-2	A1,B1	-1,-1	B1,B1	B1,B1	A2,N	B1,B3	B1,B1	-1,-1	N,B1	-2,-2	-2,-2	B1,B1	A3,A2	B2,B2	A3,B1	B2,B2	A3,B1	-1,-1	A2,B1	B1,B2	A3,B2	A3,B2	A3,B2	B1,B2	A3,A2	B1,B1	A3,B1	A3,B1	-2,-2	-2,-2	B1,B2
iteration_319	-2,-2	-2,-2	A3,N	A3,B3	-2,-2	A4,B1	A3,N	A3,N	-2,-2	A3,N	-1,-1	B3,N	A3,B3	-2,-2	A3,B3	A1,B1	B3,N	N,B1	N,B1	A3,B1	-1,-1	A1,N	A1,B3	-1,-1	A1,B3	-1,-1	B1,B3	-1,-1	A2,A3	B3,B1	A2,B3	B1,B3	A3,B3	A1,A1	A2,B3	A2,B3	A3,B3	A3,B1	A3,B3	B3,B3	B2,B1	A2,A1	A2,B2	A2,B2	A5,N	A1,A5	A3,B2
iteration_320	B1,B1	A1,A1	A1,B1	A2,B3	A1,B1	A3,B1	A1,B3	-1,-1	A2,B3	A2,B1	A3,N	A2,B1	A1,A2	A2,B3	A2,B1	A4,B1	A1,B3	A3,B3	A1,A3	A3,B3	A2,B3	A2,A3	A2,N	A2,B3	-2,-2	A4,B1	A4,B1	A2,A1	A1,B3	A1,A1	A1,A1	B2,B2	A1,A2	A2,B3	-1,-1	A1,A1	A2,B2	A1,B2	-1,-1	A1,B2	N,A3	A2,A2	A2,N	A2,N	A2,B2	A2,A2	A2,A2
iteration_321	A3,B2	-1,-1	A3,N	A1,B1	B2,N	-2,-2	N,B1	A1,A3	A1,B4	A1,A3	-1,-1	A1,N	A1,N	B1,B1	N,B1	N,A5	A5,B2	-2,-2	-2,-2	-2,-2	A1,B4	A1,B4	A1,B4	A1,B1	N,B1	-1,-1	N,N	A1,A2	B1,B1	A4,A1	-1,-1	A1,A1	A2,B1	A1,A1	A1,B1	A4,B1	-1,-1	A1,B1	A1,B1	A2,A1	A3,A2	A1,B1	A1,A2	A3,B1	-2,-2	-1,-1	A1,B1
iteration_322	-1,-1	A1,A2	A1,N	A1,A2	A1,B5	-2,-2	-2,-2	-2,-2	A2,B2	A1,N	-1,-1	-2,-2	A1,A1	A4,B1	-2,-2	-2,-2	A1,N	-2,-2	-2,-2	-2,-2	-1,-1	N,B1	-2,-2	A4,A1	-2,-2	-2,-2	-2,-2	-2,-2	-2,-2	B3,B2	A1,A2	-2,-2	-2,-2	B3,N	-2,-2	A1,B3	-2,-2	-2,-2	-2,-2	-2,-2	-2,-2	-2,-2	-2,-2	-2,-2	A4,B1	B1,B3	-2,-2
iteration_323	-2,-2	-2,-2	A1,N	A2,B3	-2,-2	-2,-2	B3,N	B3,N	-1,-1	A2,A1	-1,-1	A2,A1	A2,A6	A2,B2	A2,N	-1,-1	B3,N	-2,-2	-2,-2	-2,-2	A2,B3	-2,-2	-2,-2	A2,B2	-2,-2	A2,N	-1,-1	B3,B2	A2,N	-2,-2	A2,B3	A1,A3	A2,B3	A2,B1	-1,-1	-1,-1	A2,A3	-1,-1	A2,A1	A2,A1	B3,B1	A2,B3	A2,B3	A2,B3	A2,B1	A2,B1	A2,A2
iteration_324	A4,B1	B1,B4	A4,B1	B3,B4	B1,B4	-2,-2	B1,B3	A4,B3	N,A3	B1,B4	A2,A2	A4,B4	-1,-1	-2,-2	A4,B3	A2,B1	-1,-1	-2,-2	-1,-1	-2,-2	B3,N	A2,B4	A4,A2	-2,-2	B1,B3	A2,B3	A2,A4	A1,B3	N,B4	-2,-2	B3,N	B2,B1	A1,N	B1,B2	B3,N	A3,B3	A1,B1	N,B1	N,B1	A1,B2	N,B3	B3,B1	B3,N	B3,B3	A1,A3	A1,B1	A1,B3
iteration_325	A1,A1	B2,B3	A1,B2	A1,N	A1,B2	B4,B1	A1,B2	A1,B2	A2,B2	A1,N	A3,B1	A1,A1	-1,-1	A2,B2	-1,-1	B1,B1	A1,N	A1,B4	A1,B4	A1,B4	-1,-1	A1,B3	A1,N	-1,-1	A1,B1	A1,B1	B1,B2	A1,N	N,A4	N,B1	A1,N	N,B2	N,A4	B1,B1	N,N	N,B1	B2,N	N,N	B2,N	A4,N	-1,-1	N,B1	A3,N	A3,N	B2,B3	B1,B2	B2,N
iteration_326	A2,B2	B2,B2	A2,B2	-1,-1	A2,B2	A2,A2	-1,-1	A2,N	-2,-2	B2,N	-2,-2	B2,N	-1,-1	A1,B3	A2,N	-1,-1	-1,-1	A2,N	A2,B2	A2,N	-2,-2	-2,-2	-2,-2	A1,A2	B2,N	B2,N	A2,B2	N,A4	N,A3	A5,N	N,N	-1,-1	A3,A4	A3,A2	A4,N	N,A5	N,A4	A3,B2	A4,B2	-2,-2	A2,B2	A3,A4	A3,B2	B2,B1	A3,B1	A3,A3	A3,N
iteration_327	N,A2	A1,B3	B3,N	B1,B2	B3,N	-2,-2	N,B2	-1,-1	A3,B2	N,B1	-2,-2	-1,-1	N,B2	-2,-2	N,B2	-2,-2	N,B2	-2,-2	B2,N	-2,-2	A3,B2	-2,-2	-2,-2	-2,-2	-2,-2	-2,-2	-2,-2	B2,N	A4,B1	N,B4	A4,B2	A2,N	-1,-1	A1,B1	B1,B2	N,N	N,B2	B2,N	A2,B1	-1,-1	B5,N	A1,B1	N,B1	B1,B5	A1,A4	A1,B1	N,N
iteration_328	A3,N	B3,N	A3,B3	A2,N	N,N	B1,B2	B3,N	A3,N	A2,B3	A2,B3	-1,-1	A2,B3	A2,B3	A1,B4	A3,A2	-2,-2	B3,N	N,B1	B3,B1	N,B1	A3,B3	B3,B3	A3,B1	B3,B4	-1,-1	-2,-2	-2,-2	-1,-1	A2,A2	-2,-2	A2,N	B1,B1	A2,B4	A1,A2	A2,N	-2,-2	-1,-1	B4,B1	-1,-1	A2,B1	A2,A2	A1,N	A2,A1	A2,N	A2,B2	-1,-1	A2,B4
iteration_329	A5,N	N,N	-1,-1	-1,-1	N,A5	-2,-2	A1,N	A1,N	-2,-2	-2,-2	-2,-2	A1,N	A1,N	N,B3	-2,-2	-2,-2	-2,-2	-2,-2	-2,-2	-2,-2	-2,-2	-2,-2	-2,-2	N,N	-2,-2	-2,-2	-2,-2	A4,N	A2,B1	-2,-2	A2,A4	N,B1	A4,B1	A3,B1	A2,A4	-1,-1	A4,N	N,B1	-1,-1	N,B1	B5,N	-1,-1	A3,B5	A4,B5	-2,-2	-1,-1	B5,N
iteration_330	A3,A1	A1,B2	A1,A3	A2,B2	A1,A3	-1,-1	A2,A1	A2,A5	-2,-2	A2,A1	-2,-2	-1,-1	-1,-1	-1,-1	A3,B2	-1,-1	A2,A1	-2,-2	-2,-2	-2,-2	-2,-2	-2,-2	-1,-1	A3,B1	B2,B3	A2,B2	B2,B3	A2,N	A2,B2	A1,A3	A2,B2	A2,B1	A2,A2	B3,B2	A2,A2	A2,A1	A2,B1	-1,-1	A2,A2	A2,B1	-1,-1	A2,B2	B2,N	A3,B2	A2,A3	A2,B3	A2,B2
iteration_331	A4,B1	-1,-1	A2,B1	A2,A4	-1,-1	-2,-2	A2,A4	A2,A4	-2,-2	-1,-1	A1,B2	A2,B1	A2,B1	A3,A1	A4,B1	A2,A3	A2,A2	-2,-2	-2,-2	-2,-2	-1,-1	A2,B2	A1,A2	A2,A3	A4,A3	A4,A2	A2,B1	-2,-2	-1,-1	A1,B4	A2,A4	N,B4	N,A2	B3,B2	A2,A4	A2,B4	N,N	B4,N	A2,N	N,N	B2,B2	A2,B3	A2,B2	B3,B2	-2,-2	-2,-2	-1,-1
iteration_332	-2,-2	A2,B3	-1,-1	B3,B3	-1,-1	N,A5	B3,B3	B3,B3	N,B4	B3,B3	-2,-2	B3,N	B3,N	-2,-2	B3,N	A1,B2	B3,B3	B3,N	B3,N	B3,N	B3,N	-2,-2	-2,-2	-1,-1	B2,B3	A1,B3	A1,B3	B3,N	A1,B3	A3,B1	A1,B3	N,A5	B3,N	B1,B1	B3,B3	B3,B1	B3,N	A5,N	N,N	B3,N	A2,B3	B1,B3	A2,B3	A2,B1	A3,B2	-1,-1	A2,B3
iteration_333	B2,B6	A3,B2	A3,A3	A1,B4	A3,B2	-2,-2	A1,A3	A3,B4	A2,B1	A3,B4	-2,-2	A1,A3	A3,B4	A5,N	A3,B4	A3,A1	A1,A3	-2,-2	-2,-2	-2,-2	A3,B1	-2,-2	-2,-2	A3,A5	A3,A3	-1,-1	A3,B4	B4,B1	A1,B2	-1,-1	A1,B4	A2,A1	B2,B1	A1,A3	-1,-1	A1,A2	A1,B1	-1,-1	A2,B2	A2,B2	N,A2	A1,B1	A1,N	A1,N	-2,-2	-2,-2	A1,B1
iteration_334	A2,N	A1,B2	-1,-1	A1,B4	A1,A2	B1,B3	A2,B4	B4,B2	-2,-2	A1,B2	-1,-1	A1,A2	A2,B4	B2,B3	A2,B4	-1,-1	B4,B2	B4,B2	B4,B2	B4,B1	-2,-2	A2,B2	A2,B2	B4,B2	A2,A2	A2,A2	A2,A2	A1,A1	B4,N	A2,B1	A1,B4	-1,-1	A1,N	A3,B1	-1,-1	A1,B1	-1,-1	A1,B1	-2,-2	-2,-2	N,B1	A1,B1	A1,B1	N,B1	-2,-2	-1,-1	A1,B1
iteration_335	B5,N	A1,A2	A1,B5	-1,-1	A1,N	A1,B3	A3,B5	A1,A3	-2,-2	A3,B5	-1,-1	A3,B5	A1,A3	A2,B2	A1,B3	A1,A1	-1,-1	A3,B3	A1,B5	A3,B3	-2,-2	A3,N	A3,N	A2,A3	A1,A1	A1,A1	A1,B3	-1,-1	A1,A3	A2,A2	A1,B2	N,B3	A3,B2	B1,B2	A3,B2	A1,A2	A3,N	A3,N	B2,B3	B2,B3	-2,-2	B2,B1	B1,B2	-2,-2	-2,-2	-2,-2	A3,B1
iteration_336	A2,A2	B5,N	A2,B5	A2,B2	-1,-1	N,B3	A2,B5	A2,A2	B1,B6	A2,B2	B1,B4	A2,B2	A2,B5	B2,B1	A2,A2	A3,A1	A2,B2	B5,N	B5,N	-1,-1	A2,B1	B2,B4	A2,B1	B5,B2	A2,A3	A2,A1	A2,A3	A2,A2	B3,B2	N,A4	A2,B3	N,B5	A2,B3	A1,B4	A2,B3	A2,N	-1,-1	B3,N	B3,N	A2,N	A2,B2	A2,A1	A2,B2	A2,A1	A1,B1	A1,B1	A2,B5
iteration_337	A2,B1	A1,A3	A1,B1	N,N	A2,A1	B4,N	A1,N	N,B1	-2,-2	N,B1	A4,B1	A1,N	N,B1	-2,-2	A1,N	A1,B4	N,B1	A1,N	A1,B4	A1,B4	-2,-2	A1,B1	A4,A1	N,B1	A1,A1	A1,B4	A1,B4	N,N	N,A2	A4,B1	N,N	-2,-2	N,A3	A1,N	A1,N	N,B1	-2,-2	A3,N	A3,N	-2,-2	A1,B2	N,N	B2,N	A1,N	-2,-2	-2,-2	-2,-2
iteration_338	B2,B2	A1,B3	B3,B2	A1,B5	B3,B2	-2,-2	B5,B2	A1,B2	-1,-1	A1,B3	A2,A2	A1,B3	B5,B3	A1,B2	A1,B3	A1,B2	B5,B3	-2,-2	-2,-2	-2,-2	A1,N	A1,A2	A1,A2	A1,B3	A1,B3	A1,B2	A1,A1	B5,N	-1,-1	A1,B1	A1,B5	A4,N	A1,B5	-2,-2	-2,-2	B5,B1	A1,A4	A4,B5	A1,N	A4,B5	-1,-1	-2,-2	-2,-2	-2,-2	A1,B4	-1,-1	-2,-2
iteration_339	A2,B1	A2,B1	A2,A2	B3,B2	A2,B1	A3,A1	A2,B3	A2,B2	B2,B2	A2,B3	A2,N	A2,B3	A2,B2	B1,B2	A2,B3	A1,A1	-1,-1	-1,-1	A3,B3	-1,-1	B2,B2	A2,A2	A2,B3	B2,B1	A1,B3	A1,B3	A1,B3	A2,B3	A2,B2	B2,B1	A2,A2	B3,B1	A2,A2	A1,B3	B3,B2	A2,B2	-1,-1	-1,-1	A2,B3	A2,B3	A2,B2	A1,B3	B3,N	-1,-1	A3,N	A1,A3	A2,B3
iteration_340	A3,B1	A2,B3	A2,B1	A3,B4	B3,B1	B3,N	A2,B4	A2,B4	A3,B1	B1,B4	A1,B3	-1,-1	A2,A3	-2,-2	A3,B1	A1,B4	A2,B4	A2,N	A2,B3	A2,N	A3,A2	A2,B3	A1,A3	-2,-2	A1,B1	-1,-1	A2,B3	A3,B2	-1,-1	A2,A1	B2,B4	A1,N	A3,N	-2,-2	A3,N	A2,B2	A3,N	A3,A1	A3,N	A1,N	-2,-2	-2,-2	-2,-2	-2,-2	-2,-2	-2,-2	-2,-2
iteration_341	A1,A4	A1,A4	A1,A1	A1,N	A1,A4	N,A4	A1,N	A1,A1	A2,B1	A1,N	-1,-1	A1,A1	A1,N	-2,-2	A1,A1	-1,-1	A1,A1	-1,-1	N,N	N,N	A1,B1	A1,A3	A1,A3	A1,N	-1,-1	A1,B1	A1,B2	-2,-2	-2,-2	-1,-1	A1,N	-2,-2	A1,N	B3,N	A1,A5	A1,B1	-2,-2	-2,-2	-2,-2	-2,-2	A4,B2	A1,B3	-1,-1	A1,A1	-2,-2	-2,-2	A1,N
iteration_342	-2,-2	-2,-2	B1,B2	A1,B4	-2,-2	A2,B3	A1,B1	B4,B1	-2,-2	B4,B2	A2,A1	B4,B2	B4,B1	B1,B7	B4,B1	A2,N	A1,B1	-1,-1	A1,B3	-1,-1	-2,-2	A2,B2	A1,B2	A2,B1	A2,B1	N,B1	B4,N	A1,B2	B4,B1	A3,N	-1,-1	A4,A1	A1,B1	-1,-1	B2,B4	A3,B2	A1,A4	A1,A4	A4,B1	A4,B1	B2,B3	A1,B2	B2,B2	-1,-1	A1,N	A1,N	A4,B2
iteration_343	-1,-1	-2,-2	-2,-2	-2,-2	-1,-1	-2,-2	-2,-2	-2,-2	-2,-2	-2,-2	-2,-2	-2,-2	-2,-2	-2,-2	A2,A4	B2,N	-1,-1	-2,-2	-2,-2	-2,-2	-1,-1	-2,-2	-2,-2	-2,-2	A2,B2	A2,B2	A4,N	-1,-1	A2,N	N,B4	A2,B1	A3,B2	A2,N	A2,B1	-1,-1	A2,N	-2,-2	B2,N	A2,B2	B2,N	-2,-2	-1,-1	A2,A4	-2,-2	-1,-1	A2,B4	A2,B2
iteration_344	B2,B2	A1,A4	A1,B2	B2,N	A1,B2	A2,B3	A1,B2	A1,N	-2,-2	A1,N	N,B5	A1,N	-1,-1	-2,-2	B2,B2	B1,B3	B2,B2	A2,B2	A1,A2	B2,B3	-1,-1	N,N	A1,N	-2,-2	B2,B3	B2,B1	-1,-1	-2,-2	-2,-2	A2,B2	N,B2	A2,B3	B2,N	B1,B2	N,B3	B2,N	B3,N	A2,B2	A2,N	-1,-1	A2,A2	B2,N	A2,B2	A2,B2	A2,A2	A2,B1	A2,N
iteration_345	A1,B4	B4,B1	B4,B4	A5,N	B4,B4	-1,-1	A5,B4	A5,B4	N,A3	B4,N	B3,N	A5,B4	B4,N	A3,B4	B4,N	N,A4	A5,B4	B4,B2	B4,N	B4,N	B4,N	A5,B3	B4,B3	B4,B2	-1,-1	N,N	A4,N	N,A5	N,B1	-1,-1	-1,-1	B1,B3	N,N	-2,-2	A5,N	A1,N	N,B1	N,B3	N,B1	N,B3	-2,-2	-2,-2	-2,-2	-2,-2	A2,B1	-1,-1	-1,-1
iteration_346	A3,A2	B2,B2	A3,B2	A2,B1	A2,B2	A1,B1	A3,A2	A2,B2	B1,B1	A3,B1	B2,B2	A2,B2	A3,B1	N,A5	B2,B1	A2,N	A3,B1	A1,A2	A3,B1	-1,-1	B2,B1	A2,B2	A2,B2	A3,N	A2,B1	N,B1	N,B1	-1,-1	B4,B1	-1,-1	A3,B4	B2,N	A2,B1	-1,-1	A2,B1	A3,N	N,B1	B1,B2	-1,-1	A2,B2	-2,-2	N,B1	-2,-2	-2,-2	B4,B1	A3,B4	-2,-2
iteration_347	-2,-2	-2,-2	A2,A3	B2,B2	-2,-2	B1,B1	A2,B2	A2,B2	A1,B3	A3,B2	A2,A2	A3,B2	A2,B2	A3,A2	A3,B2	A1,B3	A3,B2	A2,B1	A3,B2	A2,B1	A2,B3	A3,A2	A3,A2	A2,A3	A1,B2	B3,B2	A3,B3	-1,-1	-1,-1	-2,-2	-2,-2	A1,A2	B2,B2	-2,-2	-2,-2	-2,-2	A2,B2	A1,B2	A2,B2	A1,B2	A5,N	-1,-1	A5,B2	-2,-2	-2,-2	-2,-2	A5,B2
iteration_348	-2,-2	A4,B1	A4,B3	N,B3	A4,N	A1,A2	B3,B1	B3,N	A1,B3	B3,N	-2,-2	B3,B1	B3,N	A1,B1	B3,N	-2,-2	B3,B1	A1,B3	A2,B3	A1,B3	B3,B3	-2,-2	-2,-2	B1,B3	-2,-2	-2,-2	-1,-1	B3,N	-1,-1	A3,B2	A1,B3	-2,-2	A1,N	A1,B1	A1,N	A1,B2	-2,-2	-2,-2	-2,-2	-2,-2	A2,A2	A1,A1	A1,A2	A1,A2	A2,A2	A1,A2	-2,-2
iteration_349	A3,B2	N,A4	A3,N	B1,B1	A3,N	-2,-2	N,B1	A3,B1	-2,-2	N,B1	A4,N	A3,B1	A3,B1	A4,N	A3,B1	B2,B3	A3,B1	-2,-2	-2,-2	-2,-2	-1,-1	A4,B1	-1,-1	A4,B1	A4,B3	A3,B3	A3,B2	A4,B1	A4,B1	A1,A2	A4,B1	B1,B1	A4,B1	A1,B4	B1,B1	A1,B1	B1,B1	A4,B1	A4,B1	B1,B1	A3,A2	A1,B1	A1,A2	A1,A3	A1,A4	A1,A1	A2,B1
iteration_350	B3,B2	A1,B2	A3,B3	-1,-1	A3,B3	B5,N	A3,A2	A3,B2	A3,A1	A2,B3	A2,A2	A3,B2	-1,-1	-2,-2	B3,B2	A3,N	A2,B3	A3,N	A3,N	A2,B5	A3,B2	A2,B2	A3,A2	-2,-2	A3,B3	A3,B2	B2,N	B1,B2	A3,A2	B2,B1	A3,B1	B1,B3	A3,B1	A2,B2	A3,B1	B1,B2	A3,B3	B1,B3	A3,B1	A3,B1	-1,-1	A3,B2	A3,A1	A2,B2	B3,B2	B2,B3	A3,A3
iteration_351	A2,A2	B1,B3	A2,B1	B1,B4	A2,B1	A1,A4	A2,B4	-1,-1	A4,A1	B1,B1	A2,A1	B1,B1	A2,B4	B4,B1	A2,B1	A2,B2	A2,B1	A1,B4	-1,-1	A2,A1	A4,B1	A2,B1	A1,B1	B4,B4	A2,A2	A2,B1	A2,B1	A2,B1	B4,B1	-1,-1	B1,B4	-1,-1	B1,B4	A1,A3	B1,B4	A1,B1	N,B1	-2,-2	-2,-2	-2,-2	A3,B2	A3,B1	B1,B2	A3,B1	B2,B2	A1,B2	A3,B1
iteration_352	-2,-2	-2,-2	-2,-2	-2,-2	-2,-2	-2,-2	-2,-2	N,B4	A1,B3	-2,-2	-2,-2	-2,-2	-2,-2	-1,-1	B4,N	A2,B2	-2,-2	-2,-2	-2,-2	-2,-2	A1,N	-2,-2	-2,-2	-2,-2	B2,N	A2,B4	A2,N	-2,-2	-2,-2	N,A2	N,B2	N,B5	N,B2	-2,-2	-2,-2	N,N	N,N	B2,B5	B2,B5	B2,B5	-2,-2	-2,-2	B4,B1	-2,-2	-2,-2	-2,-2	N,B4
iteration_353	A5,B5	A3,B1	B1,B2	B1,B3	A3,B1	A2,B1	B1,B1	B1,B1	B1,B4	B2,B1	A2,B1	B1,B1	B1,B3	-2,-2	B3,B2	A3,B2	B1,B1	A2,B1	B1,B1	B1,B1	B1,B1	B1,B1	B1,B1	-2,-2	A3,B2	A3,B3	B2,B3	-2,-2	-2,-2	-2,-2	-2,-2	-2,-2	-2,-2	A1,A1	B3,B1	-2,-2	N,B1	-1,-1	-2,-2	-2,-2	B1,B3	A1,B3	-1,-1	A1,B1	A1,B2	A1,A1	-2,-2
iteration_354	-2,-2	-2,-2	-1,-1	B2,N	-2,-2	B1,B1	A5,B2	A5,B2	A1,B1	A5,N	A1,B1	A3,B2	A5,N	-2,-2	A3,B2	N,A2	A5,B2	B2,B1	B2,B1	B2,B1	A1,B2	A1,B2	A3,B1	-2,-2	B2,N	-1,-1	A3,N	A1,B2	A3,N	-2,-2	A1,A3	A1,A3	A3,B2	-1,-1	A1,A3	-1,-1	-1,-1	A1,B2	A1,B2	A1,B2	-2,-2	-2,-2	-2,-2	-2,-2	B1,B3	A1,B1	-2,-2
iteration_355	-2,-2	-2,-2	B2,N	B4,B3	-2,-2	A1,A2	B4,N	B3,N	-2,-2	B2,B3	A3,B1	B4,B2	N,B3	N,A2	N,B4	-2,-2	B3,N	A2,B4	A1,B4	-2,-2	-2,-2	B1,B2	A3,B4	N,N	B4,N	B4,N	-2,-2	A1,B4	B3,B2	-1,-1	A1,B3	N,B1	A1,B3	A2,A2	B4,B3	A1,B1	B3,B1	A1,N	A1,N	A1,B1	A4,N	A2,B3	A2,N	A2,A4	A1,B4	A1,A2	B3,N
iteration_356	-2,-2	-2,-2	A3,A1	B1,B1	-2,-2	-2,-2	-1,-1	A3,B1	A3,A2	A1,B1	-1,-1	B1,B4	A3,B1	A1,B3	A1,B1	B2,B1	A1,B1	N,B1	-2,-2	-2,-2	A3,A3	A1,B1	-1,-1	A3,A1	A1,B1	A1,B2	-1,-1	A2,B1	B1,B1	N,A2	B1,B1	B3,B2	B1,B1	A1,B1	A2,B1	N,B1	B1,B3	-1,-1	B1,B2	B1,B2	A2,B1	B1,B1	A2,B1	A2,B1	-1,-1	A1,A3	A2,B1
iteration_357	-2,-2	A1,A4	A1,B4	B4,B2	-1,-1	A1,B3	-1,-1	A1,B4	-1,-1	-1,-1	-2,-2	B4,B2	A1,B4	A4,B1	B4,B4	B2,B3	B4,B2	A1,B2	A1,B2	A1,B2	-1,-1	-2,-2	-2,-2	A4,B4	B4,B2	B4,B3	B4,B2	-2,-2	-2,-2	-2,-2	-2,-2	A2,B2	B3,N	A1,A2	B2,B4	-2,-2	A2,B3	B2,N	B2,B3	A2,B3	-2,-2	A1,B2	-1,-1	-1,-1	A3,B1	A3,A2	A1,B3
iteration_358	A4,N	B5,N	A4,N	A1,B1	A4,B5	-2,-2	A2,B4	A1,N	B1,B1	A4,B1	A2,B3	A4,B1	A4,B1	B4,N	A1,A4	A2,B3	-1,-1	-2,-2	-1,-1	N,B1	N,B1	-1,-1	B3,B1	B1,B4	A2,A1	A2,A1	-1,-1	A1,A1	A3,B1	A3,B1	A1,B1	-2,-2	A3,A1	A2,A1	A1,B1	A3,B1	-2,-2	-2,-2	-2,-2	-1,-1	A1,A3	A2,B1	A2,A3	A2,A1	-2,-2	-2,-2	-2,-2
iteration_359	-2,-2	-2,-2	N,B3	A1,N	-2,-2	A1,B4	N,B3	A1,N	-2,-2	B3,N	A3,B1	A1,N	N,N	A1,A1	B3,N	A4,N	A1,N	B4,B3	B4,N	A1,N	-2,-2	A3,A1	N,B1	A1,N	A4,N	A4,N	A4,B3	-2,-2	-2,-2	-2,-2	A1,N	B1,B4	A1,N	B2,B2	A1,N	-2,-2	A1,B1	A1,B1	-2,-2	A1,B4	N,A4	N,B2	N,N	A4,N	B2,B2	B2,B2	N,B1
iteration_360	A1,B1	A1,B3	B3,B1	-1,-1	A1,B1	A4,N	N,B1	-2,-2	-2,-2	A1,B3	-2,-2	-1,-1	A1,B3	-1,-1	-1,-1	A1,B3	A1,B3	N,N	A4,B1	A4,B1	-1,-1	-2,-2	-2,-2	B3,B3	A1,N	A1,B3	B3,B3	A1,B3	B3,N	-2,-2	A1,N	A1,A1	A1,B3	-1,-1	B3,N	-2,-2	A1,B3	A1,A1	A1,B3	A1,A1	N,N	B3,N	A5,B3	N,B3	N,B4	N,N	A5,A1
iteration_361	A1,B1	-1,-1	A1,B1	A2,B3	A1,A3	-1,-1	B1,B3	A1,A2	-2,-2	A1,B3	B5,N	A1,B3	B1,B3	A1,B2	A1,A2	B3,B2	A1,A2	-2,-2	-2,-2	-2,-2	-2,-2	B3,B5	B3,N	A1,B3	A1,B3	A1,B2	A2,B3	A1,B3	A2,A1	A1,A2	B3,N	N,B4	A2,B3	B2,N	A1,A2	A1,N	A2,N	B3,N	B3,B4	B3,B4	A1,A4	A1,B2	A1,A1	A1,B2	-2,-2	-2,-2	A1,A2
iteration_362	-2,-2	-2,-2	N,B1	-1,-1	-2,-2	-1,-1	B2,N	N,B1	-2,-2	-2,-2	A1,A3	B1,B1	-2,-2	-2,-2	B2,N	A2,B1	N,B1	-1,-1	A2,B2	A2,B2	N,B1	A1,B1	A3,B1	N,B1	A2,B2	N,B1	A2,N	B2,N	B2,B3	A1,A1	B1,B3	-2,-2	N,B3	B2,B2	A2,B2	A1,B1	-2,-2	-2,-2	-2,-2	-2,-2	B1,B3	B2,B2	B2,B1	B2,B1	-1,-1	B2,B4	-2,-2
iteration_363	B3,B1	A2,A2	A2,B3	A3,B3	A2,B1	A4,B1	A3,B3	A2,A3	B1,B1	A2,A3	B1,B1	-1,-1	A2,B3	N,B2	A2,A3	B1,B4	A2,B3	B3,B1	A3,B1	A4,B3	A2,B1	B1,B3	A2,B1	A2,N	-2,-2	A2,B1	-2,-2	-1,-1	A3,A1	A2,B2	A3,B3	-1,-1	A2,A1	A3,A2	A3,A2	A3,A2	A1,A2	A2,B1	-1,-1	A2,B1	B1,B4	A3,A3	A3,B4	A3,B1	-1,-1	-2,-2	A3,A1
iteration_364	-1,-1	A3,A2	A3,B4	-1,-1	A2,N	-2,-2	B4,N	N,B1	-2,-2	-1,-1	N,A5	B4,N	B4,N	-2,-2	A3,B2	A2,B3	B4,N	-2,-2	-2,-2	-2,-2	-2,-2	N,N	B4,N	-1,-1	B3,B2	A3,B3	A2,B2	-2,-2	-2,-2	A1,B4	B2,B3	A1,B2	B2,N	A1,N	B3,B2	B4,B2	A1,N	A1,B2	A1,B2	A1,B2	A2,B2	A1,B3	A1,B2	-1,-1	-2,-2	-2,-2	A1,B2
iteration_365	A3,A1	B5,N	A3,B5	A4,B3	A1,B5	-2,-2	B5,B3	A3,A4	-2,-2	B5,B3	A1,B2	B5,B3	A3,B3	A2,B3	A3,A4	-2,-2	A3,A4	-2,-2	-2,-2	-2,-2	-2,-2	B2,B3	A1,B5	B3,B3	-2,-2	-2,-2	-2,-2	B2,B3	A4,N	N,B4	A4,B2	B2,N	A4,B2	A1,N	N,B2	B2,N	B2,B2	A4,B2	A4,B2	B2,N	A2,A3	N,N	A2,N	N,A2	-2,-2	-2,-2	A2,B2
iteration_366	A1,B2	-1,-1	A1,B2	A3,B2	A1,B2	A3,B2	B2,B2	B2,B2	A2,A2	A3,B2	-1,-1	B2,B2	-1,-1	B3,N	B2,B2	A2,A3	-1,-1	A3,B2	B2,B2	B2,B2	A2,B2	-1,-1	B2,B2	A3,B3	A2,B2	A3,B2	A2,B2	A3,B1	B2,B3	-2,-2	B1,B2	-1,-1	B1,B3	N,A4	B1,B3	-2,-2	B1,B5	A2,B3	A1,B1	A1,B1	A3,B1	N,B1	B1,B1	B1,B1	-2,-2	-2,-2	A1,B1
iteration_367	B2,B1	A1,B1	A1,B2	B2,B3	A1,B1	A1,B2	B2,B2	A1,B2	A4,A1	A1,B2	B4,N	B2,B2	A1,B2	A1,B1	B2,B2	N,B3	B2,B2	A1,B2	A1,B2	-1,-1	A1,A4	B2,B4	B2,N	B2,B1	B2,B3	B2,N	-1,-1	B2,B3	A3,B2	N,A4	B2,B3	A1,B3	A3,B2	A3,A2	A3,B2	B2,N	A3,B3	A3,B3	B2,B3	A1,B2	A2,B2	A2,B2	A2,B2	A2,A2	B5,N	A3,B5	B2,B3
iteration_368	A3,B2	-1,-1	B2,B4	A3,A3	A3,B1	B3,N	A3,B4	A3,B2	B4,N	A3,B4	A3,B2	A3,B2	A3,B4	A3,B1	B4,N	A2,A3	A3,B2	A3,B3	B4,N	B4,N	A3,B4	A3,A3	A3,B2	A3,B4	-2,-2	-2,-2	A2,B4	A3,B2	A3,B1	A1,A1	A3,B2	B1,B2	A3,A3	B3,B2	A3,A3	A3,A1	A3,B1	A3,B1	A3,B1	A3,B2	B2,B3	A3,B3	A3,B3	A3,B2	A1,N	B2,N	A3,B1
iteration_369	B1,B1	A3,B1	A3,B1	A2,A2	B1,B1	N,A2	A2,B1	A2,B1	A1,B2	A3,A2	A2,B3	A2,B1	A2,B1	A1,B4	A3,A2	A3,B2	A2,B1	A2,N	-1,-1	-1,-1	A2,B2	B3,B1	A2,B1	A2,B4	A3,B2	A3,B2	A2,B2	A2,A1	A2,N	-2,-2	-1,-1	-1,-1	A2,N	A1,B1	A2,N	-2,-2	A1,N	A2,B2	A1,N	A1,N	-1,-1	A2,B1	A2,N	N,B1	A4,N	A1,A4	A1,N
iteration_370	N,B5	N,A4	N,N	B1,B5	A4,N	N,A2	N,B1	N,B5	A1,A4	N,B1	A4,N	B5,N	N,B1	-2,-2	N,B5	N,B5	N,B5	N,B1	N,N	A2,N	A1,N	A4,B5	N,N	-1,-1	N,N	B5,B5	B5,N	A2,B1	N,B3	A2,N	N,B1	A2,B3	B1,B5	A3,B1	B1,B5	A2,B1	-1,-1	A2,B5	A2,B1	A2,B5	B1,B4	B1,B1	B1,B1	B1,B1	N,A5	N,B1	A2,B1
iteration_371	N,A3	A1,B3	B3,N	A3,B3	A1,N	A2,B3	B3,N	A3,N	-1,-1	B3,N	-1,-1	A3,B3	A3,N	-2,-2	B3,B3	B3,B2	A3,N	B3,N	A2,B3	B3,N	N,N	A3,B3	A3,A3	A3,N	B3,B3	B3,B3	B3,B2	A3,B2	B3,B1	N,B5	B2,B3	A2,B2	A3,B1	B3,B2	A3,B3	B2,N	B1,B2	A3,B2	A1,B1	A3,B2	A1,B1	A3,B2	A3,A1	-1,-1	A4,B1	A4,B3	A3,B1
iteration_372	-1,-1	A4,B1	B1,B1	B4,B1	A4,B1	-2,-2	B1,B4	B1,B1	A5,N	B1,B1	A3,B1	B1,B4	B1,B1	A5,N	B1,B1	A2,A2	B1,B4	-2,-2	-2,-2	-2,-2	A5,B1	B1,B4	A3,B1	A5,B1	-1,-1	A2,B1	A2,B1	A1,B4	B1,B1	-1,-1	A1,B1	A2,A2	-1,-1	N,N	B4,B1	B1,B2	A2,B1	A2,A1	-1,-1	A2,A1	A1,B2	B4,B2	A1,B4	B2,B2	A1,N	N,B2	A1,A2
iteration_373	-2,-2	-2,-2	B1,B3	A3,B1	-1,-1	-2,-2	B1,B3	B1,B1	A2,B2	B1,B3	A3,N	B1,B1	A3,B1	A1,A4	B1,B1	B1,B2	B1,B1	-2,-2	-2,-2	-2,-2	-1,-1	N,B1	A3,B1	A3,A1	B1,B2	B1,B2	B1,B1	A4,B1	A3,B1	-2,-2	A4,A3	B2,N	-1,-1	-1,-1	A4,A3	-2,-2	B1,B2	A4,B2	A4,B2	N,B1	-1,-1	-2,-2	-2,-2	-2,-2	-2,-2	-2,-2	-1,-1
iteration_374	A4,B1	B2,B2	A4,B2	B1,B3	-1,-1	A2,B1	B2,B1	B2,B1	-2,-2	A4,B3	A1,A4	A4,B3	B2,B1	-2,-2	A4,B3	A1,A2	-1,-1	-1,-1	A2,B1	A2,B2	-2,-2	A4,A4	A1,B3	-2,-2	A1,B3	A4,A2	A1,B3	A3,B1	B3,N	A1,A3	A3,N	B3,N	N,B1	B2,B1	A3,B3	A1,N	N,B3	-2,-2	N,B1	N,B3	A2,N	B3,B2	A2,B2	B2,N	A1,N	B2,N	B2,N
iteration_375	-2,-2	-2,-2	B1,B3	N,N	-2,-2	-2,-2	N,B3	B3,N	A5,N	N,B3	-1,-1	B3,N	N,B1	N,A3	N,B1	A3,N	N,B3	-2,-2	B3,N	B3,N	A5,B3	A3,B3	A1,N	N,N	A3,B1	N,B1	N,B1	N,B2	N,B3	A2,A2	N,N	A2,B2	-1,-1	A2,A3	N,B2	N,A2	A2,B2	B2,B2	A2,B3	B2,B2	-2,-2	A2,N	A2,N	A2,N	B2,B1	A2,B2	-1,-1
iteration_376	-1,-1	B1,B4	A1,B1	-1,-1	-1,-1	A2,B1	A1,B3	B1,B2	N,A3	B1,B3	-1,-1	B1,B2	A1,B2	-1,-1	B1,B3	A3,N	-1,-1	A1,A2	A1,A2	A1,B1	N,B1	N,B1	-1,-1	A1,A5	N,B1	B3,N	A3,B3	B1,B3	A2,B2	A1,B4	-1,-1	A2,B1	A2,B1	A2,B2	B2,B3	-1,-1	A2,B1	A2,B1	B1,B1	A2,B1	A5,N	B2,B3	A5,B3	A5,B2	A3,N	A3,B2	-2,-2
iteration_377	A4,B1	N,A2	A4,N	A1,B1	N,B1	-1,-1	A1,N	A4,B1	A1,B2	A1,A4	-1,-1	A1,A4	N,B1	-2,-2	N,B1	N,B2	A4,B1	N,B1	-1,-1	N,B1	A4,B2	-2,-2	-1,-1	-2,-2	N,N	B2,N	N,B1	B1,B4	A1,B3	-2,-2	B3,B1	A2,B2	-1,-1	A3,A2	B3,B1	-2,-2	-1,-1	A2,B1	-1,-1	A2,B1	A2,B3	A2,B3	B3,B3	B3,B3	B2,N	A3,B2	B3,B2
iteration_378	B4,N	A4,A1	A4,B4	B2,N	A1,N	A1,A3	A4,N	A4,N	A1,B2	A4,B2	A1,A1	B4,N	A4,B2	B5,N	A4,N	-2,-2	A4,N	A4,A3	N,A3	A1,N	B2,N	A1,N	A1,B4	B2,B5	-2,-2	-1,-1	-2,-2	B2,N	B2,N	B2,B3	B2,N	A5,N	B2,N	A1,A1	B2,B2	A2,B2	A5,N	N,N	A5,B2	A5,N	A1,B1	A1,B2	B2,B1	A1,A1	A2,B3	A1,B3	A5,B2
iteration_379	A3,N	B1,B2	A3,B1	A4,N	-1,-1	A2,B2	A3,A4	A3,N	B1,B4	A4,B1	A2,B3	N,B1	A3,A4	-2,-2	-1,-1	-2,-2	A3,A4	-1,-1	A2,A3	A3,B2	N,B1	A2,B1	B3,B1	-2,-2	-2,-2	N,B1	N,B1	-2,-2	-2,-2	B5,N	A4,N	B1,B2	A4,N	-1,-1	A4,N	A4,B5	A3,B2	A4,B1	A4,B2	A4,B2	A1,A2	A4,B2	A4,A2	A1,B2	-2,-2	-2,-2	-2,-2
iteration_380	-1,-1	-2,-2	A2,N	-1,-1	-2,-2	-1,-1	-1,-1	A1,N	-2,-2	-2,-2	A1,B1	-1,-1	-2,-2	-2,-2	A2,A2	B2,B2	-2,-2	-2,-2	-2,-2	-1,-1	-2,-2	A1,A1	N,B1	-2,-2	-1,-1	A2,B2	A2,B2	A1,A1	A1,A2	N,B3	A1,A1	A2,B3	A1,A1	N,A4	A1,A1	A1,N	A2,A1	A2,A1	A2,N	-1,-1	-2,-2	A1,N	-2,-2	A1,N	-2,-2	-2,-2	-2,-2
iteration_381	A3,B2	A1,B1	-1,-1	A2,B1	B1,B2	A3,N	A2,B2	A2,B2	-1,-1	A2,B2	A4,B1	-1,-1	B1,B2	-2,-2	B1,B2	A2,A2	A2,B1	B2,N	B2,N	A2,A3	A2,A3	A4,B2	B1,B2	-2,-2	A2,B2	A2,B1	-1,-1	A2,A2	A2,B1	A1,B2	A2,A2	A2,B2	A2,B1	B2,N	A2,B1	A2,B2	B1,B5	A2,A2	-1,-1	B1,B2	A3,N	B1,B2	B2,N	A3,B1	-2,-2	B2,N	-1,-1
iteration_382	A2,A3	B1,B3	-1,-1	-1,-1	A2,B1	A1,N	N,N	B1,B1	A1,B2	A3,B1	A4,N	B1,B1	-1,-1	A1,A2	N,B1	-2,-2	A3,N	-1,-1	A1,N	-1,-1	A1,B1	A4,B1	N,B1	A1,B1	-1,-1	N,B1	-2,-2	-1,-1	B1,B1	A1,A2	A2,B1	-1,-1	-1,-1	A1,B3	A2,B1	A1,B1	A1,B1	A1,B1	A1,B1	A1,B1	A3,A2	A2,A1	A2,A3	A2,A3	A2,B3	A2,A1	A1,A2
iteration_383	A2,N	A2,B2	A2,N	-1,-1	A2,B2	B1,B3	A2,B3	B1,B2	A2,B2	-2,-2	-1,-1	B3,N	A5,B1	A1,B2	A2,A2	A1,B4	A2,B3	B3,B3	A2,B1	B3,B1	A2,N	A1,B3	A1,B3	B1,B1	A2,B4	A1,A2	A1,A2	A2,B3	A2,B3	A2,A2	A2,B3	A1,A2	A2,B3	A4,N	A2,A2	A2,A2	A2,B3	A2,A2	A1,B3	A2,A2	N,A4	A2,A4	A2,N	A4,N	A2,B1	A4,B1	-1,-1
iteration_384	B3,B2	-1,-1	N,B2	N,N	A3,B3	N,A4	-1,-1	N,N	-1,-1	N,B2	A1,B4	B2,N	N,B2	A1,B4	-1,-1	A1,A1	N,B2	B2,N	N,N	B2,N	N,N	B4,N	A1,B2	-1,-1	A1,N	A1,B2	A1,N	N,B5	N,A2	A1,A1	A2,N	A3,B1	N,B5	A3,N	A2,N	A1,N	A3,N	N,B1	-1,-1	-1,-1	B2,B1	A3,N	A3,B1	A3,B2	-2,-2	-2,-2	A3,A3
iteration_385	A2,B3	N,A2	B3,N	B4,B2	A2,A1	A3,A1	B3,B2	B3,B2	A2,A1	N,B2	A1,B3	N,B2	B4,N	A4,N	N,B2	-2,-2	B3,B2	A3,B2	A3,B3	A3,B3	A2,B3	B3,N	B3,B2	A4,B4	-2,-2	B2,N	B2,N	-2,-2	-2,-2	A4,N	B1,B4	A3,B1	B1,B2	N,B3	B4,B2	A4,B1	B1,B1	B1,B2	A3,B1	B1,B1	A3,B2	B4,N	B2,N	B2,B4	N,A2	N,N	N,B1
iteration_386	A1,B2	B5,N	-1,-1	A4,A2	A1,B5	A1,B3	A4,B2	A4,B2	-2,-2	A4,B2	A4,B1	A4,B2	A4,B2	B2,B2	A4,B5	A3,N	-1,-1	-1,-1	A4,B3	B2,B3	-1,-1	A3,B2	A4,B2	A4,B2	A4,A3	B5,N	A3,B5	-2,-2	-2,-2	A4,B1	A4,A2	-1,-1	-2,-2	B2,N	A2,A1	A4,B1	A2,A3	-2,-2	-1,-1	-2,-2	A1,B1	A2,B2	A2,B1	A2,A1	-2,-2	-1,-1	A2,A2
iteration_387	-2,-2	-2,-2	B1,B4	B4,B1	-2,-2	-2,-2	B1,B4	B1,B1	A2,B1	B1,B1	A2,N	B1,B4	B1,B1	N,B5	-1,-1	A3,B2	B1,B4	-1,-1	-2,-2	-2,-2	B1,B1	N,B1	A2,B1	N,B1	A3,B4	B2,B4	A3,B4	A1,B4	B1,B1	A1,N	A1,B1	A2,B3	B4,B1	A2,B2	B4,B1	N,B1	A1,N	A2,B1	B3,B4	A2,B4	A1,A2	A2,B1	A1,B1	A2,A1	B2,N	B2,B2	A1,B4
iteration_388	-1,-1	A4,A1	A1,A2	A2,B5	A4,B1	A2,A3	A2,B5	A2,A2	A1,B2	A2,A2	A1,B1	-1,-1	A1,B5	B1,B1	A1,B5	A2,B2	A1,B5	A2,A2	-1,-1	A2,A3	A1,A2	A1,A2	A1,A2	B5,B1	A2,B5	B2,B5	-1,-1	B5,N	A2,A1	N,B4	N,A2	B2,B2	-1,-1	A5,N	A1,B5	N,N	A2,B2	B2,B5	B2,B5	A2,B2	A5,N	B5,N	A5,B5	-2,-2	A1,B4	A1,A5	-1,-1
iteration_389	A2,N	B1,B1	N,B1	A1,A2	A2,B1	B2,B1	A1,B1	A1,N	-2,-2	A1,B1	-2,-2	A1,N	A1,N	A4,B1	-1,-1	A1,A4	A1,B1	B1,B1	A1,B2	A1,B2	-1,-1	-2,-2	-1,-1	A4,A1	-2,-2	A1,B1	-2,-2	-1,-1	-2,-2	-2,-2	A1,N	-2,-2	-2,-2	-1,-1	-1,-1	-2,-2	A1,A2	-2,-2	-2,-2	-1,-1	B1,B3	A2,B1	-1,-1	B1,B1	A4,B1	A4,A3	A1,B1
iteration_390	B4,N	A1,A1	A1,B4	A1,A1	A1,N	B4,B1	A1,B4	A1,A1	-2,-2	A1,A1	A1,A3	A1,B4	A1,A1	A3,B1	A1,A1	B2,B1	A1,A1	B4,B4	B4,B1	A2,B4	-1,-1	A1,A1	A1,B4	A1,B1	-1,-1	A1,B2	-1,-1	-1,-1	-1,-1	A3,B2	-1,-1	A1,B3	A1,N	B2,B3	A1,N	-1,-1	A1,A1	A1,N	A1,N	A1,N	N,A2	A1,B2	A1,A2	A1,N	-2,-2	-1,-1	A1,A1
iteration_391	B3,B2	A4,N	B3,N	A1,B2	A4,B3	A3,B1	B2,B3	A1,N	-2,-2	A1,B3	A4,A1	B2,B3	-1,-1	A1,B2	B2,N	-2,-2	A1,B3	B1,B2	A3,B3	B1,B3	-1,-1	A4,B2	-1,-1	A1,N	-2,-2	-2,-2	-2,-2	A1,A1	B2,B1	A2,N	A1,B2	A1,A2	A1,B1	A1,B1	A1,B2	A1,A2	A1,A2	A1,B1	A1,A1	A1,A1	-2,-2	-1,-1	A1,N	A1,N	A1,A1	A1,A1	-2,-2
iteration_392	B1,B1	B1,B8	-1,-1	A1,B1	A4,B1	B3,N	A1,B1	A1,B1	A1,B3	A1,B1	A4,B1	A1,B1	B1,B1	-2,-2	A1,B1	N,B3	A1,B1	N,B1	A1,N	B1,B3	A1,B1	A1,B1	A1,B1	-1,-1	-1,-1	B1,B3	A1,N	A1,B1	A1,A1	A1,A1	A1,A1	B1,B1	A1,A1	B2,B2	A1,B1	A1,A1	A1,B1	-1,-1	A1,B1	A1,B1	N,A3	A1,B2	A1,N	A1,N	-1,-1	A1,B2	-1,-1
iteration_393	B3,B2	A2,B2	A2,B3	A1,B3	B2,B2	N,A2	A1,B3	A2,B3	A2,B2	A1,B3	A1,A3	B3,B2	A1,B3	-1,-1	A2,B3	A2,A2	A2,A1	-1,-1	A1,N	B3,N	A2,B3	A1,B3	-2,-2	A1,B1	A2,B3	A2,A2	-1,-1	A4,A1	B3,B1	B1,B3	A4,B3	A4,N	A4,B3	-1,-1	A1,B3	B3,B1	B3,N	A4,A4	A4,B3	A4,N	-2,-2	B3,B1	-2,-2	-2,-2	-2,-2	-2,-2	-2,-2
iteration_394	N,B3	A2,B3	B3,N	A2,B5	-1,-1	A1,B2	B5,B3	A2,B3	A1,A3	-1,-1	B1,B1	A2,B3	A2,B3	-2,-2	A2,B3	B5,N	A2,N	A1,B3	-1,-1	B2,B3	A2,A1	-1,-1	A2,B1	-1,-1	A2,N	B3,N	A2,B5	-1,-1	A2,A2	A1,B2	A2,N	A1,A1	A2,B5	-2,-2	A2,N	A1,N	-1,-1	-1,-1	A2,A1	A1,B5	B2,N	A2,N	A2,B2	A2,B2	-2,-2	-2,-2	A2,A1
iteration_395	A3,B1	A1,A3	A1,B1	B4,B1	A3,A3	A3,A1	A1,B1	A1,B1	B5,N	B1,B1	A1,B1	B1,B4	A1,B1	A3,N	B1,B4	A1,B2	A1,B4	A1,B1	A1,A3	A3,B1	A1,B5	A1,B3	A1,B1	A1,A3	B2,B1	A1,B4	-1,-1	A1,B4	A3,B1	A1,B2	-1,-1	A3,A1	B4,B1	N,B2	A1,B1	A1,A3	A1,B4	A3,B4	A1,B4	A1,B1	B5,N	A1,N	A1,B5	A1,N	A1,A2	A1,N	A1,A1
iteration_396	-1,-1	A1,B2	B2,B2	A1,B3	-1,-1	A1,B3	B3,B2	B3,B2	-2,-2	-2,-2	A1,B1	B3,B2	A1,B2	A1,B2	B3,B2	A2,N	A1,B2	B3,B2	B3,B2	B3,B3	-2,-2	B1,B3	A1,B2	A1,B2	B2,N	A2,B3	A2,B2	B3,N	A1,A1	B2,B3	A1,B3	B2,B2	A1,N	B3,B2	A1,B3	A1,B2	B2,N	B2,N	A1,B2	B2,N	A1,B3	A1,B3	A1,A1	B3,B3	-2,-2	-1,-1	A1,N
iteration_397	A1,B3	A2,N	A1,A2	B4,B2	-1,-1	A1,A4	A2,B2	-1,-1	A1,A2	A1,B4	A3,B2	A1,B4	-1,-1	A1,N	A2,B4	A1,B2	A2,B4	A2,A4	A2,A1	A1,B2	A1,B2	B2,B4	B2,B4	-2,-2	A1,A2	A1,B4	A1,A2	-2,-2	-2,-2	A2,A2	B2,B4	-1,-1	-2,-2	A2,B1	-2,-2	A2,B2	-2,-2	-2,-2	-2,-2	-2,-2	-1,-1	-1,-1	-2,-2	A2,B4	A2,A3	A2,A2	-2,-2
iteration_398	A4,A1	A2,B3	A2,A4	A2,B3	-1,-1	A1,B2	A4,B3	-1,-1	-2,-2	A2,B3	A4,B1	A2,B3	A2,B3	-1,-1	A4,B3	B5,N	A2,A2	A4,B2	A4,A1	A4,B2	-2,-2	B1,B3	B1,B3	A2,N	B3,B5	A4,B5	B3,N	A3,A2	B1,B3	B1,B2	A3,B1	A1,A1	A2,B3	A2,A2	A2,B1	B1,B1	A2,A1	A1,B3	A1,B3	-1,-1	A4,N	A2,B1	A4,B1	N,B1	-1,-1	A2,B3	N,N
iteration_399	A3,B2	B1,B4	B2,B1	A1,B5	A3,B1	A1,B1	B5,B2	A1,B1	B3,N	B5,B1	-1,-1	A1,B2	B5,B2	-2,-2	-1,-1	A2,B1	A1,B1	B1,B5	A1,B2	B1,B5	B1,B3	B2,B2	A1,B2	-2,-2	A2,B5	B1,B1	A2,B1	A1,A1	B5,N	A1,A3	A1,B5	A2,B2	A1,B5	B3,B2	A1,N	A1,A1	B5,N	A1,A2	A2,B5	A2,B5	A5,N	A1,B3	B3,N	A5,B3	A1,B2	B2,B2	-2,-2
iteration_400	-2,-2	-2,-2	N,B1	B1,B1	-1,-1	A2,A2	B1,B1	B1,B1	-1,-1	N,B1	-1,-1	B1,B1	B1,B1	A5,N	N,B1	-2,-2	B1,B1	A2,B1	A2,B1	A2,B1	A1,B1	N,B1	N,B1	A5,B1	-2,-2	-2,-2	-2,-2	A3,B1	A4,B1	B2,N	B1,B1	B1,B3	A3,B1	A3,B1	A3,B1	B1,B2	A3,B1	A3,B1	B1,B3	A3,B3	-2,-2	-1,-1	N,B1	-2,-2	B2,B3	B1,B2	N,B1
iteration_401	A3,B2	A2,B2	A3,B2	A3,B1	A2,B2	-2,-2	B2,B1	A3,B2	A4,A1	B2,B1	A4,B1	B2,B1	A3,B2	B2,B1	A3,B2	A3,N	A3,B1	-2,-2	-2,-2	-2,-2	A3,A4	B1,B1	A4,B1	A3,B2	B2,B7	A3,N	A3,A3	A3,B1	B1,B4	A3,N	B1,B4	B2,B3	B1,B1	B2,B3	B1,B4	A3,B1	B1,B2	B1,B3	B1,B2	B1,B2	A1,A1	B2,B4	A1,B2	A1,B2	-2,-2	-1,-1	A1,B1
iteration_402	A1,B1	-1,-1	A1,A1	N,B1	A1,B1	A1,B3	A1,B1	A1,B1	B2,B3	A1,B1	B4,N	-1,-1	A1,N	A2,B3	A1,N	B2,N	A1,B1	B1,B3	A1,B3	B1,B3	A1,B2	A1,B4	A1,N	A2,N	A1,B2	N,N	-1,-1	A4,N	B1,B1	A2,A1	A4,B1	A3,A2	N,B1	A1,A1	A4,B1	A4,A2	N,N	A2,N	A3,B1	A2,B1	A1,B2	A1,B1	A1,A1	A1,B1	-2,-2	-1,-1	A1,N
iteration_403	N,B2	A1,N	N,N	B1,B3	B2,N	A1,A6	B3,N	N,B3	-2,-2	N,B1	-1,-1	N,B1	N,B3	B1,B1	N,B3	A1,B4	N,B3	-1,-1	A1,B3	A1,N	-1,-1	N,B1	N,N	N,B1	B4,B3	B4,B3	A1,N	B3,N	A4,B1	-1,-1	-1,-1	-2,-2	N,B1	A2,B1	A4,N	A1,B1	-2,-2	-1,-1	N,B1	-2,-2	A4,B1	A2,N	A2,B1	A4,A2	A2,A1	A2,B1	-1,-1
iteration_404	-2,-2	-2,-2	-2,-2	-2,-2	N,B1	A1,B4	N,B1	-2,-2	-2,-2	-2,-2	A3,B2	N,B1	B2,B3	A1,B2	N,B1	A3,A2	-2,-2	A1,N	A1,N	B4,N	-2,-2	A3,N	B2,B1	B2,B2	A3,N	A3,B1	A2,N	-2,-2	-2,-2	-2,-2	-2,-2	A4,B1	B5,B2	B2,B2	B2,N	-2,-2	A4,B5	B1,B5	A4,B5	B1,B5	-1,-1	B2,B2	A2,B2	A2,B2	B2,B2	B2,B2	A2,A4
iteration_405	-1,-1	B4,N	A1,B4	A2,B1	A1,B4	A1,B2	B4,B1	A1,B1	A1,A3	A1,A2	A1,B3	A1,B1	A1,A2	B2,B2	A1,A2	A1,B1	A1,A2	B2,B1	-1,-1	A1,B1	A1,A1	B3,B1	A1,A1	A1,B2	A2,B1	A1,B1	A1,A2	A2,A2	-1,-1	A1,B1	A2,B1	A3,B2	-1,-1	A4,A1	A2,B1	A2,A1	-1,-1	A3,B2	A3,A2	A3,A2	B1,B2	A4,B1	A4,B1	B1,B2	A3,B1	A4,B1	A5,B1
iteration_406	A2,A2	B2,N	A2,B2	A1,A3	A2,N	B4,N	A3,B2	A1,B2	A1,B3	A2,A1	A1,B2	A2,A1	A2,A1	A3,B1	A1,B2	B1,B3	A3,B2	B2,N	A3,B4	B2,N	-1,-1	A2,B2	A2,B2	A2,B1	-1,-1	B2,B1	B2,B1	A1,B3	N,A3	A2,B3	A1,N	A3,B2	A1,A3	A3,B2	A1,A3	A2,A1	A1,B2	A3,B2	-1,-1	A3,A3	A3,B1	A3,A1	A3,A3	A1,B1	A2,B2	A2,B2	B2,B2
iteration_407	B1,B1	A1,B1	A1,B1	-1,-1	B1,B1	-2,-2	-1,-1	A3,B1	A1,A2	-1,-1	A1,B3	A1,A1	A1,A3	-2,-2	A1,A3	-2,-2	A1,B1	-2,-2	-2,-2	-2,-2	A1,B1	A1,B3	A1,B3	-1,-1	-2,-2	-2,-2	-2,-2	A1,A3	A1,A4	B1,B1	A1,A1	B2,B1	A1,A4	B1,B2	A4,A1	A1,B1	A1,B1	A1,B2	A4,B1	-2,-2	A3,B2	A4,B1	A4,B2	A4,A3	-2,-2	-1,-1	B2,B1
iteration_408	-2,-2	-2,-2	A1,N	B3,N	A1,N	-2,-2	A1,N	A1,B3	N,B2	-2,-2	A3,B2	N,N	A1,N	-2,-2	-1,-1	A2,A1	A1,N	-2,-2	-2,-2	-2,-2	A1,N	A3,N	B2,N	-2,-2	A1,B3	A2,B3	A1,A2	B3,N	A5,N	-1,-1	-1,-1	B3,B2	A5,B3	A3,A2	-1,-1	-2,-2	B3,B2	B3,B2	A5,B3	B3,B2	B2,N	-1,-1	A3,B2	A3,N	B1,B1	A3,B1	A3,B2
iteration_409	B5,N	A1,A1	A1,N	B1,B2	A1,B5	-2,-2	N,B1	B2,N	-1,-1	A1,B1	A4,A1	B2,N	N,B2	N,A2	A1,B2	-1,-1	N,B1	N,B1	-1,-1	-1,-1	A1,N	A4,B2	A1,N	N,N	-1,-1	A1,N	B2,N	A1,B1	-1,-1	-1,-1	B1,B5	N,A3	A1,B1	A2,B1	B1,B1	-2,-2	A1,N	-1,-1	-1,-1	-1,-1	A1,B2	B1,B1	B2,B1	A1,B1	B4,N	A2,B4	A1,B2
iteration_410	A2,B3	A1,A1	A2,A1	A4,A2	A2,A1	-1,-1	A2,A4	A1,A4	-2,-2	-1,-1	B1,B4	B1,B3	A2,A4	-2,-2	A1,A4	N,A4	A1,A4	A4,B2	A4,B2	A2,B2	-2,-2	A1,B1	A1,B1	-2,-2	A4,A4	A1,N	A4,A4	-2,-2	-2,-2	-2,-2	A1,N	-2,-2	-2,-2	A1,B2	A1,A2	A1,N	-2,-2	-2,-2	-2,-2	-1,-1	A3,A2	A1,A1	A1,A2	A1,A3	A1,A1	A1,B2	-2,-2
iteration_411	A5,N	B2,N	A5,B2	A2,A2	A5,B2	B1,B2	-1,-1	A2,B2	N,A3	A5,A2	-2,-2	N,N	A2,B2	N,B4	A2,B2	B4,N	A5,A2	A5,B1	A5,B1	A2,B1	B2,N	N,A8	N,A3	A2,N	A2,B4	A2,N	A2,N	A2,N	A2,B2	A2,B1	B2,N	A1,A3	A2,N	-1,-1	A2,N	N,B1	A1,N	-2,-2	-2,-2	-2,-2	A4,B1	A2,B2	A2,B1	A2,B1	-2,-2	-1,-1	A1,B1
iteration_412	-2,-2	-1,-1	B2,B3	-1,-1	-2,-2	-1,-1	-2,-2	A1,B2	A1,A1	-2,-2	A1,A1	A1,B2	A1,B2	-1,-1	-2,-2	-2,-2	-2,-2	-2,-2	-2,-2	-2,-2	A1,A1	A1,B2	-1,-1	A1,A3	-2,-2	-2,-2	-2,-2	A1,B1	-1,-1	B5,N	A2,B1	B1,B4	-1,-1	-1,-1	-1,-1	B1,B5	B4,N	A1,B1	-2,-2	A1,B1	A2,A2	A3,B1	A2,B1	A3,A2	-2,-2	-2,-2	B1,B4
iteration_413	A4,A1	B3,B1	A4,B3	A1,B1	A1,B1	B2,B2	A1,B3	A1,B3	A1,A3	A4,B1	-1,-1	-1,-1	A4,A1	-2,-2	A1,B3	A1,N	A1,B3	B3,B2	B3,B2	-1,-1	A1,B3	-2,-2	-2,-2	-2,-2	B3,N	A1,N	A1,N	B1,B4	B1,B4	-2,-2	B1,B4	B2,B1	B4,B4	N,A2	A1,B4	-2,-2	B4,B2	B4,B2	B4,B1	B4,B1	-2,-2	B4,N	-2,-2	-2,-2	A1,B3	A1,N	-2,-2
iteration_414	B3,B2	A1,A2	A1,B3	B1,B4	A2,B3	-2,-2	B3,B1	A1,B1	A2,B1	B3,B1	-1,-1	A1,B4	A1,B4	A1,A1	B3,B4	-2,-2	A1,B1	-2,-2	-2,-2	-2,-2	A1,B1	A2,B4	A1,A3	A1,A1	-2,-2	-2,-2	-2,-2	-1,-1	A3,B1	A1,B2	A3,B4	A4,B1	A3,B4	A2,B3	-1,-1	A3,A1	A3,A4	A3,A4	A4,B4	A3,A4	A4,N	-2,-2	A4,B3	-1,-1	-2,-2	-1,-1	A4,A3
iteration_415	A2,A2	-1,-1	A2,B2	A2,B3	A2,B2	A4,B1	B2,B3	B2,B3	-2,-2	A2,B3	-2,-2	B2,B3	-1,-1	-2,-2	B2,B3	A1,B4	B2,B3	B1,B3	B1,B3	B1,B3	-2,-2	-1,-1	-1,-1	-2,-2	B4,B3	-1,-1	A1,B2	A2,B1	A2,N	-2,-2	-1,-1	N,B2	B1,B3	B4,N	A2,B3	-1,-1	N,B1	-2,-2	-2,-2	-2,-2	-1,-1	B3,N	N,N	-2,-2	A2,A3	A2,B4	N,N
iteration_416	A1,B3	N,A4	B3,N	A2,B1	A1,A4	-2,-2	B1,B3	N,B1	-2,-2	B1,B3	N,B1	B1,B3	B1,B3	A2,A1	B1,B3	-1,-1	N,B1	-2,-2	-2,-2	-2,-2	-1,-1	N,B1	N,B3	A2,B3	A2,B3	B1,B3	A2,B1	A2,A2	-2,-2	A1,A1	A2,B4	B1,B2	A2,B4	A2,A1	A2,B1	A1,B4	-1,-1	A2,B1	-1,-1	A2,B1	A1,B4	A2,A2	A1,A2	A1,A2	B4,N	A2,B4	A2,B4
iteration_417	B5,N	A2,A2	A2,B5	B4,B1	A2,B5	-2,-2	B5,B4	A2,B1	B2,N	B5,B1	-1,-1	A2,B1	-1,-1	-2,-2	B5,B4	A2,A2	B5,B4	-2,-2	-1,-1	-1,-1	A2,B2	-1,-1	A2,B2	-2,-2	A2,B5	A2,B4	A2,B5	B1,B2	A1,B4	A1,B2	B4,B1	B3,B2	A1,B1	B3,N	-1,-1	B2,B4	A1,B2	-1,-1	A1,B3	A1,B3	-2,-2	-2,-2	B2,B4	-2,-2	B3,B1	A2,B3	B2,B2
iteration_418	-2,-2	-1,-1	-2,-2	-2,-2	-2,-2	-2,-2	-2,-2	-2,-2	-2,-2	-2,-2	A1,N	-2,-2	-2,-2	A4,B1	A2,A1	B2,N	-2,-2	-2,-2	-2,-2	-2,-2	-2,-2	-2,-2	-2,-2	-1,-1	A2,N	-1,-1	A2,B2	N,A4	-1,-1	A2,B1	-2,-2	B2,B1	N,N	N,B4	A2,N	-1,-1	A3,B2	A2,B2	A3,B2	A3,B1	-1,-1	A2,N	A2,B5	-1,-1	N,B2	N,N	B5,B2
iteration_419	-1,-1	B1,B4	A2,B1	B1,B2	A2,B1	A3,B2	B1,B1	B1,B2	A2,A2	A2,B1	A2,B2	-1,-1	B1,B2	A3,A2	B1,B1	-1,-1	B1,B2	B2,B1	A3,B1	A3,B1	A2,B1	A2,B2	A2,A2	A3,B1	A1,B1	A2,B1	A1,B1	-2,-2	-2,-2	-1,-1	-2,-2	A1,A4	B1,B2	A4,N	B2,B3	-2,-2	A1,B1	A1,B1	A4,B2	A1,B1	B3,B1	A4,B2	A4,B3	-1,-1	-2,-2	-2,-2	A4,B1
iteration_420	A1,B4	B4,B1	A1,B4	B2,N	A1,B1	A1,B1	A1,A3	-1,-1	A2,B3	A1,B2	A3,A1	A1,B2	B4,N	A3,N	B4,N	A1,A1	A1,B2	A1,B2	B1,B4	B1,B4	A1,B3	A1,A3	A3,B2	A3,B4	A1,N	A1,B4	A1,B4	B2,B2	A2,N	-2,-2	B2,N	A2,N	A2,B2	A1,B2	B2,N	B2,N	B2,N	B2,N	A2,N	A2,A2	-1,-1	A1,N	B4,N	N,N	A2,B3	A2,B2	B2,N
iteration_421	B1,B1	A3,B2	B2,B1	A5,A3	B2,B1	A1,A1	A5,B1	A3,B2	A1,B3	A3,B2	B4,N	A5,B1	A5,B1	-1,-1	A3,B2	A2,B1	A3,B1	A5,A1	A5,A1	A1,B1	A1,A3	A5,N	A5,B4	A5,B1	B1,B2	A3,B1	B1,B2	-1,-1	-2,-2	-2,-2	-2,-2	B1,B4	A3,A5	A2,B2	A5,A2	-2,-2	A3,B4	A3,B1	A3,B4	A5,B4	B1,B1	A2,A5	A5,B1	A5,B1	A1,A4	A1,B2	B1,B4
iteration_422	-1,-1	-2,-2	A1,A2	-1,-1	-2,-2	A1,B3	A1,B2	-2,-2	A1,B3	A1,N	B1,B1	A1,B2	-2,-2	-2,-2	A1,B2	B1,B3	A1,B2	A1,A1	B2,B3	A1,B2	-1,-1	B2,B1	A1,B1	-2,-2	-1,-1	A1,B1	B2,B1	-1,-1	A1,B2	-2,-2	-1,-1	-2,-2	B2,B1	A1,B1	A1,A3	-2,-2	-1,-1	-2,-2	-2,-2	-2,-2	A3,B2	A3,B1	A3,A3	B1,B2	A1,B4	A1,B1	A3,B3
iteration_423	A2,B2	-1,-1	B2,B2	-1,-1	-1,-1	-1,-1	-1,-1	A1,B2	A1,B4	B2,B2	A1,A1	B2,B2	A1,B2	A4,A1	B2,B2	A2,N	B2,B2	-2,-2	A1,N	A1,B4	A1,A2	A1,B2	A1,B2	A1,A4	B2,N	A2,B2	B2,N	A1,A1	B3,B2	A1,N	A1,B3	B1,B1	A1,B3	A1,A4	A1,B2	A1,B3	A1,B1	A1,B1	A1,B1	A1,B1	A4,N	A1,B2	A1,A4	-1,-1	B1,B3	A1,B1	A1,B1
iteration_424	-2,-2	-1,-1	-2,-2	-2,-2	-2,-2	-2,-2	-1,-1	A1,N	-2,-2	-2,-2	-2,-2	-2,-2	-2,-2	-2,-2	-1,-1	B3,B1	-1,-1	-2,-2	-2,-2	-2,-2	-2,-2	-2,-2	-2,-2	-2,-2	A1,B1	N,B1	A1,B3	-2,-2	-1,-1	A1,B1	A1,A5	B1,B3	A1,N	A2,B1	A1,A5	A1,A1	B3,N	A1,B1	N,B1	A1,B3	B4,B1	A1,B1	B1,B5	A1,B4	B2,B2	A2,B2	B1,B3
iteration_425	A2,A1	B3,N	A2,B3	A1,B1	A2,B3	B1,B3	A2,B1	A2,A1	A1,B1	A2,B1	N,A4	A2,A1	B3,B1	A1,B4	-1,-1	-2,-2	B3,B1	A2,B1	B1,B3	B1,B1	A2,B1	-2,-2	A1,N	A1,B3	-1,-1	-2,-2	-2,-2	A2,B1	A1,B2	A3,A2	A2,B2	-1,-1	A1,B1	B2,B2	A2,A1	A2,A3	A1,B1	A1,A2	A2,B1	A2,B1	B1,B3	A1,B2	A1,B1	B2,B3	B1,B3	B2,B1	A1,A1
iteration_426	B1,B2	A2,B3	A2,B1	-1,-1	-1,-1	A3,B1	A2,B1	A2,B1	A1,A1	N,B1	A1,B4	A2,N	N,B1	-2,-2	A2,A2	B2,B3	N,B1	A3,B1	B1,B1	-1,-1	A1,B1	A1,N	-1,-1	N,B1	A2,B3	A2,B3	A2,B2	-2,-2	-2,-2	-2,-2	A1,N	A1,B3	A2,A5	-1,-1	-2,-2	A1,N	A1,A2	A2,B3	A1,A2	A1,A2	-2,-2	-2,-2	-1,-1	-2,-2	B1,B2	A4,B1	-2,-2
iteration_427	B1,B4	-1,-1	B4,B2	B4,N	A2,B1	A5,N	B4,B4	N,B2	N,A2	B2,B4	-1,-1	B4,B4	B2,B4	A1,A3	B4,B4	B3,B2	B2,N	A5,B4	A5,B4	A5,B4	N,N	A3,B4	-1,-1	A1,B2	B4,B3	B4,B2	B4,B3	-1,-1	A4,N	-1,-1	N,N	-1,-1	A4,B4	-2,-2	A4,N	A1,N	A4,B2	A4,B2	B4,B1	A4,B2	-2,-2	-1,-1	A1,A4	-2,-2	-2,-2	-2,-2	A4,A1
iteration_428	-2,-2	-2,-2	A1,A4	A4,B5	-2,-2	A3,N	A1,B5	A1,B5	A2,A2	A4,A1	N,B4	A1,B5	A4,A1	A2,B3	A4,A4	A1,N	A4,A4	A1,N	A3,B5	B5,N	A2,B5	A1,N	B5,B4	A2,A4	A4,A1	A4,N	A4,A1	B5,N	A4,B1	A2,B1	N,B1	A3,A2	A4,B5	A1,A1	N,B1	B1,B1	A4,A3	A4,A3	A3,B5	A2,B5	A3,B2	A1,N	B2,N	A3,A1	N,A3	A1,N	A4,B2
iteration_429	A2,B3	A1,A2	A2,A2	B2,B2	A1,B3	A1,B1	-1,-1	A2,B2	A4,N	-1,-1	-1,-1	A2,B2	A2,B2	A2,N	A2,B2	B3,B1	A2,B2	A2,B1	-1,-1	A1,A2	A4,B2	B2,B4	-1,-1	A2,A2	-1,-1	A2,B1	A2,B3	B2,B1	B2,N	B2,B2	B2,B2	-2,-2	-1,-1	B3,N	B2,N	B2,B2	-2,-2	-1,-1	-2,-2	-2,-2	-2,-2	B2,N	-1,-1	-2,-2	A2,A3	A2,B3	-2,-2
iteration_430	A1,B4	A3,A2	B4,B1	B2,B4	A3,B4	A1,A1	B1,B2	B4,B4	B3,B1	-1,-1	-2,-2	-1,-1	B4,B4	-1,-1	B4,B4	N,B5	B1,B4	A1,B2	A1,B1	A1,B1	B4,B3	-1,-1	-1,-1	B4,B4	B4,B5	B4,B5	B4,N	-2,-2	-2,-2	A4,N	-1,-1	A1,B3	N,B2	A1,B1	B1,B4	A4,B1	B3,B2	A1,N	B3,N	B3,B2	A1,B4	A1,B1	A1,B4	A1,B4	A4,N	A4,B1	B4,B3
iteration_431	A1,A2	B1,B4	A1,B1	B2,N	A1,B4	A1,N	N,B1	A1,N	B2,B3	N,B1	B2,N	A1,B2	N,B1	A1,B1	A1,B2	A2,A1	N,B1	-1,-1	N,B1	N,B1	A1,B2	A1,B2	B2,N	N,B1	A1,B2	A1,A1	A2,B2	-2,-2	-2,-2	N,A3	N,B2	A2,B2	B2,N	A1,B3	B2,N	N,N	B2,B2	A2,N	B2,B2	A2,N	B3,N	A1,B2	B2,N	B2,B3	A1,B4	A1,B4	B2,B2
iteration_432	-2,-2	-2,-2	A3,N	A2,B5	-2,-2	A2,A1	B5,N	A2,N	A1,B4	-1,-1	A1,A1	A3,B5	A2,N	A1,B4	A3,B5	B4,N	A2,N	A2,N	A1,B3	A2,B5	A1,A2	A3,A1	A1,B5	A2,B4	B5,B4	B5,N	A3,B4	B5,N	A2,A2	B1,B4	A2,B5	A3,B2	A2,N	A1,B1	A2,N	B5,B1	A3,A2	B2,N	B2,N	A2,B2	A1,A1	N,B1	A1,B1	-1,-1	B3,N	A1,B3	A2,B1
iteration_433	-1,-1	N,B1	N,A4	A2,N	A4,B1	-2,-2	-1,-1	N,A2	A2,B1	-1,-1	B4,N	A4,A2	N,N	-2,-2	A2,N	A1,A4	A2,N	-1,-1	A1,N	-2,-2	N,B1	A2,N	A4,B4	-1,-1	A4,N	-1,-1	A1,N	N,A2	A2,B1	-2,-2	N,B1	A1,B1	N,B1	-1,-1	A2,N	N,B1	B1,B1	A1,A3	N,B1	A1,B1	A4,A1	A2,N	N,A4	A2,A4	A2,B1	N,B1	N,B1
iteration_434	-2,-2	-2,-2	A2,N	A1,B2	-2,-2	B3,B2	-1,-1	-1,-1	-2,-2	-1,-1	A1,B1	A2,B2	A2,B2	A1,N	A2,B2	B3,B1	A2,B2	B2,N	A1,B3	A1,B3	-2,-2	B1,B2	A2,B1	A2,A1	B2,B1	B2,B1	B2,B3	B2,B2	A1,A2	A2,B3	A1,B2	B2,N	-1,-1	-2,-2	A2,B2	A1,B3	A2,N	B2,N	A2,N	A2,B2	A2,B2	B2,B7	B2,N	A2,N	-1,-1	-2,-2	A2,B2
iteration_435	A1,B1	A2,B1	A2,A1	A4,B2	-1,-1	B2,B2	A1,B2	-1,-1	A2,B2	A2,B2	-2,-2	-1,-1	A4,A1	B2,N	A1,B2	A1,B1	A4,A2	B2,B2	A1,B2	B2,B2	A4,B2	-2,-2	-1,-1	A4,B2	B1,B2	A1,B1	A1,B1	B2,B3	-1,-1	-2,-2	-2,-2	A1,A1	A4,B3	A2,A3	B2,B1	-2,-2	A1,B3	A4,A1	A1,B3	-1,-1	A1,B3	A2,B2	A1,B2	B2,B3	A1,B3	A1,A2	-1,-1
iteration_436	A2,B1	A1,A4	A2,A1	N,N	A2,A1	N,B1	A1,N	N,A2	A1,A3	N,A2	A2,B2	A1,N	N,A2	-2,-2	-1,-1	B2,N	A1,N	-1,-1	A1,N	A1,B1	A1,N	A1,B2	B2,N	-1,-1	B2,N	-1,-1	A1,B2	B4,N	A1,N	-2,-2	A1,N	A2,A3	B4,N	-1,-1	A1,B4	-2,-2	A2,B4	A3,N	A2,N	A3,N	B3,B1	A3,B4	-1,-1	B4,B3	-1,-1	-2,-2	B4,B3
iteration_437	A1,B4	A1,A3	A1,B4	N,B1	A1,A3	A4,B1	A1,N	B4,N	A1,A3	B4,N	N,B3	B4,N	A1,N	-2,-2	B4,N	-1,-1	A1,N	N,B1	A4,A1	A1,B1	A1,N	N,N	N,N	-2,-2	A3,N	A3,N	-1,-1	N,B3	N,B1	A3,B2	N,N	N,B4	N,B3	A1,A1	N,N	A3,N	N,N	N,B4	B3,N	N,B4	A2,B3	A1,N	B3,N	A2,A1	B4,B1	A1,B4	N,B3
iteration_438	B2,N	A1,A3	A3,N	-1,-1	A1,B2	-2,-2	B3,N	N,B1	-2,-2	-1,-1	A3,A2	A3,B1	A3,B1	A1,A1	A3,B1	A1,A2	-2,-2	-2,-2	-2,-2	-2,-2	-2,-2	A3,A2	A3,A3	A1,B1	A3,A1	A1,B1	A3,A1	A4,B1	A1,B3	A2,B3	A4,A1	A3,A1	A4,B3	B2,B2	A4,A1	A2,A1	A4,A3	A3,B3	A3,B3	A1,B3	A3,B1	A1,B2	A3,B2	A1,A3	B2,B3	B2,B2	A4,B2
iteration_439	-2,-2	-2,-2	A1,A4	A1,N	-2,-2	N,B1	-1,-1	N,A4	A1,B2	A4,N	B3,B2	A1,N	A1,A4	B1,B3	A1,A1	B4,B1	A1,A1	N,N	A1,N	A1,B1	B2,N	B2,N	A1,B3	A1,B1	A1,B1	A1,B4	-1,-1	B3,N	A1,B3	-2,-2	-1,-1	N,B5	B3,B3	B1,B2	B3,N	-2,-2	-2,-2	B3,N	-1,-1	B3,N	A3,N	N,B1	A3,B1	N,N	-2,-2	-1,-1	B1,B3
iteration_440	A2,A2	A1,B3	A2,B3	B1,B1	A2,B3	-2,-2	B3,B1	B3,B1	-2,-2	A2,B1	A4,N	B3,B1	A2,B1	B3,N	A2,B1	A2,A2	A2,B1	-2,-2	-2,-2	-2,-2	-2,-2	A4,B3	B3,N	B1,B3	-1,-1	-1,-1	A2,A2	A1,B1	B1,B1	A1,B3	A1,B1	A2,B1	A1,B1	-1,-1	A1,B1	A1,A1	A1,B1	A2,B1	A2,B1	A1,B1	A1,B3	A1,B4	-2,-2	A1,B4	A1,N	B4,N	B1,B3
iteration_441	A1,A3	-2,-2	A1,B5	A1,A1	A3,B4	A1,B3	-1,-1	A1,B4	A1,A1	A1,A1	A5,N	A1,B4	A1,B4	B2,B3	-1,-1	A2,B2	A1,B4	A1,B3	A1,A1	A1,B3	A1,B4	A5,B4	A1,N	A1,B2	A1,B2	A2,A1	-1,-1	A1,B2	-1,-1	B1,B1	A1,B2	B4,N	A1,A2	A2,B2	A2,B2	A1,B1	A2,B4	A1,B4	A2,N	A2,N	B1,B2	A2,A2	A2,B1	A2,B1	B2,B2	A2,B2	A2,B1
iteration_442	A1,A1	A1,B4	A1,A1	A1,N	-1,-1	B2,B2	A1,N	A1,N	-2,-2	A1,N	B4,N	A1,A1	A1,N	-2,-2	A1,N	N,B3	A1,A1	B2,N	A1,B2	A1,B2	-2,-2	A1,B4	A1,N	-2,-2	-1,-1	N,N	A1,N	A1,B4	B4,N	-2,-2	A2,B4	B2,N	-1,-1	N,A4	A2,B4	-1,-1	N,N	N,N	A1,N	A1,B2	N,B5	B4,N	N,B4	N,N	-1,-1	-2,-2	N,N
iteration_443	-1,-1	B2,B1	B1,B3	A4,B3	A2,B2	A4,N	A4,B3	A4,B3	N,A4	B3,B1	B4,N	A4,B1	A4,B1	B2,B2	B3,B3	A2,B2	A4,B3	A4,N	A4,N	A4,A4	B3,N	B1,B4	B1,B4	B1,B2	B2,B3	B2,B3	B2,B3	A4,N	B1,B3	A5,N	A4,B1	A1,A3	N,B1	B1,B2	A4,B1	A5,B1	A1,B1	A1,B1	A1,B1	-1,-1	A4,B1	A4,B1	A4,B1	A4,A1	A1,B1	B1,B1	B1,B1
iteration_444	B1,B1	A1,B4	B4,B1	B4,B3	B4,B1	A1,B2	B3,B4	B4,B3	-2,-2	B4,B3	-1,-1	B1,B4	B4,B1	A1,A1	B4,B4	N,B1	B1,B3	A1,B3	A1,B3	B2,B3	-2,-2	-2,-2	-2,-2	A1,B4	A4,B4	A4,B4	A4,B4	A1,B4	-1,-1	-1,-1	B4,B3	-2,-2	B4,B3	-2,-2	B4,B3	A1,B4	-2,-2	-2,-2	-2,-2	-2,-2	-2,-2	-2,-2	-2,-2	-2,-2	-2,-2	-2,-2	-1,-1
iteration_445	-2,-2	-2,-2	-2,-2	-2,-2	-2,-2	-2,-2	-2,-2	A5,A2	A4,B1	-2,-2	-2,-2	-2,-2	A2,A5	A1,B4	-2,-2	-2,-2	-2,-2	-2,-2	-2,-2	-2,-2	A5,B1	-2,-2	-2,-2	A1,A2	-2,-2	-2,-2	-1,-1	-2,-2	-2,-2	-2,-2	-2,-2	N,B1	-1,-1	-2,-2	-2,-2	-2,-2	-1,-1	-1,-1	N,N	N,N	B2,B1	-1,-1	A3,B2	A2,B2	A1,N	-1,-1	A3,N
iteration_446	A3,B2	A1,B3	A1,A3	-1,-1	A1,A3	B2,B2	A1,N	A3,B1	-1,-1	-2,-2	A1,B1	A1,B1	A3,B1	B2,B2	A3,B1	A2,B3	A3,B1	A1,B2	B2,N	B2,N	A3,B1	A1,B1	B1,B1	B1,B2	A2,A3	A2,B1	-1,-1	A1,B1	-1,-1	A2,A3	A5,B1	-1,-1	A1,A5	A3,B1	A1,N	A5,A2	-2,-2	-1,-1	-2,-2	-2,-2	-2,-2	N,B1	-2,-2	-1,-1	A5,B2	A1,B1	-2,-2
iteration_447	A4,N	A2,B2	A2,A4	A4,A3	-1,-1	B2,N	A4,A4	A2,A3	B3,B2	A2,A3	A3,B1	A3,A4	A4,A4	-1,-1	A2,A4	-2,-2	A4,A4	A4,B2	A4,N	A4,N	A2,B3	A3,A3	A3,A4	A4,A1	-2,-2	-2,-2	-2,-2	-2,-2	-2,-2	B2,N	A1,N	A1,B3	A1,A4	B3,B1	A1,N	A1,B2	A1,A1	A1,A1	A1,A4	A1,A4	N,B3	N,B1	N,N	B1,B3	A1,A2	A1,B3	A1,N
iteration_448	A4,N	N,B1	A4,B1	N,N	-1,-1	A1,B3	-1,-1	A4,A1	B2,B1	A4,B1	-2,-2	-1,-1	A4,A1	-2,-2	A4,B1	A2,A2	A4,B1	A1,A1	A1,A1	B3,B1	A4,B2	N,B1	-2,-2	-2,-2	A2,B1	A4,A2	A4,A2	A1,B1	B3,B1	A2,B2	A1,B3	B2,B2	B1,B1	A2,A1	A1,B3	A1,A2	B1,B2	B1,B2	B1,B2	B1,B2	A1,A4	A1,A2	A1,A1	A2,A4	-1,-1	-2,-2	A1,B1
iteration_449	-2,-2	-2,-2	B4,B2	A5,A1	-2,-2	-1,-1	A5,B4	A1,B2	A1,A1	A1,B2	B2,B3	A1,B4	A5,B4	B2,B1	A5,B2	B1,B3	A5,B4	A5,N	-1,-1	B4,N	A1,B2	A1,B2	A1,B2	A5,B2	B2,B1	A5,B1	B2,B1	-2,-2	-2,-2	-2,-2	-2,-2	-2,-2	-2,-2	A1,N	A5,A1	-2,-2	-2,-2	-2,-2	-2,-2	-2,-2	-1,-1	A5,A1	A5,B4	-1,-1	A2,B2	A2,N	B4,B2
iteration_450	B5,N	A2,B2	B2,B5	A1,A3	A2,B5	A1,B3	A1,B5	A1,B2	B1,B3	A1,B2	A2,B2	A3,B2	A1,B2	-2,-2	A3,A2	B2,B2	A1,B2	-1,-1	B5,B3	A1,B5	A1,B1	A2,B2	A2,A3	-1,-1	B2,B5	A3,B2	-1,-1	-2,-2	-2,-2	A1,B1	A2,N	A1,B4	A3,A1	-2,-2	-2,-2	A1,A2	-1,-1	A3,B4	A1,A1	A1,A1	-2,-2	-1,-1	-2,-2	-2,-2	-2,-2	N,B1	-2,-2
iteration_451	A1,B4	A3,A2	A3,B4	B1,B2	-1,-1	-1,-1	A3,B2	A3,B1	N,A4	A3,B1	A5,B4	B4,B2	A3,B1	N,B3	A3,B2	A4,A1	-1,-1	A3,A2	A3,N	B2,N	A3,N	B4,B1	B4,B1	A3,N	A3,A4	A3,A4	A3,A4	B1,B1	B1,B2	A1,B2	B1,B1	B3,B1	B1,B2	A2,A2	B1,B1	A1,B1	B2,B3	B1,B3	B1,B3	B1,B1	A1,N	A2,B1	A1,B1	A1,B1	-1,-1	A2,N	A1,B2
iteration_452	B2,N	A1,B3	B3,B2	B2,B1	A1,N	A4,B1	B2,B2	B3,B2	A1,B1	-2,-2	-2,-2	-2,-2	-1,-1	-2,-2	B3,B2	-2,-2	B3,B2	B1,B2	B1,B2	-1,-1	A1,B3	-1,-1	-2,-2	-2,-2	-2,-2	-1,-1	-2,-2	-1,-1	-2,-2	A4,B1	-2,-2	-2,-2	-2,-2	B4,N	B2,B1	-1,-1	-1,-1	-2,-2	N,B1	-2,-2	A4,A1	B2,N	A1,B2	A4,B2	-1,-1	A1,B4	A1,B2
iteration_453	N,B3	N,B5	B5,N	A1,N	N,N	B2,B2	A1,B5	B5,N	A1,B3	A1,B5	A1,B4	A1,B5	A1,N	-2,-2	A1,N	A3,B2	B5,N	B5,B2	A1,B2	A1,B2	A1,B5	A1,A1	A1,B4	-2,-2	A3,N	A3,A1	A1,N	A1,B4	N,B1	A1,B3	A1,B1	-2,-2	-1,-1	N,A4	B4,N	A1,B1	B2,B1	-2,-2	-2,-2	-2,-2	N,A2	N,N	A2,N	N,N	A1,B1	A1,N	A2,B2
iteration_454	N,A3	N,B5	N,N	A1,A3	A3,N	-2,-2	N,A3	N,A3	A4,B1	A1,N	-2,-2	N,A3	-1,-1	-2,-2	N,A3	-2,-2	A1,N	A3,N	-1,-1	A3,N	-1,-1	-2,-2	-2,-2	-2,-2	A3,N	-2,-2	A3,N	A1,B1	A3,N	A1,A3	B1,B1	B2,B2	A1,N	A2,B1	A1,A3	A1,B1	A1,B2	-1,-1	A1,B2	B2,N	B2,B1	A3,B1	B1,B2	B1,B2	A2,N	A2,A2	B2,B2
iteration_455	-1,-1	A1,B2	B2,N	A3,B2	A1,N	A3,A1	-1,-1	B2,N	-2,-2	B2,N	N,B1	-1,-1	A3,N	N,B2	B2,B2	-1,-1	B2,B2	-1,-1	-2,-2	A3,B2	-2,-2	-2,-2	-2,-2	N,N	A3,B2	A3,B2	A3,B2	A3,A1	A1,B2	N,B3	A1,A3	A1,A3	A1,A1	-1,-1	A1,B2	A1,N	A1,A1	A1,A1	A1,A3	A1,A3	A1,A1	A1,A3	A1,B3	A1,B2	-2,-2	N,B1	-1,-1
iteration_456	A4,B1	A2,B1	A2,A4	A5,B4	A4,B1	-2,-2	-1,-1	A5,A4	B2,B3	A5,A4	-2,-2	-1,-1	A4,B4	A2,B1	A4,B4	B4,B1	A5,A2	-2,-2	-2,-2	-2,-2	A4,B2	-2,-2	-2,-2	B4,B1	-1,-1	-1,-1	B4,B4	A5,N	B4,N	-1,-1	A5,B4	A2,A3	A5,B4	A2,N	N,N	B4,B1	A2,B4	-1,-1	-2,-2	A2,B4	N,A3	N,A2	N,N	A2,A3	-2,-2	-1,-1	B4,N
iteration_457	B2,N	B2,B1	B2,B2	-1,-1	N,B1	A2,A2	B4,B2	A4,B2	-2,-2	B2,B4	-2,-2	-1,-1	A4,B2	A1,A1	B2,B4	N,B3	B2,B4	A2,B4	A2,B2	A2,B4	-1,-1	-2,-2	-2,-2	A1,B2	B2,N	B3,B2	B2,N	N,A4	A1,B4	-2,-2	B4,N	A1,B4	A1,A4	B1,B4	B4,N	-2,-2	A1,A1	A5,B5	A4,B4	A1,A1	A4,B1	B1,B4	B1,B1	A4,B1	N,B1	N,B4	A1,B1
iteration_458	-2,-2	-2,-2	B4,B1	A2,B1	-1,-1	A2,A1	A2,B4	B1,B7	-2,-2	B1,B4	A5,N	A2,B1	A2,B4	B4,B1	A2,B4	A2,N	B1,B1	A2,A1	A2,A2	A2,B4	-2,-2	A5,B1	A5,B1	B4,B4	A2,N	A2,B4	A2,B4	B1,B1	A2,A2	A1,A1	A2,B1	A1,A4	A2,B1	A1,A1	A2,B1	A1,B1	A2,A4	A2,A1	A2,A4	A2,A1	A2,A2	A1,B1	A2,B1	A1,A2	A5,N	A1,A5	A2,A4
iteration_459	A2,A3	A1,B1	A1,A2	A4,B3	A1,A2	B5,N	A2,B3	A1,B3	-1,-1	A4,A2	A2,A3	A2,B3	A1,B3	B4,B1	A4,A1	B2,N	A2,B3	A2,B5	A2,N	B3,B5	B3,B3	A2,B3	A2,A2	A1,B4	A4,N	N,N	A1,B2	A4,A1	B3,B2	-2,-2	A4,B3	B4,N	A1,B2	N,A5	A1,B2	-1,-1	A1,N	B2,B4	A1,B4	-1,-1	-2,-2	A1,N	-2,-2	-2,-2	A1,A2	A1,N	-2,-2
iteration_460	-2,-2	-2,-2	A1,N	N,B1	-2,-2	A2,B1	A5,B1	A1,N	-2,-2	N,B1	A2,B3	A1,N	N,B1	A3,B1	N,B1	-2,-2	-1,-1	B1,B1	B1,B1	-2,-2	A1,N	A2,N	A1,B3	N,B1	N,B1	-2,-2	-2,-2	A3,N	B1,B1	N,B1	A3,B1	A2,A1	N,B1	A1,B4	N,B1	A3,N	A1,N	-1,-1	A2,N	A2,B1	-2,-2	B4,N	-2,-2	-2,-2	N,B2	B4,N	-2,-2
iteration_461	A2,B1	-1,-1	A2,N	B1,B3	A2,B5	B1,B4	-1,-1	N,B3	N,A5	N,B1	B3,B1	A2,B3	A2,B1	A3,B2	A2,B3	B2,B3	A2,B1	-2,-2	-2,-2	A4,B1	N,N	A2,B3	-1,-1	A2,A3	B3,B2	-1,-1	B3,B2	-2,-2	-2,-2	-2,-2	N,B1	A3,B2	B3,N	B3,B2	-2,-2	-1,-1	B2,N	-1,-1	-1,-1	A3,B3	A2,B3	B2,B3	A2,B2	B3,B3	A2,A3	A2,B3	-1,-1
iteration_462	B1,B3	A2,N	N,B1	B3,B3	A2,B1	A4,N	-1,-1	B3,N	-1,-1	B3,B1	A1,B1	B3,N	B3,B1	-2,-2	B3,N	-1,-1	-2,-2	A4,B3	B3,N	B3,N	-2,-2	B1,B3	-1,-1	-2,-2	N,B1	-1,-1	A1,B3	B3,B2	B3,N	-2,-2	-1,-1	-2,-2	B2,B3	A2,N	B2,B3	-1,-1	-1,-1	-2,-2	-2,-2	-2,-2	A1,B3	A2,B2	A2,A1	B2,B3	A2,B1	A2,N	A2,B1
iteration_463	A2,B2	A2,B2	A2,B2	A1,B1	-1,-1	A2,A1	B2,B1	A2,A1	N,B1	A2,B1	A1,B2	B2,B1	A2,A1	-2,-2	A1,B2	A4,A1	A2,B1	A2,B1	A1,B2	A2,B1	-1,-1	B2,B1	B2,B1	-2,-2	A1,A1	A1,B2	A4,B2	-2,-2	B3,B2	-2,-2	A4,B3	A1,A1	A1,B1	A3,A2	A1,B4	A1,N	A1,A1	A1,A1	A1,B1	A1,B1	B1,B3	A3,B4	B4,B1	B4,B1	B5,N	A3,B5	-1,-1
iteration_464	A1,B2	N,A4	A1,N	A3,B2	B2,N	A1,A4	A1,B2	A3,N	-2,-2	-1,-1	-1,-1	N,N	A3,A1	-2,-2	A3,N	-2,-2	A1,B2	A1,B2	A1,A4	-1,-1	-2,-2	-1,-1	N,A7	-2,-2	A3,N	-2,-2	-2,-2	A2,B2	A1,A3	A2,B2	A1,B2	A3,N	A3,B2	A2,B3	A2,A1	A1,B2	A3,A3	A3,N	A3,B2	A3,B2	B1,B1	-1,-1	A2,B1	A1,B1	B4,B1	B3,B4	A2,A3
iteration_465	A1,B2	B2,B2	B2,B2	B5,B2	A1,B2	A1,B3	B5,B2	B2,B2	-1,-1	B2,B5	-2,-2	B2,B5	B5,B2	A2,A2	B2,B5	A2,B1	B2,B5	B3,B2	A1,B5	A1,B5	B2,B1	-2,-2	-2,-2	A2,B5	B1,B2	A2,B2	B1,B5	-2,-2	-2,-2	N,A5	N,B6	A3,A1	B5,B2	-1,-1	N,B1	N,N	A3,B2	-1,-1	A3,B5	A1,B5	A4,A1	A1,N	A4,A1	A1,A4	-2,-2	-2,-2	A4,B2
iteration_466	N,B1	-1,-1	N,B1	B4,B1	A5,B1	A2,A2	B4,N	B1,B4	A1,N	N,B1	-1,-1	N,B1	N,B4	-2,-2	B1,B4	-2,-2	B1,B4	A1,N	A2,B4	A2,N	A1,B1	A1,B1	A1,N	-2,-2	-1,-1	-2,-2	-2,-2	-2,-2	-2,-2	A3,B1	B4,B1	-2,-2	-1,-1	A3,A2	N,B1	B1,B4	B4,B2	-2,-2	-2,-2	-2,-2	A1,A1	A3,B1	A1,B1	A1,B1	-2,-2	-2,-2	B1,B4
iteration_467	A1,N	N,B1	A1,B1	A4,A5	N,B1	-2,-2	A1,A5	A1,A5	A1,B1	A1,A5	B2,N	A1,A4	-1,-1	-2,-2	A5,B4	A4,A1	A1,A5	-2,-2	-2,-2	-2,-2	A1,A1	A1,N	A4,B2	-2,-2	A5,A4	A4,B1	A5,A4	A4,B1	A5,N	A2,N	-1,-1	-2,-2	N,B1	-2,-2	N,B1	A2,B1	-1,-1	-2,-2	-2,-2	-2,-2	A1,N	-2,-2	-2,-2	A1,N	-2,-2	-2,-2	-2,-2
iteration_468	A2,B2	A4,A1	A4,B2	B3,B4	A2,A4	B2,B3	A4,B4	-1,-1	A3,A1	B2,B3	A1,N	B2,B4	B2,B4	-2,-2	B2,B3	-2,-2	A4,B4	A4,B2	B4,B2	B4,B2	A3,B4	-2,-2	-2,-2	-2,-2	-2,-2	-2,-2	-2,-2	A1,B3	B4,B1	A1,B4	A1,B4	A3,B2	A1,B4	A1,A3	B3,B4	A1,B4	A1,A3	A1,B2	B4,B2	A3,B4	A1,A3	A1,B3	A1,A3	A1,B3	-2,-2	-2,-2	A3,A3
iteration_469	A2,B1	B1,B1	B1,B1	B3,N	A2,B1	A3,B2	B3,B1	B1,B3	-2,-2	N,B1	-2,-2	B1,B3	B1,B3	-2,-2	B1,B3	A4,N	B1,B3	B2,B1	A3,B3	B2,B3	-2,-2	-2,-2	-2,-2	-2,-2	A4,B3	-1,-1	A4,B1	-2,-2	-2,-2	-1,-1	-2,-2	A3,B2	-2,-2	N,B5	B2,N	A1,N	-1,-1	A5,B3	A3,N	B2,N	A2,A2	B5,B2	A2,B2	A2,B5	A3,B2	A3,N	B2,B2
iteration_470	N,B2	N,B5	B2,N	B2,B1	N,N	A3,N	B2,B2	B2,B1	A1,B4	N,B1	-2,-2	-1,-1	N,B1	A3,B1	N,B1	-2,-2	N,B1	B2,N	A3,B2	A3,B2	-1,-1	-2,-2	-2,-2	N,B1	A1,N	N,B1	-2,-2	A2,B2	A1,B1	A2,B3	A2,B1	B4,B1	B2,B1	N,A3	B2,B1	A2,A2	B4,B1	B1,B4	B2,B4	B1,B4	N,A2	N,B1	N,N	N,N	-2,-2	-2,-2	N,B4
iteration_471	B3,B2	A4,N	A4,B3	A2,N	A4,B3	-2,-2	A4,N	A2,B3	-1,-1	A2,B3	B2,B2	A4,N	A4,A2	B2,B2	B3,N	-2,-2	B3,N	-2,-2	A4,N	A4,N	A2,A2	B2,N	A4,B2	A2,B2	-2,-2	-2,-2	-2,-2	A2,B1	N,A5	-1,-1	-1,-1	A1,A3	N,B1	N,B5	N,B1	-2,-2	-1,-1	A1,B1	-1,-1	A1,N	A1,A1	N,N	A1,N	A1,N	-2,-2	-2,-2	-2,-2
iteration_472	A5,N	A1,B4	A5,B4	N,N	A4,B1	A1,B3	A5,N	A5,N	-2,-2	A5,N	-1,-1	A5,N	B4,N	-2,-2	B4,N	A2,B2	B4,N	A1,A5	B3,N	A1,N	-2,-2	B5,N	-1,-1	-2,-2	B2,B4	A2,N	A2,B4	N,B3	N,B4	-1,-1	N,B4	-2,-2	B3,B4	B1,B1	N,B4	-1,-1	-1,-1	-2,-2	-2,-2	-2,-2	A2,B2	N,B1	A2,N	B2,N	-1,-1	B1,B2	A2,B1
iteration_473	B3,B1	A1,A3	A1,B3	A2,N	A1,B3	-2,-2	A1,A2	B3,B1	N,B4	A2,B3	B1,B1	A1,N	A1,A2	-2,-2	A1,A2	-1,-1	A1,A2	-1,-1	-2,-2	-2,-2	N,B1	A1,B1	-1,-1	-2,-2	A2,B3	A1,B2	A2,B3	-2,-2	-2,-2	-2,-2	-2,-2	-2,-2	-2,-2	B2,B1	A4,A2	-2,-2	-1,-1	-2,-2	-2,-2	-1,-1	-1,-1	A4,B1	A2,B1	B1,B3	A3,N	A3,B2	A2,A4
iteration_474	A1,B3	A3,B1	A3,A1	A1,B2	B1,B3	A2,B1	A1,B2	A1,A1	B4,N	A1,A3	A1,A1	A1,A1	A1,A3	-2,-2	A3,B2	B3,B1	A3,B2	B2,B1	A1,A2	A1,A2	A1,B4	A1,A1	A1,A1	-1,-1	B2,B3	A3,B1	A3,B3	A1,A4	B2,B3	N,A4	A1,B2	-1,-1	A1,B3	A2,B3	A4,B2	B2,N	A1,B4	A1,B4	A1,B4	B3,B4	A2,B3	B2,B3	B3,B1	B3,B2	N,A2	B3,N	-1,-1
iteration_475	-2,-2	-1,-1	B2,B4	A2,A1	-2,-2	B1,B3	A2,B2	A2,B2	B1,B1	A2,B2	A1,A1	A2,B2	-1,-1	A2,A2	A1,B4	-1,-1	A2,B4	-1,-1	A2,B1	B2,B3	A2,B1	A2,A1	-1,-1	A2,B2	B4,B1	B4,B1	B4,B1	-2,-2	-1,-1	A1,B3	A1,A3	-1,-1	-2,-2	-2,-2	-2,-2	A1,B3	A1,N	A1,N	-2,-2	-2,-2	-2,-2	-2,-2	-2,-2	-2,-2	-2,-2	-2,-2	-2,-2
iteration_476	A1,B3	-1,-1	A4,B3	B1,B2	A1,A1	-2,-2	B3,B1	B3,B1	A5,N	-1,-1	A1,B3	A4,B2	A4,B2	B5,N	B3,B2	N,B3	B3,B1	-2,-2	-2,-2	-2,-2	A5,B1	-1,-1	A1,A4	B2,B5	B2,N	B2,N	-1,-1	A4,B1	B2,B3	A1,A1	A4,A1	B3,B2	A4,B2	A1,A1	A4,B2	A1,B2	A4,B2	B2,B3	A4,B3	A4,B2	A1,B1	A4,A1	A1,B1	A1,A4	A3,A2	A1,A3	A4,B1
iteration_477	A1,B1	B1,B3	B1,B1	A3,B1	A1,B1	B2,N	A3,B1	-1,-1	B1,B3	A3,B1	A3,B2	A3,B1	A3,B1	-2,-2	A3,B1	A1,A3	A3,B1	N,B1	A3,N	B1,B2	A3,B1	-1,-1	A3,B2	-1,-1	A1,B1	A1,B1	A1,B4	A3,B1	-1,-1	A3,B2	B1,B1	A1,N	A3,B1	-1,-1	B1,B1	A3,B1	N,B1	-1,-1	-1,-1	A1,B1	B4,B1	A5,B1	A5,B4	A5,B4	-2,-2	A1,N	A5,B1
iteration_478	A1,A4	A2,B3	A2,A1	B4,N	-1,-1	A2,A2	A1,B4	A2,N	B1,B1	A1,B4	-2,-2	-1,-1	-1,-1	-2,-2	A2,N	-2,-2	A2,N	A2,B4	A1,A2	A2,B4	A2,B1	A1,N	-2,-2	-2,-2	-2,-2	-2,-2	-2,-2	B4,B1	-1,-1	A1,B2	B4,N	A1,A1	B4,B4	A1,A4	N,B1	A1,B4	A1,B4	A1,B4	A1,B4	A1,B4	A3,B2	-1,-1	B2,N	B2,N	A1,B1	A1,B1	A1,B2
iteration_479	B2,B1	-1,-1	A3,B2	B4,N	A1,B1	A3,B1	A3,B4	A3,N	B1,B1	B2,B4	N,B5	B2,N	A3,N	-2,-2	A3,N	N,B3	B2,N	A3,A3	A3,A3	-1,-1	A3,B1	N,N	B2,N	-2,-2	A3,N	-1,-1	N,N	A1,B4	A1,N	A1,B1	A1,A1	A1,B4	B4,N	A3,B2	B4,N	A1,A1	B4,N	A1,N	B4,B4	B4,B4	N,A5	A3,N	N,A5	N,N	B1,B8	A3,B1	N,N
iteration_480	B1,B2	A4,B1	A4,B1	B3,B4	B1,B2	-1,-1	A4,B4	-1,-1	A3,A1	A4,B3	A2,A2	-1,-1	B1,B4	-1,-1	B1,B3	A2,A1	B1,B3	-1,-1	A1,B4	A4,A3	A3,B4	A2,B1	A2,B4	-2,-2	-1,-1	A2,B3	-1,-1	A1,B3	N,B5	-2,-2	B3,B4	A1,B4	N,N	B1,B3	-1,-1	-2,-2	A1,B4	-1,-1	A1,A1	A1,B1	-2,-2	-2,-2	N,B1	N,B1	A3,B2	A3,B1	B4,B1
iteration_481	A4,B1	B3,B2	A4,B3	A2,B2	-1,-1	A1,A4	B3,B2	A2,B3	A4,N	A4,B2	N,N	A4,A2	-1,-1	-2,-2	B3,B2	A5,N	A4,B2	A1,B2	A1,B3	A1,B3	A2,A4	N,A4	N,A2	-1,-1	A5,B2	A5,B3	N,N	A2,B3	-1,-1	A3,A1	B3,N	N,A5	B3,B2	A4,B1	B3,B2	A3,B3	N,B2	B2,N	B2,N	B2,N	-1,-1	A4,B3	A5,B3	A4,N	B4,N	B1,B4	B3,N
iteration_482	-2,-2	-1,-1	B2,B4	A1,N	-2,-2	A1,A2	-1,-1	A1,B2	A3,A2	A1,B4	A3,B2	A1,B2	-1,-1	-2,-2	A1,B4	B5,N	-2,-2	-2,-2	-2,-2	A1,B2	A1,A3	A3,A1	A1,B2	-1,-1	A1,N	A1,N	A1,B5	B2,N	A1,A1	A1,B4	A1,B2	N,A2	A1,N	B4,B1	-1,-1	A1,A1	N,N	N,N	A1,A2	A1,A2	-1,-1	A1,B4	A1,B4	A1,A1	N,B2	N,B1	A1,N
iteration_483	-2,-2	-2,-2	A3,A4	-1,-1	-2,-2	B3,N	A3,B2	A3,B2	-1,-1	A3,B2	N,B2	A4,A1	-1,-1	B5,N	A1,A4	A2,B2	-2,-2	-1,-1	A3,N	A3,B3	-1,-1	A1,N	A4,N	A1,B5	A1,B2	A2,A4	-1,-1	-2,-2	-2,-2	A3,A1	B3,B2	-1,-1	B3,B2	B3,N	-2,-2	A3,B3	A4,B3	A4,B3	A1,B2	A1,B3	-1,-1	-2,-2	-1,-1	-2,-2	A1,B1	A1,B3	A4,B3
iteration_484	A4,B1	A4,B1	A4,B1	A4,B1	A4,B1	A2,B3	A4,B1	A4,A4	N,A4	A4,B1	A1,B4	-1,-1	A4,B1	-1,-1	-1,-1	B3,N	A4,B1	A2,B1	A2,B1	A4,B3	A4,N	A1,A4	A4,B4	B1,B2	A4,B3	A4,B3	A4,N	A4,A1	A2,B1	-2,-2	-1,-1	A2,N	A4,B1	B3,B1	A2,A4	-2,-2	A4,A1	A4,A1	A2,B5	A1,B1	A3,B2	A4,B1	A4,A3	A4,A3	A2,B1	A2,B3	A4,A1
iteration_485	A2,B1	A1,A4	A1,B1	A1,B3	A2,A4	N,B5	A1,B1	A1,A1	-2,-2	-1,-1	A1,B1	B1,B3	A1,B1	B4,N	A1,B1	A1,A4	B1,B3	B1,B3	B1,B2	A1,N	-1,-1	A1,B1	B1,B3	A1,B4	A1,B1	A1,A1	A1,A4	A1,A1	B3,N	A2,A3	A1,B3	B4,N	A1,N	B1,B1	-1,-1	A2,B3	A1,B4	B4,N	B4,N	-1,-1	A2,B2	A1,B1	A2,B1	B1,B2	B2,N	B1,B2	-1,-1
iteration_486	A1,B3	A2,B2	B2,B3	-1,-1	A2,B3	N,B1	A2,B2	A2,B3	B2,B2	-2,-2	A2,B2	A2,B3	B3,B1	A1,A1	-1,-1	-1,-1	A2,B2	-1,-1	B2,B1	A2,N	B3,B2	A2,A2	A2,B3	A1,B3	-2,-2	-2,-2	-2,-2	B1,B1	A2,A2	B1,B4	A2,B1	B2,B3	A2,B1	N,B5	A2,B1	A2,B1	A2,B2	B1,B3	A2,A1	B1,B2	B3,B2	N,B1	N,B3	-2,-2	A1,N	B5,N	A2,N
iteration_487	B1,B2	-1,-1	A5,B1	B2,B1	A5,B2	A1,A1	A5,B1	B1,B1	-1,-1	A5,B2	A5,N	B1,B2	A5,B1	N,A5	B1,B1	N,A4	B1,B1	A1,B1	A5,A1	A5,A1	-1,-1	A5,B2	A5,B1	N,B1	N,B1	N,B1	-1,-1	A2,B2	N,B1	A1,B1	A2,N	B4,B1	A2,N	-2,-2	A1,N	A1,A2	N,B4	-1,-1	B4,N	B4,N	-2,-2	-2,-2	N,B3	-1,-1	-2,-2	-2,-2	N,N
iteration_488	-1,-1	A2,A3	A2,B2	A2,N	-2,-2	B1,B3	A2,B2	A2,A2	B1,B2	B2,N	A2,B3	A2,N	-1,-1	B2,B2	A2,B2	B2,B3	-1,-1	A2,B1	-1,-1	A2,B1	A2,B1	A2,B3	-1,-1	A2,B2	A2,B3	A2,B2	B2,B3	-2,-2	-2,-2	-2,-2	-2,-2	-2,-2	-2,-2	-2,-2	-2,-2	-2,-2	-1,-1	A1,N	-2,-2	-2,-2	B1,B2	A2,A3	A2,B2	A2,B1	-2,-2	-2,-2	A1,B2
iteration_489	A3,N	A3,B2	A3,N	B2,B1	A3,B2	A1,B1	A3,B2	A3,B2	A4,N	-1,-1	A3,B1	N,B2	A3,B2	A2,B2	A3,B1	A1,A4	N,B1	A3,B1	A3,B1	A3,B1	A4,B2	N,B1	N,B1	A5,B5	A3,A4	-1,-1	A3,A1	-2,-2	-2,-2	A3,N	B2,B1	-2,-2	-1,-1	-2,-2	-2,-2	A3,B2	-1,-1	-2,-2	-2,-2	-2,-2	-2,-2	-1,-1	N,B1	-2,-2	-2,-2	-1,-1	N,B1
iteration_490	A1,B1	A3,B1	B1,B1	N,B3	A3,B1	-2,-2	B1,B3	N,B1	A1,A1	N,B1	A1,B4	B1,B3	B1,B3	-2,-2	A1,A2	A1,A1	B1,B3	-2,-2	-2,-2	-2,-2	A1,B1	B4,B1	B4,B1	-2,-2	-1,-1	A1,B3	A1,B1	-1,-1	-1,-1	-2,-2	A2,B3	A1,A4	N,N	-2,-2	-2,-2	-1,-1	N,A4	A1,N	N,A4	N,A4	-2,-2	-2,-2	N,B1	-2,-2	A3,B1	-1,-1	N,N
iteration_491	A1,N	B2,N	B2,N	A3,B2	B2,N	-2,-2	-1,-1	A3,B2	B4,B1	A3,N	-1,-1	A3,N	A3,B2	-1,-1	B2,N	-2,-2	B2,B2	-2,-2	-2,-2	-1,-1	B2,B4	-2,-2	A3,B1	A3,A1	-2,-2	-2,-2	-2,-2	B2,B1	A3,B2	A1,A1	A3,B2	A4,N	A3,B2	A2,A2	-1,-1	A1,B2	B2,N	A3,A4	-1,-1	A4,B2	A1,B1	A3,A2	-1,-1	A3,B1	B1,B2	A2,B1	-1,-1
iteration_492	-1,-1	A1,A3	A1,B1	-1,-1	A1,B1	A3,N	A1,B5	A1,B5	A4,B4	A1,A2	A4,A1	A2,B1	A2,B1	-1,-1	A1,A2	B1,B1	A1,B5	A3,B5	A1,N	A1,A3	B4,B1	A4,B1	A1,B1	B1,B5	A1,B1	A1,B1	A2,B1	-2,-2	-2,-2	-2,-2	-2,-2	A4,N	-1,-1	-2,-2	-2,-2	-1,-1	A4,B5	-2,-2	-2,-2	-2,-2	A4,B1	-1,-1	A4,N	N,B1	-2,-2	-2,-2	A4,A4
iteration_493	A4,A1	A2,B1	A2,A4	A1,A3	A4,B1	B2,N	A1,A2	A4,A3	-1,-1	-2,-2	A1,A5	A1,A2	A2,A1	-2,-2	A4,A1	B4,N	A2,A1	A2,N	A1,B2	-1,-1	-1,-1	A1,B3	A1,B3	-2,-2	A4,B4	A4,B4	A1,N	-2,-2	-2,-2	-2,-2	-2,-2	B4,N	A1,A3	-2,-2	-2,-2	-2,-2	A1,B4	A1,N	A1,N	A3,N	-2,-2	-2,-2	A3,A2	-1,-1	-2,-2	-2,-2	A3,B4
iteration_494	A2,N	B1,B4	A2,B1	B2,N	A2,B4	N,A4	B1,B2	N,B1	-2,-2	A2,A2	A1,A2	A2,N	N,B1	A2,A1	A2,B2	A3,A1	A2,N	N,B1	-1,-1	N,B1	-2,-2	A2,N	A1,N	A2,B1	A2,A3	A3,B2	-1,-1	-1,-1	A3,B2	-1,-1	B2,B5	A2,B2	-1,-1	A3,B2	B2,N	-2,-2	A2,A3	B2,N	A3,B2	A2,A3	-1,-1	B2,B2	A1,B2	A1,B2	-1,-1	B2,B3	A1,A2
iteration_495	B3,B2	A1,A2	A1,B3	A2,A2	A2,B2	-2,-2	A1,A2	A1,A2	-2,-2	A1,A2	B3,B2	A2,B3	-1,-1	A2,B1	A2,B3	A5,N	A1,A2	-2,-2	-2,-2	-2,-2	-2,-2	A2,B3	B3,B3	A2,B1	-1,-1	A2,A5	A2,A5	A2,A2	A2,B3	A1,A3	A2,B3	B4,B1	A2,B3	N,A3	A2,A2	A2,A1	N,N	B3,B4	A2,B4	B3,B1	A1,A4	A2,N	A1,A2	N,A4	-2,-2	-2,-2	A1,B4
iteration_496	A4,B1	A1,B4	A1,B1	A3,B1	-1,-1	-1,-1	-1,-1	A1,A3	A3,B1	B1,B4	A5,N	B1,B1	A1,A3	-2,-2	B1,B1	B2,N	A3,B1	-2,-2	-2,-2	-2,-2	A1,B1	A5,B1	N,B1	-2,-2	B1,B2	-1,-1	B1,B2	A2,B1	A3,N	-2,-2	A2,A3	A3,B1	A2,A3	-1,-1	A2,N	-2,-2	A3,A2	A3,B1	A2,B1	A2,B1	B1,B4	N,B1	B1,B1	N,B1	A1,B1	A1,B1	A3,B1
iteration_497	A1,A3	A4,B1	A1,B1	B1,B4	-1,-1	-1,-1	A1,B1	-1,-1	A2,N	B1,B4	N,A3	A1,B4	B1,B1	A1,B3	B1,B1	B1,B1	B1,B1	B1,B3	A1,B1	B1,B1	A2,B4	B4,N	A1,N	A1,A6	B1,B1	B1,B1	B1,B1	N,B4	A1,B1	-2,-2	N,B1	-2,-2	A1,N	A1,B3	-1,-1	-1,-1	-2,-2	-2,-2	-1,-1	-2,-2	A2,B2	-1,-1	B2,B3	A2,B3	A2,B1	A2,B3	-1,-1
iteration_498	-2,-2	-2,-2	A2,A4	A2,A2	-2,-2	A1,A3	A2,A2	A2,A2	-1,-1	-2,-2	-2,-2	-1,-1	A2,A2	B2,B3	A2,A4	B4,B1	-1,-1	A2,A1	-1,-1	A2,A1	A2,B2	-2,-2	-2,-2	A2,B2	A4,B4	A2,B4	A2,B4	A1,A2	A1,A2	A1,B2	A1,A2	A1,B3	A1,A1	A1,A4	A1,A2	A1,A1	A1,B3	A1,A1	A1,A1	A1,B3	A3,A2	A2,A4	A4,A3	A4,A3	A3,B1	A3,A1	A4,B3
iteration_499	-2,-2	-1,-1	B1,B2	A2,B2	-2,-2	A4,A1	A2,B1	B2,B2	A3,B2	A2,B2	B2,B1	B2,B2	B2,B2	B5,N	A2,B1	-1,-1	B2,B1	A4,B1	A4,B1	-1,-1	B2,B2	B2,B2	B2,B1	B2,B5	B1,B2	B1,B2	B1,B2	A2,A2	B1,B2	-2,-2	A2,B1	B2,B3	-1,-1	B2,B2	A3,B1	-1,-1	-2,-2	A2,B2	-1,-1	A2,B2	-2,-2	B1,B3	-2,-2	-2,-2	A2,A3	A2,B2	-2,-2
iteration_500	A1,B3	A1,B3	A1,B3	B5,B1	A1,B3	A3,B2	A1,B5	B3,B5	A2,A1	A1,B1	B1,B3	A1,B5	A1,B5	A4,N	A1,B1	A1,A2	B3,B1	A1,A3	A1,A3	B5,B2	A2,B5	B5,B1	B5,B3	A4,B5	A1,A2	-1,-1	A1,B1	-2,-2	-2,-2	-2,-2	-2,-2	-2,-2	-2,-2	N,B2	B1,B5	-2,-2	N,B1	N,B1	-2,-2	-2,-2	A1,B2	N,B1	B2,B1	-1,-1	A1,B1	N,B1	N,B1
iteration_501	A2,B2	A2,B1	B1,B2	A1,B3	B1,B2	A2,A3	A1,B2	A1,B1	A1,B2	B3,B1	A4,B1	A1,B1	A1,B1	A3,A1	A1,B1	B1,B1	B3,B1	A3,B2	A2,B2	A1,A3	B2,B1	B1,B1	A4,B1	A3,B1	A1,B1	A1,B1	A1,B1	A1,B3	A1,A2	-2,-2	A1,A2	-2,-2	A1,A2	A1,A3	A1,A1	-2,-2	-2,-2	-2,-2	-2,-2	-2,-2	-1,-1	A1,A1	A1,N	A1,A1	-2,-2	-2,-2	A1,N
iteration_502	-2,-2	-2,-2	-1,-1	N,A2	-2,-2	-2,-2	A2,N	A3,N	A1,B2	-1,-1	B1,B4	N,N	-1,-1	A2,B1	-2,-2	-2,-2	-1,-1	-2,-2	A2,N	-2,-2	A3,B2	N,B1	N,B4	A3,B1	-2,-2	-2,-2	-2,-2	N,A3	N,A2	B3,B2	N,N	-1,-1	N,N	N,B2	A3,A2	N,B3	N,N	N,A4	N,A4	-1,-1	A3,B2	A2,N	A2,B2	A2,B2	-2,-2	B2,N	A1,B5
iteration_503	A2,B2	A1,A3	A1,B2	B1,B2	A1,B2	A1,A3	A1,B1	B2,B1	-2,-2	A1,B1	A2,B2	A1,B1	A1,B2	N,B5	B2,B1	A2,B3	B2,B1	-1,-1	A1,A3	A1,A1	-2,-2	B2,B1	A2,B1	B2,N	A2,B1	B3,B2	A2,B2	B2,B3	A1,B1	A2,B2	B1,B2	A4,B1	B1,B2	A3,N	A1,A4	B2,B2	B1,B1	A4,B2	A4,B2	A4,B1	B2,B3	A3,B2	B2,B2	B2,B3	B2,N	A3,B2	B2,B1
iteration_504	-2,-2	-2,-2	B2,N	A2,B1	-1,-1	B1,B3	A2,N	N,B1	A2,A3	N,B1	-2,-2	N,B1	A2,N	-1,-1	A2,B2	A1,A3	B1,B2	N,B1	A2,B1	A2,B1	A2,B1	-2,-2	-2,-2	A2,B1	-1,-1	A2,A1	A1,B2	A2,A2	B1,B1	N,N	A2,B1	A3,N	A2,B1	A2,B1	A2,B1	A3,B1	A2,A3	A3,B1	A2,A3	A3,B1	B5,N	A2,A2	A2,N	A2,B5	A1,B1	-1,-1	A2,A3
iteration_505	A2,A2	B2,N	A2,N	N,B1	A2,B2	N,B5	N,B1	N,N	-2,-2	N,N	A3,B1	A2,N	N,A2	A2,B2	N,N	N,B1	A2,B1	N,N	N,B5	B1,B5	-1,-1	A3,A2	A3,A2	B2,N	N,N	N,N	N,N	-2,-2	-2,-2	-2,-2	N,B1	A2,A1	B1,B5	A3,B1	B5,B1	-2,-2	A2,B1	A2,B1	A1,B5	A1,B1	B4,N	B1,B5	B1,B4	-2,-2	A3,N	A3,B1	B1,B1
iteration_506	A5,N	A2,B2	A2,N	N,B1	A5,B2	-2,-2	A2,N	N,B1	-2,-2	N,B1	A1,A3	A2,B1	N,N	N,A5	A2,B1	A2,A3	A2,N	-2,-2	-2,-2	-2,-2	-2,-2	A1,B1	-1,-1	N,N	A2,A2	A2,A2	A2,A3	N,B1	B1,B2	-2,-2	B1,B2	A3,B2	B1,B1	-2,-2	N,B1	-2,-2	A3,B1	-1,-1	B2,N	B2,N	-1,-1	-1,-1	N,A2	A1,B3	A3,B2	-1,-1	A3,N
iteration_507	-2,-2	-2,-2	A2,A1	A1,B1	-2,-2	B3,B2	A1,A1	A2,B1	A2,A2	-1,-1	-2,-2	A1,A2	A1,A2	-2,-2	-1,-1	-2,-2	A1,A2	A1,B3	-1,-1	-1,-1	A2,A2	-1,-1	-2,-2	-1,-1	-2,-2	-2,-2	-2,-2	B1,B1	A1,A2	A2,B3	A1,B1	A1,A4	A1,B1	A2,B2	A1,B1	A1,B3	B1,B2	-1,-1	A1,B1	A4,B1	A2,B1	A2,B1	A2,A2	A2,B1	B3,B1	A2,B3	A2,B1
iteration_508	B2,B2	A3,B2	B2,B2	A4,A2	-1,-1	N,A2	A4,B2	A2,B2	B2,N	A2,B2	A4,B1	A2,B2	-1,-1	-1,-1	A4,B2	A2,A1	A2,B2	B2,N	B2,N	A4,N	B2,B2	A4,B2	A4,A1	A3,B2	A4,A1	A2,B2	A2,B2	A4,B1	A2,A2	B1,B3	A2,B1	-1,-1	-1,-1	-2,-2	A4,A2	A2,B1	-2,-2	-2,-2	-2,-2	-2,-2	-2,-2	-2,-2	-2,-2	-2,-2	-2,-2	A1,N	-2,-2
iteration_509	-1,-1	-2,-2	A4,N	A1,B2	-2,-2	-1,-1	A4,B2	A1,A4	-1,-1	B2,N	A3,B1	A4,B2	A1,A4	A4,A2	A1,A4	B3,B1	A4,B2	A4,A2	A4,A2	-1,-1	A1,N	A4,B1	-1,-1	A4,B1	A4,B3	A1,B3	A1,B3	A1,A3	B1,B2	A1,B3	A1,B1	A2,B2	A1,B1	B1,B4	A3,B1	A1,B1	A2,B1	A2,B1	A1,B2	A1,B2	N,B5	B1,B1	B1,B5	N,B1	A3,B2	B2,B1	B1,B5
iteration_510	B2,B1	A3,B2	-1,-1	-1,-1	B2,B2	A3,A2	A3,B1	B1,B1	A1,A3	A3,B1	A4,A1	A3,A3	A3,B1	B1,B3	-1,-1	B5,N	A3,B1	A3,B1	A3,A6	A3,B1	A1,B1	A3,A4	-1,-1	B1,B1	A3,N	A3,B5	A3,B5	A3,B1	B1,B3	-1,-1	B1,B1	N,B5	B1,B1	-2,-2	B1,B1	A3,B1	B1,B5	B1,B5	N,B1	B1,B5	-2,-2	-1,-1	-2,-2	-2,-2	-2,-2	N,B1	-2,-2
iteration_511	B2,B2	-1,-1	A2,B2	A3,B1	A2,B2	A4,B1	A2,A3	A2,B1	-2,-2	B2,B1	B5,N	-1,-1	A2,B1	A1,A4	A3,B2	B2,B1	B2,B1	A4,A3	A4,A3	A4,A2	A2,A2	A3,B5	-2,-2	A2,A1	-1,-1	A3,B2	A3,B2	A3,B1	B1,B1	-2,-2	A3,B1	A2,B3	A3,B1	A1,B2	B1,B1	-1,-1	B1,B3	A3,A2	A3,B3	A3,A2	A5,N	B2,B1	A5,B2	B2,N	N,A2	A1,N	B2,B1
iteration_512	A1,B4	B2,B2	A1,B2	A4,B3	A1,B2	A2,A1	A4,B2	A1,A4	A2,B3	A1,B3	-2,-2	A1,A4	A1,B3	B2,B2	B2,B3	A2,A2	B2,B3	A4,A2	A2,B2	A4,A2	A2,A4	-2,-2	-2,-2	B3,B2	A2,B2	A2,B2	A2,B2	A4,B1	B3,B1	-1,-1	A4,B3	B3,B2	A4,B3	A1,B2	A4,B3	B3,B2	A4,B3	B3,B2	B3,B3	A4,B3	B1,B2	A4,B2	A4,B1	B2,B2	N,A2	A1,N	A5,B5
iteration_513	-2,-2	-2,-2	A5,N	A2,B1	-2,-2	-2,-2	A2,N	A5,B1	B2,B2	-1,-1	A1,B3	A2,A5	A2,N	A1,B1	N,B1	A4,N	A2,N	-2,-2	A2,N	A2,N	A5,B2	A2,B3	A1,A2	A2,B1	A4,B1	N,B1	N,B1	A2,B1	B1,B4	A1,B1	A2,B1	A4,B1	B1,B4	A2,B1	A2,B1	A2,B1	B1,B1	B1,B4	B1,B4	A4,B1	B2,B1	A2,B1	B1,B2	B1,B2	A1,B3	A1,A2	B1,B2
iteration_514	B4,N	A5,N	B4,N	B1,B1	A5,B4	-2,-2	N,B1	B1,B4	-2,-2	N,B1	-2,-2	N,B1	B1,B4	A2,B2	B1,B4	A1,A1	-1,-1	N,B1	A3,B5	N,N	-2,-2	-2,-2	N,B1	A2,B1	A1,B4	A1,B1	A1,B1	B1,B1	-1,-1	A1,A1	B1,B1	B4,B1	B1,B1	B3,B2	B1,B1	A1,B1	B4,B1	B1,B4	B1,B4	B1,B4	A3,A1	B3,B1	A3,B1	A3,B3	-2,-2	-2,-2	B1,B4
iteration_515	-1,-1	A4,B1	B1,B2	A3,A2	B1,B2	B5,N	A3,B1	A3,B1	B1,B1	A2,B1	B4,N	A2,B2	A2,B2	A2,B2	A2,B1	B2,N	A3,B2	N,B1	A3,B5	A3,N	B1,B1	A2,B4	A2,N	A2,A2	A2,N	B1,B2	A2,B2	A3,B2	A2,B2	A3,B1	B2,B2	B4,B1	A3,A2	B1,B2	A3,A2	B1,B2	-1,-1	A3,B4	A3,B1	A3,B1	N,A4	A3,B1	N,N	A3,A2	-2,-2	-1,-1	-1,-1
iteration_516	A3,N	A3,A2	A3,A3	-1,-1	A2,A3	B3,B2	A3,B1	A3,A5	N,A3	-1,-1	A4,A1	A3,B1	-1,-1	B3,B2	A3,A5	A1,B4	A3,A5	A3,B3	B1,B2	B1,B3	A3,N	A3,A4	A3,A4	A3,B3	-1,-1	A1,A5	A3,B4	A3,B1	A5,N	N,B5	A3,A5	A2,A3	N,B1	A1,B2	A3,A5	A3,N	A3,N	-2,-2	A2,B1	A2,N	A3,B1	A1,A5	A3,A1	A1,B1	N,B2	B2,N	A1,A3
iteration_517	A2,N	B1,B1	A2,B1	N,B1	A2,B1	A1,A2	A2,N	B1,B1	A1,A1	B1,B1	A1,B1	-1,-1	A2,N	N,B5	B1,B1	A3,B2	B1,B1	A1,N	-1,-1	A2,N	A1,B5	A1,B1	A2,B1	N,N	B2,B1	A3,B1	A3,B1	A2,B1	N,B3	-1,-1	N,B1	-2,-2	N,B1	B3,N	A2,N	N,B1	-1,-1	-2,-2	-1,-1	-2,-2	A3,N	A2,B3	B3,N	A2,A3	-2,-2	-2,-2	N,B1
iteration_518	A2,N	N,B1	A2,B1	B1,B2	-1,-1	A2,A3	A2,B1	B1,B1	A2,B2	A2,B1	B1,B1	A2,B2	A2,B1	B1,B4	B1,B2	-1,-1	A2,B1	A3,B1	A3,B1	A2,B1	B2,B1	A2,B1	B2,B1	B1,B1	A3,B2	-2,-2	-2,-2	-2,-2	-2,-2	-2,-2	-2,-2	-2,-2	-2,-2	A1,B4	B1,B2	-1,-1	N,B1	-2,-2	-2,-2	-2,-2	A1,B3	A1,B1	A1,B1	A1,B3	B3,B1	A1,B3	-1,-1
iteration_519	A2,B1	B3,N	A2,B3	N,B1	A2,B3	-1,-1	B3,B1	B3,B1	A1,A1	A2,N	A1,B4	A2,N	B3,B1	A4,B1	A2,B1	A1,B2	A2,N	A2,B3	A2,B1	A2,B3	A1,B1	A1,A2	A2,B4	B1,B1	B2,B1	A1,A2	A1,B1	-1,-1	-2,-2	A2,A2	B3,B1	N,A4	N,B1	A1,B1	N,B1	A2,B3	N,N	-1,-1	N,B1	-1,-1	B1,B1	B1,B4	A1,B1	N,B1	-2,-2	-1,-1	A1,N
iteration_520	B4,N	A2,N	A2,B4	A3,N	N,N	-1,-1	A2,N	B4,N	N,A5	A2,N	-2,-2	A2,A3	A3,B4	A4,A1	B4,N	N,A2	B4,N	N,B1	A2,N	A2,B1	N,N	-2,-2	-1,-1	A3,A4	N,N	A2,N	A2,N	B4,N	A3,N	-1,-1	N,N	-1,-1	B4,N	A1,B1	A3,B4	N,B2	A4,N	A4,N	A4,N	A4,B4	A4,N	N,B1	A4,B1	A4,B4	A3,B1	-1,-1	A4,A4
iteration_521	-2,-2	-2,-2	N,B1	N,N	N,B1	A3,B2	N,B1	N,B1	-2,-2	N,N	B2,B2	N,N	-1,-1	A1,B1	N,N	A3,B1	N,N	B2,N	B2,B1	A3,N	-2,-2	N,B2	N,B2	N,B1	A3,N	N,B1	A3,N	A1,N	N,B4	A1,B1	-1,-1	N,B3	A1,N	A3,B2	N,N	A1,N	N,N	A1,N	N,N	B3,N	A2,B1	-1,-1	A2,N	N,B1	-2,-2	-1,-1	N,B4
iteration_522	A2,A3	A1,B3	A2,B3	-1,-1	A3,B3	B4,N	A2,B4	A2,B4	N,A4	-1,-1	B5,N	A2,A1	-1,-1	B1,B4	B3,B4	-1,-1	A2,A1	A2,A1	A2,A1	A1,B4	B4,N	-1,-1	A1,B5	A1,B1	-2,-2	-2,-2	-2,-2	A1,B4	A1,B4	A2,B2	A1,B4	B2,B1	A1,A1	A3,A2	A1,A1	A2,B4	A1,B1	A1,B2	A1,B2	A1,B1	-2,-2	A1,A2	-1,-1	-2,-2	A1,B3	A3,B3	N,B1
iteration_523	A5,N	B2,B3	-1,-1	B2,N	A5,B2	B1,B1	A5,N	B2,N	-2,-2	A5,B2	A1,A4	A5,B2	B2,N	A2,B3	B2,N	N,B1	A5,N	N,B1	N,B1	A5,B1	-2,-2	A5,A4	A1,B2	B3,B2	N,B1	B1,B2	B1,B2	-1,-1	-1,-1	-2,-2	-2,-2	-2,-2	-2,-2	B1,B1	N,A2	-2,-2	N,B4	-2,-2	-2,-2	-2,-2	-1,-1	N,B1	A1,B2	A2,B1	A2,B1	A2,B1	B2,N
iteration_524	-1,-1	B3,B1	A5,B3	B2,B3	A1,B2	B2,B1	A1,B3	B3,B1	A1,B3	-1,-1	A3,B2	B3,B2	A1,B2	A2,A3	-1,-1	-2,-2	-1,-1	B3,B1	B3,B1	B3,B2	A1,B2	A3,B2	A3,B3	A2,B2	-2,-2	-2,-2	-2,-2	A2,B2	-1,-1	B2,N	A2,A1	-2,-2	A2,A1	A2,N	B2,B3	A1,B2	-1,-1	-1,-1	-2,-2	-2,-2	A3,B2	A2,B3	A3,B3	A2,B2	-2,-2	-2,-2	A1,B3
iteration_525	N,B3	A1,B4	B4,N	B3,B2	A1,N	A1,B3	B2,N	-1,-1	-2,-2	N,B2	A4,N	B2,B4	N,B3	-2,-2	N,B2	B1,B1	N,B3	A1,N	A1,N	A1,B2	-2,-2	A4,B2	A4,B2	-2,-2	N,B1	B1,B2	N,B1	A1,B3	B2,B1	A3,N	-1,-1	A2,N	-1,-1	A2,B2	B3,B2	A3,B2	B2,N	A2,B2	B3,N	B2,N	B1,B4	A2,B3	A2,B4	A2,B1	B1,B2	A2,B1	-1,-1
iteration_526	A2,N	B2,N	A2,B2	A1,B2	A2,B2	A1,N	B2,B2	A2,B2	A1,A2	A2,A1	B3,B1	A1,B2	A2,B2	-1,-1	A2,B2	B4,N	A2,A1	A1,B2	A1,B2	B2,N	A2,A1	B2,B3	A1,B3	A2,A1	B2,N	B2,B4	B2,B4	-1,-1	B2,B2	-1,-1	A1,B2	A3,A1	B2,B3	A1,A3	A1,B2	B2,B2	A3,B3	-1,-1	A3,B2	A1,B3	A3,B2	A1,A1	A1,B2	-1,-1	B2,B3	A1,B2	B2,B3
iteration_527	A2,A1	-1,-1	A2,B1	N,B1	A1,B1	A1,B4	N,B1	A2,N	A2,B2	B1,B1	A3,A1	N,B1	B1,B1	A3,A2	A2,B1	B1,B2	N,B1	A1,N	-1,-1	A1,B1	A2,A2	A3,B1	A3,N	A3,B1	B1,B1	B1,B2	B1,B2	-1,-1	-2,-2	-2,-2	N,B1	-2,-2	-2,-2	A5,N	N,B1	-2,-2	-2,-2	N,B1	-2,-2	-1,-1	B3,B1	A5,N	N,B1	A5,B3	-2,-2	-2,-2	N,B1
iteration_528	N,A3	N,B5	N,N	A3,A2	B5,N	-2,-2	N,A3	A3,N	B2,B1	N,A2	A2,B2	N,A3	-1,-1	-2,-2	N,A2	N,B2	N,A3	-2,-2	-2,-2	-2,-2	A3,B2	A2,N	A2,A3	-2,-2	A2,N	N,N	B2,N	-1,-1	-2,-2	-2,-2	A1,N	A2,B1	A3,A2	-2,-2	A1,N	-2,-2	A2,A3	A3,B1	A3,B1	B1,B3	-2,-2	-2,-2	-2,-2	-2,-2	-2,-2	-2,-2	-2,-2
iteration_529	B1,B2	-1,-1	B1,B1	A5,A1	-2,-2	A1,B3	A1,B1	A5,B1	A4,A1	A5,B1	A4,N	A1,B1	A5,B1	A2,B3	-1,-1	A4,N	A1,B1	A1,B1	A1,B3	B1,B3	A4,B1	N,B1	A4,B1	A2,B1	A4,B1	-2,-2	-2,-2	-1,-1	-2,-2	A1,B1	A1,N	A1,B2	A1,A5	B1,B2	A5,A1	A1,N	A1,A1	A1,B2	A1,A1	-1,-1	A3,N	A5,B2	B2,B5	A3,B2	A5,N	A5,B1	A1,N
iteration_530	A2,B1	A4,N	A4,B4	B2,N	N,B1	A1,A1	N,B1	-1,-1	-2,-2	N,N	N,A5	N,N	N,N	A1,B3	-1,-1	A1,B2	N,N	A1,N	A1,N	A1,N	-2,-2	N,N	N,A5	A1,N	A1,B2	B2,B1	A1,B2	A2,B2	N,B1	B1,B3	A2,B1	B1,B2	-1,-1	-1,-1	B2,N	B1,B1	-2,-2	-2,-2	-2,-2	A2,B1	A1,B4	B2,B1	B4,B1	A1,B2	-1,-1	-2,-2	-2,-2
iteration_531	-2,-2	-2,-2	-1,-1	A1,N	-1,-1	-2,-2	-2,-2	N,A3	N,A2	-2,-2	A1,B4	-1,-1	A3,N	A1,B3	-2,-2	-2,-2	-1,-1	-2,-2	-2,-2	-2,-2	N,N	A1,A2	-1,-1	A3,B3	-1,-1	-2,-2	-2,-2	A1,B1	B4,N	B1,B3	A1,B4	A2,B2	A1,B4	-2,-2	-1,-1	A1,B1	A1,A2	B4,B2	A1,A2	B4,B2	-2,-2	A1,N	-1,-1	-2,-2	-1,-1	-2,-2	-2,-2
iteration_532	A1,B4	A1,B4	A1,B4	A3,B3	B4,B4	-1,-1	A3,B4	A1,B3	A1,B3	B4,B3	B3,B1	-1,-1	B4,B3	A2,B3	A1,A3	N,B4	-1,-1	-1,-1	B4,N	B4,N	B3,B3	A1,B3	A1,B3	A2,B4	A3,N	A1,N	-1,-1	A3,B2	B3,N	-2,-2	B2,N	A4,N	-1,-1	A3,N	A3,N	-2,-2	A4,B2	-1,-1	-1,-1	N,N	A1,A4	A3,N	A1,A3	A1,N	A1,B3	A1,A3	A4,A1
iteration_533	A4,A1	A3,B1	A3,A4	A1,B1	A3,A4	A2,B2	A1,A4	A3,B1	-2,-2	A4,B1	B2,B1	A1,A3	A1,A3	-1,-1	A1,A4	N,A5	A1,A4	A4,B2	A2,A4	A2,A4	-1,-1	A3,B2	-1,-1	A1,B4	N,A4	-2,-2	A1,N	-1,-1	A1,N	A4,B1	A4,A1	B3,B2	A4,N	N,A2	A4,A1	-1,-1	A4,B2	B2,N	A4,B3	B3,N	B1,B1	A1,N	A1,B1	A1,B1	A3,B2	B2,N	B1,B2
iteration_534	B4,B1	A3,B2	A3,B4	B4,N	B2,B4	N,A3	A3,B4	B4,B4	-1,-1	A3,B4	A4,A1	A4,B2	A3,B4	N,B5	-1,-1	-2,-2	A3,N	B4,N	A3,N	B4,N	A5,B4	A4,A1	A4,A4	A3,N	-2,-2	-1,-1	-2,-2	B4,N	B4,B1	-2,-2	N,B4	A2,B1	N,B1	A2,B2	B4,B4	-2,-2	B1,B1	N,B1	A2,N	B1,B1	-1,-1	A2,B4	A2,B1	B4,B1	B1,B1	A2,B1	A2,B1
iteration_535	A1,B3	B1,B3	B3,B1	A1,B1	-1,-1	A1,B3	B1,B3	B1,B3	N,B4	B1,B3	-2,-2	B1,B1	A1,B1	A1,B1	A1,B1	A1,A1	B1,B3	A1,B1	B3,B1	A1,A3	N,B1	-1,-1	-1,-1	A1,B1	A1,A1	A1,A1	A1,B1	A1,A1	A1,B1	-2,-2	A1,A1	A3,B2	A1,A1	A2,A1	A1,B1	-1,-1	A3,A1	A3,A1	A1,B2	A3,A1	B1,B3	A1,A2	A2,B3	A2,B1	-2,-2	-2,-2	A1,B3
iteration_536	-2,-2	-2,-2	N,A2	N,A5	-2,-2	N,A3	N,A5	N,A5	-2,-2	-1,-1	B1,B4	N,N	A2,A5	A3,B2	A5,N	B4,B1	N,A5	N,N	N,A3	N,A3	-2,-2	-1,-1	N,B1	A3,A2	A5,B1	A5,B1	A5,B4	-1,-1	-1,-1	A4,B1	A3,A5	-2,-2	-2,-2	A3,B2	N,N	A3,B1	A5,A1	-2,-2	-2,-2	-2,-2	-1,-1	A3,N	A3,B4	A1,N	B1,B1	A3,B1	A5,B4
iteration_537	B2,N	B2,N	B2,B2	A1,B1	B2,N	-1,-1	B1,B2	A1,B2	N,B4	B1,B2	B1,B2	A1,B2	-1,-1	A1,B3	A1,B2	A1,B3	A1,B2	A1,B1	-1,-1	-2,-2	A1,N	B2,B1	A1,B1	B3,B2	B3,B2	-1,-1	A1,A1	A1,B1	A1,A4	-1,-1	A1,A4	A1,N	A4,B1	B2,B2	A1,B1	-2,-2	A4,N	A4,A1	-1,-1	A1,B1	N,B4	B1,B2	N,B1	B2,N	B1,B1	B2,B1	N,B1
iteration_538	-1,-1	A2,B1	A2,B2	A2,B1	B1,B2	A2,A2	A2,B2	B2,B1	A3,B2	A2,B1	B3,B2	A2,B1	B2,B1	-2,-2	A3,B4	-1,-1	A2,B2	A2,A2	A2,A2	A2,B2	-1,-1	B1,B2	A2,B3	-2,-2	A3,A2	A3,A2	-2,-2	A2,A2	A4,B1	-2,-2	A4,A2	A3,A1	A2,B1	A1,A4	A2,B1	-2,-2	A2,A3	A2,A3	-1,-1	A2,A1	-2,-2	A2,A1	-2,-2	-2,-2	-2,-2	-2,-2	-2,-2
iteration_539	-2,-2	A4,B4	B4,B1	A3,N	-2,-2	A3,B2	A3,N	-1,-1	-2,-2	N,N	-1,-1	-2,-2	N,B5	A1,B4	B5,N	A4,B1	A3,B5	A3,B2	B2,N	A3,N	A1,N	-2,-2	-2,-2	B4,N	-1,-1	N,B1	A4,B5	B2,N	A3,A1	A3,B2	A3,N	A1,A2	A3,B2	N,A2	A1,B2	A3,A3	A3,A2	A1,B2	A3,A1	A3,A1	-2,-2	A1,N	-2,-2	-2,-2	-2,-2	-2,-2	-2,-2
iteration_540	A1,B1	A3,B2	A3,A1	-1,-1	A3,B1	B2,N	A1,B3	A3,B3	-1,-1	A1,B1	-1,-1	A3,B3	A1,B3	A1,B4	-1,-1	-2,-2	A3,B1	A1,N	A1,B2	B3,B2	A2,B3	A3,A3	A1,B3	B3,B4	-2,-2	N,B1	-2,-2	A3,B1	A1,B3	A4,N	A3,B3	-1,-1	A3,A1	B4,N	A1,B1	A3,A4	A1,A1	-2,-2	-2,-2	-2,-2	B2,B3	A1,B4	A1,B3	A1,B2	A4,B1	N,B1	A1,A1
iteration_541	A3,B1	B2,B2	A3,B2	A2,B3	B1,B2	-2,-2	A3,A2	B2,B3	A3,A1	A3,A2	A1,B4	A3,A2	A3,A2	A1,B2	B2,B3	A3,A2	A3,B3	-2,-2	-2,-2	-2,-2	A3,B3	A1,A2	A1,A1	A3,B2	A2,B2	A3,B2	-1,-1	A1,A2	B3,B1	A4,A1	A1,B3	B1,B3	A1,B3	A1,A1	A1,B1	A4,B3	A1,B3	A1,B1	B3,B1	B3,B1	N,B3	A1,B1	N,B1	N,B1	B1,B2	A1,B1	B3,B1
iteration_542	N,B3	A3,B2	A3,N	A1,B2	A3,N	N,B3	A1,N	A1,N	-2,-2	B2,N	-2,-2	B2,N	A1,N	-2,-2	A1,A3	B4,N	A1,N	N,N	-1,-1	N,N	-2,-2	-1,-1	B2,N	A1,N	A3,B4	A1,N	A1,B4	A1,B3	A2,B2	-2,-2	B3,B2	A2,N	-1,-1	B1,B1	A2,B3	-2,-2	A2,B3	B3,N	A2,N	B3,N	A4,B1	B3,B1	A4,B1	A4,B3	-2,-2	-1,-1	A4,A2
iteration_543	-2,-2	-2,-2	B3,N	A3,A1	-2,-2	B1,B3	A3,N	A1,N	-2,-2	A3,N	A4,B1	A1,B3	A3,N	A3,B2	A1,N	-2,-2	A3,B3	N,B1	B3,N	B3,N	-2,-2	A4,A1	A1,B1	A3,A3	-2,-2	-2,-2	A1,N	A1,A1	A3,B2	-2,-2	A3,A1	A1,A1	N,B1	-1,-1	-1,-1	-2,-2	A1,A2	A1,N	A1,A4	A1,A2	-2,-2	-2,-2	N,B1	-1,-1	-1,-1	-2,-2	-2,-2
iteration_544	N,B1	A1,B2	-1,-1	A4,N	A1,A8	-2,-2	A4,N	A1,N	-1,-1	-2,-2	-1,-1	A1,N	-1,-1	B2,B2	A1,N	B2,B2	-1,-1	-2,-2	-1,-1	-2,-2	-2,-2	-2,-2	-1,-1	A4,B2	B2,N	A1,B2	B2,N	A4,B1	B2,N	A1,A3	N,B1	A1,B4	A4,B2	A2,B2	A4,N	A1,B1	A4,B4	A4,B4	A4,B4	A4,B4	-1,-1	-1,-1	A2,B1	A2,B1	N,B5	B2,N	A4,B1
iteration_545	B3,N	A2,A2	A2,N	N,A3	A2,B3	-2,-2	N,A3	N,N	B1,B4	N,N	B1,B3	A2,N	N,N	A3,B2	A2,A3	B1,B1	N,A3	-2,-2	-2,-2	-2,-2	N,B1	-1,-1	N,B1	A3,N	A2,B1	A2,B1	B1,B3	N,B3	N,A3	B5,N	N,N	A4,N	B3,N	B3,B1	A3,N	N,B5	A4,B3	A4,N	A4,B3	A4,B3	-1,-1	A3,B1	B1,B3	A3,N	A1,A2	A1,B3	-1,-1
iteration_546	-2,-2	-2,-2	-2,-2	-2,-2	-2,-2	-1,-1	-2,-2	-1,-1	-2,-2	-1,-1	N,B1	A2,N	A2,N	B4,B1	-2,-2	-2,-2	-1,-1	A1,N	-2,-2	A1,N	-2,-2	N,B1	A2,B1	A2,B4	-2,-2	-1,-1	-2,-2	-2,-2	-2,-2	-2,-2	-2,-2	A3,B2	A2,N	B3,N	A3,N	-2,-2	B2,N	A3,A2	A3,A2	A2,B2	A1,A1	A3,B3	A1,B3	A3,A1	-2,-2	B3,N	A1,N
iteration_547	A1,B4	A3,B4	A2,B4	A1,A1	A2,B4	-1,-1	A2,A1	A2,A1	-2,-2	A2,A1	B4,B1	A2,A1	A2,A1	-2,-2	A1,B4	-1,-1	A1,B4	-2,-2	-2,-2	-2,-2	-2,-2	A2,B4	A1,B4	-2,-2	B4,N	A1,B3	A1,N	A1,B2	A1,B3	-1,-1	A1,A1	A2,A2	A1,B3	A1,A1	B2,B3	A1,A2	A1,A2	-1,-1	A2,B3	A1,A2	A1,B1	A1,B2	B2,B1	A1,B2	A1,B3	A1,A1	A2,B2
iteration_548	-1,-1	A2,B2	B2,B4	B2,B3	A2,B4	-2,-2	-1,-1	B4,B2	-2,-2	B2,B3	A2,A1	B2,B2	B4,B2	A1,B1	B2,B2	A1,B4	B4,B2	-2,-2	-2,-2	-2,-2	-1,-1	A2,B2	A2,B2	A1,B4	A1,B2	-1,-1	B4,B2	B2,B3	B2,B2	A2,B2	B2,B2	-2,-2	-1,-1	A3,B1	B2,B1	A2,B2	-2,-2	-2,-2	-2,-2	-2,-2	A4,N	A3,B2	B2,N	A3,A4	A1,B3	A1,A3	B2,N
iteration_549	N,A5	A2,B2	B2,N	A1,B2	A2,N	A4,B1	B2,B2	A1,B2	A1,B3	A1,B2	N,B4	B2,B2	B2,N	-2,-2	A1,B2	A1,A3	A1,N	A4,B2	B1,B2	B1,B2	A1,B3	B2,N	B2,B4	-2,-2	A1,A1	A1,A1	A1,A1	A2,B2	A1,B4	-2,-2	-1,-1	A1,B4	A2,B4	-2,-2	A2,B4	A5,B5	A2,A1	A2,B4	A2,B4	A1,B4	A2,B1	-1,-1	B1,B2	A2,B2	-2,-2	-2,-2	A1,B1
iteration_550	A1,A1	A2,B2	-1,-1	A2,A2	A1,B2	B2,B2	A2,A1	A2,B2	A1,B3	-1,-1	B1,B1	A2,B2	-1,-1	B2,N	A2,B2	B1,B1	A2,A1	A1,B2	A2,B2	A2,B2	-1,-1	B2,B1	-1,-1	A2,B2	B2,B1	A2,B1	B2,B1	A2,A2	A2,A3	B2,B1	A2,A3	N,A5	A2,A2	A5,N	A2,A2	A2,B2	N,A2	A2,N	-2,-2	A2,N	B4,N	A5,A2	A5,B4	A5,N	-2,-2	A5,N	A5,N
iteration_551	-2,-2	-1,-1	A1,N	A1,N	-2,-2	B2,B3	A1,A1	A1,A1	-1,-1	A1,A1	B1,B1	A1,N	A1,A1	A3,A1	N,B5	N,A3	N,N	A1,B3	A1,B2	A1,B2	A1,N	A1,B1	N,B1	A1,A3	N,N	N,N	-1,-1	-2,-2	-2,-2	-2,-2	A1,N	-2,-2	-2,-2	B2,B1	A1,A2	-2,-2	-2,-2	A1,N	-1,-1	-2,-2	A3,B1	A1,B2	-1,-1	-1,-1	A2,B3	-1,-1	-2,-2
iteration_552	A4,N	A1,B3	A4,B3	A1,B1	A4,B3	-1,-1	-1,-1	A4,B1	A1,B3	A4,A1	B3,B2	A1,B3	A4,B1	-1,-1	A1,B3	A1,A3	B3,B1	-2,-2	-2,-2	-2,-2	B3,B1	A1,B3	A1,B3	B1,B1	A1,A1	A1,A3	A1,A3	-1,-1	B1,B1	A2,A2	A3,B1	A1,B2	A1,B1	A1,B1	A1,B1	A3,A2	A1,B1	A1,B1	B1,B2	A1,B2	-1,-1	A1,B1	B1,B2	B1,B2	N,A4	A1,N	B1,B2
iteration_553	-2,-2	-2,-2	-1,-1	A2,A3	A1,N	A2,B1	-1,-1	A2,A3	A1,B4	-2,-2	A3,B1	A2,A2	-2,-2	-2,-2	A2,A1	A4,B1	-2,-2	A2,B1	A1,N	A2,A2	A2,B4	A2,B1	A2,B1	-2,-2	A2,B1	-1,-1	A2,B1	-1,-1	A2,N	B3,N	A3,N	A3,B1	A2,B2	A2,N	A2,A3	A3,B3	A2,B1	A2,B1	A3,B2	A2,A3	B3,N	A2,A2	A2,B3	A2,B3	-2,-2	-1,-1	A2,B1
iteration_554	A1,N	A3,B1	A3,A1	N,N	A1,B1	B1,B6	A3,N	A1,N	N,B4	A1,N	A2,B3	A3,N	N,A3	-2,-2	A1,N	B1,B3	-1,-1	-1,-1	A3,B1	N,B1	N,N	A3,B3	B3,N	-2,-2	N,B1	A1,B3	A1,B1	A3,N	N,B1	A1,B3	N,B1	A1,B1	A3,N	A2,A2	A3,B1	-1,-1	A3,B1	A3,B1	-1,-1	N,B1	A4,N	A3,A2	A4,A3	A3,A4	B1,B4	A2,B1	A4,B1
iteration_555	A3,B1	A5,B4	-2,-2	-1,-1	A3,B2	B2,B3	A1,B1	A1,B1	A2,A2	A2,B2	A2,A2	A2,B2	A1,B2	A4,A1	A1,B1	-2,-2	A2,B1	A1,B2	B1,B2	B1,B3	A2,B1	A2,A2	A2,A2	A4,B2	-1,-1	-1,-1	-1,-1	A2,B3	A1,N	-1,-1	A2,A1	B2,N	B3,N	A4,N	B3,N	-2,-2	B2,N	N,B2	N,B2	B3,N	A1,B3	A4,B3	A1,B3	A1,B3	-2,-2	-2,-2	B3,B2
iteration_556	-1,-1	A4,B1	A1,B1	A4,B2	A4,B1	N,B4	A4,B1	A4,B1	A1,B2	A1,A4	B5,N	A1,B2	A1,A4	-2,-2	-1,-1	-1,-1	A1,B2	N,B1	-1,-1	-1,-1	B2,B1	A1,B5	A1,N	-2,-2	A4,B2	A4,B2	-2,-2	B2,B3	A4,N	B1,B2	B3,N	N,B2	N,B3	B1,B1	B2,N	N,B1	B3,N	B3,N	N,N	N,B2	A3,N	N,B1	N,B1	A3,B1	-2,-2	-2,-2	B1,B3
iteration_557	A1,A1	A1,A1	A1,A1	A1,A2	A1,A1	N,A4	A1,A2	A2,A1	B2,B2	A1,A2	-2,-2	A1,A2	A1,A1	B2,N	A1,A1	A2,B1	A1,A1	A2,N	A1,N	A2,A4	A2,B2	-2,-2	-2,-2	A1,B2	A1,B1	N,N	A2,A1	A1,B2	-1,-1	N,A5	A2,B2	A3,B2	A2,B2	B4,B1	A1,B2	A2,N	A2,B2	-1,-1	A2,A3	A2,B2	A2,A3	A1,B4	A2,B4	A2,B4	A4,N	A4,B4	A2,B2
iteration_558	-2,-2	-2,-2	N,B2	N,N	-2,-2	A1,A4	N,N	B2,N	-1,-1	N,B2	A3,A1	B2,N	-1,-1	A1,B3	-1,-1	A2,B1	N,A3	N,A4	N,A4	A1,N	A2,B2	-1,-1	A3,B2	-1,-1	-1,-1	N,B1	N,B1	-1,-1	N,A2	-2,-2	N,B1	N,B3	N,A2	B5,N	A2,N	-2,-2	A2,N	A2,N	A2,N	N,N	-1,-1	A2,B5	B5,B1	A2,B1	-1,-1	-2,-2	-1,-1
iteration_559	A3,B2	B3,N	B2,B3	N,N	A3,N	A5,N	B2,N	N,B2	-2,-2	N,B2	A2,B1	N,B3	N,B3	-2,-2	N,B2	-2,-2	N,B2	A5,B2	A5,N	A5,B2	B2,N	N,B1	B1,B3	-2,-2	B2,N	-2,-2	-2,-2	N,B4	-1,-1	A1,A2	B4,B5	N,B2	N,N	-1,-1	-2,-2	A1,B4	N,B2	N,B2	N,B2	N,N	-2,-2	-1,-1	-2,-2	-2,-2	A3,N	A3,B1	-2,-2
iteration_560	B1,B1	A2,A1	A2,B1	-1,-1	A1,B1	A1,B1	N,N	A2,B1	-1,-1	B1,B1	A4,B1	B1,B1	A2,A2	A3,B2	A2,B1	A1,B4	A2,A2	A1,B1	A1,B1	A2,B1	A2,A2	B1,B1	B1,B1	A3,A2	A2,B4	B4,B1	A1,B1	A3,A2	B1,B2	A1,A4	A3,B1	-1,-1	A3,B1	B4,N	-1,-1	A3,A1	A3,B1	B1,B4	-1,-1	A3,B4	-1,-1	-2,-2	N,B4	-1,-1	A2,A2	A2,B4	A3,N
iteration_561	A1,N	B1,B3	-1,-1	-2,-2	N,B1	A1,B2	B1,B2	-1,-1	N,A5	-2,-2	-2,-2	-2,-2	-2,-2	A3,B2	B1,B2	A3,B1	-2,-2	A1,B1	B2,B2	B2,B1	N,N	-2,-2	N,B1	A4,B3	A3,B2	A3,B1	B1,B1	-1,-1	-2,-2	-2,-2	-1,-1	-2,-2	-2,-2	A4,B1	-1,-1	-2,-2	N,B1	N,B1	-2,-2	N,B1	A4,A1	B1,B2	A4,B2	A4,B1	A4,A1	A4,B1	A4,B1
iteration_562	B3,N	A4,B1	A4,B3	A1,B1	A4,B3	A4,B1	A1,B3	A1,B3	-1,-1	A4,B1	A2,B3	A4,B1	A4,B1	B1,B1	B3,B1	-2,-2	-1,-1	A1,B1	-1,-1	A4,B3	A1,N	A4,B3	A2,B1	B1,B1	-2,-2	-1,-1	-2,-2	A1,B3	N,N	A3,A1	A1,B1	-1,-1	A1,B1	B2,B2	A1,B1	A1,A3	A1,A3	A1,A3	-1,-1	A1,A2	A1,A4	B1,B2	-1,-1	A1,B2	-2,-2	-1,-1	A3,B1
iteration_563	A4,A1	B3,N	A4,B3	A1,A3	A1,N	-2,-2	A4,A3	A4,A1	A2,B2	A4,A1	-2,-2	A4,A3	A4,A3	-2,-2	A4,A1	N,B1	A4,A3	-1,-1	-2,-2	-2,-2	A2,A4	-1,-1	-2,-2	-2,-2	A1,B1	A1,N	A1,B1	A1,B1	A3,B2	B2,B2	A1,B2	A1,B4	A1,A3	N,N	A1,A3	B2,B2	A1,A3	A1,B4	A1,A1	A1,A3	A2,A1	A3,B2	A3,A1	A2,B2	A4,N	A4,B2	A3,A3
iteration_564	-2,-2	-2,-2	A3,N	A1,N	-2,-2	B1,B4	A1,N	A1,N	-1,-1	A3,N	-1,-1	A3,A1	-2,-2	-2,-2	A3,N	B2,B2	A3,N	B4,N	N,B1	B4,N	A1,B4	-1,-1	-2,-2	-2,-2	A3,B2	B2,N	A3,B2	-1,-1	B2,N	-2,-2	-2,-2	A3,B2	A1,B2	B2,B3	A1,N	-2,-2	B2,B2	A1,B2	B2,B2	A3,B2	A1,B2	A1,B3	B3,B2	A1,A1	A4,B1	A4,B2	B2,B2
iteration_565	B5,N	A2,B2	A2,B5	A1,B3	A2,N	-2,-2	B5,B3	A2,A1	-2,-2	A2,B3	A4,A1	B5,B3	A2,A1	B2,B1	A2,B3	B2,B2	A2,B3	-1,-1	-2,-2	-1,-1	-2,-2	A4,B5	A4,B5	A1,B2	-1,-1	B3,B2	A2,B2	B3,B2	A1,B3	A2,A2	B3,B2	-2,-2	-1,-1	B1,B3	A1,B3	A2,B3	A1,N	-2,-2	-2,-2	-2,-2	A2,B2	-1,-1	A2,A1	A2,B1	A2,A2	A2,B1	A1,N
iteration_566	B4,N	A1,A2	A1,N	A2,B4	A1,B4	A5,N	B4,N	A2,A1	-2,-2	A1,B4	B3,B2	A2,A1	A2,N	-2,-2	A1,B4	A1,B3	A1,B4	A5,N	A5,B4	A5,B4	-2,-2	A1,B3	A2,B3	-2,-2	A1,B3	A1,B4	A1,A1	A2,B2	B1,B4	A1,A2	A2,B1	-1,-1	A2,B4	N,A2	A2,B4	A2,A1	A2,A1	B4,B2	B4,B2	-1,-1	-2,-2	-1,-1	A1,N	-2,-2	N,B5	N,N	-2,-2
iteration_567	A2,B1	A1,B1	-1,-1	A1,B1	A1,B1	N,B3	B1,B1	A1,A2	-1,-1	A1,B1	A2,B2	A1,B1	A1,A2	B3,B1	A1,A2	N,B3	A1,A2	N,B1	B1,B3	-1,-1	-2,-2	A2,A1	A1,B2	A1,B3	A1,N	N,B1	A1,N	B1,B1	A1,A4	A2,B2	A1,B1	A1,N	A1,B1	A1,A3	A1,B1	A1,B2	A1,A1	A1,N	A1,N	A1,N	A1,A4	A1,A1	A1,A1	A1,A4	A1,B2	A1,A1	A1,A1
iteration_568	A4,B1	A4,N	A4,B1	A1,B1	A4,N	A5,N	B1,B4	A4,B1	B2,B1	-1,-1	A5,N	A4,B1	A1,B1	A2,N	A1,B1	A2,B2	B1,B1	A1,N	A5,B1	-2,-2	B1,B2	A5,B1	-1,-1	A1,A2	A2,A1	A2,A1	-1,-1	A1,B1	A1,A1	A1,A1	A1,B1	A1,A3	A1,A1	B3,N	A1,A1	A1,A1	-1,-1	A1,A1	A1,A1	A1,A3	-1,-1	-1,-1	A1,N	A1,N	A1,B1	B1,B3	A1,N
iteration_569	B4,B1	A2,N	N,N	A4,B2	A2,B4	A2,B1	B2,B1	A4,B1	B1,B2	A2,B2	A4,N	B2,B1	A4,B1	N,B1	B2,B1	-2,-2	A4,B1	B1,B1	A2,B2	A2,B1	A4,B1	A4,B2	A4,B1	N,B1	-2,-2	-2,-2	-2,-2	-1,-1	-1,-1	-2,-2	-2,-2	-2,-2	-2,-2	-1,-1	-1,-1	N,B1	-1,-1	-2,-2	-2,-2	-2,-2	B1,B1	A2,B1	B1,B1	A2,B1	A1,B4	A1,A2	N,B1
iteration_570	-2,-2	-2,-2	A1,A3	A4,B1	-2,-2	B1,B3	A1,B1	A1,B1	A1,B2	A3,B1	-1,-1	A4,A3	-1,-1	-2,-2	A1,B1	B2,B2	A4,A1	B1,B3	B1,B1	B1,B3	A1,B1	-2,-2	A3,N	-1,-1	A1,B2	B1,B2	A1,B2	A4,N	A1,B1	B1,B3	A4,B1	N,B3	A1,N	B2,N	A1,N	B1,B1	A1,N	A1,N	N,N	B3,N	B1,B2	B2,N	B2,B1	N,B1	A2,A3	A2,B2	B2,N
iteration_571	B3,N	B3,B1	B3,B3	B4,B2	B3,N	A2,A2	-1,-1	B3,B3	A4,N	B3,B3	B5,N	B3,B3	B3,B3	-1,-1	B3,B3	A3,N	B3,B3	A2,B3	A2,B3	A2,B3	A4,B3	B3,B5	B3,B5	-1,-1	A3,B3	B3,N	B3,N	A2,B4	N,B4	A1,B2	B4,N	A2,A1	B4,B2	A3,A2	B4,N	A1,B3	A2,B3	A2,B3	A1,B3	A1,B3	B1,B1	A3,B1	A3,B1	A3,B1	-2,-2	-2,-2	A2,B1
iteration_572	-2,-2	-2,-2	-2,-2	-2,-2	-1,-1	B2,B2	A2,A3	N,A2	N,A5	-2,-2	-2,-2	-2,-2	-1,-1	B1,B3	-2,-2	-2,-2	-2,-2	-1,-1	-1,-1	A2,B2	N,N	A1,N	A1,N	A1,B1	-2,-2	-2,-2	-2,-2	-2,-2	-2,-2	-2,-2	-2,-2	-2,-2	-2,-2	A2,A2	A3,A1	-1,-1	N,A2	-1,-1	-1,-1	A1,N	-2,-2	A2,A3	N,A4	-2,-2	B2,B1	A2,B2	N,N
iteration_573	A1,A1	A1,B4	-1,-1	A5,B1	A1,B4	A1,A1	A5,B4	A1,B1	-2,-2	A1,B1	B2,B1	A5,B4	A5,A1	B2,B2	-1,-1	A3,A2	B1,B4	A1,B4	-1,-1	A1,B4	-1,-1	A5,B2	A5,B1	A5,B2	-1,-1	A2,B4	A3,B1	B1,B1	A5,N	A4,B1	A5,B1	A1,B2	N,B1	A4,B1	B1,B2	A5,B1	A1,B1	B2,N	B2,N	B2,N	A2,N	A4,B1	A4,N	A4,A2	N,A4	A4,N	A4,B1
iteration_574	A1,B2	A2,N	-1,-1	B4,B4	A2,B2	A2,A3	A1,B4	A1,B4	A3,A2	A2,B4	A3,N	A2,B4	A1,B4	N,B4	A1,B4	B1,B1	A1,B4	A1,A3	-1,-1	A2,B4	A1,A3	A2,A3	B4,N	B4,N	-1,-1	A1,B1	B4,B1	B4,B1	B4,N	N,A5	B4,B4	-2,-2	N,B1	A2,N	B4,B1	B4,N	-1,-1	-1,-1	-2,-2	-2,-2	A1,A1	A2,B4	A2,A1	A1,B4	-2,-2	-2,-2	-2,-2
iteration_575	B1,B2	A1,B1	B1,B2	A1,N	B1,B1	A4,B1	N,B2	A1,B1	A2,A1	-1,-1	A1,A2	A1,B1	A1,B2	A1,B4	A1,B1	B2,B3	B2,N	A4,N	B1,B2	A4,N	A2,B1	A1,B1	A1,A1	A1,A1	B1,B2	A1,B3	A1,B2	-2,-2	-2,-2	-2,-2	A1,N	-2,-2	-1,-1	A2,B2	A1,A2	-2,-2	-1,-1	-2,-2	-2,-2	-2,-2	N,A3	A2,A1	A1,A3	A1,N	N,A2	A2,N	-1,-1
iteration_576	A1,B3	B3,B2	A1,B3	A4,A3	A1,B3	A4,B5	A1,A4	A3,B3	B2,B1	A1,A3	A2,A1	A4,B3	A1,A3	A3,B1	A3,B3	A2,B1	A1,A4	-2,-2	-2,-2	A4,A1	A3,B2	A4,A2	-1,-1	A3,A1	A2,B3	A3,B1	-1,-1	-2,-2	-1,-1	-2,-2	-2,-2	-2,-2	-1,-1	B2,B2	A4,A1	A1,N	-2,-2	-2,-2	-2,-2	-2,-2	N,B5	A4,B2	-1,-1	A4,N	A3,A1	A3,B2	-2,-2
iteration_577	A5,N	-1,-1	A4,N	A2,B1	A5,B1	A1,B4	A2,A1	-1,-1	A1,B3	N,B1	-1,-1	A4,B1	N,B1	-2,-2	A2,A4	B4,B1	A2,A4	-1,-1	A1,B1	A1,A4	A1,A2	A1,B1	A4,A1	-2,-2	A2,B4	A4,B4	A4,B4	B1,B1	A3,A2	A1,A3	A3,B1	-1,-1	A2,B1	A3,A2	-1,-1	A3,A1	A2,A3	A2,A2	A2,A3	A3,B1	B1,B1	A3,B1	B1,B1	A3,B1	A1,B3	A3,B3	A3,B1
iteration_578	A2,A1	A2,B1	A2,A2	B2,B2	A1,N	A3,A2	-1,-1	A1,B2	B2,B2	A1,B2	A3,A1	A3,B2	A3,B2	B2,B2	A1,B2	N,A3	A3,B2	A3,B2	-2,-2	-2,-2	A1,B2	A3,B2	A3,A3	A3,B2	A1,A3	B2,N	-1,-1	A1,B2	B2,B2	N,A5	B2,B2	A2,B3	A1,B2	N,A4	B2,B2	B2,N	A1,B3	A1,A2	A1,A2	A1,A2	A5,N	B2,N	A5,B2	B2,N	A3,B1	N,B1	A5,A1
iteration_579	A3,B1	A3,B1	A3,A3	B3,N	A3,B1	B1,B2	A3,B3	A3,B3	A3,B2	A3,B3	A3,N	A3,B3	A3,B3	A2,B1	A3,N	B4,B1	A3,B3	A3,B2	B3,B2	A3,B1	A3,B3	A3,B3	B3,N	A3,A2	-2,-2	A3,B3	A3,B4	N,A3	A2,B3	-2,-2	B3,N	B1,B1	A2,N	A1,B4	A2,N	-2,-2	A2,B1	N,B1	A2,B1	A2,B1	B1,B4	A1,N	N,B1	N,B1	A1,B2	A1,A1	N,B1
iteration_580	A2,A2	B2,B3	A2,B2	B1,B3	A2,B3	-2,-2	B2,B1	B2,B1	A1,A2	A2,B1	N,B1	B2,B2	-1,-1	-1,-1	B2,B3	-2,-2	B2,B3	-2,-2	-2,-2	-2,-2	A1,B1	B2,N	B2,N	A1,B2	-2,-2	-1,-1	-1,-1	B1,B3	B1,B1	A1,A2	B1,B1	A1,A1	B1,B1	A2,A2	B3,B1	A1,B1	A1,B1	A1,B1	A1,B1	A1,B1	A4,A1	A2,B3	A2,A1	A4,B3	A4,A1	A2,A4	A1,B1
iteration_581	B4,B1	A2,N	B1,B3	B1,B3	A2,B4	A1,B4	N,B1	B1,B4	-1,-1	A1,B1	A2,N	B3,B4	B3,N	A3,B2	N,B1	N,B3	N,B1	A1,B1	B4,B1	A1,B1	A2,B1	A2,B3	B3,N	A3,B3	B3,B1	N,N	B3,N	-2,-2	-2,-2	-2,-2	-2,-2	A1,B3	B3,B1	A1,A2	N,B1	-2,-2	B3,B1	A1,B3	A1,B3	A1,B3	N,B1	A2,N	N,B1	A2,B1	B1,B3	A1,B1	-1,-1
iteration_582	-1,-1	-2,-2	B1,B3	A4,A4	N,B1	B2,N	-1,-1	A4,B3	A2,B1	A4,B1	-1,-1	A4,B1	-1,-1	A4,B1	A4,B1	-1,-1	A4,B3	A4,B2	-2,-2	A4,N	A2,A4	A4,A2	-1,-1	B1,B3	-1,-1	A2,B1	A4,A2	A4,N	A4,B1	N,A5	N,B1	A1,A2	A4,N	A1,A4	A4,B1	N,N	N,B1	A4,A2	N,A2	A1,N	-1,-1	A4,A1	A1,N	A1,B3	-2,-2	-1,-1	N,N
iteration_583	B5,N	-1,-1	A2,B5	-1,-1	A1,N	A5,N	A2,B4	A5,B5	B1,B3	B5,B4	B1,B2	A2,B4	A2,A5	-1,-1	A2,B4	B5,N	A2,B4	A5,B4	B4,N	A5,B4	B5,B1	B4,B1	B4,B1	A2,B2	B4,N	B4,N	B4,B5	A5,N	B4,N	B2,B3	A5,B4	-1,-1	A5,B4	N,A4	N,A5	A5,B2	A5,A3	A5,A4	A5,A2	A5,A3	N,A4	N,N	N,N	N,N	-2,-2	-2,-2	N,A3
iteration_584	A1,B1	B1,B3	B1,B3	A2,B2	B1,B1	-2,-2	-1,-1	B2,B1	A1,B1	A2,B1	-2,-2	-1,-1	A2,B3	B2,N	B2,B3	-2,-2	A2,B3	-2,-2	-2,-2	-2,-2	A1,B1	N,B1	N,B1	B3,B2	-2,-2	-2,-2	-2,-2	A2,A1	A1,B2	-2,-2	-1,-1	-2,-2	A1,A1	-2,-2	-1,-1	-2,-2	A1,B3	A1,A2	A1,A2	A1,B3	A3,A2	A1,N	A3,A1	N,A2	-2,-2	-1,-1	A1,A3
iteration_585	-2,-2	-2,-2	A2,N	A2,B1	-2,-2	A2,B1	A2,N	-1,-1	-2,-2	N,B1	-2,-2	A2,N	A2,B1	-2,-2	A2,B1	B2,B2	A2,A2	A2,A2	N,B1	-1,-1	-1,-1	-1,-1	-2,-2	-1,-1	A2,B2	A2,B2	B1,B2	A4,B1	A2,A1	A1,B2	-1,-1	N,A4	A4,A2	B3,N	A2,B1	A1,A2	N,A2	A2,N	A2,N	A4,A4	A4,B5	-1,-1	A2,B3	A2,B3	-1,-1	A2,B3	A2,N
iteration_586	-2,-2	-2,-2	A5,N	B2,B1	-2,-2	-2,-2	B2,N	A5,B2	-1,-1	N,B1	A2,B3	B2,N	A5,B1	N,A5	B2,N	-2,-2	N,B1	-2,-2	-1,-1	-1,-1	A5,A2	B3,B2	B3,B2	N,B1	-2,-2	-2,-2	-2,-2	A1,B2	A2,B1	-1,-1	A2,B2	A1,B4	B2,B1	A2,B2	A1,B1	-1,-1	-1,-1	B4,B1	A1,B2	B4,B1	B4,B1	A2,B1	A2,A5	A2,B4	A1,B3	A1,B2	-1,-1
iteration_587	A3,N	-1,-1	A3,B1	A2,B1	-1,-1	B3,B1	A3,B1	A3,B1	-1,-1	A3,B1	B1,B1	-1,-1	A3,B1	A1,B4	A2,B1	-2,-2	B1,B1	B1,B3	B1,B3	-1,-1	A3,B4	A2,B1	A2,B1	B1,B4	A3,B1	A4,B2	A2,N	B3,B1	A2,A2	A1,B3	A2,B3	A1,B4	A2,B3	B2,N	A2,B3	A1,B3	A2,B4	A2,A1	A1,B3	A2,A1	B3,B2	A2,B2	B2,B2	A2,B3	A4,N	A4,B2	B4,B2
iteration_588	-2,-2	-2,-2	N,A2	N,A4	-2,-2	A1,B4	N,A4	A2,A4	-1,-1	N,N	-1,-1	A4,A2	A2,N	-2,-2	N,N	A1,B4	A2,N	A1,N	B4,N	A1,N	-1,-1	A4,B2	-2,-2	A2,N	B4,N	A1,N	-1,-1	-2,-2	-2,-2	B3,B1	A2,A1	B3,B1	A2,A1	B3,B1	A4,N	A2,B3	A2,B1	A2,B3	A1,B3	A2,B1	A1,B4	A4,B3	A4,B4	A4,B4	-2,-2	-2,-2	A4,A2
iteration_589	A2,B3	A3,A1	A3,B3	A3,B4	A2,A1	A3,A1	A3,B4	B3,B4	N,A5	A3,B4	A3,B2	A3,B4	A3,A3	N,A2	A3,B4	A2,A1	A3,B4	A3,A1	A3,A3	A3,B4	B3,N	A3,A3	A3,B2	A3,N	A1,B4	A1,B4	A2,B4	A1,B4	A3,B2	-1,-1	B4,B2	A1,B1	A3,B4	-2,-2	B4,B2	-2,-2	-2,-2	A3,B1	A1,B4	A3,A1	-2,-2	-2,-2	-2,-2	-2,-2	-2,-2	-2,-2	-2,-2
iteration_590	A1,B3	A4,B1	A1,B1	A2,N	A4,B3	-2,-2	A1,A2	A1,A2	-2,-2	A1,N	B1,B1	A1,N	A2,B1	B1,B1	A1,N	N,B1	A1,N	A1,B4	A1,N	A2,B4	-1,-1	A1,B1	A1,B1	B1,B1	N,B1	N,N	A1,B1	B5,N	-1,-1	B2,N	A2,B5	B3,N	A2,B5	-1,-1	-1,-1	A2,B2	A2,B3	A2,B3	B5,B3	B5,B3	A1,B2	-1,-1	A4,B2	A4,B2	N,B3	N,N	A4,A2
iteration_591	A1,B3	A1,A4	A1,A4	A2,B3	A1,B3	B5,N	A2,A4	A4,B3	A2,B2	A2,A4	A2,B2	A2,A4	A2,A4	N,A3	A2,A1	B2,B2	-1,-1	A2,B5	A2,B5	A4,B5	B2,B3	-1,-1	-1,-1	A2,N	A1,B2	A2,B2	A2,B2	A2,N	B3,B1	A3,B2	N,B2	A2,A3	B3,N	B1,B1	A2,B3	B2,N	N,A2	A2,B3	A2,N	A3,B3	N,B2	B3,B1	N,B1	N,B1	B1,B1	B1,B1	N,N
iteration_592	N,B3	N,B2	N,N	A4,B1	-1,-1	A1,B1	A4,B1	A4,B3	A1,B4	A4,B3	N,B2	B1,B3	A4,B3	A2,B1	A4,B3	-1,-1	B1,B1	B1,B1	B1,B1	A4,A1	-1,-1	N,B1	-1,-1	A4,B1	-1,-1	A4,N	-1,-1	B1,B1	A4,B1	A2,A2	B1,B1	A2,A3	A4,B1	A1,B4	-1,-1	A2,B1	A3,B1	A4,A2	A4,A2	A2,B1	A1,A1	B4,B1	A1,B1	A1,B1	B2,N	B4,B2	B1,B1
iteration_593	-2,-2	-2,-2	B2,B1	A2,B2	-2,-2	N,A3	A2,B2	A2,B2	A2,B3	-1,-1	A1,B2	A2,B2	-1,-1	-2,-2	A2,B2	A1,A4	B2,B1	A2,A3	A2,A3	A2,N	B3,B2	A2,B2	B2,B2	-2,-2	A2,A1	A1,B2	A2,A4	B2,N	A2,A2	B5,N	-1,-1	A4,N	A2,B2	A2,B1	A2,B2	A2,B5	A2,A4	B2,N	B2,N	A4,B2	N,B2	A2,A2	A2,N	-1,-1	B5,N	B1,B5	-2,-2
iteration_594	A3,N	B1,B2	A3,B1	A4,B2	A3,B1	B3,N	A3,B2	A4,B1	-2,-2	B1,B2	A1,B2	A3,B2	A4,B1	B1,B1	A4,B1	-1,-1	B1,B2	A3,B3	-1,-1	B2,B3	-1,-1	B2,B2	-1,-1	B1,B1	A4,N	A4,N	-1,-1	A4,A1	A2,B2	B2,B1	A2,A4	-2,-2	A2,A4	A2,B3	A1,B2	A4,B2	A3,N	-2,-2	-2,-2	-2,-2	B1,B3	-1,-1	A1,B1	-2,-2	N,A2	A2,N	A1,A3
iteration_595	N,B1	B2,B1	B2,N	A3,B2	B2,B1	B5,N	A3,N	B2,B4	-2,-2	A3,N	A3,N	A3,B2	B2,B2	B3,B2	B2,B2	A3,A1	A3,N	A3,B5	B5,N	A3,B5	-1,-1	A3,N	A3,A3	B2,B3	A1,B2	A1,B2	A3,B2	A3,B2	B2,B3	-2,-2	B2,B2	A4,N	B2,B3	B2,N	A3,B3	-1,-1	N,B2	B2,N	A4,B3	A4,B2	N,B1	A3,B2	B2,N	-1,-1	A1,A1	A1,B2	N,N
iteration_596	B3,N	-1,-1	A1,B3	N,B1	-2,-2	A5,N	B3,B1	A1,B1	B3,N	B3,N	B1,B2	A1,N	A1,N	-2,-2	B3,N	B1,B1	B3,N	A5,B1	N,B1	A5,B3	B1,B3	N,B1	A1,N	A1,N	B1,B3	B1,B3	N,B1	-2,-2	-2,-2	-2,-2	-2,-2	A3,B1	B1,B2	A3,B1	-1,-1	-2,-2	A3,B1	A3,B1	B1,B2	B1,B1	A3,B2	A3,B2	A3,B2	B2,B2	B2,B2	A3,B2	B2,B1
iteration_597	A1,N	-2,-2	-1,-1	A3,B1	-2,-2	B2,B3	A3,A1	A3,N	N,A3	A1,B1	B2,B1	A3,N	A3,A1	-2,-2	A3,A1	B1,B1	A3,N	A1,B3	A3,B2	A1,B2	N,N	A3,B2	B2,N	-2,-2	A1,B1	-1,-1	A1,B1	A1,B1	A3,B2	B1,B2	A3,B1	B2,N	A1,B2	B1,B1	A3,B1	B1,B1	A1,B2	-1,-1	A1,N	-1,-1	A3,A1	A3,B1	A3,A1	A3,A3	-1,-1	-1,-1	A1,A3
iteration_598	N,B5	N,B4	B3,B2	N,B1	N,N	A1,A3	B3,N	-2,-2	-2,-2	-2,-2	-2,-2	N,B1	B3,N	-1,-1	N,B1	A2,A3	-2,-2	A1,B3	A1,B3	A1,N	-2,-2	-2,-2	-2,-2	A5,B3	A2,N	A2,B1	A3,N	A2,B3	B1,B1	A5,N	B3,B1	B2,B2	A2,B1	A1,B1	B3,B1	A5,B1	-1,-1	A2,B2	A2,B2	B1,B2	A1,B2	B1,B3	A1,B3	-1,-1	N,A5	N,B1	A1,B2
iteration_599	-2,-2	-2,-2	B2,B3	B2,N	-2,-2	A1,B4	B2,B2	B2,B2	B1,B3	-2,-2	-2,-2	B2,N	B3,N	-2,-2	B3,N	-2,-2	B3,N	A1,B2	A1,B2	A1,B2	B2,B1	-2,-2	-2,-2	-2,-2	-2,-2	-2,-2	-2,-2	A3,B2	B3,N	A2,A3	A3,B3	A5,N	A3,B3	A3,B1	B2,B3	A2,B3	B3,N	A5,B3	A5,B3	A3,N	A2,A2	-1,-1	A2,B1	A2,B1	B1,B1	B1,B1	A2,B3
iteration_600	A3,B2	A1,A1	A3,A1	A2,A2	A3,A1	A1,B3	A2,A3	A3,A2	B4,N	A2,A3	A2,B2	A2,A3	A2,A3	-2,-2	A2,A3	-2,-2	-1,-1	A1,A3	A2,B3	A1,A2	A3,B4	A2,A4	A2,A3	-2,-2	-2,-2	-2,-2	-2,-2	A2,B2	-1,-1	-2,-2	B2,N	B4,N	A2,B2	A1,B3	B2,N	-2,-2	A2,B4	B2,N	A2,N	A2,B4	A2,A3	A1,N	N,A2	A1,A3	B2,N	A1,B2	B4,N
iteration_601	A3,B1	A1,B1	-1,-1	B4,N	B1,B1	-2,-2	N,B1	B1,B4	A1,B3	N,B1	A1,B4	B1,B4	B4,B1	A3,B1	B2,B3	B2,B3	N,B1	N,B1	-2,-2	-1,-1	A1,B1	-1,-1	B4,B1	B1,B4	A2,B2	B2,B3	-2,-2	A5,N	-1,-1	N,B3	A5,B4	N,A2	A5,B4	-2,-2	B4,N	A5,N	A5,N	B4,N	-1,-1	A5,N	A2,N	-1,-1	A2,B4	B4,N	-2,-2	A1,N	-1,-1
iteration_602	-2,-2	-1,-1	-2,-2	-2,-2	-2,-2	A2,A2	B3,B2	-2,-2	-2,-2	-2,-2	-2,-2	-2,-2	-2,-2	-2,-2	-2,-2	-2,-2	-2,-2	A2,B3	A2,B3	A2,B3	-2,-2	-2,-2	-2,-2	-1,-1	-2,-2	-1,-1	-2,-2	-2,-2	-2,-2	-2,-2	-2,-2	-2,-2	-2,-2	A2,B1	-2,-2	-2,-2	N,B1	-2,-2	-2,-2	-2,-2	B1,B1	-1,-1	A2,B1	B1,B1	A4,A1	A4,B1	A2,N
iteration_603	-2,-2	-2,-2	A3,N	A3,B1	-2,-2	B2,B2	A3,B1	A3,A3	A3,B1	A3,A2	A3,B2	A3,B1	A3,N	B4,B1	A3,B1	A1,A4	A3,B1	B1,B2	A3,B2	B1,B2	A3,B1	B2,B1	A3,B2	A3,B4	A3,A4	A1,B1	A3,A1	-1,-1	A3,B1	A2,A2	A3,B1	A1,B3	A3,A1	A3,B1	A3,B1	A3,A2	A1,A3	A1,A1	A1,A1	A3,B3	A3,B1	A3,B1	A3,A3	A3,B1	B2,N	B1,B2	A3,A3
iteration_604	A2,B2	A2,B4	A2,B3	A4,A3	A2,B3	A1,B3	A2,A4	-1,-1	A2,B3	A2,A3	-2,-2	A2,A3	A2,A3	B1,B2	-1,-1	-1,-1	A3,B3	A1,A4	A1,A4	A2,B3	-1,-1	-2,-2	-2,-2	A3,B1	-2,-2	-2,-2	A4,B1	A3,A1	A4,B1	A1,B4	A4,A1	A1,A3	A3,B1	B4,N	A1,B1	A4,B4	A1,B1	A3,A3	A3,A1	A3,A3	N,A5	A1,B4	A1,A5	B4,N	-2,-2	-2,-2	A5,B1
iteration_605	B1,B4	A3,B2	B2,B4	B2,B5	A3,B1	A4,B1	B5,B4	B2,B2	A4,N	B4,B2	-2,-2	B2,B5	B4,B5	-2,-2	B2,B5	A2,A3	B2,B2	B1,B4	A4,B5	B1,B5	A4,B2	-1,-1	-2,-2	-2,-2	A2,B5	-1,-1	A2,B2	-1,-1	-2,-2	A1,B2	N,B7	A3,B2	B5,B2	A4,B1	N,B2	A1,N	-1,-1	B2,B5	A3,B5	-1,-1	-1,-1	N,B1	A1,B1	-2,-2	N,A3	N,B1	A1,B5
iteration_606	-2,-2	-2,-2	B2,N	A4,B3	-2,-2	-2,-2	B3,N	A4,N	-2,-2	A4,N	-1,-1	B3,N	A4,B2	B4,N	-1,-1	-1,-1	A4,B2	-2,-2	-2,-2	-1,-1	-2,-2	-2,-2	N,B1	B2,B4	A4,B2	A4,B1	A4,B1	A4,A1	B2,B3	-2,-2	A4,B2	A1,B4	A1,B2	B3,B2	A1,B3	-1,-1	B2,B4	A1,B4	B2,B4	A1,B2	A2,B2	B3,B3	B2,B3	A2,B3	-2,-2	-2,-2	B2,B4
iteration_607	-2,-2	-2,-2	B1,B2	B3,N	-2,-2	A2,A2	B3,B1	B1,B1	A3,B2	B2,N	-2,-2	N,B1	B1,B3	A5,N	N,B1	-1,-1	B2,N	A2,B1	A2,B1	A2,B3	B2,B1	-1,-1	-2,-2	A5,B1	-2,-2	-2,-2	N,N	A5,N	B1,B3	-1,-1	A5,B1	A1,A3	B3,N	N,B1	A5,B3	N,B1	A3,N	A3,N	A1,B3	A3,N	N,A5	-1,-1	N,N	A5,N	A2,A2	A2,B1	N,A3
iteration_608	A1,B3	-2,-2	-1,-1	A1,B2	-1,-1	N,B5	B2,B3	A1,B2	N,A3	B2,B2	N,A4	A1,B3	B2,B3	-1,-1	B2,B3	-2,-2	B2,B2	B2,N	B2,N	B2,B5	B2,N	A1,N	B3,N	-1,-1	-2,-2	-2,-2	-2,-2	B1,B2	A2,B2	A1,B4	A1,B1	A2,A3	A1,B2	A2,B1	A1,B2	B1,B4	A3,B2	A2,B2	-1,-1	A1,A3	N,A3	A2,B2	A2,A3	B2,N	B2,N	A2,B2	-1,-1
iteration_609	-1,-1	A2,A2	A2,B3	A3,B3	A2,B1	N,B1	B3,B3	A2,B3	A2,A2	A2,B3	B3,B1	A2,B3	A2,B3	B3,N	A3,B3	B3,B1	B3,B3	B3,B1	B3,N	B3,B1	A2,A2	A2,B3	B3,B3	A2,B3	-1,-1	B3,B3	B3,B3	B3,B1	A3,N	-2,-2	B3,N	A1,B4	B3,N	A2,B1	N,B1	-2,-2	B4,N	A1,B3	A1,B3	B4,B3	A5,N	B1,B1	A5,B1	-1,-1	N,N	A2,A2	A5,N
iteration_610	A3,B2	A3,B1	A3,B1	B2,N	B1,B2	N,A3	A3,B2	N,B1	A1,B4	N,B1	A1,N	B1,B2	A3,N	-2,-2	A3,B2	B1,B3	B1,B2	B2,N	A3,N	A3,N	B4,B3	N,B1	N,B1	-1,-1	B2,B1	B2,B1	A3,B1	A4,N	A1,B2	B1,B1	A1,A4	B1,B1	A1,A4	A1,B3	A1,A4	A1,B1	A4,B1	A4,B1	A4,B1	A4,B1	B1,B1	A4,B3	B3,B1	-1,-1	N,A3	A1,N	B1,B3
iteration_611	B3,N	B3,B1	B3,B3	A1,N	B3,B3	A1,A1	A1,B3	A1,B3	A1,B3	B3,N	A5,N	B3,N	B3,N	A1,B3	B3,N	A4,B1	-1,-1	A1,A1	A1,B3	A1,A1	B3,B3	B3,N	A5,B3	-1,-1	N,B1	A4,N	B1,B3	A2,A1	B3,N	A4,B1	A1,N	A4,B1	A2,B3	A2,B1	-1,-1	N,B1	B3,B1	A4,B3	A2,B1	A4,B3	A4,A1	A2,A2	A2,A1	A2,A4	B1,B1	B1,B1	-1,-1
iteration_612	-2,-2	-2,-2	B1,B3	A4,A2	N,B1	A1,B2	-1,-1	A2,B1	A2,A1	A4,B1	-1,-1	A2,B1	A2,B1	A1,B4	A2,B1	B4,B1	A2,B1	A1,A2	B2,B3	B2,B3	A2,B1	A2,A3	A3,B1	A2,A1	B1,B1	-1,-1	A2,B4	A4,B1	A2,A3	-2,-2	-1,-1	A2,B2	-1,-1	-1,-1	B1,B1	-2,-2	A2,A4	A4,B2	A2,B2	A2,B2	B5,N	A2,N	A2,N	A2,B5	A1,A4	A1,B3	-2,-2
iteration_613	A4,B1	B1,B4	B1,B4	A3,A1	A4,B1	A1,B3	A1,B1	A3,B1	A1,B2	A1,B1	A4,B1	-1,-1	A3,B4	B2,B1	A3,B1	A2,A1	A3,B4	A1,B3	A1,B1	A1,A1	B2,B1	A3,B1	A4,B4	A3,B2	A1,N	A2,B1	A2,B1	-2,-2	-2,-2	-2,-2	-2,-2	-2,-2	-2,-2	A2,A3	-2,-2	-2,-2	-2,-2	-1,-1	-2,-2	-2,-2	-2,-2	-2,-2	-2,-2	-2,-2	A2,B3	A2,A2	-2,-2
iteration_614	-2,-2	-2,-2	A3,A1	N,B1	-2,-2	A1,A4	A3,N	A3,B1	-1,-1	A1,N	-2,-2	A3,B1	A3,B1	A2,A1	-1,-1	B2,B2	-1,-1	-2,-2	-1,-1	A1,N	N,B1	-1,-1	-1,-1	A3,A2	B2,B1	B2,B1	A3,B2	-2,-2	-2,-2	-2,-2	-2,-2	A1,B2	N,B1	B1,B4	N,B1	-2,-2	B2,N	-1,-1	B2,N	B2,N	A4,A1	N,B1	A4,B1	A4,B1	A1,A1	A1,B1	A1,N
iteration_615	-2,-2	-2,-2	-2,-2	-2,-2	A1,N	-2,-2	-2,-2	-2,-2	-1,-1	-2,-2	-2,-2	-2,-2	-1,-1	-1,-1	-2,-2	-2,-2	-2,-2	-2,-2	-2,-2	-2,-2	-2,-2	-2,-2	A1,N	-1,-1	-2,-2	-2,-2	-2,-2	-2,-2	-2,-2	-2,-2	-2,-2	-1,-1	A2,A1	B2,B3	A2,A1	-1,-1	A2,B5	A1,N	A1,N	-1,-1	A1,A4	A2,B2	A1,B2	A2,A4	A1,A1	A1,B2	B2,B5
iteration_616	-1,-1	-2,-2	B1,B3	A2,B4	-2,-2	B2,B1	A2,B1	-1,-1	-1,-1	B4,B1	N,A4	A2,B1	-1,-1	-2,-2	-1,-1	-2,-2	-1,-1	A2,B1	A2,B2	A2,B2	-2,-2	N,B1	A2,A4	-2,-2	-1,-1	-1,-1	-1,-1	A3,A2	B4,B1	A2,A2	A3,B4	B1,B4	-1,-1	-1,-1	-1,-1	A2,B4	-2,-2	-1,-1	-2,-2	A2,B1	B1,B1	A2,B5	B5,B1	A2,B1	-2,-2	-2,-2	-2,-2
iteration_617	-2,-2	-2,-2	N,B1	-1,-1	N,B1	N,B3	N,N	N,N	B2,B2	A3,B1	A4,A1	A3,B1	-1,-1	-2,-2	N,B1	N,B2	N,B1	N,A6	N,N	N,B3	N,B2	A3,A4	A4,B1	-2,-2	B2,B1	N,N	B2,B1	A3,A2	B4,N	-1,-1	A3,B4	B4,N	A2,N	A3,B1	-1,-1	A2,B4	B4,N	B4,N	A2,B4	A2,N	N,B3	A3,B1	A3,N	-1,-1	-1,-1	A3,A1	B4,N
iteration_618	B1,B4	A1,B1	B1,B1	-1,-1	B1,B3	B1,B4	A3,B1	A3,B1	A2,B1	A1,B1	A3,N	A3,B1	A3,B1	-2,-2	A1,B1	B3,B2	A1,B1	B1,B1	A3,B1	A3,B1	A3,B1	A3,B1	A3,B1	-1,-1	A1,B3	A1,B3	B1,B3	A1,A1	A3,B2	N,A2	A3,A1	A4,B1	A1,B2	A2,A1	A1,B2	A1,N	A1,A4	A1,B1	B2,B1	B2,B1	A1,B1	A1,A2	A2,B1	A1,A2	B1,B2	A2,B1	A1,B1
iteration_619	B5,N	A2,A2	-1,-1	A4,B1	A2,B5	A2,B1	B1,B5	A4,B5	-2,-2	-1,-1	-2,-2	A4,A2	A2,B1	-1,-1	A4,B5	-1,-1	A4,A2	A2,B5	A2,B1	A2,B1	-1,-1	-2,-2	-1,-1	A4,B1	A4,A3	A4,B2	-1,-1	A3,B1	A4,B1	B2,N	A3,A4	N,B1	A3,B1	N,B2	A3,A4	A4,B2	B1,B1	A3,N	B1,B1	A3,N	-2,-2	A3,N	-2,-2	A3,N	-1,-1	A9,N	-1,-1
iteration_620	-2,-2	-2,-2	-2,-2	-2,-2	-2,-2	-2,-2	N,B1	-2,-2	-2,-2	-2,-2	A3,N	B2,B3	B3,N	A1,N	N,B1	A1,A2	-2,-2	-2,-2	-2,-2	-2,-2	-2,-2	A3,B2	A3,B2	A1,B3	A1,N	A1,B1	A1,N	-2,-2	-2,-2	A3,A2	B2,B1	-2,-2	-2,-2	-2,-2	-2,-2	A3,B2	B3,B2	-2,-2	-1,-1	-2,-2	A2,A1	B3,B5	A1,B3	A2,B3	-2,-2	-2,-2	B3,B3
iteration_621	A4,B1	-1,-1	A4,A1	A3,B3	B1,B3	-2,-2	-1,-1	A4,B3	A4,B1	A3,A1	B1,B2	A3,A4	A1,B3	B1,B3	A3,A1	-2,-2	A3,A4	A1,N	-2,-2	-2,-2	A4,B3	A3,B1	A3,B1	A1,B1	-2,-2	-2,-2	-2,-2	-1,-1	A2,A3	-1,-1	A2,B1	B1,B3	A3,B1	-1,-1	A3,B1	A2,A3	A3,B1	B1,B1	B1,B1	A3,B1	B2,B2	A3,N	A3,B2	-1,-1	-1,-1	-2,-2	A3,B1
iteration_622	-2,-2	-2,-2	-1,-1	A4,B1	-2,-2	-1,-1	A4,N	A4,N	A3,B2	A4,A4	A4,B1	N,B1	A4,N	-2,-2	A4,B1	A3,N	A4,A4	N,B1	A4,B1	-2,-2	A3,A4	N,B1	A4,B1	-1,-1	-1,-1	N,B1	A4,A3	A4,A1	B2,B1	B1,B4	A4,B2	B2,N	A4,B1	A3,N	A4,B1	B2,B1	-2,-2	A4,B2	-1,-1	A4,N	B2,B1	A3,B1	B1,B2	-1,-1	A2,B2	A2,A3	-2,-2
iteration_623	-1,-1	-2,-2	-1,-1	A1,B2	-2,-2	A4,N	A1,B2	A1,A3	B4,N	-1,-1	A2,A3	A1,A1	A1,A3	-2,-2	A1,A1	B2,B2	A3,B2	B2,N	A1,N	A1,A4	A3,B4	A1,A2	A1,A2	-2,-2	-1,-1	A1,B2	A1,B2	A2,A1	B2,B2	B1,B2	A2,B2	B2,N	A2,B2	A2,A2	A2,B2	B2,B1	A2,B2	A2,B2	B2,B2	A2,N	A2,B2	A2,A2	A2,B2	A2,A2	B2,B2	A2,B2	B2,B2
iteration_624	-1,-1	A4,N	B3,N	A2,N	A4,B3	A1,B1	N,N	A2,B3	A2,B3	B3,N	A1,A3	-1,-1	A2,B3	A2,B3	B3,N	B1,B1	A2,B3	A1,N	N,B1	A1,N	B3,B3	A1,B3	-2,-2	B3,B3	B1,B3	N,B1	N,B1	A2,B2	A4,N	B1,B3	A2,A4	N,A2	A2,N	B3,B1	A2,N	A2,B1	N,N	A2,N	A2,A2	A2,N	A2,B1	A2,B3	A2,A2	A2,B1	-2,-2	-1,-1	A2,N
iteration_625	B5,N	A4,A1	N,A4	A1,N	A4,B5	N,B1	A1,A4	N,A4	A1,B2	A4,N	-1,-1	-1,-1	-1,-1	-1,-1	A1,N	A1,B1	N,N	A4,B1	A4,B1	A1,B1	A1,N	A1,N	A1,N	-2,-2	A1,A1	A1,A1	A1,N	-2,-2	-2,-2	B2,B2	A1,A2	-2,-2	-2,-2	-2,-2	-2,-2	A1,B2	A1,N	A1,N	A1,N	-2,-2	-1,-1	-2,-2	-2,-2	-2,-2	-2,-2	A1,N	A1,N
iteration_626	A1,B3	A2,N	A2,B3	A2,N	B3,N	N,B5	-1,-1	A2,A1	-2,-2	A2,A2	B3,B1	A2,B3	A2,A2	-2,-2	A2,B3	N,B1	B3,N	N,N	B5,N	B5,N	-2,-2	A2,B3	B3,B1	-1,-1	B3,N	A2,N	B3,B1	-2,-2	-2,-2	-2,-2	-2,-2	A1,N	N,A2	-1,-1	-2,-2	A1,N	A2,N	A2,N	N,N	A2,A1	A2,B2	A2,N	B2,N	A2,B2	-2,-2	N,B1	B2,N
iteration_627	A3,B2	N,A5	B2,N	A2,N	A3,A5	A2,B1	N,N	A2,N	-2,-2	B2,N	N,A4	N,N	A2,B2	A2,B3	N,N	-2,-2	A2,B2	A2,N	A2,N	N,B1	A2,N	N,N	N,N	-1,-1	N,B2	N,B2	N,B2	-2,-2	-2,-2	A1,B1	A2,N	-1,-1	-2,-2	-2,-2	-2,-2	A1,A2	-2,-2	-2,-2	-1,-1	-2,-2	A3,B1	A2,A3	A3,A2	A3,A2	-2,-2	-2,-2	-2,-2
iteration_628	A3,B2	A4,A1	A3,A4	A3,N	A4,B2	-2,-2	A3,N	A4,N	-1,-1	A3,A3	A3,B1	A4,A3	A4,A3	N,B5	A3,A3	A2,B1	A3,N	-2,-2	-2,-2	A3,N	A1,N	-1,-1	-1,-1	A3,N	A2,A3	A3,B1	A2,A3	A3,N	-1,-1	A2,B4	A1,N	-2,-2	A1,N	B2,N	A3,A3	A1,B2	A1,N	-2,-2	-2,-2	-2,-2	N,A3	A3,B2	B2,N	A3,N	A3,B1	B1,B2	N,N
iteration_629	A1,B4	A1,B2	A1,A1	B3,N	A1,B2	A2,N	A1,B3	A1,B3	A1,N	A1,N	N,A3	A1,B3	A1,B3	N,B2	A1,B3	N,A5	A1,B3	A2,B3	B3,N	A1,A2	A1,B3	A1,N	-2,-2	B3,N	B3,N	A1,A5	B3,N	B3,N	A2,B3	A1,A3	B3,B3	-2,-2	B3,N	A1,N	-1,-1	A1,B3	B3,N	-2,-2	-2,-2	B3,N	A1,A1	A1,B3	A1,B3	-1,-1	A1,B1	A1,B1	A1,B3
iteration_630	-2,-2	-1,-1	A3,A5	-1,-1	-2,-2	-2,-2	-2,-2	A3,N	A1,A1	-1,-1	A4,B1	A3,B1	A3,B1	-2,-2	A5,N	-1,-1	A3,B1	-1,-1	-2,-2	-2,-2	A1,N	B1,B1	B1,B1	-1,-1	-2,-2	-2,-2	A5,B1	B1,B3	A5,N	A1,B1	N,B1	-1,-1	N,B1	A2,A2	A5,B1	B1,B1	-1,-1	-2,-2	A2,B1	N,B1	A2,B1	A2,B1	A2,B1	A2,B1	B2,B2	A2,B2	A2,B1
iteration_631	A3,A2	B5,N	A3,B5	B1,B2	A2,B5	A3,B1	B5,B1	A3,B1	-2,-2	B5,B1	-2,-2	B5,B1	B5,B1	-1,-1	A3,B1	A2,B2	A3,B1	B1,B1	B1,B1	-2,-2	-1,-1	-1,-1	-2,-2	-2,-2	B2,B1	A3,B2	A2,B1	A2,B1	B3,B2	-2,-2	B1,B2	-1,-1	-1,-1	A2,B2	A2,B3	-1,-1	-2,-2	-2,-2	-2,-2	-2,-2	B4,B1	A2,B2	B2,B4	A2,B4	N,B2	A2,N	-2,-2
iteration_632	-2,-2	-2,-2	A2,A4	-1,-1	-2,-2	B1,B3	A4,N	A2,N	A1,B1	A2,B2	B2,N	A2,N	A2,B2	A1,B1	A4,B2	B2,N	A2,B2	B3,N	A4,B1	N,B1	A2,B1	A2,B2	N,N	A2,B1	B2,B2	A4,N	B2,B2	B5,N	A1,B2	-2,-2	B2,N	B1,B2	B2,N	-2,-2	A1,B5	-2,-2	B2,B1	B2,B2	B2,B2	N,B1	-2,-2	-1,-1	-2,-2	-2,-2	-2,-2	-2,-2	-2,-2
iteration_633	-2,-2	-2,-2	A4,N	-1,-1	-2,-2	A2,B3	B2,N	N,B2	A1,B3	B2,N	-2,-2	-2,-2	-1,-1	-2,-2	A4,B2	A1,B4	-2,-2	A2,B2	-1,-1	B3,B2	A1,N	-2,-2	-2,-2	-2,-2	B4,B2	A1,B2	A1,A4	-2,-2	-2,-2	-2,-2	N,B1	N,B4	N,B2	B3,B1	N,B1	-2,-2	N,N	N,B4	N,N	B2,B4	A3,B1	B3,N	B1,B3	B1,B3	A2,B2	B2,B3	N,B1
iteration_634	-1,-1	-2,-2	A1,A3	A2,B2	-2,-2	A1,B1	A2,A3	A1,B2	A1,B1	A2,A3	A2,B3	A1,B2	A2,A3	B1,B1	-1,-1	B4,B1	A1,B2	A1,A3	A2,B1	A1,A2	A1,B2	-1,-1	B3,B2	A3,B1	A1,B1	A1,B1	A1,B4	-1,-1	-1,-1	-2,-2	A2,B2	A3,B1	A2,B2	A3,B1	A2,B2	-1,-1	B2,B1	-1,-1	A3,B2	B2,B1	A2,A2	-1,-1	A2,A2	A2,A2	-2,-2	-1,-1	A2,B2
iteration_635	B4,B1	A1,B3	B3,B4	N,B5	B3,B1	-2,-2	-2,-2	-2,-2	-2,-2	-2,-2	-2,-2	-2,-2	-2,-2	A2,B2	B3,B3	A2,B3	-2,-2	-2,-2	-2,-2	-2,-2	-2,-2	-2,-2	-2,-2	-1,-1	A2,B3	B3,B3	B3,B3	N,N	-1,-1	-2,-2	-1,-1	A3,N	N,B1	A2,N	B3,B1	-1,-1	-1,-1	N,B1	A3,B1	A3,N	A2,A2	A2,B3	A2,A2	A2,B3	-2,-2	-2,-2	A2,A3
iteration_636	-1,-1	A1,B1	-1,-1	A5,B1	A1,A1	B3,B2	A5,A1	A1,B1	N,B3	A3,B5	N,A5	A1,B1	A1,B1	A3,B2	A1,B1	A3,A2	A5,A1	A5,B2	A5,B3	A5,B3	N,B1	A1,N	A1,N	A1,A3	A2,B1	A3,B1	A1,A3	B1,B1	A5,N	N,A4	N,B1	B3,B2	A5,B1	N,B1	A5,B1	N,N	B1,B2	A5,B3	B1,B3	B1,B3	A2,B1	N,B1	A2,B1	A2,B1	A1,A1	A1,B1	B1,B2
iteration_637	-2,-2	-2,-2	A4,N	A4,B2	-2,-2	-2,-2	A4,N	A4,N	-2,-2	A4,N	A2,B2	A4,B2	A4,A4	A2,B3	A4,N	A2,B2	A4,N	-2,-2	A4,N	-2,-2	-2,-2	A2,B2	A4,B2	A4,B3	B2,N	A2,A4	A4,B2	A2,B2	A4,N	A1,A3	A4,B2	B2,B2	A2,N	B2,B2	A4,B2	A4,A1	A2,B3	A5,B2	A2,B1	N,B1	A4,N	B2,B2	A4,B2	B2,N	B2,B3	B2,B2	A4,A2
iteration_638	A3,A1	B3,B2	A3,B3	-1,-1	A1,B3	-2,-2	A3,B1	A1,B3	-1,-1	A1,B3	A2,A2	A1,B3	A3,B4	A2,B3	A3,A1	B1,B1	A3,B4	B1,B3	B1,B4	B1,B5	A3,B3	-1,-1	A1,A2	A2,B4	A1,B1	A3,B1	-1,-1	A1,B1	B4,N	-1,-1	A1,B4	A2,A2	A1,B4	-1,-1	B1,B4	A1,B4	A2,B4	A1,A2	A2,B4	A1,A2	B1,B2	A4,B1	B1,B1	B1,B2	A3,B1	-1,-1	-1,-1
iteration_639	A1,A4	A1,B1	A1,B1	A1,A3	A4,B1	A4,B1	A1,A3	A1,A3	-2,-2	A1,A3	N,B1	A1,A1	A1,B1	-2,-2	A1,A1	A4,B1	A1,B1	A3,B1	A4,A1	A4,A3	-2,-2	A1,B1	-1,-1	-1,-1	A1,B1	-1,-1	A1,B1	A1,A4	A1,A3	B4,B1	A3,A4	A1,B4	A4,A3	A1,B4	A1,A1	A3,B4	A1,A4	A4,B4	A1,A4	A3,B4	B2,B2	A1,A1	A1,B2	A1,B2	A5,N	A5,B4	A1,A1
iteration_640	A3,B1	A2,N	A3,A2	-1,-1	A3,A2	A2,B1	A3,B5	A3,B5	-2,-2	A2,B5	A5,N	-1,-1	A2,B1	-2,-2	A3,B5	A3,A2	A2,B5	A3,A2	-1,-1	B5,B1	B5,B5	A5,B1	-1,-1	-1,-1	A3,A2	-1,-1	A3,A3	-2,-2	-2,-2	-1,-1	-2,-2	A1,B3	B5,B2	-2,-2	-2,-2	-2,-2	A1,B2	B3,B2	B3,B5	A1,B5	A2,A1	B1,B2	A1,B2	A2,B1	-2,-2	-2,-2	A1,A1
iteration_641	B2,N	A3,N	N,N	B2,B4	A3,B2	A2,A2	B2,N	-1,-1	A3,B1	N,B4	-1,-1	N,B4	N,B4	A3,B2	B3,B1	A2,B2	N,B2	A2,N	A2,B2	A2,B2	B1,B4	-2,-2	N,B1	A3,N	B2,B4	A1,B3	-1,-1	-2,-2	-2,-2	A2,A2	B4,N	A3,A1	B2,B4	A3,N	B2,B4	A2,B4	A1,B4	-1,-1	A3,B2	A1,B2	B5,N	A3,B2	A3,B5	A3,B5	A2,B3	A2,N	B5,B4
iteration_642	A2,B1	N,B2	N,B1	A1,A4	A2,N	A2,A2	A1,B1	-2,-2	-2,-2	A1,B1	-1,-1	-2,-2	-2,-2	-2,-2	A1,N	B1,B2	-1,-1	A2,B1	A2,B1	-1,-1	N,B1	N,B1	-2,-2	N,B1	N,B1	N,B1	B2,N	A1,B1	A1,B4	N,A3	A1,B1	A2,B3	-1,-1	B2,N	A1,B4	A1,N	A2,B4	B3,B1	A2,B4	A2,B4	A1,A3	B4,B2	A3,B2	A1,B4	B1,B1	N,B1	A2,B2
iteration_643	A3,A2	B4,N	A3,B4	A1,A2	A2,B4	N,B2	A3,A2	A3,A2	-2,-2	A1,B4	N,A5	A3,A2	A1,B4	A4,N	A1,B4	-1,-1	A3,A1	A2,N	A3,N	A2,N	-2,-2	N,N	-2,-2	A4,B4	A1,A5	B4,N	A5,B4	-2,-2	-2,-2	A1,B2	-1,-1	-1,-1	-2,-2	B3,N	-1,-1	-1,-1	A1,N	-2,-2	-2,-2	-2,-2	A1,B4	A2,B3	B3,B4	A1,B3	-2,-2	-1,-1	A1,B4
iteration_644	A1,A4	B1,B2	A1,B1	A4,A1	A1,B2	A4,N	A4,B1	-1,-1	A1,A1	A1,B1	-1,-1	-1,-1	-1,-1	-2,-2	A1,B1	N,B4	A1,A4	A4,A4	A4,N	A4,N	A1,B1	-2,-2	A4,B2	-2,-2	N,B1	B1,B4	A1,N	-2,-2	-2,-2	-2,-2	-2,-2	A3,A2	A1,N	A4,A1	A1,N	-1,-1	A3,N	A1,A3	-2,-2	N,A2	B2,N	A4,N	N,N	A4,B2	-2,-2	-2,-2	N,A3
iteration_645	B2,N	N,N	A4,B2	N,B3	N,A4	A1,A3	B2,N	A4,N	B1,B2	A4,N	A2,A2	B2,B3	B2,N	-2,-2	B2,N	A3,B2	B2,N	-1,-1	A3,B2	A1,B2	A4,B1	A2,B2	A2,B3	-2,-2	A3,B2	B2,N	A3,B2	-1,-1	-2,-2	A4,B1	N,B3	A3,A2	B2,B1	B2,B1	B3,N	A4,N	A3,B2	A3,B2	A3,B2	A3,B2	A3,N	B3,B1	A3,B3	N,B1	A1,B4	A1,B2	-1,-1
iteration_646	A1,A1	A2,B2	A1,B2	-1,-1	A2,A1	A1,B3	A1,B2	A1,B2	A1,A4	A1,B2	A1,B3	A1,B2	A1,B2	A2,B2	A1,B2	A2,A2	-1,-1	A1,A1	A1,A1	A1,B3	A1,A1	-1,-1	A1,B2	A2,B2	A1,A2	-1,-1	-1,-1	A3,B2	B2,B2	-2,-2	A3,B2	B3,N	B2,B2	B5,N	A3,B2	A1,N	B2,B3	-1,-1	B2,B3	B2,N	A4,B1	B2,B5	A4,B5	B1,B5	-2,-2	B5,N	B5,B2
iteration_647	A2,B3	A1,B2	A1,B3	B1,B1	A1,B3	B4,B1	A1,B1	B3,B1	A2,A3	A1,B1	A1,N	-1,-1	B3,N	B2,B1	-1,-1	B4,N	B3,B1	A1,B1	A1,B4	A1,B4	A2,B1	N,B1	A1,B1	A1,B2	N,B1	A1,B4	B4,B1	B1,B1	-1,-1	B2,B3	B1,B1	B1,B4	A1,B1	A2,B1	A1,B1	B1,B2	A1,B4	A1,B1	B1,B4	B1,B1	A1,B1	A1,B1	A1,B1	A1,B1	-2,-2	-1,-1	A1,B1
iteration_648	-2,-2	-2,-2	-2,-2	-2,-2	-1,-1	A1,A4	B2,B5	B2,N	A3,B2	-1,-1	A5,N	B2,N	B4,N	A5,N	-2,-2	-2,-2	-2,-2	A1,B2	A4,B2	A1,B2	A3,B2	A5,B2	B2,N	A5,B4	A1,N	-2,-2	-2,-2	-2,-2	-2,-2	A2,B1	N,B2	N,B1	-2,-2	A1,A4	-1,-1	N,B1	N,B1	-2,-2	-2,-2	-2,-2	B2,N	A1,B1	A1,N	A1,B2	A2,B2	A1,B2	A1,B1
iteration_649	-1,-1	B2,B1	A1,B2	A1,N	A1,B1	A2,A1	A1,A1	A1,N	-2,-2	A1,N	A1,A4	A1,B2	A1,A1	B1,B4	B2,N	A1,A2	A1,A1	A1,A2	-1,-1	A1,A2	-2,-2	A1,A1	A1,B2	A1,B1	A1,N	A2,N	A1,N	A1,B4	B2,N	B3,B2	A1,A2	A2,A1	A1,B2	-1,-1	A1,N	A3,B3	A1,A2	A1,A1	A2,B2	A1,A1	A3,N	B3,N	A3,N	A3,B3	-2,-2	-2,-2	-1,-1
iteration_650	-2,-2	B4,N	A2,B4	A1,B1	-2,-2	-2,-2	A2,A1	A2,B1	N,A2	A2,A1	-1,-1	A2,B1	-1,-1	A3,B1	A1,B4	A3,A2	A1,B4	-2,-2	-2,-2	-2,-2	N,B1	A2,A4	-1,-1	B1,B4	A1,A3	A1,A3	A3,B4	A1,B3	B1,B3	A4,N	A1,B1	B2,N	B3,B3	-1,-1	B3,B3	A4,B1	B3,N	B3,B2	B3,N	B3,B2	-2,-2	-1,-1	-2,-2	N,B1	-1,-1	-2,-2	-2,-2
iteration_651	-2,-2	-2,-2	N,A6	N,A4	-2,-2	B1,B1	-1,-1	-2,-2	A2,B1	-2,-2	-2,-2	-2,-2	N,N	A4,N	-2,-2	-2,-2	-2,-2	N,B1	A3,B1	A3,B1	-1,-1	-2,-2	-2,-2	N,A4	-2,-2	-2,-2	-2,-2	-2,-2	-1,-1	-2,-2	A1,N	A1,B3	A4,N	A4,B1	-2,-2	-2,-2	A1,A4	A1,A4	A1,A4	B3,N	-2,-2	-1,-1	N,B1	-2,-2	A2,A1	A2,B1	A4,N
iteration_652	A1,A3	B2,B2	A1,B2	-1,-1	A3,B2	N,B5	A1,A2	A1,B3	B3,B1	A1,A2	-2,-2	A1,A2	A1,A2	-2,-2	-1,-1	A1,B2	A2,B2	A2,N	A2,N	A1,N	B3,B3	-1,-1	-1,-1	-1,-1	A1,A2	A1,A2	A2,B2	A1,B3	A2,A2	A1,B3	-1,-1	A1,B2	-1,-1	A1,B3	A1,A2	-1,-1	A2,B2	A2,B2	A1,A2	A3,B1	A1,B1	A1,A1	A1,A1	A1,B1	A1,B1	B1,B3	A2,A1
iteration_653	A2,A1	A2,B1	A2,A1	B2,B1	A2,B1	-2,-2	-1,-1	A2,B1	A2,A3	A2,B1	N,B3	A1,B2	A1,B2	A3,N	A2,B1	B2,B1	A2,B1	-2,-2	-2,-2	-2,-2	A2,B1	A1,N	B2,B3	A3,B2	A2,B2	B1,B1	B1,B2	B1,B2	B1,B3	-2,-2	B2,B1	A3,B1	B1,B2	A4,A1	B1,B1	-2,-2	A1,B2	A2,B1	A2,B2	A1,B2	-1,-1	A4,B1	A3,B1	A4,A1	B5,N	A4,B5	B1,B2
iteration_654	A2,N	B2,B3	A2,B2	B3,B4	B2,N	A1,A1	B2,B4	B2,B4	A1,A1	B2,B3	N,B2	B2,B3	B2,B4	-2,-2	A2,B3	B1,B1	A2,B3	A1,B4	A3,B4	A1,B4	A1,B4	B2,N	-1,-1	-2,-2	A2,B1	A2,B1	B3,B1	-2,-2	-2,-2	A4,A1	B3,B4	A1,B1	B4,B3	B5,N	N,B1	A4,B3	A1,B3	A1,B4	A1,B3	B1,B3	A1,B1	B5,N	A1,B5	-1,-1	-1,-1	A2,N	A1,A1
iteration_655	A2,A1	A2,B3	A2,B3	-1,-1	A2,A2	-1,-1	B3,N	A2,N	A4,B1	A2,N	A1,A2	B3,N	A2,N	-1,-1	A2,N	A3,B1	B3,B1	A1,N	A1,N	A1,N	N,B1	A1,B3	A2,N	-2,-2	-1,-1	N,B1	A2,B1	B5,N	A2,B1	N,B1	B1,B5	-1,-1	A2,B5	N,N	B1,B5	B5,B1	A2,A3	A3,B5	A2,A3	A2,B2	A2,B3	B1,B2	A2,B1	B3,B2	-1,-1	A1,B2	-1,-1
iteration_656	N,A5	N,A5	N,N	-1,-1	-1,-1	A5,N	A2,B1	A2,B1	N,B4	A3,B1	B3,B1	-1,-1	A2,B1	A1,B3	A2,B1	N,B5	A2,B1	A2,A5	A5,B1	-1,-1	N,B1	A3,B3	A3,B1	A2,A1	-1,-1	B1,B5	A2,N	A1,B1	B2,B2	A1,B3	A1,B2	N,A5	A1,B2	N,A3	B1,B2	A1,A1	A1,A5	A1,N	B2,N	A1,A5	-2,-2	N,B1	N,B1	N,B1	-2,-2	-2,-2	A5,B1
iteration_657	N,B3	A1,B4	B4,N	B2,B2	B4,N	A3,A1	-1,-1	B2,B4	-2,-2	B2,B4	-2,-2	B2,N	A1,B3	-2,-2	B2,B4	N,B3	B2,B4	A3,B2	-1,-1	-2,-2	-2,-2	-2,-2	B2,N	-2,-2	B2,N	B3,B2	B2,N	A2,B2	B2,B2	A4,B1	A2,B2	B5,N	B2,B2	A2,B1	B2,B2	-1,-1	B5,B2	B2,B5	B2,B5	B2,B5	A2,A1	B1,B2	A2,B1	A2,B2	A2,A2	A2,A2	A2,B5
iteration_658	B4,B1	-1,-1	A1,B4	A1,B2	A1,B1	B1,B4	A1,A1	A1,A1	B2,B2	-1,-1	A2,N	A1,B4	A1,B4	A2,N	A1,B4	B3,N	B4,B2	A1,B1	A1,B1	-1,-1	A1,B2	A1,A2	A1,A2	A1,A2	A1,B3	B4,B3	A1,N	-1,-1	A1,A2	A1,B3	A1,B2	A1,B4	A1,B1	A1,B3	A2,B1	-1,-1	A1,A1	A1,B1	B1,B4	A1,B4	A3,A1	A1,B1	A3,B1	A3,B1	A2,N	A2,B3	A5,B2
iteration_659	A2,B1	-2,-2	-1,-1	N,N	-1,-1	A5,N	N,B1	N,A2	-2,-2	N,B1	-2,-2	N,B1	N,B1	-1,-1	A2,N	A2,B1	N,A2	A5,B1	N,B1	A5,N	-2,-2	-1,-1	-2,-2	-2,-2	-1,-1	A2,B1	A2,N	N,A2	N,B3	-1,-1	N,N	-1,-1	N,N	A1,A2	N,N	N,B2	N,N	N,N	N,A4	N,A4	A1,A2	A1,N	A1,A1	A1,N	A4,B1	A4,A1	A1,N
iteration_660	B2,B1	A1,B3	A1,B2	B2,B3	A1,B2	A1,A6	A1,B2	B2,B3	-1,-1	B2,B3	B1,B3	A1,B3	A1,B2	-2,-2	A1,B2	-1,-1	A1,B2	A1,B3	A1,A1	A1,B3	-2,-2	A1,B1	B3,B3	-1,-1	A1,B2	A1,B2	A1,A1	B2,B3	B2,B2	A1,A4	B2,B2	B3,N	B2,B2	A1,A1	B3,B2	A1,B2	-1,-1	-1,-1	B2,B3	B2,N	A2,B1	A1,B3	A1,B1	A1,A2	-2,-2	-1,-1	N,B1
iteration_661	-2,-2	-2,-2	A2,N	A1,B1	A1,N	A3,B2	-1,-1	A1,A2	-1,-1	A1,A2	-1,-1	-1,-1	A1,A2	N,B3	A1,N	N,B5	A1,N	B2,B1	A3,B1	A3,A2	-2,-2	A4,B1	-2,-2	A1,N	A1,N	-1,-1	N,N	A1,A1	A1,B1	N,A4	A1,B1	A2,B1	A1,A1	B1,B4	-1,-1	A1,N	A1,B1	A2,A1	A1,B1	A1,B1	A1,B4	A1,B4	A1,A1	A1,A1	A4,A1	A4,B1	A1,A1
iteration_662	A1,B1	A3,B2	B2,B1	-1,-1	A1,B2	B1,B4	A1,B1	B1,B1	A2,N	A1,B1	A1,B2	A1,B1	A1,B2	B4,B1	A1,B2	B1,B3	-2,-2	B1,B1	B1,B1	B1,B1	A2,B1	B2,B1	A1,A1	A1,B4	A1,B3	-1,-1	A1,B1	B3,B1	A1,B1	A1,B4	A1,B3	-2,-2	B1,B3	A2,N	-1,-1	A1,A1	-2,-2	-2,-2	-2,-2	-2,-2	B3,N	A2,B1	B1,B3	B1,B3	A1,B4	A1,N	-2,-2
iteration_663	-2,-2	-1,-1	A1,N	A2,B3	A1,N	-2,-2	B3,N	A2,A1	N,B2	A1,B3	-2,-2	A2,N	A2,N	-2,-2	A2,N	A1,B2	A1,B3	-2,-2	-2,-2	-1,-1	A1,N	A2,N	-1,-1	A2,N	A1,A2	B2,N	A1,A2	A2,N	B3,B1	A3,A2	-1,-1	A3,B1	N,B1	A3,B1	A2,B1	A3,B3	-1,-1	N,B1	A3,N	A3,B1	-2,-2	B1,B1	B1,B1	B1,B1	A1,B2	B2,B1	B1,B1
iteration_664	A4,B5	-1,-1	N,N	A2,B1	N,N	A1,B4	A2,N	N,B1	A1,A1	-1,-1	A4,B1	-1,-1	N,B1	A1,A4	A2,N	A2,B2	N,B1	A1,A2	A2,B4	A2,B4	A1,B1	A2,B1	A4,A2	A1,B1	A2,B2	A2,A2	A2,A2	A2,B2	A1,B1	B2,B1	A1,B2	A2,B1	A2,A1	A1,B3	B2,B1	B2,B2	A2,A1	A1,B1	A2,A1	A2,B1	A4,N	A1,B1	A4,B1	A4,B1	N,B1	B3,B1	A1,B1
iteration_665	A4,A1	N,B1	A4,B1	B3,N	A4,N	-1,-1	A4,B3	N,B1	-1,-1	N,B1	A1,A1	N,B1	B1,B3	A2,B1	A4,N	-2,-2	N,B1	A2,B3	A4,A2	B3,N	N,B1	A1,B1	A1,B1	B1,B1	A4,N	A4,N	A4,N	-1,-1	B2,N	A1,A2	A1,B2	A1,A3	A1,B2	-1,-1	B3,N	A1,A1	A1,A3	A1,B2	A1,B2	A1,A1	A1,B4	B3,B4	A1,B3	B4,B3	A4,B1	B1,B4	A1,B3
iteration_666	A2,B1	A2,B3	A2,B1	A1,N	A2,A2	A4,B1	A2,A1	-1,-1	-2,-2	A1,B1	-2,-2	A2,A1	A1,B1	N,B2	A2,N	A1,A4	A1,B1	A2,B1	A4,A1	A4,A1	-2,-2	-2,-2	-2,-2	N,B1	A1,N	A4,N	A1,N	-2,-2	-2,-2	A1,B2	A2,A3	N,B4	A1,N	B2,B3	A3,A1	A1,A2	A1,N	N,N	B4,N	-1,-1	-2,-2	A3,B2	-1,-1	B2,B4	N,B2	B2,N	-2,-2
iteration_667	-2,-2	-2,-2	N,B1	A1,A2	-2,-2	A1,B2	A1,A5	A1,N	-2,-2	A1,B1	N,B5	N,A2	A1,N	-2,-2	A2,B1	A3,B1	A1,N	A1,A1	A1,A1	B2,N	-1,-1	N,N	-1,-1	-2,-2	B1,B1	-1,-1	A3,A2	A3,A2	A1,B3	A1,B4	A1,A2	-2,-2	A1,A3	A2,A3	A3,B3	A1,B4	-2,-2	-2,-2	-2,-2	-2,-2	N,B4	A2,B3	B3,N	B3,N	A2,B3	A2,A2	-2,-2
iteration_668	A2,B2	B3,B1	A2,B3	N,B1	B2,B3	A1,B1	-1,-1	A1,B3	A2,N	A2,N	N,B3	B3,N	A2,N	A2,B1	B3,N	-2,-2	-1,-1	A1,B1	A1,B3	A1,B3	A2,B3	N,N	B3,B3	A2,A2	-2,-2	-1,-1	-2,-2	A1,B4	N,A5	B1,B1	-1,-1	N,A2	A1,N	A4,B1	B4,N	A5,B1	A1,N	N,N	A1,N	N,A2	-1,-1	-1,-1	-1,-1	-2,-2	N,B5	N,B1	-2,-2
iteration_669	A2,A1	A2,A1	A2,A2	A1,A4	A1,A2	B5,N	A1,A2	A2,A1	A3,B1	A2,A1	-1,-1	A1,A2	A2,A4	N,B5	-1,-1	B2,B1	A2,A1	A1,N	-1,-1	A1,B5	A2,B1	A1,B2	A1,B2	A2,N	A2,B1	A4,B1	A4,B2	A1,B4	-1,-1	-1,-1	B4,B1	B5,N	A4,B4	A3,B1	A1,A4	-2,-2	A4,N	B4,N	A2,B5	B4,B5	A1,N	A3,A1	A1,N	A1,N	A1,A2	A1,B1	N,N
iteration_670	-1,-1	B2,B1	A2,B2	A1,B1	A2,B2	A1,B2	A2,A1	A2,B1	A2,N	-1,-1	-1,-1	-1,-1	A1,B2	A3,B2	A1,B2	A3,B2	B2,B1	A1,A2	A1,A2	B2,B1	A2,B1	-2,-2	-1,-1	B2,B2	A3,A1	A3,A1	A1,B2	B2,B1	A1,A1	-1,-1	A1,B2	A1,B2	A1,B2	N,A5	A1,B1	A3,B2	A1,B2	B2,B2	A1,A1	A1,A1	B1,B4	A1,N	N,B4	A1,B1	-2,-2	-2,-2	A1,N
iteration_671	A3,B2	A4,B1	A4,B2	B1,B5	-1,-1	-1,-1	A4,B1	B2,B1	A2,A2	B2,B1	N,B4	B2,B5	B2,B1	N,B5	B2,B5	-2,-2	A4,B1	B1,B2	B1,B2	A4,B2	A2,B2	B2,N	B2,N	N,B1	-2,-2	-2,-2	-2,-2	A1,B1	B5,N	A3,B2	B1,B5	A3,N	N,B1	-1,-1	B1,B5	B2,B5	A3,B1	A3,N	A3,B1	A3,B1	-2,-2	-1,-1	A1,A4	A1,N	-2,-2	-2,-2	A3,A1
iteration_672	A4,B1	-1,-1	A4,B2	A4,B3	A4,A3	A2,B2	A4,B2	B2,B3	A3,B2	B2,B3	N,A4	A4,B2	A4,B3	-1,-1	B2,B3	N,B3	A4,B2	-1,-1	B2,B2	B2,B2	B2,B3	B2,N	B2,N	A4,B1	B2,N	B2,N	B2,N	A1,B3	A4,B1	B2,B2	A1,A4	N,N	-1,-1	A2,A1	A4,B3	A4,B2	N,A2	A1,B1	A1,B1	A1,B1	-2,-2	A4,A2	A1,A3	-2,-2	-2,-2	-2,-2	A1,N
iteration_673	A2,A2	A1,B3	A2,B3	A1,A2	A1,A2	A1,A1	A2,A2	A2,A2	A3,B1	-1,-1	-1,-1	A1,B3	A2,A2	A3,A1	A2,A2	-1,-1	A2,B3	A2,A1	A2,A1	A2,A1	A3,A2	A1,N	A5,B3	A2,A3	A2,N	A2,B4	A2,B4	-1,-1	-2,-2	A3,B1	-1,-1	-1,-1	-2,-2	-2,-2	-2,-2	A3,N	-2,-2	-2,-2	-2,-2	-2,-2	-2,-2	-2,-2	-2,-2	-2,-2	-2,-2	-2,-2	-2,-2
iteration_674	B2,B3	A1,B2	B2,B2	B2,B2	B2,B2	A1,A1	B2,B2	B2,B2	-1,-1	B2,B2	-2,-2	-1,-1	B2,B2	B2,B2	B2,B2	A3,B1	B2,B2	A1,B2	A1,B2	A1,B2	B2,B2	-2,-2	-1,-1	B2,B2	A3,B2	B1,B2	A3,B2	B1,B2	A3,B2	A2,A3	B2,B2	A2,B1	B2,N	B2,B2	A3,B1	A2,B2	B1,B2	A2,B2	B1,B2	A2,B2	A1,B1	B1,B2	-1,-1	B1,B2	A3,A2	A3,B2	-2,-2
iteration_675	A4,N	B1,B1	-1,-1	A2,A5	A4,B1	-1,-1	A5,B1	A4,A2	-2,-2	A2,B1	-1,-1	A5,B1	A2,B1	B3,B1	A4,A5	A3,B2	A2,B1	A2,B1	A5,A1	A2,B1	-2,-2	A5,A1	A5,A2	A2,B3	A4,B2	A3,A4	A4,B2	-2,-2	-2,-2	-2,-2	-2,-2	B3,B1	A2,N	B2,B2	N,A2	-2,-2	A2,B1	A2,B3	B3,N	A2,B1	-1,-1	B2,N	A2,B2	A2,B2	A1,B1	A1,B2	A2,B1
iteration_676	A2,B2	A1,B3	A1,A2	A1,A1	A2,B3	-1,-1	A1,A2	A1,A1	-1,-1	-1,-1	-2,-2	A1,A2	A1,A1	A3,B1	A2,A1	A1,B3	A1,A1	A1,B2	-1,-1	A1,B2	A1,A1	-1,-1	-2,-2	A3,A1	A1,A1	A2,B3	A1,A2	A3,A1	A3,A1	B3,N	A3,A3	B3,N	-1,-1	A1,B2	A1,A1	A3,B3	A1,B3	A1,B3	A1,B3	A1,N	A2,B2	A1,A1	-1,-1	A2,A1	B1,B4	A1,B1	A1,A1
iteration_677	A3,B2	B2,B2	B2,B2	A1,A2	A3,B2	B4,N	A1,B2	A1,B2	A4,B1	A2,B2	B2,N	A2,B2	A1,B2	A1,B3	A2,B2	A2,B1	A1,B2	B2,B4	B2,N	B2,B4	A4,B2	B2,B2	B2,B2	B2,N	B1,B2	B1,B2	A2,A2	-2,-2	-2,-2	A1,B1	-2,-2	-1,-1	-1,-1	-2,-2	-2,-2	-1,-1	A1,N	-2,-2	A1,N	-2,-2	-1,-1	N,A2	N,N	A2,N	-1,-1	-2,-2	A1,N
iteration_678	A3,A1	B5,N	A3,B5	A4,B2	A1,N	-2,-2	A3,A4	A4,B5	-1,-1	A3,B2	A1,B3	A3,B2	B5,B2	-2,-2	A3,A4	A2,B3	-1,-1	-2,-2	-2,-2	-2,-2	A2,B5	A1,B2	A1,B2	-2,-2	A2,A7	-1,-1	-1,-1	A1,A4	B2,N	A1,B4	A1,B2	B3,B2	A1,N	-2,-2	A1,N	A1,B4	N,B2	B2,N	B3,N	A1,B3	A3,B2	-1,-1	A3,B3	A3,A1	-2,-2	N,B1	B3,N
iteration_679	A5,N	B1,B4	A5,B1	B1,B2	B4,N	A3,N	-1,-1	A5,B2	B3,B1	B1,B2	B4,B1	B1,B1	A5,B2	B2,B2	A5,B1	N,B3	B1,B2	A3,B1	-1,-1	A3,B1	A5,B3	B1,B4	B1,B4	A5,B2	N,B1	B1,B3	N,B1	A1,B1	B1,B2	A2,N	B1,B1	A1,B3	A1,B1	B5,N	A1,B2	A2,B1	-1,-1	A1,A1	A1,A1	A1,A1	-2,-2	B2,B5	-1,-1	-2,-2	-2,-2	-2,-2	A1,B4
iteration_680	B1,B2	A1,B4	B4,B1	A2,B1	B4,B2	B1,B1	A2,B4	B1,B1	A2,N	A2,B4	A1,A2	A2,B1	B1,B1	B2,N	B1,B1	B1,B3	B1,B1	A2,B1	A2,B1	A2,B1	A2,B1	A1,N	A1,B1	B1,B2	B1,B3	B1,B3	B1,B1	B1,B2	A2,N	-2,-2	N,B1	A4,B1	A2,B2	A3,B1	A2,B2	N,B1	A2,B1	A2,B1	A2,B1	A2,A4	B2,B1	A2,B1	-1,-1	A2,B2	B3,B1	A3,B3	A2,A2
iteration_681	A1,N	-2,-2	B3,B1	A3,N	-2,-2	A2,A3	B3,N	A3,B3	B1,B1	N,B1	-1,-1	N,B1	A3,B3	A2,B3	A3,B3	A1,B2	B3,N	A2,B3	A2,B3	-1,-1	A3,B1	A2,B1	A2,N	A2,B3	B2,B3	A1,B3	A3,B2	A3,N	B3,N	A1,B1	B3,N	A2,B1	B3,N	B2,B3	A3,B3	B1,B3	B1,B3	A2,B3	B1,B3	N,B1	A1,B2	A3,B2	A1,B2	A1,B2	-2,-2	-2,-2	A1,B3
iteration_682	-1,-1	B2,B1	B1,B1	N,B1	A3,B2	N,B2	N,B1	B1,B1	N,A2	B1,B1	A2,A3	B1,B1	B1,B1	-1,-1	B1,B1	N,B5	N,B1	N,B2	N,N	N,B1	N,B1	-1,-1	A2,B1	N,B1	N,B1	B1,B5	B1,B5	A4,B1	B2,N	N,B3	A4,B2	A4,N	B1,B2	A1,A1	A4,B2	B2,N	A4,B1	B2,N	A4,B2	N,B1	-1,-1	A4,A1	N,A4	A4,B3	A1,A3	A1,A1	N,B1
iteration_683	A1,B2	B1,B3	B2,B1	-1,-1	B2,B3	-1,-1	B1,B2	-2,-2	-2,-2	-2,-2	-2,-2	-2,-2	B2,B1	A2,B1	B2,B2	A4,N	-2,-2	-1,-1	A2,B2	A2,B1	N,B1	N,B1	-2,-2	B1,B2	B2,N	A4,B2	A4,B2	B2,N	A3,B2	-2,-2	A3,N	N,B1	B2,B2	-2,-2	B2,B3	-2,-2	B2,B1	-1,-1	B2,N	-1,-1	A1,B4	A4,N	B4,N	A4,B4	-2,-2	-1,-1	N,B2
iteration_684	A3,N	A4,B1	A3,B1	A4,B4	A4,A3	-1,-1	A3,A4	A3,B4	A4,N	B1,B4	-1,-1	B1,B4	A3,A4	-2,-2	A4,B1	A4,B1	-1,-1	A4,B5	A3,B5	-2,-2	A3,A4	A1,B1	-2,-2	-1,-1	B1,B1	A4,B1	A4,A4	B4,N	A4,A1	-2,-2	A4,B4	-2,-2	A1,N	A4,B1	A1,N	-1,-1	-2,-2	-2,-2	-1,-1	-2,-2	-1,-1	A4,A1	-2,-2	-1,-1	A2,A3	A2,B1	-2,-2
iteration_685	A5,N	A1,B2	A1,N	B1,B2	A5,B2	N,B2	A1,B1	B2,N	-2,-2	B2,N	B1,B1	A1,B1	B2,N	-2,-2	B2,N	-2,-2	B2,N	A1,N	B1,B3	A1,N	-2,-2	A1,B1	A1,B1	-2,-2	-1,-1	B2,N	-2,-2	-1,-1	-2,-2	-1,-1	N,B1	A1,B1	B1,B2	A3,B2	N,B4	-2,-2	A1,B2	B1,B2	A1,B1	B1,B2	A2,B2	B2,N	A2,B2	B2,N	A4,A1	A3,A4	A1,B2
iteration_686	B2,B2	B2,B2	B2,B2	A1,A3	B2,B2	A1,B3	A3,B2	A1,B2	A1,A1	A3,B2	N,A5	A3,B2	A3,B2	B2,B3	A1,B2	A3,A2	A1,B2	A3,B3	A3,A1	A3,A1	A1,A1	B2,N	N,N	B2,B2	A2,B2	A3,B2	A3,B2	A1,B3	-1,-1	-1,-1	-1,-1	B1,B3	-1,-1	B1,B1	A3,B3	A1,B3	A1,B3	A3,B1	A3,B3	A3,B1	A3,B1	B3,B1	B1,B1	B1,B1	A2,B1	B1,B1	A1,B1
iteration_687	A4,B1	A4,B1	-1,-1	A3,B2	B1,B1	-2,-2	-1,-1	-1,-1	A1,N	A3,A3	N,A4	B2,B1	A3,B1	B2,B2	B2,B1	A1,A3	A3,A4	-2,-2	-2,-2	-2,-2	-1,-1	N,B1	N,B1	B1,B2	A1,B2	A3,B2	A1,B2	A3,B2	A3,A1	N,B1	A3,A1	B2,N	-1,-1	A3,A2	A3,A3	-1,-1	N,A3	A3,B2	A3,B2	A3,N	B1,B2	A3,A3	A3,B2	A3,B1	-1,-1	A2,N	A3,N
iteration_688	-2,-2	-2,-2	B2,B3	A3,N	-2,-2	N,B4	N,B2	-2,-2	A3,B1	B3,N	A1,B1	A3,B3	A3,B2	B2,B3	A3,B3	B1,B1	B3,N	-1,-1	B2,B4	N,N	A3,A3	A1,B3	A1,B3	B2,B2	A3,B1	A3,B1	A3,B1	N,A3	N,A5	N,B4	N,A5	A3,B1	N,N	-2,-2	-1,-1	N,N	N,B1	N,B1	N,B1	N,B1	A3,B1	A2,N	A2,B1	A2,B1	A1,B1	-1,-1	B1,B1
iteration_689	N,A5	N,A2	N,A5	-1,-1	N,N	-1,-1	A5,N	N,A5	A2,B1	N,N	A1,A4	N,N	A3,N	B4,N	N,A3	N,A2	A5,N	-2,-2	A5,B1	-2,-2	A2,N	A1,N	-1,-1	A3,B4	A2,N	N,N	N,N	A1,A3	B3,N	A1,A4	A1,B3	B2,N	A3,B3	A2,A2	-1,-1	A1,B3	A3,N	A3,B2	B3,N	-1,-1	B5,N	A2,B3	-1,-1	B3,B5	-2,-2	A2,A2	B3,N
iteration_690	-2,-2	-2,-2	-1,-1	A2,N	-2,-2	-2,-2	A2,N	-1,-1	A2,B1	A2,B2	A3,B2	N,N	B2,N	A5,N	A2,B2	A3,A2	B2,N	-2,-2	A1,N	-2,-2	A2,B1	B2,N	B2,N	A5,B2	A3,B2	A3,B2	A3,B2	B5,N	A2,A2	B2,B3	A2,B5	A1,B2	A2,N	A4,B1	A2,N	B5,B2	A1,A2	A1,A2	B2,N	A2,B2	B1,B2	A4,A2	A2,B2	A4,B1	-1,-1	B1,B1	A2,A2
iteration_691	B1,B4	A2,A1	A2,B1	B2,B2	A1,B1	N,B4	B1,B2	B1,B2	-2,-2	-1,-1	A3,A1	A2,B2	A2,B2	B2,B1	A2,B2	N,N	A2,B2	B2,B4	N,B1	B1,B4	-2,-2	A2,A3	A2,A1	B2,B2	A2,B3	-1,-1	A2,B2	-1,-1	B2,B2	-1,-1	B2,B2	A1,A4	-1,-1	B2,B2	B2,B2	B2,N	A4,B2	A1,B2	A1,B2	A1,B2	A1,B2	B2,B2	B2,B2	B2,B2	A1,B1	A1,B2	A4,B2
iteration_692	-2,-2	-2,-2	-2,-2	-2,-2	-2,-2	A4,A1	N,B1	B2,B1	A2,B2	N,B1	-2,-2	-1,-1	N,B1	A1,A1	-2,-2	-2,-2	-2,-2	A4,B1	-1,-1	A4,B1	B2,B2	N,B1	-2,-2	A1,N	-2,-2	N,B1	-2,-2	-2,-2	-2,-2	-2,-2	-2,-2	A1,B1	N,B1	A3,B2	B2,N	-2,-2	N,B1	B1,B1	A1,N	A1,B1	N,A5	A3,B2	B2,N	A3,N	N,A4	B2,N	N,N
iteration_693	N,B2	N,A3	N,N	A1,A3	B2,N	-2,-2	N,A3	A1,N	N,N	N,A3	A4,B1	A1,N	A1,N	-2,-2	-1,-1	-2,-2	N,A3	A3,N	-1,-1	A3,N	A1,B3	N,B1	A1,B1	-2,-2	-2,-2	-2,-2	-2,-2	A1,A3	A1,N	-2,-2	A3,N	A3,B2	A1,A1	N,B2	A1,A1	-2,-2	A1,B2	A3,A1	A3,A1	A3,A1	A2,B2	A1,N	A2,N	A2,N	-2,-2	-2,-2	A2,B2
iteration_694	-2,-2	-2,-2	A4,A5	A1,B1	-2,-2	-1,-1	-1,-1	A1,A4	A3,B1	A1,A5	N,A4	A4,B1	A1,A5	-2,-2	A1,A4	-2,-2	A4,B1	A1,B3	A5,B3	A1,B2	A4,B1	N,B1	A4,N	-1,-1	-2,-2	-2,-2	-1,-1	-1,-1	B1,B1	A5,N	A1,B1	-1,-1	B1,B2	B5,N	B1,B2	A1,A5	A2,B2	A2,B1	A2,B2	A2,B2	B1,B1	B1,B3	B1,B1	B1,B1	-2,-2	A4,B5	B2,B1
iteration_695	-1,-1	B3,B1	B1,B4	A3,B2	A1,B3	-1,-1	B2,B4	B2,B4	A3,B2	B2,B1	A3,A1	A3,B1	A3,B1	B2,N	A3,B4	-1,-1	A3,B4	-1,-1	-2,-2	-2,-2	B2,B4	A3,B1	A3,B1	B1,B2	B4,B3	A1,B4	A3,B3	A3,B2	B2,B2	-2,-2	B2,B2	N,B3	A3,B2	B1,B4	A3,B2	-2,-2	B2,N	A3,N	B2,B3	A3,N	A4,A1	A3,B1	A4,B1	A3,A1	A1,B4	B4,B1	A4,N
iteration_696	B1,B3	B1,B4	B1,B1	A1,B4	B1,B3	A3,A1	B4,B1	B4,B1	A2,N	B4,B1	A1,A1	A1,B1	A1,B1	A4,B1	B4,B1	A3,B2	A1,B1	A3,B4	A1,B4	A3,B4	A2,B4	A1,B1	A1,B1	A1,B1	A3,B4	A3,B1	A3,B4	B1,B4	A1,N	A3,A2	A1,B1	A1,B2	A1,B1	A1,B4	A1,B1	A1,A3	A1,B2	B1,B2	A1,B2	A1,A1	-2,-2	B1,B4	-2,-2	-2,-2	A1,A4	A1,A1	A1,B4
iteration_697	A3,A2	B3,B1	A3,B3	A1,B1	A3,B1	A2,B2	A1,B3	A3,B1	B1,B4	-1,-1	-1,-1	B3,B1	A3,A1	A1,B1	A3,B1	A1,A3	A1,B3	A1,A2	B3,B2	A1,A2	B1,B1	-2,-2	-1,-1	A1,A1	-1,-1	A1,B1	A3,A3	A1,A4	B1,B1	B2,B1	B1,B1	A2,N	A4,B1	B1,B1	A1,B1	B1,B2	A2,B1	A2,B1	A4,N	A2,B1	-1,-1	A1,B1	B1,B3	B1,B3	B2,B2	B1,B2	A2,B3
iteration_698	A1,B1	A3,B1	B1,B1	A1,B1	B1,B1	A5,N	B1,B1	A1,B1	A2,A3	B1,B1	A1,A1	A4,B2	A1,B1	A2,B2	B1,B1	A3,N	A1,B1	N,B1	A5,B1	A5,B1	A2,B1	A1,B1	-1,-1	A2,B1	A3,B1	A3,B1	A3,B1	B1,B1	A1,B3	A1,B4	B3,B1	-2,-2	-1,-1	A1,A3	B3,B1	A1,B3	A1,N	-1,-1	-1,-1	-1,-1	N,B4	A1,B1	B1,B4	N,B1	-1,-1	-2,-2	A1,B4
iteration_699	A1,A2	B2,B3	A1,B2	A3,A2	A2,B3	A1,B1	A3,B2	A1,A2	A1,B1	A3,B2	B2,N	-1,-1	A1,A2	-2,-2	A2,B2	A1,B2	A2,B2	A3,B1	A3,B1	-1,-1	A1,A2	-1,-1	A1,B2	-2,-2	A1,B2	A1,A2	-1,-1	-2,-2	-2,-2	A1,B3	A2,N	A4,B1	A2,N	-2,-2	-2,-2	A2,B3	A2,B1	A4,N	A2,B1	A4,A3	A2,B1	-1,-1	A1,B1	A1,B1	-1,-1	-2,-2	A2,B1
iteration_700	-2,-2	-2,-2	B1,B3	N,B1	N,B1	B1,B2	B3,N	B3,N	A1,B2	B3,N	A1,B4	B3,N	B3,N	-1,-1	B1,B1	A3,B1	B3,N	N,B1	B3,B2	N,B2	A1,B3	A1,B3	B4,B3	A1,B3	B1,B1	B1,B1	A3,B1	B3,N	A2,B1	A4,B1	-1,-1	B3,B2	B1,B3	A1,B4	A2,B3	N,B1	B3,B3	B3,B2	B1,B2	B3,B3	A2,B1	B3,B4	A2,B3	A2,B3	-2,-2	B4,B2	A2,B3
iteration_701	-2,-2	-2,-2	A1,A2	N,N	-2,-2	-2,-2	N,A2	N,A2	A3,B1	N,A2	A2,B1	N,A2	N,A2	A1,B3	A1,N	-1,-1	N,A2	A2,N	A2,N	A2,N	N,B1	N,B1	A2,A2	B3,N	A1,B2	B2,N	-2,-2	A2,N	B3,N	A1,B4	A2,B3	A2,A2	A2,B3	-2,-2	B3,N	A2,A1	A2,A2	A2,B3	A2,B3	A2,B3	-2,-2	-2,-2	B2,B3	-2,-2	-2,-2	-1,-1	A2,B2
iteration_702	-1,-1	-1,-1	A2,A3	A1,A1	-2,-2	A4,B1	A1,A2	A3,A1	B1,B4	A1,A3	B2,B1	A1,A2	A1,A2	A2,B3	A1,A3	B1,B1	A1,A2	A4,A2	A4,A2	A4,A2	A3,B1	A1,B2	A1,B1	A1,B3	-1,-1	A3,B1	A1,B1	A1,B3	A1,B1	B2,B2	A1,B3	-1,-1	B3,B1	A3,A1	A1,B3	A1,B2	-2,-2	A3,B1	A3,B1	A2,B3	-1,-1	A1,B3	B3,B2	A1,B2	A1,B1	A3,B1	-2,-2
iteration_703	N,B1	B2,N	B2,B1	B2,B3	N,B1	A3,B1	B2,B1	B3,B1	A3,A1	-1,-1	A1,B4	B3,B2	B2,B2	A1,A1	-2,-2	-2,-2	-2,-2	B1,B2	B1,B2	A3,B2	A3,B3	A1,B3	B4,B2	A1,B2	-2,-2	-2,-2	-2,-2	-1,-1	B1,B2	-2,-2	-2,-2	A2,N	B1,B1	A2,A3	B2,B1	-2,-2	A2,B1	N,B1	A2,B1	A2,B1	A2,B2	A2,B2	-1,-1	B2,B2	B1,B2	A2,B1	A4,B2
iteration_704	-2,-2	-2,-2	A1,N	A2,B3	-1,-1	A3,B2	A2,A1	B3,N	A2,A1	B3,N	B3,N	A1,B3	A2,A1	-2,-2	B3,N	-1,-1	A1,B3	A3,A1	A3,A2	A3,A2	A2,B3	A1,B3	B3,B3	-2,-2	A5,N	A5,B3	N,N	B3,N	A2,A1	B1,B2	A1,N	A1,A4	A1,N	B1,B3	A2,B3	N,B1	A1,A1	-1,-1	A1,A1	-1,-1	B1,B1	A2,B1	B1,B1	-1,-1	-2,-2	-2,-2	A1,B1
iteration_705	A3,B2	A2,N	A3,N	B2,N	A2,B2	A2,B2	N,N	A3,N	A1,A3	-1,-1	A2,B3	N,B2	B2,N	-2,-2	A3,N	A4,B1	A3,B2	B2,N	B2,N	-1,-1	A1,N	B3,N	A2,N	-2,-2	A3,B1	A4,N	A4,N	N,B5	N,B2	N,A5	N,N	A1,A2	B2,B5	-1,-1	N,N	N,N	A1,B2	A1,B2	A1,B5	A2,B2	A1,B4	B2,N	A1,B2	A1,N	-2,-2	-2,-2	A1,B2
iteration_706	A3,B1	A1,A1	A1,B1	A2,B1	A3,A1	N,B3	B1,B1	A2,B1	A1,B2	A1,A2	B3,N	A1,B1	A1,A2	B3,B2	A1,A2	N,B4	B1,B1	N,B1	N,B1	N,B1	A2,B2	A1,A5	B1,B3	A2,B3	A1,N	A1,N	A2,N	N,B1	A2,B2	A4,B1	B2,B1	B2,B2	A2,N	A3,A1	A2,B1	A4,B2	-1,-1	B2,N	A2,B2	B2,N	N,B2	A1,B1	A1,N	N,B1	A4,B1	A3,B1	B2,N
iteration_707	A1,N	A2,B1	A2,N	A2,B2	A1,B1	N,N	B2,N	A2,A2	N,B4	-1,-1	N,A2	B2,N	A2,A2	A5,N	A2,B2	B1,B1	A2,N	N,N	N,N	N,B2	A2,N	N,N	B2,N	A2,A5	A2,B1	A2,B1	B2,B1	A2,A2	B3,B2	A2,A3	A2,B3	A1,B1	A2,B2	A1,A4	-1,-1	A2,A2	A2,B1	A1,B2	B2,B1	B2,B1	-1,-1	A1,B2	A1,N	B2,N	A1,N	-1,-1	A2,N
iteration_708	B1,B3	A3,A2	A3,B1	B2,B2	A3,B3	A3,B2	A3,B2	B1,B2	A2,B2	-1,-1	B4,N	A3,B2	A3,B2	-1,-1	B1,B2	A2,B1	B1,B2	A3,A3	A3,B2	B2,B2	B2,B1	B2,B4	A3,N	B2,N	A2,B1	-1,-1	A2,B1	A3,B2	-1,-1	N,B1	B2,B2	A4,B1	A3,B2	N,B1	B2,B2	B2,B1	A4,B2	A4,B2	A4,B2	A4,B2	A1,N	B2,B1	N,N	A1,B2	-2,-2	-2,-2	A1,B2
iteration_709	A2,B1	B3,B2	B1,B3	A1,B2	B1,B2	N,A5	A1,B1	-1,-1	-2,-2	B2,B1	-2,-2	B2,B1	A1,B1	N,B5	A1,B1	A2,B2	A1,B3	N,B1	A1,N	A1,N	A1,N	-2,-2	-2,-2	A1,N	A2,B1	A2,A1	A1,B2	A1,A2	-1,-1	A3,B2	A1,N	B1,B1	A2,N	-2,-2	-2,-2	A1,B2	N,B1	N,B1	A2,B1	A2,B1	A2,B3	A1,A2	A1,B3	A1,B3	-2,-2	-2,-2	-1,-1
iteration_710	A2,B3	B2,B1	B3,B2	N,N	B3,B2	A1,B4	N,B2	N,B2	A2,B3	N,B3	A2,B3	N,B2	N,B3	-2,-2	B2,N	A3,A2	N,B2	B4,B2	B4,N	B4,B2	B3,B2	B3,N	B3,B2	-2,-2	-1,-1	A3,B2	-1,-1	N,B3	N,B5	A5,B1	N,N	-2,-2	-1,-1	-2,-2	B3,B5	-2,-2	-2,-2	-2,-2	-2,-2	-2,-2	-2,-2	-2,-2	-2,-2	-2,-2	A1,B3	-1,-1	-2,-2
iteration_711	B2,N	-1,-1	A4,B2	-1,-1	A4,N	-1,-1	A4,B2	A4,B2	A4,B1	A1,B2	B5,N	A1,B2	B2,B2	B4,N	-1,-1	-2,-2	-1,-1	A4,B1	-1,-1	B2,B1	B1,B2	B2,B5	N,B1	B2,B4	-1,-1	-2,-2	-2,-2	A3,B2	A1,B2	-2,-2	A3,A1	-2,-2	A3,A1	B4,N	A3,A1	-2,-2	-1,-1	-2,-2	-2,-2	-2,-2	-2,-2	A3,N	A3,N	A3,N	A5,N	A5,B4	-2,-2
iteration_712	A3,B2	A3,B2	-1,-1	A1,B1	B2,B2	B2,N	A1,B2	B1,B2	-2,-2	B1,B2	A3,B1	B1,B3	-1,-1	-2,-2	A1,B2	A2,A1	A3,B1	-1,-1	B2,N	B2,B2	-2,-2	A3,B1	A1,B1	-2,-2	A1,A2	A1,A2	A1,A2	-1,-1	A1,B2	A1,A1	B2,B1	B2,B2	A1,B1	A2,B1	B2,B1	A1,B1	B1,B2	A1,B2	B1,B2	A1,B2	B4,N	A2,B1	A2,B4	A2,N	A1,N	N,B1	A2,B2
iteration_713	-1,-1	A1,B4	B4,N	A2,N	A1,N	A4,N	N,N	A2,B4	B1,B2	-1,-1	B2,B2	N,N	A2,B4	A2,B3	A2,B4	B2,B2	A2,B4	N,A4	-1,-1	-1,-1	A2,B1	-1,-1	N,B2	A2,A3	A2,B2	B4,B2	A2,B2	A5,N	A2,B2	A1,B4	A2,A5	-2,-2	-1,-1	N,B4	A5,B2	A1,A5	-2,-2	-2,-2	-2,-2	-2,-2	-2,-2	B2,N	B2,N	-2,-2	B1,B1	N,B1	-2,-2
iteration_714	A1,B3	A1,A2	A1,A1	A3,N	A1,A1	-2,-2	A1,N	A1,N	-2,-2	A1,N	A2,B2	A1,A3	A1,A3	B3,B1	A3,A1	A1,B1	A1,N	-2,-2	A1,N	-1,-1	-2,-2	A2,A1	A2,A1	A1,B3	A3,B1	-1,-1	-1,-1	A1,N	A3,B2	-1,-1	A3,N	A1,A2	A4,B3	B3,N	A1,B2	-2,-2	-2,-2	A4,A1	-2,-2	A4,N	-1,-1	B2,B3	-1,-1	A4,B2	A5,N	A5,B3	-2,-2
iteration_715	A1,B2	A3,B1	-1,-1	A3,A3	A1,B1	B4,N	A3,A3	A1,A3	B2,B2	A3,A1	B1,B4	A3,A1	A3,A3	A1,B2	A3,A3	A2,B3	A3,A3	A3,B4	A3,B4	A3,N	A1,B2	A3,B1	A1,B4	A3,B2	A2,A3	A3,B3	A2,A3	A3,N	A3,A1	B4,B1	A3,N	B1,B1	A3,A1	-2,-2	A3,A3	A3,B4	A1,B1	A3,B1	B1,B2	A3,B1	-2,-2	-1,-1	A3,N	N,B1	-2,-2	N,B1	A3,B1
iteration_716	B4,N	-1,-1	A1,N	A3,B1	A2,B4	-2,-2	A3,N	A3,N	-2,-2	A1,B1	-2,-2	N,B1	A3,A1	-2,-2	N,B1	A3,A1	A1,B1	-2,-2	A3,N	A3,N	A3,N	N,B1	-2,-2	-2,-2	A1,B1	A1,B1	A3,B1	A3,B2	B1,B4	-2,-2	-1,-1	A1,A1	B2,B4	B2,B2	A3,B1	-2,-2	A1,B4	A1,B4	A1,B2	-1,-1	A2,B3	A3,B2	B2,B3	-1,-1	B2,B1	B2,B2	A1,B2
iteration_717	A4,N	-1,-1	A4,B1	A3,B2	A4,B1	A1,B2	A3,B1	A3,B1	-2,-2	A3,B1	B5,N	A3,B1	A3,B1	-1,-1	A4,B2	A4,A1	A4,B2	A3,A1	A1,B1	A3,N	-1,-1	A3,B5	A3,B5	A3,A1	A4,B2	A4,A4	A4,B2	A3,B2	A3,B2	A2,B1	-1,-1	B4,N	A3,B2	A5,N	B2,B2	-1,-1	B2,N	A3,B4	A3,N	A3,N	A1,A1	A5,B2	A5,A1	A1,B2	A2,B1	N,B1	A5,N
iteration_718	-2,-2	-2,-2	A1,N	A2,B2	A1,N	A2,B2	A2,A1	A2,A6	-2,-2	A2,N	A3,B2	-1,-1	A2,N	-2,-2	A2,N	B2,B2	B2,N	A2,B2	A1,B2	A1,B2	-2,-2	A1,B2	B2,B2	-1,-1	A2,B2	B2,N	B2,N	B2,B3	-1,-1	A2,A2	B2,B3	A1,B2	A2,B2	A1,A1	B2,B3	A2,B2	B2,B2	A2,B2	A2,A1	B2,B2	A2,A3	A1,B2	A3,B2	A2,B2	B3,N	A1,B3	A3,B2
iteration_719	N,B1	B2,N	A1,N	A2,B1	A1,B2	-1,-1	A1,B1	-1,-1	-2,-2	A1,B1	A2,B3	N,B1	A1,B1	N,B2	A2,A1	-1,-1	N,B1	A1,B4	A1,B4	A1,B4	-2,-2	A2,B1	A2,N	N,B1	-2,-2	-2,-2	A2,B3	B1,B1	A2,A2	A3,N	A2,B1	B5,N	A2,B1	-1,-1	A2,B1	A3,B1	N,B1	A2,B5	A2,B5	A2,N	-2,-2	A2,A1	-2,-2	-2,-2	B2,B2	A1,B2	N,B1
iteration_720	-2,-2	-2,-2	N,A4	-1,-1	-2,-2	A2,B1	A4,A2	A2,A4	B2,B2	-2,-2	B1,B1	-1,-1	N,N	B3,B2	N,N	A1,B3	N,N	-1,-1	A4,B1	A4,B1	A2,B2	A4,B1	N,B1	N,B3	A1,N	B3,N	B3,N	-2,-2	-2,-2	-2,-2	-2,-2	B1,B2	A2,N	-2,-2	-2,-2	-2,-2	B2,N	N,B1	A2,B1	B2,N	A4,B1	-1,-1	A4,A2	A4,A2	-2,-2	N,B1	A2,N
iteration_721	B3,B2	A2,A3	-1,-1	B3,N	A2,B3	N,A4	A2,B3	B3,N	-2,-2	A2,B3	B1,B1	A2,N	B3,N	A3,A2	-1,-1	N,B1	A2,B3	A2,N	A2,A4	A2,N	-2,-2	A2,B1	N,B1	A3,B3	-2,-2	-1,-1	-2,-2	A5,N	B3,B2	N,B5	A5,B3	A2,B3	B2,N	B1,B3	A5,B2	A5,N	B3,B2	-1,-1	B3,B2	A2,N	N,B2	B2,B3	N,B3	B3,N	A2,B3	A2,B1	B2,N
iteration_722	-2,-2	-2,-2	-1,-1	B3,B2	-1,-1	B1,B1	A1,B3	A1,B2	A2,A2	-2,-2	A4,B1	-1,-1	-2,-2	-2,-2	-1,-1	A1,B2	B2,N	B3,B1	A1,B1	B3,B1	A1,A2	A4,B3	B1,B3	-2,-2	A1,B2	-1,-1	A1,B2	-2,-2	-2,-2	A2,B1	-2,-2	A4,N	B1,B2	-2,-2	-2,-2	-1,-1	B2,N	N,B1	A4,B1	A4,B2	A1,N	-2,-2	-2,-2	A1,N	-1,-1	-1,-1	B2,N
iteration_723	A1,B3	B5,N	A1,B5	B1,B1	A1,B5	B1,B1	A1,B1	B5,B1	A4,A1	-1,-1	-2,-2	-1,-1	B5,B1	N,A5	-1,-1	-2,-2	A1,B1	A1,B1	B1,B1	-1,-1	A4,B1	-2,-2	A1,N	N,B1	N,B1	-2,-2	-2,-2	A2,B1	A3,B1	A1,B4	A2,B1	A3,N	B1,B1	-2,-2	-1,-1	B1,B4	A3,B1	B1,B4	N,B1	A3,B1	-2,-2	-2,-2	A3,A4	-2,-2	-2,-2	-2,-2	A3,A3
iteration_724	A3,N	B1,B1	A3,B1	A2,A4	A3,B1	B1,B1	A2,B1	A2,B1	B4,N	A3,B2	A2,B2	B1,B2	B1,B2	A1,A2	B1,B2	A2,B1	A3,B2	A2,B1	B1,B1	-1,-1	B1,B4	A2,B2	-1,-1	A1,B2	A2,B1	B1,B1	A2,B1	N,B2	A2,B1	-2,-2	N,B1	A2,B2	-1,-1	A3,A1	B1,B2	-2,-2	A2,B2	A2,B2	A2,B1	A2,B2	N,B1	A3,B2	A3,N	B2,N	-2,-2	-2,-2	B2,N
iteration_725	A1,B2	A4,N	A4,B2	B2,N	A1,A4	B2,B2	B2,B2	A4,B2	A1,A2	B2,N	N,B5	A4,B2	A4,N	A1,B4	B2,N	A1,A1	A4,B2	B2,B2	B2,B2	B2,B2	A1,B2	A4,N	B2,N	A4,B4	A1,A4	A1,N	A1,N	N,B5	A2,B2	A3,B2	A2,N	-2,-2	B2,B5	-1,-1	-1,-1	B2,N	-2,-2	-2,-2	-2,-2	-2,-2	B4,B1	A2,A1	-1,-1	A2,B4	A2,B1	A1,B1	-1,-1
iteration_726	A1,A1	-1,-1	A1,B1	A2,B2	A1,B1	-1,-1	-1,-1	-1,-1	-2,-2	B1,B2	B5,N	-1,-1	A1,A2	B2,B3	B1,B2	A5,N	A1,A2	A2,B1	-1,-1	A2,B3	-2,-2	N,B1	A2,B5	A2,B2	N,B1	A5,B2	-1,-1	A2,B1	A3,B2	N,B3	A3,B1	A4,B1	B1,B2	-1,-1	A2,A3	A3,N	B1,B1	A4,B1	A4,B2	A4,B2	-1,-1	A3,N	A3,B1	A3,B2	A5,B1	-2,-2	B1,B1
iteration_727	A4,B1	N,B3	N,B1	A2,A1	A4,N	-2,-2	-1,-1	A1,N	-2,-2	A1,B1	B1,B1	A2,N	A2,B1	B5,N	A2,B1	B1,B4	A1,N	-2,-2	A1,N	-2,-2	-2,-2	N,B1	-1,-1	A2,B5	A2,B1	B1,B4	B1,B4	A1,A1	-1,-1	-1,-1	A2,A1	B1,B3	A1,B1	A1,B1	A1,B1	A2,B3	N,N	B1,B1	A1,B1	B1,B3	B1,B3	A1,B1	A1,B1	B1,B1	A3,B2	A3,A1	B1,B1
iteration_728	-2,-2	-2,-2	B3,N	A1,B2	-2,-2	A1,B4	B2,N	B2,N	-2,-2	B2,N	A3,B2	B2,B3	A1,N	-2,-2	A1,B3	A1,A1	B2,B3	A1,B2	B4,B2	A1,N	-2,-2	A3,B3	A3,B3	-2,-2	A1,A1	A1,A1	A1,B3	A3,B2	-1,-1	N,A4	A1,B2	A2,A2	A3,B2	B3,B2	A1,B2	A1,N	A2,B2	A2,B2	A2,B2	A2,B2	A3,B1	A1,B3	A3,B3	A3,B3	A1,A1	A1,B3	A2,B3
iteration_729	A1,A1	A2,B1	A2,A1	A4,B4	A2,A1	B3,B2	-1,-1	A1,B4	-1,-1	A2,B4	-2,-2	-1,-1	A2,B4	A3,N	A1,B4	-1,-1	A4,A2	A2,B3	A2,B3	-2,-2	B4,B2	-2,-2	A1,B4	A2,A3	A1,B2	A2,B4	B4,B2	A4,B1	A1,B4	-2,-2	B1,B4	N,A3	A4,A1	A1,B4	A4,B4	-2,-2	A4,N	A4,A3	A4,A3	-1,-1	B1,B1	A4,A1	-1,-1	A1,B1	A1,B2	A1,A1	A4,B1
iteration_730	-2,-2	-2,-2	A3,A1	A2,B5	-2,-2	-2,-2	A5,B2	A1,B5	B2,B1	A2,A1	A4,B1	A3,B5	A2,A1	B3,B2	A1,B5	A4,A1	A2,A3	-1,-1	B2,B3	B2,B3	A1,B2	A4,B5	A4,A3	A1,B3	A1,A4	A4,B5	A1,A4	B5,N	A2,A1	B4,B1	A2,B5	A2,B1	A1,B5	A1,B3	A1,N	A2,B4	B5,B1	B5,B1	-1,-1	A2,B5	A1,A1	A1,A1	A1,A1	A1,A1	B2,B2	B3,B2	A1,B1
iteration_731	B1,B4	A3,A1	A3,B1	B2,B1	A1,B1	B2,N	A3,B2	-1,-1	-2,-2	B1,B2	A2,B3	A3,B1	B1,B2	A1,B4	B1,B2	-2,-2	N,N	A3,N	A3,B2	A3,N	-2,-2	A3,B3	A3,B3	B4,B1	-2,-2	-2,-2	-2,-2	A3,B2	A3,B1	-2,-2	A3,B1	A3,B2	A3,A3	B3,B1	A3,B2	-1,-1	A3,A3	A3,B2	A3,A3	-1,-1	B2,B2	A3,B3	B3,B2	A3,B2	A4,B1	B1,B3	A3,B2
iteration_732	N,A3	A4,B1	N,N	A1,B3	A4,N	A2,A3	A3,B3	A1,A4	-2,-2	A4,B3	A1,B1	A4,B3	-1,-1	A2,B3	A4,B3	A2,B2	A1,A4	A3,A3	A3,A3	A2,B3	-1,-1	A4,B1	B1,B3	A2,A4	B2,B3	A4,B2	A2,B3	A1,A3	B3,B1	A2,A1	A1,B3	A3,A1	A3,B1	A2,B1	A1,B1	A2,B3	A3,A1	A3,A1	A3,A3	A3,A3	A1,B4	A1,B1	B1,B4	A1,B1	A2,A3	A2,B1	A3,B1
iteration_733	-2,-2	-2,-2	A5,A2	A2,N	A1,N	A2,B2	A5,N	A2,A5	B1,B2	A5,N	A2,B2	A5,N	A5,N	B1,B2	A5,A2	-2,-2	A2,A2	A2,N	A2,N	A5,B2	A2,B1	A2,A5	B2,N	N,B1	-2,-2	-2,-2	-2,-2	B3,N	A2,A1	A3,B1	A2,B3	A3,A1	A1,B3	B1,B2	A2,N	A2,B1	A1,N	A3,B3	A1,A1	A1,A3	A3,B1	N,B1	B1,B1	B1,B1	A1,B3	B3,B1	A1,B1
iteration_734	-2,-2	-2,-2	B3,B1	A2,N	-1,-1	A2,B2	A2,B3	A2,B1	A4,B1	A2,B3	N,A5	N,B3	N,B1	N,B5	A2,B1	B1,B3	N,B1	A2,B3	B3,B2	A2,B2	A4,B1	N,N	B3,N	N,N	A2,B3	A2,B1	B1,B1	A2,N	-1,-1	-1,-1	-2,-2	N,B1	A2,A2	-2,-2	-2,-2	-2,-2	A2,N	A2,B1	A2,N	A2,N	-2,-2	-2,-2	-2,-2	-1,-1	-2,-2	-2,-2	-2,-2
iteration_735	B1,B1	A1,A3	A1,B1	A3,A1	A3,B1	A1,B1	A3,B1	A1,B1	B2,B2	A1,A3	A1,A4	A1,A1	A3,B1	A2,A1	A3,B1	B3,B1	A3,B1	A1,B1	A1,B1	B1,B1	B1,B2	A1,A1	A1,A4	A3,A2	B1,B3	B1,B3	B1,B3	A3,B1	A1,A3	B2,N	A1,B1	A2,A2	A3,A3	A2,N	A3,A1	A1,B2	A3,A2	A3,A2	A3,A2	A3,A2	B3,N	A1,A2	A2,B3	A1,B3	-2,-2	-1,-1	A3,B3
iteration_736	-2,-2	-2,-2	A2,N	B4,N	-2,-2	-1,-1	A2,B4	N,A2	A2,B1	N,N	A4,N	A2,B4	N,N	A2,N	A2,N	-2,-2	-1,-1	A1,B4	A1,B4	A1,B4	N,B1	A2,A4	A2,A4	N,A2	-2,-2	A2,N	-2,-2	N,B3	A1,B4	B1,B1	A1,N	A1,B3	B4,B3	A1,N	B4,N	N,B1	A1,B4	A1,B4	A1,B4	A1,B3	A1,B2	N,N	B2,N	A1,N	-2,-2	-2,-2	-1,-1
iteration_737	A3,B1	A3,B1	A3,A3	A4,B1	B1,B1	A3,N	A3,B1	A3,B1	-2,-2	A4,A3	A2,B2	A3,B1	A3,B1	A2,B2	A4,A3	-2,-2	A4,A3	N,B1	A3,B1	A3,A3	-1,-1	B2,B1	A3,B2	B1,B2	-2,-2	-2,-2	-1,-1	A4,A1	N,B1	B1,B3	A4,N	A2,A3	A1,B1	N,B3	A1,N	N,B1	-1,-1	A1,A1	A1,A1	A2,B2	A3,B2	N,N	B2,N	A3,N	-2,-2	-2,-2	A1,B2
iteration_738	B1,B4	A1,B2	B2,B4	B2,B1	A1,B1	A3,B2	A3,B2	A3,B2	A5,N	A3,B4	-2,-2	-2,-2	A3,B2	A3,A1	A3,B2	A2,A1	B2,B2	A3,B2	A3,A3	-1,-1	A5,B2	-2,-2	-2,-2	A3,A3	A1,B2	A3,A2	A2,B2	A3,A2	B4,N	-2,-2	-1,-1	B3,N	A3,B4	A3,B2	-1,-1	-2,-2	B4,N	B4,B3	B4,N	A3,B3	B2,B3	A2,B2	A2,B2	A2,B2	N,A4	B2,N	-1,-1
iteration_739	B1,B1	A2,B2	B2,B1	B4,B4	A2,B1	-2,-2	B4,B1	B4,B1	A4,N	B4,B2	A2,A1	B2,B4	B4,B1	A2,B2	B4,B1	-2,-2	B4,B1	-2,-2	-2,-2	-2,-2	A4,B4	A2,B2	A2,B4	B2,B4	-2,-2	-2,-2	-2,-2	A1,B4	B4,N	A4,B1	A1,N	B2,B2	B4,B4	A1,A4	B4,N	N,B1	B4,B2	B4,B2	-1,-1	-2,-2	B1,B1	A4,B4	B4,B1	A4,B1	-1,-1	A1,B2	B1,B4
iteration_740	A3,B2	A1,N	B2,N	A1,B2	-1,-1	N,B5	B2,B2	B2,B2	A3,B1	A1,B2	-2,-2	B2,N	A1,N	-2,-2	A1,B2	A1,B4	A1,N	B2,N	B2,B5	B2,N	B1,B2	-2,-2	-2,-2	-2,-2	A1,B4	-1,-1	A1,B4	A3,A1	A3,N	-1,-1	A3,B2	N,A4	A1,B2	B5,N	A1,B2	A3,B2	-1,-1	A1,N	A1,A4	-1,-1	N,B2	B2,B5	B2,N	B2,N	-2,-2	-2,-2	A1,B2
iteration_741	-1,-1	B3,B1	A2,B3	A2,N	A2,B1	B1,B4	B3,N	A2,N	A4,B1	A2,N	A1,B2	B3,N	B3,N	-2,-2	A2,B3	A1,B4	A2,N	-2,-2	N,B1	-2,-2	A4,N	B2,B3	B2,B3	-2,-2	B4,B3	A2,B4	A1,B3	-1,-1	N,A3	A1,B4	N,A4	A3,B2	N,N	A4,A1	A3,A2	B4,N	-1,-1	B2,N	-1,-1	A3,N	A2,B3	A1,A3	A3,B3	A1,B3	B2,B3	A4,B2	A3,B2
iteration_742	B2,B2	A3,N	B2,N	A2,B1	A3,B2	N,B5	N,B1	B1,B2	A4,B1	-1,-1	N,B5	N,B1	A2,B2	A4,B1	A2,N	A2,B2	A2,N	B1,B5	N,N	N,N	A4,B1	N,N	N,B1	B2,B1	A2,N	-1,-1	B2,N	B1,B1	A2,A2	N,B4	A2,B1	B2,N	A2,B1	A3,B1	A3,B1	N,B1	A2,N	A2,N	A2,B2	A2,N	A1,B1	B1,B1	A1,B1	B1,B1	A1,A2	A1,B1	N,B1
iteration_743	-1,-1	B2,B2	B2,N	A3,A3	A4,B2	A4,B1	A3,B2	A2,B5	-2,-2	A3,B2	B2,N	A3,B2	A3,N	B4,N	A3,B2	-1,-1	A3,B2	-1,-1	A4,B2	A4,B2	-2,-2	B2,N	A3,B2	A3,B4	B2,B1	A3,B2	B2,B2	A3,N	A3,A2	-1,-1	A3,A3	A3,N	-1,-1	A1,B2	A2,A3	A3,A3	A3,A3	A3,N	-2,-2	-2,-2	B5,N	A1,A2	A2,B5	A2,N	B4,B1	B2,B4	A3,B5
iteration_744	A1,B1	A2,N	N,B1	N,B2	A2,B1	A2,A2	B2,N	N,B2	A1,B4	N,B1	-2,-2	B1,B2	N,B1	B1,B2	N,B1	A2,A2	N,N	A2,N	A2,N	A2,B2	B4,N	-2,-2	-2,-2	A2,B1	A2,N	A2,B1	A2,N	N,B1	B1,B2	A2,B3	B1,B2	A2,B1	B2,N	A1,B1	B1,B1	B3,B1	A2,N	A2,B2	A2,B2	A2,B2	B4,N	A1,B1	B1,B4	A1,B4	A3,A1	A1,A3	A2,B4
iteration_745	N,B4	-1,-1	N,N	N,B3	-2,-2	A4,B1	-1,-1	N,N	A2,A1	N,B3	-2,-2	N,B3	N,N	A2,N	N,B3	B1,B1	-1,-1	N,B1	A4,N	N,B1	N,A2	-2,-2	-1,-1	N,A2	B1,B3	N,B1	N,B1	-2,-2	-2,-2	A2,B1	N,B1	-1,-1	B4,B1	A4,N	B1,B4	A2,B1	A3,B4	A3,B4	-2,-2	A3,B1	A2,B3	N,B1	-1,-1	A2,N	-1,-1	A4,B2	A2,B4
iteration_746	-2,-2	-1,-1	N,B2	A4,B4	-1,-1	-1,-1	-1,-1	-1,-1	-2,-2	B4,B2	-2,-2	B4,N	-1,-1	-2,-2	B4,B2	A2,B2	A4,N	-2,-2	-2,-2	-2,-2	-2,-2	-2,-2	-2,-2	-2,-2	A2,B2	B2,B4	A2,B2	B4,B1	A4,A1	A3,N	A4,B4	A4,B1	-1,-1	A2,A2	A4,B1	A3,B4	B1,B1	A4,B1	A4,A1	B1,B1	-2,-2	A4,A2	-2,-2	-2,-2	B2,B2	A2,B2	-1,-1
iteration_747	A3,B2	A3,N	A3,A3	-1,-1	A3,B2	N,A3	A3,N	A3,B3	A3,A2	A3,B3	-1,-1	A3,B3	A3,B3	N,A4	A3,B3	N,A4	A3,N	N,N	A3,N	-2,-2	A3,A3	A1,B3	-1,-1	A3,N	A3,A4	B3,N	B3,N	-2,-2	-2,-2	A1,A4	B4,B3	A1,A4	B2,N	A1,B4	B4,B2	A1,B4	A4,B2	A1,B2	A1,N	A1,N	A2,B3	A1,B4	B4,B3	-1,-1	A1,B3	A1,A1	B2,B4
iteration_748	A1,B1	A4,N	A1,A4	A1,B3	-1,-1	N,A3	A1,B3	A1,A4	-1,-1	A1,A4	-2,-2	A1,A4	B3,B1	B4,B1	A4,B3	-1,-1	A1,A4	-1,-1	B3,N	-1,-1	A1,B1	-2,-2	-2,-2	A1,B4	A4,A2	A2,B3	A4,B1	A1,B3	A1,A1	-2,-2	-1,-1	B1,B3	A1,A1	B3,B1	A1,B3	A1,N	A1,B1	A1,B1	A1,B3	A1,B3	A1,B3	A1,B3	A1,B3	A1,A1	-2,-2	-2,-2	A1,B1
iteration_749	A3,B1	A2,A2	A2,B1	N,B1	-1,-1	B5,N	B1,B1	B1,B1	N,A4	N,B1	-1,-1	-1,-1	N,B1	N,A2	-1,-1	B4,B2	-1,-1	B1,B5	B1,B5	-1,-1	N,B1	-2,-2	-2,-2	N,N	-1,-1	-1,-1	A2,B4	-2,-2	-2,-2	-2,-2	-1,-1	A2,A2	B3,N	B3,B2	-2,-2	-2,-2	A2,B3	A2,N	A2,B3	A2,N	A1,B1	B3,B2	B1,B2	B1,B3	A1,B3	A1,B3	B3,B1
iteration_750	-1,-1	-2,-2	N,B1	A3,N	A1,N	A1,A3	A3,N	A3,N	-2,-2	A3,N	-1,-1	N,N	N,N	A2,A1	A3,N	B3,B1	N,N	A3,A1	A1,N	A1,N	A3,N	N,N	N,B5	N,A2	N,B1	B3,N	A3,B3	B2,N	A3,B1	A3,B2	N,B1	-2,-2	-1,-1	B1,B2	A3,B2	A3,N	N,B3	-1,-1	-2,-2	-2,-2	A1,A4	B2,B2	A4,B2	A1,B2	A4,N	A4,B1	A4,N
iteration_751	A2,A2	A1,B3	-1,-1	-1,-1	A2,B3	A3,B2	A2,N	A2,A3	B3,B2	-2,-2	A1,A1	A1,B2	A1,B2	A2,B3	A1,B2	B1,B1	-2,-2	A2,B2	A3,A2	A2,B2	A2,B3	A1,B2	A1,B2	A2,B2	A1,B1	B2,B1	-1,-1	A3,B2	A3,B2	A1,A2	-1,-1	B2,B1	A3,A3	B1,B1	A3,B2	A1,B2	A3,B1	A3,B2	-1,-1	A3,B1	N,B3	A3,B1	N,B1	N,B1	A1,A1	A1,B1	N,B1
iteration_752	-2,-2	-2,-2	N,B1	B2,B5	-2,-2	A1,B1	B5,B1	B1,B5	A3,B2	N,B5	A3,A1	B5,B1	B1,B5	N,B4	B5,N	A1,A2	-1,-1	B1,B1	A3,B2	A1,B5	A3,B1	A3,B5	-1,-1	N,B1	A1,N	-1,-1	A1,B5	A1,B2	N,B5	A1,B4	A1,N	A1,B1	B2,N	A2,A2	A1,N	B4,N	N,B1	B1,B2	B1,B2	A1,N	B1,B2	A1,A2	A1,B2	A1,B1	A2,B3	A2,A2	B2,N
iteration_753	B2,B2	A1,A1	A1,B2	A3,B1	A1,B2	B1,B2	A3,B2	B2,B1	N,B4	B2,B1	-2,-2	B2,B1	B2,B1	A4,B1	B2,B1	N,A4	A1,B1	A3,B2	A3,B1	B2,B2	N,B1	-2,-2	-2,-2	B1,B1	B2,N	N,B1	-1,-1	B1,B1	A3,B1	A2,B3	B1,B1	N,B2	B1,B1	N,A3	A3,B1	A2,B1	N,B1	N,B1	N,B1	-1,-1	B2,N	A3,N	A3,N	A3,B2	A2,B3	A2,N	A3,B1
iteration_754	-2,-2	-2,-2	-1,-1	A1,A3	-1,-1	-2,-2	-1,-1	A3,A2	N,N	-2,-2	A2,B1	A1,A3	-1,-1	-2,-2	A1,A2	A1,B2	-2,-2	-2,-2	-2,-2	A1,N	N,A3	A1,B1	A2,A1	-1,-1	A1,B2	A1,A1	A1,A2	A1,B2	A3,A1	A1,A3	A3,B2	B4,N	A1,A3	A3,B1	A1,A1	A1,B2	A1,N	A3,N	A3,B4	A1,B4	A1,B1	A1,B1	B1,B1	A1,A1	-2,-2	-1,-1	A1,B1
iteration_755	-2,-2	-2,-2	B2,B1	A1,N	-1,-1	A4,B1	B2,N	A1,B2	-1,-1	A1,B1	A2,A1	A1,B1	A1,B2	A1,A2	N,B2	A2,B3	A1,B2	B1,B2	A4,B2	A4,B2	B2,B1	A2,B1	A1,A2	A1,B2	B3,N	B3,N	B3,N	A1,B1	B5,N	B1,B2	A1,B5	B2,N	N,B1	-2,-2	-1,-1	B5,B1	B1,B2	N,B2	B1,B2	B1,B2	B3,B2	-1,-1	A4,B3	A4,B3	-2,-2	N,B1	B3,B1
iteration_756	-2,-2	-2,-2	A2,A5	A1,B3	-2,-2	A1,B2	A2,B3	A5,B3	A2,A2	A1,A2	-2,-2	A1,A5	A1,A5	-2,-2	A5,B3	A2,A2	A1,A5	A4,B4	A1,B3	B3,B2	A2,B3	-2,-2	-2,-2	-2,-2	A2,B3	A5,A2	A2,B3	A1,A2	A2,B3	A1,B1	A2,A2	-1,-1	A2,A2	B1,B2	A1,B3	A2,B1	A2,N	A2,N	A2,N	A2,N	A2,B1	A1,B2	B2,B1	A1,A2	A3,B2	A3,B1	-1,-1
iteration_757	B1,B1	A2,N	N,B1	A3,A3	A2,B1	A2,B2	A3,B1	-1,-1	A2,B3	A3,N	N,B5	A3,B1	A3,N	-2,-2	A3,B1	A2,B2	A3,B1	-1,-1	A3,A2	A3,A2	A2,A3	N,B1	B1,B5	A3,N	A2,B1	A2,A3	A2,A3	A3,N	A3,N	-1,-1	N,A3	B4,B1	N,N	-1,-1	A3,N	N,N	N,B4	N,B4	N,B4	N,A3	-2,-2	B2,N	N,B2	B2,N	-2,-2	-2,-2	N,N
iteration_758	A3,N	B3,N	B3,N	A2,B2	A3,B3	-2,-2	A2,N	A2,B3	A3,B1	B2,B3	N,B3	B2,B3	B2,B3	-2,-2	B2,N	A2,N	B2,B2	-2,-2	-2,-2	A2,N	A3,A2	-1,-1	B2,N	-2,-2	N,N	A2,B2	-1,-1	A1,B2	A2,B2	-2,-2	A1,A2	-2,-2	-1,-1	A1,A1	A2,B2	-2,-2	A1,A2	-1,-1	-1,-1	-1,-1	-1,-1	-1,-1	A2,B2	A2,B2	A1,B1	A1,A1	A1,B2
iteration_759	N,B5	N,B4	N,N	B2,B2	N,N	-2,-2	N,B2	N,B2	-2,-2	N,B2	A3,N	B2,N	N,B2	A2,B1	N,B2	B1,B2	N,B2	B2,N	-2,-2	B2,N	-2,-2	A3,B2	A3,N	A2,N	B2,N	N,B1	B2,N	-1,-1	A1,B2	-2,-2	A1,B2	N,A3	A1,B2	B2,B3	A1,B1	-1,-1	A1,A3	A1,A3	N,N	A1,N	B3,N	B1,B2	B2,B3	B2,N	-2,-2	-2,-2	A1,B2
iteration_760	A1,B3	N,B5	B3,N	A2,B1	B3,B1	-1,-1	A2,B3	A2,N	N,A2	A2,N	-2,-2	B1,B3	A2,B3	A2,B2	-1,-1	-2,-2	A2,N	A2,B3	B3,B3	B3,B2	N,N	-2,-2	-2,-2	A2,B3	-2,-2	-2,-2	-2,-2	A3,A2	A2,B1	-1,-1	A3,B1	A2,B1	A2,A2	-1,-1	A3,B1	-1,-1	A2,B1	A2,A2	A2,B1	A2,A2	N,A4	A3,A2	N,A3	A3,N	A2,B3	A2,B3	A2,N
iteration_761	-2,-2	-2,-2	B2,N	-1,-1	-2,-2	-2,-2	B2,N	A1,B2	-2,-2	A1,N	A3,A1	A1,B2	B2,B2	A4,B1	-1,-1	A1,B2	A1,B2	-1,-1	B2,N	-2,-2	-1,-1	A3,B2	A1,A3	A4,B2	A1,N	A1,N	A1,B2	A1,B1	B2,B2	A1,B3	A1,B2	-1,-1	A1,B2	B2,N	B1,B2	B2,B3	B2,B2	A1,B3	B2,B2	A1,B3	-2,-2	B2,N	B2,B7	-1,-1	A2,A2	A2,B2	B2,B2
iteration_762	A3,A2	A4,B1	A3,B1	A4,A4	A4,A3	A5,N	A4,B1	A4,B1	A2,B1	A3,A4	B5,N	A4,B1	A3,A4	-2,-2	A3,A4	-2,-2	A4,B1	A4,A5	A5,B1	A4,A5	B1,B1	-1,-1	A4,B5	-2,-2	-2,-2	-2,-2	-2,-2	A4,B1	A4,B1	A3,B2	A4,B1	N,B5	A4,B1	B2,B3	A4,B1	A3,B1	A4,N	N,B1	B1,B5	-1,-1	B4,B3	A4,B2	A4,B4	B2,B4	A1,A1	A1,B2	A4,N
iteration_763	N,B2	A1,B3	A1,N	A1,N	B3,N	-2,-2	-2,-2	-2,-2	-1,-1	-2,-2	N,B2	-1,-1	A4,A1	A2,B3	A2,N	B1,B4	A1,A1	-2,-2	A1,N	-2,-2	-1,-1	A4,N	N,N	A4,B3	N,B1	N,B1	A2,B1	-1,-1	A4,A1	-2,-2	A4,B1	A2,A2	A1,B1	-1,-1	-2,-2	-1,-1	A2,B1	A2,B1	A1,A2	A1,A2	-2,-2	-2,-2	A3,A4	-2,-2	-2,-2	-1,-1	A2,A3
iteration_764	A2,A1	B1,B1	A2,B1	A3,A1	A1,B1	-1,-1	A3,B1	A2,A3	-2,-2	A2,A1	A1,B1	A2,A1	A2,A1	-2,-2	A2,A3	-2,-2	A2,A3	A1,B1	A3,B1	A3,A1	-2,-2	A1,B1	A1,A2	-2,-2	-2,-2	-1,-1	-2,-2	-1,-1	-2,-2	-2,-2	-2,-2	B2,B3	A1,A3	A2,B3	A2,A3	-2,-2	A1,B2	A1,B2	A1,B2	A1,B3	A1,A2	A2,B3	A1,B3	A2,A1	-2,-2	-1,-1	A1,B3
iteration_765	A4,B1	A2,B2	A4,B2	A1,N	B2,B1	-2,-2	B2,N	A4,N	B1,B4	A4,A1	B2,B1	A4,A1	A4,A1	B2,N	B2,N	A4,N	A1,B2	B2,N	B2,N	B2,N	N,B1	A4,B2	A4,B1	A1,B2	N,N	A4,N	A4,B2	A1,B1	N,B3	-2,-2	N,B1	A4,N	B1,B3	A1,A2	N,B1	-2,-2	A4,B1	B3,N	N,B1	N,B1	B4,N	A1,B1	A1,B4	A1,B4	A3,B1	A3,A2	A1,A4
iteration_766	B5,N	A2,A1	A2,B5	B4,B1	A1,B5	-1,-1	B5,B4	A2,B4	-1,-1	B5,B1	A1,A1	B5,B1	A2,B4	B3,B2	A2,B1	-1,-1	-1,-1	-1,-1	B4,N	-2,-2	B4,B4	A1,B1	A1,B5	A2,B3	B1,B1	A2,A2	B1,B1	B1,B3	A1,B4	-2,-2	-1,-1	B3,B2	A1,B1	A2,A1	B4,B3	-2,-2	A1,B3	B1,B2	B1,B3	-1,-1	N,A3	A1,B4	B4,N	A1,N	A4,B1	A2,B1	A1,B4
iteration_767	-2,-2	-2,-2	-1,-1	A1,B2	-1,-1	A5,N	A1,B1	B2,B1	-1,-1	A1,A1	A1,B1	A1,B1	A1,B1	A3,A1	A1,B1	A2,B1	B2,B1	N,B1	A1,A5	A1,A5	A2,B1	B1,B1	A1,B1	A3,B1	B1,B1	A2,B1	A1,B1	B2,N	A1,N	B2,B1	A1,B2	A1,A1	A1,B2	-1,-1	B2,N	B2,B2	A1,A1	A1,B2	-1,-1	A1,A1	-2,-2	-1,-1	-1,-1	-2,-2	A2,B1	A2,B3	A1,B2
iteration_768	-2,-2	-2,-2	N,A2	A3,A3	-2,-2	B2,B2	A2,A3	A2,A3	A1,B4	A3,N	A3,B1	A3,N	A3,N	A1,B2	A3,A2	A3,B2	A3,N	A3,B2	A2,B2	A2,B2	A2,B4	A3,B1	A3,B1	A1,A3	-2,-2	A3,A2	-2,-2	A3,N	A3,B1	A1,A2	N,B1	A3,B2	A3,N	A2,N	A3,B1	A1,N	A3,A3	A3,N	A3,A3	-1,-1	A1,B2	A3,A2	A1,A2	A2,B2	-2,-2	-1,-1	A3,A1
iteration_769	A1,B4	B1,B1	A1,B1	A3,A2	A1,B1	A2,B3	A1,A2	A1,A2	-2,-2	A1,A3	N,B4	A2,B1	A3,B1	B3,B2	A1,A2	-1,-1	A1,A3	A2,A1	A2,A1	A1,B3	-2,-2	N,B1	B1,B4	B1,B3	-2,-2	-2,-2	-2,-2	-2,-2	-2,-2	-2,-2	-2,-2	B2,N	A2,A1	A1,A4	A1,A5	A1,N	A1,B2	A2,B2	A1,N	A2,B2	A4,A1	A1,B2	A1,A4	A1,A4	-2,-2	-2,-2	A1,A3
iteration_770	B1,B4	A1,B4	A1,B1	N,B1	B4,B1	A4,A1	-1,-1	-1,-1	-2,-2	-1,-1	A2,B1	A1,N	A1,N	-2,-2	A1,N	-2,-2	B1,B1	A1,B1	A4,B1	-1,-1	-2,-2	A1,B1	-1,-1	-2,-2	-2,-2	-2,-2	-2,-2	A4,N	B1,B4	A2,A3	A4,B1	-2,-2	B4,N	B1,B1	A4,B1	A4,A2	-1,-1	-2,-2	-2,-2	-2,-2	A1,A4	B1,B1	A1,B1	A1,B1	-1,-1	B1,B3	B1,B4
iteration_771	A2,B1	A1,B3	A2,B3	B4,B1	A1,A2	A2,A2	B3,B4	B3,B4	-1,-1	A2,B4	B2,B3	A2,B1	A2,B4	B2,B3	A2,B1	B1,B3	B3,B1	A2,B4	A2,B4	A2,B4	-2,-2	B1,B2	A2,B2	B4,B2	A2,B3	A2,B1	B1,B3	B4,N	-1,-1	A1,B4	A2,B4	A2,B3	A2,B4	B3,B2	N,B1	A2,B4	B4,B3	A2,A2	B4,B3	A2,A2	A1,B4	B1,B3	B4,N	A1,B1	-2,-2	-2,-2	B4,B3
iteration_772	A4,N	B2,B2	A4,B2	A1,B3	-1,-1	-2,-2	-1,-1	A4,B3	A2,B1	-1,-1	-2,-2	-1,-1	A1,B2	B2,B3	B2,B3	A1,N	A1,B2	-2,-2	-2,-2	-2,-2	A4,B1	-2,-2	-1,-1	B2,B2	A1,B2	B2,N	A1,B3	A1,A3	N,N	A2,A1	A1,B3	B2,B2	A1,B3	B1,B1	A1,B2	A2,B3	A1,B2	B3,B2	B3,B2	B3,B2	A1,B4	A1,B1	A1,B1	A1,A1	N,A2	N,B1	-1,-1
iteration_773	-2,-2	-2,-2	A2,A3	B2,B2	-2,-2	B2,N	A3,B2	A2,B2	B1,B1	-1,-1	N,B4	A2,B2	A2,B2	N,B3	A3,B2	N,A4	A2,B2	A3,B2	A3,N	A3,B2	A2,B1	B2,N	B2,B4	B2,N	A3,A4	A3,A4	B2,N	B2,N	B2,B2	B2,B2	B2,B2	A3,B2	B2,N	B2,B1	B2,B2	B2,B2	A3,B2	B2,B2	B2,B2	B2,N	A2,A2	B2,B2	A2,B2	A2,B2	-2,-2	-2,-2	B2,B2
iteration_774	N,B1	A3,A1	A3,N	N,B1	A1,N	-2,-2	A3,N	-1,-1	A2,A1	A3,N	-2,-2	-1,-1	A3,B1	A3,B2	A3,N	A2,B1	-1,-1	N,B1	-2,-2	-2,-2	A2,B1	A1,N	-2,-2	B1,B2	A2,A3	A3,B1	A2,N	A3,N	B4,B1	-2,-2	N,B1	A4,A1	A3,B4	A1,B1	-1,-1	N,B1	A4,B4	A4,B4	A3,A4	A4,B4	A2,B3	A1,N	-1,-1	-1,-1	B2,B1	A1,B2	A1,B4
iteration_775	-1,-1	N,B1	N,N	A1,B3	A2,N	-1,-1	B3,N	A1,N	N,A3	-1,-1	-2,-2	B3,N	A1,N	-1,-1	A1,N	B1,B1	A1,N	-2,-2	-2,-2	-1,-1	N,N	B3,N	B3,N	N,B1	A1,B1	-2,-2	N,B1	A1,A1	A1,B3	A2,B1	A1,A1	-1,-1	-1,-1	N,A2	A1,A1	-1,-1	-2,-2	-2,-2	-2,-2	-1,-1	-2,-2	A1,N	-2,-2	-2,-2	-2,-2	A2,N	A1,N
iteration_776	B2,B1	B2,B2	B2,B2	A2,B5	B2,B1	-1,-1	B5,B2	A2,B2	B2,B2	B5,B2	A3,A1	B5,B2	B5,B2	A4,A1	-1,-1	A1,B4	B5,B2	A2,B2	A3,B5	A2,B2	B2,B2	A3,B5	A3,B5	A4,B5	A3,B2	A3,B5	A3,B5	B5,N	A2,B1	A1,B2	A2,B5	B1,B2	A2,B5	N,B1	-1,-1	B5,B2	A2,B1	A2,B1	A2,B1	A2,B2	A2,N	N,N	A2,N	-1,-1	A2,B1	-1,-1	A2,B1
iteration_777	A3,B2	A2,A2	A2,B2	A2,B3	A3,A2	B1,B1	A2,B2	A2,A2	A5,N	A2,A2	B2,B2	A2,B2	A2,B3	A4,N	A2,B3	B2,B3	A2,A2	-1,-1	B2,B1	A2,B1	A2,A5	-1,-1	B2,B2	A4,B3	B3,B2	B3,B2	-1,-1	A2,A2	B3,N	-2,-2	A2,N	B3,B2	-1,-1	-2,-2	A2,N	-2,-2	A2,B2	-2,-2	A2,B3	A2,B3	B4,B2	A2,N	A2,B4	-2,-2	-2,-2	-1,-1	A2,A2
iteration_778	B3,B2	A2,A2	A2,B3	B2,N	A2,A6	A1,A3	B3,N	-1,-1	-1,-1	-1,-1	-2,-2	B3,N	B3,N	A3,A1	A2,N	-1,-1	A2,B2	A3,N	A1,B3	A3,N	-2,-2	-2,-2	-1,-1	A3,B3	-2,-2	B3,N	A2,B3	B2,N	A2,B2	-2,-2	B2,N	B2,B3	B2,B2	-2,-2	A2,N	-2,-2	B2,B3	B2,B2	B2,B2	B2,B2	-2,-2	-2,-2	-2,-2	-1,-1	-2,-2	-2,-2	-2,-2
iteration_779	A3,B2	B3,B1	A3,B3	B2,B5	B2,B3	N,B3	B3,B5	A3,B2	A3,A2	A3,B5	-1,-1	A3,B5	A3,B2	A1,B3	A3,B5	A1,A2	A3,B2	B3,N	B5,N	B3,N	A3,B2	B5,N	A3,N	B2,B3	A1,B5	A1,B5	A3,A2	A1,B2	B5,N	A4,B1	A1,B5	A5,N	A1,B5	A1,A4	B2,N	A4,B5	A5,B5	A1,N	A1,A5	A1,A5	B3,N	A1,B2	A1,B3	B2,N	A2,B1	A2,A4	A3,B3
iteration_780	A2,B2	A4,A1	A2,A4	A3,B1	A2,A4	B2,B2	A4,B1	A3,A2	-2,-2	A3,A2	-1,-1	A4,B1	A2,B1	-1,-1	A4,B1	A4,A1	A3,A4	A4,B2	A4,B2	B1,B2	-2,-2	A2,B1	A4,N	B1,B1	A4,A4	-1,-1	A4,B1	A3,B2	B1,B1	A2,B3	B2,B1	A3,A1	A3,B1	A1,B2	A3,B1	A2,B2	A3,B1	A3,A1	A3,A1	A3,A3	B1,B1	A1,B1	A1,B1	B1,B1	B1,B1	A1,B1	B1,B1
iteration_781	A3,B1	A3,B2	B2,B1	A3,B1	A3,A3	-1,-1	A3,B2	A3,B2	A2,B2	A3,B2	N,B5	B1,B2	B1,B1	A2,N	A2,B4	A4,A1	A3,B2	A4,B2	A3,A4	A3,A4	A2,A3	N,B1	B5,B2	A2,B1	A4,B2	A2,A2	A2,A5	A1,A3	B1,B3	A3,N	A1,B1	-1,-1	A1,B3	N,B4	A1,B3	A1,A3	A1,B2	B3,B2	B3,B2	A2,B3	A4,N	A1,N	A1,A4	N,A4	-2,-2	B4,N	A1,A1
iteration_782	A3,B2	B2,B1	A3,B2	B1,B2	B2,B1	A3,B2	-1,-1	B2,B1	A1,A1	A3,B2	-2,-2	B2,B1	A3,B2	A3,A2	A3,B2	A4,A1	A3,B1	A3,B2	-1,-1	A3,B2	A1,B2	-2,-2	-2,-2	A3,A3	A3,A1	A3,A1	A3,A4	A4,B1	B2,N	-2,-2	N,N	A2,A2	A4,B2	N,B5	A4,N	-1,-1	A4,A2	-1,-1	A2,B2	A2,B2	A2,A2	N,N	N,A2	N,A2	-1,-1	N,N	A2,A4
iteration_783	A1,N	N,A2	A2,N	A4,B1	N,N	A2,B3	A4,N	A2,B1	-1,-1	N,B1	-2,-2	A4,N	A4,A2	A2,B2	-1,-1	A4,B1	N,B1	A2,N	A2,A4	A2,N	N,B1	-1,-1	N,B1	A2,A4	B1,B1	A4,A2	A2,B1	A4,B1	B2,B1	B1,B2	A4,B2	A1,B1	B1,B2	A2,N	B1,B1	B2,B1	A1,B2	B1,B2	B1,B2	B1,B1	A3,B2	A2,B1	A2,B2	A2,B2	A4,B1	A4,A2	A2,A1
iteration_784	N,B4	N,A5	N,N	-1,-1	B4,N	A2,B3	B2,N	N,B3	N,B5	N,B3	N,A2	N,B2	N,B3	A1,B2	N,B3	-2,-2	N,B3	B3,N	B3,B2	A2,B2	N,N	N,N	B2,N	-1,-1	-2,-2	-2,-2	-2,-2	-2,-2	-2,-2	-2,-2	-2,-2	-2,-2	-2,-2	-1,-1	-2,-2	-2,-2	-1,-1	-2,-2	-2,-2	N,B1	-2,-2	-2,-2	N,B1	-2,-2	-1,-1	A3,B2	-2,-2
iteration_785	-2,-2	-2,-2	-2,-2	-2,-2	-2,-2	-2,-2	-2,-2	-2,-2	-2,-2	-2,-2	A1,B4	A4,A2	-2,-2	-2,-2	-1,-1	B3,B1	-2,-2	-2,-2	-2,-2	-2,-2	-2,-2	A4,B4	A2,B4	-2,-2	A1,B1	A1,B3	A4,B3	-2,-2	-2,-2	A2,B1	A1,A2	-1,-1	A4,A2	N,B1	A2,A1	A2,A1	A2,A4	A4,B1	A2,B1	A4,B1	A1,B2	A2,B1	A2,A1	A1,B1	-1,-1	-1,-1	A2,A4
iteration_786	-2,-2	-1,-1	-2,-2	-2,-2	-2,-2	-2,-2	-2,-2	-1,-1	A2,B3	-2,-2	A3,N	B1,B4	-2,-2	-2,-2	B2,B3	A3,B2	-2,-2	-2,-2	-2,-2	-1,-1	A2,B4	A3,B1	A2,B2	-2,-2	A3,B2	B2,B3	B2,B3	-1,-1	-2,-2	-2,-2	N,B1	A3,B1	B3,B4	B3,B1	-2,-2	-1,-1	A3,B4	A3,B3	B1,B4	A3,B4	A1,B4	B1,B3	B4,B3	B4,B1	A2,A1	A2,B3	A3,B4
iteration_787	-2,-2	-2,-2	-1,-1	A1,A1	-2,-2	-1,-1	A1,B3	A1,B3	A2,A1	A1,B3	-1,-1	A1,B3	A1,B3	B3,B1	A1,B3	N,B4	A1,B3	A1,A1	A1,B3	A1,A1	A2,B3	A1,A1	A2,B3	A1,B3	A1,N	B3,N	-1,-1	A1,A1	A1,B2	-2,-2	-1,-1	A2,A2	A1,B2	-1,-1	A1,B2	-2,-2	A2,B2	A2,B2	A2,B2	A2,B2	-2,-2	A3,B2	A1,N	-1,-1	A1,A2	A1,B2	-1,-1
iteration_788	-2,-2	-2,-2	-2,-2	-2,-2	-2,-2	-1,-1	-1,-1	B1,B3	A3,B1	-1,-1	A2,B1	N,B1	-1,-1	-2,-2	-2,-2	-1,-1	N,B1	-2,-2	-2,-2	A1,N	A3,B1	A2,N	A2,B1	-2,-2	-2,-2	-2,-2	-2,-2	-2,-2	-2,-2	A1,B2	B3,B1	-2,-2	-2,-2	A1,B2	B1,B3	A1,B3	-1,-1	-2,-2	-2,-2	-2,-2	-2,-2	B2,B1	-2,-2	-2,-2	A2,B1	A2,B2	-2,-2
iteration_789	B2,B2	B2,B2	B2,B2	B2,N	B2,B2	A2,B3	-1,-1	B2,B2	A4,N	B2,B2	-1,-1	B2,B2	N,B2	A1,B4	B2,B2	B3,N	B2,N	B3,B1	B3,B2	B3,B2	A4,B2	B2,B3	B2,B3	B4,N	B2,N	B2,B3	B2,B3	B2,N	A1,B2	A4,B1	B2,B2	A3,A1	B2,B2	-1,-1	A1,N	A4,B2	A1,B2	A3,B2	A3,B2	-1,-1	-2,-2	-1,-1	-2,-2	-2,-2	N,A4	N,N	-1,-1
iteration_790	-1,-1	A5,N	A5,B4	A3,B3	B4,N	A1,B4	A5,A3	B4,B3	-2,-2	A5,B3	A3,A2	A5,B3	-2,-2	B3,B2	A5,A3	N,A5	A5,B3	A1,A5	-1,-1	A1,A5	-1,-1	A3,B3	A5,A2	A5,B3	-1,-1	A3,N	A3,N	B3,B2	A2,A3	B4,N	A2,B3	A1,A3	A2,B3	B3,N	A3,B3	B3,B4	-1,-1	-1,-1	A2,A1	A2,A3	A1,B1	A3,B3	B3,B1	A1,B3	-2,-2	-2,-2	A1,B3
iteration_791	-2,-2	-2,-2	N,A5	A1,N	-2,-2	B2,B2	N,N	A1,N	-2,-2	A5,A1	N,B5	N,A5	-1,-1	A1,B2	-1,-1	N,B3	N,N	N,B2	N,B2	N,B2	-2,-2	-1,-1	N,N	A1,N	N,N	B3,N	A5,N	A1,N	A1,N	B5,N	A1,A1	N,A3	A1,N	A3,B2	N,B4	A1,B5	A1,A3	N,N	A1,A3	N,A3	-2,-2	B2,N	B2,N	-1,-1	-1,-1	A3,B1	A3,N
iteration_792	-2,-2	-2,-2	N,B1	A2,N	N,B1	A2,B3	N,N	N,B1	A2,B2	N,N	B2,N	A2,B1	-1,-1	-1,-1	N,N	N,B3	A2,B1	B3,N	A2,A2	A2,A2	B2,N	A2,B2	B1,B2	N,B1	N,N	-1,-1	N,B3	-2,-2	-2,-2	A1,B4	N,A2	B3,B1	A2,N	N,A3	N,A3	B4,N	N,B1	N,B1	B3,N	A2,B3	A1,A4	N,N	A1,N	A1,N	A1,A3	A1,N	N,N
iteration_793	A4,B1	A2,B3	A2,A4	A1,A1	A2,A4	B3,B1	A2,A1	A1,A4	A2,B1	A1,A2	-2,-2	A1,A4	A1,A2	-1,-1	A4,A1	B3,N	-1,-1	A1,B3	A2,B3	A2,B3	A1,B1	-2,-2	-2,-2	A1,B1	A1,N	A1,N	A4,B3	A1,N	A2,N	-2,-2	A1,N	B5,N	A1,N	A2,A1	A2,N	-2,-2	N,N	A1,B5	A1,N	A1,N	B2,B2	A2,B4	A1,B2	A1,B2	A1,B1	A1,A1	A1,N
iteration_794	A1,A1	B1,B2	A1,B1	A1,B3	A1,B2	A3,A1	B1,B3	-1,-1	A4,B1	A1,A1	A4,A1	A1,B1	A1,B1	B4,N	B1,B3	A1,B1	A1,B1	A1,B1	A3,B1	A3,B1	B1,B3	A1,A4	A4,B1	A1,B4	A1,B1	A1,B3	B1,B1	A2,B3	A1,B3	-1,-1	B3,B3	-2,-2	-1,-1	B4,N	A2,A1	B3,B2	A2,A1	-2,-2	-2,-2	-2,-2	A3,A1	A2,B4	A3,B4	A3,B4	A2,B1	A2,B4	A3,A2
iteration_795	-2,-2	-2,-2	N,B1	B2,B1	-2,-2	A2,B1	B1,B2	N,B1	A2,B2	-2,-2	A1,B1	B2,N	-2,-2	A1,B1	-1,-1	A3,B2	B1,B2	A2,B1	A2,B1	A2,B1	-1,-1	B1,B2	N,B1	-1,-1	B2,B1	B2,N	-1,-1	-1,-1	-2,-2	A2,A1	B2,B3	A2,B1	B2,B1	A1,B3	B2,B3	A2,B2	B1,B1	A2,B2	A2,B2	A2,B1	A2,A1	B3,B2	A1,B2	A2,B3	N,A2	B3,N	A1,B1
iteration_796	A2,B3	B1,B4	-1,-1	N,B1	B3,B1	A2,A2	-1,-1	-2,-2	-2,-2	N,B1	-2,-2	-1,-1	B1,B3	A1,N	B3,N	A2,N	-2,-2	A2,B1	A2,B1	A2,B1	-2,-2	-2,-2	-2,-2	A1,B1	-1,-1	A2,N	A2,B3	A5,N	-1,-1	B1,B3	A5,A4	A3,A2	A5,B1	B3,B2	N,B1	A5,B1	A3,B1	A3,B1	A5,A2	A2,B1	-2,-2	N,B2	B2,N	-2,-2	A1,A2	A1,B3	B1,B2
iteration_797	-1,-1	-2,-2	-1,-1	N,N	-2,-2	A2,B1	N,N	N,N	A1,A3	N,N	A3,N	N,N	N,N	-1,-1	N,A4	A1,A3	N,N	A2,N	A2,N	N,B1	A1,N	N,A3	N,A3	N,A4	A1,A4	A1,N	A1,A4	N,B2	N,B5	B1,B1	N,N	A2,B1	-1,-1	-2,-2	B2,N	N,B1	A2,B2	A2,B5	B1,B2	B1,B5	-2,-2	-2,-2	B5,B3	-2,-2	A3,B2	A3,B3	A2,B5
iteration_798	A3,B2	A2,B1	A2,A3	A4,A2	B1,B2	-2,-2	A3,A2	A4,A3	B3,B2	A3,A2	B2,B3	A3,A2	A2,A2	A1,B3	-1,-1	B4,B1	A3,A4	-2,-2	-2,-2	-2,-2	A4,B3	A3,B2	A3,B2	A1,A2	A2,B1	A2,B1	A3,B4	-2,-2	-2,-2	-2,-2	A1,N	A1,A1	-1,-1	N,A3	A1,N	-2,-2	A1,A1	A1,A1	A1,N	A1,A1	A2,B3	N,N	A2,N	A2,N	-2,-2	-1,-1	A1,N
iteration_799	N,B1	-2,-2	N,B1	B2,B1	-2,-2	A1,A4	B1,B2	B2,N	A3,A2	N,B1	-2,-2	-2,-2	B1,B2	-2,-2	N,B1	A2,B3	B1,B2	A4,B2	A4,B1	A1,B1	A3,B2	-2,-2	-2,-2	-1,-1	-1,-1	N,N	A2,N	B4,B1	A1,B2	A1,B2	B2,B4	A4,B1	B2,B1	A2,B3	A1,B4	B2,B4	B1,B2	B1,B2	-1,-1	A4,B2	-1,-1	A2,B4	A2,N	-1,-1	-1,-1	A4,B3	B2,N
iteration_800	-2,-2	-2,-2	A1,N	B4,N	-2,-2	A2,B3	A1,B4	B4,N	-2,-2	A1,N	A2,B3	N,N	B4,N	A1,B2	A1,B4	B4,N	A1,N	A1,B3	B4,B3	A2,B4	-2,-2	B3,N	B3,N	B2,B4	B4,B4	A1,B4	B4,N	N,A2	A1,B4	-2,-2	B4,N	-2,-2	B4,N	B5,N	A1,N	-2,-2	A1,B4	A1,N	A3,B2	A1,N	A1,A2	B5,N	A1,N	A1,B5	-2,-2	B5,N	-1,-1
iteration_801	B1,B4	A1,A2	A1,B1	A4,A5	A2,B1	A3,B2	A4,B1	-1,-1	-1,-1	A5,B1	A2,B3	A4,B1	A4,B1	N,A2	A4,B1	A2,N	A4,B1	B1,B2	A3,B1	A3,B1	-2,-2	A4,B3	A2,B1	N,B1	A4,A1	A2,B3	A4,A1	-2,-2	-2,-2	-2,-2	-1,-1	N,B5	N,A4	A1,B4	A4,N	-2,-2	B5,N	B5,N	N,N	B5,N	A1,A1	A1,A4	A1,A1	A1,A1	N,B2	A1,N	A1,B5
iteration_802	B1,B1	A2,A2	A2,B1	-1,-1	A2,B1	A2,A2	A2,B1	B1,B3	A1,A1	B1,B3	A1,A1	A2,B1	A2,B3	A4,N	A2,B1	A2,A1	A2,A2	A2,A2	A2,A2	A2,A2	A1,B1	A1,B1	A2,A1	A4,B3	A1,B1	A2,B1	A2,A2	B1,B3	A2,B3	-2,-2	-1,-1	A1,B3	A2,B1	A1,B1	A2,B1	-2,-2	N,N	A2,A1	-1,-1	-1,-1	-1,-1	B1,B1	-1,-1	B1,B1	A1,A1	A1,B1	A2,B3
iteration_803	-2,-2	-1,-1	A3,A2	A3,N	-2,-2	B1,B1	A3,A3	N,A3	A2,B1	A3,A3	-2,-2	A2,N	A3,N	-2,-2	A3,N	-2,-2	-1,-1	A3,B1	A3,B1	A3,B1	A2,N	A2,N	-1,-1	-2,-2	-2,-2	-2,-2	-2,-2	-2,-2	-2,-2	A2,B1	N,A3	A1,B1	A2,N	A1,N	-1,-1	N,B1	A1,N	A2,B1	A1,N	-1,-1	A1,B4	N,N	-2,-2	-1,-1	A1,B2	A1,B2	A1,N
iteration_804	A1,A3	B1,B1	A1,B1	B1,B1	-1,-1	-1,-1	B1,B4	A1,B4	N,A2	A1,B4	A3,N	A1,B1	-1,-1	-2,-2	A1,B1	B1,B4	B1,B1	-2,-2	-2,-2	-2,-2	A1,N	A3,B1	A1,A3	N,B1	A1,B4	B1,B1	A1,B1	B1,B4	A1,B1	A2,B2	-1,-1	A2,B3	B1,B4	A3,A1	B1,B4	B2,B1	A2,B4	B3,B4	B3,B4	B3,B4	B2,B2	A3,B4	A3,B2	B4,B2	B2,N	A3,B2	A2,B2
iteration_805	B1,B4	A3,N	A3,B1	A4,B2	A3,B4	N,B2	A3,B2	B1,B2	-2,-2	A3,A4	B2,B3	A4,B1	A3,B2	A2,A1	A3,B2	N,A4	A3,A4	B2,N	B2,N	-1,-1	-2,-2	A4,B2	B1,B2	A3,A2	B2,N	B2,N	-1,-1	A2,B2	A4,A1	A2,B3	A4,B5	A2,B3	A2,A1	A3,A2	A1,B2	A4,A2	A2,B3	A2,B3	A2,A1	A2,B3	A1,A2	A3,B2	A3,A2	A3,A1	A3,B1	A3,B1	A2,A2
iteration_806	A1,A4	B1,B4	A1,B1	B1,B1	A4,B1	B1,B1	B1,B1	B1,B1	A3,N	B1,B1	B1,B4	A1,B1	A1,B1	A1,B3	A1,B1	N,B3	B1,B1	B1,B1	B1,B1	B1,B1	A3,B1	B1,B1	B1,B4	B1,B3	-1,-1	N,B1	N,B1	-1,-1	-1,-1	-2,-2	-2,-2	-2,-2	-2,-2	A3,B1	B1,B1	-2,-2	B2,B1	-2,-2	-2,-2	-2,-2	A1,A2	A3,B1	B1,B4	A3,A1	A2,B1	A2,A3	A3,B2
iteration_807	B2,B3	A1,A1	A1,B2	B2,B2	A1,B2	A4,N	B2,B2	A1,B2	B3,N	A3,B2	B4,B1	-1,-1	B2,B2	A2,A3	B2,B2	B4,B1	B2,B2	A4,B2	B2,N	B2,N	B2,B3	-2,-2	A1,B4	A2,B2	B2,B4	B2,B4	B2,B4	B2,B1	B2,B3	-2,-2	-2,-2	A4,N	-1,-1	-2,-2	B1,B2	-2,-2	-1,-1	A4,B2	A4,B2	A4,B2	-2,-2	-2,-2	-2,-2	-2,-2	-2,-2	-2,-2	-2,-2
iteration_808	B2,B1	A3,B1	B1,B2	A3,B2	A3,B2	-1,-1	B2,B2	A3,B2	A4,A1	B2,B2	A4,A1	B2,B2	B2,B1	A1,B4	A3,B2	B3,B1	A3,B1	B2,N	B2,N	B2,N	A3,A4	A4,B2	-2,-2	A1,B1	A3,B3	B2,B1	B2,B1	A3,N	-1,-1	B4,N	A3,N	B2,N	A3,B2	A2,A1	N,N	A3,B4	B2,B2	A3,B2	-1,-1	B2,B2	B2,B1	A2,N	N,B1	A2,B2	-1,-1	-2,-2	-1,-1
iteration_809	A2,B3	B2,N	A2,B2	B4,B2	A2,N	A4,B1	-1,-1	B2,B2	B1,B4	A2,B4	A1,A1	B2,B2	B2,B2	N,B5	A2,B4	A2,A1	B2,B4	B1,B2	A4,B4	B1,B4	B2,B1	B2,B1	A1,B2	B2,N	A2,A1	A2,B4	A2,A2	-2,-2	-1,-1	-2,-2	-1,-1	A2,A1	B2,B4	-2,-2	-2,-2	-1,-1	A2,B2	A2,B2	A2,B4	A1,B2	-2,-2	-2,-2	-1,-1	-2,-2	-2,-2	-2,-2	A2,B2
iteration_810	B2,B3	A3,N	A3,B2	A1,B2	A3,B2	B1,B1	A1,B2	-1,-1	-2,-2	A3,A1	N,A3	A3,A1	A3,A1	N,B2	A3,A1	-2,-2	A1,B2	A1,B1	A1,B1	A1,B1	-2,-2	A1,N	A3,A1	A1,N	-2,-2	-2,-2	-2,-2	B2,N	A1,A1	A1,B1	A1,B2	N,B5	A1,N	-1,-1	A1,N	B2,B1	N,N	N,N	A1,N	A1,N	A3,A2	A1,N	A3,A1	N,A2	A2,B2	A2,B5	N,A3
iteration_811	A3,B1	B3,B1	B1,B3	B4,B1	B1,B3	A1,B2	-2,-2	B1,B1	B3,B2	B1,B4	A5,N	B3,B1	B4,B1	A3,B1	B1,B4	-1,-1	B3,B4	B2,B4	B2,B1	B2,B4	B1,B3	A5,B3	A5,B1	B1,B4	-2,-2	-2,-2	N,B1	-2,-2	-2,-2	-2,-2	N,B1	A3,B1	B3,N	-2,-2	N,B1	-2,-2	B1,B3	A3,N	A3,B3	A3,B3	-1,-1	-1,-1	-2,-2	-2,-2	-2,-2	-1,-1	-1,-1
iteration_812	B2,B3	-1,-1	A1,B2	-1,-1	-2,-2	B1,B2	A1,B2	A1,B2	-2,-2	A1,A1	A2,A2	A1,A1	A1,B2	A1,B4	A1,A1	B2,B3	A1,A1	A1,B2	A1,B1	B2,B1	-1,-1	-1,-1	A1,A2	B2,B4	A1,B2	A1,B3	A1,B2	A1,A4	A1,A4	A1,B4	A1,A4	-1,-1	A1,A4	A2,B3	A1,A1	A1,A1	-2,-2	-2,-2	-2,-2	-2,-2	-2,-2	A2,A1	-2,-2	-2,-2	-2,-2	A2,A3	-2,-2
iteration_813	A3,A2	A2,B3	A2,A3	A1,A4	A2,A3	B4,N	A4,A2	A4,A2	A4,B1	A3,A1	-2,-2	A2,A1	A2,A1	-2,-2	A2,A4	-1,-1	A2,A4	A4,B4	A4,B4	A4,N	A4,A4	-2,-2	-2,-2	-2,-2	-2,-2	-2,-2	A2,N	A1,A4	A1,B2	-2,-2	A1,B2	-2,-2	A1,A4	A5,N	A1,A1	B2,B4	-2,-2	-1,-1	-2,-2	-2,-2	-2,-2	A1,A5	-2,-2	-2,-2	-1,-1	A5,B1	-2,-2
iteration_814	-2,-2	-1,-1	A2,A1	A1,B4	-2,-2	B2,B2	A2,B4	A1,B4	B2,B2	A1,A2	A1,A1	A2,B4	A1,A1	N,A5	A1,A2	A2,B2	A1,B4	A2,B2	B4,B2	B4,B2	B4,B2	A2,A1	A2,A1	A1,N	A2,A1	A2,A2	A1,B2	A1,A1	B4,N	-2,-2	A1,N	A3,B1	A1,N	B1,B3	A1,B4	-2,-2	A1,B1	A1,B1	A1,B1	A3,N	A1,A4	B4,B1	A1,B4	A1,B4	N,B2	N,B1	A1,B4
iteration_815	-1,-1	A4,B1	A3,B1	-1,-1	A4,A1	B5,N	A3,B4	A5,B1	A5,N	A3,B4	B2,B3	A5,B1	A3,B4	B1,B2	A3,B4	A3,A2	B1,B4	A3,B5	A3,B5	B4,N	A5,A5	A5,B2	B1,B2	A3,B1	A2,B4	A3,A3	A3,B4	N,B4	N,A5	A1,B4	N,N	A3,N	B4,N	N,B2	N,N	B4,N	N,N	A3,B4	B4,N	N,N	N,A2	N,N	N,N	N,N	-1,-1	B2,N	N,N
iteration_816	A1,B3	A2,B1	A2,B3	A1,B1	A2,B3	-2,-2	-1,-1	A2,A1	B1,B5	B3,B1	B1,B4	A2,B1	A1,B3	-1,-1	A2,A1	-2,-2	A2,B1	-2,-2	-2,-2	-2,-2	A2,B1	A2,B1	A2,B1	A1,B3	-2,-2	-2,-2	-2,-2	-1,-1	A2,B1	A1,B3	A1,B1	B3,N	A1,B1	-1,-1	A2,A3	B1,B3	A1,B3	B1,B3	-1,-1	B1,B3	-1,-1	-2,-2	A3,A1	-2,-2	B4,B1	A3,B4	A3,B3
iteration_817	-2,-2	-2,-2	A1,N	A3,B1	A1,N	-1,-1	-1,-1	A1,B1	B1,B4	-1,-1	A4,B1	A3,A1	A1,B1	-2,-2	A1,B1	-1,-1	N,B1	-2,-2	N,B1	-2,-2	B1,B1	A3,B1	A4,A1	A1,A4	-1,-1	A1,B1	A1,B1	-1,-1	A2,A3	A1,B2	A2,B1	B3,N	A2,B3	B1,B1	A3,B1	-1,-1	B3,N	A2,N	A2,N	A2,B3	-1,-1	A3,B1	B1,B4	-1,-1	N,B5	N,B1	-2,-2
iteration_818	A2,B1	A1,B4	B4,B3	-1,-1	A1,B3	A2,A2	A1,B4	A1,B3	N,A3	B3,N	A3,A2	A1,B4	B4,N	A1,B4	A1,B3	B2,B2	A1,B3	A1,A2	A2,B4	A1,A2	B3,N	A1,A3	A1,A3	B4,B4	B3,B2	B3,B2	B3,B2	B5,N	A1,B3	A3,N	B3,B5	B1,B2	B3,N	A1,A1	A1,B5	A3,B3	-1,-1	N,B1	B3,B1	B3,B2	N,A5	A1,B5	-1,-1	A1,N	-1,-1	A1,A2	N,B1
iteration_819	-2,-2	-2,-2	A5,N	B4,N	-2,-2	A2,B1	-1,-1	A5,B4	N,B3	-1,-1	A1,A3	B4,N	N,N	A1,A2	A5,B4	B3,B2	A5,B4	N,B1	A2,N	N,B1	A5,N	-1,-1	A1,N	A1,N	A5,N	-1,-1	B4,B3	N,B1	B4,N	-2,-2	N,B1	A4,A1	B4,N	-1,-1	B1,B4	-2,-2	A1,N	A1,N	A4,B4	A1,B4	A2,B2	A1,B1	B1,B2	A2,B1	B2,B3	A1,B2	A1,B1
iteration_820	N,A2	N,A3	N,N	-1,-1	-1,-1	N,N	N,N	N,N	B2,B2	N,N	N,B3	-1,-1	N,N	B1,B2	N,N	N,A3	-1,-1	A1,N	A1,N	A1,N	N,B2	B3,N	N,N	N,B1	-1,-1	N,A3	N,N	-1,-1	-2,-2	A2,B2	N,A2	B1,B2	A3,N	B2,B3	-1,-1	A2,N	N,B1	N,B1	A3,B1	A3,B2	-1,-1	A3,B3	A1,B3	A3,A3	A1,N	A1,B2	A1,N
iteration_821	N,B1	A1,A1	A1,B1	A3,A2	A1,B1	-2,-2	A1,A2	A2,B1	-1,-1	A1,A2	-2,-2	A1,A2	-1,-1	-2,-2	A2,B1	A2,B3	A1,A3	A2,B3	A1,B3	-2,-2	A2,B1	-2,-2	-2,-2	-1,-1	B3,B1	A2,A2	B3,B1	A3,B2	-1,-1	-2,-2	-1,-1	-2,-2	A3,A2	B3,B1	A2,B2	-2,-2	A2,A3	-2,-2	-2,-2	-2,-2	A3,N	B2,B3	A3,B2	B2,N	-2,-2	-1,-1	A2,B2
iteration_822	A1,B4	B1,B1	-1,-1	A2,B1	A1,B1	A1,A4	B1,B4	A2,B1	A2,A2	B1,B1	A1,A2	B1,B4	B1,B1	A1,A3	A2,B1	A1,A3	B1,B4	A4,B1	A1,B1	A1,B1	A2,A2	A1,B4	-1,-1	A1,B4	A3,B1	A2,A3	A1,B1	A2,A1	B4,B1	A3,N	A2,B4	B4,N	A1,B4	A2,A3	A2,B4	A3,B4	B4,N	A1,B4	B4,N	B4,N	B3,B2	A2,A2	A2,B2	A2,B3	-1,-1	-2,-2	-1,-1
iteration_823	-2,-2	-2,-2	A4,A1	A3,B1	-2,-2	-1,-1	-1,-1	A4,B1	B3,B2	A4,B1	A2,B2	A3,A1	A3,A1	-2,-2	A3,A1	A1,N	A3,A4	A1,B1	-2,-2	A3,B1	A4,B3	A2,A1	A3,B2	-2,-2	A1,N	-1,-1	A1,A1	A3,B1	A3,B2	A2,A2	B1,B2	A1,A4	A3,B2	B3,B2	A3,B1	A2,B2	A3,A1	A1,B2	A3,A4	A3,A1	A1,B2	B1,B2	A1,B2	B2,B2	A2,A2	A2,B3	-1,-1
iteration_824	A4,N	A2,B2	A4,B2	A2,A3	A2,A4	-2,-2	A4,A3	A3,B2	-2,-2	A2,B2	-1,-1	A2,B2	A4,A2	A1,B4	N,N	A3,A2	A4,A3	-2,-2	-2,-2	-2,-2	-1,-1	A2,B2	A2,B2	A2,B4	N,A3	N,A6	N,A3	-2,-2	-2,-2	B3,B1	A2,A3	N,B2	N,A2	B1,B4	-2,-2	A2,B3	N,N	-1,-1	A2,N	B2,N	-2,-2	-2,-2	B4,B3	-2,-2	A1,A1	A1,B1	N,B4
iteration_825	B4,N	A3,A1	A3,B4	A2,N	-1,-1	-2,-2	A3,A2	-1,-1	-2,-2	A3,N	A2,B2	A3,A2	A2,B4	N,B3	A3,N	A2,B1	B4,N	-2,-2	-2,-2	-2,-2	-2,-2	A2,A3	A2,A3	A2,N	A3,B1	A3,B1	N,B1	B2,N	A2,A2	B1,B2	A2,B2	-2,-2	A2,B2	A2,B1	A2,B2	A2,B1	A2,B5	-1,-1	A2,N	B2,N	A2,A1	B2,B1	A2,B1	A2,B1	N,B2	A2,N	A2,A2
iteration_826	A5,B1	B1,B4	A3,B1	B1,B4	B1,B1	A2,A1	B1,B1	B1,B1	A3,A2	B1,B4	N,B4	B1,B4	A3,B1	-1,-1	B1,B1	A3,N	B1,B4	A1,B1	A1,B1	A2,B1	A3,B1	B4,B1	N,B1	-1,-1	N,B1	N,B1	A3,B1	-1,-1	-2,-2	-2,-2	-1,-1	-2,-2	-2,-2	-2,-2	-2,-2	N,B1	N,B1	N,B1	-2,-2	N,B1	-1,-1	-2,-2	-2,-2	-2,-2	-2,-2	-2,-2	N,B1
iteration_827	A3,B2	A3,A1	A3,B2	B2,B1	A1,B2	B1,B1	B2,B2	A3,B1	A2,A3	B2,B1	B1,B3	B2,B2	B2,B1	N,B5	-1,-1	-2,-2	B2,B3	-1,-1	B2,B1	B2,B1	A2,B1	B2,B1	B2,B1	N,B1	-1,-1	-2,-2	-2,-2	A1,B2	B1,B3	A2,A2	B2,B1	B2,B2	B2,B1	-2,-2	B2,B3	A2,B2	B2,B2	B2,B1	B2,B2	B2,B1	-1,-1	-2,-2	A2,N	-2,-2	A1,B4	-1,-1	A2,B2
iteration_828	B1,B3	A1,A1	A1,B1	A1,N	A1,B1	A1,B3	A1,B1	A1,A1	A1,B3	A1,A1	B1,B4	A1,N	A1,B1	-1,-1	N,B1	-1,-1	A1,N	B1,B3	-1,-1	B1,B3	A1,A1	-1,-1	A1,B1	A1,A1	A1,B1	A1,N	A3,N	A5,N	A1,B1	A2,B3	N,B1	A1,B4	N,N	B4,B1	A5,B1	-1,-1	A1,B1	A1,A5	A5,B4	A1,B1	B4,B1	A5,B4	-1,-1	A5,B4	A3,B1	B1,B4	A1,A5
iteration_829	-2,-2	-2,-2	B2,N	-1,-1	-2,-2	A3,B2	B2,B2	A2,B2	-2,-2	A2,N	-1,-1	B2,N	B2,B2	A1,A4	-1,-1	-2,-2	A2,N	A3,B2	B2,B2	A3,B2	-1,-1	A4,B2	B2,N	A1,B2	-2,-2	-2,-2	-2,-2	A2,N	A2,A2	A2,B2	A2,B3	A3,B1	A2,B2	B2,B1	A2,B3	-1,-1	-1,-1	B2,B1	B2,B1	A2,A3	A1,B2	A2,B2	A1,B2	A1,B2	-2,-2	-2,-2	A1,B1
iteration_830	A2,A1	A3,B1	A3,A2	B3,N	A2,B1	-1,-1	A2,N	-1,-1	-2,-2	A2,B3	A3,B2	A3,N	A3,N	-2,-2	N,A2	A3,B1	A2,N	-1,-1	-2,-2	N,B1	-1,-1	A3,B2	B2,N	-1,-1	A3,N	A3,N	-1,-1	B1,B3	A5,N	A4,B2	A5,B1	B3,B2	N,B1	A1,B3	A5,B1	-1,-1	N,B3	-1,-1	N,B2	-2,-2	A1,B2	A5,B3	B3,B2	A1,B3	A3,B1	A3,A1	B2,N
iteration_831	-2,-2	-2,-2	B2,N	A3,A1	-2,-2	-1,-1	A1,N	A1,B2	B3,N	A3,B2	A1,B3	-1,-1	A3,B2	B1,B1	A1,N	B2,B3	A1,N	-2,-2	-2,-2	A1,N	A1,B3	B3,B2	B3,B2	A3,B1	A1,B2	B2,N	-2,-2	A3,A1	A1,N	-2,-2	A3,A1	A1,B3	A1,N	A4,B1	A1,N	-2,-2	A1,N	A1,N	A1,B3	A1,B3	-2,-2	A4,A1	-2,-2	-2,-2	B1,B4	A4,B1	A1,N
iteration_832	B5,N	A3,B1	B1,B5	A1,B1	B1,B5	A3,B1	N,N	A1,B5	B2,B2	B1,B5	A1,B4	B1,B1	B1,B1	A4,B1	A1,B1	N,B5	-1,-1	B1,B1	A3,A1	A3,B1	B5,B2	A1,B1	B4,B1	B1,B1	N,B1	N,B1	N,B1	A1,A1	B4,B1	B3,B1	A1,B4	A3,A1	A1,B4	A2,A1	A1,B1	B4,B3	A1,A3	A1,A1	A1,A1	A3,B4	B2,B3	A1,B1	A1,B2	B1,B2	B2,B1	A2,B2	A3,B2
iteration_833	A1,A6	A1,A4	A1,B3	N,B1	A1,B3	A3,A2	B3,B1	A1,B1	-1,-1	B3,N	N,A5	B3,B1	B3,N	-2,-2	B3,N	A1,A4	A1,B1	A2,B3	A3,B3	A3,B3	A1,A5	B3,N	N,B1	-2,-2	A4,N	A4,N	A1,N	-2,-2	-2,-2	-2,-2	-2,-2	A2,B2	B2,B1	B2,B2	N,B1	-2,-2	A2,B1	B2,B2	A2,B2	A2,B1	A1,A4	B2,B1	A1,B1	A1,B2	-1,-1	A1,B2	B1,B1
iteration_834	A2,B1	A2,A1	A2,A1	B3,N	A2,B1	A4,A1	A1,B3	A2,B3	A1,B1	A1,N	A2,A1	A2,B3	A1,B3	-2,-2	A2,N	B2,B2	A2,B3	A1,A4	A1,A1	A4,B3	A1,B3	A2,B3	A1,B3	A1,A4	A2,B2	A2,B2	-1,-1	A5,N	B1,B3	-1,-1	B3,N	A1,A1	N,B1	B4,N	A5,B1	-2,-2	A1,N	A1,N	-1,-1	A1,N	A5,N	N,B1	N,N	A5,B1	A2,B1	B1,B4	N,N
iteration_835	A1,B4	A4,B1	-1,-1	B3,N	A4,B4	A1,A3	B2,B5	A4,N	-1,-1	-2,-2	-2,-2	-2,-2	-2,-2	-1,-1	-1,-1	N,B1	-2,-2	A2,B4	A2,B4	A1,B2	B4,N	-2,-2	-1,-1	-2,-2	-2,-2	-2,-2	-2,-2	N,A4	A1,B3	N,B2	B3,N	N,B1	-1,-1	-2,-2	-1,-1	N,N	A4,B1	-2,-2	-2,-2	A4,B1	-1,-1	-2,-2	B3,N	N,B1	-2,-2	-2,-2	B1,B3
iteration_836	A5,N	-1,-1	N,B1	B3,B1	A5,B1	A2,B3	B3,N	B1,B1	-2,-2	N,B1	A1,B4	B1,B1	B1,B3	-1,-1	B3,B1	A4,N	N,B1	-1,-1	B3,N	B3,B3	-1,-1	A1,B1	B4,B1	A3,B1	A4,B3	A4,B3	N,B1	-1,-1	A2,B3	-1,-1	A2,A4	-1,-1	-1,-1	N,A3	B3,B1	-2,-2	B2,B3	-2,-2	-2,-2	-2,-2	-1,-1	N,N	A1,B3	N,B3	-2,-2	-2,-2	A1,B2
iteration_837	A3,A1	-1,-1	A3,B1	A1,A2	-2,-2	B2,N	A2,B1	A1,B1	A1,B2	A2,B1	A1,B1	A2,B1	A3,A1	-2,-2	A1,B1	B3,B1	A3,A1	A2,B2	N,B1	B1,B2	A1,A1	A1,B1	A2,B1	-2,-2	A1,B3	-1,-1	A1,B3	A1,A2	A1,B3	-2,-2	A1,A2	A1,B4	A1,B3	B4,N	A1,A2	-2,-2	A1,B3	-1,-1	B3,B4	B3,B4	A4,N	A1,B4	A1,A4	A4,B4	N,B4	N,N	A1,A1
iteration_838	N,A4	A1,B1	N,B1	A3,B4	A1,A4	A1,A3	A3,N	B4,B1	A1,A3	B4,N	-2,-2	B4,N	B4,N	-1,-1	B4,N	A3,A2	B4,N	A1,N	A1,N	A1,N	A1,B1	-1,-1	-1,-1	-1,-1	-1,-1	A3,B4	-1,-1	A3,N	A1,B4	A2,B1	B4,N	A5,N	B4,N	A1,B2	A1,A3	N,B1	N,A5	A5,B4	A5,N	N,N	A1,B4	A1,B2	A1,B2	A1,B4	-1,-1	B2,B3	A1,N
iteration_839	-2,-2	-2,-2	A2,A3	A1,A5	-2,-2	A4,B1	A2,A1	A5,A3	A3,B2	A3,A1	A1,B1	A2,A5	A2,A5	-2,-2	A5,A2	A1,B2	A2,A1	A2,B1	A4,A1	A2,B1	A3,A5	A1,A2	A2,B1	-2,-2	A2,B2	A5,B2	A5,B2	A1,B2	A5,N	-2,-2	B2,B1	N,B3	B2,N	A3,A1	A1,A5	-2,-2	B3,N	B2,B3	N,N	N,B3	-1,-1	A5,A3	A3,A1	A5,B2	-2,-2	-2,-2	A3,B3
iteration_840	A3,B1	A1,B4	B4,B1	B4,B1	B4,B1	A1,A3	B1,B1	B4,B4	A1,A3	B1,B1	-1,-1	B4,B4	B1,B4	-2,-2	B1,B4	N,B4	B4,B4	A3,B1	A1,B1	A1,B1	A1,B4	A5,B4	A5,B4	-2,-2	B4,B4	N,B1	B4,B4	-2,-2	-2,-2	-2,-2	-2,-2	A2,N	B2,N	A2,B1	N,B1	-2,-2	A2,N	N,N	N,N	A2,B2	A1,N	N,B1	-2,-2	-2,-2	-1,-1	A2,B2	N,B1
iteration_841	A1,B4	N,B2	-1,-1	A3,A3	B4,N	-1,-1	A3,N	-1,-1	B1,B1	A3,B4	A2,B3	A3,N	A3,B4	B4,B1	A3,N	N,B2	A3,B4	A3,N	A3,B3	N,N	A3,B1	A3,B3	A2,N	A3,B4	N,N	B2,N	-1,-1	A3,B1	A3,B2	A1,B1	A3,A3	A4,B1	A3,B2	N,A3	A3,A3	A3,B1	A4,B2	A3,A4	A3,B1	B2,B1	-1,-1	A3,N	A3,B1	-1,-1	N,B5	N,N	B1,B2
iteration_842	A1,A1	A3,B2	-1,-1	A2,A1	A3,A1	B1,B2	B1,B7	A1,B2	A2,B3	A1,B2	-2,-2	A2,N	A2,B2	A1,B1	A1,B2	B2,N	-1,-1	-2,-2	-1,-1	A2,B1	A2,B2	A1,N	A1,N	-1,-1	B2,N	A1,B2	-1,-1	-2,-2	-2,-2	-2,-2	-2,-2	A1,B4	A4,A2	A1,B1	A2,A1	-2,-2	A4,B4	A4,B4	A2,B4	A2,B4	B2,B2	A1,A2	A2,B2	A2,B2	A1,B2	A1,B2	A2,A4
iteration_843	-1,-1	-2,-2	-1,-1	A3,B1	-2,-2	B3,B1	-1,-1	A3,A2	A1,B2	A3,A4	B1,B3	A4,B1	A3,A2	-2,-2	A3,A4	-2,-2	A2,B1	A2,B3	-1,-1	-2,-2	A1,A3	B1,B1	B1,B1	-2,-2	-2,-2	-2,-2	-2,-2	A3,B1	A3,N	N,B2	A3,N	N,B3	A3,B1	-2,-2	A3,N	N,N	A3,N	N,B1	N,B1	B1,B3	-2,-2	-1,-1	-2,-2	-2,-2	-2,-2	-2,-2	-2,-2
iteration_844	B5,N	-1,-1	A4,B5	A5,B4	-1,-1	A2,A2	B5,B4	A4,A5	A2,B2	A4,B4	A2,B3	A4,B4	B5,B4	A3,B1	A4,B4	A3,B1	A4,A5	A2,B4	A2,B5	A2,B4	A5,B2	A4,B3	B3,B4	B1,B5	A4,B1	A3,B4	B1,B4	B4,N	A5,N	N,A3	A5,B4	-1,-1	A5,B4	N,B2	N,N	A5,N	-1,-1	A5,N	A2,B4	-2,-2	A4,A1	N,N	N,A4	N,A4	A1,B1	B1,B2	-2,-2
iteration_845	A1,B2	-1,-1	A1,B1	A2,B1	A1,B1	B1,B4	B1,B1	-1,-1	A2,B3	A1,A2	A1,B2	A1,A2	A1,B1	A4,B5	A1,B1	A4,A1	B1,B1	B1,B4	B1,B1	B1,B4	A2,A1	A2,B2	A1,A2	A1,A2	A4,B1	A1,A1	-1,-1	B1,B1	A2,A2	B5,N	A2,B1	N,A5	A2,B1	A5,N	A2,B1	B1,B5	-1,-1	N,B1	-1,-1	N,B1	B2,N	A2,A5	A2,B2	A5,N	A1,B3	A5,B3	A2,B2
iteration_846	-2,-2	-2,-2	B2,N	A1,N	-2,-2	N,A2	N,N	N,N	A1,B3	A1,N	A3,B2	N,N	A1,B2	A2,N	-1,-1	A2,B3	N,N	N,A2	-1,-1	N,N	A1,N	B2,N	A3,N	A2,B2	B3,N	B3,N	B3,N	A1,A3	B5,N	-1,-1	A1,B5	A4,N	A1,B5	-1,-1	A1,N	-1,-1	A1,A4	A4,B5	A4,B5	A4,B5	-2,-2	A1,B1	B1,B4	B1,B4	-2,-2	N,B1	A4,B4
iteration_847	A3,B2	N,B2	A3,N	N,B1	A3,N	-1,-1	A3,N	N,B1	-1,-1	N,B1	-2,-2	-1,-1	A3,B1	-1,-1	A3,B1	B2,B3	A3,N	B4,N	A3,B4	N,B1	-2,-2	-2,-2	-2,-2	-1,-1	A3,B3	A3,B3	A3,B2	B2,B1	A3,N	A1,A1	B2,N	B1,B2	A3,B2	-1,-1	B2,N	A1,B2	B2,B2	A3,B1	B2,B1	B2,B2	A2,B3	B2,B4	B3,B2	A2,B2	-2,-2	N,B1	B2,B3
iteration_848	A2,A3	A2,A2	A2,A2	-1,-1	A2,A2	A2,B2	A2,B3	A2,B1	A3,B2	A2,B3	A2,B1	A2,B1	A2,B3	A4,A1	A2,B1	A1,B3	A2,B3	A2,B2	B3,B2	A2,B3	-1,-1	A2,B1	-1,-1	A2,A4	A1,A2	A1,A2	A1,B1	A3,B1	A2,B3	-2,-2	B1,B3	A2,A3	B1,B3	-1,-1	A3,B3	-2,-2	A3,B3	A2,B1	A2,B3	A2,B1	A2,B3	B3,B3	A2,B3	B3,B3	A3,B2	N,N	-1,-1
iteration_849	A2,B3	A3,B1	A2,B1	A1,B1	A3,A2	-2,-2	A2,A1	B1,B1	A3,B2	A1,B1	A2,B3	A1,B1	A2,B1	A1,A1	B1,B1	B1,B4	A2,A1	-2,-2	-2,-2	-2,-2	A3,B1	A2,B1	A1,B3	A2,A1	B1,B4	B1,B1	B1,B1	B2,B1	A2,A1	-1,-1	A2,B2	B2,B2	A1,B2	A2,B2	-1,-1	A2,B1	A1,B2	B2,B2	A4,B2	B2,B2	A3,N	A2,B2	A2,A3	-1,-1	-1,-1	-1,-1	A2,B2
iteration_850	-1,-1	A3,B1	A5,B1	B2,N	A5,B1	-2,-2	A5,N	-1,-1	-2,-2	A5,N	A5,B3	A5,N	N,B1	A2,N	A5,B2	A1,B2	-1,-1	-2,-2	-2,-2	-2,-2	-2,-2	A5,B1	N,B1	A2,B1	B2,B2	A1,A5	A5,B2	A1,B2	A2,N	A1,A4	B2,N	B4,N	A2,B2	A1,A1	A1,N	A1,N	A2,B4	A2,N	A2,N	A2,N	B3,B1	A1,A1	A1,B1	A1,B3	A4,B1	A1,B1	A1,A2
iteration_851	-2,-2	-2,-2	-1,-1	-1,-1	-2,-2	B3,B1	A1,A2	A1,B4	-2,-2	-2,-2	A3,B1	A1,B4	A1,B4	-1,-1	-1,-1	A3,B1	-2,-2	A2,B1	A1,B1	A1,B3	-1,-1	A2,B5	B1,B4	-1,-1	A3,B4	B1,B4	A3,B4	A2,A3	A1,B4	N,A5	A2,B4	-1,-1	A3,B4	B4,N	A2,B4	A2,N	-1,-1	A5,B4	A3,N	B4,N	A2,B1	A2,B4	A2,B4	A2,A2	A2,N	A2,B4	A2,A3
iteration_852	-2,-2	-2,-2	B2,B3	-1,-1	-2,-2	N,B2	A1,B3	A1,B3	A1,B4	A1,B3	B1,B3	A2,B2	A1,B2	N,A2	A1,B3	A1,A1	A1,B3	N,B1	B3,B2	B3,N	B4,B3	A2,B1	B2,B1	B2,N	A1,A1	-1,-1	A1,A1	A2,A1	A1,B2	A1,B4	A2,B2	-2,-2	A1,A2	-2,-2	A1,A2	A1,B2	A1,A2	-2,-2	-2,-2	-2,-2	A1,A3	-1,-1	A1,B5	A1,B5	-2,-2	-2,-2	A1,B5
iteration_853	-2,-2	-2,-2	-2,-2	-2,-2	-2,-2	-2,-2	A1,N	-2,-2	-2,-2	-2,-2	B4,N	A3,N	-2,-2	-2,-2	-2,-2	-2,-2	A1,N	-2,-2	-2,-2	A1,N	-2,-2	A3,B4	N,N	-1,-1	-2,-2	-2,-2	-1,-1	-2,-2	-2,-2	A2,B1	N,A2	-2,-2	-2,-2	-2,-2	-2,-2	N,B1	-1,-1	-2,-2	-2,-2	-2,-2	-2,-2	-2,-2	-2,-2	-2,-2	-2,-2	-2,-2	-2,-2
iteration_854	-2,-2	-1,-1	B2,B4	B2,B2	-2,-2	A1,B1	B2,B2	B2,B4	A2,A2	-1,-1	-2,-2	B2,B4	B2,B2	B1,B3	B4,B2	-1,-1	B2,B2	A1,B2	B1,B2	-1,-1	A2,B2	-2,-2	-2,-2	B2,B1	A4,B2	A4,B4	-1,-1	-1,-1	B2,B2	B2,B2	B2,B2	A1,B4	B2,B2	-1,-1	B2,B2	B2,B2	B4,B2	B4,B2	B4,B2	B4,B2	B3,B1	B2,B2	B2,B1	B2,B3	B1,B2	A2,B1	B1,B2
iteration_855	A3,A1	A3,B2	A3,A3	A1,A1	A3,B2	A3,B1	A1,A3	A3,A1	-2,-2	A1,N	A2,B3	A3,A1	A3,A1	A1,B3	A1,A3	B4,B1	A3,A1	A3,A1	A1,B1	A1,B1	-2,-2	A2,A3	A2,A3	-1,-1	A3,B4	A3,B1	A1,B4	A1,B3	A1,A2	A3,A1	A1,B3	A5,N	A2,B3	N,B3	A2,B3	A3,B3	B3,N	A2,N	A5,B3	A2,N	-1,-1	A2,N	-1,-1	-2,-2	-1,-1	N,N	B3,N
iteration_856	-2,-2	-2,-2	A3,A5	A2,B3	-2,-2	-1,-1	A3,B3	A5,B3	B1,B1	A3,B3	A1,A1	A3,B3	A2,A5	-1,-1	A5,B3	N,B4	A2,A5	A3,A2	A2,B3	A2,B3	A5,B1	-1,-1	A3,A1	-1,-1	B3,B4	B3,B4	B3,N	B1,B3	A2,B2	A2,B1	A2,B1	B2,N	A3,B2	-2,-2	B2,B1	A2,A2	B2,B1	B2,N	B2,B2	B2,B1	A4,A1	-1,-1	A1,B1	A4,B1	-2,-2	-2,-2	B1,B2
iteration_857	-2,-2	-2,-2	A2,A1	A1,B2	-2,-2	A2,B1	A1,A1	A1,A2	B1,B4	A1,A2	A1,B4	A2,B2	A1,A2	B4,B1	A2,B2	A1,B4	A1,B2	A2,A1	A2,A1	A1,B1	A1,B1	-1,-1	B4,B2	A1,B4	A1,B2	B4,B2	A1,A2	A1,A4	B2,B2	B1,B1	A1,B2	-1,-1	A4,B2	A2,B2	A4,B2	A1,B1	-1,-1	A4,A5	A4,A5	A4,A5	A5,N	B2,B2	B2,N	A5,B2	A2,B2	A2,A2	N,N
iteration_858	A1,B4	A4,B1	A4,A1	A2,A2	A4,A1	-2,-2	A2,A4	-1,-1	A1,B1	-1,-1	A2,B3	A2,A4	A2,A4	-2,-2	A2,A4	N,A5	A2,A4	-2,-2	-2,-2	-2,-2	A1,A2	A2,B3	A2,A4	-1,-1	A5,A4	A2,N	-1,-1	A2,B3	A2,A3	B1,B1	A2,B3	A2,N	B3,N	-1,-1	A2,A3	A2,B1	B3,N	-2,-2	B3,N	A2,B3	A1,A2	A2,N	A2,A2	A1,N	-2,-2	-2,-2	A2,N
iteration_859	A1,N	A4,B1	A4,A1	B3,B3	A4,N	A2,B1	A4,B3	A4,B3	A2,A2	-1,-1	A2,A2	-1,-1	A1,B3	A1,A4	A4,B3	A3,B2	A1,B3	A4,B1	A4,A2	A4,A2	A4,A2	A2,B3	A2,B3	A1,A1	B2,B3	A3,B3	B2,B3	B3,N	B3,B1	N,B4	B3,B1	-2,-2	A1,N	B4,B1	-1,-1	N,B1	-2,-2	-2,-2	-2,-2	-2,-2	-2,-2	-2,-2	-2,-2	-2,-2	A2,A1	A2,B4	-1,-1
iteration_860	-2,-2	-2,-2	A5,A1	A2,B1	-1,-1	A1,B4	-1,-1	A2,A1	B2,B1	-1,-1	-2,-2	A2,A5	A5,B1	B2,B2	A2,A5	B2,B2	A2,A5	A1,A5	-1,-1	B4,B1	A1,B2	-2,-2	-2,-2	A5,B2	-1,-1	A5,B2	A5,B2	B1,B1	A2,A1	A2,N	A2,B1	A2,B1	-1,-1	A2,A3	A2,B1	A2,A2	A2,A1	A2,A1	A2,B1	A2,A1	A2,B2	A2,A2	N,N	A2,A2	-2,-2	-2,-2	N,A4
iteration_861	B4,B1	A4,N	A4,B4	A3,B3	A4,B4	B1,B4	A4,B4	A4,B4	B3,B2	A4,B4	B2,B3	A4,N	A4,B4	B1,B4	-1,-1	A3,A2	A4,A4	A4,B1	A4,B1	A4,B1	B4,B3	A4,B2	B2,N	A4,B1	-1,-1	A2,B4	A3,B4	A4,B1	-2,-2	N,A5	B1,B2	A5,N	A4,B2	A1,B2	A4,N	N,B1	-1,-1	A5,B2	A5,B2	A5,B2	A4,B1	B2,N	A4,N	A4,B2	A3,A2	A3,B2	A4,N
iteration_862	-2,-2	-2,-2	A2,A3	B4,N	-2,-2	A4,N	A2,B4	A3,N	-2,-2	A3,N	A1,A4	A2,N	A2,N	-2,-2	A2,N	B3,N	A2,B4	-1,-1	A2,N	A4,B4	A3,N	A1,N	A4,A2	A2,N	N,N	A2,B3	B3,N	A3,N	B4,B1	N,A2	A3,B4	A2,A2	-1,-1	N,A4	N,B1	A3,N	A2,B1	A2,B1	A2,B1	A2,B1	A1,A1	N,N	A1,N	A1,N	-1,-1	-2,-2	-1,-1
iteration_863	N,A4	A1,B3	B3,N	A2,A1	A1,N	B1,B3	A1,N	A1,N	-2,-2	-1,-1	B2,N	A2,B3	A1,N	B1,B2	A2,B3	-1,-1	A2,B3	A2,B1	B3,N	-1,-1	-1,-1	B3,B2	A2,N	A1,B1	B3,B2	A2,B2	A2,B2	A2,B3	-1,-1	B1,B2	A2,A2	A3,A1	A1,B3	A1,A2	A1,B3	A2,B1	A3,B3	A1,A3	A1,A1	A1,A3	A1,A1	A1,B3	A1,A1	A1,B3	-2,-2	-1,-1	A1,B3
iteration_864	N,B2	A1,B2	A1,N	A2,B4	A1,N	A1,B3	A1,B4	A1,B4	A4,N	B4,N	A1,B2	A2,A1	B4,N	-2,-2	-1,-1	-2,-2	A2,A1	A1,B4	A1,A1	A1,B3	A1,A4	A1,B2	A2,B2	B4,N	-2,-2	-2,-2	-2,-2	B4,N	A2,B3	A1,B4	A2,B4	N,A2	A2,N	-1,-1	B3,N	A1,B4	A2,N	N,N	A2,N	A2,N	-1,-1	A3,B3	-1,-1	A3,B4	-1,-1	A3,B3	B4,N
iteration_865	A1,B4	A2,B3	A1,B3	A2,A5	A1,B3	A4,A1	A5,B3	A1,A2	-1,-1	A2,B3	B1,B1	A1,A2	A2,B3	B2,N	A2,B3	B1,B1	A1,A5	A5,A4	-1,-1	A5,A4	A1,N	A2,B1	A2,B1	B3,B2	A2,B1	B3,B1	A2,B1	-2,-2	-2,-2	A3,B2	A2,A5	B4,B1	A5,A2	A2,B3	A5,A2	A3,A2	A2,B4	-2,-2	-1,-1	A5,B4	B1,B4	A5,B3	B3,B4	B3,B1	A1,A1	A1,B3	A2,B3
iteration_866	A4,B1	A1,B4	A1,B1	N,B1	A4,B4	A2,B3	A1,B1	-1,-1	A2,A1	N,B1	N,A2	B1,B1	A1,N	A2,B3	N,B1	-2,-2	N,B1	-1,-1	A2,B1	B1,B3	A2,B1	-1,-1	N,B1	A2,N	-1,-1	-2,-2	-2,-2	A2,N	A2,B1	B2,B3	A2,A2	-2,-2	A2,N	-2,-2	-1,-1	A2,B2	-2,-2	-2,-2	-2,-2	-2,-2	-2,-2	-2,-2	-1,-1	-2,-2	A1,N	-1,-1	-2,-2
iteration_867	A3,N	A4,B1	A4,N	A3,A4	A3,B1	-2,-2	N,A3	A4,N	-2,-2	A4,A3	A1,A4	A4,N	A3,N	A3,B1	-2,-2	A1,B3	A4,A4	-2,-2	-2,-2	A3,N	-1,-1	A1,A4	A1,N	A3,B1	-1,-1	A1,N	A1,A4	-1,-1	-2,-2	-1,-1	-2,-2	-2,-2	-2,-2	-1,-1	N,A3	-1,-1	A3,A1	-2,-2	-2,-2	-2,-2	N,B3	N,N	N,N	N,N	-2,-2	-2,-2	N,A3
iteration_868	A3,N	B2,B3	A3,B2	B2,B2	-1,-1	A3,N	B2,B2	A3,B2	-1,-1	B2,B2	A1,A4	-1,-1	A3,B2	B1,B3	B2,B2	B2,B1	A3,B2	A3,B2	A3,B2	A3,B2	A3,A2	A1,B2	A4,B2	A3,B1	B2,B2	B2,B1	B2,B1	A1,B2	A1,B2	A3,B2	B2,B2	A3,N	B2,B2	B1,B1	A1,B2	A3,B2	A3,B2	A3,B2	B2,N	-1,-1	-1,-1	A1,B1	A1,A2	A2,B1	B1,B3	B1,B1	A3,A1
iteration_869	-2,-2	-2,-2	-1,-1	B4,B2	-2,-2	A3,N	A4,B4	A4,B2	-1,-1	-1,-1	A5,N	B4,N	-2,-2	-2,-2	A4,B4	N,B4	A4,B2	A3,B4	B4,N	A3,B4	B2,N	A5,B4	N,N	-1,-1	-1,-1	-1,-1	B4,N	-2,-2	-2,-2	A4,B1	B2,N	-2,-2	-2,-2	A3,A1	-2,-2	B1,B2	-2,-2	-2,-2	-1,-1	-1,-1	-2,-2	-1,-1	-2,-2	-2,-2	N,B1	A3,B4	-1,-1
iteration_870	-1,-1	-2,-2	A4,A3	A3,A3	-1,-1	A2,B2	A5,A1	A3,A4	-2,-2	A3,A4	B2,B1	A3,A4	A3,A3	A1,A1	A3,A4	B4,N	A3,A4	A5,B1	A2,A3	A2,A3	-2,-2	A3,B2	A4,B1	A3,A1	A3,B4	A3,B4	A3,N	-1,-1	A3,B2	B4,N	A3,A2	A3,N	A3,B2	N,B5	A3,A3	A2,B4	A3,A3	A3,N	B2,N	A3,N	A1,B4	A3,N	-1,-1	B4,N	B1,B3	N,B1	A3,A3
iteration_871	-1,-1	A5,N	A5,B1	-1,-1	B3,N	B2,B3	A5,B1	B1,B1	-1,-1	B1,B4	N,B3	B1,B4	B1,B1	A2,B2	B1,B1	A2,A2	A5,B1	B1,B2	B1,B2	A5,B2	-1,-1	N,B1	-2,-2	A2,B1	A2,B1	A2,B1	A2,B1	B4,B1	B4,B1	A2,A2	B1,B4	A2,A2	B4,B4	B1,B1	B4,B4	A2,B1	A2,B4	A2,B4	A2,B4	A2,B4	A3,B2	B1,B4	A3,B1	B2,B6	A3,A2	A3,B1	-1,-1
iteration_872	-2,-2	-2,-2	A2,A1	N,B1	-2,-2	A2,A1	A1,B1	A1,B1	N,B2	A2,N	A1,A3	A2,B1	A1,N	-2,-2	A1,N	A3,B1	A1,B1	A2,B1	N,N	-1,-1	A1,N	A2,A3	A1,B1	-2,-2	A3,N	N,B1	A3,N	-2,-2	-2,-2	-2,-2	-2,-2	-2,-2	-1,-1	A2,A2	B2,N	-2,-2	B1,B2	-2,-2	-2,-2	-2,-2	A2,A3	A2,B2	A2,A2	A2,A2	B2,N	A2,B2	A2,B1
iteration_873	A1,B2	A3,N	A3,B2	A2,B1	A1,A3	B5,N	A2,B2	A2,B2	B1,B2	A3,B1	-1,-1	B2,B1	-1,-1	-2,-2	A3,A2	-2,-2	A2,B2	A2,N	A2,B5	A2,B5	A2,B1	-2,-2	-2,-2	-1,-1	-1,-1	-2,-2	-2,-2	N,N	B1,B3	B2,B2	-1,-1	A2,A3	A2,B3	N,B4	A2,B1	A2,B2	A3,B3	A2,A2	A2,B3	-1,-1	-1,-1	N,B1	N,A2	-1,-1	-2,-2	B4,N	A3,N
iteration_874	A2,B2	-1,-1	B2,N	A2,B1	A2,A4	A2,B2	A2,B2	A2,N	-2,-2	B1,B2	A1,B3	A2,N	N,B1	A4,A1	A2,B2	-1,-1	A2,N	B2,B2	A2,B2	A2,B2	-2,-2	A1,N	A2,B3	A4,B1	A2,B1	B2,B2	N,N	A2,B3	B1,B2	A3,B2	B3,B2	A1,B4	A2,B1	B1,B4	-1,-1	B2,B3	B1,B4	A1,B1	A2,A1	B1,B4	A2,N	A2,B1	A2,A2	A2,B1	-2,-2	-2,-2	A2,B4
iteration_875	A1,B3	N,B5	B3,N	A2,A2	A1,N	B1,B3	A2,N	A2,B3	B3,B2	A2,N	A3,N	A2,B3	A2,B3	-2,-2	A2,N	A4,B1	A2,N	N,B1	B3,N	B3,N	B3,B3	-1,-1	A3,B3	-1,-1	N,B1	N,B1	A4,A2	A2,N	-1,-1	-1,-1	A2,N	-2,-2	B5,N	A4,B1	N,A2	-2,-2	-2,-2	-2,-2	-2,-2	-1,-1	A1,A1	N,B1	-1,-1	A1,B1	A2,B1	B1,B1	-2,-2
iteration_876	A2,B3	B2,B3	A2,B2	B3,N	A1,N	B5,N	-1,-1	A2,B3	B3,B1	B2,N	-1,-1	-1,-1	A2,B3	B3,N	A2,N	A2,B2	A2,N	A2,B5	A2,N	-1,-1	B3,B3	-2,-2	-2,-2	A2,B3	A2,N	-1,-1	A2,N	N,B4	N,B3	-2,-2	N,N	-1,-1	N,N	A3,N	B3,N	-1,-1	N,B1	N,B1	N,B1	A1,N	B3,N	A3,B3	A3,B3	B3,N	A2,B2	A2,A3	B3,N
iteration_877	B4,B1	A1,A4	A1,B4	B5,B2	A4,B4	N,A3	B4,B2	B4,B5	-1,-1	A1,B2	A2,N	B4,B2	A1,B5	B1,B3	A1,B2	-1,-1	B4,B2	-1,-1	B2,N	B4,N	A2,B4	A2,B4	-1,-1	B5,B1	-1,-1	A1,N	B2,N	-2,-2	-2,-2	A4,B1	B2,B5	-2,-2	-2,-2	-2,-2	-2,-2	B1,B2	-2,-2	-1,-1	-1,-1	-2,-2	-2,-2	-1,-1	-2,-2	-2,-2	-2,-2	-2,-2	-2,-2
iteration_878	A3,A1	A3,N	A3,A3	A3,A2	A1,N	B1,B1	A2,A3	A3,A3	A3,B2	A3,A3	N,A2	A3,A3	A2,A3	B1,B1	A3,A3	A2,A2	A3,A3	A2,B1	-1,-1	A1,N	A3,B2	A3,N	A3,A2	A2,B1	A3,A2	A3,A2	A3,A2	A3,B1	-1,-1	B1,B2	A3,A2	-2,-2	B1,B2	B4,N	A2,B1	A2,B1	-2,-2	-2,-2	-2,-2	-1,-1	-1,-1	A2,B4	A2,N	A1,B4	A1,A1	A1,N	A2,N
iteration_879	A1,B2	B1,B4	B2,B1	B4,N	-1,-1	-2,-2	B2,B4	B2,N	A1,B3	B1,B4	A1,A3	N,B1	B1,B4	N,B5	-1,-1	A1,B4	B2,N	-2,-2	-2,-2	-2,-2	A1,B2	-1,-1	A1,B1	N,B1	-1,-1	B4,B4	B4,B2	A1,B4	B3,N	-2,-2	B4,B3	-2,-2	B4,B3	-2,-2	A1,N	-2,-2	-2,-2	-2,-2	N,B1	-2,-2	A4,B1	A1,N	N,B1	A4,N	-2,-2	-2,-2	-2,-2
iteration_880	A1,B4	N,B4	A1,N	-1,-1	A1,A8	A1,N	-1,-1	A1,B2	A3,N	B2,N	N,B1	A1,B5	B5,N	A1,B1	-1,-1	N,B1	A1,B2	A1,B5	A1,N	-1,-1	A3,B2	B5,N	B5,N	-1,-1	-2,-2	N,B1	-1,-1	-2,-2	-2,-2	-1,-1	-2,-2	B2,B2	-1,-1	A1,B2	B2,B5	-2,-2	B2,B2	B2,B2	B2,B2	B2,N	A3,A1	A1,B2	-1,-1	A3,B2	N,B2	B2,N	A1,B2
iteration_881	B4,B1	-1,-1	A2,B4	N,A5	A3,B4	-2,-2	A2,N	A2,N	A3,B2	A2,N	A2,B3	A2,A5	B4,N	A3,B1	A2,N	-1,-1	A2,A5	-2,-2	A2,N	-2,-2	-1,-1	-1,-1	-1,-1	A3,N	A2,N	-2,-2	-2,-2	-2,-2	-2,-2	A1,B2	A5,A4	-2,-2	-2,-2	-2,-2	-2,-2	A1,A5	-1,-1	-2,-2	-2,-2	-2,-2	-2,-2	-1,-1	-2,-2	-2,-2	-2,-2	-1,-1	-2,-2
iteration_882	A1,B4	N,B2	A1,N	A5,B1	A1,N	-2,-2	-2,-2	-2,-2	-2,-2	A1,N	-2,-2	A1,N	A1,N	B3,B2	-2,-2	A1,N	A1,N	A1,N	A1,N	-1,-1	-2,-2	-2,-2	-1,-1	A1,B3	-2,-2	-1,-1	A1,N	A5,N	-2,-2	A1,B3	A1,A1	B2,B2	A1,A1	B1,B1	A1,A1	A1,B3	A1,B2	A1,B2	A1,B2	A1,B2	-1,-1	A1,B1	A1,A1	A1,A1	-1,-1	B1,B4	A1,B2
iteration_883	B1,B1	A2,A2	-1,-1	A2,B4	A2,B1	B3,N	-1,-1	A2,A2	A1,A1	A2,B4	A4,B1	-1,-1	A2,A2	N,A4	B4,B1	-1,-1	-1,-1	A2,N	A2,B3	A2,N	A2,A1	A4,B4	A4,B1	A2,N	A2,B4	-2,-2	A2,B1	A2,B2	N,N	B3,B1	A2,A1	-1,-1	B2,B4	B2,B3	A2,A1	A2,B3	-2,-2	-2,-2	-2,-2	-1,-1	A2,N	A2,B2	-1,-1	A2,B2	-2,-2	-2,-2	-2,-2
iteration_884	B4,N	A4,A1	-1,-1	B3,B2	A4,B4	A3,B2	A4,B2	A4,B3	A1,B4	-2,-2	B1,B3	A4,B3	-2,-2	-1,-1	A4,B3	A4,B1	A4,B2	A4,A3	-1,-1	B2,B2	A1,A4	B3,B3	A4,B1	-2,-2	-1,-1	A4,A3	-1,-1	-2,-2	-2,-2	-2,-2	-1,-1	A2,A2	B2,N	A3,B1	N,B2	-2,-2	A2,B2	A2,N	A2,N	A2,N	-1,-1	N,B1	N,B1	-2,-2	-1,-1	A3,B2	B2,B1
iteration_885	B4,B1	A1,B3	B3,B4	A2,B3	A1,B4	N,B4	A2,B4	B3,B4	A2,B1	A2,B3	-1,-1	A2,B3	B3,B3	A5,N	B3,B3	A1,A4	B3,B4	A2,N	-1,-1	B4,N	B1,B3	A2,A4	A2,A4	A5,B3	A1,B3	A4,B3	A1,B3	B3,B2	-1,-1	A1,N	A3,B3	-1,-1	N,B1	A5,N	A3,B2	-1,-1	A3,B3	A3,B3	A3,B1	A3,B3	-2,-2	-1,-1	A3,A2	-2,-2	B3,B1	A5,B3	A3,A3
iteration_886	A2,A6	-1,-1	A2,B1	A1,N	A2,B1	A4,N	-1,-1	N,B1	A2,A1	A1,B1	N,A5	N,B1	A2,A1	-2,-2	A2,N	N,A2	N,B1	N,N	N,N	A4,B1	A2,B1	N,N	N,N	-2,-2	N,N	N,N	-1,-1	A1,N	-2,-2	-2,-2	-2,-2	A2,B3	A1,N	-2,-2	-1,-1	-2,-2	B3,N	A1,B3	A2,N	A2,A1	-2,-2	A1,N	-2,-2	A1,N	-2,-2	-2,-2	-2,-2
iteration_887	A1,B1	A2,A3	A1,A2	B1,B1	A1,A2	A5,N	A2,B1	A2,B1	B2,B1	A1,B1	A2,A3	A2,B1	A1,B1	A3,A2	A2,B1	A1,B2	A1,B1	A5,B1	A2,A5	N,B1	A2,B2	A2,A3	A2,B1	A1,A3	A1,B1	A2,B2	A1,A2	A3,B1	A4,B1	A1,A3	A3,B1	A4,B1	A4,B1	-2,-2	A3,A4	A1,B1	N,N	A4,A4	A4,B1	A4,B1	-2,-2	-2,-2	A3,A1	-2,-2	-2,-2	-2,-2	A3,B1
iteration_888	-2,-2	-2,-2	-2,-2	A2,N	A1,N	-2,-2	-1,-1	-2,-2	-1,-1	-2,-2	A2,B1	-1,-1	-1,-1	A3,B1	A3,A1	B2,B1	-2,-2	-2,-2	-2,-2	-2,-2	-2,-2	A2,A3	A3,B1	-1,-1	A1,B1	A1,B1	A3,B2	-1,-1	A2,B2	B4,N	A2,N	-1,-1	A2,A2	A3,B1	A2,N	A1,B4	A1,B2	A1,B2	A2,N	A2,N	-1,-1	-1,-1	A4,A3	A3,B1	B3,N	A3,B3	A4,B2
iteration_889	A2,B3	A3,A1	A3,B3	A2,A2	A1,B3	-1,-1	A3,A2	A2,B3	B1,B1	-1,-1	-2,-2	A3,A2	A2,B3	A3,A1	A2,B3	A4,B1	-1,-1	-2,-2	-2,-2	-2,-2	A2,B1	-2,-2	-2,-2	A2,A3	B1,B3	A4,B3	A4,A2	A2,A2	A2,A2	A3,N	A2,A2	B1,B3	A2,A2	B2,B3	A2,A2	A2,A3	-1,-1	A2,B1	A2,B1	A2,B3	B4,N	A2,B2	A2,B4	B2,B4	-2,-2	-2,-2	A2,B1
iteration_890	B2,B2	A5,N	-1,-1	A1,A5	A5,B2	-1,-1	A5,B2	A1,B2	B3,B1	-1,-1	A2,B1	A1,B2	-1,-1	-2,-2	A1,B2	N,A4	-2,-2	B2,B4	B2,B4	A5,B4	A1,B3	A1,B1	B1,B2	-2,-2	B2,N	A1,A4	B2,N	A5,N	A1,B2	N,B3	A5,B2	N,B1	-1,-1	A3,B2	A1,A5	A5,N	-1,-1	A5,B1	A5,N	A4,N	B1,B4	A3,A5	A3,B1	A3,B1	B2,N	A3,B2	A3,N
iteration_891	-1,-1	A1,B1	A1,B3	N,A2	A1,B3	-2,-2	A1,N	A1,N	B1,B1	B3,N	A2,B3	B3,N	-1,-1	-2,-2	B3,N	A4,A1	A1,N	-2,-2	-2,-2	-1,-1	N,B1	B3,N	B3,B3	-1,-1	A1,N	A4,B3	A4,B3	-2,-2	-2,-2	B2,B3	A2,A1	B5,N	A2,N	A2,B3	A1,N	A2,B2	N,A2	A2,N	B5,N	A2,B5	A1,B1	A2,N	A2,B1	N,B1	B2,B2	B3,B2	A2,N
iteration_892	-2,-2	-2,-2	A1,N	B2,B2	A1,N	A3,B1	N,N	B2,B2	A1,B1	N,N	B1,B1	A1,B4	A1,B4	A4,A1	B4,N	A4,N	N,N	A3,N	A3,N	A3,N	B1,B4	A1,B1	A1,B1	A4,B4	A4,N	A4,B4	A4,B4	B2,B2	A5,B2	-2,-2	-1,-1	-2,-2	B2,B2	A1,B3	B2,B3	N,B1	B1,B4	B2,B4	N,B1	B2,B3	-1,-1	A1,B5	A2,B5	A2,B5	N,A3	A1,N	A2,B1
iteration_893	N,B2	N,B2	N,N	A1,N	B2,N	A5,N	N,N	N,N	B1,B4	A1,N	A4,B1	N,N	A1,N	-1,-1	N,N	A3,B2	A1,N	-1,-1	N,A5	N,A5	N,B1	N,B1	-1,-1	A1,B3	-1,-1	B2,N	B2,N	-1,-1	-2,-2	-1,-1	-2,-2	A2,B5	A3,N	-2,-2	-2,-2	-2,-2	N,B1	A3,B1	A1,N	-1,-1	-2,-2	A1,N	-1,-1	-2,-2	-2,-2	-1,-1	A1,N
iteration_894	-2,-2	-2,-2	-1,-1	A3,B2	-2,-2	A3,B1	A2,B2	A3,A2	B1,B3	A2,B2	-2,-2	A3,N	A2,B2	A1,A2	A3,N	A2,B3	B2,N	B2,B1	A3,B2	-1,-1	A3,B1	-1,-1	-2,-2	A1,B2	B3,N	B3,N	A2,A3	A3,B1	B2,B2	-1,-1	A3,B2	A1,N	B1,B2	A1,B1	B1,B2	A3,B1	N,B1	A1,B1	A1,B2	A1,B1	A4,N	B1,B1	A4,B1	B1,B3	A2,A2	A1,A2	N,B1
iteration_895	-2,-2	-2,-2	-1,-1	A1,A3	-2,-2	B5,N	A1,A3	A1,A1	A1,B3	-2,-2	-2,-2	-2,-2	A1,A3	B1,B1	-1,-1	B2,N	-2,-2	A1,N	A1,B5	A1,B5	A1,B3	-2,-2	A1,N	A1,B1	A3,N	A3,B2	A3,B2	-2,-2	-1,-1	B2,B1	A1,A3	-2,-2	-2,-2	A4,B1	A3,A1	A1,B2	A1,A2	-2,-2	-1,-1	-2,-2	-1,-1	A4,A3	A3,B1	A4,B1	N,A4	N,B1	A3,A1
iteration_896	A3,B2	-1,-1	A3,B4	A2,B3	A3,A1	A1,B1	B4,B3	B4,B3	N,A5	A3,A2	A1,B2	B4,B3	B4,B3	A4,N	B4,B3	A3,B1	-1,-1	B1,B4	A1,B4	A1,B4	B3,N	A1,B4	A1,B3	A4,B3	A3,B4	B1,B3	B1,B3	-1,-1	A2,N	-2,-2	B3,N	N,B4	A2,B2	A1,A1	B3,N	-2,-2	B2,B4	B2,N	A2,A1	A2,N	A1,B2	A1,N	-1,-1	A1,A1	A1,B2	A1,A1	-2,-2
iteration_897	-2,-2	-2,-2	B4,N	-1,-1	-2,-2	A1,B1	A1,N	A1,N	B1,B3	A2,N	B2,B2	A2,B4	A1,B4	-1,-1	A1,N	-2,-2	-1,-1	A1,N	A1,A1	A1,A1	N,B1	B4,B2	A2,B2	A1,A5	-2,-2	-2,-2	-2,-2	A1,A2	A1,B1	N,B5	A1,A2	A4,B1	A1,B1	B3,B2	A1,B1	A1,N	A1,A4	B1,B1	A1,A4	A4,B1	-2,-2	A1,B3	-1,-1	-1,-1	A1,B2	A1,B3	A4,B3
iteration_898	-2,-2	-2,-2	-1,-1	A2,A1	-2,-2	A2,B2	A1,B2	A1,N	A1,B1	-2,-2	A2,B2	A1,B2	-1,-1	-2,-2	A1,N	-2,-2	-2,-2	A2,B2	A1,B2	B2,B2	A1,A1	A1,B2	A2,B2	-2,-2	-2,-2	-2,-2	-2,-2	A2,B1	A1,B4	-2,-2	B1,B4	-1,-1	-1,-1	-2,-2	A2,B4	-2,-2	-1,-1	A1,A2	A1,B4	A2,B3	-2,-2	-1,-1	-2,-2	-2,-2	-2,-2	-2,-2	-2,-2
iteration_899	B1,B1	A4,N	A4,B1	A2,N	A4,B1	-2,-2	A4,N	A4,A2	A3,B1	A4,A2	N,B4	A2,B1	A4,N	A4,B1	A2,B1	A2,B2	N,B1	-2,-2	-2,-2	-2,-2	-1,-1	-1,-1	N,B1	A4,A4	B2,B1	B2,B1	A2,B1	A2,N	B5,N	-2,-2	B5,N	A2,B1	A2,B5	A2,B3	N,N	-2,-2	A2,B5	B5,B1	A2,A2	A2,A2	A1,A3	B3,N	-2,-2	A1,N	-2,-2	-1,-1	A5,B4
iteration_900	-2,-2	-2,-2	B2,N	B1,B3	-2,-2	-1,-1	B3,B2	B3,N	A4,B1	B2,B3	-2,-2	-2,-2	B3,N	A1,B2	N,B3	N,A3	-2,-2	-2,-2	A2,B2	A2,B3	A4,B3	-2,-2	-2,-2	B2,B3	B3,N	A3,N	N,N	A4,B1	B1,B3	A1,A1	B1,B1	A1,A3	B1,B1	N,A4	B1,B3	A1,B1	A3,A2	A1,B1	A1,B1	A1,B1	A1,B2	N,B1	A1,B1	A1,N	N,A5	N,N	A3,B1
iteration_901	-2,-2	-2,-2	N,B1	A1,B3	-1,-1	A2,A2	-1,-1	B3,B1	-2,-2	A1,B1	A1,B4	B3,B1	B3,N	A1,B1	A1,N	-1,-1	A1,B1	A2,B1	-1,-1	A2,A1	-1,-1	A1,B3	B4,B1	A1,N	A1,B2	A1,B2	A1,B2	B3,B1	A3,A1	B4,B1	A3,B3	A1,B3	A3,N	A2,B1	A3,B1	A3,B4	-1,-1	A1,A3	A3,B3	A3,B3	B3,B1	A3,B1	A3,B3	A3,B3	-1,-1	N,B1	A3,A3
iteration_902	-2,-2	-2,-2	N,B3	N,N	-1,-1	A5,N	B3,N	N,B3	A1,B3	N,B3	-2,-2	-1,-1	B3,N	A4,N	N,B3	A2,B2	N,N	A5,N	B3,N	A5,B3	A1,N	-2,-2	-1,-1	A4,B3	-1,-1	B2,B3	B2,N	N,A4	N,B3	A3,B2	N,N	A1,B4	-1,-1	-1,-1	B3,N	A3,N	B4,B3	-1,-1	B4,B3	A1,N	-2,-2	-2,-2	-2,-2	N,B1	A3,N	A3,B1	-2,-2
iteration_903	A2,B1	-1,-1	B1,B1	A4,N	A2,B3	-1,-1	N,B1	A4,B1	B5,N	N,B1	-1,-1	N,B1	N,B1	-2,-2	N,B1	-1,-1	-1,-1	N,B1	-2,-2	-2,-2	B1,B5	N,B1	-2,-2	-2,-2	-2,-2	-2,-2	-2,-2	-2,-2	-2,-2	B1,B1	A3,A4	A4,B1	A4,N	A2,B2	-1,-1	A3,B1	A4,N	A4,B1	N,B1	A4,A4	N,A5	A4,B2	B2,N	A4,N	N,B4	A2,N	B2,N
iteration_904	N,A5	A3,B1	A3,N	A1,B3	N,B1	-2,-2	B3,N	A3,B3	N,B4	A1,A3	-2,-2	A1,A3	A1,N	B1,B3	A1,A3	A2,B2	A1,A3	-2,-2	-1,-1	-1,-1	B3,N	-2,-2	-2,-2	N,B1	A2,A1	A2,A1	A2,A3	A1,B3	A1,B3	N,B1	A1,B3	B1,B2	A1,A1	-1,-1	B3,B3	A1,B1	A1,B1	A1,B1	A1,B1	A1,B1	-2,-2	B3,B1	B3,B1	-1,-1	A1,N	A1,B1	A1,B3
iteration_905	A1,A1	B2,B2	B2,B3	A2,A2	A1,B2	A2,B2	A2,B2	A2,B2	B1,B1	A2,B2	-2,-2	A2,A1	-1,-1	-2,-2	A2,B2	-1,-1	A2,A1	A2,B2	B2,B2	A2,A2	A2,B1	-2,-2	-2,-2	-2,-2	A1,B2	B2,B2	-1,-1	A2,A3	A2,A2	A4,N	A2,A2	A1,B2	A2,A2	-1,-1	-1,-1	A2,A4	A2,B2	A2,B2	A1,A2	A1,A2	-1,-1	A4,A2	A2,B2	A4,B2	B3,B1	A4,B3	A2,B2
iteration_906	N,A4	A2,B3	B3,N	A2,B1	A2,A4	A1,A3	N,B1	A2,B3	B2,B2	A2,N	-2,-2	B1,B3	N,B1	A1,B2	A2,B3	B4,B1	B1,B3	A3,B1	A3,B1	A1,B1	A2,B2	-1,-1	-2,-2	B2,N	A2,B1	A2,B4	A2,B4	B1,B1	A1,N	B2,N	A2,B1	A1,B2	A2,B1	-2,-2	N,B1	B1,B2	-1,-1	-1,-1	B1,B2	B1,B2	-1,-1	-2,-2	B5,B1	-2,-2	-2,-2	N,B1	A2,B5
iteration_907	A2,B2	A4,N	A2,N	A3,B1	A4,B2	A1,A3	A3,N	N,B1	A2,B3	A2,B1	-1,-1	A2,B1	-1,-1	-2,-2	A3,N	N,A2	A2,B1	A3,N	A3,A3	A1,N	A2,B1	A2,A3	A3,B1	-2,-2	A2,N	N,N	A2,N	A1,B1	-1,-1	A3,B2	-1,-1	A4,N	A3,B1	A1,B1	-1,-1	-1,-1	A3,N	A3,A4	A3,N	A1,N	A2,B3	A1,A1	A1,B3	A2,A1	A1,B4	A1,B4	A1,A3
iteration_908	A2,B1	A1,B4	-1,-1	A3,B1	B4,B1	B5,N	A3,A2	B1,B4	A1,A1	A2,B1	A3,B1	B1,B4	B1,B4	A2,A3	A3,B4	-1,-1	A3,B4	A2,N	-1,-1	A3,B5	A1,B4	A3,B1	B1,B1	A2,B4	-1,-1	A3,B2	A3,B2	A4,B1	A3,B2	A2,B1	-1,-1	-2,-2	B1,B2	A2,B1	A3,B1	A2,A4	B2,B1	-2,-2	-2,-2	-2,-2	A3,A1	A3,B1	A3,A1	A3,B1	A4,N	A2,A4	A3,B2
iteration_909	A2,B2	B1,B3	B2,B1	A3,B4	B2,B3	A2,N	B4,B2	B4,B1	-2,-2	A3,B1	-1,-1	A3,B1	B4,B2	-2,-2	A3,B1	B4,B1	A3,B1	B2,N	B4,N	A2,B4	-1,-1	A3,B3	B1,B3	-2,-2	-1,-1	A3,B4	B1,B4	A3,N	B1,B4	B1,B2	A3,B1	-2,-2	-1,-1	N,A4	A3,B4	A3,B1	N,B1	N,B1	-2,-2	N,B1	A1,B3	A3,A4	-1,-1	A4,B3	A1,B3	A1,N	-2,-2
iteration_910	A1,B4	A1,B1	A1,A1	A1,B4	A1,A1	A1,A4	-1,-1	A1,A1	A4,N	A1,A1	B1,B2	A1,A1	-1,-1	A2,B3	A1,A1	N,A5	A1,B4	-1,-1	-2,-2	A1,B4	A1,A4	A1,B1	A1,B2	A1,B3	A1,N	A1,N	A1,N	-1,-1	A4,A1	N,A3	A4,B1	-1,-1	A1,B1	B4,N	A4,B4	A4,N	A1,B1	B1,B4	A1,B1	-1,-1	A3,B3	A4,B4	B4,B4	A4,B4	-1,-1	A3,B4	A1,B4
iteration_911	-1,-1	A1,B2	A1,N	A2,B1	-1,-1	B3,B1	A1,B1	A2,N	A2,B3	A2,A1	B2,B2	A2,N	-1,-1	B1,B2	A2,N	A1,A4	A2,N	A1,B3	A1,B3	B1,B3	A2,N	A2,B2	B2,N	A2,B1	A4,A2	A4,N	A1,N	-1,-1	A3,B1	-2,-2	A2,B1	B2,B2	A2,B1	B1,B1	-1,-1	B1,B6	A2,B2	A2,B2	A2,B2	A2,B2	A3,A2	A2,B1	A2,A2	A3,B1	-1,-1	A4,B1	A2,B2
iteration_912	A3,B2	A2,B2	B2,B2	A3,B4	A3,B2	A2,A2	B4,B2	-1,-1	-2,-2	A3,B2	N,B1	A3,B2	A3,B2	A1,A1	B4,B2	A2,B2	B4,B2	A2,B4	A2,B2	A2,B4	-2,-2	A3,N	B2,B1	A1,B2	A2,B2	A2,B2	B2,B4	A3,B1	B1,B4	B2,B2	A3,B1	-2,-2	-1,-1	N,A4	A3,B1	A3,B2	-2,-2	-1,-1	-2,-2	-2,-2	A1,B3	N,B1	B3,N	A1,B1	-2,-2	-2,-2	-2,-2
iteration_913	B3,B1	A1,B1	A1,B3	A2,B2	-1,-1	B2,B2	A1,A2	A1,A2	-2,-2	A1,A2	N,B3	B3,B2	A2,B3	A5,N	A1,B2	B4,N	A1,A2	A2,B2	A1,B2	A2,B2	-2,-2	B2,N	-1,-1	A2,A5	A1,B4	A1,B4	-1,-1	A2,B3	B2,B2	-2,-2	B3,B2	A2,A5	B3,B2	A2,A3	A2,B2	-2,-2	A2,B2	A2,B2	A3,B2	A2,B2	A2,A3	A2,A2	A2,A3	A2,A2	B4,B1	A2,B4	A2,A2
iteration_914	N,B2	-1,-1	B2,N	B2,B2	N,N	B1,B2	B2,B2	B2,B2	A3,B2	B2,N	B1,B3	B2,B2	B2,B2	A1,B2	B2,B1	A4,A1	B2,N	B2,B1	B2,B1	B2,B1	B2,B2	B2,B1	B2,B1	B2,B2	A1,B2	A4,B2	A4,B2	B2,B2	B2,N	A2,B1	B2,B2	A3,B2	B2,N	A1,B3	B2,B2	A2,B2	A3,B2	B2,B2	B2,B2	A3,N	N,B1	B3,B2	N,B3	B3,B1	-1,-1	B3,B2	B2,N
iteration_915	A4,B1	A3,N	N,B1	-1,-1	A3,B1	A1,A3	A2,N	N,A2	A3,B2	-1,-1	B4,B1	A2,N	N,A2	A2,B2	-2,-2	-2,-2	N,B1	-1,-1	-2,-2	A1,N	A3,N	A2,B4	A2,B4	A2,N	-2,-2	-2,-2	-2,-2	-2,-2	-1,-1	-2,-2	-2,-2	B4,B1	A2,A4	-2,-2	-2,-2	-2,-2	-2,-2	-1,-1	-1,-1	A2,B4	-1,-1	-2,-2	-2,-2	N,B1	-2,-2	N,B1	-2,-2
iteration_916	A2,B2	B4,N	-1,-1	A4,B5	A2,B4	A1,A1	A4,B4	-1,-1	A4,B1	A4,A2	B4,B1	A4,A2	B5,B4	A2,B2	A4,A2	A1,B3	A4,B4	A4,A1	A4,A1	A4,A1	B1,B4	A2,B4	A2,B1	-1,-1	A1,A4	A4,B3	A4,B3	A4,N	B5,N	A1,N	A4,N	A1,A2	A4,N	N,B4	A4,N	A4,A1	A4,A2	A1,N	A4,A2	A1,N	N,A3	N,B4	N,N	-1,-1	A3,B2	N,N	N,A4
iteration_917	A2,B2	A1,B3	B3,B2	N,B1	A2,B3	-2,-2	B3,B1	N,B3	N,A3	B2,N	A1,A1	B3,N	-2,-2	-2,-2	-2,-2	-2,-2	-2,-2	-2,-2	-2,-2	-2,-2	N,N	A1,N	A1,B3	-2,-2	-1,-1	-1,-1	-2,-2	B1,B2	A5,N	-2,-2	N,B1	A4,N	A5,B1	N,B3	A5,B1	-2,-2	A4,B1	A5,A4	A5,A4	-1,-1	A1,A4	A5,N	N,A4	A1,N	N,B1	N,B1	-1,-1
iteration_918	A2,A2	B3,B1	A2,B3	A4,A2	A2,B3	N,B2	A2,A2	A2,A4	B1,B2	-1,-1	A4,B1	A4,B3	A2,A2	A2,A3	A4,B3	B1,B1	A4,B3	A2,N	A2,N	A2,N	A2,B1	B1,B3	A4,B1	A2,A2	B3,B1	-1,-1	B3,B1	-2,-2	-2,-2	-1,-1	A4,A3	-2,-2	-2,-2	A4,B2	-2,-2	A4,B4	A4,A1	-2,-2	-1,-1	-2,-2	A4,B1	-2,-2	A3,B1	-1,-1	-2,-2	N,B1	A4,B1
iteration_919	N,A5	A1,B1	N,B1	A1,B2	N,B1	A5,N	A1,B1	B2,N	-2,-2	B2,B1	A3,B2	B2,N	B2,B1	-1,-1	B2,N	A1,B2	B2,N	A4,B3	A1,A5	A5,B1	-2,-2	B2,N	A3,B2	A3,B2	A1,B2	A1,B2	A1,N	B2,B1	-1,-1	-2,-2	-1,-1	-1,-1	A2,B2	N,A3	A1,B2	-2,-2	A2,B2	B2,N	B2,N	A2,B2	A1,A2	B2,N	A1,B2	A1,B2	-2,-2	-2,-2	A1,B2
iteration_920	A2,A2	A3,B2	A2,B2	N,B1	A2,B2	A3,A1	A2,B3	A2,B1	-1,-1	B2,B1	A1,N	B2,N	A2,B1	N,A4	B2,N	A1,B3	B2,B1	A2,A1	A2,A1	A3,B1	-1,-1	B2,N	B2,N	N,B1	B3,B2	A1,B2	A1,N	B3,B1	A2,N	A3,B1	N,B1	-1,-1	A2,B3	-1,-1	A2,B3	N,B1	A1,B3	A2,A3	A2,A3	-1,-1	B1,B3	B3,B2	B1,B3	B3,B1	A1,A1	A1,B1	A1,B1
iteration_921	N,B2	A1,B4	B4,N	-1,-1	-1,-1	A2,A2	B2,N	-2,-2	-2,-2	-1,-1	-2,-2	-2,-2	-2,-2	-2,-2	-2,-2	-2,-2	-2,-2	A2,B2	A2,B2	A2,N	-2,-2	-2,-2	-2,-2	-2,-2	-2,-2	-2,-2	-2,-2	B2,B2	-1,-1	N,A3	B2,B2	A1,B4	A2,B2	-2,-2	A2,B2	B2,N	A1,B2	A2,A1	A2,B4	A2,A1	B5,N	-1,-1	A2,N	A2,B5	-2,-2	-1,-1	-1,-1
iteration_922	A2,B2	B1,B3	A2,B1	A1,A2	B2,B1	B1,B3	A2,B1	A2,A2	N,B1	-1,-1	-2,-2	A2,A1	A2,A1	B2,B2	A2,A1	B2,B2	A1,B1	A2,B3	-1,-1	A2,B1	A2,N	-2,-2	-2,-2	A2,B2	A2,B2	A2,B2	A1,B2	A2,A1	A1,B4	A2,B2	A1,A1	B1,B1	A2,B4	B3,N	A1,A1	A1,N	B4,B1	A2,B1	A2,B1	A2,B1	B2,B2	A1,N	N,B2	B2,N	A4,A1	A4,B3	N,B1
iteration_923	-1,-1	A4,N	A4,B2	-1,-1	A4,B2	B5,N	A4,A1	A1,B2	B2,N	A4,B5	B2,B1	-1,-1	B2,B5	A2,B2	A4,B5	N,B4	B2,B5	A1,B5	A1,N	A4,N	A1,B2	A1,B2	-2,-2	B2,B5	A4,N	B5,N	A4,N	B5,N	A1,B2	A2,A2	B2,B5	A3,B1	A1,B5	A2,B3	A1,N	A2,B5	A1,B1	-1,-1	A1,B1	A1,B1	-1,-1	A1,B1	A1,A2	A1,A1	B3,B1	A2,B3	A1,A2
iteration_924	A1,A1	A1,B2	A1,A1	B4,B4	A1,B2	B4,N	A1,B4	A1,B4	A4,B1	A1,B4	A1,N	A1,B4	A1,B4	N,A2	-1,-1	A1,A3	A1,B4	A4,B2	A1,B4	A1,B4	A4,A1	B4,N	A1,N	A1,N	-2,-2	A1,B4	A1,B4	A1,B4	-1,-1	-2,-2	A1,A1	A2,B2	A1,B4	A1,A1	A1,A1	-1,-1	A1,B2	A2,B4	A1,A2	A2,B4	A1,N	A1,A1	A1,A1	A1,N	A1,A3	A1,A1	A1,A1
iteration_925	-2,-2	-2,-2	A1,N	A4,B1	A1,N	B2,B2	A4,A1	A1,B1	A2,A2	N,B1	N,B4	A1,B1	A1,B1	N,A3	A4,N	A1,A4	A4,A1	A1,B2	A1,B2	-1,-1	A1,A2	A1,N	N,B1	A1,N	A1,N	A1,A4	A4,A4	A1,B1	A4,A1	-1,-1	-1,-1	B3,B1	A1,A4	A1,A4	A1,A1	N,B1	A1,B1	-1,-1	A4,B3	A4,B3	A2,B2	A1,A1	A1,B2	A1,B2	-2,-2	-2,-2	A1,A1
iteration_926	A2,A1	B4,B1	A2,B4	A4,A2	A2,B1	-2,-2	A2,A4	A2,B4	A4,A1	A2,A2	-2,-2	A2,B4	A2,A4	B3,N	A4,B4	A3,B1	-1,-1	-2,-2	-2,-2	-2,-2	A4,B4	A2,A8	A2,A1	A2,B3	B1,B4	A4,B1	B1,B4	A2,A2	A4,B1	B2,B2	A2,B1	B2,B3	A2,B1	A2,A2	A2,B1	B1,B2	A2,B3	B1,B2	B1,B3	A2,B2	A1,B1	A2,B1	A2,B1	B1,B1	-1,-1	A2,B4	A2,A2
iteration_927	A4,A1	-1,-1	A4,B1	A2,A3	A1,B1	A3,B2	-1,-1	A3,B1	A1,N	A4,A3	B2,N	A4,A2	A2,B1	B3,B2	-1,-1	-2,-2	A3,B1	A4,B2	A3,A4	A4,B2	N,B1	A4,B2	A2,N	A2,B3	-2,-2	-2,-2	-2,-2	A2,B1	A2,A6	A3,A2	A2,B1	-1,-1	A2,A3	B5,N	B1,B1	A2,A3	A2,N	A2,N	-2,-2	-2,-2	B2,B1	B1,B5	B5,B2	B1,B2	-2,-2	B5,N	A2,B5
iteration_928	A1,A4	B3,B1	A1,B3	A1,B1	A4,B1	A3,B2	A1,B3	B3,B1	A4,N	-1,-1	A1,B4	A1,B3	A1,B1	N,B5	A1,A1	N,A2	B3,B1	A1,B2	B3,B2	A1,A3	A4,B3	-2,-2	B4,B3	N,B1	A1,A2	A1,N	A1,N	N,B1	A1,B1	A1,A4	N,B1	A2,B2	A1,N	A3,N	A1,B1	A1,N	A2,N	B2,N	B2,N	B2,N	A3,B2	A1,A3	A3,A3	-1,-1	-2,-2	-2,-2	A3,N
iteration_929	A1,B4	A4,B1	A4,B4	A2,N	B1,B4	-1,-1	A2,B4	A4,A2	-2,-2	A4,N	B2,B2	A4,N	A2,B4	A3,A2	A2,B4	-1,-1	A4,N	A2,B4	A2,B4	A2,B4	-2,-2	-2,-2	A2,B2	A2,A3	-1,-1	A2,B4	A2,A3	B3,N	A2,A2	B5,N	A2,B3	A2,B3	A2,N	A3,A1	A2,N	B3,B5	A2,B3	A2,B3	B3,N	A2,B3	B1,B4	A3,A2	A3,B1	-1,-1	-2,-2	-1,-1	A3,A2
iteration_930	-2,-2	-2,-2	A3,A2	A1,B1	-2,-2	B1,B1	-1,-1	-1,-1	-2,-2	A1,A2	A4,A1	A3,B1	A1,A2	-2,-2	A3,B1	B1,B1	-1,-1	B1,B1	A3,B1	A3,B1	-2,-2	A3,A4	A3,A4	-2,-2	N,N	A3,B1	A3,B1	A1,B2	B1,B4	A2,B3	B2,B1	-1,-1	A1,B1	N,B2	B2,B4	A2,B2	-1,-1	B1,B2	B1,B2	A1,B2	A5,N	B4,N	A5,B4	N,N	-2,-2	-2,-2	-1,-1
iteration_931	A1,B2	A3,B1	A3,A1	A3,B3	A1,B1	-1,-1	A3,B3	A3,A3	N,B1	A3,B3	A3,A2	A3,B3	A3,B3	-1,-1	A3,A3	B4,N	-1,-1	A1,B3	B3,B3	-1,-1	A3,N	A3,B3	A3,B3	A1,B3	A3,N	A3,N	A3,B4	A1,B3	A3,N	-1,-1	A1,A3	A2,B3	A1,A5	A2,N	A1,N	-1,-1	A2,B3	B3,N	A2,N	B3,B3	-1,-1	A1,A2	A1,A1	-2,-2	-2,-2	A2,N	A1,B3
iteration_932	B4,N	A2,B2	A2,B4	A1,B2	B2,N	A2,A1	A2,B2	-1,-1	A2,B2	A1,B3	A1,A1	B4,B2	A2,A1	B2,B3	A2,A1	B2,B2	B4,B2	A2,B2	A2,A1	A2,A1	A2,A1	A1,B4	A1,B2	A1,B2	A1,B2	A1,B2	A2,B2	A1,A4	B2,N	N,B3	A1,B2	A2,B3	A4,N	A1,A2	A4,N	B2,N	B3,N	-1,-1	A4,B3	A2,A4	-2,-2	A1,N	-2,-2	-1,-1	-2,-2	-2,-2	-2,-2
iteration_933	-2,-2	-1,-1	-1,-1	-1,-1	-2,-2	A2,B3	A2,A2	A2,N	A2,B3	-2,-2	-2,-2	-2,-2	-2,-2	-2,-2	-2,-2	-2,-2	-2,-2	A2,B3	A2,B3	A2,A2	A2,A2	-2,-2	-2,-2	-2,-2	-1,-1	A1,N	-2,-2	A2,B3	B3,N	-2,-2	B3,N	B2,B1	A2,N	-1,-1	A2,B3	B3,N	A2,B2	A2,B2	A2,B1	A2,B1	B1,B3	A2,B2	B2,B1	A2,B1	B2,N	A3,B2	B2,N
iteration_934	-1,-1	-2,-2	A1,A2	A1,B2	-2,-2	A3,B1	A1,A2	A1,A1	A3,A2	A1,B2	A2,B3	A1,A2	A1,B2	A1,B2	A1,A2	-2,-2	-1,-1	A3,A1	A3,A1	A5,B3	A1,A3	A2,B3	A2,A1	A1,B2	-2,-2	-2,-2	-2,-2	A1,B1	-1,-1	A1,N	N,B1	A2,B3	A1,N	B4,N	-1,-1	A1,B1	A2,A1	A2,A1	A2,N	B3,N	-2,-2	-2,-2	N,B1	N,B1	A2,A2	A2,B4	A1,N
iteration_935	-2,-2	-1,-1	B2,B1	A4,A3	-2,-2	N,B5	A3,B1	A3,B1	A2,B3	A4,B1	A2,A3	A4,B2	A4,B2	-2,-2	A4,B2	A2,A1	-1,-1	N,B1	B1,B5	A3,N	A2,A3	A4,A2	A2,B2	-1,-1	A4,A2	A4,A1	A2,B2	-2,-2	-2,-2	A1,B4	A3,A1	A3,B2	A1,A2	-2,-2	-2,-2	A3,B4	A3,A1	B2,B2	A1,B2	A1,B2	-1,-1	A1,A4	A1,B4	-2,-2	A2,B3	-1,-1	A3,B4
iteration_936	-2,-2	-2,-2	B4,N	A1,N	-2,-2	B2,N	A1,B4	A1,B4	N,B2	A1,N	N,B3	N,B4	B4,N	-2,-2	B4,N	-2,-2	B4,N	B4,B2	A1,N	B4,B2	B4,N	-1,-1	N,N	-2,-2	-1,-1	-2,-2	B4,N	A1,B1	N,A5	A3,A2	-1,-1	N,A2	A1,A5	B2,B1	A1,N	A3,B1	A1,N	-2,-2	-2,-2	-2,-2	A3,B2	A1,B2	A1,B2	A1,A3	A1,B1	B1,B2	A1,B2
iteration_937	B1,B1	A2,A2	A2,B1	N,B1	A2,B1	A5,N	B1,B1	B1,B1	A2,A3	B1,B1	B2,N	A2,N	A2,N	-2,-2	N,B1	-2,-2	A2,N	N,B1	A5,B1	N,B1	A2,B1	N,N	A2,B2	-2,-2	-2,-2	-2,-2	-2,-2	B1,B2	A3,N	-2,-2	B2,N	B2,B2	A3,B1	A2,A1	B2,N	B2,N	B1,B2	B1,B2	B1,B2	A3,B2	B4,B1	A2,B2	A2,B1	A2,B4	-2,-2	-2,-2	B1,B1
iteration_938	A3,B2	A2,B3	A2,B2	A1,B2	A3,B3	A2,A2	B2,B2	A1,B2	A4,A1	A2,B2	-2,-2	-1,-1	A1,B2	A1,A1	A2,A1	-2,-2	A2,A1	A2,B2	A2,B2	A2,B2	A4,B2	-2,-2	-2,-2	A1,B2	-2,-2	-2,-2	-1,-1	B2,B1	A1,A1	N,A5	A1,A1	B4,N	A1,B2	B2,B2	A1,B1	A1,N	B2,B4	A1,B4	B2,N	B2,B4	B2,N	A1,B2	B2,N	B2,B2	A2,A2	A2,B2	-2,-2
iteration_939	-1,-1	B3,N	A2,B3	A3,N	-2,-2	B2,B2	A2,N	A3,B3	N,A3	A2,A3	-2,-2	B3,N	B3,N	N,B1	B3,N	A2,A3	B3,N	A2,B2	-2,-2	-1,-1	B3,N	-2,-2	-2,-2	B3,B1	A2,N	A2,B3	A2,B3	-2,-2	-2,-2	-2,-2	-2,-2	N,A2	N,A2	-2,-2	-1,-1	-1,-1	A2,A2	A2,N	N,N	N,N	-2,-2	-2,-2	-2,-2	-2,-2	-2,-2	-2,-2	-1,-1
iteration_940	-1,-1	B2,B3	B1,B5	B2,N	A2,B2	A3,B1	N,B1	B1,B2	-1,-1	B1,B2	-2,-2	B5,N	B1,B2	-2,-2	B3,B2	A1,B3	B5,N	N,B1	A3,N	A3,N	-2,-2	-2,-2	-2,-2	-2,-2	B3,B3	B3,B2	-1,-1	A2,B2	-1,-1	A1,B3	-1,-1	A2,A2	A3,B2	A2,B1	A2,N	A1,B2	-1,-1	-1,-1	A2,B2	A3,A2	B1,B1	A2,B1	A2,B1	A2,B1	A1,B1	A2,B1	A2,B1
iteration_941	A2,B1	B2,B2	B1,B2	B2,B1	B1,B2	A4,A1	B2,B1	B1,B2	-2,-2	B1,B1	A1,A3	B1,B1	B2,B1	A2,A3	B1,B2	A2,B1	B1,B2	A1,B2	A4,B2	-1,-1	-2,-2	A1,B1	A1,B1	A2,B2	B1,B2	-1,-1	B1,B1	A2,B2	A2,B1	A1,A1	A2,B1	A2,A1	A2,B2	A1,B1	A2,B1	A2,A1	A1,B2	A2,A2	A2,B2	A1,B2	A3,B2	B1,B2	A3,A2	A3,B1	N,B3	N,B1	A2,B2
iteration_942	N,A5	A1,B2	-1,-1	B5,N	A1,N	N,B3	N,B5	A1,N	-2,-2	A1,B5	-1,-1	A1,N	-1,-1	-1,-1	A1,N	N,A3	B5,N	N,B3	N,B3	N,N	-2,-2	-2,-2	-2,-2	N,N	A1,N	A3,A1	N,N	B5,N	A4,N	B1,B4	A4,B5	A1,B2	A4,N	-2,-2	-1,-1	A4,B1	A4,B2	A1,N	A1,A4	A1,A4	A2,A2	B5,B1	A2,B1	A2,B5	-2,-2	-2,-2	A2,B2
iteration_943	A1,B4	A2,B2	A1,B2	-1,-1	A2,A1	B2,B1	A3,B2	A3,B2	-2,-2	B2,B1	B1,B3	A3,B2	A1,B1	B3,B1	A3,B2	A2,A3	A3,B2	B2,B2	B2,B2	A3,B2	-1,-1	A3,B1	A3,B3	B1,B3	A3,A4	A2,B2	A2,B2	A3,A1	A3,B1	B2,N	A3,B1	A2,B2	A3,A1	A2,A3	A3,A1	A3,B2	A3,B2	A2,A3	A2,A1	A2,A3	A2,A1	A2,A1	A2,A2	A1,A2	A1,B4	A2,B4	A2,B2
iteration_944	A2,B1	A1,A4	A2,A4	B1,B5	A1,B1	A1,B1	-1,-1	A2,B1	A2,N	A2,B1	A3,B1	A4,B5	A4,B1	A4,A1	A2,B5	A1,A4	A4,B1	A1,B5	A1,B5	A1,B5	A2,A2	A4,B1	B1,B5	A4,A4	A4,B5	A1,B5	A1,B5	B5,N	A2,B1	A3,B1	N,B1	A2,A2	A2,B5	B1,B3	A2,B5	A3,B1	A2,A2	A2,A2	A2,B5	A2,B5	B3,B1	A2,B1	B1,B3	A2,B3	A1,B4	A1,B1	A2,B3
iteration_945	-2,-2	-2,-2	A1,A2	A3,A4	-2,-2	-1,-1	A2,A4	A2,A4	B1,B1	A1,A3	B4,N	A1,A4	A1,A3	A2,B1	A1,A3	-2,-2	-2,-2	-2,-2	-2,-2	-2,-2	A2,B1	A1,B4	A1,N	A2,A1	-1,-1	-1,-1	-2,-2	N,A4	A3,B1	A1,A3	N,B1	B1,B1	-1,-1	A1,B1	A3,A4	A1,N	A4,B1	A4,B1	A3,B1	A3,B1	A3,A1	A1,A3	A3,A3	A1,A1	-1,-1	B1,B3	A4,A3
iteration_946	A2,B1	B1,B2	B1,B1	A1,B1	A2,B1	B1,B1	A1,B1	A1,A4	A2,N	A1,B1	A1,B4	B1,B1	B1,B1	B2,B1	B1,B1	N,A4	A1,B1	B1,B1	A1,B1	-1,-1	A2,B1	B4,B1	A1,B1	B1,B2	N,B1	N,B1	N,B1	A1,A2	B2,B1	A1,A1	A1,B2	A2,B1	A1,B2	A3,A2	A2,B1	A1,B2	A2,B2	-1,-1	B2,B1	A1,B1	A5,N	A3,B1	A5,B1	N,B1	-2,-2	-2,-2	A2,B1
iteration_947	A1,N	N,B4	A1,N	A1,N	N,N	A3,B2	A1,N	A1,N	B1,B4	A1,A1	N,B5	A1,A1	A4,B2	-2,-2	A1,N	-1,-1	A1,A1	-1,-1	B2,N	A3,N	N,B1	A1,N	A1,N	-2,-2	A1,B2	B2,N	N,B1	A1,N	-2,-2	-2,-2	-2,-2	B2,B2	A1,N	N,B2	A1,N	A1,N	A1,B2	B2,N	A1,B2	A1,B2	-2,-2	-1,-1	N,A2	-2,-2	N,A4	N,N	B2,N
iteration_948	A3,A1	A3,B1	A3,A3	A1,B1	A3,A3	A3,N	A3,B1	A3,B1	A2,A3	A1,A3	A4,B1	A1,A3	A1,A3	-2,-2	A1,A3	B3,B2	A3,B1	A3,A3	A3,A3	A3,B1	A2,B1	A4,A1	A4,A1	-2,-2	-1,-1	A3,B3	-1,-1	-1,-1	B2,B1	A5,N	A1,B2	B3,N	A1,B2	B1,B2	A1,B1	A5,B2	-1,-1	A1,B3	A1,N	A1,N	A1,N	A1,B1	-1,-1	A1,B1	-1,-1	N,B1	-2,-2
iteration_949	-2,-2	-2,-2	A1,N	-1,-1	A1,N	A3,B2	A1,B5	N,N	A2,B1	N,N	A1,A4	A1,B5	B5,N	A1,A1	A1,N	-2,-2	-1,-1	A1,A3	A1,A3	A1,B2	N,B1	A1,A1	A1,A4	A1,N	A1,N	A1,N	-2,-2	-2,-2	B1,B4	-2,-2	-2,-2	-2,-2	-2,-2	B1,B4	A5,B1	-2,-2	-2,-2	-2,-2	-2,-2	-2,-2	B3,B1	B1,B1	B1,B5	B1,B3	-2,-2	-2,-2	-2,-2
iteration_950	A1,B2	A1,B3	B3,B2	N,N	A1,A1	-2,-2	N,B6	N,B3	-2,-2	N,B3	-2,-2	N,B6	N,B3	A1,B4	B3,B3	A1,B4	N,B2	-1,-1	-2,-2	-2,-2	B3,N	-2,-2	-1,-1	B4,B3	A1,B3	-1,-1	-1,-1	A1,B3	A5,N	B4,N	A5,B3	-2,-2	B3,N	-1,-1	A5,B3	B3,B4	-1,-1	-1,-1	B3,N	-2,-2	A2,B3	A2,B3	A2,B3	A2,B3	-2,-2	-2,-2	A2,A4
iteration_951	N,A3	A3,B2	B2,N	-1,-1	B2,N	B3,N	A1,B2	A1,B2	A2,A2	A1,N	A4,N	A1,B2	N,N	A1,B3	A1,N	N,B3	B2,N	B2,N	A1,B3	B2,N	A1,A2	A4,B2	A4,B2	B3,N	A1,N	-1,-1	N,N	N,N	A1,A3	-2,-2	N,A3	A5,B2	A1,N	A2,A1	A1,N	-2,-2	B2,N	B2,N	A1,B2	A1,B2	B5,N	A1,A2	A2,B5	A1,B5	-2,-2	-2,-2	B5,B2
iteration_952	B3,B2	A2,A2	A2,B3	A2,B5	A2,B3	-2,-2	B3,B5	A2,B3	B1,B4	A2,B5	-2,-2	B3,B5	A2,B3	A1,A4	A2,B5	A2,A1	B3,B5	-2,-2	-2,-2	-2,-2	B3,B1	-2,-2	-2,-2	A1,B3	A2,B5	A2,B5	A2,B5	A2,A3	B5,N	B4,B1	-1,-1	B2,B2	A3,B5	A1,B2	N,A2	A3,B4	A3,B2	A3,A3	A3,B2	A3,A3	A2,B3	A1,N	A1,B3	B3,N	B2,N	B2,B2	B3,B2
iteration_953	A4,N	B5,N	B5,N	A2,A4	A4,B5	N,B2	A4,B5	A4,B5	A2,A2	A4,N	B2,B3	A2,N	A4,B5	B1,B1	A4,N	-1,-1	A4,B5	B5,N	B5,B2	A4,N	A2,B5	A2,B2	B2,N	A4,B1	-1,-1	A4,N	A4,N	A1,A4	A2,B2	A1,B3	A1,B2	A1,B1	A2,A4	N,A5	-1,-1	B2,B3	-1,-1	A2,B1	A2,B1	A1,A4	B1,B3	A2,N	N,B1	A2,B1	A2,B3	A2,N	-1,-1
iteration_954	A1,B3	B2,B2	B3,B2	-1,-1	A1,B2	-1,-1	A1,B2	A1,B3	-1,-1	B3,B1	A1,A4	A1,A3	A1,B3	-1,-1	B2,B2	A2,N	A1,B3	B2,N	A1,B5	B2,N	B3,N	A1,B2	A4,A1	A2,B3	-1,-1	A2,B2	A2,B2	A3,A1	B3,B2	A1,A2	A3,B3	A1,A4	A3,B3	B1,B3	A3,B2	A3,A1	A1,B3	-1,-1	A1,B3	A3,A1	A4,B1	B2,B1	B1,B2	-1,-1	-2,-2	-2,-2	B3,B1
iteration_955	B4,N	A2,B3	A2,N	B2,N	A2,B4	N,B5	N,A2	A2,B2	A1,B2	-1,-1	A1,B3	-1,-1	B2,N	-2,-2	B2,N	B1,B4	A2,N	A2,N	-1,-1	N,N	B2,B2	B3,N	-1,-1	B2,N	B1,B2	B4,N	N,B1	-2,-2	-2,-2	-2,-2	-2,-2	-1,-1	B3,B5	A2,B3	N,B1	-2,-2	A1,B3	A1,B3	A1,B3	A1,B5	B2,B2	A2,B5	-1,-1	A2,B2	-1,-1	A1,B3	A1,A2
iteration_956	B4,B1	A4,B1	B1,B4	A2,B2	A4,B4	A2,B2	B2,B4	A2,B1	B4,B1	A2,B4	A3,B2	B2,B1	B2,B1	A1,B1	A2,B1	A5,N	A2,B4	A2,B4	-1,-1	B2,B2	B1,B4	A3,B2	A3,B2	-1,-1	A2,A5	A5,B1	N,B1	A2,B3	B2,B1	A3,B1	B3,B2	A2,N	B3,B1	B4,N	-2,-2	A3,B2	A2,B1	N,B1	B3,N	A2,B3	-1,-1	A2,B4	A2,B1	B4,B4	A3,B1	B1,B4	A2,B1
iteration_957	-2,-2	-2,-2	A2,A1	A2,B2	-2,-2	A3,B1	A1,B2	A2,A1	N,A3	A1,B2	A3,N	A2,B2	N,B1	A1,B2	A2,A2	A2,A2	A2,A1	A3,B2	B2,B1	A3,B2	A1,N	A2,A3	B2,N	A2,B2	A2,A2	A2,A2	A2,A2	A2,A1	B3,B2	A1,B1	A2,B3	A1,B2	A2,B3	A3,A1	A1,B2	A2,B1	-1,-1	A2,B2	A1,B3	A1,B3	B2,B2	A3,B2	A3,B2	B2,B2	N,B2	A1,N	A3,A2
iteration_958	-1,-1	B1,B1	A3,B1	A1,B3	N,B1	A1,B2	B1,B3	A3,B3	B1,B2	A3,A1	B1,B1	A3,B3	B1,B3	-2,-2	N,B1	A1,B3	A3,B3	A1,B3	B2,B3	A1,B3	A3,B1	B3,B1	A3,B1	-1,-1	B3,B3	B3,B1	A1,B3	A1,B3	B3,B1	B3,N	B3,B3	B1,B3	A1,B1	B4,N	B3,B1	B3,B3	A1,B1	B1,B1	B1,B1	-1,-1	A3,A1	B4,B1	A3,B1	A3,B4	-2,-2	-2,-2	A3,B1
iteration_959	B2,N	A2,B2	B2,B2	-1,-1	A2,N	A3,B1	B2,B1	B2,B1	-2,-2	B2,B4	-2,-2	B2,B1	B2,B1	-2,-2	B2,N	A2,B3	-1,-1	A3,B1	B1,B2	A3,B2	-2,-2	-2,-2	-2,-2	-2,-2	A2,B2	B3,B2	B3,N	A2,N	B1,B1	-1,-1	N,B1	A1,A3	N,B1	B2,N	A2,B1	-2,-2	A3,N	A1,B1	A1,N	A3,B1	A2,N	A2,B2	A2,N	A2,B2	-2,-2	B2,N	A2,A3
iteration_960	A4,N	B3,B1	A4,B3	-1,-1	A4,B3	-2,-2	B3,N	B3,N	A3,B1	A4,N	-2,-2	A4,N	-1,-1	-1,-1	B3,N	-2,-2	B3,N	-2,-2	-2,-2	-2,-2	A3,N	-2,-2	-2,-2	-2,-2	-2,-2	-2,-2	-2,-2	-2,-2	-2,-2	B4,B1	A2,N	B1,B3	-1,-1	-2,-2	-2,-2	A2,B4	-2,-2	A2,B1	-2,-2	-2,-2	A1,B4	N,B2	B4,N	A1,N	-2,-2	-2,-2	-2,-2
iteration_961	-1,-1	-1,-1	N,B1	A2,N	A5,B1	A2,A2	A2,B1	N,B1	A2,B1	N,N	-2,-2	N,B1	A2,N	-2,-2	N,B1	A3,A2	-1,-1	A2,N	A2,B3	N,B1	A2,B1	-1,-1	-2,-2	A2,N	A2,N	A3,N	A3,B1	B3,N	A2,B3	A3,A2	A2,B3	-2,-2	-1,-1	A1,A2	B3,B3	A2,A3	-2,-2	-2,-2	-2,-2	-1,-1	A2,N	A1,B3	A1,N	A2,B3	-1,-1	A1,B3	-2,-2
iteration_962	A3,A2	B3,B2	A3,B3	B4,N	A2,B3	-1,-1	B3,N	B3,B4	A1,A1	B3,N	A3,N	A3,B4	B3,B4	A2,N	A3,B4	B2,B3	B3,N	A2,B3	A3,N	A3,N	A1,B3	A3,B2	A1,B4	A2,B3	B4,B3	A3,B2	A3,B2	A1,B4	B3,N	-2,-2	B4,B3	A4,B1	A1,N	-1,-1	-1,-1	-2,-2	N,B1	A1,B1	N,B1	A1,B1	-1,-1	-1,-1	A3,B3	-1,-1	-2,-2	-1,-1	A3,N
iteration_963	N,N	A4,N	A4,B1	A1,A2	N,A3	A3,B1	A2,B1	A4,A2	N,A2	A4,A2	N,B2	A2,B1	A1,B1	A1,B4	A4,A2	A3,B2	A1,B1	B1,B1	A3,B1	B1,B1	A2,N	N,B1	B1,B2	B1,B4	A3,A2	A2,B2	A4,B2	A2,A2	A1,B2	A1,B4	A1,A2	-2,-2	A1,A2	A3,B1	A1,A2	A1,B4	-2,-2	-2,-2	-1,-1	-2,-2	-2,-2	A3,A1	-2,-2	-2,-2	B3,N	B1,B3	-2,-2
iteration_964	B2,N	A1,B3	A1,B2	A1,N	A1,B2	B1,B4	B2,B2	A1,A1	A1,A1	A1,A1	A5,N	A1,B2	B2,N	A1,A3	B2,N	A2,B1	A1,N	B2,B1	N,B1	B2,B1	A1,A1	A1,A5	A1,N	A1,N	-1,-1	N,B1	A2,N	A1,B1	B4,N	N,A2	A1,B4	-1,-1	N,B1	A3,B1	N,B1	A1,N	N,B3	N,B1	-2,-2	-2,-2	A1,B1	N,B1	B1,B1	-1,-1	A2,B2	A2,B1	N,B1
iteration_965	A1,B3	-1,-1	A1,B3	A2,N	A1,B3	A1,B4	A2,B3	B3,N	-2,-2	A2,B3	-1,-1	A2,B3	A2,B3	N,B3	A1,N	A1,B3	B3,N	A2,A1	A2,B4	A1,B3	-2,-2	A2,N	-1,-1	A2,N	B3,N	A1,N	-1,-1	-2,-2	-2,-2	B4,B1	A3,A4	-2,-2	-1,-1	-1,-1	-2,-2	A3,B4	N,A3	-2,-2	-2,-2	-1,-1	A2,B3	B2,B2	A2,B2	-1,-1	A3,B1	A3,B2	B2,N
iteration_966	B1,B4	A3,B2	-1,-1	A1,B2	A3,B1	-2,-2	B2,B4	B2,B4	A4,A1	A1,B4	N,B2	A1,B2	B2,B2	N,B1	B2,B4	A1,B1	A1,B2	-2,-2	-2,-2	-2,-2	A4,B4	B2,N	A1,N	B2,N	-1,-1	A1,B4	-1,-1	A1,A2	A3,B2	B4,B1	A3,A1	B3,N	A3,A2	A1,B3	A2,B2	A1,B4	-1,-1	A3,N	A2,B3	A2,B3	A1,B3	A1,B2	A1,B2	A1,B2	A3,B2	B2,B3	B2,N
iteration_967	N,A3	N,B2	A3,N	A1,B3	N,N	A1,A2	B3,N	A3,B3	A1,B2	A1,A3	-1,-1	A1,N	B3,N	N,A4	A1,A3	A1,B3	-1,-1	A2,N	A1,B3	A2,N	A3,B2	A1,B4	N,N	N,N	A1,B3	A1,A3	A3,B3	B3,B1	-1,-1	A1,A1	-1,-1	B2,B1	B2,N	B1,B2	A1,B1	A1,B3	B2,B2	A1,B2	-2,-2	A1,B1	-2,-2	-1,-1	N,B3	-2,-2	A1,A1	A1,B1	B2,N
iteration_968	-2,-2	-2,-2	B2,N	B2,B1	-2,-2	A4,A1	B2,B1	B2,B2	A1,A2	N,B1	A4,B1	B2,B1	B2,N	A3,A1	N,B1	A3,B2	N,B1	A4,B2	A4,B2	-2,-2	A1,B2	A4,B2	B1,B1	A3,B2	A3,N	B2,B1	B2,B1	A3,B2	B2,B1	-2,-2	B2,B1	B1,B4	A3,B2	A3,B1	B2,B1	-2,-2	A3,B4	A3,B1	B2,B4	B2,B1	A3,A2	A3,B2	A3,B2	A3,B2	A4,B1	A4,A3	A3,A3
iteration_969	-2,-2	-2,-2	N,A2	N,A2	-2,-2	-2,-2	A2,N	A2,A2	A1,B3	A2,A2	B2,B1	A2,N	N,A2	A1,B2	A2,N	A3,B2	N,N	-2,-2	A2,N	A2,N	A2,B3	A2,B2	-1,-1	B2,N	B2,N	-1,-1	A3,A2	-2,-2	-2,-2	A1,B2	N,A2	-2,-2	-1,-1	A1,B1	N,A2	A1,N	-2,-2	-2,-2	-1,-1	-2,-2	A1,B4	A1,N	A1,N	A1,B4	A1,B2	A1,B1	-1,-1
iteration_970	-1,-1	B4,N	A1,B4	A1,A2	-1,-1	A3,A1	A2,B4	A1,A1	A2,B1	A1,B4	B4,N	A1,B4	A2,B4	N,A5	A1,A1	B1,B4	A1,A1	-1,-1	A1,B4	A3,B4	A2,A1	B4,B4	B4,B4	A2,N	A1,B1	-1,-1	A1,A4	A2,A2	A1,B3	B1,B3	A2,B3	A2,B2	A1,A2	B2,B1	A1,A2	B3,B1	A2,B2	A2,B2	A2,A2	A2,A1	-2,-2	-1,-1	A2,A1	-2,-2	A1,A4	A1,B2	A2,B2
iteration_971	B4,N	A1,B1	B1,B4	N,B2	A1,N	A3,N	N,B1	B1,B2	A4,A1	B4,B2	A2,B1	N,B1	B4,N	A2,B2	B2,B1	A1,A1	B4,N	N,B1	A3,B1	A3,B1	A4,B1	A2,B1	N,B1	B2,B4	A1,B2	A1,B1	A1,B2	-2,-2	-2,-2	-2,-2	-2,-2	-2,-2	-2,-2	B1,B1	-2,-2	-2,-2	A1,N	-2,-2	-1,-1	A1,N	-2,-2	-1,-1	-2,-2	-2,-2	A1,N	A2,B1	-2,-2
iteration_972	-1,-1	B2,B1	A3,B2	-1,-1	A3,B2	A2,A3	A3,B2	B2,B2	B2,B2	A3,A3	N,B5	A3,A3	A3,B2	N,B4	A3,B2	-1,-1	A3,B2	-1,-1	-1,-1	A2,B2	B2,B2	-1,-1	A3,N	A3,N	A3,A3	-1,-1	A3,A3	A3,B2	B2,B2	A2,A2	A3,B2	B5,N	B2,B2	B2,B2	A3,B2	A2,B2	B2,B5	-1,-1	B2,B5	B2,N	B3,N	A3,B2	B2,N	A3,B3	B2,B2	B2,B2	N,B5
iteration_973	A1,B3	B1,B2	B3,B1	A1,B2	B3,B2	B3,N	A1,B1	A1,B1	B3,B2	B2,B1	A1,B4	B2,B1	B2,B3	-2,-2	B2,B3	A2,B1	B2,B1	A1,B3	A1,B3	A1,N	A1,B3	A1,B1	B4,B2	-1,-1	-1,-1	A2,B3	A2,B3	B2,B2	A1,A1	-1,-1	A1,B2	A1,A2	A1,B2	B2,B1	A1,B2	A1,A4	A1,A1	A1,A1	A1,A1	A1,A5	A1,A3	B2,B2	A1,B2	A1,B2	N,B2	N,B1	A1,A1
iteration_974	A1,B1	A1,B2	A1,B2	A1,B1	A1,A1	N,B3	B2,B1	A1,B1	A1,B1	A1,B2	A2,B3	A1,A1	A1,A1	B5,N	B2,B1	N,B4	B2,B1	B1,B3	N,B1	B2,N	A1,A1	-1,-1	-1,-1	A1,B5	N,B1	B4,B1	B4,B2	B1,B4	A1,B1	N,B1	A1,B1	A5,N	A1,B1	A2,B1	B1,B1	A1,B1	N,B1	A1,A5	A1,A5	A5,B1	A3,A2	A2,B1	A3,B1	A3,B1	A2,B2	B2,B1	B1,B9
iteration_975	A3,A1	B2,N	A3,B2	-1,-1	A1,N	B2,N	-1,-1	A3,A3	A2,B1	A3,B2	B1,B4	B2,B1	A3,B2	A1,A4	A3,B1	B2,B1	A3,B2	-1,-1	A3,N	A3,B2	A2,A3	B1,B2	A1,B1	A1,B2	A3,B1	B1,B1	A3,B2	-1,-1	B4,B1	-1,-1	A3,B4	A1,B4	A3,B4	B4,N	A3,B1	A3,A2	A3,B4	A3,B4	B4,B4	A3,A1	B2,B3	N,B1	B1,B2	N,B2	A2,A3	A2,B4	B4,B1
iteration_976	B1,B1	A1,A4	A1,B1	B2,N	A4,B1	B3,N	A1,N	A1,N	B1,B1	B1,B2	A1,A1	A1,B2	B1,B2	A2,B2	A1,N	-2,-2	A1,B2	B3,N	A1,B3	A1,B3	N,B1	A1,A1	A1,A1	A2,B2	-2,-2	-1,-1	A1,N	B1,B2	A5,N	N,B1	A5,B1	A2,B1	N,B1	-2,-2	N,B1	B1,B1	N,B1	A2,N	A2,B1	A2,N	A2,B3	-1,-1	A2,A1	A2,B4	-2,-2	-2,-2	-1,-1
iteration_977	N,B4	A2,B2	N,N	A1,N	B2,B2	A1,B2	A2,N	A1,B2	A1,A3	N,A2	A3,B2	A2,A1	N,B2	-2,-2	A1,A2	A1,B3	N,A3	A1,N	A2,B2	A1,A2	A1,A1	A3,A1	A2,B2	-2,-2	A1,B3	A1,A1	A1,B3	-1,-1	-2,-2	-2,-2	-2,-2	A1,B1	A5,A3	A3,B2	-2,-2	-2,-2	A3,B1	A1,A5	A5,B1	A1,A5	A1,B1	-1,-1	A3,B1	A3,B1	A1,A3	A3,A1	A3,B1
iteration_978	A5,N	B4,B1	B4,N	A2,B1	A5,B4	-2,-2	N,B1	A2,N	B2,B2	A2,N	B4,N	A2,N	A2,N	B3,B2	A2,B4	A2,B2	B1,B4	N,B1	-2,-2	N,B1	A2,B2	A2,B4	-1,-1	A2,B3	-1,-1	A2,A2	A2,A2	A2,A2	B1,B2	A2,B2	A2,B1	B2,B2	N,B1	-2,-2	A2,B2	A2,B2	-1,-1	B2,B1	A2,B2	B2,B1	B5,N	-1,-1	A2,B5	-2,-2	-2,-2	-2,-2	A2,A2
iteration_979	-1,-1	-2,-2	B3,B1	B3,B4	-2,-2	-2,-2	B1,B4	B2,B4	A2,A1	A3,B3	-2,-2	B3,B3	B2,B3	-1,-1	B2,B3	A1,A2	B3,B3	-2,-2	-2,-2	-2,-2	A2,B2	B3,B1	B3,B1	A2,B2	A1,B2	A2,B2	A1,B2	-1,-1	-2,-2	-1,-1	-1,-1	A1,A2	B3,N	-2,-2	-2,-2	-2,-2	A2,B3	A1,B3	A2,B3	A2,N	-1,-1	-2,-2	N,B1	N,B1	-2,-2	-2,-2	B3,N
iteration_980	A1,N	-1,-1	N,B1	A2,B2	N,B1	A2,B1	A2,B1	-1,-1	B4,B1	A2,N	A1,A3	A2,B1	A2,N	A1,B3	B2,B1	-2,-2	B2,N	A2,A2	-1,-1	B1,B1	A2,B4	A1,B1	A2,A1	A1,A2	-2,-2	-2,-2	-2,-2	A2,N	A3,B2	-2,-2	-1,-1	A3,B1	A2,B2	A3,B2	A3,N	-1,-1	A2,A3	A3,B2	A3,B2	A2,B1	B1,B3	A3,A3	A3,B3	A3,B1	A3,A7	A3,A3	A3,A3
iteration_981	A3,N	A4,B1	-1,-1	A2,N	A4,A3	A1,B4	N,A3	A2,B1	A1,A1	A3,A2	-1,-1	N,B1	N,B1	-2,-2	N,B1	A2,B3	A2,B1	A1,A3	A1,N	-1,-1	A1,B1	N,N	-1,-1	-2,-2	A2,N	B3,N	A2,B1	B3,N	A2,B1	-2,-2	B1,B3	A3,N	-1,-1	-2,-2	-1,-1	-2,-2	N,B3	N,B1	A3,B3	N,B1	A2,A3	N,B1	A3,B1	A2,B1	-2,-2	-2,-2	A3,N
iteration_982	B2,B2	A1,A4	A1,B2	A3,B2	A1,B2	A1,B3	A1,A3	B2,B2	B1,B2	A1,A3	-2,-2	A1,A3	A1,A3	A4,B1	-1,-1	A2,B2	A1,B2	A1,B3	A1,A1	A1,A3	B2,B1	-2,-2	-2,-2	A1,B1	A2,A1	A2,A1	A2,A1	A2,A3	-1,-1	A2,A2	A2,B3	B3,B1	A3,B2	A2,A3	A2,B3	A2,B3	B2,B3	B2,B3	B2,B1	A3,B3	B5,N	A2,B3	B3,B2	B3,B5	-2,-2	-2,-2	A2,B3
iteration_983	-2,-2	-2,-2	A2,N	A1,A3	-2,-2	-1,-1	A1,N	A2,A1	A2,B1	-1,-1	A1,B3	A2,A3	-2,-2	A1,N	A2,A3	-2,-2	-2,-2	A1,B3	A1,B1	B3,N	A2,B1	A2,B3	A3,B3	-2,-2	-2,-2	-2,-2	-1,-1	A1,B4	A3,B2	A4,B1	B4,B2	-2,-2	B4,B2	A3,N	A1,B2	B1,B2	-2,-2	-2,-2	-2,-2	-2,-2	B1,B4	A3,B2	B2,B1	B2,B1	-2,-2	-2,-2	-1,-1
iteration_984	A1,A4	A1,A4	A1,B2	A2,B2	A4,A4	A1,B4	A1,A1	A3,B2	A1,B4	A1,A1	-1,-1	-1,-1	B2,N	-2,-2	A1,A1	A1,B3	B2,N	A1,A2	A1,N	A1,A2	A1,A3	-1,-1	A3,B2	B2,N	A1,N	A1,A2	A2,B3	B2,B2	A2,N	A2,A3	B2,N	A1,B2	-1,-1	A1,A1	B2,N	A2,B2	A1,A2	A1,B2	B2,B2	B2,B2	B2,N	A1,B2	A1,N	A1,B2	A3,B2	A3,A1	A1,N
iteration_985	B1,B1	A4,N	A4,B1	-1,-1	-1,-1	A2,A3	-1,-1	A4,B4	B3,B1	A4,A2	A3,B1	A2,B1	A4,B4	-1,-1	A4,A2	N,B2	B1,B4	A2,B4	-2,-2	-1,-1	A4,B3	-1,-1	N,B1	B4,B1	A2,N	A2,N	A4,N	A2,A2	B1,B4	-2,-2	-1,-1	A5,N	A2,B1	A2,B2	A2,B1	N,B1	A5,B1	N,B1	A5,B1	A5,B1	B2,B3	A2,B1	A2,B2	B1,B2	-2,-2	-1,-1	A2,B1
iteration_986	A5,N	A3,B2	-1,-1	A1,N	A3,A5	-2,-2	A5,A1	A3,A1	-2,-2	-1,-1	A4,B1	N,A3	A5,N	B1,B4	A1,A3	B3,N	A3,N	-2,-2	-2,-2	-1,-1	-2,-2	A4,N	A4,N	A5,B1	A1,B3	A1,B3	A1,B3	A1,N	N,B1	A1,B1	N,B1	A2,B1	-1,-1	N,A5	-1,-1	N,B1	A1,B1	A1,B1	A2,B1	A2,B1	-1,-1	N,N	-1,-1	N,N	A4,B1	A4,A5	A1,N
iteration_987	-2,-2	-2,-2	-2,-2	-2,-2	-2,-2	A1,B3	A2,A1	A5,A1	A2,B2	-1,-1	-2,-2	-2,-2	-2,-2	-2,-2	A2,A1	B3,N	-2,-2	A1,A2	A1,B3	A2,B3	A5,B2	-2,-2	-1,-1	-2,-2	A2,N	A2,N	A2,B3	-2,-2	-2,-2	B2,B2	A2,A1	-2,-2	-2,-2	-2,-2	-2,-2	A2,B2	A1,N	-2,-2	-2,-2	A1,N	-2,-2	-2,-2	A1,N	-2,-2	-2,-2	-2,-2	A1,N
iteration_988	N,A5	N,A5	A5,N	B2,B2	N,N	A3,B1	B2,N	A5,B2	A3,A1	B2,N	N,A5	A5,B2	-1,-1	A2,B1	-1,-1	A2,A3	A5,B2	N,B1	N,B1	-1,-1	A3,B2	A5,N	B2,N	-1,-1	A2,B2	-2,-2	A2,B2	B2,B2	A2,B2	A3,B1	A2,B2	N,B3	A2,B2	A1,A1	B2,B2	B2,B1	B2,N	B2,N	B2,B3	B2,B3	A1,B2	A1,B2	A1,A1	A1,B2	N,A5	N,N	A1,N
iteration_989	A3,A2	B3,B2	A3,B3	A3,B1	A3,B3	A5,N	A3,B1	A3,A3	B1,B1	A3,B1	A1,B2	B3,B1	B3,B1	N,A2	A3,B3	B4,N	A3,A3	-1,-1	A3,N	A3,A5	A3,B1	A1,B3	B2,B3	N,B1	A3,B4	A3,B4	A3,N	B1,B2	A3,B1	A5,N	A3,B1	A4,A1	-1,-1	N,B2	B1,B2	A5,B1	A2,A1	A4,B1	A4,B1	A4,B1	A1,A2	B2,N	A2,B2	A1,B2	-2,-2	-1,-1	A2,B1
iteration_990	A3,B1	B1,B4	A3,B1	N,N	B1,B4	N,A3	A3,N	A3,N	-2,-2	N,B1	-2,-2	-1,-1	A3,N	A2,B1	A3,N	-2,-2	A3,N	-1,-1	A3,N	N,N	-1,-1	-2,-2	-2,-2	N,B1	A3,N	-1,-1	-2,-2	N,A3	N,B5	B1,B4	B5,N	B1,B1	A3,N	A1,A1	A1,A4	N,B1	A3,B1	A3,B1	A3,B1	N,B1	A1,B4	A1,B5	A1,A1	A1,A1	A2,B2	A2,A1	A3,A1
iteration_991	-2,-2	-2,-2	B1,B3	A1,B1	-2,-2	-2,-2	B1,B3	-1,-1	-2,-2	B1,B1	-1,-1	A1,B1	-1,-1	-2,-2	A1,B3	A2,B3	B1,B1	-2,-2	-2,-2	-2,-2	-2,-2	N,N	A1,N	N,B1	A2,B3	B3,B3	A2,A1	A4,A1	B1,B1	A2,B1	A4,B1	A4,N	A4,B1	-2,-2	-1,-1	A4,A2	A4,B1	A4,A4	A4,N	A4,N	B3,N	A1,A5	A1,B3	-1,-1	-2,-2	-2,-2	A1,A4
iteration_992	-1,-1	A2,B1	A2,B1	B3,N	A2,A2	A3,B2	A2,N	B1,B3	A1,A3	A2,N	N,B4	N,B1	A2,N	B2,B3	A2,B3	A2,A1	A2,B3	A3,N	B2,N	A2,B2	A1,B3	B4,B1	N,N	A2,B2	A2,A2	-1,-1	A2,A1	N,B4	N,B3	N,B5	N,N	B1,B2	N,N	A1,B2	N,N	N,N	N,B1	N,B2	N,B1	N,B2	A1,B1	B2,N	N,B1	N,B1	A1,A2	A1,A1	B1,B1
iteration_993	A2,B1	-1,-1	-1,-1	A1,B3	A2,B5	B2,B2	A1,B5	-1,-1	-1,-1	A1,A2	N,B3	B3,B5	-1,-1	A4,N	B3,B5	A2,A1	A1,A2	A1,B2	A1,A1	A1,B2	A2,B3	N,B5	B3,N	A4,B5	A1,B5	A1,B3	A2,B3	B3,B2	A1,B4	A2,A3	B4,B3	A4,N	B4,B3	A4,N	A1,B3	A2,B4	A4,B4	A4,B3	B3,N	B3,N	A1,N	A4,B3	-1,-1	A4,N	A2,B1	A2,A4	A4,B3
iteration_994	N,B4	-1,-1	N,N	A2,B1	A4,N	-2,-2	N,B1	A2,N	-2,-2	A2,N	B3,B2	-1,-1	A2,N	B2,B2	A2,N	-2,-2	N,B1	-2,-2	-1,-1	-1,-1	-2,-2	B2,N	A2,B3	A2,B2	-2,-2	A2,N	A2,N	B1,B1	-1,-1	A2,B1	A2,B1	A5,N	-1,-1	A3,A2	A2,B1	A2,B1	N,B1	-2,-2	A5,B1	-2,-2	B4,N	A2,A3	A3,B4	A3,B4	-2,-2	-1,-1	A3,N
iteration_995	N,A2	A1,B4	-1,-1	B3,B4	A1,N	A3,B1	A2,B3	A1,B3	-2,-2	A2,B3	A1,N	A1,B3	A2,B3	-2,-2	A2,B4	-1,-1	A1,B4	A2,B1	A3,B3	B3,B1	-1,-1	A1,B3	A1,A1	-1,-1	A1,B4	A2,B1	A2,A4	B1,B4	B1,B3	B2,B1	B1,B1	A1,B1	B4,B3	B2,B2	B1,B1	B1,B2	B1,B3	A1,B4	A1,B3	A1,B4	A2,B1	B2,B1	A2,B1	A2,B2	A2,N	A2,B2	A2,B3
iteration_996	A1,B1	A1,A1	A1,B1	A2,B3	A1,A1	A4,B1	A1,A2	A1,A2	A2,B2	A2,B1	A5,N	-1,-1	A1,A2	-1,-1	A1,B3	A1,B2	-1,-1	B1,B2	A4,A2	A4,A1	A2,B2	N,B1	A5,B1	-1,-1	A1,B3	A1,A1	A1,A1	A3,A2	B3,B1	A1,A4	A3,B3	A5,N	-1,-1	-2,-2	A2,B3	A1,B3	A5,B3	A5,B3	A5,B3	B3,N	-1,-1	-1,-1	-1,-1	-2,-2	-2,-2	-2,-2	B3,N
iteration_997	-1,-1	-2,-2	A5,N	B3,N	-2,-2	N,B5	N,B3	A5,B3	A1,B2	A5,N	-2,-2	A5,N	N,N	A4,N	B3,N	A3,A2	N,N	B3,N	N,N	B3,N	A5,B2	-2,-2	-2,-2	N,A4	A3,B3	-1,-1	-1,-1	N,A4	N,B3	-1,-1	A4,N	A4,N	N,N	A1,B3	N,N	A4,N	N,A4	N,A4	N,A4	-1,-1	-2,-2	B3,N	-2,-2	-2,-2	A1,A1	A1,A1	-2,-2
iteration_998	B2,N	A1,B3	A1,B2	A4,B1	A1,B2	A2,B2	-1,-1	-1,-1	-2,-2	A4,B2	-2,-2	B2,B1	A1,B1	A2,B2	A1,A4	-1,-1	A1,A4	-1,-1	-1,-1	A2,B2	-2,-2	-2,-2	-2,-2	A2,B1	-2,-2	-1,-1	-1,-1	A1,B1	A4,N	A1,B1	A1,N	-2,-2	-1,-1	B1,B3	A1,A4	A2,B1	-2,-2	-2,-2	-2,-2	-2,-2	N,B2	A4,B1	N,B1	N,B1	A1,B1	B1,B1	-2,-2
iteration_999	-2,-2	-2,-2	B5,N	A1,N	-2,-2	-2,-2	-1,-1	A1,B5	A4,A1	A1,N	B4,N	A1,N	A1,N	N,A4	A1,N	B5,N	-1,-1	-2,-2	-2,-2	-2,-2	A4,B5	-1,-1	A1,B4	N,N	N,N	A1,B5	B5,N	A2,N	A1,B3	A1,A1	B3,N	B1,B2	A2,B3	-2,-2	-1,-1	A1,B3	A2,B1	B3,B1	A2,B1	B3,B2	B2,N	A1,A5	-1,-1	A1,B2	-2,-2	-2,-2	A2,A5
iteration_1000	-2,-2	-2,-2	A1,N	A4,B3	A1,N	B3,B1	A1,B3	A4,A1	B1,B2	A4,N	-2,-2	A4,N	A1,B3	B1,B1	A4,N	-2,-2	A4,A1	A1,B3	B3,B3	B3,B1	A4,B1	-2,-2	A4,N	A1,B1	-2,-2	-2,-2	A4,N	B3,B2	-1,-1	B2,B2	A4,B3	B5,N	A1,B2	A4,B1	B2,B8	B3,B2	A1,B5	B2,N	A1,N	A1,N	A1,A2	B1,B2	A1,B2	A1,B1	N,B1	N,B1	A1,B2
iteration_1001	B2,N	A1,N	B2,N	A2,N	A1,N	-1,-1	A2,N	-1,-1	-1,-1	A2,B2	A3,B1	B2,N	-1,-1	N,A4	B2,N	B1,B1	-1,-1	-2,-2	-2,-2	A2,N	-1,-1	B1,B2	-1,-1	N,N	B1,B2	B1,B2	N,B1	A2,A1	A2,A2	-2,-2	A2,N	A4,B1	A2,A2	A2,B2	A3,A2	-2,-2	A2,B1	A4,N	N,B1	N,B1	-1,-1	A3,B2	-1,-1	B2,B1	A4,A1	A4,B2	A3,B1
iteration_1002	B3,B1	A4,B1	N,B1	A1,N	A1,B3	-1,-1	A1,B1	A1,N	-2,-2	N,N	A3,B1	A1,N	A1,B1	-1,-1	A1,B1	B2,N	N,B1	A1,B3	B1,B3	-1,-1	-2,-2	A3,A1	A3,A1	A1,B4	A1,B2	A1,N	B1,B2	A1,B1	B2,N	B1,B4	A1,N	B2,B2	A1,N	A3,A1	A1,B2	N,B1	A1,B2	A1,B2	-1,-1	A1,B2	A3,B2	A1,A1	A1,B2	A1,B2	B3,N	A3,B3	A1,B2
iteration_1003	-2,-2	-2,-2	B2,N	A2,A2	-2,-2	B3,B1	A2,B2	A2,N	B3,N	A2,B2	-2,-2	-1,-1	A2,B2	A1,B3	A2,B2	A1,B4	A2,B2	A2,B3	B2,B3	B2,B1	A2,B3	A1,N	-2,-2	A2,B3	A2,B4	A1,B2	A1,B2	A2,N	A2,A4	N,B1	-1,-1	N,A2	N,N	-2,-2	-2,-2	A2,B1	N,A2	N,A2	N,A2	N,N	-1,-1	-2,-2	-2,-2	-2,-2	-1,-1	-2,-2	-2,-2
iteration_1004	A1,A2	B1,B1	A1,B1	A1,B1	A2,B1	B1,B2	B1,B1	-1,-1	-2,-2	A1,B1	A1,B4	A1,B1	A1,B1	A1,A1	A1,B1	A1,B3	A1,B1	B1,B2	B1,B1	B1,B1	-2,-2	A1,B4	A1,B4	A1,A1	A1,B1	B3,B1	A1,B1	A2,A1	B1,B1	N,B4	A2,B1	A1,A3	A2,B1	A2,B1	A2,B1	A2,N	A2,A2	A1,B3	A2,A2	A2,B1	A1,A2	A2,B1	A1,B1	-1,-1	B2,B2	B1,B2	A1,A2
iteration_1005	B1,B4	A3,A1	A3,B1	A1,B1	A3,B1	N,B4	A3,B1	-1,-1	-2,-2	A3,B1	A2,N	B1,B1	B1,B1	-1,-1	A3,A1	-2,-2	B1,B1	A3,N	B1,B4	N,B1	-2,-2	A2,B1	N,B1	A1,B1	-2,-2	-2,-2	-2,-2	A1,N	A2,B1	A1,A1	A1,B1	A4,B1	A2,N	B2,B2	A1,B1	A1,B1	A2,B1	A4,N	N,B1	A4,A2	B2,N	B1,B2	B2,B2	B1,B2	A4,A1	A4,B2	B1,B2
iteration_1006	A2,A3	A2,B3	A2,B3	B3,N	A2,B3	-1,-1	A2,B3	A2,N	-2,-2	A2,B3	A3,A2	B3,B3	A2,B3	N,A3	-1,-1	A1,B4	B3,B3	A2,B3	A2,B3	B3,B3	-2,-2	A3,B3	A3,B3	B3,N	B4,B3	B4,B3	A1,B3	A1,B3	B4,N	A2,B3	A1,B4	A3,A2	B3,B4	-2,-2	B3,B4	B4,B3	A3,B3	A3,B4	A3,B3	A2,B4	A3,B2	B3,N	A3,B3	B2,N	A2,A3	A2,B5	-1,-1
iteration_1007	A1,B3	A3,A1	A3,B3	A4,A4	-1,-1	A4,B1	B3,B1	A3,B1	A1,B4	B3,B1	N,B4	B3,B1	B3,B1	A3,A1	A3,B1	A1,A2	B3,B1	B1,B1	B1,B3	-1,-1	A1,B1	N,B1	B4,B3	A3,B1	A1,B1	A3,A2	A3,A1	N,B1	A4,B1	-2,-2	-1,-1	A3,N	B1,B1	A1,B1	A4,N	-2,-2	N,B1	N,B1	A3,B1	A3,B1	A3,B2	A1,N	B2,N	A1,B2	B4,B1	B1,B4	B2,B1
iteration_1008	-2,-2	-2,-2	A2,N	N,B1	-2,-2	-1,-1	N,A2	-1,-1	-2,-2	A2,B1	-2,-2	N,B1	N,B1	A2,B1	N,N	A2,B2	A2,B1	N,N	B6,N	-2,-2	-2,-2	-2,-2	N,B1	N,B1	A2,N	A2,N	A2,N	-2,-2	-2,-2	-1,-1	N,B1	A1,B3	N,B1	A1,B4	B3,N	-2,-2	B3,N	B3,B1	A1,N	-1,-1	A3,B2	B4,B3	A3,B4	A3,B3	N,A5	A1,N	-1,-1
iteration_1009	A3,B1	A5,N	A3,A5	B4,B1	A3,A5	A1,A3	A5,B1	A5,B4	A3,N	A3,B1	-2,-2	A3,B1	A5,B4	A4,A1	A3,B1	-1,-1	A3,B1	A1,B1	A5,A3	A5,A3	A5,A3	-1,-1	-1,-1	A4,B4	A2,B1	A2,B1	A2,B1	-2,-2	-2,-2	A4,B1	-2,-2	A3,B2	B1,B4	A2,B2	B4,B1	-1,-1	A3,B1	B2,B1	B2,B1	B2,B4	-2,-2	B2,B4	-1,-1	-2,-2	A1,B4	-1,-1	A3,B2
iteration_1010	-2,-2	-2,-2	B1,B2	A3,N	-2,-2	-2,-2	B2,N	A3,B1	A2,A2	A3,B1	A3,A1	-1,-1	N,B1	N,B3	B2,N	-1,-1	N,B1	-1,-1	B2,N	-2,-2	A2,B1	-1,-1	A3,B2	N,N	N,N	N,N	A3,B2	N,A2	N,A3	B4,B1	N,N	A3,N	A2,N	B2,B2	A2,N	N,B4	A2,A3	N,A3	N,A3	N,A3	B2,B2	A2,B2	A2,B2	A2,B2	A2,B3	B3,B2	A2,A2
iteration_1011	-2,-2	-2,-2	A1,A3	N,B1	-2,-2	B3,N	A3,N	A1,B1	A1,A2	-1,-1	-2,-2	A3,N	A3,N	-2,-2	A1,B1	-1,-1	A1,N	A3,N	A3,N	A3,B3	A1,A1	-1,-1	-2,-2	-2,-2	B1,B1	-1,-1	A4,B1	A2,B1	A2,N	A1,B2	A2,N	N,A4	A2,A2	-2,-2	A2,B1	A2,B2	-1,-1	A2,N	A2,A4	A2,N	A1,B2	-1,-1	A1,B1	B2,B1	-2,-2	-2,-2	N,B1
iteration_1012	-1,-1	-2,-2	A3,A4	A1,B1	-2,-2	-1,-1	A1,A4	A1,A4	A2,B1	A1,A4	A1,A1	-1,-1	A1,A3	-2,-2	A1,A4	B2,B2	A1,A3	-2,-2	-2,-2	A1,N	A2,A4	A1,B1	A1,B1	-2,-2	A4,B2	-1,-1	-1,-1	A4,B1	A4,A1	B1,B3	A4,B1	N,A4	A4,A1	-1,-1	A1,B1	B1,B1	A4,N	A1,N	A4,A4	A1,A4	B1,B2	-1,-1	-2,-2	A2,B1	A1,B2	A2,B2	-1,-1
iteration_1013	A3,B1	B4,N	A3,B4	B2,B4	A3,B4	A3,B1	B4,B2	-1,-1	-1,-1	B4,B4	B3,B2	B4,B4	A3,B4	B2,B3	A3,B4	-2,-2	B4,B4	B1,B4	A3,B2	B1,B2	-2,-2	B4,B3	-1,-1	B4,B2	A3,A2	B4,N	A4,B4	A1,B2	A1,B4	A1,B2	A1,B2	A1,B1	B2,B4	B3,N	A1,A1	A1,A1	A1,B4	A1,B2	A1,B4	A1,B2	-2,-2	-1,-1	N,A4	-2,-2	A3,A1	A3,B3	A1,N
iteration_1014	A1,B2	A4,A1	A1,A4	A1,B1	A4,B2	A4,B1	A1,A4	A4,B1	B2,B3	A4,B1	B2,B3	A4,B1	A1,A1	N,B2	-1,-1	B2,B2	A1,B1	A4,B1	N,N	A4,B1	B1,B2	A4,B2	A4,B2	A1,N	A1,B2	A1,B2	A1,B2	A1,B3	B1,B1	-2,-2	B3,B1	A2,B2	A1,B1	A2,A2	A1,B1	-1,-1	-1,-1	A1,B2	A1,A2	B1,B2	A1,B2	-1,-1	A1,B1	B2,B1	B5,N	A2,B5	A1,A1
iteration_1015	-1,-1	A2,A2	A4,A2	-1,-1	A2,B1	B2,B2	A4,B1	A4,B1	A1,B4	A2,B1	B3,B2	A2,B1	A4,B1	-1,-1	A4,B1	A2,A3	A4,B1	B1,B2	B1,B2	B1,B2	B4,B1	A2,B3	B1,B2	-2,-2	A3,B1	A4,A3	A2,B1	B1,B1	A2,B1	-1,-1	A2,B1	B1,B1	A2,B1	A2,A3	B1,B1	B1,B2	A2,B1	B1,B1	B1,B1	B1,B1	B4,N	A2,B1	A2,N	A2,B4	-2,-2	-1,-1	A2,N
iteration_1016	-2,-2	-2,-2	B3,N	A5,A5	-1,-1	A4,B1	A5,N	A5,N	A1,B2	A5,N	A2,A3	A5,B3	-1,-1	-2,-2	A5,B3	A2,A2	A5,B3	A1,N	A4,A4	A4,A2	-1,-1	A5,A2	A5,A2	A1,N	A2,B3	A5,A2	A5,A2	N,A5	N,A5	N,A3	N,N	N,B4	N,N	B3,B1	A5,N	N,N	N,B4	N,N	N,N	N,B4	-2,-2	-1,-1	-2,-2	-2,-2	A1,A4	A1,B3	-2,-2
iteration_1017	B2,B2	A3,N	A3,B2	A5,B2	B2,N	A2,B1	A3,B2	A3,B2	A4,N	A3,B2	A2,A2	A3,B2	A5,B2	A1,B2	A3,A5	B4,B1	A5,B2	-1,-1	B2,B1	A2,B2	A3,A4	A3,A2	A3,A2	A5,A1	A5,B4	A5,B4	A3,B4	A5,N	B1,B2	B1,B3	A5,B1	B3,B1	A5,B1	-2,-2	A5,B1	A5,B1	A5,B1	B1,B3	A5,B3	A5,B3	B1,B5	-1,-1	A2,N	A2,B1	-2,-2	-2,-2	A2,B1
iteration_1018	A3,A2	A1,B3	A3,B3	A2,A2	-1,-1	N,B1	A3,A2	-1,-1	A5,B4	-1,-1	B1,B2	A2,B3	A2,B3	N,B2	A2,B3	N,B5	A2,B3	A3,B1	A2,N	A2,B1	-2,-2	-1,-1	A2,B1	A2,N	A2,N	B3,N	A2,N	A2,A2	A2,A2	B1,B3	A2,A2	B1,B1	A2,A2	A2,B3	A2,A2	A2,B1	A2,B1	-1,-1	-1,-1	A2,B1	A3,A1	A2,B3	-1,-1	A3,B3	-1,-1	A2,B3	A1,B1
iteration_1019	-2,-2	-2,-2	A1,N	A2,B1	-2,-2	N,B5	A2,B2	B1,B2	A4,B1	A2,B2	A1,A1	A2,B2	B1,B2	A5,N	A2,B2	A4,A1	B1,B2	B2,B5	B2,B5	A2,N	B1,B2	A1,B2	A2,A1	A5,B1	A4,B2	-1,-1	-1,-1	A2,B1	A3,B1	-2,-2	A2,A3	A3,B2	A3,B1	B5,N	A3,B1	-2,-2	A3,B1	A3,A3	A3,B1	A3,B2	A1,B1	N,B1	A1,N	A1,B1	A4,N	A4,B5	A3,N
iteration_1020	N,A3	A1,B4	B4,N	A1,B2	A1,N	-2,-2	A1,N	A1,N	-2,-2	A1,N	-2,-2	A1,N	B2,B4	A2,A2	B2,B4	A2,A2	A1,N	-2,-2	-1,-1	-2,-2	A1,N	-2,-2	A1,N	A2,B4	A2,B4	A2,B4	A2,B4	A3,B2	A1,B4	-2,-2	-1,-1	B1,B1	A3,A1	A1,A1	A3,A1	-2,-2	A1,B1	A1,B1	A3,B1	A1,B1	B2,B2	A1,A1	A1,B2	A1,B2	-1,-1	A1,B3	-1,-1
iteration_1021	-1,-1	-1,-1	B2,N	A4,B1	-2,-2	A4,A1	A4,N	A4,N	-2,-2	N,B1	A3,A1	A4,B2	B1,B2	-2,-2	B1,B2	-1,-1	N,B1	A4,B2	A1,N	A4,A1	A4,N	A4,A1	A3,B2	-2,-2	A1,B2	A1,B2	A1,B1	B1,B1	A4,B1	A2,A1	A4,B1	B2,N	A4,B1	N,A2	A4,B1	A2,B1	N,B1	B1,B2	-1,-1	N,B1	-1,-1	N,B1	-2,-2	N,B1	A1,B1	A1,N	-2,-2
iteration_1022	-2,-2	-2,-2	A1,A7	A1,N	N,B1	B4,B1	A1,B4	A1,B4	A2,A3	N,N	A1,B4	N,N	N,N	B4,N	N,N	N,B5	A1,B4	A1,B4	-1,-1	-1,-1	A2,B4	B4,N	-1,-1	N,B4	N,N	N,N	N,B5	A1,B3	A1,N	-1,-1	B3,N	N,A4	A1,A1	A3,A2	A1,B3	N,N	A1,N	A1,A4	A1,N	A1,A4	B3,N	A1,A2	A1,B3	A2,B3	B1,B2	A3,B1	A1,N
iteration_1023	B4,N	A2,B2	B2,B4	B3,B4	B2,B4	N,B5	B4,B3	B4,B3	A2,B1	B4,B4	-1,-1	-1,-1	B2,B3	-2,-2	B2,B4	A2,B1	B2,B3	B4,N	B3,B5	B3,N	A2,B4	-2,-2	A1,B4	-2,-2	A2,B2	A2,B2	A2,B2	-2,-2	-2,-2	-2,-2	-2,-2	A1,B3	B4,B1	B3,B1	B4,B1	-2,-2	A1,B1	B3,B1	A1,B4	A1,B1	A2,A2	B1,B4	A2,B1	A2,B1	A3,N	A3,B3	B1,B1
iteration_1024	-2,-2	-2,-2	-2,-2	-1,-1	-2,-2	A1,B2	A1,A3	-2,-2	-2,-2	-2,-2	A3,B1	A2,A4	A4,A3	A2,B2	A3,A4	B3,N	-2,-2	A3,B2	A1,B2	A1,B2	-1,-1	A2,B1	A4,B1	A4,B2	-1,-1	A4,B3	A3,B3	N,A4	-1,-1	-2,-2	N,N	-2,-2	-1,-1	A1,B3	A3,A2	N,A3	-2,-2	-2,-2	-2,-2	-1,-1	-1,-1	A1,A3	A1,N	-1,-1	A2,A2	A2,B3	-1,-1
iteration_1025	A3,A1	B2,B3	-1,-1	A3,A1	A3,B2	A2,B2	A3,B2	A1,B2	B3,B2	-2,-2	-1,-1	A1,A3	A3,B2	A3,B1	A3,A3	A2,B2	A1,A3	A3,B2	B2,B2	-1,-1	B2,B3	-2,-2	-2,-2	B2,B1	A3,B2	A3,B2	A2,A3	A3,A1	A3,A2	A4,B1	A3,A2	A2,B3	A3,A3	B2,B3	A1,A2	-1,-1	-1,-1	A3,B3	A3,B3	A2,A3	B2,B2	A1,B2	B2,B2	B2,B2	-1,-1	-2,-2	-1,-1
iteration_1026	-2,-2	-1,-1	-1,-1	B3,B5	-1,-1	A1,B4	A2,B3	B3,B3	-2,-2	A2,B5	-2,-2	-1,-1	B5,B3	A2,A2	A4,A3	A4,N	B3,B3	A2,A1	A2,B4	A2,A1	-1,-1	-2,-2	-2,-2	A2,B5	-2,-2	-2,-2	A4,B3	N,B5	A2,B3	A4,B1	A2,N	A5,N	B3,N	A3,N	-1,-1	N,B1	N,N	A5,B3	N,N	-1,-1	A2,N	A3,B5	A2,B5	A3,A2	N,A3	N,N	B5,N
iteration_1027	A1,B4	A2,N	B4,N	-1,-1	A2,B4	-2,-2	-1,-1	N,A2	N,B4	A2,B4	N,A2	N,A2	A2,B4	A3,A1	A2,N	B5,N	N,B1	-2,-2	-2,-2	-2,-2	N,N	N,N	-1,-1	A2,A3	A2,B5	B5,N	-2,-2	A4,B1	A2,A2	B3,B1	A4,A2	-2,-2	A4,A2	B3,B2	A4,A2	A2,B3	-2,-2	-2,-2	-2,-2	-2,-2	B5,N	A2,B3	B3,N	B3,B5	-2,-2	-2,-2	-1,-1
iteration_1028	B2,B1	A4,B1	B1,B1	A1,B1	A4,B2	A3,A1	B1,B1	A1,B1	A2,B2	A1,B1	A1,N	A1,B1	B1,B1	N,B1	A1,B1	-1,-1	A1,B1	A3,B1	A1,B1	A3,B1	A1,B2	A1,N	B1,B2	N,B1	B1,B4	A1,B4	B1,B4	B1,B3	A1,B2	A1,B4	-1,-1	B3,B2	A1,B1	-2,-2	B2,B1	A1,A1	B1,B3	A1,B3	A1,B2	B1,B2	-2,-2	-2,-2	-1,-1	-2,-2	-2,-2	-2,-2	-2,-2
iteration_1029	A1,B2	N,A5	A1,N	N,B1	B2,N	A3,B1	N,B1	N,N	-1,-1	A1,B1	A1,B4	A1,B1	A1,B1	B2,B1	N,B1	-2,-2	N,B1	N,B1	N,B1	A3,B1	N,B2	-1,-1	A1,B1	A1,B2	-2,-2	-2,-2	-2,-2	A1,N	-1,-1	-2,-2	-2,-2	-2,-2	-1,-1	-2,-2	A1,B1	-1,-1	N,A2	-2,-2	-1,-1	-1,-1	-2,-2	-1,-1	N,A5	-2,-2	-2,-2	N,B1	N,N
iteration_1030	A3,N	-1,-1	-1,-1	A1,B1	A3,B3	A3,N	N,B1	A1,N	N,A5	A1,N	-1,-1	A1,N	N,B1	A4,B1	N,B1	-1,-1	A1,N	A3,N	A3,B5	N,B1	N,N	N,B1	B2,N	N,B1	-2,-2	-2,-2	-2,-2	B1,B4	A1,A4	A4,A1	-1,-1	A2,A2	A1,B4	A1,A3	A4,B4	A4,B1	A1,A2	A1,A2	A1,A2	A1,A2	A4,B1	A4,A3	A4,B1	A4,A3	B1,B1	A1,B1	A1,B1
iteration_1031	A2,A1	B3,N	A1,N	B2,N	A2,B3	N,B5	A1,B2	B2,N	-2,-2	-2,-2	A3,A1	A1,B2	A1,N	-2,-2	B2,N	B1,B4	-1,-1	A1,N	A1,N	B2,N	-2,-2	A3,B2	A1,A3	-2,-2	N,B1	-1,-1	-1,-1	-2,-2	-2,-2	-1,-1	B2,B1	-2,-2	-2,-2	A3,B2	N,B1	A1,B2	A1,N	A1,N	A1,N	A1,N	-1,-1	B2,B1	A1,B1	A1,B2	-1,-1	B2,B1	A1,N
iteration_1032	A3,N	A4,B1	A3,B1	A5,B4	A3,B1	A2,N	A5,B1	A5,B1	-1,-1	A5,B1	A4,B1	A3,A5	-1,-1	-2,-2	A3,B4	B1,B3	A5,B1	A5,N	N,B1	A5,A2	-1,-1	A3,B1	A4,A5	-1,-1	B4,B3	B4,B3	B4,B1	B4,B1	-1,-1	A1,B4	-1,-1	-2,-2	N,B1	B2,B2	B2,B2	B4,B1	N,B1	N,B1	N,B1	-2,-2	B2,B3	B2,B2	B2,B4	A3,B2	-1,-1	B2,B4	B4,N
iteration_1033	A1,B2	A2,A2	A1,A2	N,B1	A2,B2	A2,B2	A1,N	A1,N	A1,B2	A2,N	-1,-1	A1,B1	-1,-1	B5,N	N,A2	N,B4	A1,B1	A2,A1	A1,B2	A1,B2	A1,B2	A2,B1	A2,B1	A2,B5	B4,N	N,N	A2,N	A3,B1	A1,N	A1,B3	A1,B1	A3,A2	N,B1	B1,B1	A3,N	A1,B3	-1,-1	A3,B5	A3,N	A2,B1	-2,-2	-1,-1	-1,-1	-2,-2	A4,N	A4,B1	A2,B1
iteration_1034	A2,N	B5,N	A2,B5	-1,-1	A2,B5	B4,B1	A3,B5	A3,B5	B3,N	A3,B5	A4,B1	A2,B5	A3,B5	A1,B4	A2,A2	B4,B1	A2,B5	-1,-1	B5,B1	A3,B4	A3,B3	A2,B1	A2,B1	-1,-1	A2,B4	-1,-1	A2,B4	-1,-1	A3,B1	A1,A4	A2,B1	A1,N	-1,-1	A4,A1	A3,A3	A2,A1	A3,B3	A3,B3	-2,-2	A3,B3	B2,B1	A4,A3	A3,B2	A4,B2	-2,-2	-2,-2	A3,A3
iteration_1035	-2,-2	-2,-2	A2,N	A2,B1	-2,-2	A2,A2	A2,A2	N,B1	A2,A3	A2,B1	-2,-2	A2,N	A2,A2	N,A3	A2,N	B5,N	A2,A2	A2,A2	A2,A2	A2,A2	A2,B1	A2,N	-2,-2	A2,N	A2,N	A2,N	A2,B5	A3,B1	A2,A2	B3,N	A2,B1	A3,A2	A3,A2	N,A2	A3,A2	A2,B3	A2,A2	A3,B4	-2,-2	A2,A2	A2,B3	N,A3	A2,A3	A2,N	N,A4	N,N	-1,-1
iteration_1036	-2,-2	-2,-2	A1,N	B1,B1	-2,-2	A2,A2	N,B1	-1,-1	-2,-2	A1,B1	A1,B3	A1,B1	N,B1	A2,B2	-1,-1	A3,A2	A1,B1	A2,A6	A2,N	A2,B1	N,B1	A1,B1	-1,-1	A2,N	A3,B1	A3,B1	-2,-2	N,B1	A4,B1	A1,B1	A4,N	B2,B1	A4,B1	A1,A4	A4,N	N,B1	B1,B1	B1,B2	B1,B1	A4,B2	B1,B4	A4,A1	A4,B1	-1,-1	-2,-2	-2,-2	B1,B1
iteration_1037	A2,A1	A2,N	A2,A2	A2,B1	A2,A2	B1,B4	-1,-1	A2,A2	A4,A1	A2,A2	A3,B2	-1,-1	A2,A2	N,A2	A2,A2	A1,B1	A2,A2	-1,-1	A2,B4	A2,B1	A2,A4	A3,A2	A2,B2	A2,N	A1,A2	A1,A2	A2,B1	A2,B2	B1,B1	A1,B3	A2,B1	B2,B1	A2,B1	B4,N	A2,B1	A2,A1	A2,B1	A2,B2	A2,B1	-1,-1	A2,N	A2,B4	A2,A2	B4,N	B1,B1	N,B1	A2,B1
iteration_1038	A1,B3	B2,B2	B3,B2	A5,A4	-1,-1	A1,A2	A5,B2	A4,B2	B2,N	A4,B2	-2,-2	-1,-1	A5,B3	B5,N	A5,B2	N,B3	A5,B3	A5,A2	A1,B2	A1,B2	A4,B2	-2,-2	-2,-2	A5,B5	A5,N	A5,N	B2,N	-2,-2	-2,-2	-1,-1	-1,-1	A1,B4	N,A4	-1,-1	-2,-2	A4,B2	A1,A4	B4,N	A1,A4	A1,A4	-2,-2	-2,-2	-1,-1	-2,-2	-2,-2	-2,-2	-2,-2
iteration_1039	A2,A2	A1,B3	A2,B3	B4,B1	A1,A2	-2,-2	B3,B1	A2,B1	A2,B1	A2,B4	A4,B1	A2,B1	A2,B4	N,A2	B3,B1	-2,-2	B3,B4	-2,-2	-2,-2	A1,B5	-1,-1	B1,B1	B1,B1	A2,N	-2,-2	-1,-1	-2,-2	B4,N	N,B1	N,B2	N,B4	N,B5	N,B4	B4,B1	B1,B4	N,N	N,N	N,N	-1,-1	N,B5	A4,A1	B1,B1	A1,B1	A4,B1	A1,A2	A1,B4	A1,N
iteration_1040	-2,-2	-1,-1	-1,-1	A1,B2	-2,-2	N,B1	A1,A2	A2,B2	N,A2	A1,A5	A3,B1	A5,B2	A1,A2	B1,B4	A5,B2	A5,N	A2,B2	A1,B1	A2,N	A1,N	A2,N	A3,A5	A5,B1	A1,B1	B2,N	A5,B2	A5,B2	A1,A2	A1,B2	A2,B3	-1,-1	A4,B1	A1,A1	A1,B3	-1,-1	B3,B2	-1,-1	A1,B1	A4,A1	A1,B1	B2,B2	A1,B3	A1,B2	A1,B2	B1,B2	B3,B1	A1,A1
iteration_1041	A4,N	A2,B1	A2,A4	A4,N	A4,B1	B2,B3	A4,A2	A4,N	A2,B1	A2,A4	A1,B3	A4,A2	A2,A4	B2,N	A4,N	-2,-2	-1,-1	A4,B2	A2,B3	A4,B2	A4,B1	A1,A4	A4,B3	A2,B2	-2,-2	A4,N	A4,N	A4,B1	N,A4	-1,-1	N,B1	A1,A1	-1,-1	A2,B3	-1,-1	A3,B1	-1,-1	A1,A2	A1,N	A1,B1	B1,B1	A4,B3	B3,B1	B3,B1	N,B4	A2,N	-2,-2
iteration_1042	-2,-2	-2,-2	N,B1	B3,N	-2,-2	A4,B1	N,N	N,N	N,A3	N,B3	A1,B2	N,B1	N,B3	-2,-2	N,B1	A1,A3	-1,-1	N,B1	A4,N	N,B1	N,N	A1,B1	B2,B1	B3,N	A3,N	A1,N	-1,-1	A1,B3	B3,N	-1,-1	A1,B3	A3,B2	B3,N	-1,-1	B3,N	A1,A2	B2,B3	B2,N	B2,B3	B2,N	A2,B1	A1,B3	B3,B1	A2,B3	-2,-2	A1,N	B3,B2
iteration_1043	-1,-1	B4,B4	A2,B4	A2,B3	-1,-1	A3,B2	B4,B3	B4,B3	-2,-2	B4,B3	A4,B1	A2,B4	B4,B3	-2,-2	A2,B4	N,A5	-1,-1	-1,-1	B2,B4	A3,B3	-1,-1	A4,A2	A2,B1	-2,-2	A2,N	A2,N	A2,N	B3,N	A2,N	A1,B4	N,N	B2,B1	A2,N	A1,A3	A2,N	A1,N	A2,B2	A2,B2	B2,N	N,B1	N,A2	A2,A3	A2,A3	A2,N	-1,-1	A1,B2	A2,B2
iteration_1044	B3,N	A2,A2	A2,B3	B3,N	A2,B3	B3,B1	A2,B3	A2,B3	A5,N	A2,B3	-2,-2	A2,N	-1,-1	N,B5	B3,B3	-1,-1	A2,N	B3,B1	B3,B3	B3,B1	A5,B3	-2,-2	A2,N	N,N	A1,B3	A1,B3	A1,B3	B3,N	A2,N	B1,B1	A2,B3	N,A2	N,N	A3,N	A2,B3	A2,B1	N,A2	N,A2	N,A9	N,N	-1,-1	B3,N	-1,-1	A1,B3	B2,B2	A3,B2	B3,N
iteration_1045	A2,A1	B2,B2	A2,B2	B3,N	A2,B2	A1,A2	A2,B3	B2,B3	A5,N	B2,B3	N,B2	A2,N	-1,-1	A1,B4	A2,N	A1,B1	B2,B3	A2,A1	A1,B3	A2,A2	A5,B3	N,N	B2,N	A1,B2	A1,A2	A1,A2	A2,B1	-1,-1	B3,N	N,B3	N,N	A2,B1	A4,B3	B2,B3	-1,-1	N,N	A4,A2	A4,B2	B3,B1	A4,B1	A2,A1	A4,B2	-1,-1	A2,B2	-2,-2	-1,-1	-2,-2
iteration_1046	A2,B3	-1,-1	A3,B3	A1,B1	A3,B3	A1,A3	A3,B1	A3,A1	-1,-1	A3,B1	-2,-2	A3,A1	-1,-1	A2,B2	A1,B3	A2,B2	B3,B1	A3,A3	A3,B1	A1,B1	-2,-2	-2,-2	-2,-2	A2,B1	A4,B3	A2,B3	A1,B2	B1,B4	A1,B1	N,B3	B1,B1	A2,A1	-1,-1	A1,B3	A1,B1	N,B1	A2,B1	-2,-2	A2,B1	-2,-2	B2,B3	A1,A1	A1,B2	A1,B2	A1,B2	B2,B3	B2,B1
iteration_1047	N,B4	A3,B2	B2,N	N,N	B2,B4	-2,-2	-1,-1	N,N	A1,A4	N,N	-1,-1	N,B2	N,B2	-2,-2	N,B2	N,B3	N,N	N,B1	-2,-2	N,B1	A1,N	-2,-2	-1,-1	B2,N	B3,B2	N,N	N,N	N,B5	N,B4	A1,B4	-1,-1	A2,N	B4,B5	-1,-1	B5,N	B4,N	A2,B5	A2,B4	B4,N	A2,B5	A1,B1	N,B5	N,N	N,B1	N,A5	N,N	B5,N
iteration_1048	N,A3	A2,B3	A2,N	N,A2	B3,N	A3,B2	A2,N	A2,N	A1,A4	A2,N	-2,-2	A2,N	A2,N	-2,-2	N,N	B1,B1	A2,N	A2,B2	A3,N	B2,N	A1,N	-2,-2	A2,N	-2,-2	N,B1	N,B1	N,B1	-2,-2	-2,-2	B4,N	A3,A2	B1,B4	A3,A2	B3,N	A2,N	A3,B4	A2,B1	A3,B1	A3,B4	-1,-1	N,B5	A2,B3	B3,B2	N,N	-2,-2	-1,-1	A2,B3
iteration_1049	A1,B3	N,A2	A1,N	A2,A2	A1,A2	-2,-2	A1,A2	-1,-1	A1,B4	A2,N	B4,N	A2,A1	A2,A1	-2,-2	A2,N	B2,B2	A2,N	A1,B5	A1,N	A1,N	A1,N	A2,B4	A1,N	-2,-2	B2,N	-1,-1	A2,B2	A1,A2	A2,B3	A2,A3	A1,B3	A2,B3	A2,A2	A4,A1	A1,B3	A2,B3	A2,B3	A2,A2	A2,A2	-1,-1	B3,B1	A1,A1	A1,B3	A1,B3	B2,N	A4,B2	A1,B3
iteration_1050	-2,-2	-2,-2	N,A4	A2,N	-2,-2	A1,B2	A4,N	N,N	N,A3	-2,-2	A1,A1	A4,N	A4,N	-2,-2	N,A2	A2,B2	A4,N	-1,-1	A1,A4	A1,A4	N,N	A1,N	A1,N	A4,N	A2,N	A2,N	A2,N	-1,-1	A2,B2	A1,B3	A2,B2	A1,A3	B2,N	-1,-1	A2,B2	A2,B3	A1,N	A1,B2	A1,N	A3,B2	B4,N	A2,A2	A2,B4	A2,N	-1,-1	-2,-2	A1,B4
iteration_1051	A1,A4	B3,B1	A1,B3	A2,B3	A4,B3	A1,B1	A1,A2	B3,B3	N,A5	A1,A2	A2,B1	A1,B3	A1,B3	A2,B3	A2,B3	B3,N	A1,A2	A1,A2	A1,B1	A1,A1	B3,N	A1,B1	A2,B3	A1,B3	B3,B3	A2,N	B3,B3	B3,B2	A2,B3	A3,B1	-1,-1	B2,B2	A2,N	B1,B2	A2,A2	-1,-1	-1,-1	A2,B2	A2,B2	B2,N	B3,N	A2,B2	B2,N	A2,B3	-1,-1	A3,B1	B2,N
iteration_1052	-2,-2	A1,N	A1,N	B2,B2	A1,N	A1,B1	A1,B2	A1,B2	N,B5	-1,-1	N,N	A1,B2	A1,B2	-1,-1	A1,B2	A3,B2	B2,N	-1,-1	A1,A1	A1,B1	A1,N	A1,A1	-1,-1	A1,B1	B2,B2	B2,B2	A3,B2	B2,B1	A3,B2	A3,B2	-1,-1	N,B3	B2,B2	A3,A1	B2,B2	A3,B1	B2,N	B2,N	B2,N	B2,B3	N,A3	A3,B2	B2,N	B2,N	A2,B1	A2,A3	B2,N
iteration_1053	-2,-2	-2,-2	A3,A1	B2,N	-2,-2	-2,-2	A3,B2	A3,B2	A3,B2	A1,N	B1,B1	A1,N	-1,-1	A2,B3	A1,N	-1,-1	A3,B2	-1,-1	A3,A2	A3,A1	A3,B2	A1,B1	N,B1	B3,N	-2,-2	-2,-2	-2,-2	B3,B2	B3,N	-1,-1	B2,N	-2,-2	-1,-1	A3,N	B3,B3	-2,-2	N,B2	-2,-2	-2,-2	-2,-2	A3,B1	B3,N	A3,B3	N,B1	B4,B1	A3,B4	A3,N
iteration_1054	-1,-1	A2,A3	A2,B1	A2,B1	A2,B1	B4,B1	A2,B1	B1,B1	B1,B1	A2,A2	B1,B3	B1,B1	B1,B1	A2,A2	A2,A2	B1,B4	A2,A2	A2,B1	B1,B4	A2,B4	B1,B1	B1,B1	B1,B1	A2,B1	A2,B4	-1,-1	A2,B1	A1,B1	A2,B2	A3,A2	B1,B2	N,A4	A2,B1	A4,B1	A1,A2	A3,B2	A2,A4	-1,-1	N,B1	-1,-1	B3,N	A1,B1	B1,B3	-1,-1	-2,-2	A4,A2	A4,B1
iteration_1055	-2,-2	-2,-2	B4,N	A2,A1	-2,-2	A1,B2	A1,B4	A1,N	A2,B1	A1,B4	-2,-2	A2,N	-1,-1	N,A4	A1,B4	B3,N	N,N	A1,B4	A1,B2	B4,B2	N,B1	-1,-1	-2,-2	N,N	A1,N	B4,N	B4,B3	A1,A3	A2,B2	A4,A1	A1,B2	A1,B2	A2,A1	A1,B1	A2,A1	A1,A4	A2,B2	A1,A1	A2,B2	A1,A2	-2,-2	-1,-1	A1,N	A1,N	B4,B1	A1,B4	A1,B2
iteration_1056	A2,A2	A1,B4	A2,B4	N,A5	A2,B4	B5,N	A2,A5	-1,-1	B1,B2	A2,A5	A3,N	-1,-1	B4,N	A3,B1	B4,N	N,B4	B4,B4	A5,N	A2,N	A5,B5	A2,B1	A3,B4	B4,N	A3,N	N,N	B4,N	N,N	-2,-2	-2,-2	-2,-2	-2,-2	-2,-2	-2,-2	-2,-2	-2,-2	-2,-2	A1,A5	-2,-2	A1,N	A1,N	-1,-1	-2,-2	B5,N	-2,-2	-2,-2	-2,-2	A1,B5
iteration_1057	A5,N	B4,N	N,N	N,B1	A5,B4	A3,A2	N,B1	N,N	A3,B1	-1,-1	A2,B1	N,B1	N,N	A1,A1	N,B1	N,B3	N,N	N,N	A3,B1	A2,N	A3,N	A2,B1	-1,-1	A1,N	N,N	N,N	B3,N	A5,N	B1,B1	A4,N	A5,B1	B2,B1	A5,B1	-2,-2	N,B1	A4,B1	A5,B1	A5,B2	B1,B2	A5,B2	A4,A1	N,B1	A4,B1	A4,B1	-2,-2	-1,-1	A4,A5
iteration_1058	A2,B2	B3,N	-1,-1	A1,B1	A2,B3	A5,B2	N,B1	A1,N	A1,N	B1,B2	-1,-1	A1,B2	-1,-1	B3,B2	B1,B2	-2,-2	A1,N	A1,N	A1,B1	A3,B1	A1,N	A1,B2	A1,A1	A1,B3	-2,-2	-2,-2	-2,-2	B1,B1	A1,A4	A4,A1	A1,B1	A3,B2	A4,B1	N,A4	-1,-1	A1,A4	A3,B1	-1,-1	B1,B2	A4,B2	N,B1	N,B1	-1,-1	N,B1	-1,-1	N,N	B1,B1
iteration_1059	N,B5	-1,-1	B4,N	A1,A2	N,N	N,A2	A1,B4	N,A2	N,N	-1,-1	B1,B2	A1,N	-1,-1	-2,-2	A1,N	B1,B4	A1,N	-1,-1	A1,N	A1,N	N,N	A1,B1	B2,N	A1,N	A1,B4	A1,B4	A1,B1	A1,B3	-1,-1	A4,B1	A1,A2	-2,-2	A1,N	-2,-2	B3,N	A2,B1	-1,-1	-2,-2	-2,-2	-2,-2	B2,B2	B3,N	B3,B2	-1,-1	-2,-2	-2,-2	A1,B3
iteration_1060	A1,A2	A1,A1	A1,A1	B1,B1	A1,A1	A3,A2	A1,B1	A1,B1	B2,N	-1,-1	A2,A2	A4,B3	A1,B1	-1,-1	A1,B1	A1,B1	-1,-1	A1,A2	A1,A2	A3,B1	A1,B2	-2,-2	A2,B1	N,B1	A1,B1	A1,B1	A1,B1	A3,B1	B1,B1	-2,-2	-1,-1	A4,B1	B1,B1	A2,B1	A3,B1	-1,-1	B1,B1	B1,B1	B1,B1	A4,B1	A2,A3	A3,B1	A2,B1	A3,A2	B1,B3	A2,B1	B1,B1
iteration_1061	A4,B1	B2,B1	B1,B2	B1,B4	-1,-1	-1,-1	B1,B1	B2,B1	-2,-2	B1,B1	-2,-2	B2,B4	B1,B4	A3,B1	-1,-1	A3,B1	B1,B1	-1,-1	A1,B1	A2,B1	-2,-2	-2,-2	-1,-1	A1,N	B1,B1	A3,B1	B1,B1	B1,B4	A1,B1	A2,B3	A1,B1	B3,B2	A1,B1	B1,B3	B1,B4	A1,A2	A1,B3	B1,B3	A1,B3	B1,B2	-2,-2	B1,B3	-1,-1	-2,-2	A2,N	A2,B1	A1,B1
iteration_1062	A1,B3	A2,B2	A2,A1	B4,B2	A2,A1	B1,B4	A2,B2	-1,-1	B1,B3	A2,B2	-2,-2	-1,-1	A2,B4	B3,B2	A2,B2	B2,N	A1,B2	B2,B1	A2,B1	A2,B1	A2,B1	-2,-2	-2,-2	A2,B3	B2,B2	A2,B2	B2,N	-2,-2	-2,-2	-1,-1	-2,-2	-1,-1	-1,-1	A2,A2	B1,B2	-2,-2	A2,B3	-2,-2	-2,-2	A2,B3	B2,N	A2,B1	B1,B8	A2,B2	N,B5	A2,N	A2,N
iteration_1063	A2,A3	A2,B1	A2,B1	A4,N	A2,A2	-1,-1	A4,B1	A4,B1	A1,B2	A2,A4	A2,B1	A4,B1	A4,B1	B4,B1	N,B1	A3,B1	-1,-1	N,N	A4,B2	B1,B2	A1,A4	A4,B1	A2,A4	B1,B4	-1,-1	A3,B1	B1,B1	-1,-1	A4,A1	A1,B1	-1,-1	A1,B3	A4,B5	A4,B1	A1,N	A1,A4	B5,B3	B5,B3	A4,A1	-1,-1	A2,A2	N,B1	A2,B1	-1,-1	B2,B2	B1,B2	-1,-1
iteration_1064	A3,A1	B2,B2	A3,B2	-1,-1	A1,B2	N,A2	B2,N	A3,B1	A2,B3	B2,N	A4,N	-1,-1	A3,B1	A1,A3	A3,B1	A1,B3	B2,B1	B2,N	N,N	A2,N	-1,-1	A4,B2	A4,B2	A1,B1	A1,B1	B3,B1	B3,B1	A4,N	B1,B1	A2,A2	A4,B1	-1,-1	A4,B1	A2,A3	A4,B1	A4,A2	N,B1	A3,B1	N,B1	A4,A3	A3,B1	-1,-1	A3,A4	A4,B1	-1,-1	A2,B3	A1,N
iteration_1065	N,A2	A3,B1	-1,-1	A1,N	N,B1	A1,B2	N,B1	A1,B1	A2,A3	N,B1	A1,A1	-1,-1	-1,-1	-2,-2	N,N	N,A2	N,N	B2,B1	B2,N	A1,B1	A1,A2	A1,B1	A1,B1	A1,N	N,N	N,N	N,A2	A4,B1	-1,-1	-2,-2	-2,-2	B5,N	-2,-2	A3,B2	-1,-1	-2,-2	A2,B5	N,N	B5,N	N,N	A2,B1	A3,N	A2,N	-1,-1	A4,A1	A4,B2	A2,A2
iteration_1066	A4,A1	A2,B3	A2,A4	A4,B1	A2,A4	A2,B2	-1,-1	A4,A2	-2,-2	A1,B4	A4,B1	A4,A2	-1,-1	-2,-2	A4,B1	A1,B2	A2,B1	A2,B2	-1,-1	A2,B2	-2,-2	-1,-1	A2,B1	-2,-2	A4,B2	A1,B1	-1,-1	A4,N	A4,B1	A1,B1	A4,N	N,B3	-1,-1	B1,B1	A4,B1	A4,B1	N,A4	N,N	-1,-1	N,N	A1,B3	B1,B1	A1,B1	A1,B1	B3,B1	B1,B3	N,B1
iteration_1067	-1,-1	A2,B1	A2,A4	A4,B2	A2,A4	A2,A1	A4,A4	A4,A2	A4,B1	A4,A2	B3,N	A4,A2	A4,B2	A3,N	A4,A2	B2,B1	A4,B2	A4,A2	A4,A2	A4,A2	A4,B1	A2,N	A2,B3	A4,A3	A4,B1	A4,B1	A4,B2	A4,A1	B2,B2	-2,-2	A4,B2	A2,A3	A1,B2	N,A3	A4,B2	-1,-1	A3,B2	N,N	-1,-1	A2,B2	A2,A2	B2,N	A2,B2	A2,N	-1,-1	A3,N	A2,A3
iteration_1068	-2,-2	-1,-1	A1,N	B3,B1	-2,-2	N,B4	N,B1	A1,B3	A1,B4	A1,B1	B1,B1	B3,N	A1,B3	-2,-2	N,B1	A2,A3	B3,N	N,N	N,B1	N,B1	A1,A1	N,B1	N,B1	-1,-1	A2,N	A3,N	A2,B1	B3,N	N,B1	-2,-2	B3,B1	A1,B3	B4,N	B1,B4	B3,B1	-2,-2	A1,N	A1,N	A1,B4	A1,B4	B4,N	B3,B1	B4,B1	B1,B4	A2,N	A2,B1	A1,B4
iteration_1069	A4,B1	B2,B3	-1,-1	A1,A2	A4,B2	B3,B1	-1,-1	A1,N	-2,-2	A1,B1	A2,B1	A1,N	A1,N	B2,B2	A1,N	-2,-2	A1,B1	A1,B3	-2,-2	-1,-1	-2,-2	N,B1	N,B1	A1,B2	A1,N	A1,N	-2,-2	-2,-2	-2,-2	-2,-2	-2,-2	A1,B1	A2,A1	-2,-2	-2,-2	-2,-2	-1,-1	A1,A2	A1,A2	A1,A2	N,B4	N,A2	N,N	B4,N	-1,-1	-2,-2	N,B1
iteration_1070	-1,-1	A2,B3	A2,A1	B1,B2	A2,A1	B2,N	A1,A1	-2,-2	-2,-2	-2,-2	-2,-2	-2,-2	A1,A2	B2,N	A1,A1	B2,B3	-2,-2	A1,B2	A1,N	A1,N	-2,-2	-2,-2	-2,-2	A1,B2	A1,B2	A1,B2	A1,B2	A1,B1	A1,A1	N,B3	A1,A1	B5,N	A1,B1	-1,-1	A1,A1	A1,N	B1,B5	A1,N	N,B1	A1,B5	B3,B1	A1,A1	A1,B3	A1,B3	-2,-2	-2,-2	A1,B1
iteration_1071	A2,B2	N,A2	A2,N	N,N	A2,N	A4,A1	N,N	N,N	A3,B2	N,A2	B1,B2	A2,N	N,N	B3,B1	N,N	A1,A1	N,A2	N,A4	-1,-1	N,A4	A3,N	A2,B1	-1,-1	N,B3	A1,N	A1,N	-1,-1	N,A5	N,B4	N,A5	N,N	N,B5	N,N	B2,B2	-1,-1	N,N	N,N	N,N	N,N	N,B5	B1,B2	A5,B2	B2,B2	A5,B1	-2,-2	-2,-2	B2,N
iteration_1072	-2,-2	-2,-2	B3,N	A3,B2	-2,-2	-2,-2	A3,N	B2,B3	A1,N	A3,B3	-2,-2	A3,N	A3,B3	-2,-2	A3,N	B2,B3	B2,B3	-2,-2	-2,-2	-1,-1	-2,-2	A3,N	-2,-2	-1,-1	B2,N	B3,N	A3,B2	A3,B1	B2,B2	-2,-2	-1,-1	A2,A1	A3,B2	B2,B2	A3,B2	-2,-2	A3,A2	A2,B2	A3,A1	-1,-1	A1,B3	B2,B2	B3,B2	A1,B2	A4,B1	A4,B2	A2,B3
iteration_1073	B3,N	A1,A3	A1,B3	A3,N	A1,B3	B5,N	-1,-1	A1,A3	-2,-2	B3,N	-2,-2	A1,N	A3,B3	B1,B1	A1,A3	-1,-1	A1,A3	A3,B5	A3,B5	-2,-2	-1,-1	-2,-2	-2,-2	A3,B1	-2,-2	-2,-2	-2,-2	N,A2	A3,B1	-2,-2	A3,N	A1,A3	N,B1	B4,N	A3,A2	A3,N	A1,B1	-1,-1	-1,-1	A1,B1	A3,A2	A3,B4	A3,B4	A3,A2	-1,-1	-2,-2	B4,B1
iteration_1074	-2,-2	-2,-2	B2,B1	A2,B2	-2,-2	B2,B2	B2,B2	A2,B2	A3,B2	-1,-1	N,B3	A2,B2	B2,B2	B3,B1	B2,B2	A3,B1	A2,B2	B2,B2	B2,B2	B2,B2	A3,B2	-1,-1	A2,N	B2,B3	A3,B2	A3,B2	A3,B2	A2,B2	A1,B2	B4,N	A2,A1	A1,A1	B2,B2	A2,A1	A2,A1	A2,B4	A1,B2	A1,B2	B2,B8	-1,-1	A4,B1	A2,A2	A2,B1	A4,A2	B2,B3	A2,B2	A1,B1
iteration_1075	A4,A1	B4,N	A1,N	A1,B3	A4,B4	A5,N	A1,B3	B3,N	A1,B1	A1,A1	A3,B1	A1,A1	-1,-1	-1,-1	A1,B3	A1,B1	A1,N	A1,A5	A5,B3	-1,-1	A1,B4	A1,B1	A1,B1	A2,B3	A1,B3	-1,-1	A1,B3	A1,B2	B2,B3	A1,B4	A1,B2	A2,B3	B2,B2	A1,A1	A1,B2	A1,A1	A2,B2	B3,B2	A2,B2	A2,B2	B2,B1	A1,B2	A1,B2	B2,B2	A2,B3	A2,A1	A1,B2
iteration_1076	A3,B2	A4,B1	A3,B1	A3,A3	B1,B2	B2,N	-1,-1	A3,A3	B1,B1	A3,B1	A1,B4	A3,B1	A3,A3	A4,N	A3,B1	B2,B2	A3,A3	A3,B2	-1,-1	A3,N	A3,B1	B4,B3	A1,B1	A3,A4	A3,B2	B1,B2	A3,B2	A3,A2	A3,B2	A3,B1	A3,A2	B3,N	A3,B2	A4,N	A3,B2	A3,A3	B2,B3	-1,-1	B2,B3	A3,N	A3,A1	A4,B2	A1,B2	A3,B2	-1,-1	B2,N	B2,B2
iteration_1077	A4,B1	N,A5	A4,N	B3,N	N,B1	N,B4	A4,B3	A4,N	A1,A1	N,N	B5,N	A4,B3	-1,-1	-2,-2	-1,-1	B4,N	A4,B3	A4,N	B3,N	-1,-1	A1,N	B3,B5	A4,N	-2,-2	A4,B4	N,N	A4,N	A1,B3	B2,N	N,B4	A1,N	N,A3	B3,N	N,B5	A1,B2	N,N	B3,N	-2,-2	N,N	B3,N	A1,B2	B2,B5	A1,B5	-1,-1	A3,B2	B2,N	B5,B3
iteration_1078	A4,N	A1,B1	A1,N	N,A7	A4,B1	N,B4	N,N	-1,-1	-1,-1	-2,-2	N,A2	N,A2	N,A5	N,A2	-2,-2	-2,-2	-1,-1	N,N	N,N	N,B4	A1,N	A2,N	N,N	N,N	-2,-2	-2,-2	-2,-2	N,A2	N,A5	A1,B4	A2,N	A3,A2	N,N	B1,B1	N,N	A1,A2	N,A3	N,A3	N,A2	N,A3	-2,-2	N,B1	N,B1	-2,-2	A1,A3	A1,B1	A3,N
iteration_1079	-1,-1	A3,B2	-1,-1	A4,B2	A2,B2	A1,A4	A3,B2	A4,A3	A2,B1	A4,A3	A1,B4	A3,B2	-1,-1	A1,A3	A3,B2	B1,B2	-1,-1	A1,B2	A1,B2	A1,B2	A2,A4	A3,B4	A1,B2	A1,B2	A3,B1	A3,B2	A3,B1	A1,B2	A4,N	-2,-2	A1,N	N,B3	A1,N	-2,-2	-1,-1	-2,-2	N,N	B3,N	A1,N	-1,-1	-2,-2	-2,-2	B5,B2	-2,-2	-2,-2	-2,-2	N,B5
iteration_1080	-2,-2	-2,-2	N,A6	-1,-1	-2,-2	-2,-2	N,A4	A6,N	-2,-2	N,N	B2,B2	A4,A1	A1,A4	B2,B1	-2,-2	-2,-2	-2,-2	-2,-2	-2,-2	-2,-2	-2,-2	A4,B2	A1,B2	A1,B2	-2,-2	-2,-2	-2,-2	A2,B1	A1,N	B1,B1	A2,A1	B1,B3	A2,N	A1,B1	A2,N	A2,B1	A2,B3	-1,-1	A2,B1	N,B1	-2,-2	A1,N	-1,-1	-2,-2	-2,-2	-1,-1	-1,-1
iteration_1081	B2,B2	A3,N	A3,B2	B2,B4	A3,B2	-1,-1	B2,B2	A3,B2	A4,N	B2,B2	A2,B3	B2,B4	A3,B2	A1,B2	A3,B2	-1,-1	B2,B4	A3,B2	A1,B2	A3,B2	A4,B2	B3,B2	A2,B2	A1,B2	B2,B4	A3,B1	A3,B4	-2,-2	-2,-2	-2,-2	-2,-2	-2,-2	-2,-2	-2,-2	-2,-2	-2,-2	-1,-1	-2,-2	-2,-2	-2,-2	A3,B2	N,B1	-1,-1	A3,B1	-2,-2	-2,-2	N,B1
iteration_1082	A4,N	-1,-1	B3,N	A2,B2	A4,B3	-1,-1	B2,N	A2,N	B2,B1	A2,N	A2,A2	B2,N	A2,B3	N,B5	B2,B3	-2,-2	B2,N	N,N	A3,N	A3,B2	A2,B2	A2,B2	A2,B2	B3,N	-2,-2	-2,-2	-2,-2	A2,A2	B2,B1	-2,-2	-1,-1	A4,B1	-1,-1	A3,B2	A2,B2	-2,-2	-1,-1	A4,A2	A2,B1	A2,B1	B4,B1	A2,B2	A2,B4	B2,B4	B1,B1	B2,B1	A2,A2
iteration_1083	B1,B4	A1,B1	B1,B1	A1,A2	B1,B4	A1,A1	A1,B1	A2,B1	A2,B1	A2,B1	B1,B2	A2,B1	-1,-1	-1,-1	A2,B1	A2,A1	A1,B1	A1,B1	A1,A7	A1,A1	A2,B1	B1,B1	B1,B1	-2,-2	A2,A1	A2,A2	A2,B1	A2,N	A1,B1	-2,-2	N,B1	N,B2	N,B1	A2,B1	A2,B1	N,B1	N,N	N,B2	N,B2	N,N	N,B5	B1,B1	B1,B5	N,B1	A1,B4	B4,B1	N,B1
iteration_1084	B4,N	A3,B2	A3,B4	A1,N	A1,B2	B3,B2	A3,N	A1,B4	A1,B4	B4,N	N,B3	A3,N	A3,A1	A1,B2	A1,B4	B4,B1	A3,A1	A3,B3	A3,B3	B3,N	A1,B4	N,N	N,N	A1,A1	A1,B4	A1,B4	A1,B4	A4,A1	B2,N	A1,B3	A4,B2	A5,N	A1,N	B2,B2	A1,N	A1,B2	A1,A5	-1,-1	N,A5	-1,-1	A5,N	B2,N	A5,B2	A5,N	A2,A2	A2,B2	A5,A1
iteration_1085	N,B4	A2,B2	A2,N	A1,B1	B2,B4	A1,A1	A2,B1	A2,B1	-2,-2	-1,-1	-2,-2	A1,N	A1,A2	A1,B2	N,B1	A4,A1	N,B1	A1,B1	A1,B1	A1,B1	-1,-1	A1,N	-1,-1	A1,A1	A4,B1	A4,B1	-2,-2	B1,B2	A2,A1	N,B2	A2,B1	-1,-1	A2,B1	A4,B1	A1,B1	A2,N	A2,B1	N,B1	A2,B1	A2,N	A4,B1	B1,B1	A4,B1	A4,B1	A2,B1	A4,B1	A2,B1
iteration_1086	B3,B2	A1,B3	A1,B3	A4,B1	A1,B2	A2,N	-1,-1	A1,A4	A3,B2	A1,B1	A5,N	B3,B1	A1,B1	A2,A3	B3,B1	A3,N	A1,A4	A2,B1	N,B1	A2,B1	-1,-1	A5,B1	N,B1	A1,A2	B3,N	N,B1	A3,B3	A4,B1	B1,B1	N,B2	A4,B1	A3,A2	-1,-1	-1,-1	B1,B1	N,B1	A2,B1	A3,B1	A2,B1	A2,B1	A1,A2	A4,B1	A4,A2	A4,A1	A4,A1	A4,B2	A4,B1
iteration_1087	-2,-2	-2,-2	-1,-1	-2,-2	-2,-2	A1,B1	A2,N	-2,-2	-1,-1	-2,-2	-2,-2	-2,-2	-1,-1	B3,B1	A2,N	B4,N	-2,-2	A1,A2	A1,N	A2,B1	-2,-2	-2,-2	-2,-2	A2,B3	A2,B4	A2,B4	N,N	-2,-2	-2,-2	-2,-2	-2,-2	-2,-2	-2,-2	-2,-2	-2,-2	A1,N	-2,-2	-2,-2	-2,-2	-2,-2	A4,B1	A1,A2	A4,A2	A1,B1	-2,-2	-2,-2	-2,-2
iteration_1088	A2,B3	B2,B1	B3,B1	N,B4	A2,B2	A1,B4	B3,N	B3,B4	-2,-2	B3,N	A3,B1	N,B1	N,B1	A4,B1	B4,B1	A2,B1	B1,B4	A1,B3	A1,B3	A1,B3	-2,-2	A3,N	N,B1	A4,B1	A2,B4	B1,B4	-1,-1	N,B4	-1,-1	-2,-2	B4,N	A3,B2	A3,N	A1,A1	N,N	-2,-2	-1,-1	-1,-1	B2,B4	A3,B3	A2,B1	A1,N	N,B1	A2,N	B2,B2	A1,B2	-2,-2
iteration_1089	A2,B2	A2,A2	A2,A2	B4,B3	-1,-1	B3,N	A2,B4	-1,-1	-2,-2	A2,B4	B2,B1	A2,B3	-2,-2	A3,B2	A2,B3	B1,B4	A2,B3	-1,-1	A2,N	B4,B3	-2,-2	B3,B2	B3,B1	A3,B3	A2,B1	B3,B4	-1,-1	A1,B4	-1,-1	N,A2	A1,B4	A1,A1	A1,A1	A2,A3	A1,A1	B4,N	-1,-1	A1,A1	A1,A1	A1,A1	-2,-2	A1,A2	-2,-2	-2,-2	B2,B3	A2,B2	-2,-2
iteration_1090	A1,N	-2,-2	A1,N	A3,B4	-2,-2	A1,B1	A3,A1	A1,B4	N,B3	B4,N	-1,-1	A3,A1	A3,N	A4,B5	B4,N	-2,-2	A3,A1	A1,A3	A1,B1	A1,A3	A1,N	-2,-2	-2,-2	-1,-1	B4,N	-1,-1	-2,-2	A3,B1	A1,B4	-1,-1	A3,B4	A3,A1	A3,B4	-1,-1	A1,B1	-1,-1	A1,B4	A3,A1	A3,B4	A3,A3	N,B1	B1,B2	B2,N	N,B1	-2,-2	-2,-2	B4,B2
iteration_1091	-2,-2	-1,-1	-1,-1	N,N	-2,-2	-2,-2	A1,N	N,A4	A2,B3	A1,N	A1,B4	A1,N	N,A4	-2,-2	A1,N	-2,-2	A1,N	-2,-2	-2,-2	-2,-2	A2,A4	A1,A1	-1,-1	-2,-2	-2,-2	A1,N	-2,-2	B2,N	A5,N	A1,B3	B2,N	B3,B2	A5,N	-1,-1	A5,B2	B3,B2	A5,B3	A5,B3	B3,N	B3,N	A1,B2	A5,N	A3,B1	A1,A5	A1,B2	B2,N	A3,A2
iteration_1092	A3,B1	A1,B3	A1,B1	A2,A3	A1,B1	A2,B2	A3,B1	A1,A2	-1,-1	A1,A2	N,B1	-1,-1	A2,B1	A2,B2	A2,B1	A3,B1	-1,-1	B1,B2	A3,B2	A2,B1	-2,-2	A2,B1	-1,-1	B1,B2	A3,B1	A3,A2	B1,B1	A2,B1	N,A3	-2,-2	N,B1	-1,-1	A2,N	A3,N	A2,N	-1,-1	A2,N	N,N	-2,-2	-2,-2	-2,-2	A1,N	-2,-2	-2,-2	A1,B1	A3,B2	A2,N
iteration_1093	B5,N	A2,A1	A2,B5	A1,B4	-1,-1	A3,N	B5,B4	A2,B4	-1,-1	B5,B4	A2,N	B5,B4	A2,A1	-2,-2	B5,B4	A2,N	A2,A1	A3,B4	A3,B4	-1,-1	A2,N	-1,-1	A2,B4	-2,-2	A2,B5	A2,B4	B4,N	A1,A2	B4,N	A1,N	A2,N	A4,A1	A2,N	-2,-2	A1,N	-2,-2	N,A4	A2,A4	-1,-1	A2,A4	B5,N	A1,N	N,B5	A1,N	-2,-2	-1,-1	N,N
iteration_1094	A1,B1	-1,-1	B1,B4	B1,B1	N,B1	A4,A1	B1,B1	B1,B1	A3,A1	B1,B1	-2,-2	B1,B4	B1,B1	A3,B2	B1,B1	-1,-1	B1,B4	A4,B1	A1,B1	A4,B1	A3,B1	-2,-2	-2,-2	A3,B1	A3,B1	B1,B1	B1,B1	A2,B1	A3,B1	A3,N	A3,B1	A2,B3	A2,B1	A2,N	A2,B1	A3,B1	-1,-1	A2,A2	B1,B3	A2,B1	A2,A2	A2,B1	A2,A2	A2,A2	-2,-2	A2,N	A2,A2
iteration_1095	A5,N	B1,B2	A5,B1	N,N	A5,B2	-2,-2	A5,N	A5,N	B2,B1	N,B1	-2,-2	N,B1	A5,N	-1,-1	N,B1	-2,-2	-1,-1	-2,-2	-2,-2	A5,N	A5,B2	-1,-1	N,B1	B3,N	N,B1	N,B1	N,B1	N,B2	-1,-1	A3,A2	N,N	B2,B2	N,N	A3,N	B2,N	N,A3	N,B2	-1,-1	N,B2	N,B2	A2,B1	A3,B2	A3,B1	A2,B2	-2,-2	-2,-2	N,B1
iteration_1096	-2,-2	-2,-2	A4,A1	A1,B2	-2,-2	B2,N	A4,B2	A1,B2	B3,N	A4,B2	-1,-1	A1,A4	A1,A1	-2,-2	N,N	B1,B4	A1,A1	B2,B2	B2,N	B2,N	A1,B3	A4,B2	A4,B2	-1,-1	A4,B1	A1,B1	-1,-1	A1,A1	B2,N	A4,A1	A1,B2	A3,A2	A1,N	-2,-2	A1,N	A1,A4	N,A3	-2,-2	-2,-2	-2,-2	N,A4	-1,-1	N,N	N,N	-1,-1	-2,-2	N,N
iteration_1097	A1,B4	B4,B1	B4,B1	A3,N	A1,B4	-2,-2	-2,-2	-2,-2	-2,-2	-2,-2	-2,-2	-2,-2	B3,B4	A3,A2	-2,-2	-2,-2	-2,-2	-2,-2	-2,-2	-2,-2	-2,-2	N,B1	-2,-2	A3,B3	-2,-2	-2,-2	-2,-2	A3,B2	N,B3	B1,B1	B2,N	A1,A1	B2,N	A1,A3	B2,B3	N,B1	A1,B2	A1,N	A1,B2	A1,B2	-1,-1	A1,B2	A1,B4	A1,B4	A4,B1	-1,-1	B4,B2
iteration_1098	-2,-2	-2,-2	-1,-1	A4,B1	N,B1	A1,B2	A4,B3	B1,B3	A1,B2	B1,B1	A2,B2	A4,B3	B1,B1	-1,-1	B1,B3	A2,A2	A4,B3	B3,B2	A4,A1	A4,B2	A1,B1	A4,B2	A2,B3	A4,B1	A2,B1	A2,B3	A2,B1	A3,B1	A4,N	A2,B1	A4,B1	A4,B1	A3,N	A2,B3	A3,N	A2,B1	N,B1	A4,N	A4,A3	A4,N	-2,-2	A2,N	-2,-2	-2,-2	-2,-2	A2,A2	-1,-1
iteration_1099	-1,-1	B2,N	A2,B2	B2,B2	N,N	-1,-1	A2,B2	B2,B2	B4,B1	-1,-1	A2,A2	A2,B2	-1,-1	-2,-2	B2,B2	A1,B4	B2,B2	A2,B2	A2,A2	B2,B1	B2,B4	A2,B2	A2,A2	-1,-1	A1,B2	-1,-1	B4,B2	A1,B2	-1,-1	A1,A2	A1,B2	A1,B2	A1,B2	A5,N	A1,B2	A1,A1	A1,A1	A1,A1	A1,A1	A1,A1	-1,-1	A5,B3	A1,B1	A1,B1	-2,-2	-2,-2	-1,-1
iteration_1100	B5,N	-1,-1	A1,B5	A1,B4	A1,B5	B1,B4	A1,B5	A1,A1	A3,A1	B5,B4	A1,B3	B5,B4	A1,B5	A4,N	-1,-1	A3,N	A1,B4	B5,B1	A1,B4	A1,B1	A1,A3	B3,B5	B3,B4	A1,A4	A3,B4	B4,N	A1,N	A1,A1	B4,B1	A2,B3	A1,B4	A1,A1	-1,-1	A3,B1	A1,B4	A1,N	A1,A1	A1,B1	A1,B1	A1,A1	A2,A1	A1,A3	A2,A1	A3,A1	N,B1	A3,N	A1,A2
iteration_1101	-2,-2	-2,-2	B3,N	A2,N	-1,-1	A2,B1	A2,B3	N,A2	A1,B3	A2,N	B5,N	A2,B3	N,N	A4,B1	A2,N	A3,B2	B3,N	A2,B1	A2,B3	A2,A2	A1,N	A2,N	A2,B5	N,B1	B2,N	A3,A2	A2,B2	B2,N	A2,A3	-2,-2	A3,N	A3,B2	A2,B2	-2,-2	A3,B2	A3,N	B2,B2	B2,B2	A1,N	A2,B2	B2,N	-1,-1	A1,B2	A1,N	-2,-2	-1,-1	B2,B2
iteration_1102	B2,B1	A2,B3	A2,B2	B2,B1	B3,B1	A1,B1	B2,B1	B2,B1	N,A3	-1,-1	A2,B2	-1,-1	A2,B2	B4,N	B2,B1	A2,B2	-1,-1	A1,B2	-1,-1	A1,A4	N,B1	A2,B2	B2,B2	A2,B4	B2,B1	B2,B1	A2,B2	A1,B2	A2,B1	A2,A1	B2,B1	-1,-1	A1,B1	A1,A2	B2,B1	A2,B2	A1,B2	-1,-1	A1,A2	A1,B2	B4,N	A1,B2	A1,N	A1,B4	A4,B1	A4,A1	A1,B2
iteration_1103	-2,-2	A1,B1	A3,B1	-1,-1	-1,-1	-1,-1	N,B1	-1,-1	-2,-2	A3,N	N,A4	N,B1	A3,N	-2,-2	N,B1	-2,-2	A3,N	N,B1	A1,B1	-1,-1	-2,-2	N,N	N,B1	-2,-2	-1,-1	-2,-2	-2,-2	B4,N	N,B1	A2,B2	B4,B1	A3,A2	B4,N	B1,B4	N,B1	B2,B4	A3,N	-1,-1	A2,N	A3,B4	-2,-2	B1,B4	-2,-2	-1,-1	A1,A2	A1,B1	-1,-1
iteration_1104	A2,B2	A3,B2	-1,-1	A1,N	A3,A2	B2,B1	A2,N	-2,-2	-2,-2	-1,-1	-2,-2	-2,-2	A3,A1	A3,B1	-1,-1	B3,B1	-2,-2	A2,B2	B2,N	B2,N	-2,-2	-2,-2	A1,N	A3,B1	-1,-1	A3,B1	A1,B3	A1,B2	B5,N	B3,N	A1,B5	-1,-1	-1,-1	A1,B1	N,B1	A1,B3	A2,B2	-2,-2	-2,-2	A2,B5	A3,A2	B1,B2	-1,-1	A3,B1	-2,-2	-1,-1	A2,A2
iteration_1105	A1,B1	A2,B3	-1,-1	A2,B2	A1,B3	A3,N	A2,B2	A2,B1	B2,B2	A2,B2	B4,N	-1,-1	N,B1	A2,B3	A2,B2	A1,B4	A2,A2	A2,A3	A2,A3	A2,A3	B1,B2	A2,B4	A2,B4	B3,B2	A2,B4	B4,B2	A1,A2	B2,B2	A2,A2	A4,B1	A2,B2	A1,A4	A2,B2	B3,B2	A2,B2	A2,A4	A1,B2	A1,B2	A4,B2	A4,B2	A1,B3	B2,B3	B3,B3	A1,B2	N,B1	-1,-1	B2,B3
iteration_1106	A2,B3	N,A5	A2,N	-1,-1	A2,A5	A2,B3	A1,N	N,B1	A1,N	-1,-1	A1,B1	-1,-1	A2,B1	-1,-1	A2,B1	A3,A1	-1,-1	A2,A1	A3,B5	B3,N	A1,B1	A1,N	N,B1	A2,B1	A2,A3	A3,B1	A2,A1	A1,A2	A1,B1	A4,N	A1,B1	-1,-1	A2,B1	B2,B3	A1,B1	A1,A4	A2,B3	-1,-1	B1,B3	B1,B3	N,B3	A1,B3	A1,N	B3,N	A1,A2	A1,B2	-1,-1
iteration_1107	A5,N	A3,B1	A5,B1	A1,N	N,B1	B2,N	A5,A1	A5,N	-2,-2	-1,-1	A1,B3	A5,A1	A5,A1	-2,-2	A1,B1	A3,B1	A5,N	A5,B2	A5,N	-1,-1	-2,-2	A5,B3	A1,B3	-2,-2	B1,B1	B1,B1	A4,B1	A1,B4	A3,N	B1,B1	A3,B4	A2,B1	A1,A3	A2,A1	A3,B4	B4,B1	A2,A3	A2,A1	A3,B1	A1,B1	B1,B3	A3,A2	A3,B1	A3,B1	A2,B3	A2,B3	A3,A2
iteration_1108	B1,B2	A2,A2	A2,B1	A3,B3	-1,-1	A1,A4	A2,B3	A3,B1	B4,B1	A2,B3	N,A2	A2,A3	B1,B3	-2,-2	A2,B3	N,A5	B1,B3	A2,A1	A2,A4	A1,B3	A3,B4	A2,N	A2,N	-2,-2	A2,N	A2,A5	A2,N	A3,B1	A1,B3	N,A5	B1,B3	B2,B2	A3,B3	B4,N	A3,B3	N,B1	A3,B2	A3,B2	A3,B2	-1,-1	A3,B1	B3,B4	B1,B4	B1,B4	A1,N	A1,B4	B2,B4
iteration_1109	B3,B2	-1,-1	A2,B3	A2,B5	A1,B2	-2,-2	B3,B5	A2,A2	A1,B4	-1,-1	B5,N	A2,A2	A2,A2	N,A3	A2,A2	A1,B3	A2,B5	-2,-2	-2,-2	-1,-1	-1,-1	A2,B5	A2,B5	A2,N	A1,A2	A1,A2	A2,B3	B5,N	A2,A1	-2,-2	A1,N	A4,B1	A1,N	A4,B1	A1,N	-2,-2	A1,B1	A4,A1	A4,B5	A1,B1	A1,N	N,B1	N,N	-1,-1	B2,B2	A4,B2	N,B1
iteration_1110	-2,-2	-2,-2	A5,N	A3,B3	-2,-2	A2,B1	A3,N	A5,B3	A2,A2	A3,A5	A3,B2	-1,-1	B3,N	A2,B3	-1,-1	N,B5	A5,B3	A2,N	N,B1	A2,N	A5,A2	-1,-1	A3,N	B3,N	B5,N	N,N	B5,N	B3,N	A3,A2	A1,A4	A2,N	B4,N	-1,-1	A1,A1	A2,N	A1,N	A2,B4	B4,N	-2,-2	A2,B4	A3,B1	A1,N	-1,-1	A3,N	N,A2	A1,N	A3,B4
iteration_1111	B3,B1	A4,N	A4,B3	N,B1	N,B1	A3,B2	B3,N	A4,N	-2,-2	B3,B1	-2,-2	B3,N	B3,B1	-1,-1	A4,N	B2,B3	A4,N	A3,B3	A3,B3	B2,N	-2,-2	-2,-2	-2,-2	-2,-2	B3,N	A4,B3	A4,B2	-1,-1	-2,-2	-2,-2	N,B1	-2,-2	N,B1	A1,B2	N,B4	-2,-2	N,B1	N,B1	N,B1	A1,N	A3,A1	B2,N	A3,B2	A3,B2	A2,A2	A1,A2	B2,B1
iteration_1112	-1,-1	A3,B2	A3,N	A3,B1	A3,N	A1,A2	A3,B1	A3,B1	-2,-2	A3,A3	A3,A1	A3,A3	N,B1	-1,-1	A3,N	A1,B2	N,B1	A1,B1	A3,A2	A3,A1	-1,-1	A3,A3	A3,A3	-2,-2	A3,B2	B2,N	A3,B2	A3,N	B1,B4	-2,-2	-1,-1	A2,B2	B4,N	-2,-2	N,B1	-2,-2	-1,-1	A2,B4	B2,N	B2,B4	-1,-1	A2,A3	A2,B3	A2,B3	-2,-2	-2,-2	A2,N
iteration_1113	-1,-1	-2,-2	N,B1	N,B2	-2,-2	A1,B1	N,N	B2,B1	A4,N	B1,B2	A2,B2	N,N	N,N	N,A2	N,N	A1,A2	N,N	-1,-1	A1,N	A1,N	A4,B2	A2,N	A2,N	N,N	A1,N	N,A2	N,A2	A3,N	B3,B2	A1,A4	-1,-1	B2,B3	A3,B3	A2,B3	A3,B2	A1,B3	B3,B3	B3,B2	A3,B2	A3,B3	A1,B3	A2,B2	A2,B3	A2,A1	B2,B2	A2,B2	A2,B3
iteration_1114	-2,-2	-2,-2	-2,-2	-2,-2	-1,-1	A4,B1	B3,B2	-2,-2	-2,-2	-2,-2	A1,A1	B5,B3	B5,B3	A1,A4	-2,-2	-1,-1	-2,-2	A4,B3	B1,B3	B1,B3	-1,-1	A1,B5	-1,-1	A1,B5	-2,-2	-2,-2	-2,-2	-2,-2	-2,-2	-2,-2	-2,-2	B3,B1	B3,B2	A2,B1	N,B1	-2,-2	B3,B3	B3,B3	B3,B3	B2,B1	A1,A1	A2,N	A1,N	A1,N	B2,B3	B1,B2	A1,B3
iteration_1115	-2,-2	-2,-2	A1,N	N,B1	A1,N	B1,B1	A1,N	N,B1	A2,B2	A1,B1	N,A3	A1,N	-2,-2	-1,-1	A1,N	-1,-1	A1,N	N,B1	N,B1	N,B1	A2,N	N,N	A3,N	-2,-2	A1,N	A1,N	-2,-2	A3,B1	A3,N	-2,-2	-1,-1	A1,B2	A3,N	-1,-1	A3,A3	-2,-2	A1,A3	A3,B2	A1,A3	B2,N	N,A3	A3,A1	A1,N	A1,A3	A2,B2	A2,B3	A1,A1
iteration_1116	-2,-2	-2,-2	A2,N	A1,B2	-2,-2	N,B1	B2,N	A1,A2	B4,B1	A1,A2	-2,-2	A1,A2	A1,A2	-1,-1	B2,N	A1,B2	A1,A2	-2,-2	B2,N	N,N	A1,B4	-2,-2	-2,-2	-2,-2	B2,N	B2,N	B2,B2	B2,B1	A1,A2	B2,N	A1,B2	A4,B1	A2,B1	B1,B4	A2,B1	A1,B2	A2,B1	B1,B1	A2,A4	A4,B1	N,B5	B1,B1	N,B1	-1,-1	A2,B1	B1,B1	A2,N
iteration_1117	-1,-1	-1,-1	A2,B1	A3,A1	-2,-2	-2,-2	A2,A3	-1,-1	B2,N	A1,B5	A2,B1	A2,A3	A3,B5	N,A5	A1,B5	B1,B3	A1,B5	-2,-2	-2,-2	-2,-2	A2,B2	A2,A2	-1,-1	B5,N	A1,B1	A1,B1	A1,B1	-2,-2	-2,-2	B5,N	A3,A1	-2,-2	-2,-2	B2,B2	A1,A3	A3,B5	A4,A1	-2,-2	-2,-2	A1,N	-1,-1	A1,B2	A4,B2	B2,N	B1,B1	B2,B1	A4,A4
iteration_1118	-2,-2	-2,-2	A1,A2	B1,B1	-2,-2	B1,B2	A2,B1	-1,-1	A1,B3	A1,B1	B4,N	A2,B1	A1,B1	-1,-1	B1,B2	-2,-2	A2,B1	B1,B1	A2,B1	B1,B1	B3,B1	A2,B4	A2,B4	N,B1	-2,-2	-2,-2	-2,-2	B1,B4	-1,-1	-2,-2	-2,-2	-1,-1	B4,B1	A5,N	B4,B4	-2,-2	A2,B4	-2,-2	-2,-2	-2,-2	B1,B2	A5,B4	A5,B1	B4,B2	-2,-2	-2,-2	A2,B1
iteration_1119	-2,-2	-2,-2	B2,N	A2,B2	-1,-1	A3,A1	-1,-1	A2,N	-2,-2	A2,N	A1,B3	A2,B2	B2,B2	B2,B1	A2,N	A2,B2	A2,B2	A3,B2	-1,-1	-2,-2	-2,-2	A2,B3	B3,B2	B2,B2	B2,N	B2,N	A2,B2	A2,N	A2,B2	A2,A1	A2,A2	B1,B1	A2,B2	A3,N	A2,A2	A2,A2	B2,B1	A2,B1	A2,B1	-1,-1	A1,A1	A2,A3	A2,A1	A1,A3	B2,N	A3,B2	A2,B1
iteration_1120	A3,N	B2,B2	A3,B2	A2,A5	A3,B2	-2,-2	A3,A2	-1,-1	-1,-1	A5,B2	A2,B1	A3,A5	A2,B2	A1,B2	A2,B2	A4,N	A3,A5	-1,-1	-2,-2	-2,-2	-2,-2	A3,B1	A2,A3	B2,B2	A2,N	A2,A4	A4,B2	-2,-2	-2,-2	B1,B3	-1,-1	-1,-1	-1,-1	-2,-2	-2,-2	A2,B1	A5,B2	A2,B2	A2,B2	-1,-1	A2,B2	-1,-1	A2,A2	-1,-1	-2,-2	-2,-2	A2,B2
iteration_1121	A2,B1	A2,A2	A2,B1	A3,B2	A2,A2	A1,A2	A3,B1	B1,B2	A2,B1	A3,B1	B5,N	A3,B1	B1,B1	-2,-2	B1,B2	-2,-2	A2,B2	A2,B1	A3,A2	A1,B1	A2,B2	A3,B5	B1,B5	-2,-2	-2,-2	-2,-2	-1,-1	-1,-1	A3,B1	A1,A2	A3,B2	A1,A3	A3,N	B2,N	B1,B2	A3,A1	A3,A3	A3,A1	A3,A3	A1,N	A5,N	B2,N	A5,N	A5,B2	A2,A3	A2,B2	A3,N
iteration_1122	A1,A2	B4,B1	A1,B4	A2,A4	A1,B4	-1,-1	A1,A4	-1,-1	B3,B2	A1,A2	A2,N	A4,B4	-1,-1	B1,B1	A4,B4	A1,A1	A1,A4	-2,-2	A1,N	-2,-2	A4,B3	A4,A2	B4,N	A2,B1	A1,B4	A4,A1	A4,A4	A2,B2	A1,A4	-1,-1	-1,-1	-1,-1	A2,A4	-1,-1	A1,B2	-2,-2	A2,B1	-1,-1	-2,-2	A2,B1	A3,B2	-1,-1	A3,B2	B2,B2	A4,B1	A1,B1	B2,B1
iteration_1123	A5,N	B2,B2	A5,B2	B1,B1	B2,N	A3,A2	B2,B1	B2,B1	N,A5	B2,B1	A1,B1	B2,B1	B2,B1	-2,-2	B2,B1	A1,B1	-1,-1	A2,B2	A2,B1	A3,B2	N,B1	-1,-1	A1,B2	-2,-2	A1,B1	A1,B1	B1,B1	B4,B1	N,B1	-2,-2	N,B1	A2,A1	B4,N	A3,B1	N,B1	-1,-1	N,A2	A2,B4	A1,B4	A2,B4	N,A4	A3,N	N,N	-1,-1	N,B2	A3,N	N,N
iteration_1124	A3,N	A1,B2	A3,B2	B3,B2	A1,N	-1,-1	A3,B3	A3,B2	A1,B3	B2,B2	B5,N	A3,B3	A3,B3	-1,-1	B2,B3	-2,-2	A3,B3	A2,B3	A3,A2	A3,A2	A3,B3	B3,B5	B3,N	A3,A1	-2,-2	-2,-2	-2,-2	B3,B2	B3,B1	A4,N	-1,-1	A1,B3	B3,B3	A3,A1	B1,B2	A4,B3	B3,B3	B3,B3	B3,B3	-1,-1	B1,B4	A3,B1	B1,B1	A3,B1	-2,-2	-1,-1	B1,B3
iteration_1125	N,A4	N,A4	N,N	A1,A1	N,N	B3,B1	A1,N	A1,N	-2,-2	A1,N	A1,B1	-1,-1	A1,N	A2,B1	A1,N	B4,B1	A1,N	-1,-1	B3,N	A1,B3	-1,-1	A1,N	A1,B1	-1,-1	A1,B4	A1,B4	A1,B4	A1,N	A4,A1	-1,-1	A1,A4	A1,A4	A1,A1	A4,N	A1,A1	A1,B2	A1,A1	A1,A4	A1,A1	A1,A4	A2,B3	-1,-1	B3,N	B3,N	-1,-1	A4,B1	A1,B3
iteration_1126	-1,-1	-2,-2	A1,N	A1,B3	-2,-2	-2,-2	B3,N	-1,-1	-2,-2	A1,N	A1,B4	-1,-1	B3,N	-1,-1	A1,N	-2,-2	A1,B3	-1,-1	-2,-2	B3,N	-2,-2	A1,A1	-1,-1	N,N	-2,-2	A1,N	-2,-2	A1,B2	B3,N	A1,N	A1,B3	-2,-2	B2,B3	N,B4	-1,-1	A1,B3	-2,-2	-2,-2	-2,-2	-2,-2	N,B1	-2,-2	-1,-1	-2,-2	-1,-1	N,N	-2,-2
iteration_1127	A1,A1	-1,-1	-1,-1	A1,A1	A1,B4	A3,A2	A1,A1	A1,A1	-2,-2	-1,-1	A2,N	A1,B2	A1,B2	A1,B4	-1,-1	A1,B4	-1,-1	A1,A2	-1,-1	A1,A3	-1,-1	B2,N	A2,B2	B2,B4	A1,A1	A1,B4	A1,A1	A1,A1	-1,-1	A1,N	A1,A1	A2,B1	A1,A1	N,A5	A1,A1	A1,A1	A1,B1	A2,A1	A2,A1	A1,B1	A3,B1	A1,N	A3,N	A3,N	-1,-1	A1,N	A1,A3
iteration_1128	A3,B2	N,B3	B2,N	A1,N	B2,B3	B2,B2	A1,A3	-2,-2	-2,-2	B3,N	-2,-2	-2,-2	B3,N	A2,B1	-1,-1	A2,B1	A1,B3	A1,B2	A3,B2	A1,B2	-2,-2	-2,-2	-2,-2	N,B1	B1,B3	A2,A1	A1,B1	B3,N	A1,A1	-1,-1	A1,B3	B3,B2	A1,N	A2,B3	A1,B3	A1,A2	A1,B2	A1,B3	B2,N	B2,N	A1,N	-1,-1	A2,A1	-2,-2	B4,N	B3,B4	A2,B2
iteration_1129	-1,-1	-2,-2	A1,N	A1,B1	A1,N	A3,B2	A1,A1	N,B1	-2,-2	N,B1	A1,B4	N,B1	A1,B1	A1,B2	A1,A1	B2,B2	A1,A1	A5,B1	A1,B2	A1,B2	-2,-2	B4,B1	A1,B1	A1,A1	A1,B2	A1,B2	A1,B2	A1,B3	B1,B3	A1,N	B3,B3	A2,B2	A1,B3	A2,B1	B3,B3	B3,N	A2,B3	B3,B2	A2,B3	-1,-1	A2,A2	A2,B3	A2,B3	A2,A2	A4,N	A2,A4	-1,-1
iteration_1130	B1,B2	A2,A1	A2,B1	A1,B4	A2,B2	N,A3	A2,A1	A2,A1	B3,B6	A2,B4	A1,B1	A1,B1	A1,B1	-2,-2	B1,B4	A2,B2	A2,A1	A1,N	A2,N	A2,A3	A2,B3	A1,B1	-1,-1	-1,-1	B2,B1	B2,B4	A2,B4	-1,-1	A1,A2	N,B2	A1,B4	A1,B1	A1,B4	B1,B2	A2,B4	A1,N	-1,-1	B4,B1	B4,B1	A1,B4	A1,B3	B4,B2	A1,B2	B3,B4	A1,B3	B3,B1	A1,A1
iteration_1131	B5,N	A3,B2	B2,B5	A1,N	B2,N	A3,A2	A1,B5	A1,B2	-2,-2	B5,N	-2,-2	B2,N	A1,B5	A3,B2	B2,N	A1,A3	B2,N	A1,A2	A1,A3	A1,A3	-1,-1	B2,N	-2,-2	A3,B2	A1,N	A3,N	A1,N	-2,-2	-2,-2	-2,-2	A1,N	A2,A2	A1,N	-2,-2	-1,-1	-2,-2	N,A2	-1,-1	A2,N	A2,N	A4,A1	B4,N	A4,B4	A4,N	-2,-2	A1,N	A4,N
iteration_1132	A1,B1	B4,B1	A1,B4	B3,B3	A1,B1	A1,B2	A1,B3	B4,B3	-2,-2	A1,B3	A2,B1	A1,B3	-2,-2	A1,B1	A1,B3	A3,A2	-1,-1	-1,-1	B3,B2	A1,B2	-2,-2	A1,B1	-1,-1	A1,B3	A1,A2	A3,B3	A1,A2	B3,N	A1,B3	N,A5	B3,N	A3,B1	A1,N	B2,B2	A1,N	N,N	N,B1	A3,A1	N,B1	N,B1	A1,A1	A1,B2	A1,A1	A1,A1	N,B4	B2,N	A1,N
iteration_1133	N,B1	A3,B1	A3,B1	A1,B5	A3,N	A3,A1	A3,B5	A3,B5	A1,B1	B1,B5	B3,N	A3,A1	A3,B5	A1,B3	A1,B1	A1,B4	A1,B1	A3,B1	-1,-1	B5,B1	A3,B1	A3,N	A3,B3	A3,A1	A1,A1	B4,B1	-1,-1	-1,-1	B5,N	A1,A1	B5,B1	A3,B1	N,B1	-2,-2	N,B1	A1,B5	B1,B1	A3,N	N,B1	A3,N	-2,-2	-2,-2	B2,B3	-2,-2	-2,-2	-2,-2	B1,B2
iteration_1134	A1,A4	A1,B3	A1,A1	N,B1	A1,B3	A1,B2	-1,-1	A1,B1	-1,-1	A1,B1	-2,-2	A1,B1	A1,B1	A3,N	A1,N	N,A3	A1,B1	A1,A1	A1,B2	B2,B1	A1,N	B1,B2	B1,B2	A1,A3	A3,N	N,N	A3,N	A4,B1	N,B3	A1,A1	A4,N	-2,-2	B1,B3	B5,N	A4,N	A1,N	-2,-2	-2,-2	-2,-2	-2,-2	N,B3	N,B5	-1,-1	N,N	A2,A3	A2,B5	-2,-2
iteration_1135	A2,B3	A2,B3	B3,B3	A3,B2	A2,B3	-2,-2	B2,B3	B2,B3	A2,N	A3,B3	A3,N	B2,B3	A3,B3	A5,N	B2,B3	A2,A2	B2,B3	-2,-2	-2,-2	-2,-2	A2,B2	A3,B2	A3,B3	A5,B3	A2,B3	A2,B2	A2,B3	B2,B2	A3,A1	A5,B2	A3,B2	A2,N	A3,B2	-1,-1	-1,-1	A3,A3	A3,A2	A3,A2	B2,N	A3,N	A4,A1	A1,B1	-1,-1	A4,B1	-2,-2	-2,-2	-2,-2
iteration_1136	A2,N	A1,B1	A2,B1	-1,-1	A2,B1	-2,-2	A2,A1	A1,B1	-1,-1	A2,A1	A1,B2	N,B1	N,B1	A1,A4	N,B1	N,B1	A2,A1	-2,-2	-2,-2	-2,-2	B1,B1	B2,B1	A1,B1	A1,B1	N,B1	N,B1	-1,-1	N,B1	A1,A1	A2,A2	A1,B1	-1,-1	A1,B1	A2,B1	-1,-1	A1,A2	A1,A2	A2,B1	A2,B1	A1,B2	A2,A3	A1,B1	A1,A3	A1,A2	-2,-2	A2,A2	A3,A2
iteration_1137	A1,A1	B2,B3	A1,B2	A4,N	A1,B3	B1,B1	B2,N	A1,A4	N,A5	A4,B2	-1,-1	A4,B2	A4,B2	A2,A2	A1,N	B2,N	A4,B2	-1,-1	N,B1	B1,B2	A1,N	A4,B1	A4,B2	A2,B2	A1,B2	-1,-1	A1,N	A4,B1	B4,N	-1,-1	A4,B4	B3,B2	N,B1	A2,B2	A4,B4	A4,B2	N,B3	-2,-2	N,B1	N,B2	B3,B2	A4,A2	A4,B3	A4,B3	N,A2	A2,N	A4,N
iteration_1138	-1,-1	A4,B1	A4,A4	A5,B2	A4,B1	A2,A2	A4,B2	A4,B2	A3,B2	A5,A4	-2,-2	A5,A4	A4,B2	B2,B2	A5,A4	N,A2	A5,A4	A2,B2	A2,B2	A4,A2	B2,B2	-2,-2	-2,-2	A4,B2	A4,N	-1,-1	N,A5	A2,B2	A5,N	A1,B3	A2,N	A5,N	-1,-1	A2,B3	A2,A5	A1,N	A5,B2	-1,-1	A5,N	A5,N	A2,N	A2,B3	B3,N	A2,B3	A2,A1	A2,A2	A5,N
iteration_1139	-2,-2	-2,-2	N,B2	B3,B1	-2,-2	A5,N	N,B1	-1,-1	-2,-2	-1,-1	-2,-2	-2,-2	-2,-2	-2,-2	N,B1	-2,-2	-2,-2	A5,B1	A5,N	N,B1	N,B1	-2,-2	-2,-2	-2,-2	N,B1	-2,-2	N,B1	A1,B3	A2,B1	A2,B3	B3,B1	A2,A2	B3,B1	B1,B4	A1,B1	A2,B3	A2,B1	A2,B1	A2,B1	A2,B3	A1,A1	B1,B4	A1,B1	-1,-1	-1,-1	A1,B1	A1,A2
iteration_1140	-2,-2	-1,-1	N,B1	B1,B5	-1,-1	-1,-1	B1,B5	N,B1	-2,-2	B1,B1	N,B3	B1,B1	B5,B1	A4,B1	N,B1	A1,B2	B1,B5	A3,B5	A2,B5	A3,B1	A5,B1	N,B1	N,B1	A4,B5	-1,-1	B2,N	A1,B1	A1,B1	B5,N	-2,-2	-1,-1	B4,B1	N,B1	N,B3	-1,-1	-1,-1	N,B4	N,B1	B1,B1	N,B1	A2,B1	N,N	A2,N	N,B1	B1,B1	N,B1	N,N
iteration_1141	-1,-1	-2,-2	B2,B3	B2,B1	-2,-2	-2,-2	B3,B2	B2,B2	A3,B2	B2,B1	-1,-1	B3,B2	B3,B2	A1,A3	-1,-1	-2,-2	B2,B1	-2,-2	-1,-1	-2,-2	A3,B2	-2,-2	-2,-2	A1,B3	-2,-2	-2,-2	-2,-2	A1,B2	B1,B1	A1,A1	B2,B1	A1,N	B2,B1	-1,-1	B2,B1	A1,B2	-1,-1	N,B1	A1,B1	A1,B2	B4,B1	A1,B2	A1,B1	A1,B4	A1,B3	A1,B3	A1,B1
iteration_1142	-1,-1	-2,-2	N,A2	A1,N	-2,-2	-2,-2	A2,N	A1,N	-2,-2	A2,N	A2,B1	N,N	A1,N	B1,B1	A1,N	B4,N	A2,N	A2,N	-2,-2	-1,-1	-2,-2	A2,N	A2,N	A1,B1	A1,N	A1,B4	B4,N	A1,A1	B5,N	N,B2	A1,B5	-1,-1	-1,-1	A1,B3	A1,N	A1,N	-2,-2	-2,-2	-1,-1	-2,-2	A2,B3	A1,N	-1,-1	A2,A1	A2,A1	A2,B3	-2,-2
iteration_1143	-2,-2	-2,-2	A2,A1	-1,-1	-2,-2	B1,B3	A1,A2	-2,-2	-1,-1	-2,-2	A1,B2	A2,A2	-2,-2	-2,-2	A2,A1	B2,B2	-2,-2	A1,B1	A2,B1	A1,B1	-2,-2	A1,A2	A1,A2	-2,-2	A1,B2	A1,B2	A2,B2	A2,B1	A2,B1	A2,A2	A2,B1	A1,A1	A2,B1	B1,B1	A2,B1	A2,A2	A2,A1	A1,B1	A2,A1	A2,A1	B5,N	B1,B1	B1,B5	B1,B5	A4,N	A4,B1	-2,-2
iteration_1144	A1,A2	A1,A3	A1,A1	N,B1	A1,A1	A3,B2	A1,B1	A1,B1	B5,N	A1,A4	-2,-2	A1,N	A1,N	-2,-2	A1,B1	A2,A3	A1,N	A1,A3	A1,A3	A1,B2	A1,B5	-2,-2	-2,-2	-2,-2	A3,B1	A1,A3	A2,B1	-2,-2	-2,-2	A2,A2	B2,B1	A3,B2	-1,-1	N,B1	N,B1	A2,B2	A3,N	A3,N	B2,N	A3,N	N,B5	B1,B1	N,B1	B1,B5	A1,B4	B4,N	A3,B1
iteration_1145	B2,N	A3,B1	-1,-1	A2,B3	A3,B2	-2,-2	B3,B2	-1,-1	-2,-2	B3,B2	B1,B1	A2,B1	B3,B1	A4,A1	A2,B1	A2,B2	B3,B2	-2,-2	-2,-2	-2,-2	-1,-1	-1,-1	A2,B1	A4,B1	A2,B2	A2,B2	A2,A2	A2,B3	B3,N	A1,B1	A2,N	-1,-1	A2,B3	A1,B3	B3,B1	-1,-1	B3,B5	B3,N	A2,B5	A2,B5	N,B2	A1,A2	A1,N	A2,N	A1,A1	A1,B3	B5,N
iteration_1146	B1,B2	A2,B3	B3,B1	A1,A2	N,B1	A3,B1	A1,B3	A2,B3	-1,-1	A2,B3	A1,A1	A1,B3	A1,B3	A2,B2	A2,B3	A2,A3	A1,B1	A1,A3	B3,B1	A1,B1	A2,B4	A1,A1	A1,B3	A1,B2	A2,A2	A2,A2	A2,B3	A1,N	A2,A3	-2,-2	-2,-2	A2,A1	A1,A3	-2,-2	N,A2	N,B1	A2,A1	A1,A1	A3,A2	A3,A2	-2,-2	-2,-2	B3,N	-2,-2	-2,-2	-2,-2	A2,B3
iteration_1147	A1,A2	B4,N	A1,B4	-2,-2	A2,B4	N,B2	A2,B3	B4,B2	A5,N	B4,B2	A4,B1	A1,N	A1,N	-1,-1	A1,N	B2,B2	A1,N	B3,B3	N,N	N,N	A5,B4	N,B1	A4,A1	A1,N	-1,-1	A1,B2	B2,N	-2,-2	-2,-2	A1,B1	B3,B2	-2,-2	-2,-2	B3,B2	-2,-2	B1,B3	-2,-2	-2,-2	-2,-2	-2,-2	-1,-1	-2,-2	-2,-2	-2,-2	A1,B4	A1,B3	-2,-2
iteration_1148	B2,B3	N,B1	B2,B1	A5,B1	-2,-2	A2,A1	B1,B2	B1,B2	A3,B2	A5,B2	-2,-2	-1,-1	B1,B2	A2,A3	B1,B1	N,A3	B1,B1	-1,-1	A1,B1	A2,B1	B2,B1	-2,-2	-2,-2	A2,B2	N,B1	N,B1	N,B1	A5,N	B1,B1	A1,A1	N,B1	A2,N	N,B1	A1,N	A5,B1	A1,B1	N,B1	N,N	A2,B1	N,N	-1,-1	A5,A5	A5,A1	A5,A1	-2,-2	-2,-2	A5,B1
iteration_1149	A2,A2	A1,B4	A1,A2	A2,N	A2,B4	A2,B3	A2,A2	A2,A2	A4,N	A1,N	B2,B2	A1,N	A1,N	N,A5	-1,-1	B2,B2	A2,A2	-1,-1	A2,A2	A2,B3	A2,A4	A1,B2	B2,N	N,N	A1,B2	B2,N	A1,B2	N,B3	A2,B3	A1,B3	-2,-2	A2,B2	A2,N	-1,-1	B3,N	A1,N	A2,N	A2,N	A2,A2	A2,B2	N,B1	B3,B2	B3,B1	B2,N	-1,-1	-1,-1	A2,B3
iteration_1150	B5,N	A2,N	N,N	-1,-1	A2,B5	A2,B1	A3,N	N,B2	-2,-2	N,B2	-2,-2	N,B2	N,B2	A1,B3	B2,N	A2,A1	N,A3	-1,-1	A3,B1	A2,N	-2,-2	-2,-2	-2,-2	B3,N	A1,B2	A2,B2	A1,N	-1,-1	A3,N	A2,A2	A3,B3	A1,A1	B3,N	B2,B1	B3,N	A3,A2	A1,N	A1,B3	A1,B3	A1,B3	A2,A1	B3,B2	A1,B3	A2,B3	-1,-1	-2,-2	A1,B3
iteration_1151	A3,B1	B2,N	B1,B2	A2,B2	A3,B2	-2,-2	B2,B1	A2,B2	A2,A1	A2,B2	N,B2	A2,B1	A2,B2	A2,B1	B2,B2	-1,-1	A2,B2	-2,-2	-2,-2	-2,-2	A2,B2	A2,N	A2,N	A2,B1	B2,N	B2,N	B2,B4	A2,B3	B2,N	N,B5	A2,N	A2,B2	B3,N	A1,B3	-1,-1	N,N	B2,N	A2,B3	B2,N	B2,B3	B2,B2	A2,B3	B3,B2	B3,B2	N,A5	A1,N	B2,N
iteration_1152	-1,-1	A4,B1	N,B1	-1,-1	A2,B1	A1,A3	B5,N	-2,-2	-2,-2	-2,-2	N,A4	N,B5	-1,-1	-2,-2	-2,-2	-2,-2	-2,-2	A3,N	A3,N	A1,B5	-2,-2	N,N	A4,N	-2,-2	-1,-1	-2,-2	-2,-2	N,B5	N,B7	-2,-2	-2,-2	A3,B1	N,N	N,B4	N,N	-2,-2	N,B1	N,B1	N,B1	N,B1	A2,A2	B4,N	-1,-1	A2,B4	A1,B1	A1,N	A2,N
iteration_1153	-2,-2	-2,-2	A1,A3	B2,N	-2,-2	A2,B2	N,A3	A1,N	A1,A6	A3,B2	-1,-1	-1,-1	A1,B2	B1,B3	A3,B2	A1,B4	A1,N	-1,-1	A2,N	B2,N	A1,B3	A1,B3	-2,-2	B2,B1	A1,A3	A1,B2	A1,A3	-2,-2	-2,-2	-2,-2	-1,-1	A3,B2	-1,-1	B2,B3	B5,B1	-1,-1	A3,B5	B2,B1	A3,B1	B2,B1	A2,B3	B3,B5	A2,B5	A2,B3	A2,B3	B3,B2	A2,B5
iteration_1154	-1,-1	-2,-2	A2,A3	A1,A2	-1,-1	-2,-2	-2,-2	-2,-2	-2,-2	-2,-2	A3,B1	A2,A2	A1,A2	B4,B1	A2,A1	B3,B2	-2,-2	-2,-2	-2,-2	-2,-2	-2,-2	A2,B1	A2,B1	A1,B4	A1,B2	A2,B3	-1,-1	A1,B4	-1,-1	-2,-2	-1,-1	A2,N	-1,-1	-1,-1	A1,B4	-2,-2	A2,B4	B4,N	A2,B4	A1,N	A4,N	A1,A2	A2,A4	A1,A4	A2,B3	A2,A2	A2,B4
iteration_1155	A3,B1	A2,A2	A2,B1	B1,B4	A3,A2	B3,B2	A2,B4	B1,B4	-1,-1	B1,B4	-2,-2	B1,B4	A2,B1	-1,-1	B1,B1	B1,B2	A2,B1	B4,B3	B4,B3	A2,B3	-2,-2	-2,-2	-2,-2	A2,B1	B1,B2	B1,B1	-1,-1	B4,B1	A3,B1	A2,B1	A3,B4	A2,N	A3,B4	B2,B3	A3,B4	A3,B1	A3,N	A2,B4	A3,A2	A3,A1	A4,B1	B4,B2	B1,B4	-1,-1	-2,-2	-2,-2	A3,B4
iteration_1156	N,A2	A1,B2	A1,N	A2,B3	B2,N	A1,A3	A2,N	A2,A1	-2,-2	A1,B3	B3,B1	A2,N	A1,B3	A3,B1	A2,N	A1,A4	A2,N	A1,N	A2,A3	-2,-2	-2,-2	A2,B3	B3,N	A1,B1	A1,A2	A1,A2	A1,N	B3,N	A2,A2	-2,-2	A2,A4	B3,N	A2,B3	N,A3	A2,N	-2,-2	B3,N	A2,B3	B3,N	A2,B3	-2,-2	A2,A3	-1,-1	-2,-2	A1,B1	A1,N	A2,N
iteration_1157	A2,A1	B2,B3	A2,B2	A2,B3	A1,B3	N,B5	A2,B3	A2,A2	B3,N	-1,-1	B5,N	A2,A2	A2,B3	A1,B2	A2,B3	A1,B2	B2,B3	B3,N	A2,N	-1,-1	A2,B3	A2,B5	-1,-1	A2,B2	A2,B2	A1,B3	A1,A2	-1,-1	A2,A2	N,A5	A2,B3	A2,B3	A3,B2	A1,B2	A2,B2	A2,N	-1,-1	A3,B3	B2,B3	A3,A2	A3,B1	A2,A1	A3,A1	A2,B1	B4,N	B2,B4	A1,B3
iteration_1158	A4,B1	A1,B4	B4,B1	B3,B3	A4,B4	A2,A1	B3,B1	B3,B4	-2,-2	B3,B4	-2,-2	B3,B1	B3,B4	-2,-2	B3,B4	-2,-2	B3,B1	A1,B3	A2,B1	A2,B3	-1,-1	-2,-2	-2,-2	-2,-2	-2,-2	-2,-2	-2,-2	B1,B3	A1,B3	B4,B1	A1,B1	B1,B4	B3,B3	B3,B1	B3,B3	B1,B4	B3,B1	B3,B1	B3,B1	B3,B4	A1,B3	-1,-1	A1,B1	B3,B3	A2,B2	A2,B3	B1,B1
iteration_1159	A3,B2	N,A2	N,N	A4,N	A3,A2	B2,N	A2,N	N,B2	-2,-2	-1,-1	A1,N	A4,B2	A4,B2	A1,A4	A4,B2	A1,A3	N,A2	A2,B2	A2,N	-1,-1	B2,N	A4,A1	A4,N	A4,A1	A4,A1	A1,B2	A4,A1	-2,-2	-2,-2	-2,-2	-1,-1	A3,A2	-1,-1	A1,A2	B5,N	A1,N	A2,B5	A3,B5	-1,-1	A2,B5	A4,B1	A2,B5	A4,B5	-1,-1	A2,B2	A1,B2	B5,B5
iteration_1160	A4,B1	B3,N	B1,B3	A1,N	A4,B3	-2,-2	N,B1	A1,B3	A1,A2	A1,B3	-2,-2	B3,N	A1,B1	N,B1	B3,N	B1,B3	A1,B1	-2,-2	N,B1	-2,-2	A1,A1	B3,N	-2,-2	B1,B1	N,B1	B3,B3	N,B1	-2,-2	-2,-2	A1,N	N,A4	-2,-2	-2,-2	-2,-2	-2,-2	N,N	-2,-2	-2,-2	-2,-2	-1,-1	A4,B1	A1,N	-1,-1	A4,N	-2,-2	-2,-2	-1,-1
iteration_1161	-2,-2	-2,-2	A1,A2	A1,A1	A1,N	B3,B1	A1,A2	A1,A1	A3,B2	A1,A1	-2,-2	-2,-2	A1,A2	-2,-2	A1,A1	A4,B1	A1,A2	A2,B1	A1,B1	A1,B3	A1,B2	-1,-1	-2,-2	-1,-1	A4,A1	A4,A1	A4,A1	A1,A1	A1,A3	-2,-2	A1,A3	N,A4	A1,A3	B3,B1	A3,A1	-2,-2	A1,N	A3,N	A1,N	A1,A4	B4,B1	A3,B1	-1,-1	A3,B4	A1,A3	A1,B3	-1,-1
iteration_1162	B1,B2	A1,B2	A1,B1	A3,B4	A1,B2	A1,A3	A3,B1	B1,B4	-2,-2	A1,A3	A5,N	B1,B4	A3,B1	N,B5	B1,B4	A4,N	B1,B4	-1,-1	A3,B1	A1,B1	-2,-2	N,B1	A5,B4	A3,N	A4,B4	N,B1	A4,B1	A3,A2	B4,B1	-2,-2	-1,-1	A1,A3	A2,B1	A1,B4	A5,B2	-1,-1	A1,B1	A2,A3	A1,B1	A1,B1	A1,A1	A1,B1	A1,B1	A1,A1	A2,B1	A1,B1	A1,B1
iteration_1163	A4,B1	B3,N	B1,B3	B2,B5	B1,B3	-1,-1	B5,B1	B2,B3	A1,A1	B1,B5	B1,B2	B1,B4	B3,B2	A2,A2	B3,B2	A1,N	-1,-1	A1,B5	-1,-1	-2,-2	A1,B2	A1,B1	B1,B4	A2,B3	A1,B2	A1,B3	B2,N	-2,-2	-2,-2	-2,-2	-2,-2	A5,N	B5,B2	-2,-2	-2,-2	-2,-2	A5,B2	B2,N	A5,B5	A5,B2	A2,B1	B3,N	A2,B3	A2,N	-2,-2	-2,-2	A2,B2
iteration_1164	A3,A2	B1,B3	A3,B1	-1,-1	A2,B1	A5,N	A3,B1	B1,B1	A2,B3	A3,A3	A2,B3	B1,B1	A3,A3	A3,A1	A3,B1	B3,N	A3,B1	A5,B1	A5,B1	N,B1	A2,B1	B3,B1	A2,B1	A3,A3	A3,B3	-1,-1	N,B1	A3,B1	A3,A2	B2,B2	A3,B1	A2,A2	B1,B1	A2,N	B1,B1	A3,B2	A2,B1	A2,B1	A2,B1	A2,B1	A4,B1	A2,B1	A2,B1	-1,-1	-2,-2	-2,-2	A2,B1
iteration_1165	-2,-2	-2,-2	B3,N	B2,N	-2,-2	A1,B2	B2,N	B3,N	-2,-2	B3,B2	-2,-2	-1,-1	B2,B3	A4,B1	B2,N	A3,B2	B3,N	A1,B2	A1,N	B2,N	-1,-1	-2,-2	-2,-2	B1,B2	B2,N	A3,B2	B2,N	-1,-1	A4,N	A3,B1	B2,N	A4,B1	B2,N	B1,B3	A4,B2	-1,-1	A4,N	B1,B2	N,B1	A4,B2	-2,-2	B2,B1	B1,B2	-2,-2	A1,A1	A1,B1	N,B1
iteration_1166	-2,-2	-2,-2	-1,-1	A1,A2	-1,-1	-2,-2	-2,-2	A1,A2	B2,B1	-2,-2	B5,N	-1,-1	-2,-2	-2,-2	A1,A1	B1,B4	-2,-2	-2,-2	-1,-1	-2,-2	A1,B2	A1,N	A1,B5	-1,-1	A1,B1	A1,B4	A1,B1	A1,B4	A2,B3	A1,B1	A1,B3	A2,B2	A1,B3	B3,B1	A1,B3	A1,A1	B3,B2	A1,B2	A2,B3	A2,B3	B2,N	A1,B3	A1,B2	A1,B2	A2,B2	A2,B3	-1,-1
iteration_1167	A4,A1	B2,B1	A4,B2	A2,N	A1,B2	N,A2	A2,B2	A2,B2	A3,B2	B2,N	-1,-1	A4,A2	A4,N	-2,-2	B2,N	-2,-2	A4,N	-1,-1	A2,N	B2,N	A3,A2	-2,-2	-1,-1	-2,-2	B2,N	B2,N	-2,-2	-1,-1	-1,-1	A4,B1	A2,N	A1,B3	A2,A1	B5,N	A2,N	A4,A2	A1,N	A1,N	A2,B3	-1,-1	A3,N	A2,B5	A2,N	A3,B5	-2,-2	-2,-2	A2,A1
iteration_1168	-2,-2	-2,-2	-1,-1	A1,B2	-2,-2	B3,B2	-1,-1	-1,-1	B1,B4	A1,A2	N,A2	A2,B2	A5,B2	-2,-2	A1,A2	-1,-1	A1,A2	A2,B3	A2,B2	A1,B3	A2,B1	B2,N	B2,N	A1,N	-2,-2	-2,-2	-2,-2	B2,B1	A3,A1	-2,-2	A3,B2	A1,B2	A1,B1	N,B1	A1,B1	-1,-1	-1,-1	A1,A1	A1,A1	B1,B2	A3,A2	A1,B1	A1,A3	A3,B1	-2,-2	-1,-1	A3,B2
iteration_1169	B3,B1	B3,B1	B3,B3	A2,B3	B1,B3	A1,B1	A2,B3	A2,B3	B3,N	A2,B3	A2,A3	B3,B3	A2,B3	B4,N	A2,B3	B3,B2	-1,-1	-1,-1	A2,A1	-1,-1	A2,B3	A2,B3	A3,B3	A2,B4	A2,N	A4,B3	A2,N	A2,A2	B3,N	A2,B1	A2,B3	-1,-1	A2,N	A2,A2	A2,B3	A2,A2	N,N	-2,-2	-2,-2	A2,N	A4,N	A2,A2	A2,A4	A2,A4	B3,N	A2,B3	N,A4
iteration_1170	-2,-2	-2,-2	B1,B4	A2,N	-2,-2	N,B5	A2,B1	N,B1	N,B5	N,B1	A2,A2	A2,B4	A2,B1	A2,B3	A2,B1	A1,B3	A2,B1	N,B1	A2,N	N,B1	N,N	A2,A2	A2,A2	A2,B3	-1,-1	A1,B4	A1,A2	N,A5	N,A2	-2,-2	-1,-1	A1,A1	N,N	A1,B3	A5,A2	-2,-2	A1,N	A1,N	-1,-1	A1,N	B2,B1	A1,A5	A1,B2	-1,-1	-2,-2	-1,-1	A1,A1
iteration_1171	B3,N	A2,N	A2,B3	A3,B1	A2,B3	-1,-1	A2,A3	A2,A3	A1,N	A2,B1	A3,B1	B3,B1	B3,B1	A3,B1	-1,-1	-2,-2	B3,B1	A2,B2	A1,N	-2,-2	N,A2	B1,B3	A3,B1	B1,B3	-2,-2	-2,-2	-2,-2	A3,B1	B1,B1	-1,-1	B1,B1	B2,B3	B1,B1	B2,B1	B1,B1	B1,B1	B1,B2	B1,B2	B1,B3	B1,B2	N,B5	B1,B2	N,B2	B2,B5	-1,-1	-2,-2	N,B1
iteration_1172	B4,B1	A1,B4	A1,B4	-1,-1	B4,B1	B1,B3	A1,B4	A1,B1	B3,N	A1,B1	A1,B4	A1,B4	A1,B4	B3,N	B4,B1	-2,-2	A1,A2	A1,B1	A1,B1	B4,B3	B1,B3	A1,B4	A1,B4	B4,B3	-1,-1	-2,-2	-2,-2	A1,B4	A1,B1	N,B1	A1,B1	-1,-1	A1,B1	A2,A3	A1,A1	A1,B1	A1,B1	B1,B1	A1,B1	A1,B1	A1,B4	A1,A2	A1,A1	A1,B4	-2,-2	-2,-2	A1,B1
iteration_1173	B3,N	A2,A2	A2,B3	A1,N	A2,B3	A2,B3	A1,B3	A2,N	-1,-1	A1,B3	A1,B3	A2,N	A2,A1	-2,-2	B3,N	A3,B2	B3,N	A1,B3	A1,A4	A2,B3	B2,N	-1,-1	A1,A2	-2,-2	A3,B3	A3,B3	A3,N	-1,-1	-2,-2	-1,-1	A1,N	-1,-1	-2,-2	A1,N	A1,N	B2,N	B3,B2	-2,-2	-2,-2	-2,-2	A2,B1	A1,A1	A1,B1	A1,B1	A3,B2	A1,B2	A1,B3
iteration_1174	N,B5	A1,B3	B3,N	A2,N	A1,N	N,B4	N,B3	A2,B3	A2,B2	B3,N	A1,A1	N,N	N,N	B2,N	B3,N	B1,B1	B3,N	B3,N	B3,B4	N,N	-1,-1	A1,N	A1,N	N,B2	B1,B3	B1,B3	N,B1	-2,-2	-2,-2	-2,-2	-2,-2	A3,B1	A2,A5	-2,-2	-2,-2	-2,-2	A2,B1	A2,B1	A2,B1	A3,A2	-2,-2	-2,-2	-1,-1	-2,-2	-2,-2	-1,-1	A3,B1
iteration_1175	-2,-2	-2,-2	A1,A5	A4,N	-2,-2	A2,B2	A1,N	A1,N	N,A4	A1,N	-2,-2	A5,A4	A1,N	N,B1	A5,N	A1,B3	-2,-2	A2,N	A2,N	B2,N	N,N	-2,-2	-2,-2	-2,-2	A1,A5	A1,N	A1,A5	A4,B1	A2,N	A1,B3	A4,N	A2,B1	A4,A2	N,B2	A2,B1	A1,A4	A2,B1	A2,B1	A2,A2	A2,B1	A3,N	N,B1	A3,B1	A3,N	-2,-2	B2,N	B1,B1
iteration_1176	-1,-1	A2,A2	A2,A2	N,B1	A2,A3	N,A4	-1,-1	N,B1	-2,-2	A2,B1	B2,B3	A2,N	A2,B1	B3,B1	A2,N	-2,-2	A2,N	-2,-2	N,N	-2,-2	-2,-2	A2,B2	A2,B3	B1,B3	-2,-2	-2,-2	-2,-2	A2,B1	B2,N	-2,-2	A2,B2	N,B4	B1,B2	-1,-1	B1,B2	-1,-1	B4,B2	N,B1	B1,B4	B2,N	-1,-1	B1,B2	A2,B1	A1,B1	-2,-2	-2,-2	A2,B4
iteration_1177	A1,A4	B1,B2	-1,-1	B2,B2	A1,B1	N,B5	A1,B2	B1,B2	A3,B2	A1,A1	-2,-2	B2,B1	B2,B1	-2,-2	B2,B1	-2,-2	A1,B2	B2,N	A1,N	B2,N	A3,B1	-2,-2	-1,-1	-2,-2	-2,-2	-2,-2	-2,-2	B2,B2	B2,B3	-2,-2	B2,B3	N,B1	-1,-1	-1,-1	B2,B2	-2,-2	-2,-2	-2,-2	-2,-2	-2,-2	-2,-2	B2,B3	-2,-2	-2,-2	-2,-2	-2,-2	-2,-2
iteration_1178	-2,-2	-2,-2	N,B1	A4,A4	N,B1	-2,-2	A4,N	A4,B1	A4,A1	A4,B1	N,A5	A4,B1	A4,B1	B4,B1	A4,N	B1,B1	A4,N	-2,-2	-2,-2	-2,-2	A4,B1	N,B1	A4,A5	B1,B4	A4,B1	N,B1	A4,B1	-1,-1	-2,-2	B5,N	A4,A4	-2,-2	-2,-2	-2,-2	-2,-2	A4,B5	-1,-1	-2,-2	-2,-2	-1,-1	-2,-2	-2,-2	-2,-2	-2,-2	-2,-2	-1,-1	-2,-2
iteration_1179	A2,A3	A2,B1	A2,A3	A3,B3	A2,A2	-2,-2	-1,-1	A3,B3	A1,A1	N,B1	A2,B2	A2,B3	A2,B3	B2,N	A2,B3	A3,B2	A2,B3	-2,-2	-2,-2	-2,-2	A1,B3	A2,B2	A2,B3	A2,B2	A2,B2	A2,B2	A3,B3	A3,A2	B1,B3	A1,A1	A3,B1	-1,-1	-1,-1	A3,A1	A3,B3	A3,A1	-2,-2	-1,-1	A2,B1	A2,B1	A1,A1	A3,B3	A3,A1	A3,A1	B1,B4	A3,B1	-2,-2
iteration_1180	B3,B2	N,B1	B3,B1	A1,A2	-2,-2	N,B4	A2,B3	A1,B1	A1,B2	A1,B3	B3,B2	A2,B3	A1,B3	B2,B1	A1,B3	A1,A1	A2,B3	A2,A5	B3,N	B3,N	B2,B1	B3,B3	B3,B3	B3,B2	A1,A1	A1,B3	A1,B3	A2,A1	A2,A2	B2,N	A2,A2	B1,B1	A2,A2	A1,B2	A2,A2	A2,B2	A2,B1	A2,B1	A2,B1	A2,B1	B1,B2	A1,A2	A1,B1	-1,-1	A1,B2	A1,B2	A1,A2
iteration_1181	-1,-1	-1,-1	A1,B2	A2,A4	A1,B3	B5,N	A4,B2	A1,A4	N,B3	A4,B2	B2,N	A2,B2	A2,B2	N,B2	A2,B2	-1,-1	A4,B2	B2,N	-1,-1	B2,B5	A1,N	B2,B2	A2,B2	A2,N	A2,A3	A2,A3	A3,B2	-2,-2	-1,-1	A1,B1	A2,A1	B2,B2	A4,A2	A1,B3	-1,-1	A1,A2	A4,B2	A4,B2	A4,B2	A2,B2	-1,-1	A1,A2	A2,B2	-2,-2	-2,-2	-1,-1	A2,A4
iteration_1182	A3,A2	A1,B1	A3,B1	B3,B1	A2,B1	-2,-2	-1,-1	B1,B1	A4,B1	B1,B3	A2,A1	A3,B1	A3,B3	A1,A1	B1,B3	N,B1	B1,B3	-1,-1	-2,-2	-2,-2	A4,B1	A2,B1	A3,A2	A1,B3	B1,B1	N,B3	B1,B3	B1,B1	B1,B3	N,B5	B1,B3	A1,N	B1,B1	A1,B3	B3,B1	N,B1	N,B1	A1,B1	A1,B1	N,B1	N,A2	A1,B3	-1,-1	B3,N	A2,N	A1,A2	-2,-2
iteration_1183	-2,-2	-2,-2	B2,B3	B1,B4	-2,-2	A3,A1	-1,-1	-2,-2	-1,-1	B3,B1	A1,A2	B2,B4	-1,-1	-2,-2	B3,B1	A1,N	B3,B4	-1,-1	A3,B2	A3,B2	A5,B5	A1,B2	A2,B4	-2,-2	A1,B1	A1,B3	N,B1	B4,N	A3,B1	A2,B3	A3,N	A1,B4	B1,B4	A3,B2	A3,B4	A3,B3	A1,B4	B4,B4	A1,B4	A1,B4	A1,A3	A3,B4	A1,B4	A3,A1	N,A2	A3,N	A1,B4
iteration_1184	A3,B1	-1,-1	A3,A2	B2,N	A3,A3	B2,N	A2,B2	A3,B2	-1,-1	A2,B2	N,B5	A2,B2	-1,-1	-2,-2	A3,N	B5,N	A2,N	-1,-1	B2,N	B2,B2	A3,B1	A2,N	A2,N	-1,-1	-2,-2	B5,N	A3,B5	A5,N	B2,B3	B1,B1	A5,B2	A2,N	B3,N	A4,N	B3,N	B2,B1	-1,-1	-1,-1	A2,B3	N,N	-1,-1	A4,B3	A4,A3	B3,N	-2,-2	-2,-2	-2,-2
iteration_1185	-2,-2	-2,-2	B1,B3	-1,-1	N,B1	A1,B4	B1,B1	-2,-2	-1,-1	-2,-2	-2,-2	-2,-2	B1,B1	A1,B4	-1,-1	-2,-2	-2,-2	A1,B1	B4,B1	A1,B1	-2,-2	-2,-2	-2,-2	B4,B1	-1,-1	-2,-2	-2,-2	B1,B1	A2,B3	A1,A3	B3,B1	A1,A1	A2,B1	N,B5	A2,B1	A1,B3	A2,A1	A1,B1	A2,A1	-1,-1	-1,-1	A2,N	N,B1	A2,N	-2,-2	B5,N	-1,-1
iteration_1186	-2,-2	-2,-2	-1,-1	-2,-2	-1,-1	A3,B2	-1,-1	B5,B3	A1,A4	-2,-2	A1,A4	B5,B1	N,B3	A2,B1	N,B1	A2,B3	N,B1	B2,B5	A3,B1	-1,-1	A1,B5	A1,B5	A4,B5	A2,N	A2,B1	A2,N	B3,B1	-1,-1	-2,-2	-2,-2	-2,-2	A3,N	-1,-1	B1,B1	B5,N	-2,-2	B4,N	A3,B4	B5,N	A3,B5	A2,A3	A3,B5	A3,A2	-1,-1	B1,B4	A3,B1	A2,B4
iteration_1187	-2,-2	-2,-2	B1,B3	A3,B2	N,B1	N,B4	A3,B1	B2,B1	A1,A2	A3,B3	N,A5	A3,B1	A3,A1	A1,B2	B2,B1	-2,-2	A3,B3	N,B1	N,B1	N,B1	A1,B1	A3,N	N,B1	A3,B2	-2,-2	-2,-2	-2,-2	A3,B1	B2,N	-2,-2	N,B1	A1,B3	N,B1	-2,-2	N,B1	-2,-2	B3,N	B3,N	B3,N	B3,N	-2,-2	N,B1	-1,-1	-2,-2	-2,-2	-2,-2	-2,-2
iteration_1188	-1,-1	A1,A1	A1,B4	-1,-1	-1,-1	-2,-2	B4,N	B4,B2	-1,-1	N,N	A1,B2	A1,B2	A1,N	A2,B1	B4,B2	A3,B1	A1,B2	-2,-2	-2,-2	-2,-2	A3,B4	A1,B2	B2,B2	A2,N	A3,B4	A3,B4	A3,B4	A1,B2	-1,-1	-1,-1	A4,B2	B2,B3	A1,N	B1,B4	A1,N	A2,B2	A1,B3	B3,N	B2,N	A1,B2	A1,B2	N,B1	B2,B1	B2,B1	A1,A3	A1,B1	A1,B1
iteration_1189	A4,B1	B2,N	-1,-1	N,A4	B1,B2	-2,-2	A4,N	-1,-1	A1,B4	A4,N	N,B2	N,N	A4,N	-2,-2	A4,N	B1,B2	A4,N	-2,-2	-1,-1	-2,-2	A1,A4	N,B2	N,N	A4,N	A4,B1	A4,B1	B2,N	B4,N	A4,N	-2,-2	A4,B4	A1,B4	B4,N	N,B5	N,N	-1,-1	B4,B4	B4,B4	A1,N	B4,N	B1,B3	N,B5	N,B1	N,B3	-1,-1	N,N	B4,N
iteration_1190	A1,B4	-1,-1	A1,A3	B2,B3	A1,A1	B4,N	A1,B2	A3,B2	-2,-2	A1,B3	A5,N	A1,B2	A3,B2	-2,-2	A3,B3	N,B5	-1,-1	B2,N	A1,N	A1,B4	-1,-1	A1,A5	A5,B2	-1,-1	A3,N	B3,B5	B3,N	-2,-2	-2,-2	A3,A2	B2,B3	A3,N	B2,N	A2,B3	N,B2	A3,B2	B2,N	A3,B2	A3,N	A5,B2	N,A4	A2,N	N,N	N,A4	A2,B2	A2,B2	N,B2
iteration_1191	B4,N	A1,A4	A1,N	B3,N	A1,B4	A1,N	B3,N	N,B3	A2,B3	N,N	-2,-2	B3,N	A1,B3	A1,B1	B3,N	-2,-2	N,N	A1,B3	N,N	N,N	A2,N	-2,-2	-2,-2	A1,B1	-1,-1	-1,-1	-2,-2	N,B3	N,B3	-2,-2	-1,-1	N,A5	N,N	A2,N	N,N	-2,-2	N,N	-1,-1	N,A5	N,N	A3,B2	N,N	A3,N	B2,N	A2,B3	A2,A2	N,A8
iteration_1192	A1,A3	-1,-1	A1,B1	A1,N	A1,B2	N,B2	A1,N	A1,A1	B3,B2	A1,A1	A1,B2	N,B1	A1,A1	A2,A3	A1,N	A2,B3	A1,B1	N,N	-1,-1	A1,N	A1,B3	A1,B1	B2,B1	A1,A2	A1,B3	B3,N	A2,A2	-2,-2	-2,-2	B2,B2	A1,A3	A1,B3	A3,A1	-1,-1	A1,N	A1,B2	A3,B3	-1,-1	A1,A1	A1,A1	A2,B3	A1,B1	A2,B1	A1,A2	-2,-2	-1,-1	A3,B1
iteration_1193	A2,A3	B5,N	-1,-1	N,B1	A2,B5	A1,B3	B5,N	N,B5	A2,B1	A3,B1	A1,A1	A3,N	B5,N	-1,-1	B5,N	A2,A2	-1,-1	B3,N	B3,N	B3,B5	N,B1	A1,N	A1,N	A4,N	A2,B5	A2,N	-2,-2	B1,B1	A2,N	-2,-2	A2,B1	A3,N	N,B1	A3,A1	A2,B1	-1,-1	A3,B1	-1,-1	N,B1	N,B1	A5,N	A3,B1	A5,B1	A3,A5	-2,-2	-2,-2	-1,-1
iteration_1194	-2,-2	-2,-2	B5,B1	B4,B1	-2,-2	N,B1	B1,B1	B4,B5	-1,-1	-1,-1	-2,-2	B1,B4	B5,B4	-1,-1	-1,-1	B2,B2	B5,B1	B1,B1	N,B1	-1,-1	A2,B4	-2,-2	-2,-2	-2,-2	B2,B5	A4,B2	B2,B5	A1,B4	-1,-1	-1,-1	B4,B1	A1,B3	A1,B1	A4,N	A1,B3	-2,-2	A1,B3	A1,A1	A1,B1	A1,B1	A2,B3	A1,A4	A4,B3	A2,A1	-2,-2	A4,N	-1,-1
iteration_1195	N,B1	A1,A1	A1,N	-1,-1	A1,B1	B4,N	A4,A1	B2,N	-2,-2	A1,A4	B1,B4	A4,A1	A1,B2	A2,N	A4,N	A1,B1	B2,N	A1,N	-1,-1	A4,B4	B2,N	A4,B1	A1,B1	A2,B2	A4,B1	A1,A4	A4,B1	A4,A1	-1,-1	-2,-2	-2,-2	A3,A1	N,N	A1,A1	A4,B2	-1,-1	A1,A1	A3,B2	N,A2	N,A2	A1,B1	A1,B2	B2,B1	B2,B1	-1,-1	A1,A2	A1,B2
iteration_1196	N,B5	N,B2	N,N	A2,B4	N,B5	A1,A2	B4,N	-1,-1	-1,-1	B4,N	A1,A1	B4,N	A2,N	B5,N	B4,N	-2,-2	B4,N	A1,N	A2,N	A1,B4	-2,-2	A1,N	A1,N	A2,B5	-2,-2	-2,-2	-1,-1	A1,B4	-1,-1	B1,B4	A2,B4	B2,B3	A1,A2	-1,-1	A1,A2	B4,B1	A1,B3	A2,B2	A2,B2	A2,B2	A4,B1	A2,A2	A1,B4	A2,B1	A2,B3	A2,B3	A4,B3
iteration_1197	A1,B4	N,A2	B4,N	N,N	B4,N	B1,B1	N,N	N,B4	N,B1	N,B4	A1,A3	N,N	N,N	N,N	N,N	A1,B2	-1,-1	-1,-1	-1,-1	N,B1	N,N	A1,N	-1,-1	N,A2	B2,N	B2,N	B2,N	-1,-1	N,B3	-2,-2	A4,N	-1,-1	A4,N	-1,-1	N,N	-2,-2	A4,A3	-2,-2	-1,-1	-1,-1	A2,B1	N,A2	N,B1	N,B1	-2,-2	-1,-1	A4,B1
iteration_1198	A1,B4	A1,B4	-1,-1	A1,B2	A1,A1	N,A2	A1,B2	A1,B2	-2,-2	-1,-1	A2,B3	-1,-1	A1,B4	-2,-2	A1,A1	A3,A2	A1,A1	B2,N	B2,N	A1,N	-1,-1	A2,B4	A2,B2	-1,-1	A1,A2	A1,A3	A1,A3	A3,B2	A2,A1	-2,-2	A2,B2	B2,N	-1,-1	A3,A1	A1,B2	-1,-1	-2,-2	A1,B2	A1,B2	A1,B2	-1,-1	A1,A3	A1,N	-2,-2	N,A5	A1,N	-2,-2
iteration_1199	B4,N	A2,B3	B3,N	N,B1	A2,B4	-1,-1	N,N	B1,B3	A2,B2	B3,B1	N,B2	-1,-1	B3,N	-2,-2	B3,N	-1,-1	B3,B1	A1,N	-1,-1	N,A2	A2,B1	N,N	B2,N	-2,-2	-2,-2	-2,-2	-2,-2	B2,B1	A5,N	-2,-2	N,B1	A1,B3	A5,B2	A2,A1	A5,B2	-1,-1	A1,B2	A5,A1	A5,A1	A5,A1	N,A4	A1,B2	B2,N	B2,N	B1,B1	A2,B1	B2,B2
iteration_1200	A1,A2	A1,B4	A1,B4	A1,N	A2,B4	-2,-2	B4,N	A1,A1	N,A2	A1,B4	B2,B2	A1,B4	-1,-1	B2,B1	A1,N	A2,B1	A1,A1	-2,-2	-2,-2	-2,-2	A1,N	B4,B2	-1,-1	A1,B2	A2,N	A2,N	N,B1	B5,N	A1,B2	A2,B1	A1,B5	A2,A1	B2,B5	B1,B3	B2,B5	-1,-1	A2,B5	A2,B2	-2,-2	A1,B5	B1,B1	B1,B2	B1,B1	B1,B1	-2,-2	-2,-2	B5,B1
iteration_1201	N,B1	A4,N	A4,B1	B1,B4	-1,-1	A4,A1	B1,B1	A4,B1	B1,B2	A4,B4	A1,B2	B1,B4	-1,-1	-2,-2	A4,B1	B3,B2	A4,B4	A4,B1	A4,B1	-1,-1	B1,B1	-1,-1	B2,B4	N,B1	A4,B3	B1,B3	B1,B2	-1,-1	A3,B1	A1,B1	A3,B4	-1,-1	N,N	-2,-2	-1,-1	A3,A1	N,A3	-1,-1	N,A3	N,A3	A2,B2	A1,N	B2,N	A1,B2	-2,-2	-2,-2	A1,N
iteration_1202	A3,B2	A1,A1	A1,B2	A4,B3	A1,B2	-2,-2	B2,B3	A1,B3	N,B5	A1,B3	A3,A2	B2,B3	A4,B2	A2,B1	A1,B3	A1,N	A1,A4	-2,-2	-2,-2	-2,-2	A1,N	A3,B3	A2,B2	-1,-1	A1,A1	B3,N	B3,N	-1,-1	A1,A4	A3,B2	A1,B3	-1,-1	A5,B4	-1,-1	-2,-2	A1,A3	A1,B1	A1,B1	-2,-2	A1,B1	A4,B1	A1,N	A4,A1	-1,-1	-2,-2	-1,-1	A4,B1
iteration_1203	A2,B2	-1,-1	A2,B2	A1,B1	A2,B2	A1,B4	A2,A1	A2,B1	B5,N	B2,B1	-1,-1	A2,A1	A2,A1	-2,-2	A1,B2	A1,A4	A2,A1	A1,B4	A1,A1	A1,A1	A2,B5	A1,N	A1,B2	-1,-1	A1,B2	A1,B2	-1,-1	A1,A1	A2,B1	-2,-2	A2,A1	A2,B1	A2,A1	A1,A2	A1,B1	-1,-1	A2,B1	A2,A1	A2,B1	A1,B1	A1,A1	A1,B1	A1,A1	A1,A1	B1,B3	A1,B1	A2,A1
iteration_1204	-1,-1	-2,-2	B1,B2	B3,N	-2,-2	A1,B4	N,B2	B3,B2	A2,A3	B1,B3	A4,A1	-1,-1	N,B1	-2,-2	N,B1	A1,B4	N,B1	-1,-1	B4,B2	B4,N	A2,B3	-2,-2	A4,B2	N,B1	A1,N	A1,B1	A1,B1	A1,B3	A4,N	-1,-1	A4,B3	-2,-2	B3,N	B2,B3	B3,N	B3,N	-2,-2	-2,-2	-2,-2	-2,-2	B2,N	B3,B3	-1,-1	B3,B2	A1,B2	B2,B2	-2,-2
iteration_1205	A1,B4	A3,A2	A3,B3	A1,A1	A1,B4	-2,-2	-2,-2	-2,-2	A1,B4	-2,-2	A2,B1	-2,-2	-2,-2	A1,B2	-2,-2	B4,N	-2,-2	-2,-2	-2,-2	-2,-2	A1,B4	A2,A1	A2,A1	A1,B2	A1,B4	A1,N	A1,B4	A1,B4	A1,A1	B4,N	A1,B4	A5,N	A1,B4	A3,B1	A1,A1	B4,B4	A5,B4	A5,B4	B4,N	A1,A5	B2,B1	A1,B1	A1,B2	B1,B1	A2,B1	B1,B1	-1,-1
iteration_1206	B5,N	A3,B1	A3,B5	A2,B3	A3,N	A1,A4	B5,B3	B5,B3	-1,-1	A3,A2	-1,-1	B5,B3	A2,B5	A3,A2	A3,B3	A2,A1	A3,A2	A1,B3	A4,B5	A1,B3	-1,-1	A1,B5	A1,B3	A2,A3	B3,N	A3,A2	A2,B3	A2,A2	-1,-1	A3,B1	A2,N	A1,A3	A2,B3	B2,N	A2,N	A3,N	A3,B3	A1,B3	A1,B3	A2,A1	A4,B1	N,B2	A4,N	N,B1	-2,-2	-2,-2	A4,B3
iteration_1207	A1,B1	B1,B1	B1,B2	B2,N	A1,B1	A1,A2	B2,N	B2,B2	A1,B2	B2,B2	A1,B1	N,B1	N,B1	-2,-2	B2,N	A2,N	N,B1	A1,N	A2,N	A2,N	A1,B2	N,B1	B1,B1	-2,-2	B2,N	N,N	A2,B2	-2,-2	-2,-2	-2,-2	-2,-2	N,B1	-2,-2	A3,B1	B4,B2	-2,-2	-2,-2	-2,-2	-2,-2	-2,-2	N,A5	A3,B4	A3,N	B4,N	A1,B4	A3,B4	-2,-2
iteration_1208	A3,B1	A2,A3	A3,A3	A2,B2	A2,B1	A3,B1	A2,A3	A2,A3	-2,-2	A3,B2	N,A4	A2,A3	A3,B2	-1,-1	A3,B2	A2,B2	A3,B2	A2,B1	A3,B1	A3,A2	-2,-2	A2,N	A4,A2	A3,B3	B2,B2	B2,B2	A2,A3	A2,A3	A2,A3	A2,B1	A2,B2	N,B1	A3,B2	A1,A4	A2,B2	A2,B2	B2,N	A3,N	B2,N	A3,N	B1,B1	A1,B2	B2,B1	B2,B1	N,B5	A1,N	B1,B2
iteration_1209	N,B2	A3,B1	A3,A1	A3,B2	A3,N	A2,A2	B2,B2	A3,B2	A1,A3	A3,B2	A3,A2	A3,A3	A3,B2	A1,B1	A3,B2	A3,A2	A3,A3	-1,-1	A2,B2	A2,B2	A1,B2	A3,A3	A3,A3	A3,B1	A3,A3	A3,B2	A3,B2	A3,A1	B2,B2	-2,-2	-1,-1	A1,A1	A3,B2	B4,B1	A3,B2	A1,N	A1,B2	-1,-1	A1,B2	A3,A1	A1,A2	B2,B4	A1,B2	A1,B2	-2,-2	-2,-2	B2,B2
iteration_1210	B1,B3	A4,N	A4,B1	B3,B3	A4,B3	-1,-1	B1,B3	B1,B5	-2,-2	A4,B3	A4,N	B1,B3	A4,B3	-2,-2	A4,B3	A3,N	A4,B3	-1,-1	-2,-2	-2,-2	-1,-1	A4,B3	A4,B3	-1,-1	A3,B3	A3,B3	A4,N	A1,B3	B3,B2	A2,A2	A1,B3	A2,B3	A1,B3	B3,B1	A1,B2	A1,A2	B3,B3	A1,B3	A2,B3	A2,B3	N,B5	B2,B3	B2,N	B2,B5	-2,-2	-2,-2	-1,-1
iteration_1211	A1,B3	A1,B2	A1,A1	A1,B5	-1,-1	A2,B3	A1,A1	A1,A1	B1,B3	-1,-1	-1,-1	A1,A1	A1,A1	A2,N	A1,A1	A1,A4	A1,A1	A1,B3	A1,B3	A1,B3	A1,B1	A1,A2	A1,A2	A1,A2	A1,A1	A1,A4	A1,A4	A1,B3	B5,N	N,B4	A1,B5	A2,A1	B3,N	B2,N	A1,B5	A1,N	A1,N	A2,B3	A4,B3	A2,N	N,N	B5,B2	B5,N	N,B2	A1,A2	A1,B2	A1,B5
iteration_1212	-2,-2	-2,-2	-2,-2	A3,A1	-1,-1	-2,-2	-2,-2	-2,-2	-2,-2	-2,-2	-2,-2	-2,-2	-1,-1	A2,B1	-1,-1	-1,-1	-2,-2	-2,-2	-2,-2	-2,-2	-2,-2	-2,-2	-2,-2	A2,A3	A3,B5	A3,B5	-1,-1	A4,A1	A3,B1	-2,-2	A3,A1	-2,-2	A4,B1	A3,B1	A4,B1	-2,-2	A4,N	A4,N	A3,B5	N,B1	A3,N	A4,B1	-1,-1	A4,A3	A2,B2	A2,B1	A4,B1
iteration_1213	-2,-2	-2,-2	N,B1	A5,B2	N,B1	A3,A2	A5,B1	A5,B1	B2,B3	A5,N	-1,-1	-1,-1	B2,B1	A1,B3	B2,B1	A3,A1	B2,B1	-1,-1	A5,A3	A3,B1	B1,B2	A1,B2	-2,-2	A1,B1	A3,B2	A1,B1	A3,B1	A1,N	-1,-1	A2,A1	A5,B2	B2,N	A5,B2	N,A3	B2,N	A2,B2	A5,N	A5,B2	A5,B2	A5,B2	-1,-1	A3,N	B2,N	B3,N	A4,B1	A4,N	A5,B2
iteration_1214	B4,B1	A3,A1	A3,B4	A4,B1	A1,B1	A2,A1	B4,B1	A3,B1	B4,B1	A3,B1	A2,N	-1,-1	A3,B1	N,B5	B4,B1	N,B3	B4,B1	A1,B1	A1,B4	A2,B4	A3,B4	A2,B4	B4,N	N,B1	N,B1	B3,B4	-2,-2	-1,-1	-1,-1	N,A2	A1,B1	B3,B1	A1,B1	A3,B2	A4,B1	N,N	B1,B3	B1,B3	B1,B3	B1,B3	A1,A1	A4,B2	A1,B2	-1,-1	A3,N	A3,A3	B2,B1
iteration_1215	-1,-1	A1,A1	A1,A1	B1,B4	A1,A1	B1,B3	A1,B1	A1,B1	B1,B4	A1,B4	N,A3	A1,B4	A1,B1	-1,-1	A1,B4	A1,B3	A1,B4	B1,B1	A1,B1	B1,B4	B1,B1	B4,N	B4,N	A1,A1	B3,B4	A1,B3	A1,B3	-2,-2	-2,-2	-2,-2	-2,-2	-1,-1	B1,B4	A4,B1	B1,B3	-2,-2	A3,B1	-1,-1	A3,B1	-2,-2	N,B1	A4,B1	A4,B1	-1,-1	B3,B1	A4,B3	A3,B1
iteration_1216	A2,B1	A1,B4	-1,-1	B1,B1	A1,B1	B1,B1	B1,B1	B1,B1	B3,B2	B1,B1	N,B5	A1,B1	A1,B1	-1,-1	B1,B1	A1,A1	A1,B1	B1,B1	B1,B1	B1,B1	B1,B3	N,B1	B1,B5	A1,A1	A1,B1	A1,B1	A1,B1	B1,B1	B1,B4	-2,-2	B1,B4	-1,-1	B1,B1	N,A3	B1,B3	-2,-2	A1,B1	A1,B1	A1,B1	B1,B2	-2,-2	N,B1	N,B1	-2,-2	A1,B3	-1,-1	B1,B1
iteration_1217	A3,A2	B1,B1	A3,B1	A4,B2	A2,B1	A3,A1	A4,B1	-1,-1	A1,B3	A3,B2	-2,-2	A3,A4	A3,A4	B4,B1	B1,B2	N,A2	A3,B2	A3,B1	A4,A3	A4,A1	A4,B3	-2,-2	-2,-2	A3,B4	N,B1	B2,N	N,B1	A4,N	B2,B2	A1,A1	A4,B2	A1,A2	B2,N	-1,-1	A4,B2	A1,B2	A1,B2	-1,-1	-1,-1	A1,B2	B2,N	B2,B2	B2,B2	B2,B2	A3,B2	N,N	B2,B2
iteration_1218	A2,B2	A2,N	A2,B2	N,B1	B2,N	A2,N	B2,B1	B2,N	-2,-2	B2,B1	A1,A4	A2,B1	A2,N	A1,B2	B2,B1	A1,B3	-1,-1	A2,B2	B2,N	A2,B1	B2,N	A1,B1	A1,B1	A1,A2	B3,B1	B3,B2	B3,B2	-2,-2	-2,-2	-2,-2	-1,-1	A1,B2	-1,-1	-2,-2	-2,-2	-1,-1	A1,N	B2,N	A1,B4	A1,A1	N,A5	N,A3	N,A5	N,N	-2,-2	-2,-2	A5,N
iteration_1219	-2,-2	-2,-2	-1,-1	A2,B3	-2,-2	N,A2	A2,N	A2,B3	A1,B1	B3,N	-1,-1	A2,A2	-1,-1	-2,-2	B3,N	A3,A2	-1,-1	A2,N	N,N	A2,A2	B1,B3	A2,B4	A2,N	-2,-2	A3,B3	A2,B3	A3,B3	B1,B3	-1,-1	N,A5	A1,B1	A1,A1	A1,B3	A2,B1	A2,B3	N,B1	A1,B3	A1,A1	A1,A1	A1,A1	A2,A2	A2,B1	-1,-1	A2,B1	A1,A4	A1,B1	N,N
iteration_1220	A1,A1	A3,B2	A3,A1	A4,N	A1,B2	-2,-2	A3,A4	A1,N	-2,-2	A1,N	A1,B2	A3,A4	A3,N	A1,A1	N,A3	N,A3	-2,-2	-2,-2	-2,-2	-2,-2	-2,-2	-1,-1	A3,B2	A1,N	A3,N	N,N	A3,N	N,A4	N,A4	A4,B1	N,N	A1,B2	A4,N	B3,B2	A4,N	-1,-1	A4,B2	A1,A4	A1,N	-1,-1	-2,-2	-1,-1	B3,B2	-2,-2	-1,-1	A5,B3	A4,B3
iteration_1221	A2,B2	B1,B4	B2,B1	A1,B2	B2,B4	-1,-1	B2,B2	A1,B1	N,A2	A1,B1	A4,N	B2,B1	B2,B2	-1,-1	A1,B2	-1,-1	A1,B2	B2,B3	B2,N	A2,B1	A1,N	A4,B1	A4,B1	B2,B1	B2,B2	A1,B2	-1,-1	B1,B2	A1,A1	B2,B3	A1,B1	A2,A1	A1,B2	A5,N	A1,B1	A1,B2	A1,B2	A2,B2	A1,A1	A1,B2	A1,B1	A1,A5	A5,B1	A1,A5	-1,-1	-2,-2	A1,B1
iteration_1222	A3,A1	B1,B4	-1,-1	A2,A1	A3,B1	B3,B2	A1,A3	A3,A2	-2,-2	A3,A2	A2,B3	A3,A2	A2,B4	A2,B2	-1,-1	-1,-1	A1,B4	A3,B2	A1,B3	A1,B3	-2,-2	A2,A3	A2,A3	A2,A2	A2,B4	-2,-2	-1,-1	-1,-1	A2,B3	A1,B4	B3,B3	N,A5	A2,B3	A3,B1	A2,A1	A1,B3	A2,A1	B3,N	-1,-1	B3,N	A1,B4	A3,A1	A1,A3	A1,B4	A1,B2	A1,A3	A1,A1
iteration_1223	B5,N	A3,A1	A3,B5	B4,B2	-2,-2	N,A3	B5,B4	A3,B2	A1,A1	B5,B4	-1,-1	-1,-1	A3,B2	B1,B2	B5,B2	A2,B3	B5,B2	B4,N	B5,N	B4,N	A3,A1	-2,-2	-2,-2	A3,B1	-1,-1	A2,B5	A2,B2	A1,B4	B2,B2	A1,B4	A1,B2	A3,B1	A1,B2	B2,B3	A1,B2	B2,B4	-1,-1	B2,B1	A3,B2	A3,B2	-1,-1	B2,B2	A2,B2	A2,B2	A3,B1	-1,-1	-1,-1
iteration_1224	A1,B3	N,A4	B3,N	N,N	-1,-1	A4,B1	B3,N	B3,N	A2,B3	N,B3	A2,B3	B3,N	N,N	A4,B1	N,N	N,B4	N,N	A4,N	A4,N	A4,B3	A2,B3	A2,B3	A2,B3	A4,N	N,B4	N,N	N,B4	-1,-1	N,A2	-1,-1	-2,-2	B2,B3	N,N	N,B1	A2,N	-2,-2	N,B3	N,B2	N,B3	N,B2	A1,A3	N,B1	A1,B1	-1,-1	-2,-2	-2,-2	N,N
iteration_1225	-2,-2	-2,-2	A1,A4	A1,A4	-1,-1	A5,N	A1,A1	A1,A4	-1,-1	A1,A4	-2,-2	-1,-1	A4,A1	B3,N	A1,A1	B1,B1	A4,A4	A1,A5	A1,A5	A1,A5	-2,-2	-2,-2	-2,-2	A4,B3	A1,B1	A1,B1	-1,-1	A4,A1	A4,N	-1,-1	-1,-1	A4,B1	A4,A4	-2,-2	A1,N	-2,-2	A4,A4	A4,A4	A4,B1	A4,A4	A1,B3	A1,N	A1,B3	A1,N	-2,-2	-1,-1	A4,B3
iteration_1226	A2,B1	A3,A2	A3,B1	A2,A5	A2,B1	-2,-2	-1,-1	A2,B1	-1,-1	A3,A2	B2,B3	-1,-1	A3,A5	-2,-2	A3,A5	B1,B3	A2,B1	-2,-2	-2,-2	-2,-2	A2,A1	A3,B2	A5,B2	-2,-2	A3,B3	A3,B3	A2,B1	N,A5	A2,B1	B1,B4	A2,N	A2,B2	N,B1	A2,A2	A2,A5	N,B1	B2,N	A2,N	A2,B1	-1,-1	-2,-2	A2,A5	A5,A2	-2,-2	A3,B1	A3,A2	A5,B2
iteration_1227	N,B3	N,B4	N,N	-1,-1	B4,N	A5,B4	A1,N	A1,N	-2,-2	A1,N	B1,B1	A1,N	A1,N	-1,-1	-1,-1	-2,-2	A1,N	-2,-2	-1,-1	-2,-2	-1,-1	A1,B1	N,B1	N,N	-2,-2	-2,-2	-2,-2	A1,B2	A1,B4	A2,N	B2,B4	A1,B1	A1,B4	-1,-1	A1,B4	A2,B4	A1,A1	A1,B1	A1,B1	A1,B4	N,B4	A1,A3	A1,N	A1,N	A1,B4	A1,A2	A1,N
iteration_1228	A2,B2	A3,B1	-1,-1	A5,N	B1,B2	-2,-2	N,B1	A5,B1	A1,A1	A5,B1	B2,B2	A2,N	A5,B1	N,B4	A5,B1	N,A2	A2,A5	-2,-2	-2,-2	N,B1	A5,A1	A2,B2	A2,B2	A5,N	-1,-1	A5,N	A5,N	-1,-1	-1,-1	A1,B3	N,N	B2,N	A5,N	B4,B1	A5,A5	A1,N	N,N	A5,N	N,N	A5,B2	B1,B4	A5,B4	-1,-1	A5,B1	-2,-2	-2,-2	N,B1
iteration_1229	A1,B1	A1,A2	A1,B1	N,N	A1,A1	A4,B1	A1,N	A1,N	A4,B1	N,B1	A1,B1	N,B1	-1,-1	N,A2	N,B1	-1,-1	N,B1	A4,N	A4,A1	A1,B1	A4,N	-1,-1	-1,-1	N,N	-2,-2	-2,-2	N,B1	N,B2	N,A5	-2,-2	B2,N	A1,B3	B2,N	A2,N	N,N	-2,-2	A1,B2	-1,-1	B3,B2	A1,B2	A2,B2	A2,N	A2,B2	-1,-1	N,B1	-2,-2	A2,A1
iteration_1230	N,A4	N,A3	A3,A4	A2,B1	N,N	-2,-2	-1,-1	A4,B1	A4,N	A2,A3	-2,-2	A2,A3	A2,A3	B2,N	A3,B1	A4,N	A2,A4	-2,-2	-2,-2	N,B1	A4,B1	-2,-2	-2,-2	A3,B2	-1,-1	N,B1	A4,B1	B1,B1	A2,A2	-2,-2	A2,B1	B1,B4	A2,B1	B3,B1	B3,N	-1,-1	B1,B4	A2,B1	B1,B1	B1,B1	B1,B4	A2,B3	-1,-1	A2,B1	A1,B2	B2,B3	A2,B1
iteration_1231	B1,B1	B1,B1	B1,B1	A1,N	B1,B1	A1,B1	N,B1	N,B1	-2,-2	A1,B1	-2,-2	N,B1	A1,B1	B3,B2	N,B1	N,B5	A1,B1	A1,N	A1,N	N,B1	-2,-2	-2,-2	-2,-2	B1,B3	B5,N	N,N	N,B1	-2,-2	-2,-2	-2,-2	-1,-1	N,A2	A1,N	B1,B3	A1,A2	A1,N	A2,N	N,N	N,A2	A1,A2	B1,B3	A1,B3	A1,B1	B3,B3	A1,B1	A1,B1	A2,B1
iteration_1232	N,B4	N,B4	B4,N	-1,-1	N,N	A3,B2	B1,B4	A3,B4	-1,-1	A3,N	-2,-2	B4,B1	N,B1	-2,-2	A3,B4	A3,B2	N,B1	B2,B1	B2,B4	A3,B1	A3,B2	-1,-1	-1,-1	N,B1	A3,B4	A3,B4	A3,A3	A2,B1	A3,B1	A1,B4	B1,B1	A1,A1	B1,B1	B3,N	A2,A3	-1,-1	A1,B1	A1,B1	A1,B1	A1,B1	N,B1	B3,B2	B1,B3	B3,B1	A2,A1	A2,B3	B1,B1
iteration_1233	-1,-1	A2,A2	A2,B3	-1,-1	-1,-1	B1,B4	A2,B2	B3,B1	A3,B2	A2,B2	A1,A2	B3,B2	-1,-1	-2,-2	B3,B1	A1,B4	A2,B1	B2,B1	B2,B4	A2,B1	B2,B3	A1,B3	A1,B3	-1,-1	-1,-1	B4,B3	N,B1	A4,B1	A1,B2	B1,B2	A4,A1	A1,B4	B1,B2	-2,-2	A4,A1	A1,B1	A1,B2	B4,B2	A1,B2	B4,B1	A4,N	A4,A1	A4,A4	A1,A4	-2,-2	A1,N	A4,B2
iteration_1234	A1,A2	A3,B2	A3,A1	N,B1	A3,A2	B1,B3	-1,-1	A1,N	-1,-1	A1,B1	A2,N	A1,B1	A1,B1	N,A4	A3,B1	B1,B1	A3,B1	-1,-1	A1,B1	-2,-2	B3,N	A1,A2	N,B1	N,B1	B1,B1	N,N	A3,B1	-2,-2	-2,-2	A3,N	B5,B1	A1,A3	N,B1	A3,B2	B5,B1	A3,B5	A3,B1	A1,B1	A3,B1	A1,N	A1,B2	B2,B5	B2,B5	B2,B5	A2,B2	A2,A3	A3,B5
iteration_1235	A5,N	A2,B2	A2,A5	A4,B2	B2,N	A2,B1	A4,A2	-1,-1	A1,N	N,N	A1,A1	A5,B2	A5,B2	B1,B1	A5,B2	A2,B1	A4,A5	A2,B1	-1,-1	A2,A4	A1,B2	A5,A1	A5,A1	A5,B1	B1,B2	A2,B2	B1,B2	A4,N	B2,B2	N,B2	A4,B2	A3,N	B2,N	B2,N	A4,B2	B2,N	B2,N	-1,-1	A3,B2	-1,-1	B1,B4	B2,B2	B2,B4	B2,B1	A1,A1	A1,N	-2,-2
iteration_1236	-1,-1	A2,B1	A2,A4	B2,B1	-1,-1	-2,-2	A4,B1	A2,B2	A1,A3	-1,-1	-2,-2	-1,-1	A2,B2	A1,A1	-1,-1	A2,B1	-1,-1	A1,B1	A4,A2	A5,B5	A1,B2	-2,-2	-2,-2	A1,B2	B1,B1	A2,B1	A2,A4	-2,-2	-2,-2	A1,A3	B2,B1	A1,B4	N,B1	A4,A1	B2,B4	A1,B2	B4,B1	B4,N	B4,N	A1,B1	N,B4	A4,B2	B2,N	B2,N	A3,B1	A3,A4	N,B1
iteration_1237	B1,B1	A1,B3	A1,B1	A2,A5	A1,B1	-1,-1	A1,A2	A5,B1	A2,B1	A1,A2	B1,B4	-1,-1	A1,A5	-2,-2	A5,B1	A3,N	A2,B1	-2,-2	-2,-2	A2,B3	A2,B1	A5,B1	A5,B4	-2,-2	N,B1	A5,A3	A3,B1	-2,-2	-2,-2	A4,B1	A1,N	N,A5	-1,-1	A3,A2	-2,-2	A4,N	A5,N	N,N	A1,N	-1,-1	-2,-2	-2,-2	-2,-2	-2,-2	A2,B1	A3,B1	-2,-2
iteration_1238	A4,N	-1,-1	A4,A4	A3,A3	-2,-2	-2,-2	A3,A4	A4,A3	B1,B1	A3,A4	A1,B1	A3,A4	A3,A4	N,B4	-1,-1	-1,-1	A3,A4	-2,-2	-2,-2	-2,-2	A4,B1	-1,-1	-1,-1	A3,N	-2,-2	-2,-2	-1,-1	A2,A3	A3,B2	N,A3	A2,B2	A2,B1	A3,A3	B5,N	A2,B2	B2,N	A3,B1	A3,B1	-1,-1	A2,A3	A2,A2	B2,B5	A2,B5	-1,-1	-2,-2	B5,N	A2,A3
iteration_1239	A3,B1	-1,-1	B1,B5	B2,B1	A3,B5	A1,B3	B5,B2	-1,-1	-1,-1	B5,B1	A1,A4	B5,B2	B5,B2	-2,-2	B1,B5	A2,B2	-1,-1	A1,B5	-1,-1	-1,-1	A2,B2	A1,B5	A1,B2	-2,-2	B2,B1	B2,B5	A2,B1	A1,B2	A3,B1	N,N	A3,B2	N,B4	A1,B1	A3,A2	B2,B1	A4,B2	-1,-1	N,B1	A1,N	B1,B4	B3,B2	A3,B2	A3,B3	A3,B3	-2,-2	-2,-2	B3,B1
iteration_1240	N,A4	N,B4	N,N	A2,A1	A4,N	-1,-1	A1,N	N,A2	A1,B3	-1,-1	A2,B2	N,A2	N,A2	-1,-1	N,A2	-2,-2	A1,N	-2,-2	-2,-2	-2,-2	A1,N	B2,N	A2,A2	-2,-2	-2,-2	A2,N	-2,-2	A1,A2	A2,B1	A5,N	A1,B1	B1,B1	A2,B1	A3,B1	A2,A1	A1,A5	A2,B1	B1,B1	A2,B1	-1,-1	B3,B2	-1,-1	A2,B3	A3,B3	B1,B1	A3,B1	A2,B1
iteration_1241	A2,B3	A3,B2	B2,B3	A1,A1	A3,A2	N,A4	A1,B2	A1,B3	B3,B1	A1,B3	A3,B1	A1,B3	A1,B3	-2,-2	A1,B3	A2,B1	A1,B2	A1,N	B2,N	A1,N	A1,B3	A1,B1	-1,-1	-1,-1	-1,-1	B1,B3	B1,B3	A1,A3	A1,A3	A1,B3	A3,A3	B3,N	A1,A1	B5,N	A1,A1	-1,-1	A1,B3	A1,N	A1,B3	A1,B3	A2,A1	A1,B5	A3,B5	A2,B5	-2,-2	-2,-2	A1,B5
iteration_1242	B3,B2	A2,B3	A2,B3	B1,B1	A2,B2	A4,A1	A2,B1	A2,B1	A2,A3	B3,B1	A3,B2	B3,B1	B3,B1	-1,-1	A2,B1	B1,B2	-1,-1	A2,N	A2,A4	A2,A4	A2,B1	B2,B3	A3,B1	-2,-2	B1,B2	B1,B2	A2,B1	B4,B1	A3,B1	A2,A2	A3,B4	-1,-1	A3,B4	A1,B2	A3,B1	A2,B4	A3,B4	-1,-1	A3,B4	A3,A1	N,B4	A3,A1	A3,N	A3,N	B1,B1	A1,B1	A3,B4
iteration_1243	-2,-2	-2,-2	B1,B5	A1,A1	-1,-1	B3,B1	A1,B1	A1,B1	-2,-2	A1,B1	B1,B1	A1,B5	A1,B1	A4,N	A1,B5	A4,N	A1,B5	B1,B1	A1,B3	B1,B1	-1,-1	B5,B1	B5,B1	A1,A4	A1,A4	-1,-1	A1,A4	A1,B2	A1,B2	N,B5	A1,A1	A3,N	A1,B2	A4,B1	A1,B2	A1,N	B2,N	-1,-1	A1,A3	A1,N	B3,B1	A4,B2	A4,B3	B2,B1	A3,B2	B2,B1	A4,B2
iteration_1244	-1,-1	B1,B4	B1,B1	N,B1	-1,-1	A4,B1	N,B1	B1,B1	A1,B1	B1,B1	A2,A1	-1,-1	N,B1	-2,-2	N,B1	A2,A2	-1,-1	B1,B1	-1,-1	-1,-1	B1,B1	A2,B1	A1,B1	-2,-2	A2,B1	A2,B1	A2,N	-2,-2	-2,-2	-2,-2	-2,-2	A3,A2	B3,B1	A3,N	B3,B1	-2,-2	A2,B1	A3,B3	A3,B1	A3,B3	B2,B2	A3,B3	N,N	A3,B2	-2,-2	-2,-2	-1,-1
iteration_1245	A2,A2	-1,-1	A2,B1	B2,B3	A2,B1	A1,B4	A2,B3	A2,B2	A1,A4	A2,B3	A5,N	A2,B2	A2,B2	A2,A2	A2,B3	A2,B2	A2,B2	A2,A1	A2,A1	A2,A1	A2,A1	A2,A5	A2,A5	A2,B2	-1,-1	A2,A2	B2,B3	-1,-1	B3,B2	-1,-1	A3,B3	A2,A2	A3,B2	B1,B1	B2,B3	A3,A2	A2,B2	A2,B2	A3,A2	A2,B2	A3,A2	-1,-1	A3,B3	-2,-2	A2,B3	A2,B1	A3,B2
iteration_1246	A1,B2	A2,B1	A2,B2	A2,A2	B1,B2	B2,N	A2,B2	A2,B2	A4,N	-1,-1	B2,N	A2,B2	A2,B2	A4,A1	A2,B2	A4,B1	A2,B2	-1,-1	B2,N	B2,B2	A2,A4	B2,N	B2,B2	A2,A4	A4,A2	A4,A2	-1,-1	A2,N	A2,A2	-2,-2	A2,N	A4,N	A2,A2	-1,-1	A2,A2	A2,N	A2,N	-1,-1	A2,A4	A2,A4	-2,-2	A2,A5	-2,-2	-2,-2	-1,-1	-2,-2	-2,-2
iteration_1247	-2,-2	-2,-2	-2,-2	A1,N	-2,-2	-1,-1	A1,N	A1,N	-2,-2	-1,-1	-2,-2	-2,-2	-2,-2	-1,-1	A1,N	N,B1	-2,-2	-1,-1	-2,-2	-2,-2	-2,-2	-2,-2	-2,-2	A1,N	N,N	-1,-1	N,N	A1,B2	N,B5	A4,B1	B2,N	A1,B4	B2,B5	A1,A3	A1,N	N,B1	A1,B2	A1,B2	A1,B2	B4,B5	N,A4	A1,N	N,N	A1,A4	B1,B2	A1,B1	A1,N
iteration_1248	-2,-2	-2,-2	B3,B1	A2,B3	-2,-2	A4,B1	A2,B3	B3,B3	A5,N	A2,B3	-1,-1	B3,B1	B3,B1	N,B1	-1,-1	A1,A1	B3,B1	A2,B1	A2,A4	A2,B1	A5,B3	A5,B1	N,B1	A1,B3	A1,B1	A1,A2	-1,-1	A2,B3	A2,B3	-2,-2	-1,-1	-2,-2	-1,-1	A1,B3	A2,A2	-1,-1	A2,N	-2,-2	-2,-2	-2,-2	A1,B4	A1,A2	A2,B4	A1,B4	-1,-1	A1,N	A2,B4
iteration_1249	-2,-2	-2,-2	-1,-1	A3,N	-2,-2	A2,B5	A3,A1	A1,N	-1,-1	A1,N	A1,B1	A3,A1	A4,A3	B4,B1	A3,A1	A2,B1	-2,-2	-1,-1	A3,B5	A3,B5	A1,B1	A3,B1	A3,B1	A4,B4	A3,B1	A1,B1	A3,B1	B3,N	A3,B1	B2,B3	A3,B3	A2,B3	B1,B3	N,B1	A3,N	B3,B2	A2,B1	-1,-1	B3,B1	B3,B3	B5,N	A3,N	N,B5	A3,N	A1,A2	A1,N	N,B1
iteration_1250	B3,B2	A3,N	B2,N	A1,A1	A3,B3	-1,-1	A1,B2	A1,N	A2,B2	-1,-1	A1,A3	A1,B2	A1,B2	N,A5	A1,B2	B2,B2	-2,-2	A1,B2	A1,B2	B2,B2	B2,N	A1,B2	-1,-1	B2,N	B2,B2	-1,-1	A1,B2	A1,A1	A1,B3	A3,B2	A1,B3	A2,A2	A1,B3	A3,A1	A1,A1	A3,B3	A1,A2	A2,B3	A1,A2	A1,A2	-2,-2	A1,A3	-2,-2	-2,-2	N,A2	A1,N	-2,-2
iteration_1251	A2,B3	N,B5	A2,N	A1,A2	B3,B1	A2,B3	A2,A2	A1,N	-2,-2	A2,A2	B4,B1	A2,A1	A2,A2	A2,A3	A1,A2	-1,-1	N,A2	A2,B3	A2,A2	A2,B3	-2,-2	A2,B4	-1,-1	A2,A2	-2,-2	A1,B1	-2,-2	A1,B4	A2,B1	-1,-1	A1,B1	A3,B2	A1,B1	-2,-2	B4,B1	A1,B2	A1,B2	B1,B2	A1,B2	A1,A3	-2,-2	-2,-2	N,B1	N,B1	-2,-2	-2,-2	A1,N
iteration_1252	A1,B4	A1,A1	A1,B4	B3,N	A1,A1	-2,-2	B4,B3	-1,-1	A3,B1	A1,N	A1,A1	B4,N	B4,B3	-2,-2	A1,B3	A2,B3	B4,B3	-2,-2	-2,-2	-2,-2	-1,-1	A1,B4	A1,B4	-2,-2	A1,B3	A2,B3	A2,A1	A2,B3	N,B1	B1,B2	B3,N	B3,N	A2,B1	A1,B4	B3,N	N,B1	N,B1	A2,B3	A2,B3	B1,B3	A3,B2	B4,B3	B2,B4	A3,B1	B1,B1	A1,B1	B4,N
iteration_1253	N,A4	N,B4	N,N	-1,-1	A4,N	B3,B1	A2,N	N,A5	-2,-2	N,A2	-2,-2	-1,-1	A5,N	B2,B2	A5,N	A1,B1	N,A5	N,B1	B3,N	A2,B3	-1,-1	-1,-1	-2,-2	A5,B2	A1,N	A5,B1	N,B1	-2,-2	-2,-2	-2,-2	-2,-2	-2,-2	-2,-2	-2,-2	-2,-2	-1,-1	-2,-2	-1,-1	-2,-2	-2,-2	-2,-2	-2,-2	-2,-2	-2,-2	-2,-2	N,B1	-2,-2
iteration_1254	-2,-2	-2,-2	B4,B2	-1,-1	-2,-2	A2,B3	B2,B4	-2,-2	-2,-2	A2,B4	A2,B1	N,B1	A2,B4	B1,B4	-2,-2	-2,-2	-2,-2	A2,B2	A2,B4	A2,B2	-2,-2	-1,-1	A2,B1	B4,B1	-2,-2	-2,-2	-2,-2	A2,A2	A2,B2	A2,B3	A2,B2	A4,B1	A2,A2	-1,-1	-1,-1	A2,B3	A4,A2	A4,A2	A2,B1	A2,B1	N,B1	N,A2	N,N	A2,N	-2,-2	-2,-2	N,A2
iteration_1255	-2,-2	-1,-1	-2,-2	-2,-2	-1,-1	B1,B1	A1,N	A2,A1	A1,B4	A1,N	-1,-1	-2,-2	A2,A1	B2,B1	A1,A2	A1,B4	-2,-2	A1,B1	A1,B1	A1,B1	A2,B4	-2,-2	-1,-1	A2,B2	A1,B4	A1,A1	-1,-1	-2,-2	N,B1	A1,B3	N,A2	B3,B2	-1,-1	A1,B4	N,A2	A1,N	B2,N	-2,-2	-1,-1	A2,B3	-1,-1	B4,N	-2,-2	B4,N	A2,B3	B3,B4	-2,-2
iteration_1256	-2,-2	-2,-2	N,B2	A3,B3	-2,-2	-2,-2	B3,B2	A3,N	A2,B3	A3,N	A1,A3	A3,N	B3,N	-2,-2	B3,N	A2,B2	B3,B2	-2,-2	-1,-1	-2,-2	A2,N	A1,N	A1,N	-2,-2	A2,N	A2,N	B2,B3	-1,-1	B3,N	A3,N	A1,B3	A2,A2	A1,B3	B3,N	A3,N	A3,B3	A1,A2	A2,B3	A2,B3	A1,A2	B1,B2	A3,N	A3,B1	-1,-1	A1,B3	B3,B3	A1,B1
iteration_1257	A2,B2	A3,A1	A3,B2	A4,B1	A2,A1	A1,A4	A4,B2	A3,B1	N,A2	A3,B1	A1,B4	A4,B2	A4,B2	A2,B1	B2,B1	-1,-1	A5,B3	A1,B2	A1,B2	A1,B2	A3,N	A1,A4	A1,A4	B2,B1	-2,-2	-1,-1	-2,-2	A4,A1	A2,B1	-2,-2	A2,A4	B2,N	A1,B1	N,A5	A4,B1	-1,-1	A1,N	N,B1	B1,B2	A1,B2	A1,N	A4,N	N,N	A1,N	-2,-2	-2,-2	A1,N
iteration_1258	B2,N	-1,-1	N,A4	N,A4	A1,B2	A2,B2	A4,N	N,N	N,A5	A4,N	-2,-2	A4,N	A4,N	A1,B2	-1,-1	B1,B3	A4,N	A2,N	A4,B2	B2,N	N,N	-2,-2	-2,-2	A1,A4	-2,-2	A4,B1	N,B1	N,B4	N,A4	A4,N	B4,N	A1,A3	N,N	-1,-1	-1,-1	A4,B4	A1,N	N,A3	A1,N	A1,B5	B2,B3	A2,B4	-1,-1	A2,B2	A3,A2	A3,B1	B2,N
iteration_1259	A2,B1	A3,B2	A3,A2	A1,N	A2,B2	-2,-2	A2,N	-2,-2	-2,-2	-2,-2	N,A4	N,A2	-2,-2	B1,B4	-1,-1	-2,-2	A3,A1	-2,-2	-2,-2	-2,-2	-2,-2	N,A2	N,N	A4,B1	-1,-1	-2,-2	-1,-1	A1,A3	N,B1	A3,B2	A1,N	A1,A1	A3,N	-1,-1	-1,-1	B2,N	-1,-1	A1,N	A1,A3	-1,-1	A2,A2	-1,-1	A2,B2	A2,N	-2,-2	-2,-2	-1,-1
iteration_1260	-1,-1	A1,B3	A1,A4	A1,A2	-1,-1	-1,-1	A1,A1	A4,A2	-2,-2	A4,A1	B2,B2	-1,-1	-1,-1	B3,B1	A1,A1	A1,B1	A4,A1	A1,B1	A1,B1	A1,B1	-2,-2	A4,B2	A2,B2	A1,B3	A1,A1	A1,B1	A1,B1	-2,-2	-2,-2	B1,B1	A1,A2	-2,-2	-2,-2	-1,-1	A2,A3	A1,B1	-1,-1	-2,-2	-2,-2	-2,-2	B1,B2	A2,B2	-1,-1	A2,B1	B3,B2	A3,B3	A2,B2
iteration_1261	A2,A2	A2,A2	A2,A2	-1,-1	A2,A2	-1,-1	A2,A2	-1,-1	-2,-2	-1,-1	A2,A2	A2,A2	A2,A1	B1,B2	A2,A2	B2,B1	A2,A1	A2,A2	A2,B1	A2,B1	-1,-1	A2,A2	-1,-1	A2,B1	A2,B1	A2,A6	A2,B2	A2,B2	-1,-1	N,A2	A3,B2	A1,A1	-1,-1	N,A3	A2,A1	A3,N	A3,A1	A1,B2	A1,A3	-1,-1	A1,B2	A1,N	-1,-1	A1,N	-1,-1	-1,-1	A3,B2
iteration_1262	N,A4	A4,B1	N,B1	N,B1	N,B1	A2,B3	N,B1	N,B1	-2,-2	N,B1	B1,B1	N,N	N,N	A1,B2	N,N	B1,B3	-1,-1	-1,-1	B3,B1	A2,B1	-2,-2	N,B1	N,B1	A1,N	N,B1	N,B1	N,B3	A2,N	B3,B1	A4,N	A2,B3	B2,B2	B3,N	B4,B1	B3,N	A4,B3	N,B2	B2,N	B2,N	B2,N	A1,B4	B3,B4	A1,B3	A1,B3	-1,-1	-2,-2	N,N
iteration_1263	A1,B1	A3,B2	A1,B2	A1,N	A3,B1	-1,-1	A1,A1	-1,-1	A3,B1	A1,A1	-2,-2	A1,N	A1,B2	A2,N	A1,A1	B3,N	-1,-1	A1,A5	A1,N	A1,N	N,B1	A1,N	A1,N	A2,B2	A1,N	-1,-1	A1,B3	A1,B4	B5,N	N,A5	B4,B5	B2,B2	A1,B5	A1,A1	A1,N	B4,N	A5,B2	A1,B2	A1,B2	B5,B2	-2,-2	A1,N	-1,-1	-2,-2	B1,B2	A1,B1	-1,-1
iteration_1264	-2,-2	-2,-2	-1,-1	A1,B2	-2,-2	A1,B1	A1,A3	-1,-1	-2,-2	A4,B2	-1,-1	A4,B2	A1,A4	B5,N	A4,B2	A5,N	A1,B2	A4,B1	-1,-1	A1,B2	-2,-2	A4,B3	B2,B2	A1,B5	A5,B2	B2,N	A5,B2	A1,A3	B2,N	B4,N	-1,-1	B4,N	A1,B2	A4,A1	A1,B2	A3,B4	B2,B4	A1,B4	A1,N	B2,N	B2,N	A1,A4	A1,B2	-1,-1	-2,-2	-2,-2	A1,B2
iteration_1265	B3,B2	A2,A2	A2,B3	B3,N	A2,B3	A1,B4	A2,B3	B3,N	A2,A3	-1,-1	-2,-2	-1,-1	B3,B3	N,B5	B3,N	-1,-1	-1,-1	A2,B4	A2,B4	B3,B4	A2,B3	-2,-2	-2,-2	B3,N	A2,N	A2,N	A2,N	N,N	B1,B3	-2,-2	N,B1	B1,B2	N,B3	-1,-1	N,B3	-2,-2	B3,B1	B3,B2	B3,B1	B3,B1	A2,B1	A3,N	A3,B1	A2,A3	A4,B1	A2,B1	B1,B3
iteration_1266	A1,B1	A3,B1	A3,A1	N,B1	A3,B1	B1,B1	A3,B1	A1,B1	B5,N	A1,B1	B2,B1	A3,B1	A3,N	A4,B1	A1,B1	A1,A1	A1,B1	A3,B1	A3,B1	A3,B1	B1,B5	A3,B2	A3,B1	A4,A3	A1,A1	A1,B1	-1,-1	-2,-2	-2,-2	A1,B3	N,B2	A1,A4	B2,N	N,A4	-1,-1	A1,N	A1,B2	-2,-2	A4,N	A1,B2	A1,A2	N,N	A1,N	N,A2	N,B1	N,B1	A1,A1
iteration_1267	N,B1	A2,B1	-1,-1	B5,N	A4,B2	B2,B3	-1,-1	B5,N	-2,-2	B5,N	A2,B3	A2,B5	A2,B5	A1,A1	A2,B5	B3,B2	N,N	A2,B2	A2,B2	B2,N	B5,N	A2,A2	-1,-1	A2,A1	B5,B2	-1,-1	A2,B3	-1,-1	N,B5	A4,B1	N,B5	N,B3	N,N	B2,N	N,N	A4,N	N,N	N,N	N,N	N,B3	N,B5	N,B2	N,N	N,N	-2,-2	-2,-2	N,N
iteration_1268	-2,-2	-2,-2	N,B1	A4,B1	-2,-2	-2,-2	A4,N	A4,B1	A1,B1	B1,B1	A1,B3	A4,B1	N,B1	-2,-2	A4,B1	B1,B3	-1,-1	-2,-2	-2,-2	-2,-2	A1,B1	A1,B1	B3,B1	-2,-2	A4,N	B1,B1	-1,-1	B1,B1	A4,N	N,A4	A4,B1	B1,B4	A4,B1	A3,B1	N,B1	N,B1	B1,B1	B1,B1	A4,B1	B1,B4	A3,B1	B1,B1	B1,B1	A3,B1	-1,-1	A3,B1	B1,B1
iteration_1269	B5,N	A2,B1	B1,B5	B1,B3	-1,-1	B2,B2	B1,B1	B1,B1	B2,B3	B1,B1	N,A5	B1,B1	B1,B1	B4,N	-1,-1	A1,A1	B1,B3	-1,-1	B1,B2	B1,B2	B1,B2	-1,-1	N,B1	B1,B4	A1,B1	A1,B1	-1,-1	B1,B3	A4,B1	A2,B3	A4,B1	A2,B1	A4,B3	-2,-2	B1,B1	A4,A2	B3,B1	A4,B1	A4,A2	A2,B3	A3,B2	B2,B3	B2,B2	A3,B2	A2,B2	-1,-1	B2,B3
iteration_1270	-2,-2	-2,-2	A1,N	A2,B3	-2,-2	A1,N	A1,B3	A1,B3	-1,-1	A1,B3	-2,-2	A2,N	A1,B3	-1,-1	A2,A1	B1,B3	A2,N	B3,N	A1,N	-1,-1	A1,A4	-2,-2	-2,-2	-1,-1	A2,B3	A1,B3	A2,B1	B3,B1	A1,A2	A1,A3	A1,B3	B1,B2	A2,B1	A2,B3	A1,B1	A1,B3	B1,B1	A2,B1	A2,B1	A2,B2	A1,A3	B1,B3	A1,B1	A1,B3	-2,-2	-1,-1	-1,-1
iteration_1271	B1,B3	A1,A3	A1,B1	N,N	A3,B3	A4,B1	A1,N	-1,-1	-2,-2	A1,N	A2,A1	N,B1	A1,N	N,A5	A1,N	A1,B2	A1,N	-1,-1	A4,N	N,B1	-1,-1	A2,B1	A2,N	N,N	A1,B2	A1,A1	A1,A1	-1,-1	N,B2	N,A3	-1,-1	-2,-2	A3,N	A3,A2	B2,N	N,N	A3,N	-2,-2	-2,-2	-2,-2	A3,A2	A3,B2	A3,A3	A3,A2	A1,B3	A1,A3	A3,A3
iteration_1272	B2,B1	A4,B1	A4,B2	A4,N	B1,B2	-2,-2	B2,N	A4,N	B1,B1	A4,B2	A2,B2	B2,N	-1,-1	-1,-1	A4,N	A1,A3	B2,N	-2,-2	-1,-1	-2,-2	N,B1	A2,B2	B2,B2	-2,-2	A1,N	A1,N	A3,N	-2,-2	-2,-2	-2,-2	-2,-2	-2,-2	-2,-2	-2,-2	-1,-1	-2,-2	-1,-1	N,B1	N,B1	N,B1	-2,-2	-2,-2	-2,-2	-2,-2	-1,-1	-1,-1	-2,-2
iteration_1273	B2,B3	N,B1	B1,B2	A1,B2	B1,B3	A1,B3	A1,B1	A1,B2	A1,B4	B2,B2	B2,B2	A1,B1	B2,B1	-2,-2	-1,-1	A2,A1	B2,B1	B1,B3	A1,A1	B1,B3	A1,B2	A1,B2	A1,B2	-2,-2	A1,B2	-1,-1	A2,B2	B3,B2	A4,B2	N,B4	A4,B3	B1,B1	A4,B2	B4,B1	A4,B3	B3,N	A4,B1	B2,B1	B2,B1	A4,B1	B3,B1	A4,B4	B4,B3	B4,B3	A1,A2	A1,B4	B1,B3
iteration_1274	B1,B4	-1,-1	A3,B1	-1,-1	A1,B4	A1,B2	A5,B1	A5,B1	N,B4	A5,B1	A1,B2	N,B1	N,B1	A1,B3	N,B1	-2,-2	A3,A5	-1,-1	A5,A1	B1,B2	N,B1	-1,-1	A1,B1	A1,B1	-1,-1	-2,-2	N,B1	B3,N	-1,-1	A3,B2	A5,B3	A1,A4	N,N	-2,-2	B3,N	A5,A3	A4,A1	N,A4	A1,N	A1,N	-2,-2	-1,-1	-1,-1	-1,-1	N,B1	-1,-1	A4,B3
iteration_1275	A2,B3	-1,-1	B3,B2	A4,N	A2,N	A1,B1	A4,N	-2,-2	-2,-2	-2,-2	B2,B1	A2,N	A4,N	A2,B2	A2,A4	B4,B1	-1,-1	A1,N	N,B1	A4,B1	-2,-2	A2,B2	B2,N	A2,A4	A2,B1	A2,B4	A2,B4	A4,N	B2,N	-2,-2	A4,N	A2,B1	N,N	A4,N	A4,B2	-2,-2	N,B1	-1,-1	A2,N	A2,N	A1,A3	A4,B2	A4,A3	A4,A1	N,B5	N,N	A3,N
iteration_1276	N,A5	A2,B1	A2,N	N,A2	A2,A5	-2,-2	A2,N	A2,A2	A1,A2	A2,A2	A2,B3	N,N	A2,N	B1,B1	A2,N	A1,B2	A2,N	-2,-2	-2,-2	-2,-2	A2,A1	A2,N	B3,N	A2,B1	A1,N	B2,N	A2,B2	-2,-2	-2,-2	-2,-2	-2,-2	A1,B2	A2,N	A5,N	-2,-2	-2,-2	A2,B2	A2,B2	B2,N	A2,B2	-2,-2	-2,-2	-2,-2	-2,-2	-1,-1	A5,B2	-1,-1
iteration_1277	B2,B3	A4,A1	A4,B2	A1,A2	A4,B3	B2,B2	A4,A2	A4,A2	B2,B1	A1,B2	B4,N	A1,B2	A4,A2	-1,-1	-1,-1	A4,N	A2,B2	A2,B2	A2,B2	A2,B2	A4,B2	B2,B4	A1,N	-2,-2	B2,N	A4,B2	B2,N	A1,B1	A3,A2	A1,B1	-1,-1	-1,-1	A3,B1	A2,A1	A1,A2	-1,-1	A3,B1	-1,-1	B1,B2	B1,B1	-2,-2	A1,A2	A2,A1	-2,-2	A1,B2	A2,B2	A3,A2
iteration_1278	N,B3	A1,B1	A1,N	A1,N	A1,N	-1,-1	N,N	A1,N	B1,B1	-2,-2	-1,-1	A1,N	A1,N	A1,B4	-1,-1	-2,-2	-1,-1	N,A2	N,A2	N,N	N,B1	A1,B3	N,N	-1,-1	-2,-2	-2,-2	-1,-1	-2,-2	-2,-2	-2,-2	-2,-2	B1,B1	A5,A1	B2,B2	-1,-1	-2,-2	A1,B1	A5,B1	A1,B1	A1,B1	A3,B2	A5,B2	B2,B2	A3,B2	-1,-1	A2,B2	-1,-1
iteration_1279	B2,B2	-1,-1	A1,B2	B2,N	A1,B2	N,B5	B2,B2	A1,N	A1,B3	-1,-1	-2,-2	B2,N	A1,B2	A2,N	A1,B2	B1,B3	A1,N	B2,N	B2,N	B2,N	A1,B3	-2,-2	A1,N	A2,B2	A1,B1	B2,B3	B2,B3	A2,N	B2,B2	-2,-2	B2,N	B5,N	A2,B2	A1,B3	A2,B2	-2,-2	B2,N	A2,N	A2,B5	B2,N	-1,-1	A2,B3	A2,B3	-1,-1	N,A2	A1,N	-1,-1
iteration_1280	N,B5	A2,B2	A2,N	N,N	A2,N	A4,B1	N,A4	N,A4	A2,B3	N,A6	B5,N	A4,N	N,A6	-2,-2	N,A3	-1,-1	N,A4	N,B1	N,B1	-1,-1	A2,N	A4,B5	A4,B5	-1,-1	-2,-2	-1,-1	-2,-2	A3,B1	A4,B1	B3,N	A3,A4	N,A5	A3,A4	A1,B3	A3,B1	A4,B3	A3,N	A4,A5	A3,A5	A4,N	A2,N	A3,B3	A2,B3	A3,A2	B3,B1	A1,B3	A3,B3
iteration_1281	A2,B2	A1,B4	B4,B2	B3,B1	A1,A2	A2,A3	B2,B1	B2,B3	A2,A3	-2,-2	A1,A1	B2,B3	B2,B1	-2,-2	B4,B3	-2,-2	B4,B3	A2,B1	A3,B1	A2,B2	A2,B2	A1,B2	A1,B3	-2,-2	-2,-2	-2,-2	-2,-2	A1,B3	B1,B4	A3,B2	-1,-1	A2,A2	-1,-1	A3,A1	B3,B1	A1,N	A2,A1	A2,B4	A2,A1	A2,B4	B1,B1	A3,B3	A3,B1	B3,B1	-2,-2	-2,-2	A3,A2
iteration_1282	A3,B2	A1,A2	A3,A2	A4,B1	A1,B2	-1,-1	A3,B4	A3,B1	A1,A1	A3,B4	A4,A1	A3,B1	A3,B1	A3,B1	A3,B4	A1,A4	A2,B4	A3,A1	A1,B4	B4,B4	A1,B1	A3,A4	-1,-1	B1,B1	A1,B4	-1,-1	A3,A4	A4,B1	B1,B3	-2,-2	B1,B4	N,A4	A4,N	-2,-2	B1,B4	-2,-2	A4,A4	N,N	A4,A4	-1,-1	A3,B2	-1,-1	A2,B2	B2,B4	-1,-1	-2,-2	A4,B2
iteration_1283	A1,A1	A3,B1	A3,A1	A5,B2	-1,-1	A2,B2	A3,B2	A5,A3	B3,B1	A1,B2	B4,N	A3,B2	A3,B2	-2,-2	A3,B2	-1,-1	A5,A1	A2,B2	A3,A2	A2,B2	A5,B3	-1,-1	A3,B4	-1,-1	B2,B1	A3,B1	A3,B1	B2,B1	A5,N	A1,A1	N,B1	A3,N	A5,B1	-1,-1	B2,N	A1,B1	A5,A3	A5,A3	A5,N	A5,A3	-1,-1	B2,N	B4,N	-2,-2	A1,B2	A1,N	A5,B4
iteration_1284	B1,B1	-1,-1	A1,B1	A2,B3	A1,B1	A1,B2	B1,B3	-1,-1	A1,B1	B1,B3	A1,B4	A1,A2	-1,-1	A3,B1	A1,B3	A2,B1	A1,A2	B2,B3	A1,B3	A1,B1	A1,A2	A1,A1	A1,B4	A3,A1	B1,B3	A1,B1	A2,A1	-1,-1	A2,N	A3,B2	N,A9	B2,B1	N,N	A1,A3	A2,B3	A3,N	B2,N	-1,-1	N,B2	N,B2	B1,B3	A2,A3	A2,B3	A3,B1	A1,B1	A1,B1	A2,B2
iteration_1285	A2,B1	A2,A1	A2,A2	B1,B4	A2,B1	B1,B1	A2,B1	A2,B1	B1,B2	A2,B4	A2,A3	A2,B4	A2,B1	A2,B1	A2,B1	A1,A1	-1,-1	A2,B1	B1,B1	A2,B1	A2,B1	A2,A2	A2,A5	B1,B1	A2,A1	A1,B1	A2,A1	B4,N	B4,B1	A2,B2	B4,B4	-1,-1	B4,N	-1,-1	N,B4	B2,B4	A1,N	A2,N	A2,B4	A1,B4	A1,A4	B4,N	A1,N	-1,-1	A2,B2	B2,N	A1,N
iteration_1286	-2,-2	-2,-2	-2,-2	-2,-2	-2,-2	A2,N	N,B1	-2,-2	-2,-2	N,B1	A2,B2	B1,B3	-2,-2	-2,-2	N,B1	A2,B1	-2,-2	A2,B1	-1,-1	N,B1	-2,-2	B2,B1	B2,B3	-2,-2	B1,B1	A2,N	B1,B1	-2,-2	-2,-2	-1,-1	-2,-2	A3,B2	B4,B1	A5,N	B3,N	-2,-2	B2,B4	A3,B4	A3,B4	B2,B1	B2,B3	A5,B3	B3,B2	A5,B2	-2,-2	-2,-2	B3,B4
iteration_1287	B2,B1	A2,A2	A2,B2	A1,A2	A2,B1	A5,N	A2,A2	A2,A2	B3,B1	A2,B2	B2,B2	-1,-1	A2,A1	-2,-2	A1,B2	A1,B2	A1,B2	A2,N	A2,A5	A2,A5	A2,B3	A2,B2	A2,B2	-2,-2	A1,B2	B2,B2	-1,-1	-1,-1	A2,A1	-2,-2	-2,-2	-2,-2	-2,-2	A1,A4	A2,A2	-2,-2	-2,-2	-2,-2	-1,-1	-1,-1	A1,B4	A2,A4	A1,A2	A2,B4	B3,N	A1,B3	-2,-2
iteration_1288	A2,B1	A3,A1	A3,B1	N,N	A1,B1	N,B2	N,B1	A3,N	A1,B2	N,B1	A3,A1	N,B1	A3,N	A1,B4	N,B1	-2,-2	N,B1	N,B1	N,B2	N,N	B2,N	A3,B1	A3,B2	B4,N	N,B1	-2,-2	N,B1	N,B4	N,B4	A1,N	N,N	A1,A3	N,N	A4,B1	-1,-1	A1,N	A1,N	N,A3	A1,N	N,A3	-2,-2	A4,N	-2,-2	-2,-2	-1,-1	A4,A1	-2,-2
iteration_1289	-2,-2	-2,-2	B3,B1	A3,B1	-2,-2	A2,B2	B1,B3	B1,B1	A2,B1	A3,B1	A3,A2	-1,-1	A3,B3	B2,B2	B1,B3	N,B2	A3,B3	B2,B1	B2,B3	A2,B3	A2,B1	A3,B1	A2,B1	B3,B2	-1,-1	N,B1	-1,-1	A1,A3	-1,-1	A2,A2	A1,B1	B1,B2	A3,B1	B2,B2	A3,B1	A2,B1	B1,B1	B1,B1	B1,B1	B1,B1	A5,N	B1,B3	A5,B3	A5,B1	A2,A3	A2,B2	B3,B1
iteration_1290	-2,-2	-2,-2	B2,N	A2,A1	-2,-2	-1,-1	A1,B2	A2,B2	A4,B1	A2,B2	A2,A1	A2,B2	A2,B2	A1,N	A2,B2	A1,A1	A1,N	A1,B2	-1,-1	A1,B3	B1,B2	A2,A2	A2,B2	B2,N	A1,B2	A2,A1	A2,A1	-2,-2	-1,-1	-2,-2	-2,-2	-2,-2	-2,-2	A1,B3	A2,A1	-2,-2	A4,A2	-2,-2	-2,-2	-2,-2	B5,N	A1,A2	A1,B5	-1,-1	B3,N	B3,B3	A1,A4
iteration_1291	B3,B1	A1,A1	A1,B3	A1,B1	A1,B1	B2,N	A1,A1	A1,B1	A2,A2	A1,B1	B4,B1	A1,B3	B3,B1	A2,B2	B3,B1	A1,B4	A1,A1	A1,B2	A1,N	A1,B2	A2,B1	A1,B4	A1,B4	B2,B3	-2,-2	B4,B3	B4,B1	A1,B2	B2,B1	B2,B2	A1,B2	A1,B3	B2,B2	A2,A1	A1,B1	A1,B2	B3,B2	A1,B2	-1,-1	A1,B2	B5,N	A1,B1	A1,B5	A1,B5	B5,N	A2,B5	A1,B2
iteration_1292	A2,B1	B5,N	A2,B5	A1,B3	N,B1	A2,B1	A1,B5	A2,A1	-2,-2	A2,A1	A2,A2	B5,B3	A1,B4	-2,-2	B5,B3	A2,A2	A2,B3	B5,B1	B5,B1	A1,A2	-2,-2	A2,B5	A2,B5	-2,-2	A2,B5	-1,-1	A2,B5	-1,-1	B3,N	A2,N	A1,B3	-1,-1	N,B1	A2,A1	N,B1	A1,A2	A1,B1	A1,B1	A1,B1	A1,B1	-2,-2	A2,N	-1,-1	-1,-1	A2,B2	A2,B2	A1,N
iteration_1293	A1,A2	B5,N	A1,B5	A4,N	A2,B5	-2,-2	A1,A4	A1,A4	B4,N	B5,N	-2,-2	A1,N	-1,-1	A2,B3	A4,B5	A2,A1	A1,A4	-2,-2	-2,-2	-2,-2	A1,B4	-1,-1	-2,-2	A2,A1	A2,B5	A4,A1	A2,B5	-1,-1	-2,-2	A2,B3	N,A5	-1,-1	A5,N	-2,-2	-2,-2	A2,N	N,B1	A5,B4	A5,B4	A5,B4	B2,B2	A5,A1	A5,B2	B2,B3	-2,-2	A1,N	A5,N
iteration_1294	-1,-1	-1,-1	A1,A4	A2,A1	-2,-2	B1,B1	A1,A1	A4,A2	-2,-2	A1,A1	A2,B1	A1,A2	A1,A1	B4,B1	A4,A2	-2,-2	A1,A2	A1,B1	A1,B1	A1,B1	-2,-2	A2,A2	A1,B1	A1,B4	-2,-2	-1,-1	-2,-2	A1,A3	A2,B3	-2,-2	A2,A1	-2,-2	A2,A1	A5,N	A1,B3	-2,-2	A2,A1	-2,-2	-2,-2	-2,-2	A3,B1	A5,B3	-1,-1	-1,-1	-2,-2	-2,-2	A2,B3
iteration_1295	A1,B4	A1,N	A1,N	N,A2	A1,B4	-2,-2	N,N	N,N	B2,B1	N,A2	-2,-2	A1,N	N,A2	A1,A3	A2,N	B2,N	-1,-1	N,A3	N,A3	N,A3	N,B2	-2,-2	-2,-2	A1,N	A2,N	B2,N	A2,B2	B2,N	A3,A2	N,B4	A3,B2	-1,-1	-1,-1	-1,-1	N,A2	A3,N	N,A2	N,N	A2,B3	A2,B3	-1,-1	N,N	N,N	N,A5	A4,B1	N,B1	N,N
iteration_1296	B3,N	A1,B4	A1,N	A3,B2	A1,B3	-1,-1	A3,N	A1,B2	B1,B3	A3,N	-2,-2	A1,B2	A1,B2	-2,-2	A3,A1	B3,N	A3,N	N,B1	A3,B1	A3,B1	B2,B1	-1,-1	N,B1	-1,-1	A3,N	A1,B3	A1,N	A3,N	B3,B2	B2,B1	A3,B3	A2,A2	A3,B2	A3,N	A3,B2	A3,B2	A2,B2	A2,B2	A2,B2	A2,B2	-1,-1	-1,-1	N,B1	-2,-2	A2,B2	A3,B2	B2,B1
iteration_1297	B1,B4	A2,B1	A2,B1	-1,-1	A2,B1	A2,B1	A2,A1	A1,B1	B4,B1	-1,-1	B2,N	A3,B1	A1,B1	A1,B3	A2,A1	-2,-2	A1,B1	A2,B1	A2,A1	A2,A2	A1,B4	A1,B2	A2,B2	B1,B3	-2,-2	-2,-2	-2,-2	A1,A1	A1,B2	-1,-1	A1,B2	B1,B4	A1,A1	A3,B1	A1,A1	A1,B1	A1,B4	A1,B1	A1,B4	-1,-1	A5,N	A1,B1	A1,A5	A5,B1	-1,-1	A2,B1	A5,B4
iteration_1298	A5,N	B1,B1	A5,B1	A3,N	A5,B1	-2,-2	N,N	A5,N	-2,-2	A3,B1	B2,B3	A5,N	A3,B1	-1,-1	A5,N	-2,-2	A5,N	N,A6	-1,-1	N,A6	-2,-2	B2,N	A5,B2	A3,A2	-2,-2	-2,-2	-2,-2	-2,-2	-2,-2	A2,B3	A3,N	B2,N	A2,N	B1,B1	A2,N	A3,B3	A2,B2	N,N	A2,N	A2,N	B2,N	A2,B1	A2,N	B1,B2	A3,B1	A3,B1	A2,N
iteration_1299	A2,B1	A2,A1	A2,A1	A2,B1	A2,A2	B1,B3	A2,B1	A1,B1	B1,B3	A1,B1	B2,B1	A1,B1	A2,A2	-2,-2	A2,B1	B5,N	A2,A2	B1,B1	A2,B1	-1,-1	A1,B1	A1,B2	B1,B1	-1,-1	A2,B5	A2,B5	A2,N	B1,B1	A2,A2	-2,-2	-1,-1	A2,B1	-1,-1	A3,B2	-1,-1	N,B1	A2,B1	B1,B1	B1,B1	A2,B1	-2,-2	A3,B1	A4,B5	N,B1	A1,B2	A1,A3	A4,A1
iteration_1300	A4,B1	A1,B1	B1,B1	A2,A1	A1,A4	A1,N	A2,B1	A1,B1	A2,A1	A1,B1	B4,N	-1,-1	A2,B1	A4,B1	A2,B1	N,A4	A2,B1	N,B1	A1,B1	N,B1	A2,B1	A1,B4	N,B1	B1,B1	-1,-1	N,B1	-1,-1	-1,-1	-2,-2	-2,-2	-2,-2	A5,N	-2,-2	B3,B2	A2,A1	A1,N	A4,A2	-2,-2	A5,B3	-2,-2	A2,B3	A2,B3	B3,B3	A2,B3	A1,N	A1,B3	A4,B3
iteration_1301	-2,-2	-2,-2	B3,B1	B3,B1	-2,-2	A2,B3	B1,B2	B2,B3	A4,N	-2,-2	-2,-2	-2,-2	-1,-1	-1,-1	-2,-2	-2,-2	A4,B3	A2,B1	A2,B1	-1,-1	A4,B2	-2,-2	-2,-2	-1,-1	-2,-2	-2,-2	-2,-2	B1,B1	B1,B3	-1,-1	B1,B1	N,B2	B1,B1	B2,B3	B3,B1	A2,B1	N,B1	B1,B2	N,B1	N,B1	A4,A1	B3,B3	A1,B3	A4,B3	A2,B2	A2,B2	B3,B1
iteration_1302	N,A3	A1,N	A1,N	-1,-1	N,N	A2,A3	A1,B1	A3,A1	N,B1	A1,B1	-1,-1	N,B1	N,B1	-2,-2	A1,A3	B5,N	A1,A3	A3,B1	A2,B1	A2,B1	A3,B1	-1,-1	N,B1	-2,-2	A1,B5	A1,N	A3,N	-1,-1	A1,B1	-1,-1	A1,A2	B2,B2	A3,B1	A4,N	A3,B1	-2,-2	A3,B2	B1,B2	B1,B2	-1,-1	-1,-1	A3,A1	N,N	N,N	A1,B3	A1,A4	A3,N
iteration_1303	-2,-2	-2,-2	B2,B1	A2,N	-2,-2	-2,-2	B2,N	-1,-1	A1,A3	A2,B1	A1,B2	A2,B2	-1,-1	A4,B1	B2,N	B1,B2	N,B1	-2,-2	-2,-2	-2,-2	A1,B1	A2,B2	A1,B2	A4,B1	B2,N	-1,-1	N,B1	-2,-2	-2,-2	-2,-2	-2,-2	A2,B3	A2,N	B2,B1	A3,N	-2,-2	A2,B3	A2,A2	A2,N	A2,N	B4,N	A3,B2	N,B1	A3,B4	N,B1	-2,-2	A3,B3
iteration_1304	-1,-1	-2,-2	B2,B1	A3,B1	-2,-2	A4,B1	-1,-1	B1,B2	N,B2	A3,B2	B1,B2	B1,B1	B1,B1	-2,-2	B1,B1	A1,A1	A3,B2	A4,A3	B1,B1	A4,A3	N,B1	B1,B2	B1,B1	B1,B1	A1,B1	A1,B1	A1,B1	B1,B1	-1,-1	A4,B1	-1,-1	A2,A2	B1,B2	A2,B2	B1,B2	A4,B1	A2,B1	A2,B1	A2,B1	A2,B2	A1,B1	-1,-1	A1,B1	A1,B1	-1,-1	A2,A2	A1,A2
iteration_1305	-1,-1	A1,B1	A1,B1	N,N	N,N	-1,-1	N,B1	N,B1	A1,A3	-1,-1	A3,A1	N,B1	-1,-1	-2,-2	N,B1	A1,B3	N,B1	-1,-1	-1,-1	-2,-2	A1,B1	A3,B1	A3,B1	-2,-2	A1,B1	B3,B1	B3,N	N,B1	A4,N	-1,-1	N,B1	A1,B1	A4,B1	A2,A2	N,B1	A3,N	A1,B1	B1,B1	B1,B1	A4,A1	A3,B1	A2,N	A3,N	A3,N	A1,B1	A2,B1	A1,A3
iteration_1306	A4,B1	A1,A2	A4,A1	-1,-1	A4,A1	A1,B2	A1,B3	A4,B3	-2,-2	A1,B1	B4,B1	B4,B1	A4,B3	A3,B1	A1,B1	-1,-1	A1,B3	A1,B3	A1,B2	-1,-1	-1,-1	-1,-1	A4,B4	A3,B3	N,B1	A1,A3	N,B1	-2,-2	-2,-2	-2,-2	N,B1	N,B1	N,B1	A1,B1	B1,B3	-2,-2	B1,B1	N,B1	N,B1	N,B1	A1,B4	B1,B1	A1,B1	A1,B1	A2,N	A1,A2	B1,B1
iteration_1307	-2,-2	-2,-2	A4,N	A2,B3	-2,-2	-1,-1	-1,-1	A2,N	N,A3	A2,N	B2,B2	A2,A4	-1,-1	A1,B3	A4,B3	A4,A1	B3,N	-1,-1	A4,B3	-2,-2	N,N	-1,-1	A2,B2	A1,B3	A4,B3	A4,A4	A4,B3	A2,B1	-1,-1	A2,B2	B1,B3	A1,B4	B1,B3	A2,A1	A2,B3	B2,B1	B4,B1	N,N	B4,B1	A1,B1	A2,B1	-1,-1	A2,A2	A2,B1	A1,B3	A2,B3	A2,B1
iteration_1308	-1,-1	A1,B2	A1,B2	A3,B1	A1,B2	A3,B2	B2,B1	B2,B1	-2,-2	A1,B1	N,A3	A3,B2	B2,B1	-2,-2	A1,B1	A1,A1	B2,B1	A3,B2	B2,B2	-1,-1	-2,-2	A3,N	A3,N	-2,-2	A1,A1	A1,A1	A1,B1	B1,B1	A3,A1	-2,-2	A3,B1	A2,A1	A1,B1	B1,B1	A3,B1	-1,-1	A1,A2	A2,B1	-1,-1	A1,A1	A1,B5	B1,B1	N,B1	-2,-2	A2,A2	A2,B1	A2,N
iteration_1309	-2,-2	-2,-2	A1,A3	A1,N	-2,-2	B3,B2	A1,A1	A1,N	A1,B2	A3,A1	B2,N	A1,N	A1,N	N,A4	A1,A1	B4,N	A1,A1	A1,B3	A1,B2	A1,B3	A1,B2	A1,B2	-1,-1	N,N	A1,N	A1,B4	A1,N	-1,-1	-1,-1	-2,-2	-1,-1	A1,A2	A1,B2	B1,B4	A1,B2	-2,-2	A2,B2	A1,A2	A1,B2	-1,-1	-2,-2	B2,B4	B2,B3	-2,-2	A5,N	A5,B1	B2,B2
iteration_1310	B1,B2	A1,A3	A1,B1	B3,N	A3,B2	A1,A2	A1,A3	B1,B3	A3,B1	A1,B3	-2,-2	B1,B3	A1,B3	N,A5	A1,N	A2,B2	B1,B3	A1,N	A1,A1	A1,B1	B1,B1	-2,-2	-2,-2	B3,N	A2,N	A2,A1	B2,N	A2,B3	N,A5	B1,B4	B3,N	B2,B2	B3,N	A2,A1	A2,N	N,B1	B2,N	B2,N	B2,N	B2,N	A2,A2	A2,A2	A2,A2	A2,A2	A2,B2	A2,B2	A2,B2
iteration_1311	A3,A1	A1,B4	A1,A1	A4,B1	A3,B4	-1,-1	A1,B1	A1,B1	-1,-1	A4,A1	B2,B2	A1,B1	A4,A1	-2,-2	A4,A1	A1,B2	A4,A1	A1,B1	A1,A2	A1,B1	-1,-1	A1,B2	B1,B2	-1,-1	A4,B2	A4,B2	A4,B2	B1,B3	A4,A1	A3,B1	A3,A1	A1,B3	-1,-1	A1,A3	A4,B3	A3,B1	B3,B1	A4,B3	A1,A4	A1,B1	B1,B4	A1,B3	A1,B4	A1,B1	-1,-1	A1,B3	A1,B3
iteration_1312	-2,-2	-1,-1	A1,N	A2,N	-2,-2	B3,B1	A2,N	N,N	N,B5	N,A2	-2,-2	A1,N	-1,-1	-2,-2	A1,N	-1,-1	A1,N	B3,N	A2,B3	-1,-1	N,N	-2,-2	-2,-2	A1,N	-2,-2	-2,-2	A1,N	A2,B3	A5,N	A1,B3	B3,N	A1,B4	B3,B1	A1,A1	A5,B3	A1,N	A1,A5	A5,B4	A5,B4	A1,A5	-2,-2	A5,A1	-1,-1	-2,-2	A4,A1	A1,A4	-2,-2
iteration_1313	A3,B2	A2,N	A3,N	A3,A2	A2,B2	N,B5	N,B1	-1,-1	A3,N	N,B1	A1,A2	N,B1	A3,B4	N,A4	A3,B4	A2,A2	A3,B4	N,B5	N,N	N,B5	A3,B1	A1,N	A1,B1	B4,N	A3,A2	A3,A2	A3,A2	-2,-2	-1,-1	-2,-2	-1,-1	A2,A2	B3,B1	A2,B1	B1,B4	-2,-2	A2,B3	A2,B3	A2,B1	A2,B1	-1,-1	B1,B1	A2,B1	A2,B1	-1,-1	-1,-1	B1,B3
iteration_1314	A2,B1	A3,B1	A2,B1	A4,A2	B1,B1	B1,B3	A2,B1	A2,A2	A3,A2	A4,B1	-1,-1	A4,B1	A2,A2	N,B4	A2,B1	A1,B2	A2,B1	B1,B1	B1,B1	-1,-1	A2,A3	A3,B2	B1,B2	A2,N	B2,B1	B2,B1	A2,B2	-2,-2	-2,-2	A1,B1	A3,N	A1,B2	A3,N	-2,-2	-2,-2	A3,B1	-1,-1	B2,N	A3,B2	A1,N	A2,B3	N,B2	-1,-1	A2,N	-2,-2	-2,-2	A3,B3
iteration_1315	A2,B3	A3,B2	B2,B3	A1,B1	A2,B2	A3,B1	A1,B2	A1,B3	A1,A4	A1,B2	A3,A2	A1,B2	B1,B2	-2,-2	-1,-1	A2,B2	B1,B2	A1,A3	B2,B1	A3,B2	A1,A1	A1,A3	A3,B2	-2,-2	B2,B3	B2,B3	A2,B3	B2,B1	A1,A1	B2,B2	A1,B2	A3,B2	A1,B2	N,B4	A1,B1	A1,B2	B2,B2	-1,-1	A1,A3	A3,B2	A2,A2	N,B1	A2,B1	A2,B1	N,B2	N,N	B1,B2
iteration_1316	A2,B1	A2,B1	A2,B1	A2,B2	A2,B1	-2,-2	-1,-1	A1,B1	B4,B1	-1,-1	B2,B3	A1,B1	-1,-1	-2,-2	A2,A1	A1,B3	A1,B1	-2,-2	-1,-1	-2,-2	A1,B4	A1,B2	B1,B3	-2,-2	A2,B3	-1,-1	A1,A2	B3,N	A3,A1	A4,B1	A3,B3	A1,B2	A3,B3	N,B4	A1,N	B3,B1	B3,B2	-1,-1	B3,B2	-1,-1	A2,B1	N,N	N,B1	A2,N	-2,-2	-2,-2	-2,-2
iteration_1317	N,A2	N,B2	N,N	B1,B1	A2,N	N,B3	-1,-1	N,B2	-2,-2	N,B1	N,B3	N,B1	N,B1	-2,-2	N,B1	A2,B2	N,B1	-2,-2	-1,-1	N,N	-2,-2	N,N	N,B1	-2,-2	A2,B1	A2,B1	B2,B1	N,B1	B1,B4	B1,B2	B1,B1	A2,B3	B1,B4	A5,N	B1,B1	B1,B1	B3,B1	A2,B1	B3,B4	A2,B4	-1,-1	A5,B1	A1,B1	-1,-1	-2,-2	-2,-2	B1,B1
iteration_1318	B1,B1	A4,A1	A4,B1	A1,B2	A1,B1	A1,B4	A4,B2	-1,-1	A1,N	A1,B1	-2,-2	A4,A1	B1,B3	A2,B3	A4,B2	A2,B1	A4,B2	B2,B4	A1,B2	A4,B4	-2,-2	-1,-1	-2,-2	B3,B2	B1,B2	A2,B2	A2,A4	-1,-1	A1,A1	B2,B2	A1,B2	B2,B2	A1,A3	N,B3	A1,B2	A1,B2	A3,B2	A1,B2	A1,B2	A3,B2	-1,-1	A1,N	N,N	B5,N	-2,-2	-2,-2	A3,N
iteration_1319	-2,-2	-2,-2	B2,B3	A1,A1	-2,-2	A1,B3	A1,B3	A1,B3	B3,B2	A1,B2	A1,B1	A1,B2	A1,B2	A2,B1	A1,B2	A1,A1	A1,B3	B3,B3	B3,B3	A1,B3	B3,B3	A1,B1	A1,B2	A1,B1	-1,-1	A1,A1	A1,A1	-1,-1	A3,A1	-2,-2	A1,A3	A3,N	A3,B2	B5,N	A1,B2	-2,-2	A3,A3	A3,N	A3,N	A3,N	N,A3	B2,B5	N,B5	B5,N	-2,-2	-2,-2	A3,N
iteration_1320	A1,B3	A1,B4	A1,B3	B1,B1	B4,B3	B3,B1	A1,B1	B3,B1	A3,N	A1,B1	A3,B2	B3,B1	-1,-1	-2,-2	A1,B1	B1,B2	-1,-1	-1,-1	A1,B3	B1,B1	A3,B3	-1,-1	A3,B3	-2,-2	B1,B2	B1,B1	A1,B1	A1,N	B1,B1	B3,B1	A2,B1	A1,B3	A2,B1	B1,B1	A2,B1	B1,B3	A1,B1	A2,B3	A1,B1	A2,A1	N,A4	B1,B1	N,B1	N,B1	B4,B1	B1,B4	A1,B1
iteration_1321	A2,B1	B4,N	A2,B4	A1,A3	N,B1	A4,A1	A3,B4	A1,B4	A3,B2	A2,A3	B5,N	A2,A3	A1,B4	A3,N	A3,B4	B1,B1	A3,B4	A3,A1	A3,A4	A3,A4	A1,B2	A2,B5	A2,B5	A3,B4	A3,B1	B4,B1	B4,B1	A1,A3	A1,B2	-1,-1	A1,A1	-2,-2	A1,A3	B2,B3	A1,B2	A4,B1	-2,-2	-2,-2	-2,-2	-2,-2	A4,B1	B2,B2	B1,B2	B1,B2	-2,-2	-2,-2	-1,-1
iteration_1322	A2,B3	A3,B1	-1,-1	A3,B1	A2,B1	A2,B1	A3,A2	A3,A2	A3,B2	B1,B1	A3,B2	A3,A2	B1,B1	-1,-1	A3,B1	-1,-1	-1,-1	A3,B1	A2,B1	A3,B1	A3,A3	-1,-1	A2,B2	A3,B1	A3,A2	N,B1	N,B1	B3,B1	A1,A3	B3,B1	A1,B3	B1,B3	A3,B3	B2,B3	A2,B1	A1,B3	B3,B1	B3,B3	A3,B1	A3,B1	-2,-2	B1,B2	-2,-2	-2,-2	-2,-2	-1,-1	-2,-2
iteration_1323	B1,B2	A1,A1	A1,B1	A1,A6	A1,B2	-2,-2	-1,-1	B1,B3	A2,B3	A1,B1	B4,B1	A1,B1	A1,B1	A1,N	A1,B1	A1,B3	B1,B3	-2,-2	-2,-2	-2,-2	-1,-1	A1,B4	B1,B1	A1,A1	A1,A1	A1,A1	A1,B1	B1,B3	A1,B4	N,A2	B4,B1	-2,-2	B4,B1	-1,-1	B4,B3	N,B1	-2,-2	-2,-2	-2,-2	-2,-2	-2,-2	-2,-2	-2,-2	-2,-2	A1,B4	B4,N	-2,-2
iteration_1324	B4,B1	A3,B2	A3,B4	N,A2	B2,B1	A4,A1	B4,N	A3,N	-1,-1	B4,N	A2,B1	B4,N	A3,N	A1,B1	A3,N	B4,N	-1,-1	A1,N	A1,B4	A4,B4	-2,-2	B1,B4	A2,N	A1,N	A3,N	A3,B4	N,N	N,A4	N,A2	-2,-2	-2,-2	N,A5	N,N	-2,-2	-1,-1	-1,-1	N,N	N,A5	-1,-1	N,N	A3,A1	A3,N	A3,A3	N,A3	-2,-2	-2,-2	N,A3
iteration_1325	A1,A1	A4,B1	A1,B1	B1,B4	A4,A1	N,B1	A1,B4	A1,B4	A5,B2	A1,B1	B2,B2	A1,B1	B1,B4	N,B4	A1,B4	A3,B2	A1,B1	A1,B1	B4,B1	B4,B1	-1,-1	A1,B2	A1,B2	N,B1	A1,B2	A3,B4	B2,B4	-1,-1	B1,B4	A2,A1	B1,B1	A3,B2	B1,B3	A2,B1	B1,B4	A2,B1	A3,B1	B2,B3	B2,B1	B2,B3	A4,N	B1,B1	N,B1	A4,B1	A1,A1	A1,B1	A3,N
iteration_1326	A3,B1	A1,A2	A1,B1	A5,N	A2,B1	-1,-1	A1,A5	N,B1	-2,-2	A1,N	A1,B3	N,B1	A1,N	A3,B1	A1,N	A3,B1	A5,B1	A5,B3	-2,-2	A1,B3	-2,-2	A1,B1	A1,B1	A3,A1	N,B1	A1,B1	A3,A1	-1,-1	B2,N	-2,-2	B2,N	N,B4	N,N	A2,A2	A5,B2	-2,-2	N,B3	N,N	N,B1	N,B3	A1,B3	A5,A2	A2,B3	A2,B3	B4,B1	A2,B4	B3,N
iteration_1327	B2,N	A4,B1	A4,N	A2,A1	A4,B2	-2,-2	N,A2	A4,A2	-2,-2	A1,N	B4,N	A4,A2	A4,A1	-1,-1	N,A2	A1,A4	A4,A1	-2,-2	-2,-2	-2,-2	-2,-2	A4,B4	A2,B4	-1,-1	A4,A2	A1,N	-1,-1	-2,-2	-1,-1	A3,B2	A2,A1	B2,B3	-1,-1	-2,-2	-2,-2	A3,A2	A1,B3	A1,B2	A2,B3	A2,B3	-2,-2	-1,-1	-2,-2	-2,-2	-2,-2	-2,-2	-1,-1
iteration_1328	N,A3	A1,B3	A1,N	A1,A4	B3,N	-1,-1	A1,A1	A1,A4	-2,-2	A1,A1	A1,B4	A1,A1	N,A3	A3,B1	A1,A1	A2,A2	A1,A1	A1,A1	A1,B3	A1,A1	-1,-1	A1,B4	A1,A1	A3,N	A1,A2	A1,A2	A1,A2	A1,B2	-1,-1	A2,A2	-1,-1	A3,B1	A1,A4	A1,A4	A1,N	A2,B2	A3,A4	A3,A4	A4,B1	A3,A4	A1,A1	A1,A1	A1,A1	A1,A1	A3,B1	A3,A1	A1,A3
iteration_1329	A4,N	A2,B3	-1,-1	-1,-1	A4,B3	A3,B1	A4,B2	A2,B2	A4,A1	-2,-2	-1,-1	A4,B2	-1,-1	-2,-2	-1,-1	N,B3	-2,-2	A4,A3	A4,B1	B2,B1	A4,B2	-1,-1	B2,B1	-1,-1	B3,N	-1,-1	N,N	A5,N	B2,B3	A1,A3	B2,N	B1,B4	A5,B2	A2,B3	B2,N	A1,B2	A5,B1	A5,B1	A5,B1	A5,B4	A1,B1	A2,B2	A1,B2	A2,B1	-1,-1	A1,B3	A5,B2
iteration_1330	A2,B2	A1,A2	A2,A2	A2,B1	A1,B2	A2,B2	A2,B1	A2,B1	-1,-1	A2,A2	-1,-1	A2,A2	A2,B1	N,A2	A2,B1	A1,B1	A2,A2	B1,B7	A2,A2	A2,A2	B1,B4	A2,B1	A2,B1	N,B1	A1,B1	A1,A2	B1,B1	B1,B4	A3,A2	A3,B1	A3,B1	A1,A1	A3,B1	-1,-1	A2,B4	A3,A3	A1,B1	A1,B1	A1,B1	A1,B1	A5,N	A3,B4	A3,N	A5,B4	B1,B2	A3,B1	N,B1
iteration_1331	-2,-2	N,B1	-1,-1	A2,N	-2,-2	A1,A2	N,B1	-2,-2	-2,-2	A2,B1	-1,-1	A1,N	A2,A2	A3,B1	A2,B1	-1,-1	A2,B1	A1,N	-1,-1	A1,B1	-1,-1	-2,-2	-2,-2	A3,A2	B1,B3	-1,-1	N,B1	-2,-2	-2,-2	-2,-2	-1,-1	-1,-1	-2,-2	B1,B1	-1,-1	-1,-1	A4,N	-2,-2	-2,-2	-2,-2	B3,B2	A2,B1	A2,B3	B1,B2	A2,B3	A2,B1	A4,B3
iteration_1332	A1,A1	-1,-1	-1,-1	A1,B2	A1,B3	N,A3	A1,A1	A1,B2	A1,A1	A1,A1	-1,-1	A1,B2	A1,A1	A3,B2	A1,B3	B1,B2	A1,A1	A1,A3	A1,N	A1,N	A1,A1	A1,B2	A1,A3	B2,B3	A1,B1	B3,B2	B3,B2	A1,N	B2,B2	-1,-1	B2,N	A1,B3	A1,B2	A1,A1	A1,B2	A3,B2	A1,B2	-1,-1	A1,B3	A1,B3	N,A5	A1,A1	A1,N	-1,-1	B1,B1	A1,B1	A1,A1
iteration_1333	A3,N	B1,B1	-1,-1	A3,A3	A3,B1	-2,-2	A3,N	-1,-1	-2,-2	A3,N	-2,-2	A3,N	-1,-1	A3,A2	A3,B1	A1,A2	-1,-1	-2,-2	-2,-2	-1,-1	-2,-2	A3,N	-2,-2	A3,B1	A1,B1	A1,B1	-1,-1	A3,B2	A2,B4	B2,B2	A3,A3	A1,A1	A2,B2	N,B4	A3,A3	A3,B2	A1,B2	A2,A1	A2,A1	A1,B2	N,A5	A3,N	N,A3	N,N	-2,-2	B4,N	A1,N
iteration_1334	A2,N	B4,B1	-2,-2	A1,B4	A2,B4	B1,B2	A1,A2	A2,B4	A1,B3	A1,B4	A2,B3	B4,B4	A1,A2	-1,-1	A1,A2	A2,B3	A2,B4	A1,B2	A2,B2	A1,B1	A1,A2	A2,B4	B3,B4	-2,-2	A2,A2	A2,A1	A2,A2	-1,-1	B4,N	-1,-1	-2,-2	N,A4	A1,B4	B5,N	A1,N	-1,-1	A1,N	B4,N	-1,-1	A1,N	A3,N	B5,N	B5,N	A3,B5	A4,B1	A4,B5	A1,B5
iteration_1335	A1,B1	A2,A2	-1,-1	B2,N	A1,A2	-1,-1	A2,N	A2,N	B3,N	N,B1	A2,A3	A2,B2	-1,-1	A1,B4	-1,-1	A1,B4	B1,B2	B2,N	A2,B2	A2,B1	A2,B3	A2,B2	A3,B2	A1,B1	A1,N	B4,N	B4,N	-2,-2	-2,-2	-2,-2	-2,-2	N,B4	N,B2	-2,-2	-2,-2	-2,-2	N,B4	B2,B4	-1,-1	N,N	A3,B1	B2,N	A3,B2	A3,N	-2,-2	-2,-2	B2,N
iteration_1336	A2,A1	B1,B2	A2,B1	A4,B1	A2,B2	B2,B2	A2,A4	N,N	-1,-1	A2,A4	B1,B2	B1,B1	A2,B1	N,B4	A2,A4	-1,-1	A2,A4	A2,B2	A4,B2	A2,B2	A2,B1	B1,B1	B1,B2	N,B1	-1,-1	-2,-2	-2,-2	B1,B3	A4,B1	A3,B1	-1,-1	A3,B2	B1,B3	A2,B2	-1,-1	A3,B1	-1,-1	A3,B3	B2,B3	A3,B1	-1,-1	B2,B3	A1,B3	-1,-1	A2,A1	A2,A2	B3,B2
iteration_1337	A1,B4	A2,B1	-1,-1	A3,N	B1,B4	-2,-2	-1,-1	A2,A3	A1,B3	-1,-1	A2,B1	A2,N	A2,A3	-2,-2	N,A2	N,A4	A3,B4	-2,-2	N,B1	-2,-2	A2,B3	A2,A2	A2,N	-2,-2	A4,N	N,A2	N,N	-2,-2	-1,-1	A2,B2	A3,N	-2,-2	-1,-1	-2,-2	-2,-2	A2,A3	N,A3	-2,-2	-2,-2	-1,-1	B2,B2	A4,N	A4,B2	A4,B2	-2,-2	-2,-2	B2,N
iteration_1338	B2,B2	-1,-1	A5,B2	A1,A3	B2,N	A2,N	A1,B2	A3,B2	B1,B3	A1,B2	A1,A3	A3,B2	A5,A3	-2,-2	A5,A1	B5,N	A5,A3	B2,N	A2,B2	A2,B2	B2,B1	A3,A1	A1,B2	-2,-2	A1,B5	A1,N	A1,N	A1,B2	A3,N	N,B4	A3,B2	A1,B3	B2,N	A1,A1	A3,B2	A3,N	B3,N	B3,B2	A2,B1	B3,B2	B3,N	A3,A1	N,A3	A3,B3	B5,N	A1,B5	N,N
iteration_1339	-1,-1	N,B4	A1,A3	B1,B2	N,N	B4,B1	-1,-1	-2,-2	-2,-2	-2,-2	A2,B3	A1,B2	N,B1	A3,B2	A4,B1	B2,N	A4,B2	-1,-1	A4,B4	-1,-1	-1,-1	A4,B3	-1,-1	B2,B1	A4,B2	A4,N	A4,B2	B2,B2	A2,B1	-1,-1	A2,B2	-1,-1	A2,B2	B3,B2	A2,B2	A2,B2	A2,N	A2,A2	A2,A2	A2,N	-2,-2	B2,B3	-2,-2	-1,-1	-2,-2	-1,-1	-1,-1
iteration_1340	-2,-2	-2,-2	A1,N	A1,B4	-1,-1	B1,B1	A1,N	A1,A1	N,A2	-1,-1	B3,B1	N,N	A1,A1	A1,B4	A1,N	-1,-1	A1,A1	A1,B1	-1,-1	N,B1	A1,N	A1,B3	A1,B3	A1,B4	A1,B3	B3,N	A1,B3	A1,A1	B1,B4	N,A3	A1,B1	A3,A1	A1,B4	A1,A3	A1,B1	A1,N	A1,A1	A3,B4	A1,B4	A1,A1	B2,B3	A1,B1	A1,B3	A1,B2	-2,-2	-1,-1	A1,A1
iteration_1341	-2,-2	-2,-2	A2,N	A1,B1	-2,-2	-2,-2	A1,N	A1,A2	A3,B2	A2,B1	-2,-2	A1,N	N,B1	A5,B2	A1,N	A3,B2	A1,N	-2,-2	-2,-2	-2,-2	A3,A2	-2,-2	-2,-2	N,B1	A1,B2	A3,N	-1,-1	A1,A1	B1,B1	A4,B1	A1,B1	-1,-1	-1,-1	N,A3	A1,B1	B1,B1	A1,B1	-2,-2	A1,B1	-2,-2	B3,N	A1,N	B3,N	-1,-1	-2,-2	-2,-2	B1,B3
iteration_1342	-2,-2	-2,-2	B2,N	A2,B2	-2,-2	B2,N	B2,B2	B2,B2	B4,B1	A2,N	-1,-1	B2,N	A2,B2	A1,B2	A2,B2	A2,B1	B2,N	A3,B2	B2,B2	-1,-1	B2,B4	-1,-1	-1,-1	-1,-1	A2,A2	A2,B1	A2,B2	B2,B2	A1,A2	N,A5	A1,B2	A1,B4	A2,B2	A1,B3	A1,B2	A1,N	A1,B2	B2,B4	A2,B4	A2,A1	B1,B1	B2,B3	B1,B2	B1,B2	A1,A1	A1,A1	B2,B1
iteration_1343	-1,-1	-2,-2	B4,B1	A1,A2	N,B1	A2,A2	A1,B1	A1,B4	B1,B1	A2,B1	B2,B2	A2,B4	A1,B4	N,A2	A1,B1	A2,A2	A1,B4	A1,A2	A2,B1	A2,B1	B4,B1	B4,B2	B4,B2	B4,N	A1,A2	A2,B1	A1,A2	-2,-2	-2,-2	A2,B3	-2,-2	A3,B2	A2,A1	-2,-2	-2,-2	-1,-1	-1,-1	A2,B2	A3,A1	A3,A1	-2,-2	-1,-1	-2,-2	A1,N	-2,-2	-1,-1	-2,-2
iteration_1344	-2,-2	-2,-2	B5,N	A1,A4	-2,-2	-1,-1	A1,N	A1,N	A1,B2	N,N	B2,N	A4,N	A1,N	-2,-2	A1,B5	N,B3	-1,-1	-2,-2	A1,N	-2,-2	B2,N	A4,B2	-1,-1	A1,N	B5,N	A1,N	B5,N	-2,-2	-2,-2	B4,B1	-1,-1	B1,B1	A1,A4	B4,B1	A4,A3	A3,B4	A1,B1	A1,B1	A4,B1	A1,B1	B1,B3	A4,B4	A4,B1	A4,B1	A1,A1	A1,B4	A1,B1
iteration_1345	A4,A1	A2,B1	A4,B1	B2,B1	A2,A5	-1,-1	A2,B1	A5,B2	N,B2	A5,B1	A1,A1	A5,B2	A2,B2	B4,B1	A5,B1	A1,A1	A5,B2	B1,B1	-1,-1	A2,B1	B2,N	A5,A1	A1,B2	A2,B4	A1,B1	A1,B1	A1,B1	-1,-1	B2,B1	N,A4	A1,B2	A1,N	B1,B2	-2,-2	-2,-2	A1,N	B2,N	A1,B1	A1,B2	B2,N	A4,N	B3,B2	A4,B3	B3,N	-2,-2	-2,-2	A4,B2
iteration_1346	A4,A1	-1,-1	A4,B1	A1,A1	-1,-1	-1,-1	B1,B4	A4,A1	B1,B2	A4,A1	N,A4	A1,B1	A4,A1	A2,B1	A1,B1	A1,B4	A4,A1	-1,-1	N,B1	A1,N	A1,B1	A1,N	A1,A4	A1,B1	A1,A1	B4,B1	B4,B1	A4,A1	A1,B1	A4,N	A1,A1	-1,-1	A4,B1	A1,B3	A1,A1	A1,A4	N,B1	B1,B5	N,B1	A4,B5	-2,-2	-1,-1	A1,A2	-1,-1	N,B3	B3,N	A1,N
iteration_1347	-2,-2	-2,-2	-1,-1	A2,A1	-2,-2	A1,B3	A1,A1	-1,-1	N,A3	A1,N	-1,-1	-1,-1	A1,A2	B2,B1	-2,-2	-2,-2	-2,-2	-1,-1	A1,B3	A1,B3	N,N	-2,-2	-2,-2	A1,B2	-2,-2	-1,-1	-2,-2	A2,A1	A2,B2	-2,-2	A2,A2	A5,B1	-1,-1	A3,B2	A2,B2	-1,-1	A2,B2	-2,-2	A1,N	A2,B2	B2,N	A3,B2	A3,B2	A3,B2	A2,A2	A2,B2	-1,-1
iteration_1348	A1,A4	B3,B2	A1,B3	A2,B3	A1,B2	A2,A2	A1,B3	A1,A2	B2,B3	B3,B3	B5,N	A1,B3	A1,A2	B3,B1	A1,A3	A1,A2	A1,B3	A1,A2	-1,-1	A1,A2	A1,B2	A1,B5	B3,B5	A1,B3	A2,B3	A2,B3	A1,B3	A2,B1	-1,-1	A4,B1	-1,-1	B2,B3	A2,B1	A3,A1	A2,B1	B1,B3	A2,B2	A2,B2	B1,B3	A2,B3	-1,-1	A2,A3	A3,B2	A2,B2	-2,-2	-2,-2	A2,B2
iteration_1349	A2,B3	A1,A1	A2,A1	A5,B3	A2,A1	A2,A2	A1,B3	A1,B3	A1,B1	A5,A2	B2,B3	A5,A1	A2,B3	N,B5	A1,B3	B5,N	A1,B3	A1,A2	A1,A2	A2,B3	A1,B3	A1,B2	A1,B2	A2,N	B3,N	A1,N	B3,B5	B3,N	A5,N	A4,B1	A5,B3	B3,B2	A4,B3	B1,B4	B3,N	A5,B1	B3,B2	-2,-2	B3,B2	B3,B3	-2,-2	B3,B4	-2,-2	-2,-2	A1,A4	A1,B1	-2,-2
iteration_1350	N,B4	A1,B4	A1,N	B3,B3	A1,N	-1,-1	B3,N	-1,-1	-2,-2	A1,N	A1,A1	B3,N	A1,N	A1,B4	N,N	A3,N	B3,N	-1,-1	N,N	B3,N	-2,-2	A1,B3	A1,B3	A1,A1	N,A3	N,A3	N,A3	A1,B3	B3,N	A1,B3	A1,B3	N,A4	A1,N	N,A5	A1,B3	A1,B3	N,N	A1,A4	N,A4	A1,A4	-2,-2	A1,N	-1,-1	-2,-2	A4,B1	N,B1	N,A3
iteration_1351	B1,B1	A1,B2	B2,B1	A1,B3	B2,B1	A1,A3	A1,B2	-1,-1	A2,B2	B3,B2	A3,A2	A1,B1	A1,B3	A2,B3	A1,B2	A4,B1	A1,B2	A1,B2	A1,A3	A1,A3	A2,B2	A3,B1	A2,B1	-1,-1	B1,B2	A4,B2	B1,B2	B1,B3	A2,A1	A4,B1	A2,B1	A1,A2	A1,B1	A2,B2	A2,B3	A4,B1	A2,B1	A1,B1	-1,-1	A1,A2	B1,B3	A2,A2	A2,B3	A2,B1	B4,B1	A2,B4	A2,B1
iteration_1352	-1,-1	-2,-2	-1,-1	-1,-1	-2,-2	A3,A1	N,B1	N,B1	-2,-2	-2,-2	-1,-1	N,B1	B4,B2	A4,B1	B2,B4	A2,B3	N,B1	A3,B1	A1,B1	A3,B1	-2,-2	-2,-2	-1,-1	B1,B4	B3,B4	B3,B2	B3,B2	B1,B2	B1,B4	A1,A1	B2,B1	A1,A4	B1,B4	A2,B2	B1,B1	A1,B2	A1,B4	A1,B1	A1,B4	A1,B4	A2,B2	B2,B1	A2,B1	A2,B2	-1,-1	-1,-1	A1,B1
iteration_1353	B2,B1	N,N	N,B1	N,B3	A5,B2	A1,A2	N,N	N,B1	A1,B2	N,N	A2,A2	N,N	N,B1	A2,N	B3,B1	A2,N	N,N	N,A2	N,A2	A1,N	A1,N	N,A2	N,A2	A2,B1	N,B1	A2,B3	N,B1	-1,-1	-1,-1	-2,-2	-2,-2	A2,B2	B3,N	A1,B3	B3,B5	-2,-2	A2,N	A2,B3	A2,N	A2,N	A3,B1	B3,B3	B1,B3	B1,B3	A1,A2	A1,A1	A2,B3
iteration_1354	-1,-1	-1,-1	A2,N	N,B1	-2,-2	A3,N	N,B1	A2,B1	A5,N	A2,B1	A2,B2	N,N	N,B1	-2,-2	N,B1	A2,A2	A2,B1	A3,B1	-2,-2	A3,N	A5,B1	A2,N	B2,N	N,B1	A2,B1	A2,B1	A2,B1	-2,-2	-1,-1	-2,-2	N,B1	-2,-2	N,B1	A1,B4	N,B1	-2,-2	N,B1	N,B1	-2,-2	-2,-2	-1,-1	A1,N	N,A4	N,N	A3,A2	A3,B4	N,N
iteration_1355	B3,B2	A2,A2	A2,B3	-1,-1	-1,-1	B1,B1	A2,A2	A2,N	-2,-2	B3,N	A2,A2	A2,A2	B3,B2	B3,B2	A2,B3	A1,B2	A2,A2	-1,-1	A2,B1	A2,B1	-2,-2	A2,A2	-1,-1	A2,B3	A1,A2	A2,B2	A1,B3	B4,N	A2,A2	A1,B3	A2,N	A2,B2	A2,B4	B2,N	A2,B4	A1,N	A2,A2	-1,-1	B4,B2	A2,A2	A1,B2	A2,B2	A2,B2	-1,-1	-2,-2	-2,-2	A2,A2
iteration_1356	-1,-1	A2,B3	B3,N	B2,B3	A2,A4	N,B5	-1,-1	B3,B3	N,A3	B3,B3	-1,-1	B3,N	B3,N	A2,B1	B2,N	A1,N	-1,-1	-2,-2	N,N	B5,N	B3,N	A3,N	A3,N	B1,B3	-1,-1	N,N	A1,B2	-2,-2	-2,-2	A3,B2	-1,-1	-2,-2	-2,-2	-2,-2	-2,-2	A3,B1	-2,-2	-2,-2	-2,-2	-2,-2	-1,-1	-2,-2	-1,-1	-2,-2	-2,-2	-2,-2	-2,-2
iteration_1357	-1,-1	B5,N	A2,B5	-1,-1	A2,N	-1,-1	A2,N	B5,B2	A2,N	A2,N	-2,-2	-1,-1	B5,B2	A3,B2	B5,N	N,N	B5,B2	N,N	-2,-2	A2,N	A2,B5	-2,-2	-2,-2	A3,B2	-1,-1	N,B5	N,N	-1,-1	B2,N	-2,-2	A2,B2	A4,N	B2,B2	B3,B2	B2,N	-1,-1	B2,N	-1,-1	A4,B2	A4,B2	N,A3	N,B3	-1,-1	N,N	-1,-1	-2,-2	A3,N
iteration_1358	-2,-2	-2,-2	A2,A1	A1,B1	-2,-2	A1,B2	A1,A2	A1,A1	N,B5	A1,A2	B1,B1	A1,A2	A2,B1	N,A5	A1,A1	N,A2	-1,-1	A1,B2	A1,B2	A2,B2	A1,N	A2,B1	A1,B1	A2,N	A1,N	A1,A2	A1,N	A1,B2	B1,B1	A1,B3	B2,B1	A1,A4	B2,B1	A2,A2	B2,B1	A1,B2	A1,B1	A1,B1	A1,B2	A4,B2	N,B3	A2,B1	A2,A3	A2,N	A1,A3	A2,A1	A1,A2
iteration_1359	A1,B4	A1,B2	A1,B4	A3,B1	A1,B4	A2,A2	A3,B4	B4,B1	A3,B2	-1,-1	A4,B1	B4,B1	B4,B1	-2,-2	B4,B1	-2,-2	B4,B1	A2,B4	A3,A2	A3,A2	A1,B1	B1,B4	A4,B1	-2,-2	-2,-2	-2,-2	-2,-2	A3,N	A3,B1	-1,-1	N,B1	-1,-1	A3,B1	A3,A2	A3,A3	-2,-2	A3,N	B1,B3	A3,N	B1,B3	N,B5	A3,A3	A3,N	A3,N	-2,-2	-2,-2	A3,N
iteration_1360	-2,-2	-2,-2	-1,-1	B2,B1	-2,-2	-1,-1	A3,B1	A4,B2	B3,B2	A4,B2	A2,B3	A3,B1	A4,B1	A2,B3	A3,B1	A1,B1	A3,B1	A3,B3	A3,B3	A3,B3	B2,B3	A2,A3	A3,B3	A2,B1	B1,B3	A1,B1	A1,A3	A1,B2	A3,B1	-2,-2	A1,A3	A4,N	-1,-1	A1,A1	A3,B2	-2,-2	A4,B1	A4,B1	A1,A4	A1,N	B3,B1	A3,A1	A1,B3	A3,B3	N,A5	A1,N	A1,A4
iteration_1361	N,B1	A2,B2	B2,N	A3,B3	N,N	A1,A3	B3,N	A3,N	-2,-2	B3,N	-2,-2	B3,B2	A3,N	A1,B2	A3,N	N,A2	A3,N	A1,N	A1,B3	A1,B3	-2,-2	-2,-2	-1,-1	A1,N	A3,N	A2,N	N,N	A2,B3	A3,B2	A1,B4	A3,B3	A2,B3	A2,B2	N,A4	A2,B2	A1,B3	B2,B3	A2,B2	A2,B3	A2,B3	N,B3	-1,-1	-1,-1	N,N	A4,B1	N,B1	A2,B2
iteration_1362	N,A3	A4,B1	A4,N	-1,-1	A4,A3	N,A3	A4,B1	A1,N	-2,-2	A4,B1	-2,-2	A1,N	N,B1	-2,-2	N,B1	A1,A1	A4,B1	N,B1	N,B1	A4,N	A1,N	A1,N	-1,-1	N,B1	A1,N	A1,B1	A1,B1	A1,A3	B2,B1	A3,B2	A1,B2	A4,N	A3,B1	A3,N	A1,B2	A3,B2	A4,B1	A4,B1	A3,A4	A3,A4	A1,A4	A3,B2	A3,A1	-1,-1	A1,A2	A1,N	-1,-1
iteration_1363	A1,B2	B4,B1	A1,B4	A1,B3	-1,-1	-2,-2	B4,B3	A1,B3	A1,A3	B4,B3	A1,A4	A1,A1	B4,B3	-1,-1	A1,B3	A2,B3	A1,A1	-2,-2	-2,-2	-2,-2	A1,B3	A1,A1	A1,A1	A3,B4	-1,-1	A2,B3	-1,-1	B3,B2	A1,B4	B4,N	A1,B3	A2,B1	A1,B2	A1,N	A1,B3	A1,B4	A1,A2	A1,B1	A2,B2	A1,A2	A2,B2	B3,N	A2,N	A2,N	B2,B2	A1,B2	N,A2
iteration_1364	A2,B3	A1,B2	A2,B2	A1,B3	A2,B2	B3,B1	-1,-1	A2,B3	A1,A2	-1,-1	B1,B1	A2,B3	A2,B3	A3,A1	B2,B3	-1,-1	A2,A1	A2,B1	A1,B1	A2,B3	A1,B3	A2,B1	-1,-1	A3,B3	A4,B2	A4,B3	A4,B3	B3,B1	A1,A1	N,A4	A1,B3	B2,B3	A1,B1	N,A5	A1,B1	A1,N	-1,-1	A1,B2	A1,B3	B1,B1	-2,-2	N,B1	N,B1	N,B1	A1,N	N,N	N,B1
iteration_1365	N,A4	N,A2	N,N	N,B1	-1,-1	-2,-2	-1,-1	N,B1	-2,-2	N,N	-2,-2	N,B1	N,B1	-2,-2	N,B1	-2,-2	-1,-1	-2,-2	N,B1	N,B1	-2,-2	-2,-2	N,B1	-1,-1	-1,-1	-2,-2	N,B1	A2,B1	A1,N	N,B4	N,B1	B1,B4	N,B1	A1,A4	A2,N	N,N	B1,B1	B1,B4	B1,B1	N,B4	A2,B1	A4,A2	A4,B1	A4,B1	A4,B1	A4,A1	A4,B1
iteration_1366	-2,-2	-2,-2	A1,A2	A2,N	-2,-2	B1,B4	A2,N	A2,N	-2,-2	-2,-2	B3,N	A2,N	A2,A2	A2,A1	A1,A2	B2,B3	A1,N	A2,B4	A2,B1	N,B1	-2,-2	N,N	A2,B3	A2,A2	A2,B3	A1,B3	A1,B2	N,B4	N,A2	-2,-2	A2,N	A1,B3	N,N	-1,-1	A2,N	-2,-2	A1,N	A1,N	B3,N	B3,N	-2,-2	-2,-2	-2,-2	-2,-2	-2,-2	-2,-2	-1,-1
iteration_1367	-2,-2	-2,-2	A2,N	A1,B4	-2,-2	B4,B1	B4,B1	A1,N	-2,-2	A1,A2	N,A3	A1,A2	A2,B4	B2,B1	A1,A2	A2,B3	-1,-1	A2,B4	A1,B4	-1,-1	-2,-2	A1,N	A3,A2	A2,B2	A2,A1	A2,B3	-1,-1	A1,B3	B4,B1	-2,-2	B3,B4	B2,B1	B3,B4	A3,B1	-1,-1	-2,-2	B2,B3	-2,-2	-2,-2	-2,-2	A3,N	A3,B4	A3,A3	-1,-1	N,B2	N,B1	A3,B2
iteration_1368	A1,B1	N,B2	A1,N	A2,B4	B1,B2	-2,-2	-1,-1	B4,N	A3,B2	A2,N	A2,N	-1,-1	-1,-1	-2,-2	A2,A1	A3,B1	A2,A1	-1,-1	-2,-2	-2,-2	A3,N	B4,N	A2,B4	A1,N	A3,A1	A3,A2	A3,A2	A2,A2	A1,B4	A2,B3	A1,A2	A1,N	A2,B4	A4,B1	-1,-1	A2,A1	-1,-1	B4,B3	A2,A1	A1,B4	A2,B2	A1,B1	A1,A2	A2,B1	-1,-1	B1,B3	-2,-2
iteration_1369	-2,-2	-2,-2	-1,-1	B1,B4	-2,-2	-2,-2	-2,-2	B1,B1	A2,A1	-2,-2	A1,B4	B4,B5	-2,-2	-2,-2	-1,-1	A3,B2	-2,-2	-2,-2	-2,-2	-2,-2	A2,B1	A1,B4	B4,B5	N,B1	B2,B4	B2,B4	B2,B4	-1,-1	-2,-2	A3,A2	B3,B4	A4,N	B1,B4	N,A2	B1,B4	A3,B3	-2,-2	B4,N	A4,B1	A4,B4	-2,-2	N,B1	N,B1	N,B1	N,A4	N,N	-1,-1
iteration_1370	A1,B4	A3,B2	B2,B4	-1,-1	A1,B2	-2,-2	-2,-2	B1,B2	-1,-1	-2,-2	A4,B1	B1,B2	-2,-2	-1,-1	B1,B2	A2,B2	-2,-2	-2,-2	-2,-2	-2,-2	A2,B1	-1,-1	A4,B1	-2,-2	B2,B2	A2,B1	A2,B1	B2,N	A5,B3	A3,B1	B3,B2	A1,B1	-2,-2	-2,-2	-2,-2	A3,B4	A1,B1	B1,B1	B1,B1	B1,B1	A1,B2	N,B1	A1,N	A1,B1	-2,-2	-1,-1	A1,B1
iteration_1371	A4,B1	N,A5	A4,N	B5,N	-1,-1	N,B3	N,A4	A4,B5	B1,B2	A4,B5	A1,B1	A4,N	B5,N	A2,B2	A4,B5	A1,B3	A4,B5	A4,N	N,N	N,N	B5,B1	A1,A4	A1,A4	A2,B5	A1,A4	A4,B3	A1,B5	-2,-2	-2,-2	A2,B4	-2,-2	-2,-2	-2,-2	N,A3	N,B5	A2,A1	-2,-2	N,B1	N,B1	N,B1	N,A4	N,N	N,N	N,N	N,A5	N,N	-1,-1
iteration_1372	A3,A1	A1,B4	A3,B4	A3,B1	A3,B4	A1,A1	N,N	-1,-1	-2,-2	A3,A3	A3,B1	A3,B4	A3,B4	A1,A1	A3,A3	B3,B1	A3,A3	A1,B4	A1,B4	A1,B4	-2,-2	-1,-1	-1,-1	A3,A1	A3,B3	A3,B1	A3,B3	A3,B1	B1,B3	B2,B1	A3,B1	B4,N	A3,B1	-1,-1	B1,B3	B1,B2	B1,B4	A3,B4	A3,N	-1,-1	-2,-2	-2,-2	-2,-2	-2,-2	-2,-2	-2,-2	-2,-2
iteration_1373	A5,N	A1,B1	A1,A5	A2,N	N,B1	B5,N	A5,A2	A1,N	-1,-1	A5,A2	-2,-2	A5,A2	A5,N	-2,-2	A1,N	B3,N	A5,N	A5,B5	-1,-1	A5,N	A1,N	-2,-2	-2,-2	-2,-2	A1,B3	B3,N	A1,N	N,B1	N,A2	A1,A3	N,N	B4,N	-1,-1	N,B4	-1,-1	A1,N	A2,B4	A2,N	-1,-1	A4,N	A1,A4	N,N	N,A4	A1,N	-2,-2	-2,-2	A2,A4
iteration_1374	A1,A1	B4,N	A1,N	B2,B3	A1,B4	A1,A3	A1,B2	A1,B2	A1,A4	B3,N	N,B4	N,B2	B2,N	-1,-1	B3,N	A5,N	B2,N	-1,-1	A1,B2	A1,A1	A1,B2	N,N	N,N	A4,B2	A5,B3	B3,N	A5,N	A3,B2	A2,B3	A1,B3	A3,B3	A2,B2	A2,B2	A3,B2	A3,B3	A3,A1	B2,B2	B2,B2	B2,B2	-1,-1	A1,A3	B3,B2	A1,B3	A1,B3	A3,B2	B2,B2	A1,B2
iteration_1375	B3,N	A4,B1	A4,B3	A1,B4	-1,-1	A3,B1	A1,B3	B3,B4	A3,A1	A4,A1	A2,B2	A4,B4	-1,-1	-2,-2	A4,B4	A1,B3	A1,B3	A1,A3	B3,B1	B3,B1	A3,B3	B2,B4	A2,A4	-2,-2	B3,B4	A1,A7	A4,B3	A1,A1	B4,N	B1,B2	A1,B4	B2,N	A1,B4	A3,A2	A1,B4	B4,B1	A1,B2	B4,N	A1,N	A1,N	A3,B2	A3,B4	A3,B2	A3,B2	-2,-2	-2,-2	A1,B2
iteration_1376	-2,-2	-2,-2	N,B2	-1,-1	-2,-2	A1,N	N,N	B2,N	B1,B3	N,B1	A3,B1	B2,N	B2,B1	A4,N	B2,N	A4,N	N,B1	N,N	A1,N	N,N	N,B1	A3,B2	N,B1	A4,B2	N,N	-1,-1	A4,B2	-2,-2	-2,-2	A1,B1	N,B1	A3,N	N,B1	A3,N	-1,-1	A1,N	A3,B1	N,N	N,B1	A3,B1	A4,B1	A3,B1	B1,B1	B1,B1	-2,-2	A3,N	A3,B1
iteration_1377	-2,-2	-2,-2	B3,N	-1,-1	-2,-2	A2,N	A2,A3	B3,B2	-1,-1	-1,-1	A1,B3	-1,-1	A5,B3	A2,B1	B2,B3	A1,B3	A5,N	-2,-2	A2,B3	-2,-2	A2,B3	B3,B2	A1,B2	A2,B3	A1,B2	B3,B3	B3,B2	A2,B2	-1,-1	A3,B2	A2,N	-1,-1	A5,B2	A3,B1	A2,A5	A2,B2	A1,B2	A5,A2	A5,A2	A5,A1	-1,-1	A3,A5	-2,-2	-2,-2	A3,B2	-1,-1	-1,-1
iteration_1378	A1,B3	A4,B1	-1,-1	-1,-1	A1,B1	A2,N	B3,B3	A1,B3	A1,B4	-2,-2	-2,-2	B1,B3	A1,B1	B3,N	B3,B3	A3,A1	B1,B3	A2,B3	B3,N	B3,N	A1,B3	-2,-2	-2,-2	B1,B3	A1,B3	A1,B3	A3,B3	A1,B3	A1,A1	A1,B1	A1,B3	B1,B3	A1,B3	A4,B1	A1,A1	A1,A1	B3,B1	A1,B1	B3,B1	B3,B3	B1,B2	A1,B1	-1,-1	A1,B1	-1,-1	A4,B3	A1,B3
iteration_1379	A1,A3	A3,B1	A3,A3	B4,N	A1,B1	-2,-2	A3,N	A3,B4	B4,B1	A3,N	A1,A1	A3,B4	A3,N	-1,-1	A3,N	-1,-1	-1,-1	-2,-2	A3,N	-2,-2	A3,B4	A1,B4	A3,A1	N,B1	B3,N	-2,-2	B3,N	-2,-2	-2,-2	-1,-1	N,B1	A1,N	B4,B1	A3,B2	N,B1	-2,-2	B4,N	B4,N	A1,B4	N,B1	-1,-1	A3,B1	A3,A2	A3,A2	B4,B1	A3,B4	A3,N
iteration_1380	-1,-1	A3,A2	A2,A1	A2,N	A3,B2	B1,B1	A2,A2	A2,A2	-2,-2	A2,N	N,B1	N,A2	A2,A2	N,B2	-1,-1	A1,N	A2,A2	A2,B1	A2,B1	A2,B1	-1,-1	N,B1	N,N	A2,N	-2,-2	-1,-1	-2,-2	-2,-2	-2,-2	-2,-2	-2,-2	-1,-1	-2,-2	N,B1	-1,-1	-2,-2	-2,-2	-2,-2	-2,-2	-2,-2	N,A4	N,A2	A2,A4	N,N	-2,-2	-2,-2	-2,-2
iteration_1381	A2,B3	A3,B2	B2,B3	A1,A4	A2,B2	N,B1	A1,B3	A4,B3	-2,-2	A1,B3	A4,B1	A1,B2	A4,B2	A3,A2	A4,B2	A5,N	A4,B3	A1,B1	A1,N	A1,B1	-2,-2	A4,B2	A1,B1	A4,A3	A4,N	A4,A5	A4,A5	A1,B4	-1,-1	B1,B4	A4,B4	A4,A1	A4,B4	A4,N	A4,B4	B4,B1	A4,B4	A4,A1	A4,A1	A4,A4	B1,B1	A4,A4	-1,-1	A4,B1	-2,-2	-2,-2	B4,B1
iteration_1382	-1,-1	-1,-1	A5,B3	A2,N	A5,B1	N,A2	A2,B3	A5,N	-2,-2	B3,N	B1,B3	A2,B3	A5,N	A1,B2	A2,B3	-1,-1	-1,-1	B3,N	A2,N	-1,-1	-2,-2	B3,B1	-1,-1	B2,N	A4,B3	A2,A1	A4,B3	-2,-2	-2,-2	-2,-2	-2,-2	B4,B1	A5,A2	A1,A3	-2,-2	-2,-2	A5,B1	A5,B4	-1,-1	A2,B4	-2,-2	-2,-2	N,A4	-2,-2	A2,B3	A1,B3	N,N
iteration_1383	-2,-2	-2,-2	A1,N	A2,B3	A1,N	A2,B2	B3,N	-1,-1	-2,-2	A2,B2	B1,B2	A2,N	A2,A1	-1,-1	A1,B3	B5,N	-1,-1	B2,B3	A2,B3	B2,B3	-2,-2	-1,-1	N,B1	-2,-2	-1,-1	A1,N	A1,B5	A2,A2	-1,-1	-2,-2	A2,B2	-1,-1	A2,B3	N,A5	A2,B3	-1,-1	B3,B5	A2,N	B3,N	A2,B5	N,A4	B3,N	B3,N	N,N	-2,-2	-2,-2	B3,B5
iteration_1384	A3,A1	B1,B2	A3,B1	A1,B4	A3,B1	-2,-2	-1,-1	A3,A1	B2,B2	B1,B4	A1,A1	A3,B4	A3,B4	A1,B4	A3,A1	-1,-1	A1,B1	-2,-2	-2,-2	-2,-2	A1,B2	-1,-1	A3,A1	A3,A1	A3,B2	A1,B1	A1,B1	B4,B1	A1,B4	-2,-2	-1,-1	N,B1	A1,B4	A1,B1	A1,B1	-2,-2	B4,N	-1,-1	A1,N	A5,B4	A5,N	A1,B1	A1,N	A1,A5	B2,B2	A1,B2	N,N
iteration_1385	-2,-2	-1,-1	B2,B1	A2,B1	-1,-1	B3,N	A2,B2	A2,B2	N,B1	B1,B2	A3,B1	A2,B2	A2,B2	B3,B2	A2,B1	A2,B3	B1,B1	-1,-1	B2,B3	B2,B3	A2,A1	B1,B2	B1,B2	B2,B3	A2,B3	A2,B3	B3,B1	A4,B1	A2,A3	-2,-2	A4,A2	N,B1	A4,A2	-1,-1	-1,-1	-2,-2	A2,N	A2,B1	A2,B1	A2,N	N,A2	A4,B1	A4,A2	N,B1	-2,-2	-2,-2	A2,N
iteration_1386	A1,A1	B1,B3	A1,B1	A3,N	-1,-1	A1,B2	A1,A3	A1,A3	A2,B3	N,B1	-2,-2	A1,A3	A1,N	A1,B1	A3,B1	B3,N	A3,B1	A1,A3	A1,A1	A1,A1	A2,A1	-2,-2	-1,-1	A1,A1	A3,B3	-1,-1	N,B1	-2,-2	-2,-2	-2,-2	A1,N	N,A4	N,A3	A3,B2	N,A3	-2,-2	A3,N	A3,N	A3,N	N,N	A3,B2	B2,N	B2,B2	B2,B2	A3,B1	A3,B2	A3,B2
[truncated: 8,614 more rows]
