# Supplementary material for: Partitioning of copy-number genotypes in pedigrees
Source: BMC Bioinformatics. 2010 May 3;11:226. doi: 10.1186/1471-2105-11-226 (PMC2874807; doi:10.1186/1471-2105-11-226)
Supplement: Additional file 2 — thousand validations with errors.tar.bz2. Archive containing the simulated data for 3 thousand runs with Mendelian errors. The archive contains the same file structure as the first additional file. The data has been splited into three files because of PedCheck's limitations. The file (2.2 Mb) has been uploaded with the present document, and is also available at http://www.statgen.org/main/index.php/Downloads/Downloads. [file 1471-2105-11-226-S2.BZ2 › 3_thousand_validations_with_errors/run_1/validation.fawkes_calls]

probeset_id	104	103	209	208	210	314	313	315	316	317	319	318	308	309	310	311	312	408	409	410	411	412	413	404	405	406	407	102	101	202	201	204	203	206	205	301	305	302	303	304	307	306	402	403	207	320	401
iteration_1	1,2	2,0	2,2	0,3	1,0	4,1	0,3	0,3	-1,-1	3,1	2,0	2,1	2,1	0,2	0,4	1,0	0,3	0,2	0,2	4,1	4,2	3,0	1,1	2,2	0,2	0,2	1,2	1,1	2,2	4,0	1,2	-1,-1	3,0	4,0	1,2	2,2	1,3	3,0	-1,-1	4,0	0,3	3,0	2,2	1,2	4,1	2,1	3,0
iteration_2	0,5	0,5	3,4	9,0	1,1	0,4	7,0	8,0	3,0	4,4	4,0	8,0	5,4	-1,-1	4,4	5,0	7,0	3,0	-1,-1	3,0	7,0	9,0	5,0	2,4	6,0	3,4	-1,-1	5,0	5,0	4,0	6,0	3,1	4,0	0,3	9,0	7,0	3,0	3,0	3,0	4,1	5,0	5,1	7,0	8,0	1,1	0,2	5,0
iteration_3	1,4	3,2	1,2	4,0	0,6	3,0	1,2	2,0	4,0	4,0	1,2	3,2	4,0	4,0	1,2	4,0	-1,-1	2,2	3,0	2,0	3,0	3,2	4,0	3,0	0,2	-1,-1	4,2	3,0	1,2	2,2	0,2	0,5	1,0	4,0	4,0	0,2	0,2	-1,-1	1,3	0,3	4,0	3,0	2,0	5,0	-1,-1	4,0	2,0
iteration_4	-1,-1	0,2	1,1	3,1	1,1	3,0	-1,-1	1,1	-1,-1	0,2	4,0	4,0	3,1	4,0	3,1	0,2	4,0	3,0	3,0	3,0	1,0	6,0	2,0	1,1	3,1	0,2	3,1	3,1	0,3	-1,-1	3,2	4,3	3,2	-1,-1	0,2	0,3	-1,-1	3,0	4,2	3,0	3,0	0,1	3,0	0,1	1,1	1,0	0,0
iteration_5	3,0	2,1	5,0	5,0	0,1	0,4	5,0	5,0	0,4	5,0	0,4	-1,-1	5,0	4,0	4,0	1,2	4,5	2,2	3,2	3,2	-1,-1	3,2	3,2	3,0	2,2	3,0	2,2	3,2	2,0	4,0	5,0	0,3	-1,-1	0,2	0,2	3,0	3,0	0,0	0,3	0,0	3,0	0,0	3,0	0,0	0,4	0,6	3,0
iteration_6	0,3	4,0	2,0	1,2	2,3	5,0	1,0	3,0	-1,-1	2,2	3,1	0,2	2,2	0,5	3,0	0,4	3,0	4,0	4,0	2,0	5,0	0,3	3,2	2,2	1,2	1,2	2,2	-1,-1	3,0	4,0	4,0	3,0	1,2	1,4	3,3	3,0	1,0	4,0	3,2	4,0	0,4	4,0	1,4	3,4	0,4	1,1	0,4
iteration_7	3,1	5,0	7,0	0,3	4,1	0,2	4,2	3,2	3,0	4,2	0,5	4,2	3,1	5,0	3,2	0,3	-1,-1	0,3	-1,-1	-1,-1	0,2	4,2	0,4	2,1	0,5	3,0	3,0	0,2	2,2	0,5	2,1	3,1	2,1	4,0	0,3	0,4	-1,-1	0,2	3,1	2,1	4,1	3,2	5,0	-1,-1	0,1	1,0	-1,-1
iteration_8	0,2	1,2	0,4	0,3	0,4	4,0	0,4	0,3	-1,-1	0,3	4,0	0,3	-1,-1	0,3	0,3	1,2	0,3	2,2	2,2	0,4	0,2	1,1	1,2	0,2	1,1	-1,-1	0,4	0,4	0,3	5,0	-1,-1	5,0	0,3	0,5	0,3	3,1	4,2	1,2	1,1	4,1	0,5	0,2	0,4	0,2	3,0	0,5	0,4
iteration_9	0,5	1,3	1,3	1,2	1,3	-1,-1	1,3	-1,-1	0,4	1,3	2,0	-1,-1	0,5	-1,-1	0,5	0,3	2,0	-1,-1	1,3	2,0	3,0	3,0	2,3	5,2	0,3	-1,-1	0,5	4,0	-1,-1	5,0	3,2	-1,-1	1,3	0,3	3,3	5,0	2,0	0,7	0,7	1,3	2,3	3,2	2,2	0,5	-1,-1	-1,-1	1,2
iteration_10	5,0	4,0	1,0	1,1	8,0	3,0	-1,-1	2,0	0,5	1,1	-1,-1	1,1	1,1	3,0	0,1	0,4	1,1	2,1	3,0	2,0	-1,-1	0,5	0,5	2,0	0,3	0,2	0,1	0,3	1,1	-1,-1	1,2	0,4	0,2	0,3	1,1	1,2	0,5	-1,-1	0,1	0,1	0,5	4,0	-1,-1	1,3	-1,-1	8,0	3,1
iteration_11	2,1	0,4	0,1	2,1	0,5	0,3	0,1	2,0	0,1	1,2	4,0	2,0	0,1	0,4	2,0	0,3	2,0	0,4	0,1	0,0	2,1	-1,-1	2,0	0,0	2,1	0,1	2,2	5,0	0,2	1,3	2,1	1,1	2,1	4,0	3,1	2,3	2,1	1,1	3,0	3,0	0,2	7,0	4,2	3,2	4,0	6,0	6,0
iteration_12	2,1	2,0	0,1	8,0	0,1	5,0	3,1	5,0	0,4	5,0	4,0	5,1	5,1	0,2	5,1	0,4	3,1	1,1	4,1	4,1	5,1	9,0	4,1	0,1	0,3	-1,-1	0,3	5,0	5,0	4,0	7,0	4,0	3,0	0,4	3,0	8,0	6,0	6,0	4,0	1,0	2,3	3,2	0,0	2,2	-1,-1	0,3	3,2
iteration_13	4,0	0,2	2,1	0,6	2,1	4,1	2,2	0,5	5,0	2,2	2,3	-1,-1	0,3	5,0	0,5	1,4	0,3	6,0	6,0	2,1	2,1	0,7	0,4	0,1	0,6	-1,-1	0,8	0,4	-1,-1	0,3	1,4	0,5	0,6	0,4	1,4	1,3	0,7	0,4	0,2	-1,-1	0,3	1,1	0,2	1,1	1,4	0,7	0,6
iteration_14	0,4	2,1	2,2	3,2	0,3	5,0	5,0	5,0	0,4	5,0	0,5	0,4	3,2	0,4	3,2	4,0	0,4	8,0	8,0	3,0	2,1	0,4	-1,-1	3,2	4,2	0,2	4,2	3,0	0,4	5,0	-1,-1	0,5	0,2	0,1	3,2	1,0	0,6	6,0	0,1	0,1	2,0	0,3	0,2	2,2	0,4	0,5	0,4
iteration_15	3,1	2,0	4,0	1,1	1,1	1,2	4,0	2,0	2,2	2,0	-1,-1	1,1	2,0	0,4	4,0	4,0	2,3	2,0	2,0	-1,-1	3,0	-1,-1	-1,-1	1,1	3,0	5,0	5,0	0,4	1,3	0,5	-1,-1	1,2	0,4	0,4	1,1	0,3	0,3	0,5	1,3	1,3	0,4	0,5	0,3	-1,-1	5,0	5,0	0,2
iteration_16	0,2	0,4	0,3	3,1	0,3	1,0	0,2	3,2	0,4	3,2	1,2	3,2	-1,-1	0,4	3,1	0,3	0,2	0,1	0,1	1,1	0,2	3,2	4,0	0,3	3,1	3,1	0,2	4,0	-1,-1	5,0	7,0	4,0	3,1	1,4	7,0	4,0	6,0	3,1	1,1	3,1	5,0	3,4	4,0	4,0	1,4	2,0	6,0
iteration_17	4,0	1,4	4,4	0,4	5,0	1,1	0,5	0,6	0,4	0,6	0,3	0,6	4,2	0,2	4,2	0,4	4,2	0,5	1,2	0,5	0,3	0,4	0,4	4,1	0,4	0,4	0,4	0,3	0,2	1,3	0,4	2,1	0,3	0,4	0,2	-1,-1	0,3	2,1	0,3	2,1	0,4	0,4	0,6	0,6	0,5	0,7	0,3
iteration_18	4,0	2,1	6,0	2,0	6,0	2,0	6,0	4,0	2,2	4,0	5,0	2,0	2,0	-1,-1	2,0	4,0	4,0	3,0	3,0	3,0	2,2	6,0	3,0	5,0	4,0	0,5	2,0	2,3	0,3	1,3	2,0	3,2	2,3	0,2	0,3	3,0	5,0	0,5	0,5	2,2	4,0	0,1	2,0	2,1	1,2	0,3	2,0
iteration_19	0,5	0,5	0,3	3,3	-1,-1	2,2	3,1	0,4	-1,-1	-1,-1	3,0	0,4	3,2	1,3	3,1	1,1	3,2	5,0	0,3	3,2	2,1	2,1	1,3	0,5	1,1	-1,-1	3,1	0,4	5,0	-1,-1	0,0	2,3	2,3	3,1	2,1	-1,-1	-1,-1	2,3	2,3	2,3	1,4	5,0	3,4	3,4	0,5	3,2	5,0
iteration_20	0,2	5,0	5,2	0,4	-1,-1	0,2	0,3	0,5	5,0	5,1	4,0	5,1	0,3	2,0	5,3	4,0	0,3	0,2	0,3	0,3	2,2	8,0	1,1	1,1	3,3	8,0	6,0	0,3	-1,-1	-1,-1	4,0	4,0	0,4	2,2	4,3	0,2	4,1	4,1	4,1	4,3	4,1	4,2	4,2	0,0	4,0	3,2	4,2
iteration_21	5,0	0,2	-1,-1	6,0	-1,-1	0,4	4,1	4,1	2,1	8,0	5,0	4,1	8,0	4,0	2,1	-1,-1	4,1	0,1	4,4	4,0	-1,-1	0,1	4,0	7,0	3,0	1,1	3,0	4,1	-1,-1	0,5	1,0	5,0	3,1	0,5	6,0	2,0	2,1	5,0	6,0	5,0	0,4	4,0	4,2	4,2	3,0	2,0	4,1
iteration_22	0,5	3,1	3,5	1,4	3,5	4,1	1,5	1,5	2,1	3,4	2,0	3,4	3,4	5,0	0,9	-1,-1	4,0	4,5	5,0	5,0	3,0	-1,-1	-1,-1	1,4	3,4	3,5	0,4	0,4	1,4	0,1	1,4	0,1	1,4	0,5	1,4	0,7	0,4	-1,-1	0,4	-1,-1	1,4	1,2	1,2	1,2	1,1	-1,-1	1,4
iteration_23	1,2	-1,-1	-1,-1	3,0	0,5	1,1	2,0	3,0	-1,-1	3,0	-1,-1	2,0	2,0	-1,-1	3,0	1,1	3,0	5,0	-1,-1	5,0	2,0	1,1	1,1	6,0	3,0	1,1	2,0	3,0	1,0	2,1	2,0	-1,-1	2,0	0,5	3,0	1,1	-1,-1	4,0	4,0	0,0	0,4	1,0	-1,-1	1,2	2,1	2,0	0,2
iteration_24	0,2	4,0	2,1	0,5	2,1	3,2	0,2	2,1	-1,-1	2,1	0,5	2,4	0,2	0,5	2,4	3,0	2,1	3,1	0,3	3,1	0,4	2,4	0,8	0,3	5,0	0,4	5,0	1,4	-1,-1	1,4	3,0	1,1	0,5	5,0	2,4	2,0	1,1	1,4	-1,-1	1,4	0,5	0,4	0,1	0,4	3,1	8,0	0,2
iteration_25	1,4	1,2	2,0	1,5	1,4	5,0	-1,-1	1,5	-1,-1	2,0	0,5	1,5	2,0	3,0	2,0	0,3	1,5	4,0	4,0	3,5	-1,-1	0,7	0,7	-1,-1	1,1	1,2	1,1	4,0	0,5	4,0	1,0	3,0	3,3	3,0	1,5	-1,-1	1,0	3,5	1,0	3,5	2,0	0,5	1,0	1,0	2,3	3,3	1,0
iteration_26	0,2	2,3	2,1	4,3	0,4	4,0	6,0	0,4	4,0	4,1	1,1	0,4	0,4	0,4	6,0	0,3	2,3	4,0	4,0	4,0	2,1	0,2	-1,-1	0,4	2,3	2,0	4,0	0,3	4,1	0,2	0,1	5,0	4,3	3,0	0,1	0,3	4,0	5,0	9,0	0,3	0,5	3,0	3,0	0,5	3,2	6,0	4,0
iteration_27	0,2	0,2	0,3	4,3	0,3	-1,-1	0,4	4,1	3,1	4,2	0,3	0,4	4,1	4,1	4,1	5,0	4,1	4,3	1,3	4,3	7,0	0,6	0,3	4,1	5,1	9,0	-1,-1	4,0	0,4	4,0	0,3	3,0	4,1	0,2	4,1	3,3	0,3	4,2	0,3	0,1	5,0	0,1	4,1	4,1	0,5	0,0	0,3
iteration_28	2,0	3,0	2,0	6,0	2,0	3,2	4,0	-1,-1	-1,-1	4,0	2,0	1,2	1,2	0,3	4,0	0,2	1,2	1,2	4,0	6,0	1,0	3,0	3,0	1,0	1,1	-1,-1	1,1	-1,-1	3,2	3,1	0,5	2,0	3,3	3,0	0,4	0,4	1,3	1,3	1,3	1,3	2,0	-1,-1	1,2	3,0	0,3	2,3	0,5
iteration_29	2,0	0,2	1,0	4,1	1,0	1,4	5,0	1,1	0,5	1,1	0,2	-1,-1	1,1	0,5	5,0	0,4	5,0	-1,-1	2,0	1,4	0,1	4,0	0,0	-1,-1	4,2	-1,-1	1,2	0,4	1,1	1,3	2,0	1,4	4,1	0,3	2,0	-1,-1	5,0	4,4	0,5	-1,-1	5,0	1,2	4,2	1,2	-1,-1	0,4	5,0
iteration_30	-1,-1	2,3	-1,-1	0,2	-1,-1	-1,-1	2,0	2,2	0,5	2,2	4,0	0,2	0,2	1,3	0,4	0,3	2,0	-1,-1	2,2	-1,-1	2,3	1,2	-1,-1	0,5	0,4	0,3	0,4	3,0	-1,-1	-1,-1	1,0	0,4	1,0	0,4	4,0	2,0	1,1	1,1	-1,-1	0,3	3,0	1,2	1,0	-1,-1	0,5	0,4	1,0
iteration_31	0,2	0,5	0,2	0,5	0,0	-1,-1	0,4	0,6	2,2	0,3	0,2	0,6	-1,-1	-1,-1	0,1	1,2	0,3	1,4	-1,-1	1,0	2,2	0,7	0,4	-1,-1	0,2	0,3	0,3	0,5	2,1	3,1	0,5	5,0	-1,-1	0,4	0,2	0,5	2,0	5,4	7,0	2,0	0,4	-1,-1	0,6	0,5	1,2	1,2	2,2
iteration_32	0,5	5,0	4,3	2,3	-1,-1	5,0	2,3	0,6	5,0	-1,-1	5,0	6,0	0,6	2,0	6,0	2,1	6,0	5,3	0,3	0,3	2,3	3,0	5,0	0,3	6,0	6,0	4,0	2,0	2,3	0,4	0,3	1,2	0,3	-1,-1	4,0	0,2	0,5	0,5	0,5	0,2	4,0	3,0	1,0	6,0	2,0	0,3	1,2
iteration_33	2,0	2,0	1,0	2,2	1,0	4,0	2,0	2,0	-1,-1	2,0	2,3	3,0	1,2	0,4	1,2	2,1	1,2	4,0	4,0	2,0	4,0	2,3	1,3	1,3	0,3	2,2	3,0	0,2	4,0	0,3	2,2	2,3	-1,-1	0,3	2,2	0,2	2,3	-1,-1	0,5	0,5	3,1	0,5	0,4	3,3	0,0	0,6	2,3
iteration_34	0,2	4,0	1,2	2,0	3,2	2,1	1,2	0,0	2,1	1,2	0,3	1,2	2,0	1,2	2,0	3,0	1,2	3,0	0,3	3,0	2,2	0,4	0,3	1,2	4,0	4,0	1,0	1,2	5,0	0,2	4,2	5,0	2,0	1,4	2,0	4,1	1,0	1,0	6,0	1,0	0,2	2,0	1,1	1,1	0,3	1,1	1,1
iteration_35	0,5	1,1	1,5	1,4	-1,-1	-1,-1	-1,-1	2,0	1,1	1,4	-1,-1	1,5	0,9	-1,-1	0,9	1,2	2,0	-1,-1	0,7	0,6	2,0	1,1	1,1	0,7	1,4	0,6	-1,-1	0,5	2,0	1,4	-1,-1	4,1	1,1	2,2	1,1	0,8	5,0	0,2	0,2	1,2	5,0	3,0	3,0	6,0	2,0	1,2	5,0
iteration_36	1,2	3,1	4,0	0,3	0,3	0,4	1,0	3,0	0,4	1,0	0,2	1,3	-1,-1	0,5	2,2	0,3	1,0	1,3	1,1	0,1	0,2	0,5	1,2	1,1	1,3	0,3	0,0	1,3	3,0	0,4	1,0	3,1	3,3	4,1	0,3	0,3	3,3	6,0	3,1	0,4	3,0	4,0	0,0	4,0	0,3	0,3	3,0
iteration_37	0,2	0,2	0,2	2,0	0,2	0,4	0,1	2,1	0,3	-1,-1	5,0	0,1	2,1	5,0	0,1	-1,-1	0,1	0,1	0,5	0,1	2,0	0,0	5,0	2,1	-1,-1	0,2	0,1	0,1	4,0	0,4	2,1	2,1	2,1	0,5	2,1	2,2	0,2	0,2	0,2	4,0	2,1	0,3	2,1	0,3	0,5	0,5	0,2
iteration_38	3,0	5,0	5,0	5,0	8,0	0,5	-1,-1	3,0	0,2	-1,-1	0,3	3,0	2,0	1,4	3,0	0,4	3,0	0,5	2,5	2,5	-1,-1	3,3	0,0	1,0	3,0	3,0	0,0	-1,-1	3,2	4,0	1,2	4,0	5,0	2,1	3,1	-1,-1	-1,-1	-1,-1	4,0	5,0	4,0	3,1	4,1	7,0	3,2	2,2	3,1
iteration_39	0,2	1,0	1,1	0,4	1,1	2,0	1,2	1,2	1,4	0,3	-1,-1	1,2	1,2	1,4	1,2	0,5	0,3	2,0	1,2	2,0	0,5	-1,-1	0,5	2,0	1,3	0,5	1,3	2,2	0,3	-1,-1	-1,-1	3,2	2,2	3,0	2,1	3,0	-1,-1	0,4	5,0	3,2	2,3	4,0	2,3	2,3	0,3	2,2	2,2
iteration_40	1,3	1,1	1,1	0,2	0,4	1,2	1,2	1,0	4,0	1,0	4,0	0,1	1,2	3,0	0,1	1,1	0,1	1,2	1,2	1,2	1,0	1,1	3,1	3,2	-1,-1	1,1	1,1	-1,-1	1,2	-1,-1	1,0	4,1	-1,-1	0,3	1,0	4,0	5,0	2,2	0,6	0,6	0,3	0,0	0,3	-1,-1	4,0	0,0	1,3
iteration_41	1,2	0,3	0,2	5,3	0,2	2,3	5,0	5,0	0,4	0,5	2,3	5,2	0,3	0,4	0,3	-1,-1	5,0	0,3	7,0	-1,-1	-1,-1	0,5	-1,-1	0,5	-1,-1	0,1	0,7	5,0	0,4	2,1	0,5	5,0	-1,-1	2,2	0,1	2,1	9,0	1,1	1,1	4,1	0,5	0,3	0,1	0,7	3,0	2,0	4,1
iteration_42	1,3	0,4	0,4	-1,-1	1,1	2,0	0,1	3,1	5,0	-1,-1	0,5	0,1	3,1	0,3	3,3	0,4	0,1	1,0	7,0	1,1	4,1	0,0	-1,-1	0,3	0,7	3,4	3,4	3,0	4,0	1,2	0,0	0,2	0,0	1,2	4,0	0,2	0,2	0,0	0,2	0,0	3,0	4,2	0,2	4,0	-1,-1	1,2	0,0
iteration_43	0,4	1,1	0,5	5,0	0,5	4,5	-1,-1	2,4	0,2	2,4	1,2	3,1	3,1	0,3	2,4	0,3	3,1	2,4	2,4	-1,-1	2,1	3,2	3,2	3,2	2,2	2,1	2,1	3,0	3,1	3,2	5,0	0,5	2,1	0,4	1,1	-1,-1	2,1	-1,-1	0,2	0,2	1,3	1,0	2,0	1,3	0,3	0,6	3,0
iteration_44	0,5	1,3	0,8	0,1	1,5	0,2	0,3	0,5	5,0	0,4	0,3	0,3	0,6	-1,-1	0,5	0,5	0,6	0,2	0,3	0,5	-1,-1	0,0	0,6	3,1	0,4	0,4	0,9	0,5	2,0	4,1	0,0	2,0	-1,-1	-1,-1	0,4	0,2	0,0	0,4	0,4	0,0	2,0	0,6	1,2	1,4	0,3	0,3	1,0
iteration_45	5,0	2,0	2,0	-1,-1	2,0	-1,-1	-1,-1	4,0	2,0	1,0	4,0	1,0	1,0	5,0	-1,-1	1,0	1,0	0,1	1,1	3,0	5,0	1,0	0,1	1,0	1,0	3,0	2,0	3,1	4,0	2,0	4,1	3,2	7,0	0,2	4,1	1,1	3,2	4,2	7,0	7,0	5,0	0,1	3,1	2,0	0,5	-1,-1	6,0
iteration_46	2,2	0,3	2,2	-1,-1	2,1	0,4	0,3	3,0	4,0	1,2	0,2	2,1	2,1	4,0	0,3	2,0	3,0	0,6	0,5	0,1	-1,-1	0,2	0,2	2,1	1,2	1,2	0,5	2,1	1,1	0,3	2,1	2,3	2,1	0,5	2,1	0,1	2,3	-1,-1	4,0	2,1	5,0	0,1	5,1	0,0	0,2	0,0	5,3
iteration_47	0,3	1,4	1,0	5,0	0,4	0,3	3,0	3,0	4,0	-1,-1	4,0	-1,-1	4,0	5,0	2,0	1,1	4,0	2,3	1,0	2,0	5,0	1,0	3,0	3,0	1,0	3,0	0,1	4,0	4,0	0,1	-1,-1	4,0	3,0	5,0	3,0	3,1	2,0	2,0	2,0	2,0	4,0	1,0	1,0	0,0	3,0	2,0	3,0
iteration_48	3,1	0,2	0,6	3,2	3,2	-1,-1	3,2	3,2	4,0	3,2	5,0	6,0	-1,-1	5,0	3,2	4,0	3,2	0,3	3,2	0,3	2,2	7,0	4,0	5,0	4,2	7,0	7,0	0,2	3,2	0,5	0,2	4,0	3,0	0,2	0,4	0,3	0,0	0,0	0,0	4,0	0,5	0,2	0,3	0,1	0,5	0,7	0,1
iteration_49	2,0	5,0	2,0	-1,-1	5,0	2,1	1,4	1,4	3,0	1,4	5,0	1,4	1,4	4,1	1,2	3,1	1,2	3,0	0,5	2,4	1,4	1,4	4,0	5,0	1,1	0,3	1,1	3,2	0,4	0,5	3,0	5,0	3,4	3,2	3,0	0,0	4,0	7,0	4,0	4,4	0,4	-1,-1	0,2	0,4	3,1	3,2	1,0
iteration_50	0,4	3,0	3,2	8,0	3,2	-1,-1	3,2	3,2	0,5	0,2	0,4	8,0	6,0	2,1	6,0	-1,-1	8,0	5,0	2,2	5,0	3,1	5,4	3,0	5,0	5,0	-1,-1	5,0	5,0	5,0	2,0	8,0	0,5	7,0	4,0	2,0	5,0	2,1	5,4	2,4	5,4	0,5	0,0	0,1	0,1	-1,-1	4,3	0,1
iteration_51	-1,-1	0,5	2,5	3,2	-1,-1	0,4	3,5	0,5	3,0	3,5	1,2	2,2	5,0	2,3	-1,-1	4,0	5,0	3,0	0,9	0,5	4,0	0,4	2,2	2,3	1,5	1,2	3,5	0,4	3,0	3,1	3,2	0,2	-1,-1	0,3	3,2	0,3	0,2	0,0	0,2	0,2	2,0	-1,-1	2,2	3,0	0,3	0,4	0,2
iteration_52	4,1	3,2	3,1	-1,-1	4,2	4,1	6,0	6,0	-1,-1	3,1	0,2	-1,-1	3,1	0,3	6,0	4,0	0,2	3,1	7,0	3,1	3,1	0,2	0,2	3,2	6,0	4,0	4,0	3,0	0,2	4,0	3,1	0,4	3,1	0,3	0,1	2,1	3,4	0,5	3,0	0,1	5,0	3,3	4,1	1,3	2,0	2,0	7,0
iteration_53	-1,-1	0,5	1,1	2,0	1,1	1,4	2,1	3,0	0,3	2,1	0,3	3,0	3,0	-1,-1	0,1	3,0	0,1	-1,-1	3,0	1,1	-1,-1	1,2	2,2	5,0	2,1	1,0	1,0	3,0	0,3	2,1	2,3	2,3	2,0	4,1	2,0	2,1	-1,-1	2,3	2,3	0,3	3,1	4,0	0,1	-1,-1	0,5	-1,-1	2,1
iteration_54	4,0	-1,-1	3,1	-1,-1	3,3	-1,-1	4,0	0,3	2,0	4,0	2,3	4,0	4,0	0,4	0,3	3,1	4,0	5,0	5,0	5,0	1,1	5,0	3,3	3,4	0,3	0,3	3,1	0,3	1,2	-1,-1	1,2	5,0	1,2	0,4	-1,-1	0,4	4,2	2,0	2,0	2,0	0,2	0,6	0,4	0,2	0,4	9,0	4,4
iteration_55	5,0	3,0	4,0	4,0	4,0	0,2	4,0	4,0	2,3	4,0	2,0	4,0	4,0	-1,-1	4,0	0,5	4,0	2,0	2,2	2,2	4,0	-1,-1	3,0	3,0	2,4	2,4	2,4	-1,-1	2,1	-1,-1	4,0	2,0	4,0	4,0	2,0	4,0	3,0	3,0	3,0	3,0	4,0	1,0	0,0	5,0	0,4	3,2	1,0
iteration_56	0,4	1,4	0,5	0,2	-1,-1	0,5	-1,-1	0,1	4,0	0,4	2,0	0,1	0,3	0,3	0,3	4,0	0,3	0,3	0,3	0,4	3,1	0,0	0,0	0,4	4,1	4,2	4,2	0,4	1,2	0,4	0,2	1,2	-1,-1	0,4	0,6	0,3	2,0	-1,-1	0,2	1,2	-1,-1	0,7	0,7	0,7	0,1	3,1	1,3
iteration_57	2,1	2,3	2,0	0,3	2,0	-1,-1	2,0	0,0	5,0	0,0	0,3	2,3	2,0	2,0	0,0	0,3	0,3	1,0	3,0	1,0	2,0	2,1	0,4	3,0	0,1	0,2	0,2	4,0	0,5	2,3	0,3	3,2	0,3	3,0	0,3	2,3	3,0	3,0	3,3	3,0	-1,-1	1,3	2,0	1,1	2,1	1,1	4,0
iteration_58	1,4	0,5	0,4	6,0	-1,-1	0,5	3,0	-1,-1	0,2	3,0	2,2	3,0	3,0	4,0	-1,-1	5,0	3,0	0,2	0,2	3,2	0,5	5,0	3,2	4,0	5,0	3,0	5,0	4,0	5,0	3,0	-1,-1	4,0	5,0	3,0	6,0	3,0	-1,-1	3,2	5,0	3,2	0,4	5,0	2,2	2,2	4,0	-1,-1	0,4
iteration_59	-1,-1	4,0	2,2	3,3	2,2	0,2	3,2	2,3	1,1	0,5	2,2	0,5	-1,-1	4,0	0,5	-1,-1	3,2	3,2	0,2	3,2	3,0	-1,-1	0,5	2,2	-1,-1	0,4	0,3	2,3	3,0	1,3	0,3	4,0	3,3	5,0	5,0	0,3	5,0	0,3	2,3	2,3	0,3	6,0	4,3	-1,-1	5,0	8,0	3,3
iteration_60	0,2	1,4	-1,-1	1,4	0,5	1,2	0,8	0,8	4,0	0,5	0,3	1,4	0,8	2,2	0,5	4,0	1,4	1,4	1,4	-1,-1	2,4	1,0	1,0	0,6	-1,-1	2,4	2,1	1,4	2,0	1,1	2,1	4,0	1,4	4,0	-1,-1	1,1	1,0	4,4	-1,-1	1,0	0,5	4,4	4,1	0,5	1,1	4,1	4,0
iteration_61	5,0	0,5	5,0	3,1	0,0	-1,-1	5,1	0,1	0,3	-1,-1	2,3	5,1	3,0	3,0	5,1	2,0	8,0	6,0	8,0	3,1	0,0	5,3	2,1	4,0	7,0	7,0	7,0	5,0	2,1	0,4	4,0	3,0	2,1	-1,-1	2,1	2,4	0,5	2,0	2,0	-1,-1	1,2	-1,-1	1,1	1,1	1,4	-1,-1	0,2
iteration_62	5,0	0,2	0,0	2,1	5,2	0,5	0,3	2,2	0,2	0,1	5,0	2,2	2,0	5,0	2,0	0,5	2,2	-1,-1	0,3	0,2	0,3	4,0	5,0	3,0	2,4	2,1	0,4	0,2	2,3	2,0	0,4	2,0	2,1	0,4	2,1	1,3	1,1	-1,-1	1,1	1,1	0,4	2,1	0,4	0,2	2,0	0,1	0,4
iteration_63	0,1	4,1	0,1	0,3	4,0	3,2	0,2	0,1	-1,-1	-1,-1	4,0	0,1	-1,-1	-1,-1	0,2	4,0	0,2	3,1	0,3	0,3	0,4	3,0	1,1	3,1	1,1	1,1	3,1	0,4	0,3	7,0	0,5	2,1	0,2	5,0	0,2	0,4	0,2	0,2	0,2	0,2	-1,-1	1,1	4,0	0,3	2,0	3,0	3,1
iteration_64	-1,-1	0,3	1,1	0,3	4,1	1,3	-1,-1	1,1	4,0	-1,-1	3,2	1,1	1,1	0,2	0,3	-1,-1	1,1	1,1	1,1	2,0	5,0	3,1	1,2	1,1	-1,-1	0,4	0,4	0,5	0,4	5,0	0,5	2,0	0,4	5,0	0,6	5,3	0,1	2,1	2,1	0,3	5,0	3,0	1,3	6,0	-1,-1	5,1	0,3
iteration_65	1,2	3,0	1,2	2,1	2,0	0,2	0,3	1,1	3,0	-1,-1	0,4	1,1	-1,-1	1,0	3,0	0,4	2,2	0,2	-1,-1	0,3	2,1	1,4	0,1	-1,-1	2,2	1,2	-1,-1	5,0	0,5	2,0	2,1	4,0	2,1	0,2	3,4	2,0	0,1	2,0	2,0	-1,-1	0,5	-1,-1	-1,-1	0,3	1,0	1,1	0,3
iteration_66	1,1	1,2	1,1	0,2	0,3	4,0	0,3	1,0	3,0	1,0	1,4	0,1	0,3	0,2	1,2	-1,-1	0,1	1,1	3,2	1,1	1,0	1,1	0,4	0,2	0,3	0,3	0,3	0,3	0,2	5,0	0,3	-1,-1	0,0	3,0	0,2	0,3	0,5	0,2	0,2	1,0	-1,-1	1,0	0,1	-1,-1	0,5	-1,-1	-1,-1
iteration_67	2,1	0,5	0,1	1,0	2,0	1,2	0,1	1,1	1,2	-1,-1	5,0	1,0	0,1	-1,-1	1,1	3,1	0,1	0,2	0,3	1,1	2,0	6,0	5,0	0,1	1,1	0,2	1,1	1,1	0,5	0,1	1,0	3,4	1,0	4,0	1,0	0,1	1,0	4,0	4,0	4,0	2,1	1,0	3,0	2,0	0,4	1,4	2,0
iteration_68	0,2	0,2	0,1	3,1	0,3	3,2	3,0	0,2	3,0	0,1	0,4	-1,-1	0,2	0,2	3,0	0,5	0,2	3,0	3,0	0,2	2,1	3,2	0,3	0,1	0,2	3,2	2,0	3,1	0,1	3,1	0,1	5,0	3,0	4,0	-1,-1	0,1	-1,-1	4,0	1,0	-1,-1	3,0	4,0	3,0	7,0	4,0	2,0	1,0
iteration_69	0,5	5,0	4,3	1,1	1,2	3,0	5,0	1,3	2,1	-1,-1	-1,-1	1,3	0,4	0,2	5,0	2,0	5,0	4,0	7,0	4,0	3,0	1,3	-1,-1	0,1	3,0	6,0	4,0	0,0	2,0	3,0	1,4	4,0	1,4	0,4	1,1	2,0	3,0	2,4	3,0	2,4	0,5	-1,-1	0,3	0,4	2,0	1,2	-1,-1
iteration_70	0,5	3,0	3,1	4,0	3,1	1,2	1,1	4,0	1,3	6,0	-1,-1	3,1	3,1	0,4	6,0	-1,-1	3,1	0,3	0,3	1,2	4,0	3,4	3,0	3,2	3,2	3,3	3,3	1,2	-1,-1	0,2	3,2	5,0	3,2	5,0	2,0	3,1	4,2	4,2	1,2	-1,-1	0,3	2,0	1,2	1,1	0,5	1,3	4,2
iteration_71	4,0	-1,-1	3,3	3,2	1,3	5,0	6,0	3,2	0,2	0,5	0,5	6,0	6,0	0,5	3,3	1,4	0,5	6,0	5,0	5,0	0,3	3,0	3,0	3,1	-1,-1	1,3	-1,-1	-1,-1	1,2	-1,-1	2,0	0,4	4,0	2,0	1,2	2,0	0,1	1,2	-1,-1	3,2	0,5	-1,-1	-1,-1	0,5	3,0	-1,-1	0,4
iteration_72	0,1	3,0	3,0	0,6	0,1	0,6	0,4	0,2	0,2	3,4	3,1	3,2	3,2	0,4	0,4	-1,-1	3,2	3,0	2,4	2,4	0,2	-1,-1	-1,-1	3,2	3,0	3,0	3,0	0,5	0,2	3,0	0,3	3,0	0,3	1,1	0,3	0,1	-1,-1	0,2	0,1	3,1	4,0	0,2	3,1	3,1	4,1	5,0	0,1
iteration_73	0,3	0,4	0,2	-1,-1	0,5	0,2	0,3	0,3	0,5	2,0	0,3	2,0	-1,-1	4,1	2,2	3,0	-1,-1	0,2	0,1	0,1	0,7	0,1	2,1	6,0	-1,-1	3,0	3,0	0,5	2,1	5,0	0,5	1,3	0,4	1,2	0,5	5,4	0,7	1,4	1,4	0,4	0,3	1,1	0,3	1,2	2,0	1,0	0,4
iteration_74	2,1	3,0	3,0	0,2	1,1	0,4	2,1	2,1	1,2	2,1	0,3	2,1	1,1	5,0	1,1	1,4	2,1	2,2	0,3	2,2	-1,-1	0,2	0,3	4,1	2,0	0,5	-1,-1	0,2	0,4	1,3	0,2	0,4	0,4	-1,-1	0,4	1,1	0,4	0,2	0,4	0,4	3,0	1,1	1,0	4,0	2,0	2,1	5,1
iteration_75	2,0	4,0	2,0	1,0	4,0	4,1	1,0	2,0	3,0	2,0	-1,-1	1,0	-1,-1	5,0	1,0	-1,-1	2,0	5,0	1,1	1,1	1,0	-1,-1	4,0	1,0	0,0	5,0	5,0	0,3	3,0	-1,-1	1,3	0,3	2,3	3,0	1,0	0,5	-1,-1	2,3	0,6	2,0	0,5	2,0	2,0	0,0	-1,-1	3,0	0,3
iteration_76	-1,-1	0,2	0,0	1,2	5,0	-1,-1	-1,-1	0,2	4,0	0,2	0,2	0,2	1,0	-1,-1	1,0	-1,-1	0,2	3,0	4,0	4,0	3,0	0,3	0,1	0,1	3,0	0,0	0,0	1,2	1,1	-1,-1	2,0	-1,-1	2,0	4,0	2,0	1,5	1,2	1,0	-1,-1	1,2	0,4	5,0	4,2	1,2	0,4	0,2	1,2
iteration_77	4,0	0,3	2,3	0,7	2,3	1,1	0,6	2,4	2,0	2,4	0,4	6,0	2,3	5,0	2,4	0,2	0,7	0,4	-1,-1	0,4	2,0	2,2	2,2	7,0	2,2	-1,-1	2,0	1,3	1,4	1,2	-1,-1	4,0	1,3	5,0	0,7	0,6	4,0	4,0	4,0	1,3	0,5	2,4	2,5	2,0	0,3	3,3	3,0
iteration_78	-1,-1	4,0	1,2	0,1	-1,-1	0,3	6,0	-1,-1	0,5	1,1	2,0	-1,-1	0,2	0,5	1,1	-1,-1	-1,-1	0,2	0,1	0,4	1,2	2,0	2,0	0,0	2,1	2,1	3,0	2,0	0,4	3,0	0,3	0,5	0,1	3,0	2,3	2,3	0,1	0,1	0,4	0,5	3,1	1,3	1,1	0,4	1,4	-1,-1	1,0
iteration_79	3,0	1,1	4,0	2,1	4,0	2,0	3,0	3,1	3,0	3,0	3,0	5,0	1,1	-1,-1	1,1	0,3	1,1	3,0	3,0	2,0	5,0	5,0	2,0	0,4	-1,-1	1,2	1,1	5,0	0,4	1,4	2,1	0,2	2,1	2,3	3,3	0,5	2,1	-1,-1	0,2	2,1	-1,-1	0,6	2,3	2,3	-1,-1	0,6	-1,-1
iteration_80	1,0	4,0	4,0	0,5	1,0	5,0	4,3	-1,-1	0,3	4,3	0,3	4,2	0,3	2,1	4,3	0,5	-1,-1	1,3	5,0	8,0	0,4	0,4	0,3	2,0	4,1	0,7	0,4	0,4	0,4	-1,-1	3,0	0,4	-1,-1	2,2	0,5	0,3	0,2	0,2	0,1	0,6	5,0	2,3	-1,-1	6,0	1,2	1,2	2,2
iteration_81	1,3	0,5	-1,-1	1,2	1,0	4,0	1,0	2,0	3,1	0,2	0,4	1,2	1,0	0,3	1,0	0,2	-1,-1	0,0	5,0	4,0	4,0	0,4	1,2	1,0	0,0	1,0	0,0	2,0	0,4	0,2	1,2	4,0	1,2	1,2	1,2	1,0	5,0	0,2	-1,-1	4,2	3,0	1,2	1,2	-1,-1	3,0	3,2	5,0
iteration_82	3,0	2,2	1,2	1,1	2,2	0,5	1,2	2,0	2,2	2,0	2,1	1,1	0,3	2,2	2,0	3,0	2,0	0,6	-1,-1	0,6	3,0	-1,-1	2,1	2,2	1,0	1,0	1,0	1,2	0,2	0,4	0,3	0,4	0,3	5,0	1,1	0,3	0,5	0,6	0,3	0,2	2,0	2,0	2,0	2,0	1,4	5,0	1,1
iteration_83	2,0	-1,-1	1,0	6,0	4,0	1,3	3,0	5,0	5,0	4,0	2,0	-1,-1	5,0	0,4	2,0	4,0	2,0	3,0	2,3	1,3	3,0	2,0	0,0	1,2	4,0	4,0	4,0	4,0	5,0	5,0	3,0	1,3	3,0	0,4	3,0	6,0	2,0	2,0	0,0	3,0	0,3	1,2	0,3	0,4	0,5	0,5	1,2
iteration_84	0,4	1,1	2,5	2,5	0,3	3,2	0,7	2,2	2,0	2,1	4,1	2,1	0,7	0,1	2,2	2,3	0,6	-1,-1	0,4	3,5	-1,-1	4,1	4,1	0,6	0,5	4,0	4,0	2,1	-1,-1	0,2	2,0	5,0	0,1	0,5	2,5	0,1	1,0	4,0	4,1	4,0	-1,-1	2,0	-1,-1	2,3	1,3	1,5	0,0
iteration_85	0,2	2,0	1,1	1,4	1,1	1,3	0,5	2,0	5,0	0,2	-1,-1	1,4	0,5	2,0	0,5	-1,-1	1,4	1,4	1,1	0,4	2,0	-1,-1	0,4	-1,-1	0,9	0,4	0,9	1,0	0,4	2,3	0,0	2,0	0,4	0,5	1,4	2,0	0,4	2,4	0,4	2,0	1,1	1,4	1,4	1,4	5,0	4,1	0,8
iteration_86	2,0	-1,-1	0,2	0,1	2,3	1,1	-1,-1	0,1	0,4	0,1	0,3	2,1	0,0	4,0	2,0	0,2	2,1	1,1	2,1	2,1	0,1	2,0	2,3	0,0	0,1	2,1	-1,-1	0,2	0,5	-1,-1	0,6	3,2	0,6	5,0	0,6	0,6	3,1	3,1	3,1	0,7	1,4	0,5	-1,-1	-1,-1	4,0	8,0	0,5
iteration_87	-1,-1	0,1	-1,-1	1,0	0,0	0,4	1,0	1,0	1,1	0,0	2,2	2,1	5,0	1,2	1,0	4,0	0,0	1,2	0,2	0,2	0,1	-1,-1	6,0	2,0	5,0	4,0	-1,-1	1,4	4,0	1,3	5,0	4,0	0,4	0,2	1,0	1,3	4,0	4,0	0,0	4,0	0,3	1,1	1,3	1,0	4,1	0,2	1,0
iteration_88	0,2	-1,-1	2,1	3,0	3,1	4,0	3,0	4,0	4,0	1,1	4,0	2,1	3,0	3,0	1,1	-1,-1	4,0	4,0	4,0	4,0	2,0	2,1	4,0	-1,-1	4,0	0,2	3,1	2,0	2,3	3,1	3,0	3,1	1,3	0,3	1,3	2,1	3,3	-1,-1	-1,-1	3,3	3,0	1,3	2,3	-1,-1	2,2	0,2	5,0
iteration_89	0,3	-1,-1	1,2	0,3	4,1	0,5	1,0	1,3	5,0	1,0	-1,-1	1,3	0,2	0,5	1,3	0,2	0,5	1,1	0,4	1,4	3,3	0,3	0,3	0,5	1,0	0,5	0,3	-1,-1	0,3	3,1	2,0	5,0	2,0	1,0	2,0	0,1	6,0	4,0	4,0	3,0	0,3	1,0	1,1	0,2	0,2	1,1	5,0
iteration_90	0,5	1,0	1,0	0,5	1,0	5,0	1,4	0,1	2,0	1,4	1,4	1,4	0,1	2,0	0,2	5,0	1,4	1,0	6,0	6,0	0,1	1,4	0,8	2,1	1,4	2,0	-1,-1	0,5	0,2	1,3	0,5	5,0	0,5	-1,-1	0,2	1,4	0,4	-1,-1	0,4	0,1	1,1	-1,-1	0,2	0,5	1,4	1,1	0,1
iteration_91	5,0	0,2	3,0	9,0	-1,-1	0,4	7,0	4,0	0,5	4,0	3,2	-1,-1	7,0	2,2	-1,-1	3,0	5,0	4,2	4,2	3,2	-1,-1	0,2	4,2	6,0	7,0	3,0	3,0	5,0	5,0	2,2	-1,-1	3,0	5,0	0,2	9,0	7,0	7,0	4,0	-1,-1	0,0	-1,-1	5,1	0,3	5,2	1,2	1,1	4,2
iteration_92	0,1	4,0	0,0	-1,-1	0,0	-1,-1	0,5	0,0	-1,-1	0,0	2,3	0,5	-1,-1	5,0	-1,-1	4,0	0,0	0,5	-1,-1	0,0	0,1	0,8	0,3	-1,-1	2,0	2,0	2,0	0,5	0,3	4,0	0,5	5,0	0,0	0,4	0,8	3,0	0,0	0,0	0,0	5,0	5,5	0,5	0,6	0,9	2,0	1,0	0,5
iteration_93	2,1	4,0	3,1	6,0	-1,-1	2,1	2,1	4,1	0,5	5,0	1,3	-1,-1	5,0	2,2	5,0	5,0	7,0	2,1	0,2	-1,-1	4,1	0,4	2,3	5,0	8,0	7,0	0,5	4,0	4,0	0,5	6,0	-1,-1	2,0	2,2	6,0	-1,-1	3,0	-1,-1	5,0	3,0	1,4	2,2	1,2	1,2	-1,-1	0,2	4,0
iteration_94	-1,-1	3,0	2,0	0,3	6,0	-1,-1	0,2	2,2	2,3	2,2	5,0	0,1	-1,-1	-1,-1	-1,-1	0,5	2,1	3,0	-1,-1	0,3	2,2	4,0	4,1	0,3	2,0	2,1	2,1	0,2	0,3	5,0	0,2	1,0	0,4	-1,-1	-1,-1	3,2	-1,-1	1,2	1,2	1,2	1,2	0,0	1,0	1,0	-1,-1	0,0	0,2
iteration_95	4,0	1,0	2,0	7,0	3,0	0,1	2,0	5,0	0,3	2,0	1,3	2,0	7,0	0,3	7,0	1,2	-1,-1	2,0	2,1	2,1	5,1	2,3	3,0	5,0	-1,-1	5,2	2,2	5,0	5,0	4,0	7,0	2,3	7,0	5,0	3,0	5,0	2,3	2,3	-1,-1	2,3	1,2	2,0	0,2	1,0	1,0	3,0	2,2
iteration_96	4,0	0,3	2,3	-1,-1	2,3	-1,-1	0,7	0,7	0,2	2,2	0,2	0,5	0,7	4,0	0,7	3,1	0,7	1,4	-1,-1	0,6	0,6	-1,-1	0,2	3,3	0,4	3,3	3,4	0,3	0,4	1,3	0,5	1,4	0,5	5,0	0,1	0,4	1,1	1,1	1,1	2,0	0,4	1,1	1,1	1,1	0,4	1,2	1,1
iteration_97	-1,-1	2,1	2,1	-1,-1	0,2	0,5	3,0	3,0	-1,-1	0,1	0,5	1,1	2,0	3,2	-1,-1	3,1	2,0	2,0	1,0	1,0	4,0	1,1	1,4	3,0	5,0	5,0	2,1	0,2	1,3	5,0	1,0	4,0	1,0	4,0	0,5	2,0	-1,-1	1,0	5,0	4,0	3,0	0,3	3,0	0,0	-1,-1	-1,-1	-1,-1
iteration_98	2,0	3,2	5,0	3,0	0,2	4,0	3,0	-1,-1	0,4	3,0	2,3	3,0	6,0	5,0	3,0	4,0	6,0	4,0	-1,-1	7,0	2,1	2,0	0,3	6,0	4,0	3,0	4,0	0,2	2,0	1,3	-1,-1	0,5	3,0	0,5	0,0	-1,-1	0,0	0,5	3,0	3,5	0,5	0,0	0,0	0,5	0,2	0,1	0,0
iteration_99	1,1	0,5	-1,-1	4,1	0,6	0,4	4,1	0,2	2,0	4,1	1,2	0,6	4,1	3,0	4,1	5,0	0,2	0,3	4,2	0,3	1,1	0,3	1,1	1,1	9,0	9,0	4,0	4,0	0,2	5,0	4,1	-1,-1	0,1	1,4	4,1	6,0	0,0	0,5	0,5	0,5	5,0	0,5	1,1	4,4	0,5	0,4	1,0
iteration_100	0,3	1,4	1,2	0,6	0,5	0,2	-1,-1	1,2	1,1	1,2	5,0	0,6	1,4	4,0	0,6	0,5	1,2	0,3	0,3	0,3	1,1	0,2	0,4	4,0	0,5	0,5	0,5	0,4	0,4	5,0	0,6	0,4	0,2	4,0	0,6	2,2	0,2	0,4	0,4	0,4	1,1	0,4	0,5	0,5	1,2	4,2	0,1
iteration_101	2,2	5,0	7,0	1,3	2,0	5,0	5,3	3,0	1,4	5,3	1,4	5,3	5,3	4,0	2,3	3,1	3,3	7,0	8,0	2,3	3,0	6,0	6,0	3,3	2,1	5,0	3,3	5,0	0,4	-1,-1	4,3	5,0	1,3	4,0	4,1	4,2	3,3	4,0	2,3	3,0	0,4	4,1	0,3	0,3	3,0	3,0	-1,-1
iteration_102	0,1	1,3	0,2	0,5	1,1	1,1	0,1	0,7	5,0	0,4	4,0	0,4	0,4	0,2	0,1	2,2	0,4	1,1	0,2	1,1	2,4	1,3	3,1	0,5	0,2	0,2	2,0	3,1	-1,-1	4,0	3,1	0,2	0,2	-1,-1	0,5	5,0	-1,-1	-1,-1	0,2	-1,-1	2,0	0,5	1,1	1,4	4,0	2,0	-1,-1
iteration_103	4,0	1,4	3,4	2,1	3,4	-1,-1	3,1	5,0	3,0	2,4	1,0	3,1	5,0	2,0	2,4	0,5	0,5	-1,-1	5,0	2,1	3,0	4,1	7,0	3,0	2,4	-1,-1	2,1	0,3	2,2	4,0	-1,-1	5,0	2,2	2,1	-1,-1	0,2	3,0	-1,-1	3,0	4,2	4,0	2,2	-1,-1	6,0	0,4	-1,-1	2,0
iteration_104	5,0	-1,-1	4,1	-1,-1	4,4	0,4	1,1	5,0	2,0	5,0	3,0	1,1	0,3	0,4	-1,-1	0,5	5,0	1,4	0,1	1,0	5,0	-1,-1	4,0	0,2	0,4	4,2	0,5	0,2	1,2	-1,-1	1,0	0,4	0,4	0,3	-1,-1	-1,-1	0,6	0,6	0,6	6,0	1,2	0,4	-1,-1	1,2	0,4	0,4	0,6
iteration_105	2,3	1,3	0,6	0,5	2,3	0,2	0,8	0,3	4,0	0,8	-1,-1	0,8	0,3	2,0	0,3	0,5	0,8	0,5	0,7	0,5	2,3	0,3	0,3	0,0	0,7	0,1	0,4	0,4	0,5	0,0	0,5	1,0	0,5	3,2	0,9	2,5	0,5	0,5	1,0	1,0	-1,-1	3,4	3,4	0,5	1,3	0,5	-1,-1
iteration_106	0,3	0,2	0,2	4,0	0,3	3,0	3,1	1,1	5,0	3,1	-1,-1	3,1	-1,-1	2,0	1,1	0,4	3,1	3,0	6,0	3,0	4,1	0,5	1,1	2,1	1,1	1,3	0,2	4,0	4,0	5,0	4,0	0,4	2,0	-1,-1	4,0	3,0	-1,-1	1,2	1,2	1,2	2,0	1,1	1,0	3,0	5,0	4,1	1,0
iteration_107	3,1	0,5	0,5	1,4	0,5	2,0	0,5	1,1	0,5	8,0	3,1	1,1	1,1	4,0	1,1	3,0	0,8	0,4	2,1	0,4	1,1	1,1	3,1	3,0	4,0	1,0	1,0	0,4	3,0	0,5	2,4	1,0	1,4	0,5	1,0	0,7	1,4	-1,-1	2,0	1,4	1,1	1,0	1,0	0,1	-1,-1	0,1	1,0
iteration_108	5,0	-1,-1	2,0	2,4	5,0	0,3	1,4	1,4	3,2	3,0	1,2	1,4	1,4	1,1	1,4	4,0	1,4	1,3	1,3	0,4	4,0	0,6	-1,-1	0,5	3,0	2,4	-1,-1	0,5	2,3	0,3	0,4	2,0	2,4	0,4	2,1	0,4	0,4	0,4	0,4	4,0	2,0	0,5	1,1	1,4	0,4	0,2	2,2
iteration_109	0,3	5,0	5,0	-1,-1	0,0	3,0	-1,-1	1,0	0,4	5,3	3,0	1,0	5,3	5,0	1,0	4,1	6,0	3,3	5,0	3,3	0,2	-1,-1	4,0	8,0	1,1	4,0	1,1	1,3	1,2	2,0	1,3	1,1	-1,-1	1,4	2,0	1,3	0,5	1,1	2,0	2,0	1,0	2,0	2,0	2,0	4,0	4,4	2,0
iteration_110	4,0	0,4	-1,-1	5,0	-1,-1	2,3	2,0	3,0	-1,-1	3,1	4,0	2,0	2,1	-1,-1	2,0	5,0	3,1	4,0	4,0	2,0	0,0	4,0	6,0	0,2	0,0	4,0	-1,-1	4,0	4,0	0,4	5,0	0,2	3,0	0,3	3,0	2,0	2,1	2,1	1,1	-1,-1	-1,-1	-1,-1	2,0	0,0	3,0	1,0	4,0
iteration_111	0,5	0,5	0,4	6,0	0,4	4,0	4,0	-1,-1	1,1	4,0	4,0	-1,-1	-1,-1	3,0	2,0	0,3	4,4	2,0	2,0	2,0	4,1	4,0	6,0	5,0	-1,-1	0,0	2,0	5,0	2,3	1,3	4,3	2,1	1,3	2,2	3,0	1,3	0,4	3,0	3,0	3,0	0,4	4,0	2,1	2,3	3,2	0,4	2,1
iteration_112	2,3	0,2	0,4	-1,-1	2,1	2,1	2,3	1,1	-1,-1	2,1	0,4	2,1	2,1	1,4	1,1	2,0	1,1	2,1	4,0	2,3	0,2	0,5	-1,-1	3,0	1,0	2,1	0,1	2,3	1,3	3,0	2,3	3,0	0,6	2,3	-1,-1	1,3	1,3	2,3	1,3	2,3	0,2	1,3	0,4	0,4	-1,-1	3,0	0,6
iteration_113	1,2	-1,-1	4,0	-1,-1	2,0	5,0	3,0	3,2	2,0	1,2	3,0	3,2	1,0	4,0	3,0	5,0	1,0	5,0	0,0	8,0	4,0	-1,-1	6,0	3,0	2,0	3,0	5,0	0,2	0,5	0,4	0,5	0,2	0,3	5,0	0,4	0,5	0,5	0,0	0,0	0,0	5,0	4,2	0,2	4,0	3,0	5,0	0,0
iteration_114	-1,-1	0,2	1,1	1,0	1,1	2,0	-1,-1	2,0	0,4	1,0	0,4	2,0	1,0	2,0	0,1	-1,-1	2,0	1,0	1,0	1,0	1,3	1,0	1,0	2,0	0,5	0,4	0,1	0,2	3,0	3,0	1,2	0,2	2,2	2,3	2,0	4,0	2,1	-1,-1	2,1	0,3	3,2	2,3	5,0	-1,-1	4,0	5,0	-1,-1
iteration_115	0,3	5,0	1,1	3,0	1,1	5,0	4,0	3,1	0,4	1,0	3,0	0,1	0,1	4,0	4,0	5,0	4,0	4,0	5,0	4,0	3,0	1,1	1,1	1,0	4,0	-1,-1	4,0	-1,-1	3,0	0,5	5,4	1,4	-1,-1	2,1	0,5	-1,-1	1,0	1,0	0,4	0,4	-1,-1	2,5	4,0	0,5	1,1	1,1	2,0
iteration_116	4,0	-1,-1	3,0	0,5	3,0	3,2	4,2	1,2	-1,-1	1,2	0,3	2,3	1,3	0,5	1,3	0,3	2,3	0,5	1,2	-1,-1	2,2	0,5	2,1	0,7	0,5	1,2	1,2	1,2	0,3	1,4	0,2	-1,-1	1,0	0,4	0,5	1,0	1,0	2,0	2,0	0,0	0,2	0,7	0,4	0,4	5,0	5,0	0,4
iteration_117	-1,-1	4,0	1,2	2,0	1,2	1,2	1,2	2,0	2,1	2,0	1,1	1,2	1,2	0,5	2,0	2,0	-1,-1	0,4	1,2	1,2	3,0	2,0	1,2	1,0	2,0	2,0	2,0	2,0	1,3	3,0	-1,-1	0,2	1,3	0,4	1,3	4,0	0,5	0,5	-1,-1	0,5	0,6	1,3	0,3	1,0	-1,-1	0,5	0,2
iteration_118	0,2	3,2	3,2	1,1	-1,-1	1,1	4,0	3,1	0,5	1,2	5,0	3,1	3,1	2,1	4,0	0,4	4,0	1,1	4,0	-1,-1	0,5	0,8	0,1	0,2	1,3	1,3	1,1	0,4	1,3	0,5	0,4	4,0	1,1	-1,-1	-1,-1	-1,-1	1,0	0,1	1,0	5,0	2,3	-1,-1	4,0	0,6	1,4	1,1	3,0
iteration_119	3,0	3,0	6,0	2,2	0,0	7,0	3,2	5,0	-1,-1	3,2	3,2	3,2	3,2	1,3	3,2	3,0	3,2	4,2	7,0	3,1	5,0	3,2	3,2	0,5	4,0	4,0	5,0	-1,-1	0,4	3,0	2,2	5,0	-1,-1	3,1	2,2	3,0	1,2	6,0	1,2	6,0	0,3	2,1	2,1	2,2	0,4	0,1	0,3
iteration_120	2,0	2,0	3,0	0,3	3,0	2,1	1,1	6,0	-1,-1	-1,-1	0,3	1,1	5,0	2,0	2,1	0,5	1,1	0,2	0,2	1,1	2,0	1,0	1,0	6,0	2,4	2,1	2,1	4,0	0,4	2,0	0,3	0,4	0,3	2,1	-1,-1	-1,-1	0,5	-1,-1	0,5	0,5	4,1	2,1	6,0	4,1	0,4	2,1	4,2
iteration_121	5,0	5,0	6,0	2,1	5,0	3,2	3,1	5,0	4,1	5,0	3,2	3,1	5,0	0,3	3,1	2,3	3,1	3,1	3,2	3,1	7,0	0,3	3,2	2,2	0,4	0,4	0,4	4,0	3,1	1,1	2,1	4,1	2,1	5,0	2,1	0,2	6,0	4,1	-1,-1	6,0	2,3	0,5	-1,-1	2,3	-1,-1	3,0	4,3
iteration_122	0,4	1,1	0,3	2,3	0,3	5,0	2,2	0,4	0,2	0,5	1,4	0,4	2,2	2,2	0,5	4,1	2,1	4,0	2,2	3,2	0,3	0,5	0,5	2,2	0,4	0,4	4,3	2,0	1,3	-1,-1	2,3	-1,-1	-1,-1	0,5	0,3	1,3	-1,-1	1,1	1,1	0,1	2,0	0,4	1,3	1,1	2,0	0,4	1,1
iteration_123	3,1	4,0	0,1	2,2	3,0	2,1	2,0	-1,-1	4,0	0,3	0,2	0,3	0,2	1,4	0,0	2,2	2,0	0,1	4,0	2,0	0,0	-1,-1	0,3	0,4	-1,-1	2,1	2,2	1,2	5,0	2,0	3,0	0,5	3,0	0,4	3,2	3,0	-1,-1	2,4	2,1	1,4	2,2	3,4	0,6	3,2	-1,-1	0,4	2,2
iteration_124	0,2	0,5	-1,-1	3,0	0,5	4,0	0,4	3,1	2,0	3,4	2,3	3,1	3,1	0,4	0,4	5,0	0,1	4,0	-1,-1	0,0	4,0	3,3	3,3	0,1	2,4	3,0	3,4	0,4	2,0	0,5	2,0	-1,-1	4,0	4,0	5,0	2,2	2,1	5,0	5,0	2,1	0,4	4,0	2,3	2,3	4,0	-1,-1	0,4
iteration_125	0,4	1,3	0,5	0,1	0,5	0,2	0,3	0,3	5,0	0,3	-1,-1	-1,-1	0,3	0,3	0,3	3,2	0,3	-1,-1	0,2	0,2	5,0	0,3	2,2	0,3	0,4	7,0	3,1	0,5	4,0	0,4	-1,-1	0,4	4,1	0,1	4,1	0,7	0,3	4,2	0,3	4,2	1,4	4,0	5,0	1,0	3,0	2,1	1,2
iteration_126	5,0	3,1	8,0	3,0	3,0	3,0	6,0	-1,-1	3,1	3,0	4,1	8,0	8,0	-1,-1	-1,-1	3,0	5,0	3,0	6,0	6,0	-1,-1	7,0	7,0	5,2	-1,-1	6,0	3,0	4,0	3,0	4,1	-1,-1	4,0	6,0	0,3	4,0	7,0	6,0	6,0	6,0	-1,-1	0,2	3,2	0,3	0,3	2,0	1,1	4,0
iteration_127	0,2	0,2	0,1	0,5	0,1	2,1	0,4	-1,-1	4,1	-1,-1	4,0	5,0	0,5	2,0	0,4	0,5	0,1	2,4	2,4	0,5	0,5	2,1	2,1	0,1	0,4	0,4	0,4	-1,-1	3,1	2,1	3,0	4,0	3,4	0,4	0,1	0,1	6,0	4,0	4,0	6,0	5,0	0,3	1,2	4,1	0,5	0,3	-1,-1
iteration_128	4,0	1,1	4,1	3,0	-1,-1	0,5	6,0	5,0	2,0	2,1	5,0	5,0	0,6	0,5	2,1	1,4	2,1	2,3	4,2	4,2	4,0	5,0	8,0	2,1	0,5	3,0	2,4	2,0	2,1	-1,-1	1,1	2,2	1,1	0,4	3,0	1,1	3,0	3,0	3,0	2,1	1,2	1,3	1,3	1,3	0,2	0,4	1,3
iteration_129	2,1	-1,-1	0,3	0,1	0,2	4,0	0,2	0,1	0,4	0,1	1,2	0,1	0,2	2,0	0,3	0,4	0,2	3,1	3,1	1,1	0,4	1,0	1,1	0,5	0,4	0,3	0,5	0,2	4,0	4,1	0,1	2,0	0,1	4,0	-1,-1	-1,-1	0,1	0,1	0,0	2,0	1,1	4,1	-1,-1	-1,-1	3,0	6,0	4,1
iteration_130	4,0	2,1	3,1	1,0	3,0	2,0	1,1	1,1	-1,-1	3,0	1,4	0,1	0,1	-1,-1	4,0	1,4	1,1	1,1	2,0	2,0	1,2	1,1	0,4	0,3	2,0	3,4	-1,-1	0,5	2,0	2,2	1,0	0,4	7,0	2,0	1,5	3,0	0,9	1,0	1,0	0,9	0,2	3,0	2,1	2,1	4,0	-1,-1	0,5
iteration_131	3,0	0,4	1,4	1,0	2,4	4,0	1,0	-1,-1	0,4	0,4	1,1	2,0	0,4	0,2	0,4	4,0	2,0	4,0	4,0	4,0	1,4	1,1	2,0	0,0	0,4	-1,-1	4,4	0,2	2,0	3,0	1,0	3,1	1,2	0,4	1,2	2,0	-1,-1	3,2	3,2	4,0	3,0	-1,-1	3,0	3,2	0,2	0,5	0,2
iteration_132	0,1	2,2	1,2	3,2	-1,-1	1,2	-1,-1	3,2	5,0	1,2	-1,-1	-1,-1	3,2	0,2	0,4	1,1	3,2	1,2	-1,-1	3,2	4,0	0,3	0,4	-1,-1	1,2	0,3	1,2	4,0	0,4	2,0	1,2	0,3	3,2	3,0	1,2	1,2	0,3	3,2	-1,-1	3,2	0,5	3,2	0,6	3,1	0,3	3,0	0,4
iteration_133	1,1	0,5	1,0	0,1	-1,-1	4,0	2,0	2,0	2,0	1,0	3,0	1,0	2,0	3,0	1,0	4,0	2,0	1,0	1,0	5,0	3,0	-1,-1	3,0	3,0	3,0	2,0	-1,-1	-1,-1	-1,-1	-1,-1	1,2	3,2	-1,-1	0,4	2,0	1,2	0,4	1,2	0,4	4,0	0,4	-1,-1	0,6	0,6	0,3	0,5	0,6
iteration_134	-1,-1	0,5	0,3	-1,-1	3,1	0,4	0,3	0,4	-1,-1	0,3	5,0	0,4	0,4	4,0	-1,-1	5,0	0,3	0,2	0,5	0,5	0,2	0,2	-1,-1	2,2	4,1	1,2	1,1	2,2	3,2	-1,-1	0,4	3,2	3,2	5,2	2,2	0,3	3,2	6,0	3,2	-1,-1	2,0	-1,-1	5,0	5,0	0,5	4,4	7,0
iteration_135	4,0	2,2	0,2	-1,-1	4,2	3,0	0,2	0,2	3,0	2,0	5,0	0,0	0,2	0,2	2,2	2,0	2,1	2,0	1,0	2,2	2,2	0,0	5,0	0,1	4,0	0,2	4,0	3,0	3,0	5,0	5,0	3,0	1,0	4,0	4,0	6,0	4,0	-1,-1	-1,-1	3,0	4,0	7,0	-1,-1	4,0	0,4	0,2	5,0
iteration_136	0,4	0,2	0,4	1,2	0,2	8,0	-1,-1	0,5	1,1	1,1	3,1	0,5	0,5	3,0	1,1	1,3	0,3	0,1	1,0	0,1	1,3	0,3	0,4	0,3	0,4	2,0	0,4	2,2	2,0	0,1	3,0	2,0	3,0	3,1	1,2	1,0	-1,-1	2,0	3,0	2,0	1,4	3,2	1,2	-1,-1	0,3	-1,-1	2,0
iteration_137	4,0	1,1	0,1	0,3	0,1	4,0	0,1	0,2	1,3	0,1	4,0	0,2	0,2	5,0	0,1	0,4	0,1	4,0	0,0	0,0	1,0	-1,-1	5,1	3,1	0,0	0,5	0,5	2,2	1,1	3,0	0,3	2,0	1,2	4,0	3,0	2,1	3,0	1,0	-1,-1	0,2	4,0	2,0	5,0	5,0	-1,-1	3,0	3,0
iteration_138	5,0	3,0	4,0	3,0	4,0	2,2	4,0	3,0	1,2	4,0	4,0	3,0	4,0	0,3	3,0	3,0	3,0	-1,-1	2,2	4,0	2,0	2,0	4,0	2,2	-1,-1	4,0	3,0	4,0	4,0	0,0	5,0	0,3	5,0	1,4	3,0	4,0	-1,-1	3,3	-1,-1	3,0	5,0	2,4	7,0	-1,-1	2,2	-1,-1	2,0
iteration_139	0,4	1,3	0,6	4,0	0,4	4,1	3,3	1,3	0,3	-1,-1	2,0	-1,-1	1,3	4,0	1,3	0,5	3,3	4,3	0,4	4,3	0,4	0,3	-1,-1	0,3	-1,-1	-1,-1	0,3	1,1	-1,-1	3,0	4,0	0,5	4,0	0,5	3,0	5,0	-1,-1	-1,-1	1,0	3,5	5,0	1,3	3,0	2,3	1,1	0,4	5,0
iteration_140	3,1	2,0	5,0	0,6	-1,-1	2,0	-1,-1	3,4	1,3	3,4	0,2	2,2	2,2	0,3	3,4	0,5	3,2	1,4	1,4	1,4	3,3	0,3	0,3	0,5	0,4	0,4	3,0	-1,-1	0,4	1,4	0,6	0,5	0,2	0,5	0,7	-1,-1	0,2	0,2	0,4	0,3	3,0	0,8	3,4	0,4	5,0	4,1	-1,-1
iteration_141	0,2	3,0	0,2	0,4	3,2	3,2	0,3	0,3	0,5	0,3	0,4	0,1	0,3	4,0	0,3	-1,-1	-1,-1	0,6	3,3	0,5	0,4	0,2	0,3	2,1	1,3	0,5	0,5	0,2	2,3	0,4	-1,-1	5,0	-1,-1	4,0	0,4	0,3	5,3	5,3	0,3	0,1	1,1	3,1	3,1	4,0	2,3	1,3	5,1
iteration_142	0,2	3,0	0,1	0,3	0,1	0,4	0,3	0,2	3,0	0,3	-1,-1	0,2	0,2	5,2	-1,-1	1,0	0,2	0,6	0,1	0,5	0,0	-1,-1	0,1	5,1	0,1	1,1	0,1	0,4	0,4	0,2	0,3	3,1	0,3	0,5	0,3	0,1	0,3	3,2	3,2	0,3	2,1	-1,-1	2,3	0,3	0,2	0,3	2,2
iteration_143	2,1	-1,-1	3,0	-1,-1	0,6	4,1	1,4	1,4	4,0	1,4	3,2	-1,-1	2,0	2,2	-1,-1	0,4	1,4	5,0	4,4	5,0	4,0	2,2	3,0	0,2	0,1	0,1	0,3	0,4	2,0	0,3	-1,-1	0,2	2,4	3,1	2,0	0,3	2,2	2,2	2,0	0,6	0,4	2,1	2,2	2,2	3,1	3,1	2,2
iteration_144	0,4	1,3	0,7	1,3	0,7	5,0	1,3	0,6	4,0	-1,-1	-1,-1	0,7	0,6	0,5	0,6	0,2	1,4	6,0	5,3	6,0	-1,-1	0,5	0,5	0,5	0,4	-1,-1	0,4	0,4	2,0	3,0	0,0	2,0	1,3	0,4	1,1	4,0	1,0	1,0	1,0	2,3	4,0	-1,-1	2,1	2,1	2,1	0,5	3,0
iteration_145	-1,-1	0,2	0,1	2,1	4,0	1,0	-1,-1	2,0	0,4	2,1	2,1	2,1	0,1	0,4	2,1	-1,-1	0,2	0,1	0,0	1,0	2,2	2,1	4,0	0,5	2,0	0,1	0,1	0,4	5,0	0,4	2,3	4,0	-1,-1	4,0	3,3	-1,-1	6,0	6,0	0,1	0,1	0,2	2,3	1,3	0,7	1,4	2,4	5,0
iteration_146	0,5	2,0	1,1	4,0	1,1	1,4	0,1	4,1	0,4	5,0	0,2	4,1	5,0	3,0	0,1	2,1	5,0	1,0	-1,-1	0,4	0,2	0,2	0,2	6,0	0,1	2,1	2,0	5,0	0,2	2,2	1,2	4,0	1,2	4,0	4,2	3,0	2,2	2,2	-1,-1	3,0	1,0	7,0	3,0	-1,-1	2,0	2,0	0,5
iteration_147	0,4	4,1	0,5	0,3	-1,-1	-1,-1	0,3	0,3	3,1	0,5	0,4	0,3	0,2	5,0	0,5	3,0	-1,-1	2,2	2,2	-1,-1	3,1	0,2	0,3	0,1	3,4	3,4	3,1	0,2	0,4	1,1	0,3	0,3	0,3	0,2	0,3	0,3	0,2	2,0	0,3	0,3	2,3	-1,-1	2,2	2,1	1,4	1,1	2,1
iteration_148	0,5	1,3	0,3	0,4	1,5	0,5	0,2	0,5	2,1	0,2	-1,-1	0,2	0,2	0,1	0,5	1,4	0,2	0,6	0,1	-1,-1	0,3	-1,-1	0,2	0,0	0,6	0,6	0,6	0,4	1,2	0,5	0,4	0,5	1,2	5,4	1,2	0,2	0,7	1,0	1,5	1,5	-1,-1	0,5	0,3	0,2	0,2	0,5	0,8
iteration_149	1,2	0,5	1,1	0,5	1,1	4,1	0,6	0,6	1,2	-1,-1	5,0	0,6	0,6	0,4	0,6	3,0	2,3	0,2	4,5	4,5	1,1	-1,-1	3,5	0,5	0,1	3,1	0,1	0,5	0,5	2,0	0,0	0,3	0,5	0,4	0,10	2,0	0,5	0,8	0,0	0,5	0,3	0,6	0,3	0,3	0,3	-1,-1	0,1
iteration_150	4,1	0,3	0,3	3,1	4,1	1,1	3,2	0,5	3,1	3,1	3,2	3,1	0,3	4,0	0,2	0,4	3,1	1,2	4,0	0,3	3,1	3,1	-1,-1	4,1	0,3	0,3	0,3	3,0	1,1	3,0	0,1	5,0	0,1	0,5	1,0	1,1	3,1	2,0	3,0	3,1	2,3	0,5	2,5	0,3	2,2	2,0	3,5
iteration_151	2,0	0,2	1,1	0,4	3,3	1,4	-1,-1	0,4	-1,-1	1,1	4,0	0,4	0,2	2,1	1,1	-1,-1	0,2	0,7	0,5	0,7	0,8	3,1	-1,-1	0,2	2,0	0,4	2,0	0,2	1,3	0,3	-1,-1	2,0	0,4	5,0	0,4	0,3	2,3	2,3	2,3	0,1	2,1	5,3	-1,-1	2,3	3,0	1,0	0,6
iteration_152	1,2	3,0	0,2	-1,-1	3,2	0,5	0,1	0,0	2,3	0,0	2,1	0,3	0,0	0,3	0,3	5,0	0,0	0,4	0,2	0,2	0,3	2,1	0,3	0,1	3,2	-1,-1	2,2	3,1	1,0	0,0	0,1	3,0	1,1	2,3	4,0	0,4	3,1	1,0	3,1	1,0	5,0	1,3	1,0	1,0	4,0	2,3	3,0
iteration_153	3,1	0,4	3,2	2,0	0,3	5,0	1,2	4,0	2,0	1,2	1,1	4,0	1,2	4,0	-1,-1	1,2	-1,-1	2,0	4,2	2,0	-1,-1	4,0	4,0	1,2	3,2	0,5	1,2	1,2	2,0	2,1	1,2	0,3	2,0	1,3	2,0	2,2	-1,-1	1,2	1,2	1,2	2,1	2,0	1,1	-1,-1	1,4	-1,-1	2,0
iteration_154	0,5	2,0	2,1	2,0	-1,-1	-1,-1	1,1	1,1	1,2	3,0	3,0	1,1	1,1	1,1	3,0	2,0	0,5	-1,-1	1,4	1,4	1,2	2,0	2,0	1,1	3,0	3,0	-1,-1	-1,-1	3,0	0,5	3,0	0,4	2,0	4,1	3,0	2,0	-1,-1	1,4	1,0	1,4	0,5	2,1	0,1	0,6	-1,-1	4,0	0,0
iteration_155	4,0	0,2	0,1	4,4	0,1	1,4	4,0	4,1	3,0	4,1	0,3	4,1	0,5	1,1	4,1	5,0	0,4	5,0	0,4	5,0	3,1	0,3	0,2	1,1	6,0	-1,-1	2,1	4,0	0,5	-1,-1	-1,-1	1,1	4,4	1,4	0,4	4,4	0,6	0,5	1,4	5,0	1,3	1,0	0,3	2,0	0,4	1,0	0,4
iteration_156	0,3	5,0	1,1	3,2	4,2	4,0	1,2	3,1	5,0	3,1	3,2	3,1	0,3	0,0	0,3	0,4	4,0	5,0	0,2	5,0	5,1	3,2	6,0	1,2	0,5	-1,-1	0,5	4,0	0,3	5,0	3,2	2,0	1,2	0,3	3,1	6,0	3,0	1,0	2,2	3,0	2,2	3,2	2,2	2,2	-1,-1	0,6	1,2
iteration_157	0,3	-1,-1	0,3	3,2	0,2	5,0	3,1	0,4	3,2	0,3	4,1	0,3	3,2	3,0	-1,-1	0,5	0,4	8,0	-1,-1	3,0	3,2	0,2	0,3	-1,-1	3,2	-1,-1	3,0	1,2	3,0	0,3	3,2	4,0	0,2	1,2	0,2	3,2	2,2	2,0	2,2	2,0	4,0	1,2	5,0	5,0	3,1	0,3	4,2
iteration_158	5,0	2,3	4,3	0,5	-1,-1	0,4	0,4	4,1	2,0	4,4	-1,-1	4,1	0,7	5,0	0,4	0,4	4,1	-1,-1	0,5	0,3	2,1	0,3	0,1	3,3	-1,-1	0,4	-1,-1	-1,-1	0,3	6,0	1,1	5,0	0,5	5,0	0,5	0,3	2,4	3,1	3,1	3,4	-1,-1	2,4	-1,-1	2,3	0,5	2,2	2,4
iteration_159	0,3	0,5	0,2	-1,-1	0,1	3,0	2,0	0,2	1,4	-1,-1	4,0	0,4	0,2	0,3	2,2	0,2	2,2	1,0	2,0	2,0	1,2	4,2	4,2	0,4	0,3	-1,-1	0,3	3,0	0,4	1,3	2,2	3,0	-1,-1	0,5	1,2	3,0	-1,-1	4,0	0,2	3,2	2,0	0,4	1,2	1,2	0,0	0,4	-1,-1
iteration_160	0,4	0,4	0,6	0,2	0,2	0,3	0,5	0,5	2,1	0,3	5,0	0,3	0,3	2,0	0,5	1,1	0,5	0,4	0,5	0,5	-1,-1	0,3	5,0	1,3	1,2	0,3	0,3	0,5	-1,-1	2,3	0,7	4,0	0,3	-1,-1	0,7	-1,-1	2,0	-1,-1	2,3	2,3	0,3	0,4	0,1	0,5	0,3	7,0	2,0
iteration_161	-1,-1	0,3	0,4	0,4	0,1	2,0	0,3	0,1	-1,-1	0,5	0,4	0,1	0,1	5,0	0,5	4,0	0,5	2,0	2,0	0,0	0,1	0,2	0,2	1,0	-1,-1	4,4	4,4	5,0	0,4	4,0	0,4	1,2	-1,-1	1,3	5,4	2,4	1,1	-1,-1	-1,-1	5,2	-1,-1	5,3	6,0	1,3	2,3	0,6	1,1
iteration_162	1,2	5,0	4,0	1,3	3,2	1,0	3,3	4,0	0,5	2,0	1,0	3,3	1,3	1,4	2,0	2,3	1,3	3,0	4,0	3,0	1,2	-1,-1	3,0	1,3	3,0	3,0	7,0	1,3	-1,-1	0,4	0,6	4,0	1,0	2,2	0,3	0,4	3,0	-1,-1	3,0	3,0	1,4	0,2	0,4	1,2	3,0	0,2	1,4
iteration_163	1,4	0,4	1,3	2,2	0,7	1,3	3,0	2,3	0,4	2,3	1,2	3,0	-1,-1	4,0	1,2	0,0	3,0	2,3	2,0	2,0	-1,-1	3,0	3,0	2,0	1,2	-1,-1	0,4	4,0	0,5	0,3	2,2	2,3	2,3	4,1	2,2	0,4	-1,-1	2,3	4,0	0,6	1,4	4,2	1,2	1,2	4,0	8,0	0,5
iteration_164	0,2	3,0	-1,-1	0,6	3,1	0,5	-1,-1	3,3	0,5	3,3	4,0	0,4	3,3	0,5	0,4	3,0	0,4	3,5	0,8	3,0	-1,-1	3,3	1,1	3,4	2,1	1,1	2,3	1,3	1,3	0,2	0,6	0,4	-1,-1	0,2	0,6	0,4	1,4	0,3	1,0	1,4	3,1	0,4	0,0	0,2	2,0	0,1	1,3
iteration_165	0,4	5,0	5,2	3,3	5,2	5,0	8,0	5,3	4,0	3,2	1,3	-1,-1	3,2	3,1	8,0	-1,-1	3,2	5,0	-1,-1	5,0	2,3	-1,-1	3,3	0,3	5,0	3,0	5,0	3,0	2,3	4,0	2,0	2,0	5,0	0,5	4,0	-1,-1	3,0	4,0	4,0	5,0	0,5	3,2	0,6	0,6	0,5	0,3	-1,-1
iteration_166	4,1	2,0	1,1	3,0	1,1	5,0	1,1	1,1	4,0	2,1	0,5	3,0	3,0	5,0	2,0	3,0	2,1	1,1	4,1	4,1	3,0	2,0	1,0	5,0	2,0	3,0	2,0	3,0	5,0	4,1	5,0	-1,-1	6,0	0,3	-1,-1	4,1	6,0	4,0	5,3	4,1	0,5	1,1	0,2	0,2	5,0	4,1	2,1
iteration_167	0,3	2,0	1,2	1,2	1,1	0,3	0,4	1,2	2,0	1,2	0,3	1,2	-1,-1	0,2	0,4	1,4	1,2	0,4	0,3	0,3	1,2	0,5	0,5	0,3	0,6	1,2	0,6	1,2	3,2	5,0	-1,-1	2,3	1,2	0,5	1,2	8,0	3,0	0,5	0,5	0,5	0,2	1,0	2,0	0,0	5,0	4,0	2,0
iteration_168	0,2	5,0	2,0	0,2	3,0	-1,-1	0,1	2,1	-1,-1	-1,-1	5,0	2,1	0,1	2,2	2,1	1,1	2,1	1,0	1,0	3,0	2,2	1,1	4,1	2,1	2,1	0,2	0,2	0,3	-1,-1	3,0	1,1	-1,-1	0,2	0,2	0,3	3,1	0,1	5,1	5,1	5,1	5,0	0,4	5,2	0,2	0,5	-1,-1	-1,-1
iteration_169	1,2	2,0	1,2	0,2	1,2	4,0	0,2	1,0	3,0	0,4	3,0	0,2	0,4	4,0	0,2	4,0	0,2	2,2	2,0	2,2	2,0	0,2	-1,-1	1,2	1,2	1,2	5,0	3,2	0,4	1,2	0,2	0,4	-1,-1	4,0	3,0	1,0	-1,-1	0,3	0,1	-1,-1	5,0	0,0	5,0	0,0	0,5	0,0	0,3
iteration_170	1,1	1,1	2,0	3,4	2,0	1,4	1,4	4,0	4,0	-1,-1	3,2	1,4	1,4	0,3	4,0	0,3	4,0	-1,-1	2,0	-1,-1	6,0	4,0	0,6	1,1	1,3	1,3	-1,-1	0,4	-1,-1	4,0	3,0	0,2	2,4	2,1	2,4	1,0	2,1	0,5	0,5	2,1	3,3	4,0	3,0	3,0	0,5	-1,-1	-1,-1
iteration_171	0,3	4,0	0,2	-1,-1	4,2	1,1	1,2	-1,-1	4,0	1,0	5,0	1,2	1,2	4,0	1,2	2,0	1,0	0,3	0,3	0,3	-1,-1	3,0	3,0	-1,-1	3,0	1,0	1,0	-1,-1	1,4	4,0	1,4	0,4	1,4	1,2	2,0	2,5	-1,-1	1,3	1,1	0,5	0,4	-1,-1	1,2	0,4	4,0	2,2	-1,-1
iteration_172	2,3	4,0	0,1	0,0	3,3	0,4	0,3	1,0	0,4	1,0	0,4	0,3	1,0	0,4	0,3	0,3	1,0	0,4	0,4	0,3	0,0	0,2	0,2	0,1	0,1	0,4	0,4	5,0	5,0	-1,-1	5,0	5,0	5,0	0,4	5,0	2,0	5,0	0,0	10,0	5,0	0,4	0,1	0,2	0,2	2,0	0,3	5,1
iteration_173	0,3	2,0	0,0	2,1	0,0	-1,-1	0,1	2,0	2,1	2,0	4,0	2,0	-1,-1	1,2	0,1	0,5	2,0	-1,-1	0,2	0,2	4,0	2,0	4,0	1,1	0,4	0,0	-1,-1	4,1	2,0	4,0	2,1	3,1	2,1	5,0	4,0	3,1	5,0	5,0	0,2	2,1	0,4	0,0	0,4	0,0	3,1	8,0	2,4
iteration_174	0,2	0,5	0,1	1,0	0,1	4,0	0,1	0,1	-1,-1	1,0	3,1	0,1	1,0	5,0	1,0	2,2	0,1	3,1	1,1	1,0	4,1	3,1	3,0	2,0	2,2	3,0	0,2	-1,-1	2,0	-1,-1	1,0	2,0	5,0	5,0	3,0	0,1	4,0	3,0	3,0	2,0	-1,-1	2,0	2,4	2,4	2,0	1,0	2,4
iteration_175	1,2	1,3	-1,-1	2,2	2,0	0,3	0,5	2,3	2,2	-1,-1	1,2	3,0	3,0	3,2	0,5	-1,-1	3,0	0,3	0,5	0,3	4,0	3,0	2,2	4,0	2,3	2,3	2,2	3,2	4,0	5,0	2,2	2,1	-1,-1	5,0	5,0	7,0	-1,-1	4,0	2,1	4,0	0,4	3,0	2,3	2,1	2,0	2,0	0,2
iteration_176	2,2	1,0	1,2	0,3	-1,-1	3,0	0,3	0,3	0,2	1,1	5,0	0,3	0,4	4,0	-1,-1	2,0	1,1	3,1	4,2	3,1	0,1	1,2	1,2	0,2	1,2	1,2	1,2	0,4	0,5	2,3	0,3	2,3	0,3	3,0	0,6	0,4	0,5	-1,-1	0,5	2,2	4,0	1,4	1,0	4,4	1,2	3,0	1,3
iteration_177	5,0	2,3	6,0	0,5	3,0	-1,-1	2,2	-1,-1	5,0	4,3	2,2	2,2	-1,-1	0,5	2,3	-1,-1	4,3	2,2	2,3	0,4	9,0	2,2	0,4	0,3	2,3	2,3	4,0	0,3	0,4	0,5	0,3	4,0	0,2	0,5	0,5	-1,-1	3,1	1,1	1,1	3,1	0,3	0,6	0,5	0,4	-1,-1	-1,-1	0,2
iteration_178	2,0	2,0	1,0	5,2	-1,-1	0,5	0,2	0,2	0,3	6,0	3,1	-1,-1	6,0	1,1	0,2	5,0	0,2	0,2	0,7	-1,-1	0,3	3,2	4,0	1,1	4,2	1,2	1,2	1,2	5,0	5,0	5,2	3,2	5,2	4,1	1,0	5,2	0,4	0,4	0,4	4,0	2,0	5,0	4,0	1,0	4,0	4,1	-1,-1
iteration_179	2,2	2,0	2,0	1,0	4,0	4,0	2,0	2,0	0,3	0,0	4,1	-1,-1	3,0	3,0	2,0	-1,-1	1,0	4,0	4,0	2,0	2,1	0,1	0,1	3,0	0,10	2,0	2,0	5,0	-1,-1	0,3	5,0	5,0	1,0	4,0	8,0	4,1	4,0	1,0	4,0	4,0	0,5	4,0	4,2	0,2	-1,-1	4,1	4,2
iteration_180	1,2	2,0	-1,-1	0,4	0,3	4,0	1,4	0,2	2,0	0,6	0,3	-1,-1	1,0	3,0	1,0	1,3	1,4	2,4	2,4	3,0	0,2	-1,-1	0,5	3,0	2,0	-1,-1	2,0	0,4	3,0	5,0	0,4	-1,-1	3,0	-1,-1	0,0	2,0	2,0	-1,-1	2,0	5,0	0,4	0,2	0,5	0,3	-1,-1	3,4	0,2
iteration_181	0,3	5,0	2,0	0,4	2,0	3,1	0,1	0,1	0,5	5,2	5,0	2,3	2,1	4,0	2,3	0,3	2,1	0,1	3,1	0,2	0,2	6,0	3,0	-1,-1	2,0	2,0	0,6	-1,-1	0,4	0,5	0,4	4,0	3,3	5,0	-1,-1	0,3	3,3	3,3	6,0	6,0	-1,-1	0,1	3,0	1,1	0,4	0,1	-1,-1
iteration_182	0,5	0,5	0,8	2,1	0,8	3,1	0,6	2,5	2,2	0,4	3,2	2,3	0,6	2,0	0,6	0,2	-1,-1	3,1	0,6	3,5	2,5	0,5	2,2	1,5	0,1	0,7	0,5	0,2	3,0	0,4	1,1	3,1	-1,-1	5,0	2,1	0,1	7,0	4,0	1,1	-1,-1	1,1	0,1	0,1	1,1	2,0	0,0	0,1
iteration_183	1,3	1,0	1,3	0,0	1,3	0,2	1,0	-1,-1	0,5	0,3	2,0	1,0	1,0	4,1	-1,-1	0,3	0,3	-1,-1	0,2	1,0	0,0	1,1	0,1	0,1	1,1	1,1	1,2	-1,-1	3,0	5,0	-1,-1	0,2	-1,-1	3,0	8,0	10,0	3,0	3,2	3,0	0,0	4,0	6,0	4,0	4,0	1,0	0,0	4,0
iteration_184	0,5	3,1	0,2	3,0	3,1	1,4	0,1	3,1	4,0	0,1	1,4	0,1	3,1	1,0	0,1	4,0	-1,-1	1,1	0,5	0,5	0,1	0,4	1,0	1,1	2,0	2,0	2,1	3,0	2,0	0,4	3,0	-1,-1	2,0	-1,-1	-1,-1	3,2	0,2	0,2	4,0	0,2	3,0	3,3	2,0	-1,-1	0,3	-1,-1	1,0
iteration_185	4,0	3,0	3,0	0,1	4,0	3,0	3,0	1,0	0,4	0,0	4,0	1,0	4,0	1,1	3,0	3,0	1,0	1,0	2,0	4,0	1,4	3,0	4,0	4,0	0,0	0,0	3,0	4,0	2,0	2,0	5,0	0,4	1,0	2,0	5,0	5,0	1,0	1,0	0,4	1,4	5,0	2,0	2,0	2,0	5,0	5,0	2,0
iteration_186	2,1	1,4	2,4	0,0	1,1	0,3	2,0	2,0	-1,-1	0,4	3,0	0,4	2,0	-1,-1	2,0	3,0	0,4	0,3	2,0	2,0	6,0	2,4	1,4	2,1	2,0	2,4	2,0	3,0	3,0	0,3	3,0	3,1	3,0	3,0	0,0	-1,-1	3,1	6,0	-1,-1	-1,-1	3,0	3,0	3,0	0,0	4,0	2,0	-1,-1
iteration_187	0,5	0,2	0,4	0,1	0,3	0,2	-1,-1	0,3	1,0	0,4	3,0	0,4	0,2	5,0	0,2	0,5	0,2	0,1	0,1	-1,-1	-1,-1	1,1	2,3	0,1	-1,-1	6,0	0,6	0,5	0,5	2,1	0,9	0,2	0,6	1,3	0,4	2,4	0,3	0,7	0,3	-1,-1	5,0	0,3	4,3	1,3	5,0	6,0	4,1
iteration_188	2,0	0,3	1,2	2,1	1,2	-1,-1	-1,-1	1,1	-1,-1	1,1	3,2	2,2	0,3	-1,-1	0,3	0,4	1,1	3,1	3,1	-1,-1	1,1	3,2	2,2	1,2	0,4	0,4	0,4	2,1	0,2	5,0	0,2	0,0	2,1	2,0	2,1	4,1	1,1	3,0	1,1	4,0	0,5	1,1	1,1	1,4	2,1	3,0	2,0
iteration_189	4,0	-1,-1	0,1	1,0	1,0	4,0	0,0	1,0	5,0	0,0	4,1	-1,-1	0,0	3,1	0,0	0,4	0,0	-1,-1	2,0	2,0	4,0	4,0	0,1	-1,-1	-1,-1	0,1	0,1	2,0	2,0	0,4	3,0	0,5	1,0	-1,-1	3,0	2,0	0,3	1,2	1,2	0,3	4,0	2,0	-1,-1	3,0	4,1	4,1	2,3
iteration_190	0,4	4,0	0,2	1,2	-1,-1	-1,-1	1,2	1,2	2,3	1,0	4,0	1,0	1,0	1,3	0,2	0,1	0,2	2,2	-1,-1	3,0	1,3	3,0	4,0	1,3	0,1	0,1	0,3	0,2	1,3	0,3	0,5	-1,-1	0,3	2,0	1,2	0,5	0,6	0,3	0,6	0,3	0,4	4,0	0,4	2,2	1,3	3,0	-1,-1
iteration_191	0,3	3,0	2,0	5,3	1,3	5,0	5,0	0,3	3,0	2,3	0,4	2,3	2,3	0,3	-1,-1	3,0	7,0	10,0	5,0	0,0	2,3	2,2	0,5	0,4	2,0	-1,-1	2,0	5,0	0,3	3,2	0,3	0,5	2,0	0,4	5,0	-1,-1	0,2	5,2	5,2	5,3	1,3	5,1	5,3	-1,-1	1,4	0,5	0,5
iteration_192	0,4	0,2	-1,-1	1,4	0,1	-1,-1	1,0	-1,-1	4,1	0,5	3,2	1,0	0,5	5,0	1,1	-1,-1	0,4	1,0	0,0	0,0	4,4	1,2	4,0	2,1	0,1	1,1	0,2	3,0	0,4	-1,-1	2,4	2,0	1,4	0,1	2,4	-1,-1	1,4	1,4	0,1	1,4	3,0	2,0	5,0	5,0	3,0	0,1	2,4
iteration_193	0,2	5,0	-1,-1	0,6	5,0	0,3	0,4	0,6	-1,-1	0,2	-1,-1	0,4	0,2	-1,-1	0,4	3,1	0,4	0,3	0,3	0,4	1,2	1,0	2,0	-1,-1	3,0	0,5	0,1	0,2	0,4	-1,-1	-1,-1	0,3	0,2	1,3	0,2	2,2	0,0	0,3	0,5	0,0	0,3	-1,-1	0,4	0,4	1,2	1,2	0,2
iteration_194	1,2	4,0	3,2	5,0	2,0	0,5	4,0	7,0	3,0	4,0	3,1	-1,-1	1,2	5,0	4,2	0,4	4,0	3,4	1,1	1,4	0,2	6,0	7,0	2,2	4,4	0,6	0,2	4,0	2,0	1,1	1,0	5,0	5,0	4,0	1,0	-1,-1	4,0	6,0	6,0	6,0	4,1	1,0	0,1	0,1	0,4	1,4	3,0
iteration_195	1,4	0,3	0,7	5,1	1,0	2,2	-1,-1	5,3	3,0	5,3	3,2	5,4	0,4	0,4	5,4	4,0	0,4	5,2	7,0	5,2	6,0	8,0	5,2	0,3	7,0	7,0	2,4	5,0	1,1	0,3	1,0	0,2	-1,-1	2,3	-1,-1	1,2	0,2	5,1	5,1	-1,-1	-1,-1	0,3	2,0	2,0	4,0	4,0	0,1
iteration_196	1,1	0,4	0,3	1,0	1,2	0,2	0,2	1,1	4,0	1,1	3,1	1,1	-1,-1	0,5	0,2	4,0	0,1	0,0	0,4	-1,-1	2,1	4,0	1,1	0,4	4,2	4,2	4,2	5,0	1,1	-1,-1	1,2	0,2	1,0	1,3	1,0	-1,-1	-1,-1	0,0	0,0	0,2	0,5	1,0	1,3	1,3	-1,-1	2,3	1,2
iteration_197	2,3	1,1	2,1	0,1	3,0	2,1	0,1	2,1	4,0	-1,-1	0,5	2,0	0,1	3,0	0,0	-1,-1	0,1	0,1	0,2	0,2	3,1	2,2	0,3	2,0	0,2	0,4	-1,-1	0,4	2,0	0,2	0,1	-1,-1	2,3	2,3	2,3	0,1	0,4	0,4	2,1	0,4	5,0	-1,-1	5,3	0,3	0,5	0,3	5,3
iteration_198	0,2	-1,-1	0,2	4,1	0,2	2,1	4,0	0,3	0,4	0,3	0,1	4,2	0,3	0,4	0,5	3,0	4,2	0,1	6,0	2,0	0,1	0,2	4,0	0,5	7,0	7,0	3,0	0,5	4,1	0,5	4,1	3,0	0,5	4,0	0,2	-1,-1	2,1	1,4	1,4	2,1	0,3	0,1	0,2	0,1	4,0	3,0	-1,-1
iteration_199	0,5	-1,-1	0,3	2,2	3,4	2,0	2,1	-1,-1	0,5	2,2	3,0	0,4	2,2	0,4	0,4	4,0	-1,-1	2,1	2,1	4,0	3,1	2,2	1,2	-1,-1	4,2	4,2	0,2	1,2	4,0	2,2	2,2	4,0	3,0	3,0	3,0	2,2	3,0	4,0	3,0	5,0	4,0	1,0	4,0	3,0	0,5	-1,-1	2,0
iteration_200	0,4	2,2	-1,-1	3,2	2,2	0,2	2,2	-1,-1	0,5	5,0	0,7	3,2	0,4	0,3	2,2	1,1	5,0	0,3	0,3	2,1	0,4	3,0	6,0	0,2	1,2	0,3	3,0	0,5	3,2	0,3	3,3	0,4	3,2	-1,-1	0,4	3,1	0,6	3,4	0,2	0,2	0,3	2,2	2,0	2,0	1,3	-1,-1	2,4
iteration_201	1,4	3,1	3,4	0,6	3,4	1,0	3,4	3,4	1,2	-1,-1	2,0	0,8	0,6	2,2	-1,-1	2,0	-1,-1	3,0	0,4	4,0	3,2	0,4	0,4	2,4	2,4	0,6	2,4	0,5	0,4	0,4	0,3	0,2	0,6	0,3	0,3	0,6	0,5	0,3	0,3	-1,-1	0,2	0,4	0,5	0,3	0,4	-1,-1	0,7
iteration_202	1,4	4,0	4,4	0,2	5,0	0,1	0,6	0,4	5,0	0,4	3,0	4,0	0,6	1,4	0,4	5,0	0,6	0,2	0,3	0,2	1,4	0,5	1,0	1,2	2,0	3,0	2,0	3,0	2,2	1,2	2,0	2,1	0,2	0,5	0,2	0,2	2,2	0,1	0,1	2,2	4,0	-1,-1	-1,-1	1,4	0,5	0,3	-1,-1
iteration_203	-1,-1	3,2	3,3	2,4	0,3	0,3	5,0	0,7	0,5	5,0	5,0	-1,-1	2,3	4,0	-1,-1	-1,-1	3,4	4,0	4,0	3,0	0,8	3,4	2,4	3,0	3,0	5,0	3,0	1,4	2,0	3,1	0,4	0,4	0,4	4,0	0,4	3,4	0,1	0,5	0,1	0,7	0,5	2,4	2,1	0,8	1,4	3,0	0,1
iteration_204	-1,-1	0,2	0,2	0,3	0,2	2,0	0,3	0,2	0,2	0,2	-1,-1	0,2	0,2	0,4	0,2	0,4	0,3	1,2	1,1	1,1	0,2	0,4	0,2	0,3	0,1	0,1	0,5	0,5	0,2	-1,-1	0,3	0,5	0,4	2,3	0,4	0,1	0,6	-1,-1	0,4	0,5	-1,-1	0,3	0,5	1,1	5,0	3,2	0,6
iteration_205	5,0	0,5	-1,-1	0,1	2,1	0,3	0,2	0,1	4,1	0,2	0,5	3,0	0,1	2,2	3,0	0,5	0,2	0,1	0,4	0,4	4,0	0,4	-1,-1	-1,-1	0,4	3,4	3,4	-1,-1	2,1	0,4	4,0	-1,-1	4,0	0,1	4,0	2,2	2,3	2,0	2,0	2,0	0,2	3,0	-1,-1	1,2	-1,-1	4,0	4,0
iteration_206	1,0	-1,-1	1,0	1,0	-1,-1	0,4	2,0	1,0	0,5	2,0	0,3	1,0	1,0	-1,-1	0,0	2,0	1,0	1,1	1,3	1,1	1,0	1,2	-1,-1	1,4	-1,-1	2,0	2,0	0,2	1,1	3,1	0,1	0,4	0,3	0,2	-1,-1	0,1	0,3	0,4	4,0	-1,-1	3,0	0,2	1,1	1,1	1,1	1,1	0,3
iteration_207	0,4	1,1	1,2	5,0	1,2	0,4	0,4	3,2	2,1	4,0	-1,-1	-1,-1	3,2	5,0	-1,-1	0,5	3,2	-1,-1	1,4	1,4	2,2	3,3	3,3	1,2	3,2	0,4	0,4	4,0	3,0	0,4	5,0	0,5	2,0	-1,-1	5,0	-1,-1	2,2	0,2	2,2	2,3	5,0	3,0	3,0	5,0	2,0	0,2	3,0
iteration_208	0,5	0,4	0,3	-1,-1	0,6	5,0	3,1	3,1	4,0	0,6	0,2	0,6	3,1	1,0	-1,-1	5,0	3,2	3,0	0,1	-1,-1	5,0	0,3	0,3	1,1	5,4	5,4	5,4	1,4	3,2	0,2	3,4	2,3	0,6	5,0	4,0	-1,-1	0,5	2,4	2,2	2,4	3,0	4,0	-1,-1	3,0	0,5	-1,-1	3,2
iteration_209	-1,-1	0,5	2,0	0,3	2,5	4,0	0,0	2,3	2,3	2,3	1,3	0,3	0,0	0,5	0,0	0,5	2,3	2,0	2,0	2,0	0,6	0,3	0,3	0,1	-1,-1	0,4	-1,-1	0,2	0,3	5,0	0,0	3,2	0,0	0,3	0,0	5,0	0,2	0,2	3,0	0,2	-1,-1	0,0	2,0	2,0	3,2	4,0	2,0
iteration_210	-1,-1	3,1	3,2	2,0	0,1	2,0	5,0	0,2	4,1	2,2	0,5	2,2	0,2	0,4	3,0	0,3	3,0	5,0	5,0	4,0	-1,-1	0,6	2,1	0,4	3,2	0,2	3,1	5,0	2,3	0,4	0,3	0,4	7,0	5,0	5,3	0,0	2,0	5,4	2,0	5,0	0,0	0,3	2,0	2,0	0,3	0,2	2,0
iteration_211	0,2	0,3	0,1	1,1	0,4	5,0	1,1	-1,-1	-1,-1	0,2	0,5	1,0	0,1	0,4	0,1	2,1	0,1	3,1	0,5	3,1	0,6	1,2	-1,-1	0,3	2,0	2,1	0,2	3,1	2,0	-1,-1	4,0	0,2	1,1	4,0	4,0	1,4	-1,-1	1,1	0,2	1,1	0,3	4,0	-1,-1	3,2	3,0	6,0	4,0
iteration_212	5,0	0,4	0,0	0,1	0,0	0,2	-1,-1	3,4	0,4	0,0	2,0	0,1	0,0	4,1	0,1	5,0	-1,-1	0,1	0,1	0,1	0,2	2,0	0,0	0,1	3,0	2,1	3,1	0,4	4,1	0,2	0,1	0,3	-1,-1	2,0	-1,-1	0,1	0,6	4,2	4,2	0,6	0,4	1,1	0,3	-1,-1	4,0	5,0	0,5
iteration_213	5,0	2,0	3,0	0,4	5,0	2,0	3,3	3,3	5,0	0,1	0,2	3,1	-1,-1	4,1	3,3	0,4	0,3	1,3	1,3	1,3	1,3	3,0	3,2	-1,-1	3,0	3,4	0,7	0,3	0,4	5,0	0,5	5,0	-1,-1	-1,-1	0,3	5,3	4,1	1,1	4,1	4,1	0,4	0,4	0,7	0,6	0,4	0,5	0,5
iteration_214	0,5	4,0	3,0	0,4	3,5	3,0	3,1	0,1	0,4	3,3	3,2	0,3	0,1	5,0	3,1	1,1	3,1	3,4	3,4	0,2	0,2	3,0	0,5	0,1	4,0	1,1	0,2	2,1	2,3	0,5	4,0	3,0	4,0	2,0	4,0	-1,-1	5,0	5,0	2,0	5,0	2,1	4,0	4,0	4,0	2,3	2,0	5,0
iteration_215	0,5	4,0	0,3	4,0	0,3	3,0	1,3	1,0	1,4	1,3	1,3	1,3	3,0	-1,-1	3,0	4,0	3,0	3,0	1,3	3,0	0,4	0,6	2,0	0,0	7,0	7,0	7,0	4,0	1,1	-1,-1	4,0	-1,-1	-1,-1	0,0	2,0	3,2	0,4	2,1	3,0	3,0	3,2	3,0	-1,-1	1,2	3,0	3,0	1,3
iteration_216	0,4	2,2	0,3	4,2	2,1	0,2	-1,-1	4,2	0,3	4,1	0,2	0,4	0,4	0,5	4,1	4,1	4,1	4,1	0,3	0,1	4,3	0,4	0,2	0,7	4,1	0,2	4,1	-1,-1	4,0	4,0	0,3	0,3	0,3	0,2	4,2	4,3	0,4	0,4	0,1	0,4	3,1	4,2	3,2	7,0	0,5	0,2	3,1
iteration_217	1,0	1,3	-1,-1	1,1	0,3	4,1	1,1	2,0	3,1	0,1	2,2	2,0	2,0	4,0	1,1	0,2	1,1	5,0	4,1	0,2	4,0	3,0	3,0	1,3	1,2	1,0	1,2	1,1	0,5	3,0	0,5	1,1	0,2	0,5	0,5	1,1	0,2	-1,-1	1,1	1,1	1,2	0,4	0,5	0,5	4,0	2,2	-1,-1
iteration_218	-1,-1	0,2	0,2	0,4	0,2	4,0	0,2	-1,-1	1,4	-1,-1	-1,-1	0,2	0,2	0,2	0,4	5,0	-1,-1	1,1	1,1	3,1	1,0	1,1	1,1	0,2	5,3	5,1	0,3	2,3	1,1	2,2	0,4	3,2	0,4	5,0	1,3	0,5	3,1	3,1	3,3	3,1	4,0	0,3	2,3	2,0	3,1	-1,-1	5,0
iteration_219	0,3	0,4	0,3	2,0	0,4	2,0	1,0	1,0	0,5	1,3	0,2	1,3	1,3	1,1	1,0	3,0	1,0	2,0	4,0	3,0	-1,-1	1,1	1,1	2,0	1,0	2,0	1,0	2,0	2,0	0,3	2,0	0,3	2,0	0,5	2,0	1,1	1,1	1,1	1,2	1,2	4,0	1,3	0,3	1,0	0,5	0,2	-1,-1
iteration_220	0,2	0,5	0,3	-1,-1	0,3	1,3	3,2	3,2	0,5	3,2	0,5	3,2	3,2	1,4	3,1	1,1	3,2	0,5	4,0	3,3	0,5	3,3	3,2	4,0	4,0	-1,-1	0,2	-1,-1	3,2	0,2	0,4	-1,-1	6,0	5,4	0,4	0,3	3,3	3,3	3,1	3,1	4,0	0,3	2,2	2,2	3,0	0,1	3,2
iteration_221	4,0	2,3	2,3	0,3	2,3	0,5	0,3	0,3	5,0	2,3	5,0	0,6	2,0	1,2	2,3	1,1	2,0	0,0	0,3	0,0	3,3	0,5	2,3	0,2	-1,-1	3,0	1,3	5,0	0,4	5,0	-1,-1	0,3	5,1	1,1	5,1	6,0	0,1	5,0	0,4	0,1	2,0	-1,-1	1,1	1,1	0,4	0,3	1,0
iteration_222	0,2	1,0	1,1	7,0	0,1	0,0	4,0	4,0	2,0	-1,-1	0,2	4,1	3,1	1,3	4,1	-1,-1	3,1	1,0	3,0	3,0	4,0	4,2	4,0	1,1	7,0	6,0	-1,-1	4,0	5,0	3,0	7,0	0,3	3,0	0,5	-1,-1	-1,-1	3,3	3,3	3,0	0,3	5,0	0,1	5,0	5,1	1,2	0,6	8,0
iteration_223	-1,-1	3,0	1,0	0,3	1,0	5,0	1,2	0,2	1,1	1,2	4,0	1,1	1,1	0,2	0,1	-1,-1	1,2	0,2	1,0	1,0	1,2	5,0	1,0	0,3	0,1	0,3	0,2	0,5	3,2	0,2	3,4	0,5	3,1	0,5	0,6	3,0	0,3	0,3	0,3	3,2	5,0	0,5	4,1	1,1	4,0	1,4	0,2
iteration_224	0,4	3,1	0,3	1,5	-1,-1	3,0	0,7	1,1	3,2	1,1	2,0	0,6	1,1	0,4	1,1	1,4	0,7	0,5	3,2	3,2	3,1	-1,-1	-1,-1	1,0	0,5	1,1	1,1	0,5	3,0	6,0	2,0	3,2	1,0	-1,-1	1,5	0,2	4,0	4,0	-1,-1	1,2	0,3	-1,-1	0,5	-1,-1	2,3	2,1	3,0
iteration_225	4,0	3,1	1,1	0,1	3,1	3,0	0,2	1,1	4,0	0,2	4,0	0,1	0,2	3,1	1,0	0,5	1,0	3,1	3,1	-1,-1	3,0	1,1	3,0	3,1	1,0	0,5	0,5	0,3	0,3	0,4	0,2	3,1	0,1	3,0	0,5	0,4	3,0	0,2	0,2	3,1	2,3	-1,-1	2,2	3,3	5,0	1,0	2,0
iteration_226	0,4	2,0	1,1	2,0	1,3	3,2	2,0	7,0	5,0	1,1	0,4	2,0	1,1	0,3	2,0	1,2	2,0	-1,-1	1,2	4,0	6,0	1,2	1,2	1,3	1,2	2,0	1,2	4,0	1,2	1,0	4,0	0,4	1,2	0,5	4,0	2,0	0,6	1,0	0,2	0,6	1,1	1,2	0,3	1,1	2,0	0,2	0,3
iteration_227	0,5	1,2	-1,-1	-1,-1	0,5	4,0	3,0	3,0	0,5	1,0	5,0	1,0	0,2	1,4	0,2	4,0	-1,-1	4,0	4,0	4,0	2,1	3,0	2,0	1,2	2,2	-1,-1	2,2	-1,-1	0,3	4,0	2,3	1,3	2,3	5,0	2,3	2,3	2,3	1,3	0,6	2,3	4,0	5,3	7,0	2,3	2,0	6,0	7,0
iteration_228	-1,-1	-1,-1	0,3	2,1	3,1	4,0	0,4	-1,-1	0,2	2,0	2,2	2,0	2,0	0,4	2,3	-1,-1	2,0	3,1	3,1	0,4	0,2	2,0	4,0	2,2	-1,-1	0,4	0,4	3,0	0,3	0,5	1,2	-1,-1	1,2	1,3	2,2	0,6	2,0	1,2	2,0	1,2	-1,-1	3,0	4,0	3,0	4,0	1,3	3,0
iteration_229	2,1	3,0	2,0	1,5	3,1	0,5	3,0	1,0	-1,-1	0,5	0,4	1,0	-1,-1	-1,-1	1,0	1,3	3,0	2,2	-1,-1	2,2	0,0	0,4	5,0	0,2	0,3	-1,-1	0,3	-1,-1	2,0	2,2	1,5	0,4	1,0	-1,-1	1,5	3,0	-1,-1	1,0	0,4	0,4	0,3	0,7	0,5	0,2	3,1	0,3	1,5
iteration_230	1,4	0,3	1,0	0,2	1,3	3,0	0,0	0,2	2,1	1,0	3,0	1,0	1,2	0,4	0,2	1,0	1,0	1,0	9,0	2,0	0,1	3,0	3,0	1,0	1,0	1,0	-1,-1	0,4	4,0	4,1	0,2	5,0	4,2	1,3	4,2	0,1	1,2	5,0	-1,-1	8,0	0,2	1,2	0,3	0,3	4,0	4,0	1,2
iteration_231	-1,-1	0,2	3,2	0,6	0,4	1,2	-1,-1	3,2	0,2	3,4	-1,-1	3,4	3,2	4,0	0,6	2,2	3,4	1,2	1,2	0,4	0,3	2,4	5,0	0,2	0,3	0,5	0,5	0,4	0,4	0,4	0,2	-1,-1	0,2	4,0	0,2	0,5	-1,-1	2,0	2,0	2,2	3,1	-1,-1	2,1	5,0	3,0	4,0	0,1
iteration_232	4,0	5,0	6,0	0,2	-1,-1	1,4	5,1	1,1	1,0	5,1	2,0	5,1	1,1	2,0	1,1	0,5	5,1	5,4	1,1	-1,-1	1,0	2,1	-1,-1	2,0	-1,-1	1,1	1,4	2,1	2,1	0,2	2,1	5,0	2,1	5,0	2,1	0,3	5,0	4,0	2,1	3,1	1,4	-1,-1	1,1	5,4	0,2	-1,-1	4,0
iteration_233	2,0	-1,-1	1,0	6,0	1,0	0,4	5,0	6,0	3,1	5,0	4,0	6,0	5,0	0,3	1,0	3,0	2,0	0,2	0,2	0,2	1,1	2,0	4,0	5,0	2,0	2,0	3,0	5,0	2,0	0,1	1,0	0,5	1,0	0,2	6,0	1,1	0,1	0,0	1,1	-1,-1	0,5	1,1	0,6	0,6	4,0	2,1	0,5
iteration_234	0,4	5,0	-1,-1	1,3	-1,-1	0,5	-1,-1	1,5	-1,-1	1,1	2,0	1,1	1,0	0,5	1,1	-1,-1	0,4	0,6	0,6	0,5	0,4	2,1	-1,-1	0,4	4,0	4,0	2,0	0,5	1,3	5,0	0,6	5,0	1,2	0,4	1,3	3,3	3,0	-1,-1	3,2	3,0	2,2	1,4	2,4	0,6	4,1	4,4	1,4
iteration_235	3,0	0,4	2,2	-1,-1	2,2	0,3	2,0	6,0	3,1	0,2	0,3	0,2	6,0	0,5	2,0	1,0	0,2	2,0	-1,-1	2,0	7,0	0,0	0,3	4,4	2,0	-1,-1	2,0	5,0	4,0	2,4	5,0	0,3	1,0	0,2	5,0	-1,-1	0,0	1,0	0,3	0,0	1,3	4,2	0,5	0,5	3,2	-1,-1	0,3
iteration_236	2,2	0,3	0,2	0,5	4,0	5,0	-1,-1	0,4	1,3	0,3	0,2	-1,-1	0,4	5,0	0,4	1,1	0,6	-1,-1	1,0	1,4	1,4	0,5	0,5	3,4	0,5	-1,-1	0,5	0,4	0,4	1,3	0,1	3,0	0,7	3,0	0,1	1,1	1,3	1,4	2,3	2,3	2,0	2,0	2,0	2,0	-1,-1	3,0	0,3
iteration_237	-1,-1	0,2	1,2	3,4	1,0	1,3	4,0	0,6	0,5	1,4	4,0	4,0	4,0	0,5	1,4	0,5	1,4	3,3	3,3	-1,-1	-1,-1	5,0	5,0	1,4	0,5	1,4	1,4	0,4	3,0	3,2	3,4	-1,-1	0,0	5,0	0,0	-1,-1	0,1	2,0	-1,-1	0,1	3,0	5,0	2,0	2,0	0,5	5,5	0,1
iteration_238	3,1	0,4	3,2	0,7	3,2	2,2	3,3	0,5	1,4	3,4	3,1	0,6	3,3	4,0	0,5	-1,-1	3,3	0,5	3,2	0,5	0,6	0,5	0,5	7,0	0,3	5,2	0,3	0,4	0,4	3,1	-1,-1	0,5	0,3	4,1	0,1	0,5	0,4	0,4	0,7	0,4	2,0	0,2	1,1	0,7	0,5	0,6	1,0
iteration_239	4,0	0,5	4,1	4,1	4,4	5,0	0,2	4,1	0,2	0,2	2,0	4,1	4,1	5,0	4,1	3,0	4,1	4,1	-1,-1	-1,-1	0,2	5,0	1,1	4,1	6,0	-1,-1	6,0	0,4	5,0	0,3	-1,-1	3,0	4,1	1,4	4,1	0,5	-1,-1	5,0	6,0	1,1	5,0	1,1	2,1	4,0	0,3	0,6	1,1
iteration_240	-1,-1	2,2	4,0	4,4	-1,-1	3,2	0,6	6,0	4,0	4,2	0,4	4,2	0,6	0,5	4,2	5,0	2,4	3,2	3,2	3,2	7,0	4,2	0,4	0,8	4,2	1,2	4,2	0,4	5,0	4,0	4,0	0,3	-1,-1	0,4	4,0	8,0	0,7	4,3	0,7	4,3	4,0	4,4	6,0	2,4	2,2	0,6	2,4
iteration_241	-1,-1	0,1	0,1	4,0	0,1	-1,-1	1,1	3,0	0,2	3,0	0,3	3,0	1,0	2,1	1,1	0,3	3,0	0,4	-1,-1	5,0	0,1	0,1	0,2	1,1	1,0	1,0	0,4	5,0	-1,-1	2,0	-1,-1	4,0	2,4	-1,-1	2,4	-1,-1	4,0	4,0	2,4	2,4	4,0	1,4	-1,-1	-1,-1	-1,-1	2,0	4,0
iteration_242	4,1	0,5	4,2	0,1	4,2	1,1	4,0	4,0	2,0	4,0	2,0	0,2	0,3	0,5	0,3	-1,-1	4,1	1,0	5,0	5,0	6,0	0,2	2,2	0,2	4,2	0,2	0,1	0,3	0,2	0,2	0,1	-1,-1	0,4	2,0	0,4	0,2	0,2	0,2	0,2	0,2	2,0	2,1	1,1	1,1	0,1	2,1	1,1
iteration_243	0,5	3,1	0,4	0,4	3,3	1,4	0,4	0,6	0,4	0,4	1,2	0,4	0,6	0,3	0,6	5,0	-1,-1	1,3	1,3	0,7	0,7	1,3	1,3	0,5	-1,-1	3,3	2,3	-1,-1	2,3	3,0	2,1	-1,-1	2,1	-1,-1	2,1	-1,-1	2,1	2,1	2,3	-1,-1	4,1	1,1	0,2	5,0	4,1	5,0	2,1
iteration_244	5,0	3,0	3,0	-1,-1	3,0	4,0	4,0	3,0	5,0	3,0	0,2	-1,-1	0,0	5,0	0,0	1,4	3,0	3,0	3,0	5,0	3,0	3,1	3,1	1,0	0,4	1,0	-1,-1	5,0	2,0	0,4	3,0	4,1	4,0	4,1	3,0	1,2	8,0	4,0	8,0	4,1	3,2	2,1	2,2	-1,-1	0,3	0,4	-1,-1
iteration_245	4,1	0,3	-1,-1	0,3	0,4	0,5	0,4	4,2	0,5	4,1	4,0	0,5	-1,-1	-1,-1	-1,-1	2,0	0,4	-1,-1	-1,-1	0,5	0,2	0,2	4,2	3,3	1,2	5,0	-1,-1	0,5	-1,-1	0,3	4,2	1,1	-1,-1	5,0	0,4	4,3	-1,-1	0,2	0,2	-1,-1	4,0	4,3	4,0	-1,-1	2,0	1,0	4,2
iteration_246	2,0	1,1	-1,-1	3,2	0,1	5,0	0,3	2,2	-1,-1	3,1	1,4	-1,-1	2,2	1,3	2,2	4,0	5,0	3,2	3,2	3,1	2,1	0,6	0,6	1,2	1,2	5,0	3,0	5,0	1,2	2,0	3,2	2,2	3,2	1,1	3,2	4,0	0,4	3,2	0,4	3,2	5,0	3,5	1,1	4,0	0,2	1,0	1,2
iteration_247	4,0	4,0	3,0	2,0	5,0	0,2	4,0	4,0	1,3	4,0	1,2	-1,-1	1,0	2,2	3,0	3,1	3,0	-1,-1	2,0	2,0	2,3	2,0	3,0	3,0	2,1	4,0	-1,-1	-1,-1	3,0	0,4	2,0	3,0	2,0	2,0	2,0	6,0	1,0	3,0	3,0	3,0	0,4	3,0	1,1	2,3	3,0	1,0	0,1
iteration_248	1,4	4,0	1,4	0,5	1,4	0,5	0,6	1,2	2,0	1,2	0,4	-1,-1	1,3	-1,-1	0,7	3,0	1,2	0,8	0,6	0,3	2,0	0,3	1,1	3,0	0,3	3,4	3,3	0,4	0,5	4,0	0,4	0,4	0,5	0,4	-1,-1	1,2	0,3	0,6	-1,-1	0,6	3,1	0,5	3,2	0,3	5,0	0,0	0,2
iteration_249	0,5	0,1	0,2	1,0	0,3	3,0	1,2	0,2	0,5	1,0	5,0	1,0	-1,-1	1,2	0,2	0,3	0,2	4,0	4,0	1,0	0,4	1,0	0,0	-1,-1	0,4	0,1	0,1	1,4	4,0	0,3	-1,-1	-1,-1	-1,-1	0,4	0,4	0,6	0,4	1,4	0,4	0,4	0,3	0,1	0,1	0,1	4,0	2,1	4,0
iteration_250	2,0	-1,-1	5,0	2,1	5,0	0,5	1,1	4,1	0,5	4,0	0,3	1,1	-1,-1	0,4	3,0	5,0	4,1	0,4	0,4	0,4	4,0	1,1	-1,-1	0,4	2,0	-1,-1	3,0	0,2	5,0	4,0	-1,-1	2,2	2,1	0,5	3,1	3,0	4,0	0,3	4,0	0,3	4,0	-1,-1	-1,-1	3,0	0,5	0,5	5,0
iteration_251	0,2	1,3	1,0	0,4	1,0	1,4	0,2	0,2	4,0	0,2	2,0	1,2	0,2	5,0	1,2	3,1	0,2	1,0	1,2	0,6	3,2	-1,-1	3,0	2,2	1,1	-1,-1	3,2	0,4	-1,-1	4,0	0,5	-1,-1	0,5	0,2	0,5	0,2	0,4	-1,-1	1,2	1,3	0,3	0,2	0,1	0,4	0,0	-1,-1	0,2
iteration_252	2,3	0,2	0,3	1,1	0,3	4,0	0,4	-1,-1	4,0	1,3	3,2	1,0	-1,-1	1,4	1,0	0,4	4,4	1,3	3,1	1,1	5,0	4,0	0,2	1,4	0,4	0,0	1,0	4,1	2,0	3,2	5,0	0,4	5,0	1,3	5,0	4,0	1,0	4,0	4,0	4,4	0,4	5,0	-1,-1	1,3	4,0	1,0	0,1
iteration_253	0,3	1,1	1,1	-1,-1	0,2	2,1	1,2	3,0	0,3	3,0	0,2	0,3	3,0	0,4	2,1	4,0	2,1	2,2	2,2	0,3	2,3	0,3	0,3	1,2	4,0	4,0	4,0	-1,-1	2,0	0,4	3,0	-1,-1	2,2	3,0	0,2	1,5	2,2	3,0	0,4	-1,-1	1,2	2,0	2,2	1,0	4,0	5,0	2,2
iteration_254	0,2	0,4	0,3	2,2	0,3	0,5	2,2	2,2	0,3	2,1	1,4	2,2	0,4	-1,-1	2,1	1,3	2,2	2,1	2,1	0,3	0,3	0,0	1,2	2,2	2,3	2,3	3,0	0,4	3,0	0,3	1,2	0,5	2,2	3,0	1,2	0,2	0,4	2,2	2,2	-1,-1	3,1	3,0	2,1	2,1	2,3	1,3	2,2
iteration_255	-1,-1	1,0	4,0	1,0	4,0	2,3	0,1	0,0	1,2	4,0	-1,-1	0,0	0,0	4,0	1,0	4,0	5,0	1,3	1,3	1,3	0,2	-1,-1	0,1	4,0	4,0	3,0	3,0	-1,-1	2,0	3,2	1,0	1,3	1,3	5,0	1,0	4,0	1,3	2,0	-1,-1	1,3	5,0	6,0	8,0	3,0	3,1	8,0	4,0
iteration_256	3,0	1,2	1,2	3,0	2,0	0,5	1,2	2,0	0,3	-1,-1	0,4	3,0	1,2	0,4	1,2	3,0	1,2	0,4	-1,-1	0,4	1,3	0,2	1,1	0,4	-1,-1	3,2	3,2	2,1	1,4	4,1	3,0	0,2	0,5	3,1	3,0	5,0	0,4	0,6	-1,-1	0,6	2,2	2,1	2,1	4,0	0,5	0,5	0,1
iteration_257	0,4	0,3	0,5	0,3	-1,-1	2,3	-1,-1	0,5	0,2	-1,-1	-1,-1	0,3	0,2	0,2	0,3	-1,-1	0,3	2,3	0,3	2,3	0,2	0,3	0,3	0,2	1,0	1,0	1,3	0,3	0,3	3,1	0,6	0,5	0,0	0,3	0,3	3,3	0,2	0,3	0,2	-1,-1	1,3	0,3	1,3	0,6	4,1	0,1	0,5
iteration_258	1,3	5,0	6,0	1,0	-1,-1	1,3	6,0	1,0	0,4	1,0	5,0	2,0	4,0	4,0	5,0	0,4	2,0	1,3	1,3	6,0	0,1	-1,-1	-1,-1	5,0	5,2	5,2	0,2	0,2	-1,-1	4,0	-1,-1	-1,-1	-1,-1	3,0	1,2	1,0	1,4	1,1	1,4	1,4	1,3	3,0	3,0	-1,-1	0,3	1,1	3,0
iteration_259	0,2	3,0	3,2	-1,-1	0,2	2,2	3,4	0,7	2,2	0,7	3,1	3,5	3,4	0,4	3,4	3,2	3,5	3,2	0,6	3,2	0,7	3,1	3,1	1,0	3,2	6,0	0,6	-1,-1	0,5	0,5	0,4	0,4	1,5	3,2	0,9	0,8	1,0	0,9	0,9	0,5	4,0	3,5	1,5	1,5	0,3	0,3	1,0
iteration_260	3,0	0,3	3,1	0,2	-1,-1	5,0	3,1	0,2	0,3	0,2	-1,-1	3,1	3,1	5,0	0,2	2,1	2,0	-1,-1	4,0	1,1	0,4	-1,-1	3,0	6,0	2,1	2,1	-1,-1	0,2	0,3	3,0	0,3	4,0	0,2	2,2	0,2	3,1	1,1	3,1	3,1	3,1	2,2	0,3	2,2	2,1	2,2	2,2	2,1
iteration_261	0,2	0,4	0,4	5,0	0,4	4,0	0,2	-1,-1	0,5	5,2	0,5	5,2	5,2	0,3	5,2	4,1	5,2	5,0	2,2	2,0	0,4	-1,-1	5,2	0,3	4,2	0,3	0,3	2,0	5,0	1,1	5,0	4,0	7,0	-1,-1	-1,-1	-1,-1	7,0	4,0	7,0	7,0	0,4	4,0	2,2	2,2	2,3	2,1	7,0
iteration_262	4,0	0,5	3,4	0,1	1,4	-1,-1	0,4	3,0	5,0	0,4	5,0	0,5	0,5	0,5	0,5	1,4	3,1	0,8	0,1	0,5	5,0	0,2	0,1	0,6	0,8	0,8	1,1	-1,-1	0,4	5,0	0,2	5,0	0,2	2,0	0,2	5,2	0,2	0,2	0,0	5,0	3,0	1,0	4,0	3,0	2,1	1,1	1,0
iteration_263	4,0	4,1	-1,-1	2,0	8,0	3,0	-1,-1	4,0	0,5	4,0	0,5	6,0	6,0	1,1	6,0	0,4	4,0	5,0	2,0	4,0	0,5	4,5	2,0	3,0	2,4	4,0	2,4	0,2	2,1	0,3	2,2	2,0	0,3	0,3	-1,-1	0,3	1,2	-1,-1	1,1	1,1	3,0	0,1	2,0	1,0	2,0	1,2	2,2
iteration_264	5,0	2,0	6,0	2,2	6,0	2,1	3,0	5,2	0,5	0,4	2,0	3,0	7,0	0,5	3,0	0,4	7,0	1,1	1,1	3,0	0,2	3,0	2,0	5,1	1,3	-1,-1	2,3	0,5	3,0	5,0	2,3	3,1	2,2	0,4	-1,-1	4,0	-1,-1	5,0	0,3	3,2	1,1	2,4	2,1	0,5	0,2	0,1	3,1
iteration_265	0,4	1,2	-1,-1	2,1	0,5	5,0	3,0	2,3	1,2	0,4	0,5	6,0	-1,-1	2,2	1,1	-1,-1	0,4	-1,-1	-1,-1	6,0	3,0	2,0	2,5	1,2	2,1	2,1	-1,-1	2,1	0,5	-1,-1	2,4	-1,-1	2,4	4,0	2,1	4,0	4,0	4,0	2,4	2,4	0,3	1,1	0,1	1,3	2,0	4,0	2,0
iteration_266	0,4	5,0	4,4	2,0	1,4	2,0	-1,-1	2,4	2,0	0,4	3,0	0,3	0,4	0,4	0,4	-1,-1	2,4	6,0	2,0	4,0	2,0	7,0	5,0	-1,-1	0,4	0,0	3,0	0,5	2,0	1,4	0,0	1,2	0,5	-1,-1	0,5	0,4	0,7	-1,-1	0,7	-1,-1	2,1	1,0	-1,-1	1,1	0,4	1,2	2,5
iteration_267	-1,-1	5,0	-1,-1	0,6	2,0	2,0	4,2	1,2	0,4	1,4	0,3	1,4	4,4	5,0	1,2	0,5	1,2	1,2	5,0	1,2	1,4	0,4	1,0	7,0	1,1	0,3	1,4	0,5	0,5	3,2	-1,-1	3,0	0,3	-1,-1	0,1	0,6	3,1	3,1	3,1	3,2	0,3	2,1	0,3	0,3	0,4	2,2	-1,-1
iteration_268	0,1	0,3	0,4	4,0	0,3	0,3	-1,-1	0,1	5,0	0,1	4,1	4,3	0,3	4,0	0,3	4,1	0,3	-1,-1	4,0	-1,-1	0,2	0,4	8,0	1,3	4,0	4,3	4,0	0,4	4,0	1,2	0,4	2,0	0,4	2,2	-1,-1	1,4	1,4	1,0	1,0	1,0	0,3	2,4	2,2	0,6	2,3	-1,-1	3,0
iteration_269	-1,-1	4,0	3,0	4,1	5,0	3,0	2,1	1,1	1,2	-1,-1	0,3	1,1	-1,-1	0,4	2,1	0,3	-1,-1	3,1	2,0	2,0	2,0	0,4	1,3	2,4	2,2	0,2	2,1	5,0	2,1	2,1	3,0	1,3	6,0	0,2	1,1	2,1	3,0	5,0	4,3	-1,-1	-1,-1	1,1	4,0	0,1	3,0	3,1	4,0
iteration_270	4,0	3,2	3,0	5,0	7,0	1,0	4,0	7,0	0,2	7,0	4,0	4,0	4,0	5,0	-1,-1	5,0	1,0	5,1	5,0	1,0	-1,-1	3,0	-1,-1	4,0	7,0	5,0	4,0	2,0	5,0	2,0	2,0	0,4	5,0	3,0	2,0	1,0	1,4	4,4	1,4	1,0	4,0	4,0	4,0	4,0	5,0	5,0	3,4
iteration_271	0,3	0,2	0,3	0,5	0,3	0,2	0,6	0,5	0,5	0,5	4,0	9,0	0,5	-1,-1	0,6	-1,-1	0,5	0,4	0,4	0,4	0,6	3,1	1,2	0,4	0,4	3,4	-1,-1	1,4	0,2	5,0	1,1	1,0	1,1	4,0	0,5	4,0	2,0	2,0	-1,-1	1,0	0,5	2,1	2,3	2,2	0,4	-1,-1	3,0
iteration_272	3,2	3,2	3,2	0,3	3,2	3,1	0,2	-1,-1	0,4	0,5	1,4	3,3	3,0	0,3	0,5	1,4	0,2	3,2	0,1	0,1	0,0	0,7	-1,-1	3,1	1,3	1,3	1,2	0,3	2,0	0,4	0,3	1,2	2,3	3,0	2,3	0,4	0,5	2,2	2,2	-1,-1	1,0	3,3	3,0	1,3	1,4	0,4	0,2
iteration_273	0,3	-1,-1	2,2	5,0	2,1	2,0	1,2	4,2	4,0	3,0	2,3	6,0	3,0	0,2	3,0	0,2	3,0	3,0	2,2	-1,-1	1,2	1,3	1,3	2,1	1,1	2,1	1,1	4,0	5,0	2,3	2,0	-1,-1	4,0	2,1	7,0	3,0	1,0	3,2	1,0	3,2	0,5	6,0	2,0	4,0	1,2	1,1	3,0
iteration_274	0,3	2,0	2,0	0,5	0,3	5,0	0,3	2,3	2,1	0,3	-1,-1	2,3	-1,-1	4,0	0,3	-1,-1	2,2	0,0	5,3	-1,-1	4,0	3,0	2,4	0,0	4,0	1,3	1,3	0,5	0,2	1,3	0,5	4,0	0,5	3,2	0,4	0,6	4,2	4,2	4,3	4,3	0,3	0,4	0,3	0,3	-1,-1	4,0	-1,-1
iteration_275	3,2	-1,-1	0,7	2,3	-1,-1	3,0	2,5	-1,-1	-1,-1	-1,-1	3,0	2,5	2,5	4,1	0,5	4,1	2,5	0,5	0,5	5,0	2,3	3,5	0,5	2,1	4,2	-1,-1	4,3	2,3	2,3	0,3	2,3	0,2	2,3	-1,-1	2,3	2,0	0,3	0,3	0,3	0,5	3,1	3,0	1,1	1,1	1,1	0,1	0,4
iteration_276	0,5	1,2	0,7	3,0	0,2	0,4	3,5	0,6	0,5	3,2	3,0	3,2	0,2	5,0	0,2	0,4	0,2	3,2	0,7	0,7	0,7	1,2	5,0	1,0	0,3	0,1	0,3	3,2	0,4	3,1	3,0	0,2	0,6	1,4	-1,-1	6,0	0,6	0,6	0,2	0,4	1,1	1,0	1,0	1,1	4,0	3,4	1,2
iteration_277	1,3	4,0	4,0	0,2	3,3	2,3	3,2	3,2	0,2	1,0	0,4	3,0	-1,-1	4,1	1,0	1,3	1,2	0,2	3,3	2,2	-1,-1	3,2	-1,-1	7,0	0,3	2,0	-1,-1	3,0	0,2	1,3	3,0	2,2	3,0	0,2	3,2	0,3	5,0	3,2	3,2	2,0	0,4	3,2	3,2	3,2	4,1	4,0	5,0
iteration_278	5,0	0,4	0,3	3,1	0,1	1,0	-1,-1	0,4	2,3	3,0	5,0	3,3	0,1	-1,-1	3,3	2,0	3,3	0,0	-1,-1	0,0	0,4	3,3	-1,-1	-1,-1	2,3	0,3	5,0	-1,-1	2,1	-1,-1	3,1	3,0	-1,-1	0,4	2,1	5,1	3,0	4,0	4,0	3,0	1,2	0,5	0,6	-1,-1	-1,-1	0,9	-1,-1
iteration_279	4,1	2,3	0,4	3,0	0,4	0,2	3,1	3,1	1,1	0,3	3,0	0,3	0,1	3,0	0,3	2,0	3,3	0,2	0,2	-1,-1	3,1	3,0	3,0	1,1	1,0	1,3	1,3	4,0	2,0	3,0	3,0	4,0	-1,-1	2,2	1,0	1,0	5,0	5,0	5,0	2,0	0,5	0,2	0,4	0,1	2,0	2,0	2,4
iteration_280	0,4	-1,-1	0,7	0,1	0,3	4,0	0,4	0,5	5,0	0,4	0,1	0,4	0,4	1,4	0,4	4,1	0,5	-1,-1	2,0	2,4	3,4	0,4	0,2	1,1	0,1	-1,-1	0,5	0,2	2,1	0,5	0,1	0,2	2,2	5,0	0,3	0,3	0,3	-1,-1	-1,-1	0,3	0,3	3,1	0,3	0,3	0,2	3,2	0,3
iteration_281	0,4	0,3	0,2	2,1	0,2	4,0	0,1	0,1	2,0	2,0	0,2	0,3	-1,-1	0,5	0,1	5,0	0,1	1,1	3,1	3,1	2,4	0,2	-1,-1	0,5	2,0	2,0	2,0	0,5	2,3	0,4	0,4	2,1	-1,-1	0,5	0,4	0,5	4,0	2,1	2,1	4,0	0,5	0,3	0,5	0,4	-1,-1	0,3	-1,-1
iteration_282	0,2	1,1	0,2	0,5	0,2	0,5	0,5	0,5	1,2	0,5	-1,-1	0,2	0,2	0,3	0,5	0,3	0,5	0,9	0,1	0,1	0,3	1,1	1,1	0,3	0,5	-1,-1	-1,-1	4,1	0,5	5,0	4,1	0,2	0,5	0,4	-1,-1	0,1	0,2	0,2	0,2	0,5	-1,-1	1,5	0,7	0,7	0,4	0,2	0,5
iteration_283	-1,-1	5,0	4,2	6,0	4,0	0,4	3,2	7,0	-1,-1	7,0	3,1	7,0	3,2	2,3	3,2	-1,-1	3,2	0,4	0,4	0,4	4,0	6,0	3,1	2,2	-1,-1	4,0	4,0	3,1	3,0	0,4	3,0	3,1	3,0	3,2	3,0	0,2	0,1	3,0	3,0	6,0	5,1	3,0	3,0	3,1	0,5	3,3	-1,-1
iteration_284	0,4	-1,-1	-1,-1	1,3	0,6	4,0	0,4	2,0	2,0	1,1	5,0	-1,-1	1,1	0,4	1,3	4,0	1,3	4,5	3,3	3,3	3,0	4,3	4,3	0,3	2,3	2,3	3,0	4,0	0,4	4,0	1,1	1,1	1,1	-1,-1	-1,-1	4,1	-1,-1	1,1	1,1	2,0	5,0	1,1	-1,-1	2,1	0,4	0,1	0,2
iteration_285	-1,-1	0,4	1,0	2,1	1,0	0,5	1,1	2,0	0,5	3,0	2,0	3,0	2,0	-1,-1	0,1	2,1	3,0	-1,-1	1,4	1,4	0,3	3,0	3,0	0,1	0,1	2,0	2,1	2,0	0,5	5,0	2,4	4,0	0,4	0,3	0,4	4,4	1,0	-1,-1	1,0	3,4	1,2	0,8	1,4	1,4	4,0	0,4	1,4
iteration_286	0,4	-1,-1	1,2	4,3	-1,-1	5,0	4,2	-1,-1	5,0	4,0	1,1	0,5	1,3	2,1	-1,-1	-1,-1	4,2	1,2	-1,-1	1,2	7,0	1,3	0,3	3,0	1,1	1,1	0,4	0,4	4,0	5,0	0,1	0,5	-1,-1	0,4	0,3	3,0	0,4	0,4	0,4	0,4	-1,-1	0,6	0,4	-1,-1	0,5	0,5	-1,-1
iteration_287	0,3	0,5	0,3	2,5	0,3	0,5	0,5	-1,-1	4,0	0,8	0,1	0,8	0,5	2,0	0,5	2,0	0,5	0,5	0,0	-1,-1	2,0	0,9	0,3	0,0	1,0	1,0	-1,-1	-1,-1	0,5	2,0	2,0	0,2	2,0	0,4	2,5	-1,-1	0,0	0,0	0,0	0,2	3,1	2,1	0,2	0,2	2,0	0,1	0,1
iteration_288	3,0	4,0	1,0	2,4	3,0	0,3	0,10	1,4	1,3	3,0	0,4	0,4	3,0	-1,-1	0,4	3,2	2,0	0,2	0,2	0,2	1,4	0,6	0,6	1,1	3,4	3,0	0,6	0,5	5,0	4,0	2,1	2,3	2,4	1,1	3,4	4,0	2,4	2,3	4,0	4,0	-1,-1	3,1	-1,-1	3,1	4,0	3,0	5,0
iteration_289	-1,-1	5,0	7,0	0,5	7,0	0,4	4,0	2,3	2,2	2,3	2,1	2,3	-1,-1	2,2	2,2	0,2	5,3	2,2	0,5	0,5	2,3	2,1	-1,-1	0,5	2,1	0,3	2,1	0,3	1,2	4,0	0,5	0,5	1,0	1,1	1,0	0,3	1,3	0,3	-1,-1	0,2	0,4	0,1	0,3	0,3	3,0	4,0	-1,-1
iteration_290	0,4	2,3	2,1	2,0	0,3	1,1	4,0	2,1	0,2	2,0	5,0	4,0	2,1	0,4	4,0	0,3	2,0	2,1	3,0	3,0	0,2	4,0	5,0	2,1	2,3	2,3	2,0	2,0	0,5	3,0	-1,-1	2,0	-1,-1	2,3	0,5	2,0	0,0	0,0	0,0	2,0	-1,-1	0,3	0,3	0,3	2,0	2,3	0,3
iteration_291	0,4	-1,-1	-1,-1	2,0	1,2	5,0	1,2	1,2	0,5	3,0	4,0	4,3	3,0	1,0	1,2	0,3	1,2	2,0	4,2	1,2	0,3	5,0	2,0	2,0	-1,-1	-1,-1	-1,-1	2,0	1,4	0,3	1,4	4,0	1,4	5,0	2,0	1,2	2,4	2,4	-1,-1	3,0	5,0	4,0	4,0	5,0	3,2	6,0	3,4
iteration_292	0,5	0,2	-1,-1	1,0	0,3	1,1	1,1	8,0	4,0	1,1	-1,-1	0,1	1,1	4,0	0,0	0,3	1,0	2,0	2,0	1,1	-1,-1	1,0	1,0	3,0	0,1	0,1	0,2	4,0	2,0	2,0	5,0	2,1	3,0	2,0	3,0	4,0	0,1	2,0	0,1	3,1	0,3	1,0	0,2	0,1	2,2	3,0	0,1
iteration_293	1,2	3,0	0,2	0,7	1,0	4,1	0,5	-1,-1	2,1	0,4	5,0	0,7	0,5	2,1	0,4	5,0	0,7	-1,-1	0,1	0,6	-1,-1	1,2	4,5	2,5	4,2	4,2	4,2	0,0	0,5	-1,-1	0,2	2,0	0,2	5,0	3,0	0,6	2,2	2,0	2,0	0,0	0,4	8,0	3,4	3,4	0,1	5,0	-1,-1
iteration_294	-1,-1	2,0	0,2	-1,-1	0,1	3,1	4,0	4,0	-1,-1	4,0	-1,-1	-1,-1	4,0	1,2	4,0	-1,-1	-1,-1	2,1	5,0	2,1	2,0	2,1	2,1	3,0	4,0	4,0	4,0	5,0	5,0	5,0	6,0	-1,-1	4,0	0,3	6,0	6,0	4,0	4,0	5,0	5,0	0,2	3,2	3,1	0,3	0,2	0,4	5,0
iteration_295	0,3	3,0	2,0	2,0	-1,-1	4,1	2,0	4,0	5,0	2,0	-1,-1	2,0	4,0	5,0	-1,-1	0,5	2,0	8,0	6,0	6,0	4,0	2,4	2,4	2,0	0,0	0,0	2,5	-1,-1	4,0	0,2	4,0	0,5	0,0	5,0	-1,-1	0,0	0,1	0,4	0,1	0,1	4,1	5,0	9,0	5,1	0,5	0,1	5,1
iteration_296	3,0	3,0	-1,-1	2,1	3,0	-1,-1	4,0	4,0	0,5	2,1	0,4	2,1	4,0	2,0	4,0	3,0	4,0	6,0	2,1	6,0	-1,-1	2,4	0,5	3,0	3,0	3,0	4,0	0,1	4,0	4,0	2,1	2,2	2,0	4,0	2,1	0,1	2,0	2,0	2,2	2,2	1,0	6,0	4,0	4,0	4,0	6,0	4,0
iteration_297	3,1	0,4	-1,-1	2,1	3,3	1,0	0,4	5,0	2,0	0,4	0,2	-1,-1	-1,-1	5,0	5,0	3,2	-1,-1	0,3	1,1	0,3	2,0	2,0	0,5	6,0	3,2	2,2	5,0	3,0	0,2	4,0	1,1	5,0	-1,-1	1,2	1,1	0,1	1,1	-1,-1	1,1	5,0	0,4	1,2	1,4	0,6	5,0	4,0	1,1
iteration_298	5,0	0,2	3,2	0,2	-1,-1	0,4	0,3	0,3	0,2	0,3	0,4	0,3	3,1	0,5	3,1	3,2	3,1	3,0	0,4	0,2	0,3	0,3	-1,-1	3,5	6,0	6,0	6,0	0,2	0,2	-1,-1	0,2	2,0	0,2	0,4	0,2	2,1	1,1	1,1	1,1	-1,-1	3,1	0,1	0,2	3,1	4,0	1,0	1,1
iteration_299	2,1	5,0	4,0	1,3	4,0	4,0	2,3	-1,-1	2,3	2,3	3,0	3,0	2,3	0,2	3,0	0,5	-1,-1	2,0	4,3	0,3	3,0	-1,-1	2,0	2,1	-1,-1	1,2	0,0	0,5	1,3	0,5	1,2	1,4	0,6	2,1	1,2	0,4	0,7	1,3	0,7	1,3	3,2	3,0	4,0	5,0	0,4	2,3	3,4
iteration_300	1,4	1,4	1,4	3,0	2,0	0,4	3,0	-1,-1	0,5	1,4	0,3	2,4	3,0	2,0	3,0	2,3	2,0	1,2	1,2	-1,-1	-1,-1	2,0	2,0	3,0	2,3	4,0	4,0	-1,-1	4,0	2,0	4,0	0,3	6,0	0,3	5,0	-1,-1	2,0	3,2	3,2	3,2	2,0	3,3	2,3	3,0	3,0	0,3	0,4
iteration_301	5,0	4,0	4,0	-1,-1	5,0	-1,-1	1,3	1,3	2,0	5,0	2,0	1,0	1,3	2,3	5,0	4,0	3,0	1,1	2,0	2,0	0,3	-1,-1	3,0	0,6	5,0	5,0	4,0	1,3	2,2	0,2	2,3	3,2	2,3	2,1	2,3	0,5	3,3	3,3	3,3	2,2	5,0	2,3	0,3	7,0	2,0	2,0	3,0
iteration_302	5,0	1,3	4,3	0,2	-1,-1	2,2	4,0	-1,-1	4,0	0,3	1,4	4,0	4,0	4,0	4,2	0,0	4,0	4,2	2,0	-1,-1	4,2	-1,-1	4,4	4,0	0,4	0,5	4,2	0,4	1,0	0,4	0,2	1,3	-1,-1	2,0	0,2	-1,-1	0,5	1,2	1,0	0,5	3,1	0,0	3,0	3,0	4,0	6,0	0,2
iteration_303	5,0	1,2	3,0	0,3	3,2	5,0	2,0	2,0	0,2	1,0	0,4	2,3	2,0	2,0	2,0	4,0	-1,-1	4,0	4,0	3,0	0,1	0,6	0,6	1,0	0,0	4,0	0,0	3,0	0,4	0,2	0,3	-1,-1	0,1	5,0	3,1	0,4	0,1	0,2	4,1	4,1	0,2	5,1	-1,-1	5,0	0,2	5,1	-1,-1
iteration_304	4,0	0,4	2,1	2,4	-1,-1	0,3	2,4	4,0	1,0	2,1	0,5	0,5	0,5	-1,-1	2,4	1,1	2,4	-1,-1	2,0	2,3	2,0	0,5	0,2	-1,-1	3,0	2,1	2,1	0,4	3,0	0,4	2,4	5,0	2,4	1,2	2,4	2,0	3,4	2,4	4,0	3,4	0,2	2,2	-1,-1	0,2	-1,-1	6,0	0,4
iteration_305	0,4	-1,-1	2,0	-1,-1	4,5	3,0	2,3	2,3	2,0	4,0	1,4	4,0	-1,-1	2,1	2,0	0,5	0,3	5,0	2,0	3,3	0,3	2,4	-1,-1	2,1	-1,-1	0,1	-1,-1	5,0	0,5	2,0	3,3	5,0	2,2	3,0	3,3	0,3	4,2	4,2	3,0	1,2	2,1	3,0	5,0	2,0	2,2	5,0	2,2
iteration_306	3,0	5,0	5,0	5,0	3,3	-1,-1	5,0	6,0	5,0	4,0	3,0	6,0	4,0	0,5	4,0	-1,-1	5,0	2,0	4,0	3,0	3,0	5,0	4,0	2,1	2,2	2,2	-1,-1	-1,-1	4,0	3,0	5,0	2,0	5,0	2,3	5,0	5,0	-1,-1	3,0	4,0	-1,-1	1,2	3,3	0,5	1,3	0,4	0,5	3,3
iteration_307	3,1	2,0	1,1	1,2	4,0	4,0	2,0	1,2	0,2	0,3	0,0	1,2	2,0	5,0	1,1	4,0	2,0	3,0	3,0	3,0	0,4	1,0	0,2	6,0	4,0	2,0	1,1	0,4	1,3	2,0	0,5	0,4	0,5	2,0	1,2	1,3	0,4	0,3	0,2	0,2	-1,-1	3,0	1,5	1,5	0,4	0,1	1,3
iteration_308	0,3	0,2	0,3	1,0	0,2	0,4	0,0	1,1	2,2	0,2	4,1	1,1	1,2	2,0	1,2	0,5	-1,-1	0,1	0,5	0,4	2,1	4,1	0,2	1,0	1,1	0,3	1,1	3,0	0,2	-1,-1	1,0	0,2	2,0	-1,-1	2,0	1,3	-1,-1	0,1	-1,-1	2,1	3,0	2,1	3,1	0,1	5,0	0,1	0,2
iteration_309	4,1	4,0	2,1	-1,-1	-1,-1	0,3	0,5	2,0	0,2	2,0	0,4	2,4	2,4	4,0	2,0	0,3	0,1	0,2	0,2	0,5	2,2	2,1	2,3	2,4	2,3	2,0	0,3	1,4	0,5	0,4	1,5	0,3	1,5	4,0	1,0	1,1	0,8	1,0	1,0	1,3	2,0	-1,-1	5,0	5,0	2,1	4,0	4,3
iteration_310	1,4	0,4	1,3	2,0	0,5	-1,-1	1,1	4,3	4,0	0,4	5,0	5,0	5,0	2,0	4,3	4,1	1,1	0,3	0,3	-1,-1	2,3	4,0	7,0	5,0	4,1	0,4	0,4	-1,-1	0,5	0,5	1,1	0,3	1,4	2,2	1,1	0,4	-1,-1	0,5	1,1	1,1	0,1	1,2	1,1	0,2	5,0	5,0	2,0
iteration_311	0,4	3,1	0,2	-1,-1	3,1	0,5	0,2	0,2	1,2	0,2	3,0	0,4	0,2	0,5	0,2	5,0	0,2	0,5	0,5	0,2	1,1	2,1	2,1	0,2	2,1	3,1	0,9	0,5	4,1	2,0	4,3	2,1	0,4	1,2	4,2	5,0	0,4	2,1	0,4	0,4	0,2	5,0	4,0	1,0	5,0	1,0	0,3
iteration_312	0,3	3,0	3,3	0,1	0,3	2,3	3,0	3,1	-1,-1	0,3	0,1	0,3	3,0	5,0	-1,-1	1,1	-1,-1	0,3	2,0	0,3	3,1	0,4	-1,-1	-1,-1	3,1	4,0	3,1	1,1	3,0	0,5	1,0	5,0	3,1	2,0	-1,-1	0,1	-1,-1	6,0	5,0	-1,-1	0,3	2,1	0,4	2,3	0,2	0,2	0,3
iteration_313	0,4	-1,-1	1,2	0,0	4,2	0,3	1,0	-1,-1	1,1	5,0	3,1	-1,-1	0,2	0,4	-1,-1	0,4	1,0	1,3	0,3	0,3	1,1	3,0	4,0	0,2	0,4	0,4	0,2	0,4	5,0	2,0	5,4	0,3	0,4	0,3	5,4	6,0	0,7	0,0	0,7	0,0	1,4	0,5	0,8	0,8	4,0	3,2	0,7
iteration_314	0,3	2,0	0,3	2,2	0,3	-1,-1	6,0	-1,-1	-1,-1	0,2	4,0	2,3	0,5	0,4	0,2	4,0	0,2	-1,-1	0,3	0,3	3,0	3,3	3,0	0,4	3,0	3,0	1,0	0,4	2,2	0,4	2,2	1,2	0,4	0,2	0,4	0,4	0,4	1,2	0,4	0,4	0,3	0,3	0,2	0,3	0,2	0,1	0,3
iteration_315	3,0	5,0	4,0	1,1	3,0	0,4	3,0	2,1	2,0	2,1	1,0	2,1	3,0	0,1	2,1	0,5	-1,-1	2,2	2,2	2,2	4,0	2,0	0,1	2,0	-1,-1	2,0	2,5	1,3	0,5	0,4	0,4	0,5	1,1	3,0	0,7	-1,-1	0,2	1,4	0,2	-1,-1	2,2	3,3	3,2	2,3	5,0	5,0	0,3
iteration_316	5,0	2,0	-1,-1	7,0	4,0	5,0	2,3	2,0	-1,-1	4,0	2,0	-1,-1	4,0	0,2	4,3	4,0	4,3	0,3	-1,-1	-1,-1	2,5	0,0	2,0	0,1	2,3	6,0	2,3	5,0	0,3	1,1	0,3	5,0	5,0	5,0	0,3	1,0	10,0	5,0	5,0	10,0	0,3	5,0	5,3	5,0	1,2	1,0	5,3
iteration_317	0,3	0,5	0,3	2,0	0,2	5,0	0,1	0,1	0,5	0,1	0,4	0,1	0,1	3,1	0,1	-1,-1	0,1	2,0	3,0	2,0	-1,-1	0,3	0,2	0,2	0,3	0,3	0,2	5,0	0,5	0,5	3,0	0,2	2,0	0,0	3,0	0,1	-1,-1	0,2	0,0	2,0	0,5	3,2	3,2	3,3	1,4	0,6	-1,-1
iteration_318	-1,-1	0,2	1,1	2,1	4,0	0,3	0,2	2,1	0,2	2,1	0,4	0,2	0,2	3,0	-1,-1	0,3	1,1	-1,-1	0,2	0,2	2,0	0,4	0,2	-1,-1	0,1	0,4	0,4	0,2	5,0	0,4	3,1	0,4	3,1	-1,-1	2,1	0,3	3,2	3,2	3,2	0,3	5,0	0,2	3,1	3,1	0,5	0,5	0,3
iteration_319	4,0	5,0	3,0	3,3	8,0	4,1	3,0	3,0	5,0	3,0	-1,-1	0,3	3,3	5,0	3,3	1,1	0,3	0,1	0,1	3,1	-1,-1	1,0	1,3	-1,-1	1,3	-1,-1	0,4	-1,-1	5,0	0,4	2,3	0,4	3,3	2,0	2,3	2,3	3,3	3,1	3,3	0,6	0,3	3,0	2,2	2,2	5,0	6,0	3,2
iteration_320	0,2	2,0	1,1	2,3	1,1	3,1	1,3	-1,-1	2,3	2,1	3,0	2,1	3,0	2,3	2,1	4,1	1,3	3,3	4,0	3,3	2,3	5,0	2,0	2,3	3,0	4,1	4,1	3,0	1,3	2,0	2,0	0,4	3,0	2,3	-1,-1	2,0	2,2	1,2	-1,-1	1,2	3,0	4,0	2,0	2,0	2,2	4,0	4,0
iteration_321	3,2	-1,-1	3,0	1,1	0,2	0,2	0,1	4,0	1,4	4,0	-1,-1	1,0	1,0	0,2	0,1	5,0	5,2	0,2	0,3	0,3	1,4	1,4	1,4	1,1	0,1	-1,-1	0,0	3,0	0,2	5,0	-1,-1	2,0	2,1	2,0	1,1	4,1	-1,-1	1,1	1,1	3,0	5,0	1,1	3,0	3,1	5,0	-1,-1	1,1
iteration_322	-1,-1	3,0	1,0	3,0	1,5	2,0	2,0	2,0	2,2	1,0	-1,-1	2,0	2,0	4,1	2,0	2,0	1,0	2,0	2,0	2,0	-1,-1	0,1	5,0	5,0	2,0	2,0	2,0	5,0	2,0	0,5	3,0	4,0	4,0	0,3	3,0	1,3	5,0	5,0	7,0	7,0	2,0	2,0	2,0	2,0	4,1	0,4	6,0
iteration_323	0,4	5,0	1,0	2,3	4,0	0,5	0,3	0,3	-1,-1	3,0	-1,-1	3,0	8,0	2,2	2,0	-1,-1	0,3	0,4	0,4	0,4	2,3	4,0	4,0	2,2	4,0	2,0	-1,-1	0,5	2,0	0,3	2,3	4,0	2,3	2,1	-1,-1	-1,-1	5,0	-1,-1	3,0	3,0	0,4	2,3	2,3	2,3	2,1	2,1	4,0
iteration_324	4,1	0,5	4,1	0,7	0,5	0,5	0,4	4,3	3,0	0,5	4,0	4,4	-1,-1	0,2	4,3	2,1	-1,-1	0,5	-1,-1	0,3	0,3	2,4	6,0	0,2	0,4	2,3	6,0	1,3	0,4	0,2	0,3	0,3	1,0	0,3	0,3	3,3	1,1	0,1	0,1	1,2	0,3	0,4	0,3	0,6	4,0	1,1	1,3
iteration_325	2,0	0,5	1,2	1,0	1,2	0,5	1,2	1,2	2,2	1,0	3,1	2,0	-1,-1	2,2	-1,-1	0,2	1,0	1,4	1,4	1,4	-1,-1	1,3	1,0	-1,-1	1,1	1,1	0,3	1,0	4,0	0,1	1,0	0,2	4,0	0,2	0,0	0,1	0,2	0,0	0,2	4,0	-1,-1	0,1	3,0	3,0	0,5	0,3	0,2
iteration_326	2,2	0,4	2,2	-1,-1	2,2	4,0	-1,-1	2,0	5,0	0,2	5,0	0,2	-1,-1	1,3	2,0	-1,-1	-1,-1	2,0	2,2	2,0	4,0	3,0	2,0	3,0	0,2	0,2	2,2	4,0	3,0	5,0	0,0	-1,-1	7,0	5,0	4,0	5,0	4,0	3,2	4,2	4,0	2,2	7,0	3,2	0,3	3,1	6,0	3,0
iteration_327	2,0	1,3	0,3	0,3	0,3	0,4	0,2	-1,-1	3,2	0,1	0,3	-1,-1	0,2	0,5	0,2	0,5	0,2	0,4	0,2	0,4	3,2	0,4	0,2	0,4	0,3	0,5	0,5	0,2	4,1	0,4	4,2	2,0	-1,-1	1,1	0,3	0,0	0,2	0,2	2,1	-1,-1	0,5	1,1	0,1	0,6	5,0	1,1	0,0
iteration_328	3,0	0,3	3,3	2,0	0,0	0,3	0,3	3,0	2,3	2,3	-1,-1	2,3	2,3	1,4	5,0	5,0	0,3	0,1	0,4	0,1	3,3	0,6	3,1	0,7	-1,-1	7,0	3,0	-1,-1	4,0	4,0	2,0	0,2	2,4	3,0	2,0	4,0	-1,-1	0,5	-1,-1	2,1	4,0	1,0	3,0	2,0	2,2	-1,-1	2,4
iteration_329	5,0	0,0	-1,-1	-1,-1	5,0	4,0	1,0	1,0	5,0	3,0	5,0	1,0	1,0	0,3	3,0	4,0	3,0	3,0	3,0	2,0	2,0	5,0	2,0	0,0	3,0	4,0	3,0	4,0	2,1	0,4	6,0	0,1	4,1	3,1	6,0	-1,-1	4,0	0,1	-1,-1	0,1	0,5	-1,-1	3,5	4,5	2,0	-1,-1	0,5
iteration_330	4,0	1,2	4,0	2,2	4,0	-1,-1	3,0	7,0	5,0	3,0	4,0	-1,-1	-1,-1	-1,-1	3,2	-1,-1	3,0	3,0	4,0	3,0	5,0	6,0	-1,-1	3,1	0,5	2,2	0,5	2,0	2,2	4,0	2,2	2,1	4,0	0,5	4,0	3,0	2,1	-1,-1	4,0	2,1	-1,-1	2,2	0,2	3,2	5,0	2,3	2,2
iteration_331	4,1	-1,-1	2,1	6,0	-1,-1	4,0	6,0	6,0	5,0	-1,-1	1,2	2,1	2,1	4,0	4,1	5,0	4,0	5,0	3,0	5,0	-1,-1	2,2	3,0	5,0	7,0	6,0	2,1	4,0	-1,-1	1,4	6,0	0,4	2,0	0,5	6,0	2,4	0,0	0,4	2,0	0,0	0,4	2,3	2,2	0,5	0,3	0,4	-1,-1
iteration_332	2,0	2,3	-1,-1	0,6	-1,-1	5,0	0,6	0,6	0,4	0,6	0,2	0,3	0,3	0,3	0,3	1,2	0,6	0,3	0,3	0,3	0,3	0,2	0,2	-1,-1	0,5	1,3	1,3	0,3	1,3	3,1	1,3	5,0	0,3	0,2	0,6	0,4	0,3	5,0	0,0	0,3	2,3	0,4	2,3	2,1	3,2	-1,-1	2,3
iteration_333	0,8	3,2	6,0	1,4	3,2	4,0	4,0	3,4	2,1	3,4	2,0	4,0	3,4	5,0	3,4	4,0	4,0	5,0	5,0	5,0	3,1	2,0	4,0	8,0	6,0	-1,-1	3,4	0,5	1,2	-1,-1	1,4	3,0	0,3	4,0	-1,-1	3,0	1,1	-1,-1	2,2	2,2	2,0	1,1	1,0	1,0	5,0	7,0	1,1
iteration_334	2,0	1,2	-1,-1	1,4	3,0	0,4	2,4	0,6	0,2	1,2	-1,-1	3,0	2,4	0,5	2,4	-1,-1	0,6	0,6	0,6	0,5	0,5	2,2	2,2	0,6	4,0	4,0	4,0	2,0	0,4	2,1	1,4	-1,-1	1,0	3,1	-1,-1	1,1	-1,-1	1,1	2,0	2,0	0,1	1,1	1,1	0,1	0,5	-1,-1	1,1
iteration_335	0,5	3,0	1,5	-1,-1	1,0	1,3	3,5	4,0	5,0	3,5	-1,-1	3,5	4,0	2,2	1,3	2,0	-1,-1	3,3	1,5	3,3	3,0	3,0	3,0	5,0	2,0	2,0	1,3	-1,-1	4,0	4,0	1,2	0,3	3,2	0,3	3,2	3,0	3,0	3,0	0,5	0,5	0,4	0,3	0,3	0,3	5,0	0,6	3,1
iteration_336	4,0	0,5	2,5	2,2	-1,-1	0,3	2,5	4,0	0,7	2,2	0,5	2,2	2,5	0,3	4,0	4,0	2,2	0,5	0,5	-1,-1	2,1	0,6	2,1	0,7	5,0	3,0	5,0	4,0	0,5	4,0	2,3	0,5	2,3	1,4	2,3	2,0	-1,-1	0,3	0,3	2,0	2,2	3,0	2,2	3,0	1,1	1,1	2,5
iteration_337	2,1	4,0	1,1	0,0	3,0	0,4	1,0	0,1	0,2	0,1	4,1	1,0	0,1	4,0	1,0	1,4	0,1	1,0	1,4	1,4	0,2	1,1	5,0	0,1	2,0	1,4	1,4	0,0	2,0	4,1	0,0	4,0	3,0	1,0	1,0	0,1	4,0	3,0	3,0	4,0	1,2	0,0	0,2	1,0	5,0	4,0	2,0
iteration_338	0,4	1,3	0,5	1,5	0,5	0,4	0,7	1,2	-1,-1	1,3	4,0	1,3	0,8	1,2	1,3	1,2	0,8	0,8	0,5	0,5	1,0	3,0	3,0	1,3	1,3	1,2	2,0	0,5	-1,-1	1,1	1,5	4,0	1,5	2,0	0,3	0,6	5,0	4,5	1,0	4,5	-1,-1	3,0	3,0	3,0	1,4	-1,-1	5,0
iteration_339	2,1	2,1	4,0	0,5	2,1	4,0	2,3	2,2	0,4	2,3	2,0	2,3	2,2	0,3	2,3	2,0	-1,-1	-1,-1	3,3	-1,-1	0,4	4,0	2,3	0,3	1,3	1,3	1,3	2,3	2,2	0,3	4,0	0,4	4,0	1,3	0,5	2,2	-1,-1	-1,-1	2,3	2,3	2,2	1,3	0,3	-1,-1	3,0	4,0	2,3
iteration_340	3,1	2,3	2,1	3,4	0,4	0,3	2,4	2,4	3,1	0,5	1,3	-1,-1	5,0	3,0	3,1	1,4	2,4	2,0	2,3	2,0	5,0	2,3	4,0	3,0	1,1	-1,-1	2,3	3,2	-1,-1	3,0	0,6	1,0	3,0	5,0	3,0	2,2	3,0	4,0	3,0	1,0	2,0	5,0	6,0	6,0	4,0	2,0	4,0
iteration_341	5,0	5,0	2,0	1,0	5,0	4,0	1,0	2,0	2,1	1,0	-1,-1	2,0	1,0	0,4	2,0	-1,-1	2,0	-1,-1	0,0	0,0	1,1	4,0	4,0	1,0	-1,-1	1,1	1,2	5,0	2,0	-1,-1	1,0	0,5	1,0	0,3	6,0	1,1	0,2	0,2	0,3	0,2	4,2	1,3	-1,-1	2,0	0,5	0,6	1,0
iteration_342	0,2	0,2	0,3	1,4	0,3	2,3	1,1	0,5	0,2	0,6	3,0	0,6	0,5	0,8	0,5	2,0	1,1	-1,-1	1,3	-1,-1	0,5	2,2	1,2	2,1	2,1	0,1	0,4	1,2	0,5	3,0	-1,-1	5,0	1,1	-1,-1	0,6	3,2	5,0	5,0	4,1	4,1	0,5	1,2	0,4	-1,-1	1,0	1,0	4,2
iteration_343	-1,-1	4,0	7,0	4,0	-1,-1	4,0	6,0	6,0	5,0	5,0	4,0	5,0	5,0	4,0	6,0	0,2	-1,-1	6,0	4,0	6,0	-1,-1	2,0	2,0	3,0	2,2	2,2	4,0	-1,-1	2,0	0,4	2,1	3,2	2,0	2,1	-1,-1	2,0	2,0	0,2	2,2	0,2	4,0	-1,-1	6,0	6,0	-1,-1	2,4	2,2
iteration_344	0,4	5,0	1,2	0,2	1,2	2,3	1,2	1,0	0,5	1,0	0,5	1,0	-1,-1	0,4	0,4	0,4	0,4	2,2	3,0	0,5	-1,-1	0,0	1,0	0,3	0,5	0,3	-1,-1	4,0	0,5	2,2	0,2	2,3	0,2	0,3	0,3	0,2	0,3	2,2	2,0	-1,-1	4,0	0,2	2,2	2,2	4,0	2,1	2,0
iteration_345	1,4	0,5	0,8	5,0	0,8	-1,-1	5,4	5,4	3,0	0,4	0,3	5,4	0,4	3,4	0,4	4,0	5,4	0,6	0,4	0,4	0,4	5,3	0,7	0,6	-1,-1	0,0	4,0	5,0	0,1	-1,-1	-1,-1	0,4	0,0	0,5	5,0	1,0	0,1	0,3	0,1	0,3	0,5	0,2	0,3	0,5	2,1	-1,-1	-1,-1
iteration_346	5,0	0,4	3,2	2,1	2,2	1,1	5,0	2,2	0,2	3,1	0,4	2,2	3,1	5,0	0,3	2,0	3,1	3,0	3,1	-1,-1	0,3	2,2	2,2	3,0	2,1	0,1	0,1	-1,-1	0,5	-1,-1	3,4	0,2	2,1	-1,-1	2,1	3,0	0,1	0,3	-1,-1	2,2	0,5	0,1	0,4	0,3	0,5	3,4	0,2
iteration_347	4,0	5,0	5,0	0,4	5,0	0,2	2,2	2,2	1,3	3,2	4,0	3,2	2,2	5,0	3,2	1,3	3,2	2,1	3,2	2,1	2,3	5,0	5,0	5,0	1,2	0,5	3,3	-1,-1	-1,-1	0,2	0,4	3,0	0,4	4,0	0,4	0,4	2,2	1,2	2,2	1,2	5,0	-1,-1	5,2	2,0	0,2	2,0	5,2
iteration_348	2,0	4,1	4,3	0,3	4,0	3,0	0,4	0,3	1,3	0,3	0,4	0,4	0,3	1,1	0,3	0,3	0,4	1,3	2,3	1,3	0,6	0,2	0,4	0,4	0,2	0,5	-1,-1	0,3	-1,-1	3,2	1,3	3,0	1,0	1,1	1,0	1,2	3,0	2,0	2,0	2,0	4,0	2,0	3,0	3,0	4,0	3,0	4,0
iteration_349	3,2	4,0	3,0	0,2	3,0	0,3	0,1	3,1	4,0	0,1	4,0	3,1	3,1	4,0	3,1	0,5	3,1	0,2	0,2	0,2	-1,-1	4,1	-1,-1	4,1	4,3	3,3	3,2	4,1	4,1	3,0	4,1	0,2	4,1	1,4	0,2	1,1	0,2	4,1	4,1	0,2	5,0	1,1	3,0	4,0	5,0	2,0	2,1
iteration_350	0,5	1,2	3,3	-1,-1	3,3	0,5	5,0	3,2	4,0	2,3	4,0	3,2	-1,-1	5,0	0,5	3,0	2,3	3,0	3,0	2,5	3,2	2,2	5,0	6,0	3,3	3,2	0,2	0,3	5,0	0,3	3,1	0,4	3,1	2,2	3,1	0,3	3,3	0,4	3,1	3,1	-1,-1	3,2	4,0	2,2	0,5	0,5	6,0
iteration_351	4,0	0,4	2,1	0,5	2,1	5,0	2,4	-1,-1	5,0	0,2	3,0	0,2	2,4	0,5	2,1	2,2	2,1	1,4	-1,-1	3,0	4,1	2,1	1,1	0,8	4,0	2,1	2,1	2,1	0,5	-1,-1	0,5	-1,-1	0,5	4,0	0,5	1,1	0,1	0,7	0,4	0,7	3,2	3,1	0,3	3,1	0,4	1,2	3,1
iteration_352	0,5	0,5	0,4	0,7	0,9	0,3	0,8	0,4	1,3	0,7	0,4	0,8	0,8	-1,-1	0,4	2,2	0,3	0,4	0,7	0,7	1,0	0,7	0,7	0,5	0,2	2,4	2,0	0,4	0,5	2,0	0,2	0,5	0,2	0,2	0,6	0,0	0,0	0,7	0,7	0,7	0,3	0,5	0,5	0,2	0,4	0,4	0,4
iteration_353	5,5	3,1	0,3	0,4	3,1	2,1	0,2	0,2	0,5	0,3	2,1	0,2	0,4	0,4	0,5	3,2	0,2	2,1	0,2	0,2	0,2	0,2	0,2	0,3	3,2	3,3	0,5	0,5	0,2	0,5	0,3	0,3	0,3	2,0	0,4	0,5	0,1	-1,-1	0,5	0,4	0,4	1,3	-1,-1	1,1	1,2	2,0	0,3
iteration_354	5,0	5,0	-1,-1	0,2	2,0	0,2	5,2	5,2	1,1	5,0	1,1	3,2	5,0	0,5	3,2	2,0	5,2	0,3	0,3	0,3	1,2	1,2	3,1	0,3	0,2	-1,-1	3,0	1,2	3,0	2,0	4,0	4,0	3,2	-1,-1	4,0	-1,-1	-1,-1	1,2	1,2	1,2	2,0	2,0	2,0	2,0	0,4	1,1	4,0
iteration_355	0,3	0,2	0,2	0,7	0,3	3,0	0,4	0,3	5,0	0,5	3,1	0,6	0,3	2,0	0,4	0,2	0,3	2,4	1,4	0,3	5,0	0,3	3,4	0,0	0,4	0,4	0,6	1,4	0,5	-1,-1	1,3	0,1	1,3	4,0	0,7	1,1	0,4	1,0	1,0	1,1	4,0	2,3	2,0	6,0	1,4	3,0	0,3
iteration_356	2,0	3,0	4,0	0,2	4,0	5,0	-1,-1	3,1	5,0	1,1	-1,-1	0,5	3,1	1,3	1,1	0,3	1,1	0,1	8,0	8,0	6,0	1,1	-1,-1	4,0	1,1	1,2	-1,-1	2,1	0,2	2,0	0,2	0,5	0,2	1,1	2,1	0,1	0,4	-1,-1	0,3	0,3	2,1	0,2	2,1	2,1	-1,-1	4,0	2,1
iteration_357	0,2	5,0	1,4	0,6	-1,-1	1,3	-1,-1	1,4	-1,-1	-1,-1	0,2	0,6	1,4	4,1	0,8	0,5	0,6	1,2	1,2	1,2	-1,-1	0,5	0,3	4,4	0,6	0,7	0,6	0,5	0,4	0,2	0,2	2,2	0,3	3,0	0,6	0,3	2,3	0,2	0,5	2,3	0,4	1,2	-1,-1	-1,-1	3,1	5,0	1,3
iteration_358	4,0	0,5	4,0	1,1	4,5	0,2	2,4	1,0	0,2	4,1	2,3	4,1	4,1	0,4	5,0	2,3	-1,-1	0,2	-1,-1	0,1	0,1	-1,-1	0,4	0,5	3,0	3,0	-1,-1	2,0	3,1	3,1	1,1	4,0	4,0	3,0	1,1	3,1	3,0	5,0	3,0	-1,-1	4,0	2,1	5,0	3,0	4,0	4,0	4,0
iteration_359	4,0	0,3	0,3	1,0	4,0	1,4	0,3	1,0	0,5	0,3	3,1	1,0	0,0	2,0	0,3	4,0	1,0	0,7	0,4	1,0	0,2	4,0	0,1	1,0	4,0	4,0	4,3	2,0	5,0	2,0	1,0	0,5	1,0	0,4	1,0	3,0	1,1	1,1	0,7	1,4	4,0	0,2	0,0	4,0	0,4	0,4	0,1
iteration_360	1,1	1,3	0,4	-1,-1	1,1	4,0	0,1	0,3	5,0	1,3	0,4	-1,-1	1,3	-1,-1	-1,-1	1,3	1,3	0,0	4,1	4,1	-1,-1	0,3	0,3	0,6	1,0	1,3	0,6	1,3	0,3	4,0	1,0	2,0	1,3	-1,-1	0,3	2,0	1,3	2,0	1,3	2,0	0,0	0,3	5,3	0,3	0,4	0,0	6,0
iteration_361	1,1	-1,-1	1,1	2,3	4,0	-1,-1	0,4	3,0	5,0	1,3	0,5	1,3	0,4	1,2	3,0	0,5	3,0	0,3	0,3	0,3	2,0	0,8	0,3	1,3	1,3	1,2	2,3	1,3	3,0	3,0	0,3	0,4	2,3	0,2	3,0	1,0	2,0	0,3	0,7	0,7	5,0	1,2	2,0	1,2	0,4	0,4	3,0
iteration_362	0,4	0,2	0,1	-1,-1	0,5	-1,-1	0,2	0,1	5,0	0,2	4,0	0,2	0,2	5,0	0,2	2,1	0,1	-1,-1	2,2	2,2	0,1	1,1	3,1	0,1	2,2	0,1	2,0	0,2	0,5	2,0	0,4	0,5	0,3	0,4	2,2	1,1	0,6	0,2	0,2	0,2	0,4	0,4	0,3	0,3	-1,-1	0,6	0,5
iteration_363	0,4	4,0	2,3	3,3	2,1	4,1	3,3	5,0	0,2	5,0	0,2	-1,-1	2,3	0,2	5,0	0,5	2,3	0,4	3,1	4,3	2,1	0,4	2,1	2,0	3,0	2,1	3,0	-1,-1	4,0	2,2	3,3	-1,-1	3,0	5,0	5,0	5,0	3,0	2,1	-1,-1	2,1	0,5	6,0	3,4	3,1	-1,-1	5,0	4,0
iteration_364	-1,-1	5,0	3,4	-1,-1	2,0	0,5	0,4	0,1	0,5	-1,-1	5,0	0,4	0,4	0,3	3,2	2,3	0,4	0,3	0,7	0,3	0,9	0,0	0,4	-1,-1	0,5	3,3	2,2	0,4	0,3	1,4	0,5	1,2	0,2	1,0	0,5	0,6	1,0	1,2	1,2	1,2	2,2	1,3	1,2	-1,-1	0,5	0,5	1,2
iteration_365	4,0	0,5	3,5	4,3	1,5	0,5	0,8	7,0	3,0	0,8	1,2	0,8	3,3	2,3	7,0	4,0	7,0	0,4	0,9	0,4	7,0	0,5	1,5	0,6	6,0	5,0	0,3	0,5	4,0	0,4	4,2	0,2	4,2	1,0	0,2	0,2	0,4	4,2	4,2	0,2	5,0	0,0	2,0	2,0	2,0	3,0	2,2
iteration_366	1,2	-1,-1	1,2	3,2	1,2	3,2	0,4	0,4	4,0	3,2	-1,-1	0,4	-1,-1	0,3	0,4	5,0	-1,-1	3,2	0,4	0,4	2,2	-1,-1	0,4	3,3	2,2	3,2	2,2	3,1	0,5	0,5	0,3	-1,-1	0,4	4,0	0,4	0,3	0,6	2,3	1,1	1,1	3,1	0,1	0,2	0,2	0,3	0,2	1,1
iteration_367	0,3	1,1	1,2	0,5	1,1	1,2	0,4	1,2	5,0	1,2	0,4	0,4	1,2	1,1	0,4	0,3	0,4	1,2	1,2	-1,-1	5,0	0,6	0,2	0,3	0,5	0,2	-1,-1	0,5	3,2	4,0	0,5	1,3	3,2	5,0	3,2	0,2	3,3	3,3	0,5	1,2	2,2	2,2	2,2	4,0	0,5	3,5	0,5
iteration_368	3,2	-1,-1	0,6	6,0	3,1	0,3	3,4	3,2	0,4	3,4	3,2	3,2	3,4	3,1	0,4	5,0	3,2	3,3	0,4	0,4	3,4	6,0	3,2	3,4	6,0	6,0	2,4	3,2	3,1	2,0	3,2	0,3	6,0	0,5	6,0	4,0	3,1	3,1	3,1	3,2	0,5	3,3	3,3	3,2	1,0	0,2	3,1
iteration_369	0,2	3,1	3,1	4,0	0,2	2,0	2,1	2,1	1,2	5,0	2,3	2,1	2,1	1,4	5,0	3,2	2,1	2,0	-1,-1	-1,-1	2,2	0,4	2,1	2,4	3,2	3,2	2,2	3,0	2,0	0,3	-1,-1	-1,-1	2,0	1,1	2,0	0,3	1,0	2,2	1,0	1,0	-1,-1	2,1	2,0	0,1	4,0	5,0	1,0
iteration_370	0,5	4,0	0,0	0,6	4,0	2,0	0,1	0,5	5,0	0,1	4,0	0,5	0,1	5,0	0,5	0,5	0,5	0,1	0,0	2,0	1,0	4,5	0,0	-1,-1	0,0	0,10	0,5	2,1	0,3	2,0	0,1	2,3	0,6	3,1	0,6	2,1	-1,-1	2,5	2,1	2,5	0,5	0,2	0,2	0,2	5,0	0,1	2,1
iteration_371	3,0	1,3	0,3	3,3	1,0	2,3	0,3	3,0	-1,-1	0,3	-1,-1	3,3	3,0	0,3	0,6	0,5	3,0	0,3	2,3	0,3	0,0	3,3	6,0	3,0	0,6	0,6	0,5	3,2	0,4	0,5	0,5	2,2	3,1	0,5	3,3	0,2	0,3	3,2	1,1	3,2	1,1	3,2	4,0	-1,-1	4,1	4,3	3,1
iteration_372	-1,-1	4,1	0,2	0,5	4,1	0,2	0,5	0,2	5,0	0,2	3,1	0,5	0,2	5,0	0,2	4,0	0,5	0,3	0,6	0,3	5,1	0,5	3,1	5,1	-1,-1	2,1	2,1	1,4	0,2	-1,-1	1,1	4,0	-1,-1	0,0	0,5	0,3	2,1	3,0	-1,-1	3,0	1,2	0,6	1,4	0,4	1,0	0,2	3,0
iteration_373	0,3	0,4	0,4	3,1	-1,-1	0,4	0,4	0,2	2,2	0,4	3,0	0,2	3,1	5,0	0,2	0,3	0,2	0,4	0,2	0,6	-1,-1	0,1	3,1	4,0	0,3	0,3	0,2	4,1	3,1	0,4	7,0	0,2	-1,-1	-1,-1	7,0	7,0	0,3	4,2	4,2	0,1	-1,-1	5,0	4,0	5,0	3,0	2,0	-1,-1
iteration_374	4,1	0,4	4,2	0,4	-1,-1	2,1	0,3	0,3	0,5	4,3	5,0	4,3	0,3	4,0	4,3	3,0	-1,-1	-1,-1	2,1	2,2	0,3	8,0	1,3	0,2	1,3	6,0	1,3	3,1	0,3	4,0	3,0	0,3	0,1	0,3	3,3	1,0	0,3	0,2	0,1	0,3	2,0	0,5	2,2	0,2	1,0	0,2	0,2
iteration_375	0,4	0,2	0,4	0,0	0,4	0,5	0,3	0,3	5,0	0,3	-1,-1	0,3	0,1	3,0	0,1	3,0	0,3	5,0	0,3	0,3	5,3	3,3	1,0	0,0	3,1	0,1	0,1	0,2	0,3	4,0	0,0	2,2	-1,-1	5,0	0,2	2,0	2,2	0,4	2,3	0,4	3,0	2,0	2,0	2,0	0,3	2,2	-1,-1
iteration_376	-1,-1	0,5	1,1	-1,-1	-1,-1	2,1	1,3	0,3	3,0	0,4	-1,-1	0,3	1,2	-1,-1	0,4	3,0	-1,-1	3,0	3,0	1,1	0,1	0,1	-1,-1	6,0	0,1	0,3	3,3	0,4	2,2	1,4	-1,-1	2,1	2,1	2,2	0,5	-1,-1	2,1	2,1	0,2	2,1	5,0	0,5	5,3	5,2	3,0	3,2	0,2
iteration_377	4,1	2,0	4,0	1,1	0,1	-1,-1	1,0	4,1	1,2	5,0	-1,-1	5,0	0,1	2,0	0,1	0,2	4,1	0,1	-1,-1	0,1	4,2	6,0	-1,-1	0,6	0,0	0,2	0,1	0,5	1,3	0,4	0,4	2,2	-1,-1	5,0	0,4	0,7	-1,-1	2,1	-1,-1	2,1	2,3	2,3	0,6	0,6	0,2	3,2	0,5
iteration_378	0,4	5,0	4,4	0,2	1,0	4,0	4,0	4,0	1,2	4,2	2,0	0,4	4,2	0,5	4,0	5,0	4,0	7,0	3,0	1,0	0,2	1,0	1,4	0,7	3,0	-1,-1	2,0	0,2	0,2	0,5	0,2	5,0	0,2	2,0	0,4	2,2	5,0	0,0	5,2	5,0	1,1	1,2	0,3	2,0	2,3	1,3	5,2
iteration_379	3,0	0,3	3,1	4,0	-1,-1	2,2	7,0	3,0	0,5	4,1	2,3	0,1	7,0	5,0	-1,-1	0,4	7,0	-1,-1	5,0	3,2	0,1	2,1	0,4	5,0	0,4	0,1	0,1	5,0	0,2	0,5	4,0	0,3	4,0	-1,-1	4,0	4,5	3,2	4,1	4,2	4,2	3,0	4,2	6,0	1,2	4,0	5,0	2,0
iteration_380	-1,-1	4,0	2,0	-1,-1	2,0	-1,-1	-1,-1	1,0	5,0	4,0	1,1	-1,-1	4,0	5,0	4,0	0,4	3,0	2,0	3,0	-1,-1	2,0	2,0	0,1	6,0	-1,-1	2,2	2,2	2,0	3,0	0,3	2,0	2,3	2,0	4,0	2,0	1,0	3,0	3,0	2,0	-1,-1	2,0	1,0	3,0	1,0	0,5	0,3	4,0
iteration_381	3,2	1,1	-1,-1	2,1	0,3	3,0	2,2	2,2	-1,-1	2,2	4,1	-1,-1	0,3	0,4	0,3	4,0	2,1	0,2	0,2	5,0	5,0	4,2	0,3	0,3	2,2	2,1	-1,-1	4,0	2,1	1,2	4,0	2,2	2,1	0,2	2,1	2,2	0,6	4,0	-1,-1	0,3	3,0	0,3	0,2	3,1	0,2	0,2	-1,-1
iteration_382	5,0	0,4	-1,-1	-1,-1	2,1	1,0	0,0	0,2	1,2	3,1	4,0	0,2	-1,-1	3,0	0,1	0,2	3,0	-1,-1	1,0	-1,-1	1,1	4,1	0,1	1,1	-1,-1	0,1	0,2	-1,-1	0,2	3,0	2,1	-1,-1	-1,-1	1,3	2,1	1,1	1,1	1,1	1,1	1,1	5,0	3,0	5,0	5,0	2,3	3,0	3,0
iteration_383	2,0	2,2	2,0	-1,-1	2,2	0,4	2,3	0,3	2,2	4,0	-1,-1	0,3	5,1	1,2	4,0	1,4	2,3	0,6	2,1	0,4	2,0	1,3	1,3	0,2	2,4	3,0	3,0	2,3	2,3	4,0	2,3	3,0	2,3	4,0	4,0	4,0	2,3	4,0	1,3	4,0	4,0	6,0	2,0	4,0	2,1	4,1	-1,-1
iteration_384	0,5	-1,-1	0,2	0,0	3,3	4,0	-1,-1	0,0	-1,-1	0,2	1,4	0,2	0,2	1,4	-1,-1	2,0	0,2	0,2	0,0	0,2	0,0	0,4	1,2	-1,-1	1,0	1,2	1,0	0,5	2,0	2,0	2,0	3,1	0,5	3,0	2,0	1,0	3,0	0,1	-1,-1	-1,-1	0,3	3,0	3,1	3,2	4,0	2,0	6,0
iteration_385	2,3	2,0	0,3	0,6	3,0	4,0	0,5	0,5	3,0	0,2	1,3	0,2	0,4	4,0	0,2	0,4	0,5	3,2	3,3	3,3	2,3	0,3	0,5	4,4	0,4	0,2	0,2	0,5	0,3	4,0	0,5	3,1	0,3	0,3	0,6	4,1	0,2	0,3	3,1	0,2	3,2	0,4	0,2	0,6	2,0	0,0	0,1
iteration_386	1,2	0,5	-1,-1	6,0	1,5	1,3	4,2	4,2	5,0	4,2	4,1	4,2	4,2	0,4	4,5	3,0	-1,-1	-1,-1	4,3	0,5	-1,-1	3,2	4,2	4,2	7,0	0,5	3,5	4,0	5,0	4,1	6,0	-1,-1	3,0	0,2	3,0	4,1	5,0	3,0	-1,-1	4,0	1,1	2,2	2,1	3,0	0,3	-1,-1	4,0
iteration_387	0,5	0,5	0,5	0,5	0,5	0,3	0,5	0,2	2,1	0,2	2,0	0,5	0,2	0,5	-1,-1	3,2	0,5	-1,-1	0,6	0,6	0,2	0,1	2,1	0,1	3,4	0,6	3,4	1,4	0,2	1,0	1,1	2,3	0,5	2,2	0,5	0,1	1,0	2,1	0,7	2,4	3,0	2,1	1,1	3,0	0,2	0,4	1,4
iteration_388	-1,-1	5,0	3,0	2,5	4,1	5,0	2,5	4,0	1,2	4,0	1,1	-1,-1	1,5	0,2	1,5	2,2	1,5	4,0	-1,-1	5,0	3,0	3,0	3,0	0,6	2,5	0,7	-1,-1	0,5	3,0	0,4	2,0	0,4	-1,-1	5,0	1,5	0,0	2,2	0,7	0,7	2,2	5,0	0,5	5,5	0,4	1,4	6,0	-1,-1
iteration_389	2,0	0,2	0,1	3,0	2,1	0,3	1,1	1,0	0,5	1,1	5,0	1,0	1,0	4,1	-1,-1	5,0	1,1	0,2	1,2	1,2	-1,-1	4,0	-1,-1	5,0	5,0	1,1	2,0	-1,-1	2,0	5,0	1,0	5,0	3,0	-1,-1	-1,-1	2,0	3,0	3,0	0,7	-1,-1	0,4	2,1	-1,-1	0,2	4,1	7,0	1,1
iteration_390	0,4	2,0	1,4	2,0	1,0	0,5	1,4	2,0	5,0	2,0	4,0	1,4	2,0	3,1	2,0	0,3	2,0	0,8	0,5	2,4	-1,-1	2,0	1,4	1,1	-1,-1	1,2	-1,-1	-1,-1	-1,-1	3,2	-1,-1	1,3	1,0	0,5	1,0	-1,-1	2,0	1,0	1,0	1,0	2,0	1,2	3,0	1,0	0,3	-1,-1	2,0
iteration_391	0,5	4,0	0,3	1,2	4,3	3,1	0,5	1,0	5,0	1,3	5,0	0,5	-1,-1	1,2	0,2	4,0	1,3	0,3	3,3	0,4	-1,-1	4,2	-1,-1	1,0	2,0	2,0	2,0	2,0	0,3	2,0	1,2	3,0	1,1	1,1	1,2	3,0	3,0	1,1	2,0	2,0	3,0	-1,-1	1,0	1,0	2,0	2,0	2,0
iteration_392	0,2	0,9	-1,-1	1,1	4,1	0,3	1,1	1,1	1,3	1,1	4,1	1,1	0,2	0,5	1,1	0,3	1,1	0,1	1,0	0,4	1,1	1,1	1,1	-1,-1	-1,-1	0,4	1,0	1,1	2,0	2,0	2,0	0,2	2,0	0,4	1,1	2,0	1,1	-1,-1	1,1	1,1	3,0	1,2	1,0	1,0	-1,-1	1,2	-1,-1
iteration_393	0,5	2,2	2,3	1,3	0,4	2,0	1,3	2,3	2,2	1,3	4,0	0,5	1,3	-1,-1	2,3	4,0	3,0	-1,-1	1,0	0,3	2,3	1,3	3,0	1,1	2,3	4,0	-1,-1	5,0	0,4	0,4	4,3	4,0	4,3	-1,-1	1,3	0,4	0,3	8,0	4,3	4,0	4,0	0,4	0,3	0,3	0,4	0,2	0,6
iteration_394	0,3	2,3	0,3	2,5	-1,-1	1,2	0,8	2,3	4,0	-1,-1	0,2	2,3	2,3	5,0	2,3	0,5	2,0	1,3	-1,-1	0,5	3,0	-1,-1	2,1	-1,-1	2,0	0,3	2,5	-1,-1	4,0	1,2	2,0	2,0	2,5	0,2	2,0	1,0	-1,-1	-1,-1	3,0	1,5	0,2	2,0	2,2	2,2	4,0	3,0	3,0
iteration_395	3,1	4,0	1,1	0,5	6,0	4,0	1,1	1,1	0,5	0,2	1,1	0,5	1,1	3,0	0,5	1,2	1,4	1,1	4,0	3,1	1,5	1,3	1,1	4,0	0,3	1,4	-1,-1	1,4	3,1	1,2	-1,-1	4,0	0,5	0,2	1,1	4,0	1,4	3,4	1,4	1,1	0,5	1,0	1,5	1,0	3,0	1,0	2,0
iteration_396	-1,-1	1,2	0,4	1,3	-1,-1	1,3	0,5	0,5	2,0	0,2	1,1	0,5	1,2	1,2	0,5	2,0	1,2	0,5	0,5	0,6	0,3	0,4	1,2	1,2	0,2	2,3	2,2	0,3	2,0	0,5	1,3	0,4	1,0	0,5	1,3	1,2	0,2	0,2	1,2	0,2	1,3	1,3	2,0	0,6	0,2	-1,-1	1,0
iteration_397	1,3	2,0	3,0	0,6	-1,-1	5,0	2,2	-1,-1	3,0	1,4	3,2	1,4	-1,-1	1,0	2,4	1,2	2,4	6,0	3,0	1,2	1,2	0,6	0,6	2,0	3,0	1,4	3,0	0,4	0,5	4,0	0,6	-1,-1	0,6	2,1	8,0	2,2	0,7	0,4	0,4	0,7	-1,-1	-1,-1	0,2	2,4	5,0	4,0	0,7
iteration_398	5,0	2,3	6,0	2,3	-1,-1	1,2	4,3	-1,-1	4,0	2,3	4,1	2,3	2,3	-1,-1	4,3	0,5	4,0	4,2	5,0	4,2	6,0	0,4	0,4	2,0	0,8	4,5	0,3	5,0	0,4	0,3	3,1	2,0	2,3	4,0	2,1	0,2	3,0	1,3	1,3	-1,-1	4,0	2,1	4,1	0,1	-1,-1	2,3	0,0
iteration_399	3,2	0,5	0,3	1,5	3,1	1,1	0,7	1,1	0,3	0,6	-1,-1	1,2	0,7	2,0	-1,-1	2,1	1,1	0,6	1,2	0,6	0,4	0,4	1,2	0,5	2,5	0,2	2,1	2,0	0,5	4,0	1,5	2,2	1,5	0,5	1,0	2,0	0,5	3,0	2,5	2,5	5,0	1,3	0,3	5,3	1,2	0,4	2,0
iteration_400	0,3	0,5	0,1	0,2	-1,-1	4,0	0,2	0,2	-1,-1	0,1	-1,-1	0,2	0,2	5,0	0,1	5,0	0,2	2,1	2,1	2,1	1,1	0,1	0,1	5,1	3,0	3,0	0,4	3,1	4,1	0,2	0,2	0,4	3,1	3,1	3,1	0,3	3,1	3,1	0,4	3,3	0,2	-1,-1	0,1	0,3	0,5	0,3	0,1
iteration_401	3,2	2,2	3,2	3,1	2,2	0,4	0,3	3,2	5,0	0,3	4,1	0,3	3,2	0,3	3,2	3,0	3,1	0,2	0,5	0,4	7,0	0,2	4,1	3,2	0,9	3,0	6,0	3,1	0,5	3,0	0,5	0,5	0,2	0,5	0,5	3,1	0,3	0,4	0,3	0,3	2,0	0,6	1,2	1,2	5,0	-1,-1	1,1
iteration_402	1,1	-1,-1	2,0	0,1	1,1	1,3	1,1	1,1	0,5	1,1	0,4	-1,-1	1,0	2,3	1,0	0,2	1,1	0,4	1,3	0,4	1,2	1,4	1,0	2,0	1,2	0,0	-1,-1	4,0	0,2	3,0	4,1	5,0	0,1	2,0	4,1	6,0	0,0	2,0	3,1	2,1	1,2	1,1	2,0	1,1	0,2	-1,-1	1,0
iteration_403	0,2	1,0	0,0	0,4	0,2	7,0	0,3	0,3	5,0	0,1	-1,-1	0,1	0,3	0,2	0,3	1,4	0,3	-1,-1	1,3	1,0	-1,-1	0,1	0,0	0,1	0,7	0,7	1,0	0,3	4,1	-1,-1	-1,-1	0,5	0,1	2,1	4,0	1,1	0,6	-1,-1	0,1	0,5	4,1	2,0	2,1	6,0	3,0	2,1	-1,-1
iteration_404	0,3	0,2	0,4	0,2	0,1	1,4	0,1	0,5	0,4	0,5	3,2	0,1	0,5	1,2	0,1	5,0	0,5	1,0	1,0	0,4	0,4	3,0	0,3	0,4	3,0	3,1	2,0	0,5	0,4	0,5	0,7	4,1	0,7	0,4	0,2	0,6	4,5	0,6	4,5	0,6	-1,-1	0,4	2,2	2,2	0,4	0,4	6,0
iteration_405	-1,-1	0,4	1,4	2,1	1,4	1,2	0,5	1,1	4,0	3,0	1,3	1,1	3,0	0,4	3,0	1,1	3,0	0,3	-1,-1	1,1	2,0	0,4	2,0	1,2	2,1	1,1	3,0	4,0	-1,-1	1,1	2,1	3,2	-1,-1	5,0	2,1	3,0	-1,-1	3,2	5,0	5,0	0,3	4,1	4,1	0,3	3,1	4,1	5,1
iteration_406	4,0	0,2	2,2	4,0	2,0	0,4	3,2	1,2	1,3	3,0	1,2	3,0	3,0	3,1	1,2	0,4	3,2	0,2	3,4	0,2	-1,-1	2,2	2,2	2,1	-1,-1	0,3	0,3	1,3	3,0	2,3	1,0	3,2	4,0	3,2	4,0	3,0	1,2	3,2	-1,-1	6,0	3,1	4,0	6,0	1,1	2,2	2,2	0,4
iteration_407	0,2	1,1	1,1	-1,-1	0,2	0,4	-1,-1	3,1	3,0	-1,-1	1,3	2,0	4,0	0,5	4,0	3,0	1,1	0,3	0,3	0,3	1,1	1,3	1,3	-1,-1	3,0	5,0	4,0	4,0	5,0	0,2	2,0	0,3	5,0	0,3	5,0	1,1	1,1	1,2	4,1	0,4	3,2	4,1	4,2	7,0	0,4	-1,-1	0,3
iteration_408	3,0	2,0	1,0	0,3	1,0	5,0	1,0	1,3	0,2	0,4	3,2	0,0	1,0	0,4	-1,-1	3,0	1,0	4,0	5,0	5,0	1,0	3,0	0,2	0,4	1,3	2,3	3,0	0,3	5,0	-1,-1	-1,-1	0,5	5,3	5,0	-1,-1	5,0	0,5	0,5	5,3	0,5	0,2	-1,-1	3,2	3,0	0,2	3,1	3,2
iteration_409	0,5	2,0	1,0	0,3	1,5	2,0	0,1	0,2	-1,-1	1,1	5,0	0,2	0,2	2,0	1,2	-1,-1	0,1	0,1	-1,-1	-1,-1	1,0	4,2	1,0	0,0	-1,-1	1,0	0,2	1,1	-1,-1	-1,-1	0,6	3,0	1,1	2,1	0,2	0,3	1,0	-1,-1	-1,-1	-1,-1	1,2	0,2	0,3	1,1	0,4	2,4	1,2
iteration_410	2,3	2,0	3,0	6,0	3,0	-1,-1	6,0	5,0	2,0	-1,-1	0,5	0,4	6,0	2,0	5,0	4,0	5,0	4,2	4,2	2,2	6,0	1,1	1,1	4,0	8,0	1,0	8,0	5,0	2,0	2,0	1,0	4,0	6,0	1,2	3,0	1,0	5,0	5,0	5,0	-1,-1	5,0	2,0	3,0	4,0	2,0	1,2	3,0
iteration_411	5,0	0,2	5,2	4,0	5,2	0,3	-1,-1	2,2	3,0	7,0	4,0	0,0	2,2	0,4	2,2	0,4	7,0	5,1	5,1	2,1	0,2	8,0	3,0	2,0	2,4	2,0	2,0	2,0	2,2	2,1	0,2	4,0	2,0	-1,-1	2,0	0,1	1,0	3,0	3,0	3,0	4,1	2,2	2,1	2,1	0,5	-1,-1	1,1
iteration_412	0,5	-1,-1	0,5	-1,-1	0,4	-1,-1	0,3	1,2	2,0	0,3	2,0	1,2	1,2	-1,-1	0,7	2,0	0,3	0,2	0,2	0,2	2,0	1,2	-1,-1	4,0	0,2	0,2	2,0	1,1	-1,-1	0,5	2,1	0,5	-1,-1	-1,-1	-1,-1	0,6	0,4	1,1	0,4	1,1	4,0	3,1	2,1	5,0	0,2	3,0	0,5
iteration_413	5,0	0,4	4,3	1,1	1,1	0,4	1,3	1,3	4,0	4,1	-1,-1	-1,-1	5,0	4,0	1,3	1,0	1,3	0,5	0,5	-1,-1	1,3	2,0	8,0	5,0	0,3	1,0	1,0	0,5	0,5	0,4	0,5	0,3	0,8	2,0	1,4	0,5	0,6	0,6	0,5	0,5	0,3	0,4	0,2	0,5	1,3	1,0	0,4
iteration_414	0,5	3,0	1,3	0,5	2,3	0,2	0,4	1,1	2,1	0,4	-1,-1	1,4	1,4	2,0	0,7	0,5	1,1	0,2	0,4	0,4	1,1	2,4	4,0	2,0	0,7	0,7	0,7	-1,-1	3,1	1,2	3,4	4,1	3,4	2,3	-1,-1	4,0	7,0	7,0	4,4	7,0	4,0	0,2	4,3	-1,-1	3,0	-1,-1	7,0
iteration_415	4,0	-1,-1	2,2	2,3	2,2	4,1	0,5	0,5	0,2	2,3	0,3	0,5	-1,-1	3,0	0,5	1,4	0,5	0,4	0,4	0,4	0,3	-1,-1	-1,-1	0,2	0,7	-1,-1	1,2	2,1	2,0	2,0	-1,-1	0,2	0,4	0,4	2,3	-1,-1	0,1	0,3	0,3	0,3	-1,-1	0,3	0,0	0,4	5,0	2,4	0,0
iteration_416	1,3	4,0	0,3	2,1	5,0	0,5	0,4	0,1	4,0	0,4	0,1	0,4	0,4	3,0	0,4	-1,-1	0,1	0,5	0,5	0,5	-1,-1	0,1	0,3	2,3	2,3	0,4	2,1	4,0	0,2	2,0	2,4	0,3	2,4	3,0	2,1	1,4	-1,-1	2,1	-1,-1	2,1	1,4	4,0	3,0	3,0	0,4	2,4	2,4
iteration_417	0,5	4,0	2,5	0,5	2,5	0,3	0,9	2,1	0,2	0,6	-1,-1	2,1	-1,-1	3,0	0,9	4,0	0,9	0,7	-1,-1	-1,-1	2,2	-1,-1	2,2	4,0	2,5	2,4	2,5	0,3	1,4	1,2	0,5	0,5	1,1	0,3	-1,-1	0,6	1,2	-1,-1	1,3	1,3	0,5	0,4	0,6	0,2	0,4	2,3	0,4
iteration_418	3,0	-1,-1	4,0	5,0	4,0	5,0	3,0	5,0	5,0	6,0	1,0	6,0	5,0	4,1	3,0	0,2	3,0	3,0	5,0	3,0	2,0	3,0	4,0	-1,-1	2,0	-1,-1	2,2	4,0	-1,-1	2,1	2,0	0,3	0,0	0,4	2,0	-1,-1	3,2	2,2	3,2	3,1	-1,-1	2,0	2,5	-1,-1	0,2	0,0	0,7
iteration_419	-1,-1	0,5	2,1	0,3	2,1	3,2	0,2	0,3	4,0	2,1	2,2	-1,-1	0,3	5,0	0,2	-1,-1	0,3	0,3	3,1	3,1	2,1	2,2	4,0	3,1	1,1	2,1	1,1	0,3	0,4	-1,-1	0,3	5,0	0,3	4,0	0,5	0,4	1,1	1,1	4,2	1,1	0,4	4,2	4,3	-1,-1	0,5	5,0	4,1
iteration_420	1,4	0,5	1,4	0,2	1,1	1,1	4,0	-1,-1	2,3	1,2	4,0	1,2	0,4	3,0	0,4	2,0	1,2	1,2	0,5	0,5	1,3	4,0	3,2	3,4	1,0	1,4	1,4	0,4	2,0	0,3	0,2	2,0	2,2	1,2	0,2	0,2	0,2	0,2	2,0	4,0	-1,-1	1,0	0,4	0,0	2,3	2,2	0,2
iteration_421	0,2	3,2	0,3	8,0	0,3	2,0	5,1	3,2	1,3	3,2	0,4	5,1	5,1	-1,-1	3,2	2,1	3,1	6,0	6,0	1,1	4,0	5,0	5,4	5,1	0,3	3,1	0,3	-1,-1	5,0	3,0	8,0	0,5	8,0	2,2	7,0	6,0	3,4	3,1	3,4	5,4	0,2	7,0	5,1	5,1	5,0	1,2	0,5
iteration_422	-1,-1	5,0	3,0	-1,-1	4,0	1,3	1,2	4,0	1,3	1,0	0,2	1,2	5,0	3,0	1,2	0,4	1,2	2,0	0,5	1,2	-1,-1	0,3	1,1	4,0	-1,-1	1,1	0,3	-1,-1	1,2	0,5	-1,-1	0,4	0,3	1,1	4,0	0,3	-1,-1	0,4	0,5	0,3	3,2	3,1	6,0	0,3	1,4	1,1	3,3
iteration_423	2,2	-1,-1	0,4	-1,-1	-1,-1	-1,-1	-1,-1	1,2	1,4	0,4	2,0	0,4	1,2	5,0	0,4	2,0	0,4	0,6	1,0	1,4	3,0	1,2	1,2	5,0	0,2	2,2	0,2	2,0	0,5	1,0	1,3	0,2	1,3	5,0	1,2	1,3	1,1	1,1	1,1	1,1	4,0	1,2	5,0	-1,-1	0,4	1,1	1,1
iteration_424	4,0	-1,-1	2,0	6,0	6,0	4,0	-1,-1	1,0	5,0	3,0	4,0	7,0	7,0	4,0	-1,-1	0,4	-1,-1	8,0	8,0	8,0	2,0	4,0	4,0	6,0	1,1	0,1	1,3	5,0	-1,-1	1,1	6,0	0,4	1,0	2,1	6,0	2,0	0,3	1,1	0,1	1,3	0,5	1,1	0,6	1,4	0,4	2,2	0,4
iteration_425	3,0	0,3	2,3	1,1	2,3	0,4	2,1	3,0	1,1	2,1	4,0	3,0	0,4	1,4	-1,-1	0,2	0,4	2,1	0,4	0,2	2,1	4,0	1,0	1,3	-1,-1	2,0	0,3	2,1	1,2	5,0	2,2	-1,-1	1,1	0,4	3,0	5,0	1,1	3,0	2,1	2,1	0,4	1,2	1,1	0,5	0,4	0,3	2,0
iteration_426	0,3	2,3	2,1	-1,-1	-1,-1	3,1	2,1	2,1	2,0	0,1	1,4	2,0	0,1	0,2	4,0	0,5	0,1	3,1	0,2	-1,-1	1,1	1,0	-1,-1	0,1	2,3	2,3	2,2	5,0	3,0	2,0	1,0	1,3	7,0	-1,-1	3,0	1,0	3,0	2,3	3,0	3,0	4,0	2,0	-1,-1	2,0	0,3	4,1	3,0
iteration_427	0,5	-1,-1	0,6	0,4	2,1	5,0	0,8	0,2	2,0	0,6	-1,-1	0,8	0,6	4,0	0,8	0,5	0,2	5,4	5,4	5,4	0,0	3,4	-1,-1	1,2	0,7	0,6	0,7	-1,-1	4,0	-1,-1	0,0	-1,-1	4,4	5,0	4,0	1,0	4,2	4,2	0,5	4,2	5,0	-1,-1	5,0	8,0	0,3	2,0	5,0
iteration_428	5,0	4,0	5,0	4,5	5,0	3,0	1,5	1,5	4,0	5,0	0,4	1,5	5,0	2,3	8,0	1,0	8,0	1,0	3,5	0,5	2,5	1,0	0,9	6,0	5,0	4,0	5,0	0,5	4,1	2,1	0,1	5,0	4,5	2,0	0,1	0,2	7,0	7,0	3,5	2,5	3,2	1,0	0,2	4,0	3,0	1,0	4,2
iteration_429	2,3	3,0	4,0	0,4	1,3	1,1	-1,-1	2,2	4,0	-1,-1	-1,-1	2,2	2,2	2,0	2,2	0,4	2,2	2,1	-1,-1	3,0	4,2	0,6	-1,-1	4,0	-1,-1	2,1	2,3	0,3	0,2	0,4	0,4	3,0	-1,-1	0,3	0,2	0,4	0,2	-1,-1	0,2	0,2	0,5	0,2	-1,-1	0,6	5,0	2,3	0,4
iteration_430	1,4	5,0	0,5	0,6	3,4	2,0	0,3	0,8	0,4	-1,-1	4,0	-1,-1	0,8	-1,-1	0,8	0,5	0,5	1,2	1,1	1,1	0,7	-1,-1	-1,-1	0,8	0,9	0,9	0,4	0,3	0,4	4,0	-1,-1	1,3	0,2	1,1	0,5	4,1	0,5	1,0	0,3	0,5	1,4	1,1	1,4	1,4	4,0	4,1	0,7
iteration_431	3,0	0,5	1,1	0,2	1,4	1,0	0,1	1,0	0,5	0,1	0,2	1,2	0,1	1,1	1,2	3,0	0,1	-1,-1	0,1	0,1	1,2	1,2	0,2	0,1	1,2	2,0	2,2	0,3	0,4	3,0	0,2	2,2	0,2	1,3	0,2	0,0	0,4	2,0	0,4	2,0	0,3	1,2	0,2	0,5	1,4	1,4	0,4
iteration_432	3,0	3,0	3,0	2,5	6,0	3,0	0,5	2,0	1,4	-1,-1	2,0	3,5	2,0	1,4	3,5	0,4	2,0	2,0	1,3	2,5	3,0	4,0	1,5	2,4	0,9	0,5	3,4	0,5	4,0	0,5	2,5	3,2	2,0	1,1	2,0	0,6	5,0	0,2	0,2	2,2	2,0	0,1	1,1	-1,-1	0,3	1,3	2,1
iteration_433	-1,-1	0,1	4,0	2,0	4,1	3,0	-1,-1	2,0	2,1	-1,-1	0,4	6,0	0,0	5,0	2,0	5,0	2,0	-1,-1	1,0	2,0	0,1	2,0	4,4	-1,-1	4,0	-1,-1	1,0	2,0	2,1	0,4	0,1	1,1	0,1	-1,-1	2,0	0,1	0,2	4,0	0,1	1,1	5,0	2,0	4,0	6,0	2,1	0,1	0,1
iteration_434	0,4	4,0	2,0	1,2	2,0	0,5	-1,-1	-1,-1	4,0	-1,-1	1,1	2,2	2,2	1,0	2,2	0,4	2,2	0,2	1,3	1,3	3,0	0,3	2,1	3,0	0,3	0,3	0,5	0,4	3,0	2,3	1,2	0,2	-1,-1	0,2	2,2	1,3	2,0	0,2	2,0	2,2	2,2	0,9	0,2	2,0	-1,-1	0,4	2,2
iteration_435	1,1	2,1	3,0	4,2	-1,-1	0,4	1,2	-1,-1	2,2	2,2	0,4	-1,-1	5,0	0,2	1,2	1,1	6,0	0,4	1,2	0,4	4,2	0,6	-1,-1	4,2	0,3	1,1	1,1	0,5	-1,-1	0,2	0,3	2,0	4,3	5,0	0,3	0,4	1,3	5,0	1,3	-1,-1	1,3	2,2	1,2	0,5	1,3	3,0	-1,-1
iteration_436	2,1	5,0	3,0	0,0	3,0	0,1	1,0	2,0	4,0	2,0	2,2	1,0	2,0	3,0	-1,-1	0,2	1,0	-1,-1	1,0	1,1	1,0	1,2	0,2	-1,-1	0,2	-1,-1	1,2	0,4	1,0	0,5	1,0	5,0	0,4	-1,-1	1,4	0,4	2,4	3,0	2,0	3,0	0,4	3,4	-1,-1	0,7	-1,-1	4,0	0,7
iteration_437	1,4	4,0	1,4	0,1	4,0	4,1	1,0	0,4	4,0	0,4	0,3	0,4	1,0	0,3	0,4	-1,-1	1,0	0,1	5,0	1,1	1,0	0,0	0,0	0,3	3,0	3,0	-1,-1	0,3	0,1	3,2	0,0	0,4	0,3	2,0	0,0	3,0	0,0	0,4	0,3	0,4	2,3	1,0	0,3	3,0	0,5	1,4	0,3
iteration_438	0,2	4,0	3,0	-1,-1	1,2	0,3	0,3	0,1	4,0	-1,-1	5,0	3,1	3,1	2,0	3,1	3,0	2,0	0,4	0,5	0,5	2,0	5,0	6,0	1,1	4,0	1,1	4,0	4,1	1,3	2,3	5,0	4,0	4,3	0,4	5,0	3,0	7,0	3,3	3,3	1,3	3,1	1,2	3,2	4,0	0,5	0,4	4,2
iteration_439	5,0	2,0	5,0	1,0	2,0	0,1	-1,-1	4,0	1,2	4,0	0,5	1,0	5,0	0,4	2,0	0,5	2,0	0,0	1,0	1,1	0,2	0,2	1,3	1,1	1,1	1,4	-1,-1	0,3	1,3	0,5	-1,-1	0,5	0,6	0,3	0,3	0,4	4,0	0,3	-1,-1	0,3	3,0	0,1	3,1	0,0	5,0	-1,-1	0,4
iteration_440	4,0	1,3	2,3	0,2	2,3	0,5	0,4	0,4	0,5	2,1	4,0	0,4	2,1	0,3	2,1	4,0	2,1	0,2	0,4	0,4	0,8	4,3	0,3	0,4	-1,-1	-1,-1	4,0	1,1	0,2	1,3	1,1	2,1	1,1	-1,-1	1,1	2,0	1,1	2,1	2,1	1,1	1,3	1,4	0,2	1,4	1,0	0,4	0,4
iteration_441	4,0	0,4	1,5	2,0	3,4	1,3	-1,-1	1,4	2,0	2,0	5,0	1,4	1,4	0,5	-1,-1	2,2	1,4	1,3	2,0	1,3	1,4	5,4	1,0	1,2	1,2	3,0	-1,-1	1,2	-1,-1	0,2	1,2	0,4	3,0	2,2	2,2	1,1	2,4	1,4	2,0	2,0	0,3	4,0	2,1	2,1	0,4	2,2	2,1
iteration_442	2,0	1,4	2,0	1,0	-1,-1	0,4	1,0	1,0	4,0	1,0	0,4	2,0	1,0	5,0	1,0	0,3	2,0	0,2	1,2	1,2	2,0	1,4	1,0	4,0	-1,-1	0,0	1,0	1,4	0,4	0,2	2,4	0,2	-1,-1	4,0	2,4	-1,-1	0,0	0,0	1,0	1,2	0,5	0,4	0,4	0,0	-1,-1	3,0	0,0
iteration_443	-1,-1	0,3	0,4	4,3	2,2	4,0	4,3	4,3	4,0	0,4	0,4	4,1	4,1	0,4	0,6	2,2	4,3	4,0	4,0	8,0	0,3	0,5	0,5	0,3	0,5	0,5	0,5	4,0	0,4	5,0	4,1	4,0	0,1	0,3	4,1	5,1	1,1	1,1	1,1	-1,-1	4,1	4,1	4,1	5,0	1,1	0,2	0,2
iteration_444	0,2	1,4	0,5	0,7	0,5	1,2	0,7	0,7	0,3	0,7	-1,-1	0,5	0,5	2,0	0,8	0,1	0,4	1,3	1,3	0,5	0,6	0,7	0,4	1,4	4,4	4,4	4,4	1,4	-1,-1	-1,-1	0,7	0,2	0,7	0,5	0,7	1,4	0,5	0,5	0,4	0,5	0,5	0,6	0,4	0,5	0,5	0,2	-1,-1
iteration_445	2,0	5,0	5,0	4,0	2,0	3,0	7,0	7,0	4,1	2,0	5,0	7,0	7,0	1,4	2,0	3,0	2,0	5,0	5,0	8,0	5,1	7,0	7,0	3,0	5,0	5,0	-1,-1	2,0	2,0	0,3	2,0	0,1	-1,-1	3,0	2,0	0,2	-1,-1	-1,-1	0,0	0,0	0,3	-1,-1	3,2	2,2	1,0	-1,-1	3,0
iteration_446	3,2	1,3	4,0	-1,-1	4,0	0,4	1,0	3,1	-1,-1	3,0	1,1	1,1	3,1	0,4	3,1	2,3	3,1	1,2	0,2	0,2	3,1	1,1	0,2	0,3	5,0	2,1	-1,-1	1,1	-1,-1	5,0	5,1	-1,-1	6,0	3,1	1,0	7,0	8,0	-1,-1	8,0	4,0	0,3	0,1	0,2	-1,-1	5,2	1,1	3,0
iteration_447	4,0	2,2	6,0	7,0	-1,-1	0,2	8,0	5,0	0,5	5,0	3,1	7,0	8,0	-1,-1	6,0	2,0	8,0	4,2	4,0	4,0	2,3	6,0	7,0	5,0	3,0	5,0	10,0	4,0	4,0	0,2	1,0	1,3	5,0	0,4	1,0	1,2	2,0	2,0	5,0	5,0	0,3	0,1	0,0	0,4	3,0	1,3	1,0
iteration_448	4,0	0,1	4,1	0,0	-1,-1	1,3	-1,-1	5,0	0,3	4,1	0,3	-1,-1	5,0	5,0	4,1	4,0	4,1	2,0	2,0	0,4	4,2	0,1	0,4	7,0	2,1	6,0	6,0	1,1	0,4	2,2	1,3	0,4	0,2	3,0	1,3	3,0	0,3	0,3	0,3	0,3	5,0	3,0	2,0	6,0	-1,-1	2,0	1,1
iteration_449	0,4	0,3	0,6	6,0	0,5	-1,-1	5,4	1,2	2,0	1,2	0,5	1,4	5,4	0,3	5,2	0,4	5,4	5,0	-1,-1	0,4	1,2	1,2	1,2	5,2	0,3	5,1	0,3	5,0	2,0	4,0	6,0	4,0	6,0	1,0	6,0	6,0	3,0	7,0	3,0	7,0	-1,-1	6,0	5,4	-1,-1	2,2	2,0	0,6
iteration_450	0,5	2,2	0,7	4,0	2,5	1,3	1,5	1,2	0,4	1,2	2,2	3,2	1,2	0,2	5,0	0,4	1,2	-1,-1	0,8	1,5	1,1	2,2	5,0	-1,-1	0,7	3,2	-1,-1	3,0	3,0	1,1	2,0	1,4	4,0	0,4	5,0	3,0	-1,-1	3,4	2,0	2,0	0,5	-1,-1	0,4	0,9	0,4	0,1	3,0
iteration_451	1,4	5,0	3,4	0,3	-1,-1	-1,-1	3,2	3,1	4,0	3,1	5,4	0,6	3,1	0,3	3,2	5,0	-1,-1	5,0	3,0	0,2	3,0	0,5	0,5	3,0	7,0	7,0	7,0	0,2	0,3	1,2	0,2	0,4	0,3	4,0	0,2	1,1	0,5	0,4	0,4	0,2	1,0	2,1	1,1	1,1	-1,-1	2,0	1,2
iteration_452	0,2	1,3	0,5	0,3	1,0	4,1	0,4	0,5	1,1	7,0	0,3	0,4	-1,-1	0,3	0,5	0,5	0,5	0,3	0,3	-1,-1	1,3	-1,-1	0,3	0,6	0,5	-1,-1	0,5	-1,-1	0,4	4,1	0,3	2,0	0,3	0,4	0,3	-1,-1	-1,-1	0,2	0,1	0,2	5,0	0,2	1,2	4,2	-1,-1	1,4	1,2
iteration_453	0,3	0,5	0,5	1,0	0,0	0,4	1,5	0,5	1,3	1,5	1,4	1,5	1,0	4,0	1,0	3,2	0,5	0,7	1,2	1,2	1,5	2,0	1,4	4,0	3,0	4,0	1,0	1,4	0,1	1,3	1,1	0,4	-1,-1	4,0	0,4	1,1	0,3	0,3	0,3	0,3	2,0	0,0	2,0	0,0	1,1	1,0	2,2
iteration_454	3,0	0,5	0,0	4,0	3,0	0,3	3,0	3,0	4,1	1,0	0,5	3,0	-1,-1	0,4	3,0	3,0	1,0	3,0	-1,-1	3,0	-1,-1	0,3	0,2	0,3	3,0	6,0	3,0	1,1	3,0	4,0	0,2	0,4	1,0	2,1	4,0	1,1	1,2	-1,-1	1,2	0,2	0,3	3,1	0,3	0,3	2,0	4,0	0,4
iteration_455	-1,-1	1,2	0,2	3,2	1,0	4,0	-1,-1	0,2	0,5	0,2	0,1	-1,-1	3,0	0,2	0,4	-1,-1	0,4	-1,-1	6,0	3,2	0,5	0,2	0,3	0,0	3,2	3,2	3,2	4,0	1,2	0,3	4,0	4,0	2,0	-1,-1	1,2	1,0	2,0	2,0	4,0	4,0	2,0	4,0	1,3	1,2	4,0	0,1	-1,-1
iteration_456	4,1	2,1	6,0	5,4	4,1	2,0	-1,-1	9,0	0,5	9,0	0,4	-1,-1	4,4	2,1	4,4	0,5	7,0	7,0	4,0	4,0	4,2	0,6	0,6	0,5	-1,-1	-1,-1	0,8	5,0	0,4	-1,-1	5,4	5,0	5,4	2,0	0,0	0,5	2,4	-1,-1	0,3	2,4	3,0	2,0	0,0	5,0	0,2	-1,-1	0,4
iteration_457	0,2	0,3	0,4	-1,-1	0,1	4,0	0,6	4,2	5,0	0,6	0,4	-1,-1	4,2	2,0	0,6	0,3	0,6	2,4	2,2	2,4	-1,-1	0,2	4,0	1,2	0,2	0,5	0,2	4,0	1,4	4,0	0,4	1,4	5,0	0,5	0,4	2,0	2,0	5,5	4,4	2,0	4,1	0,5	0,2	4,1	0,1	0,4	1,1
iteration_458	0,4	0,2	0,5	2,1	-1,-1	3,0	2,4	0,8	0,2	0,5	5,0	2,1	2,4	0,5	2,4	2,0	0,2	3,0	4,0	2,4	2,0	5,1	5,1	0,8	2,0	2,4	2,4	0,2	4,0	2,0	2,1	5,0	2,1	2,0	2,1	1,1	6,0	3,0	6,0	3,0	4,0	1,1	2,1	3,0	5,0	6,0	6,0
iteration_459	5,0	1,1	3,0	4,3	3,0	0,5	2,3	1,3	-1,-1	6,0	5,0	2,3	1,3	0,5	5,0	0,2	2,3	2,5	2,0	0,8	0,6	2,3	4,0	1,4	4,0	0,0	1,2	5,0	0,5	3,0	4,3	0,4	1,2	5,0	1,2	-1,-1	1,0	0,6	1,4	-1,-1	5,0	1,0	3,0	3,0	3,0	1,0	2,0
iteration_460	0,5	4,0	1,0	0,1	3,0	2,1	5,1	1,0	5,0	0,1	2,3	1,0	0,1	3,1	0,1	0,3	-1,-1	0,2	0,2	3,0	1,0	2,0	1,3	0,1	0,1	0,3	0,3	3,0	0,2	0,1	3,1	3,0	0,1	1,4	0,1	3,0	1,0	-1,-1	2,0	2,1	0,5	0,4	0,7	0,2	0,2	0,4	0,3
iteration_461	2,1	-1,-1	2,0	0,4	2,5	0,5	-1,-1	0,3	5,0	0,1	0,4	2,3	2,1	3,2	2,3	0,5	2,1	2,0	2,0	4,1	0,0	2,3	-1,-1	5,0	0,5	-1,-1	0,5	0,4	0,3	0,2	0,1	3,2	0,3	0,5	0,6	-1,-1	0,2	-1,-1	-1,-1	3,3	2,3	0,5	2,2	0,6	5,0	2,3	-1,-1
iteration_462	0,4	2,0	0,1	0,6	2,1	4,0	-1,-1	0,3	-1,-1	0,4	1,1	0,3	0,4	2,0	0,3	-1,-1	7,0	4,3	0,3	0,3	0,4	0,4	-1,-1	0,3	0,1	-1,-1	1,3	0,5	0,3	0,4	-1,-1	0,5	0,5	2,0	0,5	-1,-1	-1,-1	0,6	0,6	0,6	1,3	2,2	3,0	0,5	2,1	2,0	2,1
iteration_463	2,2	2,2	2,2	1,1	-1,-1	3,0	0,3	3,0	0,1	2,1	1,2	0,3	3,0	3,0	1,2	5,0	2,1	2,1	1,2	2,1	-1,-1	0,3	0,3	3,0	2,0	1,2	4,2	2,0	0,5	0,2	4,3	2,0	1,1	5,0	1,4	1,0	2,0	2,0	1,1	1,1	0,4	3,4	0,5	0,5	0,5	3,5	-1,-1
iteration_464	1,2	4,0	1,0	3,2	0,2	5,0	1,2	3,0	0,3	-1,-1	-1,-1	0,0	4,0	3,0	3,0	5,0	1,2	1,2	5,0	-1,-1	0,3	-1,-1	7,0	5,0	3,0	2,0	6,0	2,2	4,0	2,2	1,2	3,0	3,2	2,3	3,0	1,2	6,0	3,0	3,2	3,2	0,2	-1,-1	2,1	1,1	0,5	0,7	5,0
iteration_465	1,2	0,4	0,4	0,7	1,2	1,3	0,7	0,4	-1,-1	0,7	0,4	0,7	0,7	4,0	0,7	2,1	0,7	0,5	1,5	1,5	0,3	0,7	0,4	2,5	0,3	2,2	0,6	0,3	0,5	5,0	0,6	4,0	0,7	-1,-1	0,1	0,0	3,2	-1,-1	3,5	1,5	5,0	1,0	5,0	5,0	0,4	2,0	4,2
iteration_466	0,1	-1,-1	0,1	0,5	5,1	4,0	0,4	0,5	1,0	0,1	-1,-1	0,1	0,4	5,0	0,5	0,4	0,5	1,0	2,4	2,0	1,1	1,1	1,0	3,0	-1,-1	0,7	0,2	0,4	0,5	3,1	0,5	0,5	-1,-1	5,0	0,1	0,5	0,6	0,3	0,3	0,2	2,0	3,1	1,1	1,1	4,0	5,0	0,5
iteration_467	1,0	0,1	1,1	9,0	0,1	4,0	6,0	6,0	1,1	6,0	0,2	5,0	-1,-1	4,0	5,4	5,0	6,0	2,0	8,0	8,0	2,0	1,0	4,2	3,0	9,0	4,1	9,0	4,1	5,0	2,0	-1,-1	0,4	0,1	3,0	0,1	2,1	-1,-1	0,3	0,3	0,3	1,0	3,0	3,0	1,0	5,0	3,0	3,0
iteration_468	2,2	5,0	4,2	0,7	6,0	0,5	4,4	-1,-1	4,0	0,5	1,0	0,6	0,6	0,4	0,5	0,3	4,4	4,2	0,6	0,6	3,4	0,8	0,8	0,6	0,3	0,4	0,4	1,3	0,5	1,4	1,4	3,2	1,4	4,0	0,7	1,4	4,0	1,2	0,6	3,4	4,0	1,3	4,0	1,3	4,0	3,0	6,0
iteration_469	2,1	0,2	0,2	0,3	2,1	3,2	0,4	0,4	0,5	0,1	0,5	0,4	0,4	2,0	0,4	4,0	0,4	0,3	3,3	0,5	0,3	0,6	0,5	0,3	4,3	-1,-1	4,1	0,5	3,0	-1,-1	0,2	3,2	0,2	0,5	0,2	1,0	-1,-1	5,3	3,0	0,2	4,0	0,7	2,2	2,5	3,2	3,0	0,4
iteration_470	0,2	0,5	0,2	0,3	0,0	3,0	0,4	0,3	1,4	0,1	0,5	-1,-1	0,1	3,1	0,1	0,4	0,1	0,2	3,2	3,2	-1,-1	0,5	0,6	0,1	1,0	0,1	0,2	2,2	1,1	2,3	2,1	0,5	0,3	3,0	0,3	4,0	0,5	0,5	0,6	0,5	2,0	0,1	0,0	0,0	3,0	6,0	0,4
iteration_471	0,5	4,0	4,3	2,0	4,3	5,0	4,0	2,3	-1,-1	2,3	0,4	4,0	6,0	0,4	0,3	0,4	0,3	5,0	4,0	4,0	4,0	0,2	4,2	2,2	4,0	0,2	0,5	2,1	5,0	-1,-1	-1,-1	4,0	0,1	0,5	0,1	5,0	-1,-1	1,1	-1,-1	1,0	2,0	0,0	1,0	1,0	0,4	0,4	4,0
iteration_472	5,0	1,4	5,4	0,0	4,1	1,3	5,0	5,0	4,0	5,0	-1,-1	5,0	0,4	0,2	0,4	2,2	0,4	6,0	0,3	1,0	2,0	0,5	-1,-1	0,5	0,6	2,0	2,4	0,3	0,4	-1,-1	0,4	0,4	0,7	0,2	0,4	-1,-1	-1,-1	0,5	0,7	0,5	2,2	0,1	2,0	0,2	-1,-1	0,3	2,1
iteration_473	0,4	4,0	1,3	2,0	1,3	2,0	3,0	0,4	0,4	2,3	0,2	1,0	3,0	4,0	3,0	-1,-1	3,0	-1,-1	4,0	3,0	0,1	1,1	-1,-1	5,0	2,3	1,2	2,3	4,0	4,0	0,3	2,0	4,0	6,0	0,3	6,0	0,3	-1,-1	4,0	4,0	-1,-1	-1,-1	4,1	2,1	0,4	3,0	3,2	6,0
iteration_474	1,3	3,1	4,0	1,2	0,4	2,1	1,2	2,0	0,4	4,0	2,0	2,0	4,0	4,0	3,2	0,4	3,2	0,3	3,0	3,0	1,4	2,0	2,0	-1,-1	0,5	3,1	3,3	5,0	0,5	4,0	1,2	-1,-1	1,3	2,3	4,2	0,2	1,4	1,4	1,4	0,7	2,3	0,5	0,4	0,5	2,0	0,3	-1,-1
iteration_475	0,4	-1,-1	0,6	3,0	0,2	0,4	2,2	2,2	0,2	2,2	2,0	2,2	-1,-1	4,0	1,4	-1,-1	2,4	-1,-1	2,1	0,5	2,1	3,0	-1,-1	2,2	0,5	0,5	0,5	2,0	-1,-1	1,3	4,0	-1,-1	4,0	4,0	4,0	1,3	1,0	1,0	6,0	3,0	4,0	7,0	6,0	6,0	0,4	6,0	4,0
iteration_476	1,3	-1,-1	4,3	0,3	2,0	0,5	0,4	0,4	5,0	-1,-1	1,3	4,2	4,2	0,5	0,5	0,3	0,4	0,4	0,5	0,5	5,1	-1,-1	5,0	0,7	0,2	0,2	-1,-1	4,1	0,5	2,0	5,0	0,5	4,2	2,0	4,2	1,2	4,2	0,5	4,3	4,2	1,1	5,0	1,1	5,0	5,0	4,0	4,1
iteration_477	1,1	0,4	0,2	3,1	1,1	0,2	3,1	-1,-1	0,4	3,1	3,2	3,1	3,1	0,4	3,1	4,0	3,1	0,1	3,0	0,3	3,1	-1,-1	3,2	-1,-1	1,1	1,1	1,4	3,1	-1,-1	3,2	0,2	1,0	3,1	-1,-1	0,2	3,1	0,1	-1,-1	-1,-1	1,1	0,5	5,1	5,4	5,4	5,0	1,0	5,1
iteration_478	5,0	2,3	3,0	0,4	-1,-1	4,0	1,4	2,0	0,2	1,4	10,0	-1,-1	-1,-1	5,0	2,0	3,0	2,0	2,4	3,0	2,4	2,1	1,0	0,3	4,0	3,0	5,0	3,0	0,5	-1,-1	1,2	0,4	2,0	0,8	5,0	0,1	1,4	1,4	1,4	1,4	1,4	3,2	-1,-1	0,2	0,2	1,1	1,1	1,2
iteration_479	0,3	-1,-1	3,2	0,4	1,1	3,1	3,4	3,0	0,2	0,6	0,5	0,2	3,0	0,4	3,0	0,3	0,2	6,0	6,0	-1,-1	3,1	0,0	0,2	0,2	3,0	-1,-1	0,0	1,4	1,0	1,1	2,0	1,4	0,4	3,2	0,4	2,0	0,4	1,0	0,8	0,8	5,0	3,0	5,0	0,0	0,9	3,1	0,0
iteration_480	0,3	4,1	4,1	0,7	0,3	-1,-1	4,4	-1,-1	4,0	4,3	4,0	-1,-1	0,5	-1,-1	0,4	3,0	0,4	-1,-1	1,4	7,0	3,4	2,1	2,4	0,6	-1,-1	2,3	-1,-1	1,3	0,5	0,4	0,7	1,4	0,0	0,4	-1,-1	0,6	1,4	-1,-1	2,0	1,1	0,4	0,2	0,1	0,1	3,2	3,1	0,5
iteration_481	4,1	0,5	4,3	2,2	-1,-1	5,0	0,5	2,3	4,0	4,2	0,0	6,0	-1,-1	4,0	0,5	5,0	4,2	1,2	1,3	1,3	6,0	4,0	2,0	-1,-1	5,2	5,3	0,0	2,3	-1,-1	4,0	0,3	5,0	0,5	4,1	0,5	3,3	0,2	0,2	0,2	0,2	-1,-1	4,3	5,3	4,0	0,4	0,5	0,3
iteration_482	0,2	-1,-1	0,6	1,0	0,6	3,0	-1,-1	1,2	5,0	1,4	3,2	1,2	-1,-1	5,0	1,4	0,5	0,5	3,0	2,0	1,2	4,0	4,0	1,2	-1,-1	1,0	1,0	1,5	0,2	2,0	1,4	1,2	2,0	1,0	0,5	-1,-1	2,0	0,0	0,0	3,0	3,0	-1,-1	1,4	1,4	2,0	0,2	0,1	1,0
iteration_483	3,0	4,0	7,0	-1,-1	7,0	0,3	3,2	3,2	-1,-1	3,2	0,2	5,0	-1,-1	0,5	5,0	2,2	4,0	-1,-1	3,0	3,3	-1,-1	1,0	4,0	1,5	1,2	6,0	-1,-1	6,0	0,4	4,0	0,5	-1,-1	0,5	0,3	0,5	3,3	4,3	4,3	1,2	1,3	-1,-1	0,6	-1,-1	0,5	1,1	1,3	4,3
iteration_484	4,1	4,1	4,1	4,1	4,1	2,3	4,1	8,0	4,0	4,1	1,4	-1,-1	4,1	-1,-1	-1,-1	0,3	4,1	2,1	2,1	4,3	4,0	5,0	4,4	0,3	4,3	4,3	4,0	5,0	2,1	0,5	-1,-1	2,0	4,1	0,4	6,0	0,6	5,0	5,0	2,5	1,1	3,2	4,1	7,0	7,0	2,1	2,3	5,0
iteration_485	2,1	5,0	1,1	1,3	6,0	0,5	1,1	2,0	0,5	-1,-1	1,1	0,4	1,1	0,4	1,1	5,0	0,4	0,4	0,3	1,0	-1,-1	1,1	0,4	1,4	1,1	2,0	5,0	2,0	0,3	5,0	1,3	0,4	1,0	0,2	-1,-1	2,3	1,4	0,4	0,4	-1,-1	2,2	1,1	2,1	0,3	0,2	0,3	-1,-1
iteration_486	1,3	2,2	0,5	-1,-1	2,3	0,1	2,2	2,3	0,4	0,3	2,2	2,3	0,4	2,0	-1,-1	-1,-1	2,2	-1,-1	0,3	2,0	0,5	4,0	2,3	1,3	0,2	0,4	0,4	0,2	4,0	0,5	2,1	0,5	2,1	0,5	2,1	2,1	2,2	0,4	3,0	0,3	0,5	0,1	0,3	0,3	1,0	0,5	2,0
iteration_487	0,3	-1,-1	5,1	0,3	5,2	2,0	5,1	0,2	-1,-1	5,2	5,0	0,3	5,1	5,0	0,2	4,0	0,2	1,1	6,0	6,0	-1,-1	5,2	5,1	0,1	0,1	0,1	-1,-1	2,2	0,1	1,1	2,0	0,5	2,0	0,4	1,0	3,0	0,4	-1,-1	0,4	0,4	5,0	0,5	0,3	-1,-1	0,4	0,3	0,0
iteration_488	-1,-1	5,0	2,2	2,0	5,0	0,4	2,2	4,0	0,3	0,2	2,3	2,0	-1,-1	0,4	2,2	0,5	-1,-1	2,1	-1,-1	2,1	2,1	2,3	-1,-1	2,2	2,3	2,2	0,5	5,0	2,0	2,0	2,0	2,0	2,0	5,0	5,0	2,0	-1,-1	1,0	3,0	3,0	0,3	5,0	2,2	2,1	0,4	3,0	1,2
iteration_489	3,0	3,2	3,0	0,3	3,2	1,1	3,2	3,2	4,0	-1,-1	3,1	0,2	3,2	2,2	3,1	5,0	0,1	3,1	3,1	3,1	4,2	0,1	0,1	5,5	7,0	-1,-1	4,0	0,4	0,2	3,0	0,3	0,5	-1,-1	0,2	0,3	3,2	-1,-1	0,7	0,7	0,7	0,4	-1,-1	0,1	0,5	0,3	-1,-1	0,1
iteration_490	1,1	3,1	0,2	0,3	3,1	0,2	0,4	0,1	2,0	0,1	1,4	0,4	0,4	0,3	3,0	2,0	0,4	0,2	0,2	0,2	1,1	0,5	0,5	0,6	-1,-1	1,3	1,1	-1,-1	-1,-1	2,0	2,3	5,0	0,0	0,2	0,3	-1,-1	4,0	1,0	4,0	4,0	0,5	0,4	0,1	0,3	3,1	-1,-1	0,0
iteration_491	1,0	0,2	0,2	3,2	0,2	2,0	-1,-1	3,2	0,5	3,0	-1,-1	3,0	3,2	-1,-1	0,2	0,5	0,4	3,0	5,0	-1,-1	0,6	2,0	3,1	4,0	0,4	0,3	0,3	0,3	3,2	2,0	3,2	4,0	3,2	4,0	-1,-1	1,2	0,2	7,0	-1,-1	4,2	1,1	5,0	-1,-1	3,1	0,3	2,1	-1,-1
iteration_492	-1,-1	4,0	1,1	-1,-1	1,1	3,0	1,5	1,5	4,4	3,0	5,0	2,1	2,1	-1,-1	3,0	0,2	1,5	3,5	1,0	4,0	0,5	4,1	1,1	0,6	1,1	1,1	2,1	2,0	0,5	5,0	2,0	4,0	-1,-1	0,4	2,0	-1,-1	4,5	6,0	2,0	2,0	4,1	-1,-1	4,0	0,1	5,0	4,0	8,0
iteration_493	5,0	2,1	6,0	4,0	4,1	0,2	3,0	7,0	-1,-1	5,0	6,0	3,0	3,0	2,0	5,0	0,4	3,0	2,0	1,2	-1,-1	-1,-1	1,3	1,3	2,0	4,4	4,4	1,0	2,0	5,0	3,0	4,0	0,4	4,0	3,0	3,0	2,0	1,4	1,0	1,0	3,0	5,0	4,0	5,0	-1,-1	4,0	5,0	3,4
iteration_494	2,0	0,5	2,1	0,2	2,4	4,0	0,3	0,1	0,4	4,0	3,0	2,0	0,1	3,0	2,2	4,0	2,0	0,1	-1,-1	0,1	0,5	2,0	1,0	2,1	5,0	3,2	-1,-1	-1,-1	3,2	-1,-1	0,7	2,2	-1,-1	3,2	0,2	0,3	5,0	0,2	3,2	5,0	-1,-1	0,4	1,2	1,2	-1,-1	0,5	3,0
iteration_495	0,5	3,0	1,3	4,0	2,2	4,0	3,0	3,0	2,0	3,0	0,5	2,3	-1,-1	2,1	2,3	5,0	3,0	6,0	2,0	6,0	2,0	2,3	0,6	2,1	-1,-1	7,0	7,0	4,0	2,3	4,0	2,3	0,5	2,3	3,0	4,0	3,0	0,0	0,7	2,4	0,4	5,0	2,0	3,0	4,0	4,0	5,0	1,4
iteration_496	4,1	1,4	1,1	3,1	-1,-1	-1,-1	-1,-1	4,0	3,1	0,5	5,0	0,2	4,0	5,0	0,2	0,2	3,1	3,0	0,4	0,4	1,1	5,1	0,1	4,0	0,3	-1,-1	0,3	2,1	3,0	2,0	5,0	3,1	5,0	-1,-1	2,0	4,0	5,0	3,1	2,1	2,1	0,5	0,1	0,2	0,1	1,1	1,1	3,1
iteration_497	4,0	4,1	1,1	0,5	-1,-1	-1,-1	1,1	-1,-1	2,0	0,5	3,0	1,4	0,2	1,3	0,2	0,2	0,2	0,4	1,1	0,2	2,4	0,4	1,0	7,0	0,2	0,2	0,2	0,4	1,1	3,0	0,1	0,5	1,0	1,3	-1,-1	-1,-1	0,3	0,3	-1,-1	0,3	2,2	-1,-1	0,5	2,3	2,1	2,3	-1,-1
iteration_498	5,0	4,0	6,0	4,0	6,0	4,0	4,0	4,0	-1,-1	0,4	2,0	-1,-1	4,0	0,5	6,0	0,5	-1,-1	3,0	-1,-1	3,0	2,2	2,0	4,0	2,2	4,4	2,4	2,4	3,0	3,0	1,2	3,0	1,3	2,0	5,0	3,0	2,0	1,3	2,0	2,0	1,3	5,0	6,0	7,0	7,0	3,1	4,0	4,3
iteration_499	0,2	-1,-1	0,3	2,2	2,0	5,0	2,1	0,4	3,2	2,2	0,3	0,4	0,4	0,5	2,1	-1,-1	0,3	4,1	4,1	-1,-1	0,4	0,4	0,3	0,7	0,3	0,3	0,3	4,0	0,3	0,4	2,1	0,5	-1,-1	0,4	3,1	-1,-1	0,5	2,2	-1,-1	2,2	0,4	0,4	0,4	0,4	5,0	2,2	0,5
iteration_500	1,3	1,3	1,3	0,6	1,3	3,2	1,5	0,8	3,0	1,1	0,4	1,5	1,5	4,0	1,1	3,0	0,4	4,0	4,0	0,7	2,5	0,6	0,8	4,5	3,0	-1,-1	1,1	0,2	0,5	0,3	0,6	0,2	0,6	0,2	0,6	5,0	0,1	0,1	0,5	0,7	1,2	0,1	0,3	-1,-1	1,1	0,1	0,1
iteration_501	2,2	2,1	0,3	1,3	0,3	5,0	1,2	1,1	1,2	0,4	4,1	1,1	1,1	4,0	1,1	0,2	0,4	3,2	2,2	4,0	0,3	0,2	4,1	3,1	1,1	1,1	1,1	1,3	3,0	5,0	3,0	3,0	3,0	4,0	2,0	3,0	2,0	3,0	4,0	4,0	-1,-1	2,0	1,0	2,0	4,0	4,0	1,0
iteration_502	4,0	4,0	-1,-1	2,0	7,0	5,0	2,0	3,0	1,2	-1,-1	0,5	0,0	-1,-1	2,1	5,0	3,0	-1,-1	7,0	2,0	5,0	3,2	0,1	0,4	3,1	5,0	3,0	4,0	3,0	2,0	0,5	0,0	-1,-1	0,0	0,2	5,0	0,3	0,0	4,0	4,0	-1,-1	3,2	2,0	2,2	2,2	0,5	0,2	1,5
iteration_503	2,2	4,0	1,2	0,3	1,2	4,0	1,1	0,3	0,2	1,1	2,2	1,1	1,2	0,5	0,3	2,3	0,3	-1,-1	4,0	2,0	0,2	0,3	2,1	0,2	2,1	0,5	2,2	0,5	1,1	2,2	0,3	4,1	0,3	3,0	5,0	0,4	0,2	4,2	4,2	4,1	0,5	3,2	0,4	0,5	0,2	3,2	0,3
iteration_504	0,2	0,2	0,2	2,1	-1,-1	0,4	2,0	0,1	5,0	0,1	0,4	0,1	2,0	-1,-1	2,2	4,0	0,3	0,1	2,1	2,1	2,1	0,4	0,2	2,1	-1,-1	3,0	1,2	4,0	0,2	0,0	2,1	3,0	2,1	2,1	2,1	3,1	5,0	3,1	5,0	3,1	0,5	4,0	2,0	2,5	1,1	-1,-1	5,0
iteration_505	4,0	0,2	2,0	0,1	2,2	0,5	0,1	0,0	5,0	0,0	3,1	2,0	2,0	2,2	0,0	0,1	2,1	0,0	0,5	0,6	-1,-1	5,0	5,0	0,2	0,0	0,0	0,0	0,2	0,5	0,2	0,1	3,0	0,6	3,1	0,6	0,2	2,1	2,1	1,5	1,1	0,4	0,6	0,5	0,5	3,0	3,1	0,2
iteration_506	5,0	2,2	2,0	0,1	5,2	2,0	2,0	0,1	0,3	0,1	4,0	2,1	0,0	5,0	2,1	5,0	2,0	3,0	3,0	3,0	0,3	1,1	-1,-1	0,0	4,0	4,0	5,0	0,1	0,3	0,2	0,3	3,2	0,2	0,4	0,1	0,3	3,1	-1,-1	0,2	0,2	-1,-1	-1,-1	2,0	1,3	3,2	-1,-1	3,0
iteration_507	4,0	4,0	3,0	1,1	3,0	0,5	2,0	2,1	4,0	-1,-1	5,0	3,0	3,0	5,0	-1,-1	3,0	3,0	1,3	-1,-1	-1,-1	4,0	-1,-1	6,0	-1,-1	3,0	2,0	2,0	0,2	3,0	2,3	1,1	5,0	1,1	2,2	1,1	1,3	0,3	-1,-1	1,1	4,1	2,1	2,1	4,0	2,1	0,4	2,3	2,1
iteration_508	0,4	3,2	0,4	6,0	-1,-1	2,0	4,2	2,2	0,2	2,2	4,1	2,2	-1,-1	-1,-1	4,2	3,0	2,2	0,2	0,2	4,0	0,4	4,2	5,0	3,2	5,0	2,2	2,2	4,1	4,0	0,4	2,1	-1,-1	-1,-1	3,0	6,0	2,1	4,0	6,0	4,0	4,0	0,4	4,0	2,0	2,0	3,0	1,0	2,0
iteration_509	-1,-1	4,0	4,0	1,2	4,0	-1,-1	4,2	5,0	-1,-1	0,2	3,1	4,2	5,0	6,0	5,0	0,4	4,2	6,0	6,0	-1,-1	1,0	4,1	-1,-1	4,1	4,3	1,3	1,3	4,0	0,3	1,3	1,1	2,2	1,1	0,5	3,1	1,1	2,1	2,1	1,2	1,2	0,5	0,2	0,6	0,1	3,2	0,3	0,6
iteration_510	0,3	3,2	-1,-1	-1,-1	0,4	5,0	3,1	0,2	4,0	3,1	5,0	6,0	3,1	0,4	-1,-1	0,5	3,1	3,1	9,0	3,1	1,1	7,0	-1,-1	0,2	3,0	3,5	3,5	3,1	0,4	-1,-1	0,2	0,5	0,2	0,3	0,2	3,1	0,6	0,6	0,1	0,6	0,4	-1,-1	0,5	0,2	0,4	0,1	0,7
iteration_511	0,4	-1,-1	2,2	3,1	2,2	4,1	5,0	2,1	0,5	0,3	0,5	-1,-1	2,1	5,0	3,2	0,3	0,3	7,0	7,0	6,0	4,0	3,5	0,7	3,0	-1,-1	3,2	3,2	3,1	0,2	0,2	3,1	2,3	3,1	1,2	0,2	-1,-1	0,4	5,0	3,3	5,0	5,0	0,3	5,2	0,2	2,0	1,0	0,3
iteration_512	1,4	0,4	1,2	4,3	1,2	3,0	4,2	5,0	2,3	1,3	3,0	5,0	1,3	0,4	0,5	4,0	0,5	6,0	2,2	6,0	6,0	5,0	3,0	0,5	2,2	2,2	2,2	4,1	0,4	-1,-1	4,3	0,5	4,3	1,2	4,3	0,5	4,3	0,5	0,6	4,3	0,3	4,2	4,1	0,4	2,0	1,0	5,5
iteration_513	5,0	4,0	5,0	2,1	5,0	0,2	2,0	5,1	0,4	-1,-1	1,3	7,0	2,0	1,1	0,1	4,0	2,0	4,0	2,0	2,0	5,2	2,3	3,0	2,1	4,1	0,1	0,1	2,1	0,5	1,1	2,1	4,1	0,5	2,1	2,1	2,1	0,2	0,5	0,5	4,1	0,3	2,1	0,3	0,3	1,3	3,0	0,3
iteration_514	0,4	5,0	0,4	0,2	5,4	0,3	0,1	0,5	0,3	0,1	4,0	0,1	0,5	2,2	0,5	2,0	-1,-1	0,1	3,5	0,0	0,5	4,0	0,1	2,1	1,4	1,1	1,1	0,2	-1,-1	2,0	0,2	0,5	0,2	0,5	0,2	1,1	0,5	0,5	0,5	0,5	4,0	0,4	3,1	3,3	0,2	0,3	0,5
iteration_515	-1,-1	4,1	0,3	5,0	0,3	0,5	3,1	3,1	0,2	2,1	0,4	2,2	2,2	2,2	2,1	0,2	3,2	0,1	3,5	3,0	0,2	2,4	2,0	4,0	2,0	0,3	2,2	3,2	2,2	3,1	0,4	0,5	5,0	0,3	5,0	0,3	-1,-1	3,4	3,1	3,1	4,0	3,1	0,0	5,0	2,0	-1,-1	-1,-1
iteration_516	3,0	5,0	6,0	-1,-1	5,0	0,5	3,1	8,0	3,0	-1,-1	5,0	3,1	-1,-1	0,5	8,0	1,4	8,0	3,3	0,3	0,4	3,0	7,0	7,0	3,3	-1,-1	6,0	3,4	3,1	5,0	0,5	8,0	5,0	0,1	1,2	8,0	3,0	3,0	0,3	2,1	2,0	3,1	6,0	4,0	1,1	0,2	0,2	4,0
iteration_517	2,0	0,2	2,1	0,1	2,1	3,0	2,0	0,2	2,0	0,2	1,1	-1,-1	2,0	0,5	0,2	3,2	0,2	1,0	-1,-1	2,0	1,5	1,1	2,1	0,0	0,3	3,1	3,1	2,1	0,3	-1,-1	0,1	0,3	0,1	0,3	2,0	0,1	-1,-1	0,3	-1,-1	0,2	3,0	2,3	0,3	5,0	0,4	0,2	0,1
iteration_518	2,0	0,1	2,1	0,3	-1,-1	5,0	2,1	0,2	2,2	2,1	0,2	2,2	2,1	0,5	0,3	-1,-1	2,1	3,1	3,1	2,1	0,3	2,1	0,3	0,2	3,2	0,4	0,4	0,5	0,3	0,3	0,6	0,2	0,5	1,4	0,3	-1,-1	0,1	0,3	0,3	0,4	1,3	1,1	1,1	1,3	0,4	1,3	-1,-1
iteration_519	2,1	0,3	2,3	0,1	2,3	-1,-1	0,4	0,4	2,0	2,0	1,4	2,0	0,4	4,1	2,1	1,2	2,0	2,3	2,1	2,3	1,1	3,0	2,4	0,2	0,3	3,0	1,1	-1,-1	0,3	4,0	0,4	4,0	0,1	1,1	0,1	2,3	0,0	-1,-1	0,1	-1,-1	0,2	0,5	1,1	0,1	5,0	-1,-1	1,0
iteration_520	0,4	2,0	2,4	3,0	0,0	-1,-1	2,0	0,4	5,0	2,0	3,0	5,0	3,4	5,0	0,4	2,0	0,4	0,1	2,0	2,1	0,0	6,0	-1,-1	7,0	0,0	2,0	2,0	0,4	3,0	-1,-1	0,0	-1,-1	0,4	1,1	3,4	0,2	4,0	4,0	4,0	4,4	4,0	0,1	4,1	4,4	3,1	-1,-1	8,0
iteration_521	0,4	0,2	0,1	0,0	0,1	3,2	0,1	0,1	4,0	0,0	0,4	0,0	-1,-1	1,1	0,0	3,1	0,0	0,2	0,3	3,0	4,0	0,2	0,2	0,1	3,0	0,1	3,0	1,0	0,4	1,1	-1,-1	0,3	1,0	3,2	0,0	1,0	0,0	1,0	0,0	0,3	2,1	-1,-1	2,0	0,1	0,5	-1,-1	0,4
iteration_522	5,0	1,3	2,3	-1,-1	3,3	0,4	2,4	2,4	4,0	-1,-1	0,5	3,0	-1,-1	0,5	0,7	-1,-1	3,0	3,0	3,0	1,4	0,4	-1,-1	1,5	1,1	0,7	0,4	0,4	1,4	1,4	2,2	1,4	0,3	2,0	5,0	2,0	2,4	1,1	1,2	1,2	1,1	2,0	3,0	-1,-1	2,0	1,3	3,3	0,1
iteration_523	5,0	0,5	-1,-1	0,2	5,2	0,2	5,0	0,2	5,0	5,2	5,0	5,2	0,2	2,3	0,2	0,1	5,0	0,1	0,1	5,1	5,0	9,0	1,2	0,5	0,1	0,3	0,3	-1,-1	-1,-1	0,5	0,4	0,4	0,4	0,2	2,0	0,4	0,4	0,4	0,4	0,4	-1,-1	0,1	1,2	2,1	2,1	2,1	0,2
iteration_524	-1,-1	0,4	5,3	0,5	1,2	0,3	1,3	0,4	1,3	-1,-1	3,2	0,5	1,2	5,0	-1,-1	0,5	-1,-1	0,4	0,4	0,5	1,2	3,2	3,3	2,2	0,5	0,4	0,4	2,2	-1,-1	0,2	3,0	3,0	3,0	2,0	0,5	1,2	-1,-1	-1,-1	4,0	5,0	3,2	2,3	3,3	2,2	5,0	3,0	1,3
iteration_525	0,3	1,4	0,4	0,5	1,0	1,3	0,2	-1,-1	3,0	0,2	4,0	0,6	0,3	0,3	0,2	0,2	0,3	1,0	1,0	1,2	4,0	4,2	4,2	0,6	0,1	0,3	0,1	1,3	0,3	3,0	-1,-1	2,0	-1,-1	2,2	0,5	3,2	0,2	2,2	0,3	0,2	0,5	2,3	2,4	2,1	0,3	2,1	-1,-1
iteration_526	2,0	0,2	2,2	1,2	2,2	1,0	0,4	2,2	3,0	3,0	0,4	1,2	2,2	-1,-1	2,2	0,4	3,0	1,2	1,2	0,2	3,0	0,5	1,3	3,0	0,2	0,6	0,6	-1,-1	0,4	-1,-1	1,2	4,0	0,5	4,0	1,2	0,4	3,3	-1,-1	3,2	1,3	3,2	2,0	1,2	-1,-1	0,5	1,2	0,5
iteration_527	3,0	-1,-1	2,1	0,1	1,1	1,4	0,1	2,0	2,2	0,2	4,0	0,1	0,2	5,0	2,1	0,3	0,1	1,0	-1,-1	1,1	4,0	3,1	3,0	3,1	0,2	0,3	0,3	-1,-1	0,4	0,4	0,1	3,0	0,3	5,0	0,1	0,2	0,2	0,1	0,2	-1,-1	0,4	5,0	0,1	5,3	0,5	0,2	0,1
iteration_528	3,0	0,5	0,0	5,0	0,5	4,0	3,0	3,0	0,3	2,0	2,2	3,0	-1,-1	5,0	2,0	0,2	3,0	5,0	2,0	5,0	3,2	2,0	5,0	2,0	2,0	0,0	0,2	-1,-1	4,0	0,3	1,0	2,1	5,0	5,0	1,0	0,3	5,0	3,1	3,1	0,4	3,0	3,0	4,0	4,0	0,4	3,0	4,0
iteration_529	0,3	-1,-1	0,2	6,0	0,3	1,3	1,1	5,1	5,0	5,1	4,0	1,1	5,1	2,3	-1,-1	4,0	1,1	1,1	1,3	0,4	4,1	0,1	4,1	2,1	4,1	9,0	9,0	-1,-1	5,0	1,1	1,0	1,2	6,0	0,3	6,0	1,0	2,0	1,2	2,0	-1,-1	3,0	5,2	0,7	3,2	5,0	5,1	1,0
iteration_530	2,1	4,0	4,4	0,2	0,1	2,0	0,1	-1,-1	0,5	0,0	5,0	0,0	0,0	1,3	-1,-1	1,2	0,0	1,0	1,0	1,0	0,2	0,0	5,0	1,0	1,2	0,3	1,2	2,2	0,1	0,4	2,1	0,3	-1,-1	-1,-1	0,2	0,2	0,3	0,2	0,2	2,1	1,4	0,3	0,5	1,2	-1,-1	0,2	0,6
iteration_531	2,0	7,0	-1,-1	1,0	-1,-1	5,0	2,0	3,0	2,0	3,0	1,4	-1,-1	3,0	1,3	3,0	5,0	-1,-1	4,0	4,0	5,0	0,0	3,0	-1,-1	3,3	-1,-1	6,0	2,0	1,1	0,4	0,4	1,4	2,2	1,4	0,3	-1,-1	1,1	3,0	0,6	3,0	0,6	2,0	1,0	-1,-1	3,0	-1,-1	3,0	3,0
iteration_532	1,4	1,4	1,4	3,3	0,8	-1,-1	3,4	1,3	1,3	0,7	0,4	-1,-1	0,7	2,3	4,0	0,4	-1,-1	-1,-1	0,4	0,4	0,6	1,3	1,3	2,4	3,0	1,0	-1,-1	3,2	0,3	3,0	0,2	4,0	-1,-1	3,0	3,0	3,0	4,2	-1,-1	-1,-1	0,0	5,0	3,0	4,0	1,0	1,3	4,0	5,0
iteration_533	5,0	3,1	7,0	1,1	7,0	2,2	5,0	3,1	0,4	4,1	0,3	4,0	4,0	-1,-1	5,0	5,0	5,0	4,2	6,0	6,0	-1,-1	3,2	-1,-1	1,4	4,0	0,5	1,0	-1,-1	1,0	4,1	5,0	0,5	4,0	2,0	5,0	-1,-1	4,2	0,2	4,3	0,3	0,2	1,0	1,1	1,1	3,2	0,2	0,3
iteration_534	0,5	3,2	3,4	0,4	0,6	3,0	3,4	0,8	-1,-1	3,4	5,0	4,2	3,4	0,5	-1,-1	5,0	3,0	0,4	3,0	0,4	5,4	5,0	8,0	3,0	3,0	-1,-1	3,0	0,4	0,5	0,4	0,4	2,1	0,1	2,2	0,8	0,8	0,2	0,1	2,0	0,2	-1,-1	2,4	2,1	0,5	0,2	2,1	2,1
iteration_535	1,3	0,4	0,4	1,1	-1,-1	1,3	0,4	0,4	0,4	0,4	3,0	0,2	1,1	1,1	1,1	2,0	0,4	1,1	0,4	4,0	0,1	-1,-1	-1,-1	1,1	2,0	2,0	1,1	2,0	1,1	5,0	2,0	3,2	2,0	3,0	1,1	-1,-1	4,0	4,0	1,2	4,0	0,4	3,0	2,3	2,1	2,0	2,0	1,3
iteration_536	5,0	5,0	2,0	5,0	7,0	3,0	5,0	5,0	5,0	-1,-1	0,5	0,0	7,0	3,2	5,0	0,5	5,0	0,0	3,0	3,0	3,0	-1,-1	0,1	5,0	5,1	5,1	5,4	-1,-1	-1,-1	4,1	8,0	2,0	8,0	3,2	0,0	3,1	6,0	6,0	4,0	4,0	-1,-1	3,0	3,4	1,0	0,2	3,1	5,4
iteration_537	0,2	0,2	0,4	1,1	0,2	-1,-1	0,3	1,2	0,4	0,3	0,3	1,2	-1,-1	1,3	1,2	1,3	1,2	1,1	-1,-1	0,2	1,0	0,3	1,1	0,5	0,5	-1,-1	2,0	1,1	5,0	-1,-1	5,0	1,0	4,1	0,4	1,1	6,0	4,0	5,0	-1,-1	1,1	0,4	0,3	0,1	0,2	0,2	0,3	0,1
iteration_538	-1,-1	2,1	2,2	2,1	0,3	4,0	2,2	0,3	3,2	2,1	0,5	2,1	0,3	0,4	3,4	-1,-1	2,2	4,0	4,0	2,2	-1,-1	0,3	2,3	0,2	5,0	5,0	2,0	4,0	4,1	3,0	6,0	4,0	2,1	5,0	2,1	7,0	5,0	5,0	-1,-1	3,0	5,0	3,0	7,0	7,0	3,0	3,0	8,0
iteration_539	3,0	4,4	0,5	3,0	3,0	3,2	3,0	-1,-1	2,0	0,0	-1,-1	0,5	0,5	1,4	0,5	4,1	3,5	3,2	0,2	3,0	1,0	2,0	2,0	0,4	-1,-1	0,1	4,5	0,2	4,0	3,2	3,0	3,0	3,2	2,0	1,2	6,0	5,0	1,2	4,0	4,0	4,0	1,0	3,0	2,0	0,2	0,2	4,0
iteration_540	1,1	3,2	4,0	-1,-1	3,1	0,2	1,3	3,3	-1,-1	1,1	-1,-1	3,3	1,3	1,4	-1,-1	0,2	3,1	1,0	1,2	0,5	2,3	6,0	1,3	0,7	0,2	0,1	0,2	3,1	1,3	4,0	3,3	-1,-1	4,0	0,4	1,1	7,0	2,0	2,0	4,0	2,0	0,5	1,4	1,3	1,2	4,1	0,1	2,0
iteration_541	3,1	0,4	3,2	2,3	0,3	3,0	5,0	0,5	4,0	5,0	1,4	5,0	5,0	1,2	0,5	5,0	3,3	4,0	4,0	4,0	3,3	3,0	2,0	3,2	2,2	3,2	-1,-1	3,0	0,4	5,0	1,3	0,4	1,3	2,0	1,1	4,3	1,3	1,1	0,4	0,4	0,3	1,1	0,1	0,1	0,3	1,1	0,4
iteration_542	0,3	3,2	3,0	1,2	3,0	0,3	1,0	1,0	5,0	0,2	0,3	0,2	1,0	0,3	4,0	0,4	1,0	0,0	-1,-1	0,0	4,0	-1,-1	0,2	1,0	3,4	1,0	1,4	1,3	2,2	0,4	0,5	2,0	-1,-1	0,2	2,3	2,0	2,3	0,3	2,0	0,3	4,1	0,4	4,1	4,3	5,0	-1,-1	6,0
iteration_543	0,4	0,2	0,3	4,0	0,3	0,4	3,0	1,0	0,4	3,0	4,1	1,3	3,0	3,2	1,0	0,2	3,3	0,1	0,3	0,3	0,4	5,0	1,1	6,0	0,2	0,2	1,0	2,0	3,2	5,0	4,0	2,0	0,1	-1,-1	-1,-1	4,0	3,0	1,0	5,0	3,0	0,5	0,2	0,1	-1,-1	-1,-1	0,4	3,0
iteration_544	0,1	1,2	-1,-1	4,0	9,0	4,0	4,0	1,0	-1,-1	5,0	-1,-1	1,0	-1,-1	0,4	1,0	0,4	-1,-1	2,0	-1,-1	2,0	2,0	2,0	-1,-1	4,2	0,2	1,2	0,2	4,1	0,2	4,0	0,1	1,4	4,2	2,2	4,0	1,1	4,4	4,4	4,4	4,4	-1,-1	-1,-1	2,1	2,1	0,5	0,2	4,1
iteration_545	0,3	4,0	2,0	3,0	2,3	5,0	3,0	0,0	0,5	0,0	0,4	2,0	0,0	3,2	5,0	0,2	3,0	2,0	6,0	6,0	0,1	-1,-1	0,1	3,0	2,1	2,1	0,4	0,3	3,0	0,5	0,0	4,0	0,3	0,4	3,0	0,5	4,3	4,0	4,3	4,3	-1,-1	3,1	0,4	3,0	3,0	1,3	-1,-1
iteration_546	0,3	4,0	3,0	7,0	3,0	-1,-1	2,0	-1,-1	0,5	-1,-1	0,1	2,0	2,0	0,5	8,0	3,0	-1,-1	1,0	3,0	1,0	0,4	0,1	2,1	2,4	4,0	-1,-1	4,0	5,0	5,0	5,0	8,0	3,2	2,0	0,3	3,0	10,0	0,2	5,0	5,0	2,2	2,0	3,3	1,3	4,0	0,3	0,3	1,0
iteration_547	1,4	3,4	2,4	2,0	2,4	-1,-1	3,0	3,0	5,0	3,0	0,5	3,0	3,0	2,0	1,4	-1,-1	1,4	2,0	6,0	6,0	3,0	2,4	1,4	2,0	0,4	1,3	1,0	1,2	1,3	-1,-1	2,0	4,0	1,3	2,0	0,5	3,0	3,0	-1,-1	2,3	3,0	1,1	1,2	0,3	1,2	1,3	2,0	2,2
iteration_548	-1,-1	2,2	0,6	0,5	2,4	0,3	-1,-1	0,6	5,0	0,5	3,0	0,4	0,6	1,1	0,4	1,4	0,6	0,4	0,3	0,4	-1,-1	2,2	2,2	1,4	1,2	-1,-1	0,6	0,5	0,4	2,2	0,4	0,3	-1,-1	3,1	0,3	2,2	0,2	0,2	0,2	0,5	4,0	3,2	0,2	7,0	1,3	4,0	0,2
iteration_549	5,0	2,2	0,2	1,2	2,0	4,1	0,4	1,2	1,3	1,2	0,4	0,4	0,2	4,0	1,2	4,0	1,0	4,2	0,3	0,3	1,3	0,2	0,6	2,0	2,0	2,0	2,0	2,2	1,4	2,0	-1,-1	1,4	2,4	0,2	2,4	5,5	3,0	2,4	2,4	1,4	2,1	-1,-1	0,3	2,2	0,5	0,5	1,1
iteration_550	2,0	2,2	-1,-1	4,0	1,2	0,4	3,0	2,2	1,3	-1,-1	0,2	2,2	-1,-1	0,2	2,2	0,2	3,0	1,2	2,2	2,2	-1,-1	0,3	-1,-1	2,2	0,3	2,1	0,3	4,0	5,0	0,3	5,0	5,0	4,0	5,0	4,0	2,2	2,0	2,0	0,3	2,0	0,4	7,0	5,4	5,0	0,2	5,0	5,0
iteration_551	2,0	-1,-1	1,0	1,0	3,0	0,5	2,0	2,0	-1,-1	2,0	0,2	1,0	2,0	4,0	0,5	3,0	0,0	1,3	1,2	1,2	1,0	1,1	0,1	4,0	0,0	0,0	-1,-1	3,0	2,0	5,0	1,0	2,0	3,0	0,3	3,0	5,0	3,0	1,0	-1,-1	2,0	3,1	1,2	-1,-1	-1,-1	2,3	-1,-1	2,0
iteration_552	4,0	1,3	4,3	1,1	4,3	-1,-1	-1,-1	4,1	1,3	5,0	0,5	1,3	4,1	-1,-1	1,3	4,0	0,4	4,0	5,0	0,4	0,4	1,3	1,3	0,2	2,0	4,0	4,0	-1,-1	0,2	4,0	3,1	1,2	1,1	1,1	1,1	5,0	1,1	1,1	0,3	1,2	-1,-1	1,1	0,3	0,3	4,0	1,0	0,3
iteration_553	2,0	5,0	-1,-1	5,0	1,0	2,1	-1,-1	5,0	1,4	4,0	3,1	4,0	5,0	2,0	3,0	4,1	4,0	2,1	1,0	4,0	2,4	2,1	2,1	4,0	2,1	-1,-1	2,1	-1,-1	2,0	0,3	3,0	3,1	2,2	2,0	5,0	3,3	2,1	2,1	3,2	5,0	0,3	4,0	2,3	2,3	2,0	-1,-1	2,1
iteration_554	1,0	3,1	4,0	0,0	1,1	0,7	3,0	1,0	0,4	1,0	2,3	3,0	3,0	0,4	1,0	0,4	-1,-1	-1,-1	3,1	0,1	0,0	3,3	0,3	0,2	0,1	1,3	1,1	3,0	0,1	1,3	0,1	1,1	3,0	4,0	3,1	-1,-1	3,1	3,1	-1,-1	0,1	4,0	5,0	7,0	7,0	0,5	2,1	4,1
iteration_555	3,1	5,4	0,3	-1,-1	3,2	0,5	1,1	1,1	4,0	2,2	4,0	2,2	1,2	5,0	1,1	4,0	2,1	1,2	0,3	0,4	2,1	4,0	4,0	4,2	-1,-1	-1,-1	-1,-1	2,3	1,0	-1,-1	3,0	0,2	0,3	4,0	0,3	3,0	0,2	0,2	0,2	0,3	1,3	4,3	1,3	1,3	4,0	2,0	0,5
iteration_556	-1,-1	4,1	1,1	4,2	4,1	0,4	4,1	4,1	1,2	5,0	0,5	1,2	5,0	3,0	-1,-1	-1,-1	1,2	0,1	-1,-1	-1,-1	0,3	1,5	1,0	6,0	4,2	4,2	0,3	0,5	4,0	0,3	0,3	0,2	0,3	0,2	0,2	0,1	0,3	0,3	0,0	0,2	3,0	0,1	0,1	3,1	5,0	2,0	0,4
iteration_557	2,0	2,0	2,0	3,0	2,0	4,0	3,0	3,0	0,4	3,0	4,0	3,0	2,0	0,2	2,0	2,1	2,0	2,0	1,0	6,0	2,2	4,0	4,0	1,2	1,1	0,0	3,0	1,2	-1,-1	5,0	2,2	3,2	2,2	0,5	1,2	2,0	2,2	-1,-1	5,0	2,2	5,0	1,4	2,4	2,4	4,0	4,4	2,2
iteration_558	0,4	5,0	0,2	0,0	0,2	5,0	0,0	0,2	-1,-1	0,2	4,0	0,2	-1,-1	1,3	-1,-1	2,1	3,0	4,0	4,0	1,0	2,2	-1,-1	3,2	-1,-1	-1,-1	0,1	0,1	-1,-1	2,0	0,5	0,1	0,3	2,0	0,5	2,0	0,3	2,0	2,0	2,0	0,0	-1,-1	2,5	0,6	2,1	-1,-1	0,4	-1,-1
iteration_559	3,2	0,3	0,5	0,0	3,0	5,0	0,2	0,2	2,0	0,2	2,1	0,3	0,3	0,2	0,2	0,3	0,2	5,2	5,0	5,2	0,2	0,1	0,4	0,2	0,2	0,3	0,3	0,4	-1,-1	3,0	0,9	0,2	0,0	-1,-1	0,5	1,4	0,2	0,2	0,2	0,0	0,5	-1,-1	0,3	0,3	3,0	3,1	0,5
iteration_560	0,2	3,0	2,1	-1,-1	1,1	1,1	0,0	2,1	-1,-1	0,2	4,1	0,2	4,0	3,2	2,1	1,4	4,0	1,1	1,1	2,1	4,0	0,2	0,2	5,0	2,4	0,5	1,1	5,0	0,3	5,0	3,1	-1,-1	3,1	0,4	-1,-1	4,0	3,1	0,5	-1,-1	3,4	-1,-1	0,5	0,4	-1,-1	4,0	2,4	3,0
iteration_561	1,0	0,4	-1,-1	0,4	0,1	1,2	0,3	-1,-1	5,0	0,2	0,2	0,2	0,2	3,2	0,3	3,1	0,2	1,1	0,4	0,3	0,0	0,3	0,1	4,3	3,2	3,1	0,2	-1,-1	0,3	0,2	-1,-1	0,2	0,2	4,1	-1,-1	0,4	0,1	0,1	0,3	0,1	5,0	0,3	4,2	4,1	5,0	4,1	4,1
iteration_562	0,3	4,1	4,3	1,1	4,3	4,1	1,3	1,3	-1,-1	4,1	2,3	4,1	4,1	0,2	0,4	0,2	-1,-1	1,1	-1,-1	4,3	1,0	4,3	2,1	0,2	0,5	-1,-1	0,5	1,3	0,0	4,0	1,1	-1,-1	1,1	0,4	1,1	4,0	4,0	4,0	-1,-1	3,0	5,0	0,3	-1,-1	1,2	4,0	-1,-1	3,1
iteration_563	5,0	0,3	4,3	4,0	1,0	4,0	7,0	5,0	2,2	5,0	4,0	7,0	7,0	5,0	5,0	0,1	7,0	-1,-1	6,0	4,0	6,0	-1,-1	5,0	8,0	1,1	1,0	1,1	1,1	3,2	0,4	1,2	1,4	4,0	0,0	4,0	0,4	4,0	1,4	2,0	4,0	3,0	3,2	4,0	2,2	4,0	4,2	6,0
iteration_564	3,0	3,0	3,0	1,0	3,0	0,5	1,0	1,0	-1,-1	3,0	-1,-1	4,0	0,6	0,5	3,0	0,4	3,0	0,4	0,1	0,4	1,4	-1,-1	4,0	0,5	3,2	0,2	3,2	-1,-1	0,2	0,4	0,4	3,2	1,2	0,5	1,0	0,5	0,4	1,2	0,4	3,2	1,2	1,3	0,5	2,0	4,1	4,2	0,4
iteration_565	0,5	2,2	2,5	1,3	2,0	0,4	0,8	3,0	2,0	2,3	5,0	0,8	3,0	0,3	2,3	0,4	2,3	-1,-1	0,5	-1,-1	2,0	4,5	4,5	1,2	-1,-1	0,5	2,2	0,5	1,3	4,0	0,5	3,0	-1,-1	0,4	1,3	2,3	1,0	3,0	3,0	3,0	2,2	-1,-1	3,0	2,1	4,0	2,1	1,0
iteration_566	0,4	3,0	1,0	2,4	1,4	5,0	0,4	3,0	0,3	1,4	0,5	3,0	2,0	0,2	1,4	1,3	1,4	5,0	5,4	5,4	3,0	1,3	2,3	0,2	1,3	1,4	2,0	2,2	0,5	3,0	2,1	-1,-1	2,4	2,0	2,4	3,0	3,0	0,6	0,6	-1,-1	2,0	-1,-1	1,0	3,0	0,5	0,0	2,0
iteration_567	2,1	1,1	-1,-1	1,1	1,1	0,3	0,2	3,0	-1,-1	1,1	2,2	1,1	3,0	0,4	3,0	0,3	3,0	0,1	0,4	-1,-1	2,0	3,0	1,2	1,3	1,0	0,1	1,0	0,2	5,0	2,2	1,1	1,0	1,1	4,0	1,1	1,2	2,0	1,0	1,0	1,0	5,0	2,0	2,0	5,0	1,2	2,0	2,0
iteration_568	4,1	4,0	4,1	1,1	4,0	5,0	0,5	4,1	0,3	-1,-1	5,0	4,1	1,1	2,0	1,1	2,2	0,2	1,0	5,1	6,0	0,3	5,1	-1,-1	3,0	3,0	3,0	-1,-1	1,1	2,0	2,0	1,1	4,0	2,0	0,3	2,0	2,0	-1,-1	2,0	2,0	4,0	-1,-1	-1,-1	1,0	1,0	1,1	0,4	1,0
iteration_569	0,5	2,0	0,0	4,2	2,4	2,1	0,3	4,1	0,3	2,2	4,0	0,3	4,1	0,1	0,3	0,2	4,1	0,2	2,2	2,1	4,1	4,2	4,1	0,1	0,2	0,3	0,2	-1,-1	-1,-1	5,0	0,3	0,2	0,3	-1,-1	-1,-1	0,1	-1,-1	0,4	0,3	0,2	0,2	2,1	0,2	2,1	1,4	3,0	0,1
iteration_570	4,0	3,0	4,0	4,1	5,0	0,4	1,1	1,1	1,2	3,1	-1,-1	7,0	-1,-1	3,0	1,1	0,4	5,0	0,4	0,2	0,4	1,1	4,0	3,0	-1,-1	1,2	0,3	1,2	4,0	1,1	0,4	4,1	0,3	1,0	0,2	1,0	0,2	1,0	1,0	0,0	0,3	0,3	0,2	0,3	0,1	5,0	2,2	0,2
iteration_571	0,3	0,4	0,6	0,6	0,3	4,0	-1,-1	0,6	4,0	0,6	0,5	0,6	0,6	-1,-1	0,6	3,0	0,6	2,3	2,3	2,3	4,3	0,8	0,8	-1,-1	3,3	0,3	0,3	2,4	0,4	1,2	0,4	3,0	0,6	5,0	0,4	1,3	2,3	2,3	1,3	1,3	0,2	3,1	3,1	3,1	2,0	3,0	2,1
iteration_572	2,0	3,0	3,0	3,0	-1,-1	0,4	5,0	2,0	5,0	2,0	4,0	4,0	-1,-1	0,4	5,0	5,0	4,0	-1,-1	-1,-1	2,2	0,0	1,0	1,0	1,1	5,0	5,0	6,0	3,0	4,0	0,4	6,0	3,0	3,0	4,0	4,0	-1,-1	2,0	-1,-1	-1,-1	1,0	2,0	5,0	4,0	3,0	0,3	2,2	0,0
iteration_573	2,0	1,4	-1,-1	5,1	1,4	2,0	5,4	1,1	3,0	1,1	0,3	5,4	6,0	0,4	-1,-1	5,0	0,5	1,4	-1,-1	1,4	-1,-1	5,2	5,1	5,2	-1,-1	2,4	3,1	0,2	5,0	4,1	5,1	1,2	0,1	4,1	0,3	5,1	1,1	0,2	0,2	0,2	2,0	4,1	4,0	6,0	4,0	4,0	4,1
iteration_574	1,2	2,0	-1,-1	0,8	2,2	5,0	1,4	1,4	5,0	2,4	3,0	2,4	1,4	0,4	1,4	0,2	1,4	4,0	-1,-1	2,4	4,0	5,0	0,4	0,4	-1,-1	1,1	0,5	0,5	0,4	5,0	0,8	0,4	0,1	2,0	0,5	0,4	-1,-1	-1,-1	0,5	0,5	2,0	2,4	3,0	1,4	4,0	3,0	2,0
iteration_575	0,3	1,1	0,3	1,0	0,2	4,1	0,2	1,1	3,0	-1,-1	3,0	1,1	1,2	1,4	1,1	0,5	0,2	4,0	0,3	4,0	2,1	1,1	2,0	2,0	0,3	1,3	1,2	2,0	2,0	2,0	1,0	5,0	-1,-1	2,2	3,0	0,2	-1,-1	3,0	4,0	3,0	3,0	3,0	4,0	1,0	2,0	2,0	-1,-1
iteration_576	1,3	0,5	1,3	7,0	1,3	4,5	5,0	3,3	0,3	4,0	3,0	4,3	4,0	3,1	3,3	2,1	5,0	3,0	3,0	5,0	3,2	6,0	-1,-1	4,0	2,3	3,1	-1,-1	5,0	-1,-1	3,0	5,0	2,0	-1,-1	0,4	5,0	1,0	2,0	2,0	2,0	2,0	0,5	4,2	-1,-1	4,0	4,0	3,2	5,0
iteration_577	5,0	-1,-1	4,0	2,1	5,1	1,4	3,0	-1,-1	1,3	0,1	-1,-1	4,1	0,1	0,2	6,0	0,5	6,0	-1,-1	1,1	5,0	3,0	1,1	5,0	0,2	2,4	4,4	4,4	0,2	5,0	4,0	3,1	-1,-1	2,1	5,0	-1,-1	4,0	5,0	4,0	5,0	3,1	0,2	3,1	0,2	3,1	1,3	3,3	3,1
iteration_578	3,0	2,1	4,0	0,4	1,0	5,0	-1,-1	1,2	0,4	1,2	4,0	3,2	3,2	0,4	1,2	3,0	3,2	3,2	3,0	4,0	1,2	3,2	6,0	3,2	4,0	0,2	-1,-1	1,2	0,4	5,0	0,4	2,3	1,2	4,0	0,4	0,2	1,3	3,0	3,0	3,0	5,0	0,2	5,2	0,2	3,1	0,1	6,0
iteration_579	3,1	3,1	6,0	0,3	3,1	0,3	3,3	3,3	3,2	3,3	3,0	3,3	3,3	2,1	3,0	0,5	3,3	3,2	0,5	3,1	3,3	3,3	0,3	5,0	0,2	3,3	3,4	3,0	2,3	0,5	0,3	0,2	2,0	1,4	2,0	0,7	2,1	0,1	2,1	2,1	0,5	1,0	0,1	0,1	1,2	2,0	0,1
iteration_580	4,0	0,5	2,2	0,4	2,3	0,3	0,3	0,3	3,0	2,1	0,1	0,4	-1,-1	-1,-1	0,5	0,4	0,5	0,4	0,5	0,4	1,1	0,2	0,2	1,2	0,3	-1,-1	-1,-1	0,4	0,2	3,0	0,2	2,0	0,2	4,0	0,4	1,1	1,1	1,1	1,1	1,1	5,0	2,3	3,0	4,3	5,0	6,0	1,1
iteration_581	0,5	2,0	0,4	0,4	2,4	1,4	0,1	0,5	-1,-1	1,1	2,0	0,7	0,3	3,2	0,1	0,3	0,1	1,1	0,5	1,1	2,1	2,3	0,3	3,3	0,4	0,0	0,3	0,3	0,2	0,4	0,4	1,3	0,4	3,0	0,1	0,3	0,4	1,3	1,3	1,3	0,1	2,0	0,1	2,1	0,4	1,1	-1,-1
iteration_582	-1,-1	0,3	0,4	8,0	0,1	0,2	-1,-1	4,3	2,1	4,1	-1,-1	4,1	-1,-1	4,1	4,1	-1,-1	4,3	4,2	0,5	4,0	6,0	6,0	-1,-1	0,4	-1,-1	2,1	6,0	4,0	4,1	5,0	0,1	3,0	4,0	5,0	4,1	0,0	0,1	6,0	2,0	1,0	-1,-1	5,0	1,0	1,3	0,5	-1,-1	0,0
iteration_583	0,5	-1,-1	2,5	-1,-1	1,0	5,0	2,4	5,5	0,4	0,9	0,3	2,4	7,0	-1,-1	2,4	0,5	2,4	5,4	0,4	5,4	0,6	0,5	0,5	2,2	0,4	0,4	0,9	5,0	0,4	0,5	5,4	-1,-1	5,4	4,0	5,0	5,2	8,0	9,0	7,0	8,0	4,0	0,0	0,0	0,0	2,0	2,0	3,0
iteration_584	1,1	0,4	0,4	2,2	0,2	0,4	-1,-1	0,3	1,1	2,1	0,5	-1,-1	2,3	0,2	0,5	0,2	2,3	0,7	0,2	0,6	1,1	0,1	0,1	0,5	0,3	0,3	0,4	3,0	1,2	0,3	-1,-1	0,2	2,0	3,0	-1,-1	0,2	1,3	3,0	3,0	1,3	5,0	1,0	4,0	2,0	0,2	-1,-1	4,0
iteration_585	5,0	0,5	2,0	2,1	3,0	2,1	2,0	-1,-1	0,2	0,1	5,0	2,0	2,1	4,0	2,1	0,4	4,0	4,0	0,1	-1,-1	-1,-1	-1,-1	5,0	-1,-1	2,2	2,2	0,3	4,1	3,0	1,2	-1,-1	4,0	6,0	0,3	2,1	3,0	2,0	2,0	2,0	8,0	4,5	-1,-1	2,3	2,3	-1,-1	2,3	2,0
iteration_586	5,0	2,0	5,0	0,3	5,0	0,4	0,2	5,2	-1,-1	0,1	2,3	0,2	5,1	5,0	0,2	0,3	0,1	0,6	-1,-1	-1,-1	7,0	0,5	0,5	0,1	0,4	0,3	0,4	1,2	2,1	-1,-1	2,2	1,4	0,3	2,2	1,1	-1,-1	-1,-1	0,5	1,2	0,5	0,5	2,1	7,0	2,4	1,3	1,2	-1,-1
iteration_587	3,0	-1,-1	3,1	2,1	-1,-1	0,4	3,1	3,1	-1,-1	3,1	0,2	-1,-1	3,1	1,4	2,1	3,0	0,2	0,4	0,4	-1,-1	3,4	2,1	2,1	0,5	3,1	4,2	2,0	0,4	4,0	1,3	2,3	1,4	2,3	0,2	2,3	1,3	2,4	3,0	1,3	3,0	0,5	2,2	0,4	2,3	4,0	4,2	0,6
iteration_588	0,4	4,0	2,0	4,0	2,0	1,4	4,0	6,0	-1,-1	0,0	-1,-1	6,0	2,0	2,0	0,0	1,4	2,0	1,0	0,4	1,0	-1,-1	4,2	0,2	2,0	0,4	1,0	-1,-1	5,0	2,0	0,4	3,0	0,4	3,0	0,4	4,0	2,3	2,1	2,3	1,3	2,1	1,4	4,3	4,4	4,4	0,5	0,7	6,0
iteration_589	2,3	4,0	3,3	3,4	3,0	4,0	3,4	0,7	5,0	3,4	3,2	3,4	6,0	2,0	3,4	3,0	3,4	4,0	6,0	3,4	0,3	6,0	3,2	3,0	1,4	1,4	2,4	1,4	3,2	-1,-1	0,6	1,1	3,4	0,5	0,6	0,4	0,3	3,1	1,4	4,0	0,4	0,9	0,5	0,8	0,2	0,2	0,6
iteration_590	1,3	4,1	1,1	2,0	4,3	0,3	3,0	3,0	0,3	1,0	0,2	1,0	2,1	0,2	1,0	0,1	1,0	1,4	1,0	2,4	-1,-1	1,1	1,1	0,2	0,1	0,0	1,1	0,5	-1,-1	0,2	2,5	0,3	2,5	-1,-1	-1,-1	2,2	2,3	2,3	0,8	0,8	1,2	-1,-1	4,2	4,2	0,3	0,0	6,0
iteration_591	1,3	5,0	5,0	2,3	1,3	0,5	6,0	4,3	2,2	6,0	2,2	6,0	6,0	3,0	3,0	0,4	-1,-1	2,5	2,5	4,5	0,5	-1,-1	-1,-1	2,0	1,2	2,2	2,2	2,0	0,4	3,2	0,2	5,0	0,3	0,2	2,3	0,2	2,0	2,3	2,0	3,3	0,2	0,4	0,1	0,1	0,2	0,2	0,0
iteration_592	0,3	0,2	0,0	4,1	-1,-1	1,1	4,1	4,3	1,4	4,3	0,2	0,4	4,3	2,1	4,3	-1,-1	0,2	0,2	0,2	5,0	-1,-1	0,1	-1,-1	4,1	-1,-1	4,0	-1,-1	0,2	4,1	4,0	0,2	5,0	4,1	1,4	-1,-1	2,1	3,1	6,0	6,0	2,1	2,0	0,5	1,1	1,1	0,2	0,6	0,2
iteration_593	0,2	0,3	0,3	2,2	0,2	3,0	2,2	2,2	2,3	-1,-1	1,2	2,2	-1,-1	5,0	2,2	5,0	0,3	5,0	5,0	2,0	0,5	2,2	0,4	4,0	3,0	1,2	6,0	0,2	4,0	0,5	-1,-1	4,0	2,2	2,1	2,2	2,5	6,0	0,2	0,2	4,2	0,2	4,0	2,0	-1,-1	0,5	0,6	4,0
iteration_594	3,0	0,3	3,1	4,2	3,1	0,3	3,2	4,1	5,0	0,3	1,2	3,2	4,1	0,2	4,1	-1,-1	0,3	3,3	-1,-1	0,5	-1,-1	0,4	-1,-1	0,2	4,0	4,0	-1,-1	5,0	2,2	0,3	6,0	5,0	6,0	2,3	1,2	4,2	3,0	3,0	3,0	6,0	0,4	-1,-1	1,1	0,6	2,0	2,0	4,0
iteration_595	0,1	0,3	0,2	3,2	0,3	0,5	3,0	0,6	5,0	3,0	3,0	3,2	0,4	0,5	0,4	4,0	3,0	3,5	0,5	3,5	-1,-1	3,0	6,0	0,5	1,2	1,2	3,2	3,2	0,5	5,0	0,4	4,0	0,5	0,2	3,3	-1,-1	0,2	0,2	4,3	4,2	0,1	3,2	0,2	-1,-1	2,0	1,2	0,0
iteration_596	0,3	-1,-1	1,3	0,1	0,5	5,0	0,4	1,1	0,3	0,3	0,3	1,0	1,0	4,0	0,3	0,2	0,3	5,1	0,1	5,3	0,4	0,1	1,0	1,0	0,4	0,4	0,1	0,5	0,2	0,3	0,6	3,1	0,3	3,1	-1,-1	0,4	3,1	3,1	0,3	0,2	3,2	3,2	3,2	0,4	0,4	3,2	0,3
iteration_597	1,0	5,0	-1,-1	3,1	6,0	0,5	4,0	3,0	3,0	1,1	0,3	3,0	4,0	4,0	4,0	0,2	3,0	1,3	3,2	1,2	0,0	3,2	0,2	3,0	1,1	-1,-1	1,1	1,1	3,2	0,3	3,1	0,2	1,2	0,2	3,1	0,2	1,2	-1,-1	1,0	-1,-1	4,0	3,1	4,0	6,0	-1,-1	-1,-1	4,0
iteration_598	0,5	0,4	0,5	0,1	0,0	4,0	0,3	0,6	0,4	0,6	0,5	0,1	0,3	-1,-1	0,1	5,0	0,8	1,3	1,3	1,0	0,3	0,2	0,2	5,3	2,0	2,1	3,0	2,3	0,2	5,0	0,4	0,4	2,1	1,1	0,4	5,1	-1,-1	2,2	2,2	0,3	1,2	0,4	1,3	-1,-1	5,0	0,1	1,2
iteration_599	0,5	0,3	0,5	0,2	0,5	1,4	0,4	0,4	0,4	6,0	0,5	0,2	0,3	4,0	0,3	0,3	0,3	1,2	1,2	1,2	0,3	0,4	0,4	2,0	0,2	0,4	0,2	3,2	0,3	5,0	3,3	5,0	3,3	3,1	0,5	2,3	0,3	5,3	5,3	3,0	4,0	-1,-1	2,1	2,1	0,2	0,2	2,3
iteration_600	3,2	2,0	4,0	4,0	4,0	1,3	5,0	5,0	0,4	5,0	2,2	5,0	5,0	5,0	5,0	5,0	-1,-1	4,0	2,3	3,0	3,4	6,0	5,0	4,0	5,0	6,0	5,0	2,2	-1,-1	0,5	0,2	0,4	2,2	1,3	0,2	0,4	2,4	0,2	2,0	2,4	5,0	1,0	2,0	4,0	0,2	1,2	0,4
iteration_601	3,1	1,1	-1,-1	0,4	0,2	0,3	0,1	0,5	1,3	0,1	1,4	0,5	0,5	3,1	0,5	0,5	0,1	0,1	0,3	-1,-1	1,1	-1,-1	0,5	0,5	2,2	0,5	0,2	5,0	-1,-1	0,3	5,4	2,0	5,4	4,0	0,4	5,0	5,0	0,4	-1,-1	5,0	2,0	-1,-1	2,4	0,4	2,0	1,0	-1,-1
iteration_602	0,4	-1,-1	0,6	0,3	0,4	4,0	0,5	0,4	0,5	0,4	0,5	0,4	0,4	2,0	0,4	0,2	0,4	2,3	2,3	2,3	0,5	0,6	0,4	-1,-1	0,3	-1,-1	0,3	0,2	0,3	0,2	0,3	0,4	0,3	2,1	0,2	0,3	0,1	0,2	0,5	0,5	0,2	-1,-1	2,1	0,2	5,0	4,1	2,0
iteration_603	2,0	5,0	3,0	3,1	5,0	0,4	3,1	6,0	3,1	5,0	3,2	3,1	3,0	0,5	3,1	5,0	3,1	0,3	3,2	0,3	3,1	0,3	3,2	3,4	7,0	1,1	4,0	-1,-1	3,1	4,0	3,1	1,3	4,0	3,1	3,1	5,0	4,0	2,0	2,0	3,3	3,1	3,1	6,0	3,1	0,2	0,3	6,0
iteration_604	2,2	2,4	2,3	7,0	2,3	1,3	6,0	-1,-1	2,3	5,0	4,0	5,0	5,0	0,3	-1,-1	-1,-1	3,3	5,0	5,0	2,3	-1,-1	5,0	5,0	3,1	0,4	0,6	4,1	4,0	4,1	1,4	5,0	4,0	3,1	0,4	1,1	4,4	1,1	6,0	4,0	6,0	5,0	1,4	6,0	0,4	5,0	3,0	5,1
iteration_605	0,5	3,2	0,6	0,7	3,1	4,1	0,9	0,4	4,0	0,6	0,2	0,7	0,9	0,5	0,7	5,0	0,4	0,5	4,5	0,6	4,2	-1,-1	0,3	0,8	2,5	-1,-1	2,2	-1,-1	0,5	1,2	0,7	3,2	0,7	4,1	0,2	1,0	-1,-1	0,7	3,5	-1,-1	-1,-1	0,1	1,1	0,4	3,0	0,1	1,5
iteration_606	0,3	0,3	0,2	4,3	0,4	0,4	0,3	4,0	0,4	4,0	-1,-1	0,3	4,2	0,4	-1,-1	-1,-1	4,2	0,5	0,5	-1,-1	0,3	0,4	0,1	0,6	4,2	4,1	4,1	5,0	0,5	0,5	4,2	1,4	1,2	0,5	1,3	-1,-1	0,6	1,4	0,6	1,2	2,2	0,6	0,5	2,3	0,3	0,5	0,6
iteration_607	0,2	0,2	0,3	0,3	0,3	4,0	0,4	0,2	3,2	0,2	0,2	0,1	0,4	5,0	0,1	-1,-1	0,2	2,1	2,1	2,3	0,3	-1,-1	0,2	5,1	0,6	0,5	0,0	5,0	0,4	-1,-1	5,1	4,0	0,3	0,1	5,3	0,1	3,0	3,0	1,3	3,0	5,0	-1,-1	0,0	5,0	4,0	2,1	3,0
iteration_608	1,3	0,5	-1,-1	1,2	-1,-1	0,5	0,5	1,2	3,0	0,4	4,0	1,3	0,5	-1,-1	0,5	0,4	0,4	0,2	0,2	0,7	0,2	1,0	0,3	-1,-1	0,5	0,5	0,4	0,3	2,2	1,4	1,1	5,0	1,2	2,1	1,2	0,5	3,2	2,2	-1,-1	4,0	3,0	2,2	5,0	0,2	0,2	2,2	-1,-1
iteration_609	-1,-1	4,0	2,3	3,3	2,1	0,1	0,6	2,3	4,0	2,3	0,4	2,3	2,3	0,3	3,3	0,4	0,6	0,4	0,3	0,4	4,0	2,3	0,6	2,3	-1,-1	0,6	0,6	0,4	3,0	0,5	0,3	1,4	0,3	2,1	0,1	0,6	0,4	1,3	1,3	0,7	5,0	0,2	5,1	-1,-1	0,0	4,0	5,0
iteration_610	3,2	3,1	3,1	0,2	0,3	3,0	3,2	0,1	1,4	0,1	1,0	0,3	3,0	0,2	3,2	0,4	0,3	0,2	3,0	3,0	0,7	0,1	0,1	-1,-1	0,3	0,3	3,1	4,0	1,2	0,2	5,0	0,2	5,0	1,3	5,0	1,1	4,1	4,1	4,1	4,1	0,2	4,3	0,4	-1,-1	3,0	1,0	0,4
iteration_611	0,3	0,4	0,6	1,0	0,6	2,0	1,3	1,3	1,3	0,3	5,0	0,3	0,3	1,3	0,3	4,1	-1,-1	2,0	1,3	2,0	0,6	0,3	5,3	-1,-1	0,1	4,0	0,4	3,0	0,3	4,1	1,0	4,1	2,3	2,1	-1,-1	0,1	0,4	4,3	2,1	4,3	5,0	4,0	3,0	6,0	0,2	0,2	-1,-1
iteration_612	0,2	0,3	0,4	6,0	0,1	1,2	-1,-1	2,1	3,0	4,1	-1,-1	2,1	2,1	1,4	2,1	0,5	2,1	3,0	0,5	0,5	2,1	5,0	3,1	3,0	0,2	-1,-1	2,4	4,1	5,0	4,0	-1,-1	2,2	-1,-1	-1,-1	0,2	4,0	6,0	4,2	2,2	2,2	0,5	2,0	2,0	2,5	5,0	1,3	4,0
iteration_613	4,1	0,5	0,5	4,0	4,1	1,3	1,1	3,1	1,2	1,1	4,1	-1,-1	3,4	0,3	3,1	3,0	3,4	1,3	1,1	2,0	0,3	3,1	4,4	3,2	1,0	2,1	2,1	3,0	4,0	5,0	6,0	4,0	4,0	5,0	4,0	6,0	4,0	-1,-1	4,0	4,0	2,0	6,0	4,0	4,0	2,3	4,0	4,0
iteration_614	5,0	3,0	4,0	0,1	7,0	5,0	3,0	3,1	-1,-1	1,0	0,5	3,1	3,1	3,0	-1,-1	0,4	-1,-1	4,0	-1,-1	1,0	0,1	-1,-1	-1,-1	5,0	0,3	0,3	3,2	5,0	0,4	0,4	0,3	1,2	0,1	0,5	0,1	0,2	0,2	-1,-1	0,2	0,2	5,0	0,1	4,1	4,1	2,0	1,1	1,0
iteration_615	5,0	4,0	8,0	0,3	1,0	5,0	5,0	5,0	-1,-1	5,0	5,0	5,0	-1,-1	-1,-1	5,0	3,0	5,0	5,0	2,0	5,0	5,0	4,0	1,0	-1,-1	6,0	2,0	6,0	3,0	2,0	4,0	3,0	-1,-1	3,0	0,5	3,0	-1,-1	2,5	1,0	1,0	-1,-1	5,0	2,2	1,2	6,0	2,0	1,2	0,7
iteration_616	-1,-1	0,2	0,4	2,4	0,6	0,3	2,1	-1,-1	-1,-1	0,5	4,0	2,1	-1,-1	0,2	-1,-1	0,5	-1,-1	2,1	2,2	2,2	0,4	0,1	6,0	0,6	-1,-1	-1,-1	-1,-1	5,0	0,5	4,0	3,4	0,5	-1,-1	-1,-1	-1,-1	2,4	0,5	-1,-1	0,8	2,1	0,2	2,5	0,6	2,1	0,5	0,3	0,9
iteration_617	0,3	2,0	0,1	-1,-1	0,1	0,3	0,0	0,0	0,4	3,1	5,0	3,1	-1,-1	5,0	0,1	0,2	0,1	6,0	0,0	0,3	0,2	7,0	4,1	4,0	0,3	0,0	0,3	5,0	0,4	-1,-1	3,4	0,4	2,0	3,1	-1,-1	2,4	0,4	0,4	2,4	2,0	0,3	3,1	3,0	-1,-1	-1,-1	4,0	0,4
iteration_618	0,5	1,1	0,2	-1,-1	0,4	0,5	3,1	3,1	2,1	1,1	3,0	3,1	3,1	5,0	1,1	0,5	1,1	0,2	3,1	3,1	3,1	3,1	3,1	-1,-1	1,3	1,3	0,4	2,0	3,2	2,0	4,0	4,1	1,2	3,0	1,2	1,0	5,0	1,1	0,3	0,3	1,1	3,0	2,1	3,0	0,3	2,1	1,1
iteration_619	0,5	4,0	-1,-1	4,1	2,5	2,1	0,6	4,5	5,0	-1,-1	2,0	6,0	2,1	-1,-1	4,5	-1,-1	6,0	2,5	2,1	2,1	-1,-1	3,0	-1,-1	4,1	7,0	4,2	-1,-1	3,1	4,1	0,2	7,0	0,1	3,1	0,2	7,0	4,2	0,2	3,0	0,2	3,0	5,0	3,0	8,0	3,0	-1,-1	9,0	-1,-1
iteration_620	5,0	0,6	0,2	0,4	5,0	0,5	0,1	0,3	0,4	0,3	3,0	0,5	0,3	1,0	0,1	3,0	0,5	0,4	0,2	0,4	0,2	3,2	3,2	1,3	1,0	1,1	1,0	0,4	0,3	5,0	0,3	0,3	0,4	0,5	0,5	3,2	0,5	0,2	-1,-1	0,2	3,0	0,8	1,3	2,3	2,0	0,5	0,6
iteration_621	4,1	-1,-1	5,0	3,3	0,4	3,0	-1,-1	4,3	4,1	4,0	0,3	7,0	1,3	0,4	4,0	2,0	7,0	1,0	4,0	0,3	4,3	3,1	3,1	1,1	2,0	2,0	4,0	-1,-1	5,0	-1,-1	2,1	0,4	3,1	-1,-1	3,1	5,0	3,1	0,2	0,2	3,1	0,4	3,0	3,2	-1,-1	-1,-1	0,5	3,1
iteration_622	5,0	5,0	-1,-1	4,1	9,0	-1,-1	4,0	4,0	3,2	8,0	4,1	0,1	4,0	5,0	4,1	3,0	8,0	0,1	4,1	6,0	7,0	0,1	4,1	-1,-1	-1,-1	0,1	7,0	5,0	0,3	0,5	4,2	0,2	4,1	3,0	4,1	0,3	3,0	4,2	-1,-1	4,0	0,3	3,1	0,3	-1,-1	2,2	5,0	0,3
iteration_623	-1,-1	2,0	-1,-1	1,2	3,0	4,0	1,2	4,0	0,4	-1,-1	5,0	2,0	4,0	0,5	2,0	0,4	3,2	0,2	1,0	5,0	3,4	3,0	3,0	0,6	-1,-1	1,2	1,2	3,0	0,4	0,3	2,2	0,2	2,2	4,0	2,2	0,3	2,2	2,2	0,4	2,0	2,2	4,0	2,2	4,0	0,4	2,2	0,4
iteration_624	-1,-1	4,0	0,3	2,0	4,3	1,1	0,0	2,3	2,3	0,3	4,0	-1,-1	2,3	2,3	0,3	0,2	2,3	1,0	0,1	1,0	0,6	1,3	0,3	0,6	0,4	0,1	0,1	2,2	4,0	0,4	6,0	2,0	2,0	0,4	2,0	2,1	0,0	2,0	4,0	2,0	2,1	2,3	4,0	2,1	4,0	-1,-1	2,0
iteration_625	0,5	5,0	4,0	1,0	4,5	0,1	5,0	4,0	1,2	4,0	-1,-1	-1,-1	-1,-1	-1,-1	1,0	1,1	0,0	4,1	4,1	1,1	1,0	1,0	1,0	0,3	2,0	2,0	1,0	2,0	5,0	0,4	3,0	0,3	4,0	3,0	4,0	1,2	1,0	1,0	1,0	5,0	-1,-1	5,0	4,0	7,0	4,0	1,0	1,0
iteration_626	1,3	2,0	2,3	2,0	0,3	0,5	-1,-1	3,0	5,0	4,0	0,4	2,3	4,0	0,3	2,3	0,1	0,3	0,0	0,5	0,5	6,0	2,3	0,4	-1,-1	0,3	2,0	0,4	0,2	4,0	2,0	2,0	1,0	2,0	-1,-1	2,0	1,0	2,0	2,0	0,0	3,0	2,2	2,0	0,2	2,2	0,3	0,1	0,2
iteration_627	3,2	5,0	0,2	2,0	8,0	2,1	0,0	2,0	4,0	0,2	4,0	0,0	2,2	2,3	0,0	3,0	2,2	2,0	2,0	0,1	2,0	0,0	0,0	-1,-1	0,2	0,2	0,2	2,0	5,0	1,1	2,0	-1,-1	5,0	3,0	4,0	3,0	3,0	2,0	-1,-1	3,0	3,1	5,0	5,0	5,0	2,0	3,0	5,0
iteration_628	3,2	5,0	7,0	3,0	4,2	4,0	3,0	4,0	-1,-1	6,0	3,1	7,0	7,0	0,5	6,0	2,1	3,0	4,0	6,0	3,0	1,0	-1,-1	-1,-1	3,0	5,0	3,1	5,0	3,0	-1,-1	2,4	1,0	3,0	1,0	0,2	6,0	1,2	1,0	4,0	3,0	4,0	3,0	3,2	0,2	3,0	3,1	0,3	0,0
iteration_629	1,4	1,2	2,0	0,3	1,2	2,0	1,3	1,3	1,0	1,0	3,0	1,3	1,3	0,2	1,3	5,0	1,3	2,3	0,3	3,0	1,3	1,0	0,2	0,3	0,3	6,0	0,3	0,3	2,3	4,0	0,6	0,5	0,3	1,0	-1,-1	1,3	0,3	0,8	0,8	0,3	2,0	1,3	1,3	-1,-1	1,1	1,1	1,3
iteration_630	5,0	-1,-1	8,0	-1,-1	3,0	4,0	5,0	3,0	2,0	-1,-1	4,1	3,1	3,1	4,0	5,0	-1,-1	3,1	-1,-1	9,0	9,0	1,0	0,2	0,2	-1,-1	6,0	2,0	5,1	0,4	5,0	1,1	0,1	-1,-1	0,1	4,0	5,1	0,2	-1,-1	0,2	2,1	0,1	2,1	2,1	2,1	2,1	0,4	2,2	2,1
iteration_631	5,0	0,5	3,5	0,3	2,5	3,1	0,6	3,1	0,2	0,6	0,5	0,6	0,6	-1,-1	3,1	2,2	3,1	0,2	0,2	2,0	-1,-1	-1,-1	0,4	0,7	0,3	3,2	2,1	2,1	0,5	0,4	0,3	-1,-1	-1,-1	2,2	2,3	-1,-1	0,5	0,3	0,3	0,5	0,5	2,2	0,6	2,4	0,2	2,0	0,4
iteration_632	2,0	5,0	6,0	-1,-1	0,4	0,4	4,0	2,0	1,1	2,2	0,2	2,0	2,2	1,1	4,2	0,2	2,2	0,3	4,1	0,1	2,1	2,2	0,0	2,1	0,4	4,0	0,4	0,5	1,2	0,4	0,2	0,3	0,2	5,0	1,5	0,6	0,3	0,4	0,4	0,1	0,3	-1,-1	0,8	0,8	0,5	0,4	0,5
iteration_633	5,0	3,0	4,0	-1,-1	7,0	2,3	0,2	0,2	1,3	0,2	4,0	9,0	-1,-1	0,3	4,2	1,4	5,0	2,2	-1,-1	0,5	1,0	5,0	5,0	0,3	0,6	1,2	5,0	5,0	0,3	4,0	0,1	0,4	0,2	0,4	0,1	3,0	0,0	0,4	0,0	0,6	3,1	0,3	0,4	0,4	2,2	0,5	0,1
iteration_634	-1,-1	4,0	4,0	2,2	2,0	1,1	5,0	1,2	1,1	5,0	2,3	1,2	5,0	0,2	-1,-1	0,5	1,2	4,0	2,1	3,0	1,2	-1,-1	0,5	3,1	1,1	1,1	1,4	-1,-1	-1,-1	0,2	2,2	3,1	2,2	3,1	2,2	-1,-1	0,3	-1,-1	3,2	0,3	4,0	-1,-1	4,0	4,0	5,0	-1,-1	2,2
iteration_635	0,5	1,3	0,7	0,5	0,4	0,5	0,6	0,6	4,0	0,6	0,4	0,7	0,5	2,2	0,6	2,3	0,7	0,5	0,5	0,5	0,3	0,8	0,7	-1,-1	2,3	0,6	0,6	0,0	-1,-1	0,3	-1,-1	3,0	0,1	2,0	0,4	-1,-1	-1,-1	0,1	3,1	3,0	4,0	2,3	4,0	2,3	5,0	6,0	5,0
iteration_636	-1,-1	1,1	-1,-1	5,1	2,0	0,5	6,0	1,1	0,3	3,5	5,0	1,1	1,1	3,2	1,1	5,0	6,0	5,2	5,3	5,3	0,1	1,0	1,0	4,0	2,1	3,1	4,0	0,2	5,0	4,0	0,1	0,5	5,1	0,1	5,1	0,0	0,3	5,3	0,4	0,4	2,1	0,1	2,1	2,1	2,0	1,1	0,3
iteration_637	4,0	5,0	4,0	4,2	5,0	2,0	4,0	4,0	4,0	4,0	2,2	4,2	8,0	2,3	4,0	2,2	4,0	6,0	4,0	2,0	2,0	2,2	4,2	4,3	0,2	6,0	4,2	2,2	4,0	4,0	4,2	0,4	2,0	0,4	4,2	5,0	2,3	5,2	2,1	0,1	4,0	0,4	4,2	0,2	0,5	0,4	6,0
iteration_638	4,0	0,5	3,3	-1,-1	1,3	0,3	3,1	1,3	-1,-1	1,3	4,0	1,3	3,4	2,3	4,0	0,2	3,4	0,4	0,5	0,6	3,3	-1,-1	3,0	2,4	1,1	3,1	-1,-1	1,1	0,4	-1,-1	1,4	4,0	1,4	-1,-1	0,5	1,4	2,4	3,0	2,4	3,0	0,3	4,1	0,2	0,3	3,1	-1,-1	-1,-1
iteration_639	5,0	1,1	1,1	4,0	4,1	4,1	4,0	4,0	7,0	4,0	0,1	2,0	1,1	4,0	2,0	4,1	1,1	3,1	5,0	7,0	3,0	1,1	-1,-1	-1,-1	1,1	-1,-1	1,1	5,0	4,0	0,5	7,0	1,4	7,0	1,4	2,0	3,4	5,0	4,4	5,0	3,4	0,4	2,0	1,2	1,2	5,0	5,4	2,0
iteration_640	3,1	2,0	5,0	-1,-1	5,0	2,1	3,5	3,5	4,0	2,5	5,0	-1,-1	2,1	0,4	3,5	5,0	2,5	5,0	-1,-1	0,6	0,10	5,1	-1,-1	-1,-1	5,0	-1,-1	6,0	0,3	0,5	-1,-1	0,2	1,3	0,7	0,2	0,2	0,3	1,2	0,5	0,8	1,5	3,0	0,3	1,2	2,1	0,3	0,2	2,0
iteration_641	0,2	3,0	0,0	0,6	3,2	4,0	0,2	-1,-1	3,1	0,4	-1,-1	0,4	0,4	3,2	0,4	2,2	0,2	2,0	2,2	2,2	0,5	0,2	0,1	3,0	0,6	1,3	-1,-1	0,5	0,2	4,0	0,4	4,0	0,6	3,0	0,6	2,4	1,4	-1,-1	3,2	1,2	0,5	3,2	3,5	3,5	2,3	2,0	0,9
iteration_642	2,1	0,2	0,1	5,0	2,0	4,0	1,1	0,5	4,0	1,1	-1,-1	0,4	0,4	0,3	1,0	0,3	-1,-1	2,1	2,1	-1,-1	0,1	0,1	0,3	0,1	0,1	0,1	0,2	1,1	1,4	3,0	1,1	2,3	-1,-1	0,2	1,4	1,0	2,4	0,4	2,4	2,4	4,0	0,6	3,2	1,4	0,2	0,1	2,2
iteration_643	5,0	0,4	3,4	3,0	2,4	0,2	5,0	5,0	5,0	1,4	5,0	5,0	1,4	4,0	1,4	-1,-1	4,0	2,0	3,0	2,0	7,0	0,0	4,0	4,4	6,0	0,4	5,4	3,0	2,0	1,2	-1,-1	-1,-1	3,0	0,3	-1,-1	-1,-1	1,0	5,0	4,0	4,0	1,4	2,3	0,7	1,3	0,4	-1,-1	1,4
iteration_644	5,0	0,3	1,1	5,0	1,2	4,0	4,1	-1,-1	2,0	1,1	-1,-1	-1,-1	-1,-1	2,0	1,1	0,4	5,0	8,0	4,0	4,0	1,1	0,3	4,2	2,0	0,1	0,5	1,0	2,0	4,0	0,2	5,0	5,0	1,0	5,0	1,0	-1,-1	3,0	4,0	3,0	2,0	0,2	4,0	0,0	4,2	4,0	5,0	3,0
iteration_645	0,2	0,0	4,2	0,3	4,0	4,0	0,2	4,0	0,3	4,0	4,0	0,5	0,2	0,4	0,2	3,2	0,2	-1,-1	3,2	1,2	4,1	2,2	2,3	0,4	3,2	0,2	3,2	-1,-1	0,2	4,1	0,3	5,0	0,3	0,3	0,3	4,0	3,2	3,2	3,2	3,2	3,0	0,4	3,3	0,1	1,4	1,2	-1,-1
iteration_646	2,0	2,2	1,2	-1,-1	3,0	1,3	1,2	1,2	5,0	1,2	1,3	1,2	1,2	2,2	1,2	4,0	-1,-1	2,0	2,0	1,3	2,0	-1,-1	1,2	2,2	3,0	-1,-1	-1,-1	3,2	0,4	0,4	3,2	0,3	0,4	0,5	3,2	1,0	0,5	-1,-1	0,5	0,2	4,1	0,7	4,5	0,6	0,2	0,5	0,7
iteration_647	2,3	1,2	1,3	0,2	1,3	0,5	1,1	0,4	5,0	1,1	1,0	-1,-1	0,3	0,3	-1,-1	0,4	0,4	1,1	1,4	1,4	2,1	0,1	1,1	1,2	0,1	1,4	0,5	0,2	-1,-1	0,5	0,2	0,5	1,1	2,1	1,1	0,3	1,4	1,1	0,5	0,2	1,1	1,1	1,1	1,1	0,2	-1,-1	1,1
iteration_648	0,5	0,2	0,5	0,6	-1,-1	5,0	0,7	0,2	3,2	-1,-1	5,0	0,2	0,4	5,0	0,9	0,2	0,4	1,2	4,2	1,2	3,2	5,2	0,2	5,4	1,0	0,6	0,6	0,4	0,3	2,1	0,2	0,1	0,5	5,0	-1,-1	0,1	0,1	0,5	0,2	0,5	0,2	1,1	1,0	1,2	2,2	1,2	1,1
iteration_649	-1,-1	0,3	1,2	1,0	1,1	3,0	2,0	1,0	0,4	1,0	5,0	1,2	2,0	0,5	0,2	3,0	2,0	3,0	-1,-1	3,0	0,2	2,0	1,2	1,1	1,0	2,0	1,0	1,4	0,2	0,5	3,0	3,0	1,2	-1,-1	1,0	3,3	3,0	2,0	2,2	2,0	3,0	0,3	3,0	3,3	0,5	0,8	-1,-1
iteration_650	0,2	0,4	2,4	1,1	0,2	4,0	3,0	2,1	2,0	3,0	-1,-1	2,1	-1,-1	3,1	1,4	5,0	1,4	3,0	3,0	3,0	0,1	6,0	-1,-1	0,5	4,0	4,0	3,4	1,3	0,4	4,0	1,1	0,2	0,6	-1,-1	0,6	4,1	0,3	0,5	0,3	0,5	0,4	-1,-1	0,3	0,1	-1,-1	0,5	0,6
iteration_651	3,0	4,0	6,0	4,0	4,0	0,2	-1,-1	3,0	2,1	7,0	4,0	7,0	0,0	4,0	3,0	4,0	3,0	0,1	3,1	3,1	-1,-1	4,0	3,0	4,0	5,0	2,0	2,0	5,0	-1,-1	3,0	1,0	1,3	4,0	4,1	4,0	3,0	5,0	5,0	5,0	0,3	0,3	-1,-1	0,1	0,4	3,0	2,1	4,0
iteration_652	4,0	0,4	1,2	-1,-1	3,2	0,5	3,0	1,3	0,4	3,0	0,3	3,0	3,0	2,0	-1,-1	1,2	2,2	2,0	2,0	1,0	0,6	-1,-1	-1,-1	-1,-1	3,0	3,0	2,2	1,3	4,0	1,3	-1,-1	1,2	-1,-1	1,3	3,0	-1,-1	2,2	2,2	3,0	3,1	1,1	2,0	2,0	1,1	1,1	0,4	3,0
iteration_653	3,0	2,1	3,0	0,3	2,1	4,0	-1,-1	2,1	5,0	2,1	0,3	1,2	1,2	3,0	2,1	0,3	2,1	0,2	0,2	2,0	2,1	1,0	0,5	3,2	2,2	0,2	0,3	0,3	0,4	0,5	0,3	3,1	0,3	5,0	0,2	0,5	1,2	2,1	2,2	1,2	-1,-1	4,1	3,1	5,0	0,5	4,5	0,3
iteration_654	2,0	0,5	2,2	0,7	0,2	2,0	0,6	0,6	2,0	0,5	0,2	0,5	0,6	0,3	2,3	0,2	2,3	1,4	3,4	1,4	1,4	0,2	-1,-1	0,5	2,1	2,1	0,4	0,4	0,4	5,0	0,7	1,1	0,7	0,5	0,1	4,3	1,3	1,4	1,3	0,4	1,1	0,5	1,5	-1,-1	-1,-1	2,0	2,0
iteration_655	3,0	2,3	2,3	-1,-1	4,0	-1,-1	0,3	2,0	4,1	2,0	3,0	0,3	2,0	-1,-1	2,0	3,1	0,4	1,0	1,0	1,0	0,1	1,3	2,0	4,0	-1,-1	0,1	2,1	0,5	2,1	0,1	0,6	-1,-1	2,5	0,0	0,6	0,6	5,0	3,5	5,0	2,2	2,3	0,3	2,1	0,5	-1,-1	1,2	-1,-1
iteration_656	5,0	5,0	0,0	-1,-1	-1,-1	5,0	2,1	2,1	0,4	3,1	0,4	-1,-1	2,1	1,3	2,1	0,5	2,1	7,0	5,1	-1,-1	0,1	3,3	3,1	3,0	-1,-1	0,6	2,0	1,1	0,4	1,3	1,2	5,0	1,2	3,0	0,3	2,0	6,0	1,0	0,2	6,0	0,5	0,1	0,1	0,1	5,0	7,0	5,1
iteration_657	0,3	1,4	0,4	0,4	0,4	4,0	-1,-1	0,6	0,2	0,6	0,4	0,2	1,3	0,2	0,6	0,3	0,6	3,2	-1,-1	3,0	0,5	0,4	0,2	0,2	0,2	0,5	0,2	2,2	0,4	4,1	2,2	0,5	0,4	2,1	0,4	-1,-1	0,7	0,7	0,7	0,7	3,0	0,3	2,1	2,2	4,0	4,0	2,5
iteration_658	0,5	-1,-1	1,4	1,2	1,1	0,5	2,0	2,0	0,4	-1,-1	2,0	1,4	1,4	2,0	1,4	0,3	0,6	1,1	1,1	-1,-1	1,2	3,0	3,0	3,0	1,3	0,7	1,0	-1,-1	3,0	1,3	1,2	1,4	1,1	1,3	2,1	-1,-1	2,0	1,1	0,5	1,4	4,0	1,1	3,1	3,1	2,0	2,3	5,2
iteration_659	2,1	0,3	-1,-1	0,0	-1,-1	5,0	0,1	2,0	4,0	0,1	0,5	0,1	0,1	-1,-1	2,0	2,1	2,0	5,1	0,1	5,0	5,0	-1,-1	0,5	0,2	-1,-1	2,1	2,0	2,0	0,3	-1,-1	0,0	-1,-1	0,0	3,0	0,0	0,2	0,0	0,0	4,0	4,0	3,0	1,0	2,0	1,0	4,1	5,0	1,0
iteration_660	0,3	1,3	1,2	0,5	1,2	7,0	1,2	0,5	-1,-1	0,5	0,4	1,3	1,2	2,0	1,2	-1,-1	1,2	1,3	2,0	1,3	0,5	1,1	0,6	-1,-1	1,2	1,2	2,0	0,5	0,4	5,0	0,4	0,3	0,4	2,0	0,5	1,2	-1,-1	-1,-1	0,5	0,2	2,1	1,3	1,1	3,0	0,2	-1,-1	0,1
iteration_661	5,0	3,0	2,0	1,1	1,0	3,2	-1,-1	3,0	-1,-1	3,0	-1,-1	-1,-1	3,0	0,3	1,0	0,5	1,0	0,3	3,1	5,0	4,0	4,1	2,0	1,0	1,0	-1,-1	0,0	2,0	1,1	4,0	1,1	2,1	2,0	0,5	-1,-1	1,0	1,1	3,0	1,1	1,1	1,4	1,4	2,0	2,0	5,0	4,1	2,0
iteration_662	1,1	3,2	0,3	-1,-1	1,2	0,5	1,1	0,2	2,0	1,1	1,2	1,1	1,2	0,5	1,2	0,4	0,2	0,2	0,2	0,2	2,1	0,3	2,0	1,4	1,3	-1,-1	1,1	0,4	1,1	1,4	1,3	0,2	0,4	2,0	-1,-1	2,0	0,4	0,2	0,4	0,4	0,3	2,1	0,4	0,4	1,4	1,0	0,6
iteration_663	0,5	-1,-1	1,0	2,3	1,0	5,0	0,3	3,0	0,2	1,3	0,5	2,0	2,0	4,0	2,0	1,2	1,3	2,0	3,0	-1,-1	1,0	2,0	-1,-1	2,0	3,0	0,2	3,0	2,0	0,4	5,0	-1,-1	3,1	0,1	3,1	2,1	3,3	-1,-1	0,1	3,0	3,1	6,0	0,2	0,2	0,2	1,2	0,3	0,2
iteration_664	4,5	-1,-1	0,0	2,1	0,0	1,4	2,0	0,1	2,0	-1,-1	4,1	-1,-1	0,1	5,0	2,0	2,2	0,1	3,0	2,4	2,4	1,1	2,1	6,0	1,1	2,2	4,0	4,0	2,2	1,1	0,3	1,2	2,1	3,0	1,3	0,3	0,4	3,0	1,1	3,0	2,1	4,0	1,1	4,1	4,1	0,1	0,4	1,1
iteration_665	5,0	0,1	4,1	0,3	4,0	-1,-1	4,3	0,1	-1,-1	0,1	2,0	0,1	0,4	2,1	4,0	4,0	0,1	2,3	6,0	0,3	0,1	1,1	1,1	0,2	4,0	4,0	4,0	-1,-1	0,2	3,0	1,2	4,0	1,2	-1,-1	0,3	2,0	4,0	1,2	1,2	2,0	1,4	0,7	1,3	0,7	4,1	0,5	1,3
iteration_666	2,1	2,3	2,1	1,0	4,0	4,1	3,0	-1,-1	0,4	1,1	4,0	3,0	1,1	0,2	2,0	5,0	1,1	2,1	5,0	5,0	0,2	5,0	2,0	0,1	1,0	4,0	1,0	3,0	3,0	1,2	5,0	0,4	1,0	0,5	4,0	3,0	1,0	0,0	0,4	-1,-1	0,3	3,2	-1,-1	0,6	0,2	0,2	3,0
iteration_667	2,0	0,3	0,1	3,0	0,2	1,2	6,0	1,0	2,0	1,1	0,5	2,0	1,0	0,4	2,1	3,1	1,0	2,0	2,0	0,2	-1,-1	0,0	-1,-1	0,4	0,2	-1,-1	5,0	5,0	1,3	1,4	3,0	3,0	4,0	5,0	3,3	1,4	4,0	3,0	6,0	4,0	0,4	2,3	0,3	0,3	2,3	4,0	3,0
iteration_668	2,2	0,4	2,3	0,1	0,5	1,1	-1,-1	1,3	2,0	2,0	0,3	0,3	2,0	2,1	0,3	0,5	-1,-1	1,1	1,3	1,3	2,3	0,0	0,6	4,0	0,7	-1,-1	0,4	1,4	5,0	0,2	-1,-1	2,0	1,0	4,1	0,4	5,1	1,0	0,0	1,0	2,0	-1,-1	-1,-1	-1,-1	3,0	0,5	0,1	3,0
iteration_669	3,0	3,0	4,0	5,0	3,0	0,5	3,0	3,0	3,1	3,0	-1,-1	3,0	6,0	0,5	-1,-1	0,3	3,0	1,0	-1,-1	1,5	2,1	1,2	1,2	2,0	2,1	4,1	4,2	1,4	-1,-1	-1,-1	0,5	0,5	4,4	3,1	5,0	0,7	4,0	0,4	2,5	0,9	1,0	4,0	1,0	1,0	3,0	1,1	0,0
iteration_670	-1,-1	0,3	2,2	1,1	2,2	1,2	3,0	2,1	2,0	-1,-1	-1,-1	-1,-1	1,2	3,2	1,2	3,2	0,3	3,0	3,0	0,3	2,1	5,0	-1,-1	0,4	4,0	4,0	1,2	0,3	2,0	-1,-1	1,2	1,2	1,2	5,0	1,1	3,2	1,2	0,4	2,0	2,0	0,5	1,0	0,4	1,1	4,0	2,0	1,0
iteration_671	3,2	4,1	4,2	0,6	-1,-1	-1,-1	4,1	0,3	4,0	0,3	0,4	0,7	0,3	0,5	0,7	0,2	4,1	0,3	0,3	4,2	2,2	0,2	0,2	0,1	0,3	0,3	0,6	1,1	0,5	3,2	0,6	3,0	0,1	-1,-1	0,6	0,7	3,1	3,0	3,1	3,1	2,0	-1,-1	5,0	1,0	0,5	0,4	4,0
iteration_672	4,1	-1,-1	4,2	4,3	7,0	2,2	4,2	0,5	3,2	0,5	4,0	4,2	4,3	-1,-1	0,5	0,3	4,2	-1,-1	0,4	0,4	0,5	0,2	0,2	4,1	0,2	0,2	0,2	1,3	4,1	0,4	5,0	0,0	-1,-1	3,0	4,3	4,2	2,0	1,1	1,1	1,1	5,0	6,0	4,0	7,0	3,0	5,0	1,0
iteration_673	4,0	1,3	2,3	3,0	3,0	2,0	4,0	4,0	3,1	-1,-1	-1,-1	1,3	4,0	4,0	4,0	-1,-1	2,3	3,0	3,0	3,0	5,0	1,0	5,3	5,0	2,0	2,4	2,4	-1,-1	4,0	3,1	-1,-1	-1,-1	5,0	2,0	5,0	3,0	3,0	3,0	0,4	3,0	4,0	4,0	6,0	4,0	5,0	6,0	4,0
iteration_674	0,5	1,2	0,4	0,4	0,4	2,0	0,4	0,4	-1,-1	0,4	0,4	-1,-1	0,4	0,4	0,4	3,1	0,4	1,2	1,2	1,2	0,4	0,2	-1,-1	0,4	3,2	0,3	3,2	0,3	3,2	5,0	0,4	2,1	0,2	0,4	3,1	2,2	0,3	2,2	0,3	2,2	1,1	0,3	-1,-1	0,3	5,0	3,2	0,3
iteration_675	4,0	0,2	-1,-1	7,0	4,1	-1,-1	5,1	6,0	4,0	2,1	-1,-1	5,1	2,1	0,4	9,0	3,2	2,1	2,1	6,0	2,1	8,0	6,0	7,0	2,3	4,2	7,0	4,2	4,0	5,0	4,0	2,0	0,4	2,0	0,4	2,0	6,0	2,1	2,3	0,3	2,1	-1,-1	0,2	2,2	2,2	1,1	1,2	2,1
iteration_676	2,2	1,3	3,0	2,0	2,3	-1,-1	3,0	2,0	-1,-1	-1,-1	4,0	3,0	2,0	3,1	3,0	1,3	2,0	1,2	-1,-1	1,2	2,0	-1,-1	4,0	4,0	2,0	2,3	3,0	4,0	4,0	0,3	6,0	0,3	-1,-1	1,2	2,0	3,3	1,3	1,3	1,3	1,0	2,2	2,0	-1,-1	3,0	0,5	1,1	2,0
iteration_677	3,2	0,4	0,4	3,0	3,2	0,4	1,2	1,2	4,1	2,2	0,2	2,2	1,2	1,3	2,2	2,1	1,2	0,6	0,2	0,6	4,2	0,4	0,4	0,2	0,3	0,3	4,0	3,0	2,0	1,1	2,0	-1,-1	-1,-1	0,4	2,0	-1,-1	1,0	2,0	1,0	3,0	-1,-1	2,0	0,0	2,0	-1,-1	0,2	1,0
iteration_678	4,0	0,5	3,5	4,2	1,0	4,0	7,0	4,5	-1,-1	3,2	1,3	3,2	0,7	0,5	7,0	2,3	-1,-1	5,0	6,0	5,0	2,5	1,2	1,2	0,5	9,0	-1,-1	-1,-1	5,0	0,2	1,4	1,2	0,5	1,0	0,4	1,0	1,4	0,2	0,2	0,3	1,3	3,2	-1,-1	3,3	4,0	3,0	0,1	0,3
iteration_679	5,0	0,5	5,1	0,3	0,4	3,0	-1,-1	5,2	0,4	0,3	0,5	0,2	5,2	0,4	5,1	0,3	0,3	3,1	-1,-1	3,1	5,3	0,5	0,5	5,2	0,1	0,4	0,1	1,1	0,3	2,0	0,2	1,3	1,1	0,5	1,2	2,1	-1,-1	2,0	2,0	2,0	0,4	0,7	-1,-1	0,9	5,0	5,0	1,4
iteration_680	0,3	1,4	0,5	2,1	0,6	0,2	2,4	0,2	2,0	2,4	3,0	2,1	0,2	0,2	0,2	0,4	0,2	2,1	2,1	2,1	2,1	1,0	1,1	0,3	0,4	0,4	0,2	0,3	2,0	0,4	0,1	4,1	2,2	3,1	2,2	0,1	2,1	2,1	2,1	6,0	0,3	2,1	-1,-1	2,2	0,4	3,3	4,0
iteration_681	1,0	0,4	0,4	3,0	0,2	5,0	0,3	3,3	0,2	0,1	-1,-1	0,1	3,3	2,3	3,3	1,2	0,3	2,3	2,3	-1,-1	3,1	2,1	2,0	2,3	0,5	1,3	3,2	3,0	0,3	1,1	0,3	2,1	0,3	0,5	3,3	0,4	0,4	2,3	0,4	0,1	1,2	3,2	1,2	1,2	0,4	0,3	1,3
iteration_682	-1,-1	0,3	0,2	0,1	3,2	0,2	0,1	0,2	2,0	0,2	5,0	0,2	0,2	-1,-1	0,2	0,5	0,1	0,2	0,0	0,1	0,1	-1,-1	2,1	0,1	0,1	0,6	0,6	4,1	0,2	0,3	4,2	4,0	0,3	2,0	4,2	0,2	4,1	0,2	4,2	0,1	-1,-1	5,0	4,0	4,3	4,0	2,0	0,1
iteration_683	1,2	0,4	0,3	-1,-1	0,5	-1,-1	0,3	0,3	0,3	0,3	0,4	0,3	0,3	2,1	0,4	4,0	0,4	-1,-1	2,2	2,1	0,1	0,1	0,5	0,3	0,2	4,2	4,2	0,2	3,2	5,0	3,0	0,1	0,4	5,0	0,5	7,0	0,3	-1,-1	0,2	-1,-1	1,4	4,0	0,4	4,4	5,0	-1,-1	0,2
iteration_684	3,0	4,1	3,1	4,4	7,0	-1,-1	7,0	3,4	4,0	0,5	-1,-1	0,5	7,0	3,0	4,1	4,1	-1,-1	4,5	3,5	4,0	7,0	1,1	0,5	-1,-1	0,2	4,1	8,0	0,4	5,0	0,4	4,4	4,0	1,0	4,1	1,0	-1,-1	3,0	3,0	-1,-1	2,0	-1,-1	5,0	9,0	-1,-1	5,0	2,1	6,0
iteration_685	5,0	1,2	1,0	0,3	5,2	0,2	1,1	0,2	0,5	0,2	0,2	1,1	0,2	0,4	0,2	0,3	0,2	1,0	0,4	1,0	0,5	1,1	1,1	0,5	-1,-1	0,2	0,5	-1,-1	0,5	-1,-1	0,1	1,1	0,3	3,2	0,4	0,2	1,2	0,3	1,1	0,3	2,2	0,2	2,2	0,2	5,0	7,0	1,2
iteration_686	0,4	0,4	0,4	4,0	0,4	1,3	3,2	1,2	2,0	3,2	5,0	3,2	3,2	0,5	1,2	5,0	1,2	3,3	4,0	4,0	2,0	0,2	0,0	0,4	2,2	3,2	3,2	1,3	-1,-1	-1,-1	-1,-1	0,4	-1,-1	0,2	3,3	1,3	1,3	3,1	3,3	3,1	3,1	0,4	0,2	0,2	2,1	0,2	1,1
iteration_687	4,1	4,1	-1,-1	3,2	0,2	3,0	-1,-1	-1,-1	1,0	6,0	4,0	0,3	3,1	0,4	0,3	4,0	7,0	6,0	7,0	3,0	-1,-1	0,1	0,1	0,3	1,2	3,2	1,2	3,2	4,0	0,1	4,0	0,2	-1,-1	5,0	6,0	-1,-1	3,0	3,2	3,2	3,0	0,3	6,0	3,2	3,1	-1,-1	2,0	3,0
iteration_688	0,3	0,3	0,5	3,0	0,4	0,4	0,2	2,0	3,1	0,3	1,1	3,3	3,2	0,5	3,3	0,2	0,3	-1,-1	0,6	0,0	6,0	1,3	1,3	0,4	3,1	3,1	3,1	3,0	5,0	0,4	5,0	3,1	0,0	4,0	-1,-1	0,0	0,1	0,1	0,1	0,1	3,1	2,0	2,1	2,1	1,1	-1,-1	0,2
iteration_689	5,0	2,0	5,0	-1,-1	0,0	-1,-1	5,0	5,0	2,1	0,0	5,0	0,0	3,0	0,4	3,0	2,0	5,0	6,0	5,1	6,0	2,0	1,0	-1,-1	3,4	2,0	0,0	0,0	4,0	0,3	5,0	1,3	0,2	3,3	4,0	-1,-1	1,3	3,0	3,2	0,3	-1,-1	0,5	2,3	-1,-1	0,8	0,4	4,0	0,3
iteration_690	0,3	0,4	-1,-1	2,0	0,6	0,5	2,0	-1,-1	2,1	2,2	3,2	0,0	0,2	5,0	2,2	5,0	0,2	0,3	1,0	0,2	2,1	0,2	0,2	5,2	3,2	3,2	3,2	0,5	4,0	0,5	2,5	1,2	2,0	4,1	2,0	0,7	3,0	3,0	0,2	2,2	0,3	6,0	2,2	4,1	-1,-1	0,2	4,0
iteration_691	0,5	3,0	2,1	0,4	1,1	0,4	0,3	0,3	0,4	-1,-1	4,0	2,2	2,2	0,3	2,2	0,0	2,2	0,6	0,1	0,5	0,3	5,0	3,0	0,4	2,3	-1,-1	2,2	-1,-1	0,4	-1,-1	0,4	5,0	-1,-1	0,4	0,4	0,2	4,2	1,2	1,2	1,2	1,2	0,4	0,4	0,4	1,1	1,2	4,2
iteration_692	0,5	0,2	0,2	0,2	0,2	5,0	0,1	0,3	2,2	0,1	2,0	-1,-1	0,1	2,0	0,3	0,5	0,3	4,1	-1,-1	4,1	0,4	0,1	0,2	1,0	0,2	0,1	0,2	0,3	0,3	0,3	0,5	1,1	0,1	3,2	0,2	0,6	0,1	0,2	1,0	1,1	5,0	3,2	0,2	3,0	4,0	0,2	0,0
iteration_693	0,2	3,0	0,0	4,0	0,2	3,0	3,0	1,0	0,0	3,0	4,1	1,0	1,0	4,0	-1,-1	5,0	3,0	3,0	-1,-1	3,0	1,3	0,1	1,1	5,0	3,0	3,0	2,0	4,0	1,0	0,4	3,0	3,2	2,0	0,2	2,0	0,2	1,2	4,0	4,0	4,0	2,2	1,0	2,0	2,0	0,5	0,6	2,2
iteration_694	5,0	5,0	9,0	1,1	6,0	-1,-1	-1,-1	5,0	3,1	6,0	4,0	4,1	6,0	2,0	5,0	4,0	4,1	1,3	5,3	1,2	4,1	0,1	4,0	-1,-1	8,0	4,0	-1,-1	-1,-1	0,2	5,0	1,1	-1,-1	0,3	0,5	0,3	6,0	2,2	2,1	2,2	2,2	0,2	0,4	0,2	0,2	3,0	4,5	0,3
iteration_695	-1,-1	0,4	0,5	3,2	1,3	-1,-1	0,6	0,6	3,2	0,3	4,0	3,1	3,1	0,2	3,4	-1,-1	3,4	-1,-1	0,4	0,4	0,6	3,1	3,1	0,3	0,7	1,4	3,3	3,2	0,4	0,5	0,4	0,3	3,2	0,5	3,2	7,0	0,2	3,0	0,5	3,0	5,0	3,1	4,1	4,0	1,4	0,5	4,0
iteration_696	0,4	0,5	0,2	1,4	0,4	4,0	0,5	0,5	2,0	0,5	2,0	1,1	1,1	4,1	0,5	3,2	1,1	3,4	1,4	3,4	2,4	1,1	1,1	1,1	3,4	3,1	3,4	0,5	1,0	5,0	1,1	1,2	1,1	1,4	1,1	4,0	1,2	0,3	1,2	2,0	0,5	0,5	0,2	0,2	5,0	2,0	1,4
iteration_697	5,0	0,4	3,3	1,1	3,1	2,2	1,3	3,1	0,5	-1,-1	-1,-1	0,4	4,0	1,1	3,1	4,0	1,3	3,0	0,5	3,0	0,2	0,5	-1,-1	2,0	-1,-1	1,1	6,0	5,0	0,2	0,3	0,2	2,0	4,1	0,2	1,1	0,3	2,1	2,1	4,0	2,1	-1,-1	1,1	0,4	0,4	0,4	0,3	2,3
iteration_698	1,1	3,1	0,2	1,1	0,2	5,0	0,2	1,1	5,0	0,2	2,0	4,2	1,1	2,2	0,2	3,0	1,1	0,1	5,1	5,1	2,1	1,1	-1,-1	2,1	3,1	3,1	3,1	0,2	1,3	1,4	0,4	4,0	-1,-1	4,0	0,4	1,3	1,0	-1,-1	-1,-1	-1,-1	0,4	1,1	0,5	0,1	-1,-1	2,0	1,4
iteration_699	3,0	0,5	1,2	5,0	2,3	1,1	3,2	3,0	1,1	3,2	0,2	-1,-1	3,0	2,0	2,2	1,2	2,2	3,1	3,1	-1,-1	3,0	-1,-1	1,2	2,0	1,2	3,0	-1,-1	4,0	3,0	1,3	2,0	4,1	2,0	5,0	5,0	2,3	2,1	4,0	2,1	7,0	2,1	-1,-1	1,1	1,1	-1,-1	3,0	2,1
iteration_700	0,4	0,3	0,4	0,1	0,1	0,3	0,3	0,3	1,2	0,3	1,4	0,3	0,3	-1,-1	0,2	3,1	0,3	0,1	0,5	0,2	1,3	1,3	0,7	1,3	0,2	0,2	3,1	0,3	2,1	4,1	-1,-1	0,5	0,4	1,4	2,3	0,1	0,6	0,5	0,3	0,6	2,1	0,7	2,3	2,3	3,0	0,6	2,3
iteration_701	4,0	3,0	3,0	0,0	4,0	4,0	2,0	2,0	3,1	2,0	2,1	2,0	2,0	1,3	1,0	-1,-1	2,0	2,0	2,0	2,0	0,1	0,1	4,0	0,3	1,2	0,2	3,0	2,0	0,3	1,4	2,3	4,0	2,3	0,3	0,3	3,0	4,0	2,3	2,3	2,3	0,3	0,2	0,5	0,3	5,0	-1,-1	2,2
iteration_702	-1,-1	-1,-1	5,0	2,0	5,0	4,1	3,0	4,0	0,5	4,0	0,3	3,0	3,0	2,3	4,0	0,2	3,0	6,0	6,0	6,0	3,1	1,2	1,1	1,3	-1,-1	3,1	1,1	1,3	1,1	0,4	1,3	-1,-1	0,4	4,0	1,3	1,2	0,6	3,1	3,1	2,3	-1,-1	1,3	0,5	1,2	1,1	3,1	0,3
iteration_703	0,1	0,2	0,3	0,5	0,1	3,1	0,3	0,4	4,0	-1,-1	1,4	0,5	0,4	2,0	0,4	0,2	0,4	0,3	0,3	3,2	3,3	1,3	0,6	1,2	0,4	0,4	0,2	-1,-1	0,3	0,3	0,2	2,0	0,2	5,0	0,3	0,3	2,1	0,1	2,1	2,1	2,2	2,2	-1,-1	0,4	0,3	2,1	4,2
iteration_704	0,2	6,0	1,0	2,3	-1,-1	3,2	3,0	0,3	3,0	0,3	0,3	1,3	3,0	4,0	0,3	-1,-1	1,3	4,0	5,0	5,0	2,3	1,3	0,6	5,0	5,0	5,3	0,0	0,3	3,0	0,3	1,0	5,0	1,0	0,4	2,3	0,1	2,0	-1,-1	2,0	-1,-1	0,2	2,1	0,2	-1,-1	0,3	0,4	1,1
iteration_705	3,2	2,0	3,0	0,2	2,2	2,2	0,0	3,0	4,0	-1,-1	2,3	0,2	0,2	0,5	3,0	4,1	3,2	0,2	0,2	-1,-1	1,0	0,3	2,0	0,3	3,1	4,0	4,0	0,5	0,2	5,0	0,0	3,0	0,7	-1,-1	0,0	0,0	1,2	1,2	1,5	2,2	1,4	0,2	1,2	1,0	5,0	0,2	1,2
iteration_706	3,1	2,0	1,1	2,1	4,0	0,3	0,2	2,1	1,2	3,0	0,3	1,1	3,0	0,5	3,0	0,4	0,2	0,1	0,1	0,1	2,2	6,0	0,4	2,3	1,0	1,0	2,0	0,1	2,2	4,1	0,3	0,4	2,0	4,0	2,1	4,2	-1,-1	0,2	2,2	0,2	0,2	1,1	1,0	0,1	4,1	3,1	0,2
iteration_707	1,0	2,1	2,0	2,2	1,1	0,0	0,2	4,0	0,4	-1,-1	2,0	0,2	4,0	5,0	2,2	0,2	2,0	0,0	0,0	0,2	2,0	0,0	0,2	7,0	2,1	2,1	0,3	4,0	0,5	5,0	2,3	1,1	2,2	5,0	-1,-1	4,0	2,1	1,2	0,3	0,3	-1,-1	1,2	1,0	0,2	1,0	-1,-1	2,0
iteration_708	0,4	5,0	3,1	0,4	3,3	3,2	3,2	0,3	2,2	-1,-1	0,4	3,2	3,2	-1,-1	0,3	2,1	0,3	6,0	3,2	0,4	0,3	0,6	3,0	0,2	2,1	-1,-1	2,1	3,2	-1,-1	0,1	0,4	4,1	3,2	0,1	0,4	0,3	4,2	4,2	4,2	4,2	1,0	0,3	0,0	1,2	0,5	0,3	1,2
iteration_709	2,1	0,5	0,4	1,2	0,3	5,0	1,1	-1,-1	2,0	0,3	0,2	0,3	1,1	0,5	1,1	2,2	1,3	0,1	1,0	1,0	1,0	0,2	0,2	1,0	2,1	3,0	1,2	3,0	-1,-1	3,2	1,0	0,2	2,0	2,0	0,9	1,2	0,1	0,1	2,1	2,1	2,3	3,0	1,3	1,3	5,0	4,0	-1,-1
iteration_710	2,3	0,3	0,5	0,0	0,5	1,4	0,2	0,2	2,3	0,3	2,3	0,2	0,3	0,4	0,2	5,0	0,2	0,6	0,4	0,6	0,5	0,3	0,5	0,2	-1,-1	3,2	-1,-1	0,3	0,5	5,1	0,0	0,5	-1,-1	0,5	0,8	3,0	0,8	0,10	0,5	0,3	0,2	0,8	0,4	0,4	1,3	-1,-1	0,6
iteration_711	0,2	-1,-1	4,2	-1,-1	4,0	-1,-1	4,2	4,2	4,1	1,2	0,5	1,2	0,4	0,4	-1,-1	2,0	-1,-1	4,1	-1,-1	0,3	0,3	0,7	0,1	0,6	-1,-1	2,0	5,0	3,2	1,2	2,0	4,0	5,0	4,0	0,4	4,0	2,0	-1,-1	5,0	2,0	4,0	0,4	3,0	3,0	3,0	5,0	5,4	7,0
iteration_712	3,2	3,2	-1,-1	1,1	0,4	0,2	1,2	0,3	0,4	0,3	3,1	0,4	-1,-1	3,0	1,2	3,0	3,1	-1,-1	0,2	0,4	0,4	3,1	1,1	5,0	3,0	3,0	3,0	-1,-1	1,2	2,0	0,3	0,4	1,1	2,1	0,3	1,1	0,3	1,2	0,3	1,2	0,4	2,1	2,4	2,0	1,0	0,1	2,2
iteration_713	-1,-1	1,4	0,4	2,0	1,0	4,0	0,0	2,4	0,3	-1,-1	0,4	0,0	2,4	2,3	2,4	0,4	2,4	4,0	-1,-1	-1,-1	2,1	-1,-1	0,2	5,0	2,2	0,6	2,2	5,0	2,2	1,4	7,0	0,4	-1,-1	0,4	5,2	6,0	0,4	0,4	0,4	0,2	0,3	0,2	0,2	0,5	0,2	0,1	0,4
iteration_714	1,3	3,0	2,0	3,0	2,0	3,0	1,0	1,0	5,0	1,0	2,2	4,0	4,0	0,4	4,0	1,1	1,0	4,0	1,0	-1,-1	3,0	3,0	3,0	1,3	3,1	-1,-1	-1,-1	1,0	3,2	-1,-1	3,0	3,0	4,3	0,3	1,2	4,0	3,0	5,0	3,0	4,0	-1,-1	0,5	-1,-1	4,2	5,0	5,3	3,0
iteration_715	1,2	3,1	-1,-1	6,0	1,1	0,4	6,0	4,0	0,4	4,0	0,5	4,0	6,0	1,2	6,0	2,3	6,0	3,4	3,4	3,0	1,2	3,1	1,4	3,2	5,0	3,3	5,0	3,0	4,0	0,5	3,0	0,2	4,0	0,5	6,0	3,4	1,1	3,1	0,3	3,1	4,0	-1,-1	3,0	0,1	0,2	0,1	3,1
iteration_716	0,4	-1,-1	1,0	3,1	2,4	3,0	3,0	3,0	2,0	1,1	0,4	0,1	4,0	5,0	0,1	4,0	1,1	6,0	3,0	3,0	3,0	0,1	0,5	0,3	1,1	1,1	3,1	3,2	0,5	0,5	-1,-1	2,0	0,6	0,4	3,1	0,5	1,4	1,4	1,2	-1,-1	2,3	3,2	0,5	-1,-1	0,3	0,4	1,2
iteration_717	4,0	-1,-1	4,1	3,2	4,1	1,2	3,1	3,1	0,4	3,1	0,5	3,1	3,1	-1,-1	4,2	5,0	4,2	4,0	1,1	3,0	-1,-1	3,5	3,5	4,0	4,2	8,0	4,2	3,2	3,2	2,1	-1,-1	0,4	3,2	5,0	0,4	-1,-1	0,2	3,4	3,0	3,0	2,0	5,2	6,0	1,2	2,1	0,1	5,0
iteration_718	3,0	0,3	1,0	2,2	1,0	2,2	3,0	8,0	5,0	2,0	3,2	-1,-1	2,0	0,3	2,0	0,4	0,2	2,2	1,2	1,2	4,0	1,2	0,4	-1,-1	2,2	0,2	0,2	0,5	-1,-1	4,0	0,5	1,2	2,2	2,0	0,5	2,2	0,4	2,2	3,0	0,4	5,0	1,2	3,2	2,2	0,3	1,3	3,2
iteration_719	0,1	0,2	1,0	2,1	1,2	-1,-1	1,1	-1,-1	4,0	1,1	2,3	0,1	1,1	0,2	3,0	-1,-1	0,1	1,4	1,4	1,4	2,0	2,1	2,0	0,1	2,0	2,0	2,3	0,2	4,0	3,0	2,1	0,5	2,1	-1,-1	2,1	3,1	0,1	2,5	2,5	2,0	0,4	3,0	2,0	2,0	0,4	1,2	0,1
iteration_720	3,0	4,0	4,0	-1,-1	4,0	2,1	6,0	6,0	0,4	6,0	0,2	-1,-1	0,0	0,5	0,0	1,3	0,0	-1,-1	4,1	4,1	2,2	4,1	0,1	0,3	1,0	0,3	0,3	5,0	5,0	5,0	8,0	0,3	2,0	0,4	2,0	4,0	0,2	0,1	2,1	0,2	4,1	-1,-1	6,0	6,0	3,0	0,1	2,0
iteration_721	0,5	5,0	-1,-1	0,3	2,3	4,0	2,3	0,3	0,4	2,3	0,2	2,0	0,3	5,0	-1,-1	0,1	2,3	2,0	6,0	2,0	0,5	2,1	0,1	3,3	0,4	-1,-1	0,4	5,0	0,5	0,5	5,3	2,3	0,2	0,4	5,2	5,0	0,5	-1,-1	0,5	2,0	0,2	0,5	0,3	0,3	2,3	2,1	0,2
iteration_722	0,4	2,0	-1,-1	0,5	-1,-1	0,2	1,3	1,2	4,0	0,3	4,1	-1,-1	0,3	3,0	-1,-1	1,2	0,2	0,4	1,1	0,4	3,0	4,3	0,4	2,0	1,2	-1,-1	1,2	0,2	0,4	2,1	0,5	4,0	0,3	4,0	0,3	-1,-1	0,2	0,1	4,1	4,2	1,0	4,0	4,0	1,0	-1,-1	-1,-1	0,2
iteration_723	1,3	0,5	1,5	0,2	1,5	0,2	1,1	0,6	5,0	-1,-1	0,2	-1,-1	0,6	5,0	-1,-1	0,4	1,1	1,1	0,2	-1,-1	4,1	0,3	1,0	0,1	0,1	0,5	0,5	2,1	3,1	1,4	2,1	3,0	0,2	3,0	-1,-1	0,5	3,1	0,5	0,1	3,1	5,0	6,0	7,0	4,0	5,0	8,0	6,0
iteration_724	3,0	0,2	3,1	6,0	3,1	0,2	2,1	2,1	0,4	3,2	2,2	0,3	0,3	3,0	0,3	2,1	3,2	2,1	0,2	-1,-1	0,5	2,2	-1,-1	1,2	2,1	0,2	2,1	0,2	2,1	0,2	0,1	2,2	-1,-1	4,0	0,3	0,2	2,2	2,2	2,1	2,2	0,1	3,2	3,0	0,2	2,0	4,0	0,2
iteration_725	1,2	4,0	4,2	0,2	5,0	0,4	0,4	4,2	3,0	0,2	0,5	4,2	4,0	1,4	0,2	2,0	4,2	0,4	0,4	0,4	1,2	4,0	0,2	4,4	5,0	1,0	1,0	0,5	2,2	3,2	2,0	0,4	0,7	-1,-1	-1,-1	0,2	0,3	0,6	0,3	0,6	0,5	3,0	-1,-1	2,4	2,1	1,1	-1,-1
iteration_726	2,0	-1,-1	1,1	2,2	1,1	-1,-1	-1,-1	-1,-1	4,0	0,3	0,5	-1,-1	3,0	0,5	0,3	5,0	3,0	2,1	-1,-1	2,3	5,0	0,1	2,5	2,2	0,1	5,2	-1,-1	2,1	3,2	0,3	3,1	4,1	0,3	-1,-1	5,0	3,0	0,2	4,1	4,2	4,2	-1,-1	3,0	3,1	3,2	5,1	2,0	0,2
iteration_727	4,1	0,3	0,1	3,0	4,0	4,0	-1,-1	1,0	5,0	1,1	0,2	2,0	2,1	0,5	2,1	0,5	1,0	4,0	1,0	4,0	2,0	0,1	-1,-1	2,5	2,1	0,5	0,5	2,0	-1,-1	-1,-1	3,0	0,4	1,1	1,1	1,1	2,3	0,0	0,2	1,1	0,4	0,4	1,1	1,1	0,2	3,2	4,0	0,2
iteration_728	0,3	0,4	0,3	1,2	5,0	1,4	0,2	0,2	5,0	0,2	3,2	0,5	1,0	3,0	1,3	2,0	0,5	1,2	0,6	1,0	3,0	3,3	3,3	2,0	2,0	2,0	1,3	3,2	-1,-1	4,0	1,2	4,0	3,2	0,5	1,2	1,0	2,2	2,2	2,2	2,2	3,1	1,3	3,3	3,3	2,0	1,3	2,3
iteration_729	2,0	2,1	3,0	4,4	3,0	0,5	-1,-1	1,4	-1,-1	2,4	0,2	-1,-1	2,4	3,0	1,4	-1,-1	6,0	2,3	2,3	0,6	0,6	0,6	1,4	5,0	1,2	2,4	0,6	4,1	1,4	0,3	0,5	3,0	5,0	1,4	4,4	0,6	4,0	7,0	7,0	-1,-1	0,2	5,0	-1,-1	1,1	1,2	2,0	4,1
iteration_730	2,0	5,0	4,0	2,5	4,0	4,0	5,2	1,5	0,3	3,0	4,1	3,5	3,0	0,5	1,5	5,0	5,0	-1,-1	0,5	0,5	1,2	4,5	7,0	1,3	5,0	4,5	5,0	0,5	3,0	0,5	2,5	2,1	1,5	1,3	1,0	2,4	0,6	0,6	-1,-1	2,5	2,0	2,0	2,0	2,0	0,4	0,5	1,1
iteration_731	0,5	4,0	3,1	0,3	1,1	0,2	3,2	-1,-1	0,3	0,3	2,3	3,1	0,3	1,4	0,3	0,5	0,0	3,0	3,2	3,0	3,0	3,3	3,3	0,5	0,3	0,6	0,3	3,2	3,1	0,3	3,1	3,2	6,0	0,4	3,2	-1,-1	6,0	3,2	6,0	-1,-1	0,4	3,3	0,5	3,2	4,1	0,4	3,2
iteration_732	3,0	4,1	0,0	1,3	4,0	5,0	3,3	5,0	5,0	4,3	1,1	4,3	-1,-1	2,3	4,3	2,2	5,0	6,0	6,0	2,3	-1,-1	4,1	0,4	6,0	0,5	4,2	2,3	4,0	0,4	3,0	1,3	4,0	3,1	2,1	1,1	2,3	4,0	4,0	6,0	6,0	1,4	1,1	0,5	1,1	5,0	2,1	3,1
iteration_733	3,0	5,0	7,0	2,0	1,0	2,2	5,0	7,0	0,3	5,0	2,2	5,0	5,0	0,3	7,0	2,0	4,0	2,0	2,0	5,2	2,1	7,0	0,2	0,1	5,0	7,0	5,0	0,3	3,0	3,1	2,3	4,0	1,3	0,3	2,0	2,1	1,0	3,3	2,0	4,0	3,1	0,1	0,2	0,2	1,3	0,4	1,1
iteration_734	0,3	0,2	0,4	2,0	-1,-1	2,2	2,3	2,1	4,1	2,3	5,0	0,3	0,1	0,5	2,1	0,4	0,1	2,3	0,5	2,2	4,1	0,0	0,3	0,0	2,3	2,1	0,2	2,0	-1,-1	-1,-1	4,0	0,1	4,0	5,0	4,0	2,0	2,0	2,1	2,0	2,0	3,0	5,0	5,0	-1,-1	5,0	7,0	5,0
iteration_735	0,2	4,0	1,1	4,0	3,1	1,1	3,1	1,1	0,4	4,0	5,0	2,0	3,1	3,0	3,1	0,4	3,1	1,1	1,1	0,2	0,3	2,0	5,0	5,0	0,4	0,4	0,4	3,1	4,0	0,2	1,1	4,0	6,0	2,0	4,0	1,2	5,0	5,0	5,0	5,0	0,3	3,0	2,3	1,3	0,3	-1,-1	3,3
iteration_736	0,4	2,0	2,0	0,4	0,4	-1,-1	2,4	2,0	2,1	0,0	4,0	2,4	0,0	2,0	2,0	3,0	-1,-1	1,4	1,4	1,4	0,1	6,0	6,0	2,0	5,0	2,0	5,0	0,3	1,4	0,2	1,0	1,3	0,7	1,0	0,4	0,1	1,4	1,4	1,4	1,3	1,2	0,0	0,2	1,0	4,0	4,0	-1,-1
iteration_737	3,1	3,1	6,0	4,1	0,2	3,0	3,1	3,1	0,2	7,0	2,2	3,1	3,1	2,2	7,0	2,0	7,0	0,1	3,1	6,0	-1,-1	0,3	3,2	0,3	4,0	5,0	-1,-1	5,0	0,1	0,4	4,0	5,0	1,1	0,3	1,0	0,1	-1,-1	2,0	2,0	2,2	3,2	0,0	0,2	3,0	0,4	0,4	1,2
iteration_738	0,5	1,2	0,6	0,3	1,1	3,2	3,2	3,2	5,0	3,4	5,0	0,2	3,2	4,0	3,2	3,0	0,4	3,2	6,0	-1,-1	5,2	0,2	0,2	6,0	1,2	5,0	2,2	5,0	0,4	5,0	-1,-1	0,3	3,4	3,2	-1,-1	6,0	0,4	0,7	0,4	3,3	0,5	2,2	2,2	2,2	4,0	0,2	-1,-1
iteration_739	0,2	2,2	0,3	0,8	2,1	0,5	0,5	0,5	4,0	0,6	3,0	0,6	0,5	2,2	0,5	0,3	0,5	0,8	0,8	0,5	4,4	2,2	2,4	0,6	0,5	0,6	0,3	1,4	0,4	4,1	1,0	0,4	0,8	5,0	0,4	0,1	0,6	0,6	-1,-1	0,2	0,2	4,4	0,5	4,1	-1,-1	1,2	0,5
iteration_740	3,2	1,0	0,2	1,2	-1,-1	0,5	0,4	0,4	3,1	1,2	0,3	0,2	1,0	4,0	1,2	1,4	1,0	0,2	0,7	0,2	0,3	0,5	0,5	3,0	1,4	-1,-1	1,4	4,0	3,0	-1,-1	3,2	4,0	1,2	0,5	1,2	3,2	-1,-1	1,0	5,0	-1,-1	0,2	0,7	0,2	0,2	4,0	2,0	1,2
iteration_741	-1,-1	0,4	2,3	2,0	2,1	0,5	0,3	2,0	4,1	2,0	1,2	0,3	0,3	0,5	2,3	1,4	2,0	0,4	0,1	0,4	4,0	0,5	0,5	0,7	0,7	2,4	1,3	-1,-1	3,0	1,4	4,0	3,2	0,0	5,0	5,0	0,4	-1,-1	0,2	-1,-1	3,0	2,3	4,0	3,3	1,3	0,5	4,2	3,2
iteration_742	0,4	3,0	0,2	2,1	3,2	0,5	0,1	0,3	4,1	-1,-1	0,5	0,1	2,2	4,1	2,0	2,2	2,0	0,6	0,0	0,0	4,1	0,0	0,1	0,3	2,0	-1,-1	0,2	0,2	4,0	0,4	2,1	0,2	2,1	3,1	3,1	0,1	2,0	2,0	2,2	2,0	1,1	0,2	1,1	0,2	3,0	1,1	0,1
iteration_743	-1,-1	0,4	0,2	6,0	4,2	4,1	3,2	2,5	0,5	3,2	0,2	3,2	3,0	0,4	3,2	-1,-1	3,2	-1,-1	4,2	4,2	0,4	0,2	3,2	3,4	0,3	3,2	0,4	3,0	5,0	-1,-1	6,0	3,0	-1,-1	1,2	5,0	6,0	6,0	3,0	6,0	6,0	0,5	3,0	2,5	2,0	0,5	0,6	3,5
iteration_744	1,1	2,0	0,1	0,2	2,1	4,0	0,2	0,2	1,4	0,1	0,2	0,3	0,1	0,3	0,1	4,0	0,0	2,0	2,0	2,2	0,4	0,3	0,3	2,1	2,0	2,1	2,0	0,1	0,3	2,3	0,3	2,1	0,2	1,1	0,2	0,4	2,0	2,2	2,2	2,2	0,4	1,1	0,5	1,4	4,0	4,0	2,4
iteration_745	0,4	-1,-1	0,0	0,3	0,8	4,1	-1,-1	0,0	3,0	0,3	0,4	0,3	0,0	2,0	0,3	0,2	-1,-1	0,1	4,0	0,1	2,0	0,5	-1,-1	2,0	0,4	0,1	0,1	0,4	0,4	2,1	0,1	-1,-1	0,5	4,0	0,5	2,1	3,4	3,4	5,0	3,1	2,3	0,1	-1,-1	2,0	-1,-1	4,2	2,4
iteration_746	0,2	-1,-1	0,2	4,4	-1,-1	-1,-1	-1,-1	-1,-1	0,5	0,6	0,4	0,4	-1,-1	0,4	0,6	2,2	4,0	2,0	0,5	0,5	0,9	0,6	0,2	0,6	2,2	0,6	2,2	0,5	5,0	3,0	4,4	4,1	-1,-1	4,0	4,1	3,4	0,2	4,1	5,0	0,2	5,0	6,0	7,0	7,0	0,4	2,2	-1,-1
iteration_747	3,2	3,0	6,0	-1,-1	3,2	3,0	3,0	3,3	5,0	3,3	-1,-1	3,3	3,3	4,0	3,3	4,0	3,0	0,0	3,0	5,0	6,0	1,3	-1,-1	3,0	7,0	0,3	0,3	0,4	0,5	5,0	0,7	5,0	0,2	1,4	0,6	1,4	4,2	1,2	1,0	1,0	2,3	1,4	0,7	-1,-1	1,3	2,0	0,6
iteration_748	1,1	4,0	5,0	1,3	-1,-1	3,0	1,3	5,0	-1,-1	5,0	2,0	5,0	0,4	0,5	4,3	-1,-1	5,0	-1,-1	0,3	-1,-1	1,1	5,0	2,0	1,4	6,0	2,3	4,1	1,3	2,0	5,0	-1,-1	0,4	2,0	0,4	1,3	1,0	1,1	1,1	1,3	1,3	1,3	1,3	1,3	2,0	0,5	0,8	1,1
iteration_749	3,1	4,0	2,1	0,1	-1,-1	0,5	0,2	0,2	4,0	0,1	-1,-1	-1,-1	0,1	2,0	-1,-1	0,6	-1,-1	0,6	0,6	-1,-1	0,1	0,4	3,0	0,0	-1,-1	-1,-1	2,4	0,4	0,2	0,2	-1,-1	4,0	0,3	0,5	0,3	0,5	2,3	2,0	2,3	2,0	1,1	0,5	0,3	0,4	1,3	1,3	0,4
iteration_750	-1,-1	5,0	0,1	3,0	1,0	4,0	3,0	3,0	4,0	3,0	-1,-1	0,0	0,0	3,0	3,0	0,4	0,0	4,0	1,0	1,0	3,0	0,0	0,5	2,0	0,1	0,3	3,3	0,2	3,1	3,2	0,1	0,5	-1,-1	0,3	3,2	3,0	0,3	-1,-1	0,5	0,4	5,0	0,4	4,2	1,2	4,0	4,1	4,0
iteration_751	4,0	1,3	-1,-1	-1,-1	2,3	3,2	2,0	5,0	0,5	4,0	2,0	1,2	1,2	2,3	1,2	0,2	5,0	2,2	5,0	2,2	2,3	1,2	1,2	2,2	1,1	0,3	-1,-1	3,2	3,2	3,0	-1,-1	0,3	6,0	0,2	3,2	1,2	3,1	3,2	-1,-1	3,1	0,3	3,1	0,1	0,1	2,0	1,1	0,1
iteration_752	0,3	4,0	0,1	0,7	0,2	1,1	0,6	0,6	3,2	0,5	4,0	0,6	0,6	0,4	0,5	3,0	-1,-1	0,2	3,2	1,5	3,1	3,5	-1,-1	0,1	1,0	-1,-1	1,5	1,2	0,5	1,4	1,0	1,1	0,2	4,0	1,0	0,4	0,1	0,3	0,3	1,0	0,3	3,0	1,2	1,1	2,3	4,0	0,2
iteration_753	0,4	2,0	1,2	3,1	1,2	0,3	3,2	0,3	0,4	0,3	0,5	0,3	0,3	4,1	0,3	4,0	1,1	3,2	3,1	0,4	0,1	0,5	0,4	0,2	0,2	0,1	-1,-1	0,2	3,1	2,3	0,2	0,2	0,2	3,0	3,1	2,1	0,1	0,1	0,1	-1,-1	0,2	3,0	3,0	3,2	2,3	2,0	3,1
iteration_754	2,0	3,0	-1,-1	4,0	-1,-1	3,0	-1,-1	5,0	0,0	2,0	2,1	4,0	-1,-1	0,3	3,0	1,2	5,0	4,0	4,0	1,0	3,0	1,1	3,0	-1,-1	1,2	2,0	3,0	1,2	4,0	4,0	3,2	0,4	4,0	3,1	2,0	1,2	1,0	3,0	3,4	1,4	1,1	1,1	0,2	2,0	3,0	-1,-1	1,1
iteration_755	0,2	0,4	0,3	1,0	-1,-1	4,1	0,2	1,2	-1,-1	1,1	3,0	1,1	1,2	3,0	0,2	2,3	1,2	0,3	4,2	4,2	0,3	2,1	3,0	1,2	0,3	0,3	0,3	1,1	0,5	0,3	1,5	0,2	0,1	5,0	-1,-1	0,6	0,3	0,2	0,3	0,3	0,5	-1,-1	4,3	4,3	5,0	0,1	0,4
iteration_756	5,0	4,0	7,0	1,3	2,0	1,2	2,3	5,3	4,0	3,0	5,0	6,0	6,0	2,0	5,3	4,0	6,0	4,4	1,3	0,5	2,3	6,0	6,0	2,0	2,3	7,0	2,3	3,0	2,3	1,1	4,0	-1,-1	4,0	0,3	1,3	2,1	2,0	2,0	2,0	2,0	2,1	1,2	0,3	3,0	3,2	3,1	-1,-1
iteration_757	0,2	2,0	0,1	6,0	2,1	2,2	3,1	-1,-1	2,3	3,0	0,5	3,1	3,0	5,0	3,1	2,2	3,1	-1,-1	5,0	5,0	5,0	0,1	0,6	3,0	2,1	5,0	5,0	3,0	3,0	-1,-1	3,0	0,5	0,0	-1,-1	3,0	0,0	0,4	0,4	0,4	3,0	0,4	0,2	0,2	0,2	0,2	0,4	0,0
iteration_758	3,0	0,3	0,3	2,2	3,3	2,0	2,0	2,3	3,1	0,5	0,3	0,5	0,5	0,5	0,2	2,0	0,4	4,0	4,0	2,0	5,0	-1,-1	0,2	0,5	0,0	2,2	-1,-1	1,2	2,2	4,0	3,0	2,0	-1,-1	2,0	2,2	5,0	3,0	-1,-1	-1,-1	-1,-1	-1,-1	-1,-1	2,2	2,2	1,1	2,0	1,2
iteration_759	0,5	0,4	0,0	0,4	0,0	0,3	0,2	0,2	4,0	0,2	3,0	0,2	0,2	2,1	0,2	0,3	0,2	0,2	0,4	0,2	4,0	3,2	3,0	2,0	0,2	0,1	0,2	-1,-1	1,2	0,5	1,2	3,0	1,2	0,5	1,1	-1,-1	4,0	4,0	0,0	1,0	0,3	0,3	0,5	0,2	0,3	0,5	1,2
iteration_760	1,3	0,5	0,3	2,1	0,4	-1,-1	2,3	2,0	2,0	2,0	0,4	0,4	2,3	2,2	-1,-1	0,5	2,0	2,3	0,6	0,5	0,0	0,3	0,5	2,3	0,4	0,5	0,2	5,0	2,1	-1,-1	3,1	2,1	4,0	-1,-1	3,1	-1,-1	2,1	4,0	2,1	4,0	4,0	5,0	3,0	3,0	2,3	2,3	2,0
iteration_761	0,3	0,4	0,2	-1,-1	0,2	0,2	0,2	1,2	5,0	1,0	4,0	1,2	0,4	4,1	-1,-1	1,2	1,2	-1,-1	0,2	0,4	-1,-1	3,2	4,0	4,2	1,0	1,0	1,2	1,1	0,4	1,3	1,2	-1,-1	1,2	0,2	0,3	0,5	0,4	1,3	0,4	1,3	0,3	0,2	0,9	-1,-1	4,0	2,2	0,4
iteration_762	5,0	4,1	3,1	8,0	7,0	5,0	4,1	4,1	2,1	7,0	0,5	4,1	7,0	5,0	7,0	4,0	4,1	9,0	5,1	9,0	0,2	-1,-1	4,5	4,0	6,0	4,0	7,0	4,1	4,1	3,2	4,1	0,5	4,1	0,5	4,1	3,1	4,0	0,1	0,6	-1,-1	0,7	4,2	4,4	0,6	2,0	1,2	4,0
iteration_763	0,2	1,3	1,0	1,0	0,3	4,0	4,0	3,0	-1,-1	4,0	0,2	-1,-1	5,0	2,3	2,0	0,5	2,0	3,0	1,0	5,0	-1,-1	4,0	0,0	4,3	0,1	0,1	2,1	-1,-1	5,0	3,0	4,1	4,0	1,1	-1,-1	3,0	-1,-1	2,1	2,1	3,0	3,0	5,0	4,0	7,0	2,0	4,0	-1,-1	5,0
iteration_764	3,0	0,2	2,1	4,0	1,1	-1,-1	3,1	5,0	3,0	3,0	1,1	3,0	3,0	4,0	5,0	3,0	5,0	1,1	3,1	4,0	5,0	1,1	3,0	4,0	5,0	-1,-1	5,0	-1,-1	4,0	5,0	5,0	0,5	4,0	2,3	5,0	3,0	1,2	1,2	1,2	1,3	3,0	2,3	1,3	3,0	2,0	-1,-1	1,3
iteration_765	4,1	2,2	4,2	1,0	0,3	0,4	0,2	4,0	0,5	5,0	0,3	5,0	5,0	0,2	0,2	4,0	1,2	0,2	0,2	0,2	0,1	4,2	4,1	1,2	0,0	4,0	4,2	1,1	0,3	0,4	0,1	4,0	0,4	3,0	0,1	0,2	4,1	0,3	0,1	0,1	0,4	1,1	1,4	1,4	3,1	5,0	5,0
iteration_766	0,5	3,0	2,5	0,5	1,5	-1,-1	0,9	2,4	-1,-1	0,6	2,0	0,6	2,4	0,5	2,1	-1,-1	-1,-1	-1,-1	0,4	0,5	0,8	1,1	1,5	2,3	0,2	4,0	0,2	0,4	1,4	0,5	-1,-1	0,5	1,1	3,0	0,7	0,6	1,3	0,3	0,4	-1,-1	3,0	1,4	0,4	1,0	4,1	2,1	1,4
iteration_767	0,2	5,0	-1,-1	1,2	-1,-1	5,0	1,1	0,3	-1,-1	2,0	1,1	1,1	1,1	4,0	1,1	2,1	0,3	0,1	6,0	6,0	2,1	0,2	1,1	3,1	0,2	2,1	1,1	0,2	1,0	0,3	1,2	2,0	1,2	-1,-1	0,2	0,4	2,0	1,2	-1,-1	2,0	0,4	-1,-1	-1,-1	0,5	2,1	2,3	1,2
iteration_768	3,0	4,0	2,0	6,0	5,0	0,4	5,0	5,0	1,4	3,0	3,1	3,0	3,0	1,2	5,0	3,2	3,0	3,2	2,2	2,2	2,4	3,1	3,1	4,0	2,0	5,0	2,0	3,0	3,1	3,0	0,1	3,2	3,0	2,0	3,1	1,0	6,0	3,0	6,0	-1,-1	1,2	5,0	3,0	2,2	0,4	-1,-1	4,0
iteration_769	1,4	0,2	1,1	5,0	1,1	2,3	3,0	3,0	2,0	4,0	0,4	2,1	3,1	0,5	3,0	-1,-1	4,0	3,0	3,0	1,3	3,0	0,1	0,5	0,4	3,0	3,0	2,0	5,0	4,0	4,0	4,0	0,2	3,0	5,0	6,0	1,0	1,2	2,2	1,0	2,2	5,0	1,2	5,0	5,0	3,0	6,0	4,0
iteration_770	0,5	1,4	1,1	0,1	0,5	5,0	-1,-1	-1,-1	0,2	-1,-1	2,1	1,0	1,0	4,0	1,0	4,0	0,2	1,1	4,1	-1,-1	3,0	1,1	-1,-1	2,0	2,0	2,0	4,0	4,0	0,5	5,0	4,1	0,2	0,4	0,2	4,1	6,0	-1,-1	0,2	0,2	0,2	5,0	0,2	1,1	1,1	-1,-1	0,4	0,5
iteration_771	2,1	1,3	2,3	0,5	3,0	4,0	0,7	0,7	-1,-1	2,4	0,5	2,1	2,4	0,5	2,1	0,4	0,4	2,4	2,4	2,4	0,6	0,3	2,2	0,6	2,3	2,1	0,4	0,4	-1,-1	1,4	2,4	2,3	2,4	0,5	0,1	2,4	0,7	4,0	0,7	4,0	1,4	0,4	0,4	1,1	0,5	0,4	0,7
iteration_772	4,0	0,4	4,2	1,3	-1,-1	5,0	-1,-1	4,3	2,1	-1,-1	0,4	-1,-1	1,2	0,5	0,5	1,0	1,2	8,0	2,0	5,0	4,1	0,5	-1,-1	0,4	1,2	0,2	1,3	4,0	0,0	3,0	1,3	0,4	1,3	0,2	1,2	2,3	1,2	0,5	0,5	0,5	1,4	1,1	1,1	2,0	2,0	0,1	-1,-1
iteration_773	5,0	4,0	5,0	0,4	4,0	0,2	3,2	2,2	0,2	-1,-1	0,4	2,2	2,2	0,3	3,2	4,0	2,2	3,2	3,0	3,2	2,1	0,2	0,6	0,2	7,0	7,0	0,2	0,2	0,4	0,4	0,4	3,2	0,2	0,3	0,4	0,4	3,2	0,4	0,4	0,2	4,0	0,4	2,2	2,2	0,2	0,2	0,4
iteration_774	0,1	4,0	3,0	0,1	1,0	2,0	3,0	-1,-1	3,0	3,0	5,0	-1,-1	3,1	3,2	3,0	2,1	-1,-1	0,1	4,0	7,0	2,1	1,0	4,0	0,3	5,0	3,1	2,0	3,0	0,5	5,0	0,1	5,0	3,4	1,1	-1,-1	0,1	4,4	4,4	7,0	4,4	2,3	1,0	-1,-1	-1,-1	0,3	1,2	1,4
iteration_775	-1,-1	0,1	0,0	1,3	2,0	-1,-1	0,3	1,0	3,0	-1,-1	4,0	0,3	1,0	-1,-1	1,0	0,2	1,0	0,2	0,5	-1,-1	0,0	0,3	0,3	0,1	1,1	4,0	0,1	2,0	1,3	2,1	2,0	-1,-1	-1,-1	2,0	2,0	-1,-1	2,0	2,0	2,0	-1,-1	4,0	1,0	4,0	5,0	4,0	2,0	1,0
iteration_776	0,3	0,4	0,4	2,5	0,3	-1,-1	0,7	2,2	0,4	0,7	4,0	0,7	0,7	5,0	-1,-1	1,4	0,7	2,2	3,5	2,2	0,4	3,5	3,5	4,5	3,2	3,5	3,5	0,5	2,1	1,2	2,5	0,3	2,5	0,1	-1,-1	0,7	2,1	2,1	2,1	2,2	2,0	0,0	2,0	-1,-1	2,1	-1,-1	2,1
iteration_777	3,2	4,0	2,2	2,3	5,0	0,2	2,2	4,0	5,0	4,0	0,4	2,2	2,3	4,0	2,3	0,5	4,0	-1,-1	0,3	2,1	7,0	-1,-1	0,4	4,3	0,5	0,5	-1,-1	4,0	0,3	2,0	2,0	0,5	-1,-1	3,0	2,0	3,0	2,2	0,3	2,3	2,3	0,6	2,0	2,4	3,0	0,3	-1,-1	4,0
iteration_778	0,5	4,0	2,3	0,2	8,0	4,0	0,3	-1,-1	-1,-1	-1,-1	0,3	0,3	0,3	4,0	2,0	-1,-1	2,2	3,0	1,3	3,0	6,0	0,5	-1,-1	3,3	3,0	0,3	2,3	0,2	2,2	5,0	0,2	0,5	0,4	0,5	2,0	2,0	0,5	0,4	0,4	0,4	0,4	0,2	0,3	-1,-1	0,3	0,5	0,3
iteration_779	3,2	0,4	3,3	0,7	0,5	0,3	0,8	3,2	5,0	3,5	-1,-1	3,5	3,2	1,3	3,5	3,0	3,2	0,3	0,5	0,3	3,2	0,5	3,0	0,5	1,5	1,5	5,0	1,2	0,5	4,1	1,5	5,0	1,5	5,0	0,2	4,5	5,5	1,0	6,0	6,0	0,3	1,2	1,3	0,2	2,1	6,0	3,3
iteration_780	2,2	5,0	6,0	3,1	6,0	0,4	4,1	5,0	2,0	5,0	-1,-1	4,1	2,1	-1,-1	4,1	5,0	7,0	4,2	4,2	0,3	3,0	2,1	4,0	0,2	8,0	-1,-1	4,1	3,2	0,2	2,3	0,3	4,0	3,1	1,2	3,1	2,2	3,1	4,0	4,0	6,0	0,2	1,1	1,1	0,2	0,2	1,1	0,2
iteration_781	3,1	3,2	0,3	3,1	6,0	-1,-1	3,2	3,2	2,2	3,2	0,5	0,3	0,2	2,0	2,4	5,0	3,2	4,2	7,0	7,0	5,0	0,1	0,7	2,1	4,2	4,0	7,0	4,0	0,4	3,0	1,1	-1,-1	1,3	0,4	1,3	4,0	1,2	0,5	0,5	2,3	4,0	1,0	5,0	4,0	0,3	0,4	2,0
iteration_782	3,2	0,3	3,2	0,3	0,3	3,2	-1,-1	0,3	2,0	3,2	0,2	0,3	3,2	5,0	3,2	5,0	3,1	3,2	-1,-1	3,2	1,2	0,3	0,2	6,0	4,0	4,0	7,0	4,1	0,2	0,5	0,0	4,0	4,2	0,5	4,0	-1,-1	6,0	-1,-1	2,2	2,2	4,0	0,0	2,0	2,0	-1,-1	0,0	6,0
iteration_783	1,0	2,0	2,0	4,1	0,0	2,3	4,0	2,1	-1,-1	0,1	4,0	4,0	6,0	2,2	-1,-1	4,1	0,1	2,0	6,0	2,0	0,1	-1,-1	0,1	6,0	0,2	6,0	2,1	4,1	0,3	0,3	4,2	1,1	0,3	2,0	0,2	0,3	1,2	0,3	0,3	0,2	3,2	2,1	2,2	2,2	4,1	6,0	3,0
iteration_784	0,4	5,0	0,0	-1,-1	0,4	2,3	0,2	0,3	0,5	0,3	2,0	0,2	0,3	1,2	0,3	0,5	0,3	0,3	0,5	2,2	0,0	0,0	0,2	-1,-1	0,4	0,4	0,4	0,4	0,3	0,3	0,5	0,5	0,3	-1,-1	0,2	0,4	-1,-1	0,2	0,6	0,1	0,5	0,3	0,1	0,7	-1,-1	3,2	0,5
iteration_785	5,0	2,0	3,0	6,0	4,0	5,0	3,0	3,0	3,0	5,0	1,4	6,0	6,0	3,0	-1,-1	0,4	6,0	7,0	2,0	6,0	4,0	4,4	2,4	5,0	1,1	1,3	4,3	2,0	5,0	2,1	3,0	-1,-1	6,0	0,1	3,0	3,0	6,0	4,1	2,1	4,1	1,2	2,1	3,0	1,1	-1,-1	-1,-1	6,0
iteration_786	0,4	-1,-1	0,2	0,7	0,6	0,2	0,5	-1,-1	2,3	0,4	3,0	0,5	0,4	3,0	0,5	3,2	0,3	0,3	0,5	-1,-1	2,4	3,1	2,2	2,0	3,2	0,5	0,5	-1,-1	0,4	5,0	0,1	3,1	0,7	0,4	0,3	-1,-1	3,4	3,3	0,5	3,4	1,4	0,4	0,7	0,5	3,0	2,3	3,4
iteration_787	0,4	0,3	-1,-1	2,0	0,4	-1,-1	1,3	1,3	3,0	1,3	-1,-1	1,3	1,3	0,4	1,3	0,4	1,3	2,0	1,3	2,0	2,3	2,0	2,3	1,3	1,0	0,3	-1,-1	2,0	1,2	5,0	-1,-1	4,0	1,2	-1,-1	1,2	6,0	2,2	2,2	2,2	2,2	3,0	3,2	1,0	-1,-1	3,0	1,2	-1,-1
iteration_788	0,4	0,3	0,3	0,3	0,7	-1,-1	-1,-1	0,4	3,1	-1,-1	2,1	0,1	-1,-1	3,0	0,5	-1,-1	0,1	0,2	0,3	1,0	3,1	2,0	2,1	0,3	0,3	0,5	0,3	0,3	0,5	1,2	0,4	4,0	0,5	1,2	0,4	1,3	-1,-1	0,3	0,2	0,4	0,2	0,3	0,3	0,2	2,1	2,2	0,5
iteration_789	0,4	0,4	0,4	0,2	0,4	2,3	-1,-1	0,4	4,0	0,4	-1,-1	0,4	0,2	1,4	0,4	0,3	0,2	0,4	0,5	0,5	4,2	0,5	0,5	0,4	0,2	0,5	0,5	0,2	1,2	4,1	0,4	4,0	0,4	-1,-1	1,0	4,2	1,2	3,2	3,2	-1,-1	0,5	-1,-1	0,5	0,5	4,0	0,0	-1,-1
iteration_790	-1,-1	5,0	5,4	3,3	0,4	1,4	8,0	0,7	0,4	5,3	5,0	5,3	4,0	0,5	8,0	5,0	5,3	6,0	-1,-1	6,0	-1,-1	3,3	7,0	5,3	-1,-1	3,0	3,0	0,5	5,0	0,4	2,3	4,0	2,3	0,3	3,3	0,7	-1,-1	-1,-1	3,0	5,0	1,1	3,3	0,4	1,3	4,0	2,0	1,3
iteration_791	5,0	4,0	5,0	1,0	9,0	0,4	0,0	1,0	2,0	6,0	0,5	5,0	-1,-1	1,2	-1,-1	0,3	0,0	0,2	0,2	0,2	2,0	-1,-1	0,0	1,0	0,0	0,3	5,0	1,0	1,0	0,5	2,0	3,0	1,0	3,2	0,4	1,5	4,0	0,0	4,0	3,0	0,4	0,2	0,2	-1,-1	-1,-1	3,1	3,0
iteration_792	3,0	0,2	0,1	2,0	0,1	2,3	0,0	0,1	2,2	0,0	0,2	2,1	-1,-1	-1,-1	0,0	0,3	2,1	0,3	4,0	4,0	0,2	2,2	0,3	0,1	0,0	-1,-1	0,3	0,3	5,0	1,4	2,0	0,4	2,0	3,0	3,0	0,4	0,1	0,1	0,3	2,3	5,0	0,0	1,0	1,0	4,0	1,0	0,0
iteration_793	4,1	2,3	6,0	2,0	6,0	0,4	3,0	5,0	2,1	3,0	5,0	5,0	3,0	-1,-1	5,0	0,3	-1,-1	1,3	2,3	2,3	1,1	4,0	4,0	1,1	1,0	1,0	4,3	1,0	2,0	3,0	1,0	0,5	1,0	3,0	2,0	2,0	0,0	1,5	1,0	1,0	0,4	2,4	1,2	1,2	1,1	2,0	1,0
iteration_794	2,0	0,3	1,1	1,3	1,2	4,0	0,4	-1,-1	4,1	2,0	5,0	1,1	1,1	0,4	0,4	1,1	1,1	1,1	3,1	3,1	0,4	5,0	4,1	1,4	1,1	1,3	0,2	2,3	1,3	-1,-1	0,6	3,0	-1,-1	0,4	3,0	0,5	3,0	3,0	3,0	3,0	4,0	2,4	3,4	3,4	2,1	2,4	5,0
iteration_795	0,4	0,2	0,1	0,3	0,5	2,1	0,3	0,1	2,2	0,2	1,1	0,2	0,2	1,1	-1,-1	3,2	0,3	2,1	2,1	2,1	-1,-1	0,3	0,1	-1,-1	0,3	0,2	-1,-1	-1,-1	0,4	3,0	0,5	2,1	0,3	1,3	0,5	2,2	0,2	2,2	2,2	2,1	3,0	0,5	1,2	2,3	2,0	0,3	1,1
iteration_796	2,3	0,5	-1,-1	0,1	0,4	4,0	-1,-1	0,3	5,0	0,1	0,2	-1,-1	0,4	1,0	0,3	2,0	0,4	2,1	2,1	2,1	2,0	0,4	0,4	1,1	-1,-1	2,0	2,3	5,0	-1,-1	0,4	9,0	5,0	5,1	0,5	0,1	5,1	3,1	3,1	7,0	2,1	0,2	0,2	0,2	0,5	3,0	1,3	0,3
iteration_797	-1,-1	0,5	-1,-1	0,0	0,5	2,1	0,0	0,0	4,0	0,0	3,0	0,0	0,0	-1,-1	4,0	4,0	0,0	2,0	2,0	0,1	1,0	3,0	3,0	4,0	5,0	1,0	5,0	0,2	0,5	0,2	0,0	2,1	-1,-1	2,0	0,2	0,1	2,2	2,5	0,3	0,6	0,5	0,5	0,8	0,8	3,2	3,3	2,5
iteration_798	3,2	2,1	5,0	6,0	0,3	5,0	5,0	7,0	0,5	5,0	0,5	5,0	4,0	1,3	-1,-1	0,5	7,0	8,0	7,0	8,0	4,3	3,2	3,2	3,0	2,1	2,1	3,4	4,0	3,0	5,0	1,0	2,0	-1,-1	3,0	1,0	3,0	2,0	2,0	1,0	2,0	2,3	0,0	2,0	2,0	4,0	-1,-1	1,0
iteration_799	0,1	0,3	0,1	0,3	0,3	5,0	0,3	0,2	5,0	0,1	0,5	0,2	0,3	3,0	0,1	2,3	0,3	4,2	4,1	1,1	3,2	0,3	0,4	-1,-1	-1,-1	0,0	2,0	0,5	1,2	1,2	0,6	4,1	0,3	2,3	1,4	0,6	0,3	0,3	-1,-1	4,2	-1,-1	2,4	2,0	-1,-1	-1,-1	4,3	0,2
iteration_800	5,0	5,0	1,0	0,4	4,0	2,3	1,4	0,4	0,2	1,0	2,3	0,0	0,4	1,2	1,4	0,4	1,0	1,3	0,7	2,4	0,2	0,3	0,3	0,6	0,8	1,4	0,4	2,0	1,4	0,2	0,4	2,0	0,4	0,5	1,0	0,5	1,4	1,0	3,2	1,0	3,0	0,5	1,0	1,5	0,2	0,5	-1,-1
iteration_801	0,5	3,0	1,1	9,0	2,1	3,2	4,1	-1,-1	-1,-1	5,1	2,3	4,1	4,1	2,0	4,1	2,0	4,1	0,3	3,1	3,1	0,5	4,3	2,1	0,1	5,0	2,3	5,0	5,0	5,0	0,2	-1,-1	0,5	4,0	1,4	4,0	5,0	0,5	0,5	0,0	0,5	2,0	5,0	2,0	2,0	0,2	1,0	1,5
iteration_802	0,2	4,0	2,1	-1,-1	2,1	4,0	2,1	0,4	2,0	0,4	2,0	2,1	2,3	4,0	2,1	3,0	4,0	4,0	4,0	4,0	1,1	1,1	3,0	4,3	1,1	2,1	4,0	0,4	2,3	0,4	-1,-1	1,3	2,1	1,1	2,1	0,6	0,0	3,0	-1,-1	-1,-1	-1,-1	0,2	-1,-1	0,2	2,0	1,1	2,3
iteration_803	4,0	-1,-1	5,0	3,0	5,0	0,2	6,0	3,0	2,1	6,0	0,5	2,0	3,0	0,5	3,0	4,0	-1,-1	3,1	3,1	3,1	2,0	2,0	-1,-1	0,5	4,0	6,0	4,0	0,3	5,0	2,1	3,0	1,1	2,0	1,0	-1,-1	0,1	1,0	2,1	1,0	-1,-1	1,4	0,0	0,2	-1,-1	1,2	1,2	1,0
iteration_804	4,0	0,2	1,1	0,2	-1,-1	-1,-1	0,5	1,4	2,0	1,4	3,0	1,1	-1,-1	0,4	1,1	0,5	0,2	0,3	0,3	0,3	1,0	3,1	4,0	0,1	1,4	0,2	1,1	0,5	1,1	2,2	-1,-1	2,3	0,5	4,0	0,5	0,3	2,4	0,7	0,7	0,7	0,4	3,4	3,2	0,6	0,2	3,2	2,2
iteration_805	0,5	3,0	3,1	4,2	3,4	0,2	3,2	0,3	0,2	7,0	0,5	4,1	3,2	3,0	3,2	4,0	7,0	0,2	0,2	-1,-1	0,4	4,2	0,3	5,0	0,2	0,2	-1,-1	2,2	5,0	2,3	4,5	2,3	3,0	5,0	1,2	6,0	2,3	2,3	3,0	2,3	3,0	3,2	5,0	4,0	3,1	3,1	4,0
iteration_806	5,0	0,5	1,1	0,2	4,1	0,2	0,2	0,2	3,0	0,2	0,5	1,1	1,1	1,3	1,1	0,3	0,2	0,2	0,2	0,2	3,1	0,2	0,5	0,4	-1,-1	0,1	0,1	-1,-1	-1,-1	0,4	0,2	0,5	0,5	3,1	0,2	0,4	0,3	0,7	0,7	0,4	3,0	3,1	0,5	4,0	2,1	5,0	3,2
iteration_807	0,5	2,0	1,2	0,4	1,2	4,0	0,4	1,2	0,3	3,2	0,5	-1,-1	0,4	5,0	0,4	0,5	0,4	4,2	0,2	0,2	0,5	0,6	1,4	2,2	0,6	0,6	0,6	0,3	0,5	0,4	0,4	4,0	-1,-1	0,5	0,3	0,5	-1,-1	4,2	4,2	4,2	0,5	0,5	0,2	0,3	0,2	0,4	4,0
iteration_808	0,3	3,1	0,3	3,2	3,2	-1,-1	0,4	3,2	5,0	0,4	5,0	0,4	0,3	1,4	3,2	0,4	3,1	0,2	0,2	0,2	7,0	4,2	4,0	1,1	3,3	0,3	0,3	3,0	-1,-1	0,4	3,0	0,2	3,2	3,0	0,0	3,4	0,4	3,2	-1,-1	0,4	0,3	2,0	0,1	2,2	-1,-1	3,0	-1,-1
iteration_809	2,3	0,2	2,2	0,6	2,0	4,1	-1,-1	0,4	0,5	2,4	2,0	0,4	0,4	0,5	2,4	3,0	0,6	0,3	4,4	0,5	0,3	0,3	1,2	0,2	3,0	2,4	4,0	0,4	-1,-1	5,0	-1,-1	3,0	0,6	0,3	0,6	-1,-1	2,2	2,2	2,4	1,2	0,4	0,5	-1,-1	0,3	0,5	0,3	2,2
iteration_810	0,5	3,0	3,2	1,2	3,2	0,2	1,2	-1,-1	0,3	4,0	3,0	4,0	4,0	0,2	4,0	3,0	1,2	1,1	1,1	1,1	0,2	1,0	4,0	1,0	4,0	4,0	3,0	0,2	2,0	1,1	1,2	0,5	1,0	-1,-1	1,0	0,3	0,0	0,0	1,0	1,0	5,0	1,0	4,0	2,0	2,2	2,5	3,0
iteration_811	3,1	0,4	0,4	0,5	0,4	1,2	0,3	0,2	0,5	0,5	5,0	0,4	0,5	3,1	0,5	-1,-1	0,7	0,6	0,3	0,6	0,4	5,3	5,1	0,5	0,8	0,5	0,1	0,4	0,4	5,0	0,1	3,1	0,3	0,4	0,1	5,0	0,4	3,0	3,3	3,3	-1,-1	-1,-1	0,4	0,4	0,5	-1,-1	-1,-1
iteration_812	0,5	-1,-1	1,2	-1,-1	0,7	0,3	1,2	1,2	4,0	2,0	4,0	2,0	1,2	1,4	2,0	0,5	2,0	1,2	1,1	0,3	-1,-1	-1,-1	3,0	0,6	1,2	1,3	1,2	5,0	5,0	1,4	5,0	-1,-1	5,0	2,3	2,0	2,0	6,0	3,0	6,0	3,0	3,0	3,0	2,0	3,0	0,2	5,0	3,0
iteration_813	5,0	2,3	5,0	5,0	5,0	0,4	6,0	6,0	4,1	4,0	4,0	3,0	3,0	3,0	6,0	-1,-1	6,0	4,4	4,4	4,0	8,0	3,0	3,0	2,0	4,0	4,0	2,0	5,0	1,2	5,0	1,2	5,0	5,0	5,0	2,0	0,6	4,0	-1,-1	9,0	4,0	3,0	6,0	5,0	5,0	-1,-1	5,1	4,0
iteration_814	4,0	-1,-1	3,0	1,4	5,0	0,4	2,4	1,4	0,4	3,0	2,0	2,4	2,0	5,0	3,0	2,2	1,4	2,2	0,6	0,6	0,6	3,0	3,0	1,0	3,0	4,0	1,2	2,0	0,4	5,0	1,0	3,1	1,0	0,4	1,4	5,0	1,1	1,1	1,1	3,0	5,0	0,5	1,4	1,4	0,2	0,1	1,4
iteration_815	-1,-1	4,1	3,1	-1,-1	5,0	0,5	3,4	5,1	5,0	3,4	0,5	5,1	3,4	0,3	3,4	5,0	0,5	3,5	3,5	0,4	10,0	5,2	0,3	3,1	2,4	6,0	3,4	0,4	5,0	1,4	0,0	3,0	0,4	0,2	0,0	0,4	0,0	3,4	0,4	0,0	2,0	0,0	0,0	0,0	-1,-1	0,2	0,0
iteration_816	1,3	2,1	2,3	1,1	2,3	4,0	-1,-1	3,0	0,6	0,4	0,5	2,1	1,3	-1,-1	3,0	5,0	2,1	3,0	3,0	3,0	2,1	2,1	2,1	1,3	5,0	5,0	2,0	-1,-1	2,1	1,3	1,1	0,3	1,1	-1,-1	5,0	0,4	1,3	0,4	-1,-1	0,4	-1,-1	6,0	4,0	4,0	0,5	3,4	3,3
iteration_817	0,5	2,0	1,0	3,1	1,0	-1,-1	-1,-1	1,1	0,5	-1,-1	4,1	4,0	1,1	0,4	1,1	-1,-1	0,1	0,2	0,1	0,2	0,2	3,1	5,0	5,0	-1,-1	1,1	1,1	-1,-1	5,0	1,2	2,1	0,3	2,3	0,2	3,1	-1,-1	0,3	2,0	2,0	2,3	-1,-1	3,1	0,5	-1,-1	0,5	0,1	0,4
iteration_818	2,1	1,4	0,7	-1,-1	1,3	4,0	1,4	1,3	3,0	0,3	5,0	1,4	0,4	1,4	1,3	0,4	1,3	3,0	2,4	3,0	0,3	4,0	4,0	0,8	0,5	0,5	0,5	0,5	1,3	3,0	0,8	0,3	0,3	2,0	1,5	3,3	-1,-1	0,1	0,4	0,5	5,0	1,5	-1,-1	1,0	-1,-1	3,0	0,1
iteration_819	3,0	5,0	5,0	0,4	5,0	2,1	-1,-1	5,4	0,3	-1,-1	4,0	0,4	0,0	3,0	5,4	0,5	5,4	0,1	2,0	0,1	5,0	-1,-1	1,0	1,0	5,0	-1,-1	0,7	0,1	0,4	4,0	0,1	5,0	0,4	-1,-1	0,5	2,0	1,0	1,0	4,4	1,4	2,2	1,1	0,3	2,1	0,5	1,2	1,1
iteration_820	2,0	3,0	0,0	-1,-1	-1,-1	0,0	0,0	0,0	0,4	0,0	0,3	-1,-1	0,0	0,3	0,0	3,0	-1,-1	1,0	1,0	1,0	0,2	0,3	0,0	0,1	-1,-1	3,0	0,0	-1,-1	2,0	2,2	2,0	0,3	3,0	0,5	-1,-1	2,0	0,1	0,1	3,1	3,2	-1,-1	3,3	1,3	6,0	1,0	1,2	1,0
iteration_821	0,1	2,0	1,1	5,0	1,1	0,2	3,0	2,1	-1,-1	3,0	5,0	3,0	-1,-1	0,2	2,1	2,3	4,0	2,3	1,3	2,0	2,1	3,0	4,0	-1,-1	0,4	4,0	0,4	3,2	-1,-1	5,0	-1,-1	5,0	5,0	0,4	2,2	7,0	5,0	5,0	6,0	6,0	3,0	0,5	3,2	0,2	2,0	-1,-1	2,2
iteration_822	1,4	0,2	-1,-1	2,1	1,1	5,0	0,5	2,1	4,0	0,2	3,0	0,5	0,2	4,0	2,1	4,0	0,5	4,1	1,1	1,1	4,0	1,4	-1,-1	1,4	3,1	5,0	1,1	3,0	0,5	3,0	2,4	0,4	1,4	5,0	2,4	3,4	0,4	1,4	0,4	0,4	0,5	4,0	2,2	2,3	-1,-1	6,0	-1,-1
iteration_823	5,0	2,0	5,0	3,1	2,0	-1,-1	-1,-1	4,1	0,5	4,1	2,2	4,0	4,0	8,0	4,0	1,0	7,0	1,1	3,0	3,1	4,3	3,0	3,2	3,0	1,0	-1,-1	2,0	3,1	3,2	4,0	0,3	5,0	3,2	0,5	3,1	2,2	4,0	1,2	7,0	4,0	1,2	0,3	1,2	0,4	4,0	2,3	-1,-1
iteration_824	4,0	2,2	4,2	5,0	6,0	2,0	7,0	3,2	0,2	2,2	-1,-1	2,2	6,0	1,4	0,0	5,0	7,0	4,0	5,0	5,0	-1,-1	2,2	2,2	2,4	3,0	6,0	3,0	4,0	3,0	0,4	5,0	0,2	2,0	0,5	2,0	2,3	0,0	-1,-1	2,0	0,2	0,5	0,4	0,7	0,3	2,0	1,1	0,4
iteration_825	0,4	4,0	3,4	2,0	-1,-1	4,0	5,0	-1,-1	3,0	3,0	2,2	5,0	2,4	0,3	3,0	2,1	0,4	3,0	6,0	6,0	5,0	5,0	5,0	2,0	3,1	3,1	0,1	0,2	4,0	0,3	2,2	0,4	2,2	2,1	2,2	2,1	2,5	-1,-1	2,0	0,2	3,0	0,3	2,1	2,1	0,2	2,0	4,0
iteration_826	5,1	0,5	3,1	0,5	0,2	3,0	0,2	0,2	5,0	0,5	0,4	0,5	3,1	-1,-1	0,2	3,0	0,5	1,1	1,1	2,1	3,1	0,5	0,1	-1,-1	0,1	0,1	3,1	-1,-1	0,5	0,4	-1,-1	0,5	0,2	0,3	0,5	0,1	0,1	0,1	0,6	0,1	-1,-1	0,5	0,5	0,5	0,3	0,5	0,1
iteration_827	3,2	4,0	3,2	0,3	1,2	0,2	0,4	3,1	5,0	0,3	0,4	0,4	0,3	0,5	-1,-1	0,5	0,5	-1,-1	0,3	0,3	2,1	0,3	0,3	0,1	-1,-1	0,5	0,5	1,2	0,4	4,0	0,3	0,4	0,3	0,2	0,5	2,2	0,4	0,3	0,4	0,3	-1,-1	0,3	2,0	2,0	1,4	-1,-1	2,2
iteration_828	0,4	2,0	1,1	1,0	1,1	1,3	1,1	2,0	1,3	2,0	0,5	1,0	1,1	-1,-1	0,1	-1,-1	1,0	0,4	-1,-1	0,4	2,0	-1,-1	1,1	2,0	1,1	1,0	3,0	5,0	1,1	2,3	0,1	1,4	0,0	0,5	5,1	-1,-1	1,1	6,0	5,4	1,1	0,5	5,4	-1,-1	5,4	3,1	0,5	6,0
iteration_829	0,2	4,0	0,2	-1,-1	0,2	3,2	0,4	2,2	5,0	2,0	-1,-1	0,2	0,4	5,0	-1,-1	0,4	2,0	3,2	0,4	3,2	-1,-1	4,2	0,2	1,2	0,2	0,2	2,0	2,0	4,0	2,2	2,3	3,1	2,2	0,3	2,3	-1,-1	-1,-1	0,3	0,3	5,0	1,2	2,2	1,2	1,2	0,5	0,7	1,1
iteration_830	3,0	3,1	5,0	0,3	2,1	-1,-1	2,0	-1,-1	5,0	2,3	3,2	3,0	3,0	0,5	2,0	3,1	2,0	-1,-1	6,0	0,1	-1,-1	3,2	0,2	-1,-1	3,0	3,0	-1,-1	0,4	5,0	4,2	5,1	0,5	0,1	1,3	5,1	-1,-1	0,3	-1,-1	0,2	0,3	1,2	5,3	0,5	1,3	3,1	4,0	0,2
iteration_831	0,2	2,0	0,2	4,0	2,0	-1,-1	1,0	1,2	0,3	3,2	1,3	-1,-1	3,2	0,2	1,0	0,5	1,0	2,0	3,0	1,0	1,3	0,5	0,5	3,1	1,2	0,2	0,7	4,0	1,0	2,0	4,0	1,3	1,0	4,1	1,0	4,0	1,0	1,0	1,3	1,3	2,0	5,0	2,0	2,0	0,5	4,1	1,0
iteration_832	0,5	3,1	0,6	1,1	0,6	3,1	0,0	1,5	0,4	0,6	1,4	0,2	0,2	4,1	1,1	0,5	-1,-1	0,2	4,0	3,1	0,7	1,1	0,5	0,2	0,1	0,1	0,1	2,0	0,5	0,4	1,4	4,0	1,4	3,0	1,1	0,7	4,0	2,0	2,0	3,4	0,5	1,1	1,2	0,3	0,3	2,2	3,2
iteration_833	7,0	5,0	1,3	0,1	1,3	5,0	0,4	1,1	-1,-1	0,3	5,0	0,4	0,3	0,5	0,3	5,0	1,1	2,3	3,3	3,3	6,0	0,3	0,1	0,4	4,0	4,0	1,0	0,2	0,2	0,4	0,3	2,2	0,3	0,4	0,1	0,2	2,1	0,4	2,2	2,1	5,0	0,3	1,1	1,2	-1,-1	1,2	0,2
iteration_834	2,1	3,0	3,0	0,3	2,1	5,0	1,3	2,3	1,1	1,0	3,0	2,3	1,3	0,3	2,0	0,4	2,3	5,0	2,0	4,3	1,3	2,3	1,3	5,0	2,2	2,2	-1,-1	5,0	0,4	-1,-1	0,3	2,0	0,1	0,4	5,1	0,6	1,0	1,0	-1,-1	1,0	5,0	0,1	0,0	5,1	2,1	0,5	0,0
iteration_835	1,4	4,1	-1,-1	0,3	4,4	4,0	0,7	4,0	-1,-1	0,7	5,0	0,4	0,7	-1,-1	-1,-1	0,1	0,4	2,4	2,4	1,2	0,4	0,4	-1,-1	0,3	0,4	0,5	0,5	4,0	1,3	0,2	0,3	0,1	-1,-1	0,2	-1,-1	0,0	4,1	0,3	0,3	4,1	-1,-1	0,4	0,3	0,1	0,2	0,3	0,4
iteration_836	5,0	-1,-1	0,1	0,4	5,1	2,3	0,3	0,2	0,4	0,1	1,4	0,2	0,4	-1,-1	0,4	4,0	0,1	-1,-1	0,3	0,6	-1,-1	1,1	0,5	3,1	4,3	4,3	0,1	-1,-1	2,3	-1,-1	6,0	-1,-1	-1,-1	3,0	0,4	5,0	0,5	0,2	0,5	0,5	-1,-1	0,0	1,3	0,3	3,0	2,0	1,2
iteration_837	4,0	-1,-1	3,1	3,0	0,5	0,2	2,1	1,1	1,2	2,1	1,1	2,1	4,0	5,0	1,1	0,4	4,0	2,2	0,1	0,3	2,0	1,1	2,1	6,0	1,3	-1,-1	1,3	3,0	1,3	3,0	3,0	1,4	1,3	0,4	3,0	2,0	1,3	-1,-1	0,7	0,7	4,0	1,4	5,0	4,4	0,4	0,0	2,0
iteration_838	4,0	1,1	0,1	3,4	5,0	4,0	3,0	0,5	4,0	0,4	0,5	0,4	0,4	-1,-1	0,4	5,0	0,4	1,0	1,0	1,0	1,1	-1,-1	-1,-1	-1,-1	-1,-1	3,4	-1,-1	3,0	1,4	2,1	0,4	5,0	0,4	1,2	4,0	0,1	5,0	5,4	5,0	0,0	1,4	1,2	1,2	1,4	-1,-1	0,5	1,0
iteration_839	4,0	3,0	5,0	6,0	2,0	4,1	3,0	8,0	3,2	4,0	1,1	7,0	7,0	5,0	7,0	1,2	3,0	2,1	5,0	2,1	8,0	3,0	2,1	3,0	2,2	5,2	5,2	1,2	5,0	0,4	0,3	0,3	0,2	4,0	6,0	0,2	0,3	0,5	0,0	0,3	-1,-1	8,0	4,0	5,2	4,0	3,0	3,3
iteration_840	3,1	1,4	0,5	0,5	0,5	4,0	0,2	0,8	4,0	0,2	-1,-1	0,8	0,5	0,5	0,5	0,4	0,8	3,1	1,1	1,1	1,4	5,4	5,4	0,6	0,8	0,1	0,8	0,3	0,4	0,5	0,6	2,0	0,2	2,1	0,1	0,2	2,0	0,0	0,0	2,2	1,0	0,1	0,4	0,3	-1,-1	2,2	0,1
iteration_841	1,4	0,2	-1,-1	6,0	0,4	-1,-1	3,0	-1,-1	0,2	3,4	2,3	3,0	3,4	0,5	3,0	0,2	3,4	3,0	3,3	0,0	3,1	3,3	2,0	3,4	0,0	0,2	-1,-1	3,1	3,2	1,1	6,0	4,1	3,2	3,0	6,0	3,1	4,2	7,0	3,1	0,3	-1,-1	3,0	3,1	-1,-1	0,5	0,0	0,3
iteration_842	2,0	3,2	-1,-1	3,0	4,0	0,3	0,8	1,2	2,3	1,2	0,2	2,0	2,2	1,1	1,2	0,2	-1,-1	0,4	-1,-1	2,1	2,2	1,0	1,0	-1,-1	0,2	1,2	-1,-1	4,0	5,0	2,0	3,0	1,4	6,0	1,1	3,0	2,0	4,4	4,4	2,4	2,4	0,4	3,0	2,2	2,2	1,2	1,2	6,0
iteration_843	-1,-1	3,0	-1,-1	3,1	5,0	0,4	-1,-1	5,0	1,2	7,0	0,4	4,1	5,0	4,0	7,0	2,0	2,1	2,3	-1,-1	0,5	4,0	0,2	0,2	5,0	5,0	5,0	4,0	3,1	3,0	0,2	3,0	0,3	3,1	2,0	3,0	0,0	3,0	0,1	0,1	0,4	5,0	-1,-1	6,0	6,0	2,0	4,0	5,0
iteration_844	0,5	-1,-1	4,5	5,4	-1,-1	4,0	0,9	9,0	2,2	4,4	2,3	4,4	0,9	3,1	4,4	3,1	9,0	2,4	2,5	2,4	5,2	4,3	0,7	0,6	4,1	3,4	0,5	0,4	5,0	3,0	5,4	-1,-1	5,4	0,2	0,0	5,0	-1,-1	5,0	2,4	0,2	5,0	0,0	4,0	4,0	1,1	0,3	9,0
iteration_845	1,2	-1,-1	1,1	2,1	1,1	0,5	0,2	-1,-1	2,3	3,0	1,2	3,0	1,1	4,5	1,1	5,0	0,2	0,5	0,2	0,5	3,0	2,2	3,0	3,0	4,1	2,0	-1,-1	0,2	4,0	0,5	2,1	5,0	2,1	5,0	2,1	0,6	-1,-1	0,1	-1,-1	0,1	0,2	7,0	2,2	5,0	1,3	5,3	2,2
iteration_846	0,3	0,5	0,2	1,0	0,6	2,0	0,0	0,0	1,3	1,0	3,2	0,0	1,2	2,0	-1,-1	2,3	0,0	2,0	-1,-1	0,0	1,0	0,2	3,0	2,2	0,3	0,3	0,3	4,0	0,5	-1,-1	1,5	4,0	1,5	-1,-1	1,0	-1,-1	5,0	4,5	4,5	4,5	6,0	1,1	0,5	0,5	2,0	0,1	4,4
iteration_847	3,2	0,2	3,0	0,1	3,0	-1,-1	3,0	0,1	-1,-1	0,1	0,7	-1,-1	3,1	-1,-1	3,1	0,5	3,0	0,4	3,4	0,1	0,4	2,0	2,0	-1,-1	3,3	3,3	3,2	0,3	3,0	2,0	0,2	0,3	3,2	-1,-1	0,2	1,2	0,4	3,1	0,3	0,4	2,3	0,6	0,5	2,2	0,5	0,1	0,5
iteration_848	5,0	4,0	4,0	-1,-1	4,0	2,2	2,3	2,1	3,2	2,3	2,1	2,1	2,3	5,0	2,1	1,3	2,3	2,2	0,5	2,3	-1,-1	2,1	-1,-1	6,0	3,0	3,0	1,1	3,1	2,3	0,4	0,4	5,0	0,4	-1,-1	3,3	0,2	3,3	2,1	2,3	2,1	2,3	0,6	2,3	0,6	3,2	0,0	-1,-1
iteration_849	2,3	3,1	2,1	1,1	5,0	4,0	3,0	0,2	3,2	1,1	2,3	1,1	2,1	2,0	0,2	0,5	3,0	4,0	3,0	5,0	3,1	2,1	1,3	3,0	0,5	0,2	0,2	0,3	3,0	-1,-1	2,2	0,4	1,2	2,2	-1,-1	2,1	1,2	0,4	4,2	0,4	3,0	2,2	5,0	-1,-1	-1,-1	-1,-1	2,2
iteration_850	-1,-1	3,1	5,1	0,2	5,1	3,0	5,0	-1,-1	3,0	5,0	5,3	5,0	0,1	2,0	5,2	1,2	-1,-1	7,0	7,0	2,0	3,0	5,1	0,1	2,1	0,4	6,0	5,2	1,2	2,0	5,0	0,2	0,4	2,2	2,0	1,0	1,0	2,4	2,0	2,0	2,0	0,4	2,0	1,1	1,3	4,1	1,1	3,0
iteration_851	2,0	5,0	-1,-1	-1,-1	2,0	0,4	3,0	1,4	0,5	3,0	3,1	1,4	1,4	-1,-1	-1,-1	3,1	3,0	2,1	1,1	1,3	-1,-1	2,5	0,5	-1,-1	3,4	0,5	3,4	5,0	1,4	5,0	2,4	-1,-1	3,4	0,4	2,4	2,0	-1,-1	5,4	3,0	0,4	2,1	2,4	2,4	4,0	2,0	2,4	5,0
iteration_852	0,3	0,5	0,5	-1,-1	0,3	0,2	1,3	1,3	1,4	1,3	0,4	2,2	1,2	2,0	1,3	2,0	1,3	0,1	0,5	0,3	0,7	2,1	0,3	0,2	2,0	-1,-1	2,0	3,0	1,2	1,4	2,2	5,0	3,0	0,5	3,0	1,2	3,0	3,0	3,0	3,0	4,0	-1,-1	1,5	1,5	3,0	3,0	1,5
iteration_853	2,0	4,0	0,3	5,0	2,0	4,0	1,0	3,0	2,0	3,0	0,4	3,0	8,0	4,0	6,0	5,0	1,0	4,0	5,0	1,0	3,0	3,4	0,0	-1,-1	6,0	2,0	-1,-1	5,0	2,0	2,1	2,0	3,0	7,0	5,0	5,0	0,1	-1,-1	4,0	4,0	7,0	4,0	10,0	6,0	8,0	3,0	2,0	3,0
iteration_854	0,3	-1,-1	0,6	0,4	0,2	1,1	0,4	0,6	4,0	-1,-1	0,5	0,6	0,4	0,4	0,6	-1,-1	0,4	1,2	0,3	-1,-1	2,2	0,3	0,8	0,3	4,2	4,4	-1,-1	-1,-1	0,4	0,4	0,4	1,4	0,4	-1,-1	0,4	0,4	0,6	0,6	0,6	0,6	0,4	0,4	0,3	0,5	0,3	2,1	0,3
iteration_855	4,0	3,2	6,0	2,0	3,2	3,1	4,0	4,0	4,0	1,0	2,3	4,0	4,0	1,3	4,0	0,5	4,0	4,0	1,1	1,1	5,0	5,0	5,0	-1,-1	3,4	3,1	1,4	1,3	3,0	4,0	1,3	5,0	2,3	0,3	2,3	3,3	0,3	2,0	5,3	2,0	-1,-1	2,0	-1,-1	3,0	-1,-1	0,0	0,3
iteration_856	5,0	5,0	8,0	2,3	3,0	-1,-1	3,3	5,3	0,2	3,3	2,0	3,3	7,0	-1,-1	5,3	0,4	7,0	5,0	2,3	2,3	5,1	-1,-1	4,0	-1,-1	0,7	0,7	0,3	0,4	2,2	2,1	2,1	0,2	3,2	0,4	0,3	4,0	0,3	0,2	0,4	0,3	5,0	-1,-1	1,1	4,1	0,5	0,2	0,3
iteration_857	4,0	5,0	3,0	1,2	6,0	2,1	2,0	3,0	0,5	3,0	1,4	2,2	3,0	0,5	2,2	1,4	1,2	3,0	3,0	1,1	1,1	-1,-1	0,6	1,4	1,2	0,6	3,0	5,0	0,4	0,2	1,2	-1,-1	4,2	2,2	4,2	1,1	-1,-1	9,0	9,0	9,0	5,0	0,4	0,2	5,2	2,2	4,0	0,0
iteration_858	1,4	4,1	5,0	4,0	5,0	2,0	6,0	-1,-1	1,1	-1,-1	2,3	6,0	6,0	5,0	6,0	5,0	6,0	4,0	4,0	4,0	3,0	2,3	6,0	-1,-1	9,0	2,0	-1,-1	2,3	5,0	0,2	2,3	2,0	0,3	-1,-1	5,0	2,1	0,3	5,0	0,3	2,3	3,0	2,0	4,0	1,0	5,0	2,0	2,0
iteration_859	1,0	4,1	5,0	0,6	4,0	2,1	4,3	4,3	4,0	-1,-1	4,0	-1,-1	1,3	5,0	4,3	3,2	1,3	4,1	6,0	6,0	6,0	2,3	2,3	2,0	0,5	3,3	0,5	0,3	0,4	0,4	0,4	0,4	1,0	0,5	-1,-1	0,1	0,5	0,5	0,5	0,5	0,4	0,4	0,4	0,4	3,0	2,4	-1,-1
iteration_860	5,0	2,0	6,0	2,1	-1,-1	1,4	-1,-1	3,0	0,3	-1,-1	2,0	7,0	5,1	0,4	7,0	0,4	7,0	6,0	-1,-1	0,5	1,2	6,0	3,0	5,2	-1,-1	5,2	5,2	0,2	3,0	2,0	2,1	2,1	-1,-1	5,0	2,1	4,0	3,0	3,0	2,1	3,0	2,2	4,0	0,0	4,0	3,0	5,0	4,0
iteration_861	0,5	4,0	4,4	3,3	4,4	0,5	4,4	4,4	0,5	4,4	0,5	4,0	4,4	0,5	-1,-1	5,0	8,0	4,1	4,1	4,1	0,7	4,2	0,2	4,1	-1,-1	2,4	3,4	4,1	0,2	5,0	0,3	5,0	4,2	1,2	4,0	0,1	-1,-1	5,2	5,2	5,2	4,1	0,2	4,0	4,2	5,0	3,2	4,0
iteration_862	4,0	5,0	5,0	0,4	4,0	4,0	2,4	3,0	0,4	3,0	5,0	2,0	2,0	5,0	2,0	0,3	2,4	-1,-1	2,0	4,4	3,0	1,0	6,0	2,0	0,0	2,3	0,3	3,0	0,5	2,0	3,4	4,0	-1,-1	4,0	0,1	3,0	2,1	2,1	2,1	2,1	2,0	0,0	1,0	1,0	-1,-1	8,0	-1,-1
iteration_863	4,0	1,3	0,3	3,0	1,0	0,4	1,0	1,0	0,3	-1,-1	0,2	2,3	1,0	0,3	2,3	-1,-1	2,3	2,1	0,3	-1,-1	-1,-1	0,5	2,0	1,1	0,5	2,2	2,2	2,3	-1,-1	0,3	4,0	4,0	1,3	3,0	1,3	2,1	3,3	4,0	2,0	4,0	2,0	1,3	2,0	1,3	5,0	-1,-1	1,3
iteration_864	0,2	1,2	1,0	2,4	1,0	1,3	1,4	1,4	4,0	0,4	1,2	3,0	0,4	3,0	-1,-1	3,0	3,0	1,4	2,0	1,3	5,0	1,2	2,2	0,4	2,0	4,0	8,0	0,4	2,3	1,4	2,4	2,0	2,0	-1,-1	0,3	1,4	2,0	0,0	2,0	2,0	-1,-1	3,3	-1,-1	3,4	-1,-1	3,3	0,4
iteration_865	1,4	2,3	1,3	7,0	1,3	5,0	5,3	3,0	-1,-1	2,3	0,2	3,0	2,3	0,2	2,3	0,2	6,0	9,0	-1,-1	9,0	1,0	2,1	2,1	0,5	2,1	0,4	2,1	4,0	5,0	3,2	7,0	0,5	7,0	2,3	7,0	5,0	2,4	0,6	-1,-1	5,4	0,5	5,3	0,7	0,4	2,0	1,3	2,3
iteration_866	4,1	1,4	1,1	0,1	4,4	2,3	1,1	-1,-1	3,0	0,1	2,0	0,2	1,0	2,3	0,1	0,5	0,1	-1,-1	2,1	0,4	2,1	-1,-1	0,1	2,0	-1,-1	0,4	0,5	2,0	2,1	0,5	4,0	5,0	2,0	0,5	-1,-1	2,2	0,3	3,0	4,0	4,0	4,0	0,3	-1,-1	3,0	1,0	-1,-1	3,0
iteration_867	3,0	4,1	4,0	7,0	3,1	5,0	3,0	4,0	2,0	7,0	5,0	4,0	3,0	3,1	3,0	1,3	8,0	6,0	5,0	3,0	-1,-1	5,0	1,0	3,1	-1,-1	1,0	5,0	-1,-1	4,0	-1,-1	3,0	4,0	7,0	-1,-1	3,0	-1,-1	4,0	6,0	7,0	7,0	0,3	0,0	0,0	0,0	0,2	2,0	3,0
iteration_868	3,0	0,5	3,2	0,4	-1,-1	3,0	0,4	3,2	-1,-1	0,4	5,0	-1,-1	3,2	0,4	0,4	0,3	3,2	3,2	3,2	3,2	5,0	1,2	4,2	3,1	0,4	0,3	0,3	1,2	1,2	3,2	0,4	3,0	0,4	0,2	1,2	3,2	3,2	3,2	0,2	-1,-1	-1,-1	1,1	3,0	2,1	0,4	0,2	4,0
iteration_869	4,0	5,0	-1,-1	0,6	5,0	3,0	4,4	4,2	-1,-1	-1,-1	5,0	0,4	0,4	0,3	4,4	0,4	4,2	3,4	0,4	3,4	0,2	5,4	0,0	-1,-1	-1,-1	-1,-1	0,4	0,4	0,4	4,1	0,2	0,5	0,6	4,0	0,2	0,3	0,5	0,5	-1,-1	-1,-1	3,0	-1,-1	0,2	3,0	0,1	3,4	-1,-1
iteration_870	-1,-1	5,0	7,0	6,0	-1,-1	2,2	6,0	7,0	0,4	7,0	0,3	7,0	6,0	2,0	7,0	0,4	7,0	5,1	5,0	5,0	4,0	3,2	4,1	4,0	3,4	3,4	3,0	-1,-1	3,2	0,4	5,0	3,0	3,2	0,5	6,0	2,4	6,0	3,0	0,2	3,0	1,4	3,0	-1,-1	0,4	0,4	0,1	6,0
iteration_871	-1,-1	5,0	5,1	-1,-1	0,3	0,5	5,1	0,2	-1,-1	0,5	0,3	0,5	0,2	2,2	0,2	4,0	5,1	0,3	0,3	5,2	-1,-1	0,1	0,4	2,1	2,1	2,1	2,1	0,5	0,5	4,0	0,5	4,0	0,8	0,2	0,8	2,1	2,4	2,4	2,4	2,4	3,2	0,5	3,1	0,8	5,0	3,1	-1,-1
iteration_872	5,0	3,0	3,0	0,1	2,0	3,0	1,1	1,1	0,2	2,0	4,0	2,1	1,0	0,5	1,0	3,1	1,1	2,1	0,0	-1,-1	1,0	5,0	1,1	0,5	3,0	0,1	3,0	0,2	0,3	0,2	0,4	0,4	-1,-1	4,0	0,2	0,4	0,3	0,2	0,3	0,3	5,0	2,2	4,0	4,0	0,2	2,2	2,1
iteration_873	1,2	3,0	3,2	2,1	4,0	0,5	2,2	2,2	0,3	3,1	-1,-1	0,3	-1,-1	0,4	5,0	2,0	2,2	2,0	2,5	2,5	2,1	0,4	0,4	-1,-1	-1,-1	3,0	4,0	0,0	0,4	0,4	-1,-1	5,0	2,3	0,4	2,1	2,2	3,3	4,0	2,3	-1,-1	-1,-1	0,1	2,0	-1,-1	0,2	0,4	3,0
iteration_874	2,2	-1,-1	0,2	2,1	6,0	2,2	2,2	2,0	5,0	0,3	1,3	2,0	0,1	5,0	2,2	-1,-1	2,0	0,4	2,2	2,2	3,0	1,0	2,3	4,1	2,1	0,4	0,0	2,3	0,3	3,2	0,5	1,4	2,1	0,5	-1,-1	0,5	0,5	1,1	3,0	0,5	2,0	2,1	4,0	2,1	0,2	0,4	2,4
iteration_875	1,3	0,5	0,3	4,0	1,0	0,4	2,0	2,3	0,5	2,0	3,0	2,3	2,3	0,5	2,0	4,1	2,0	0,1	0,3	0,3	0,6	-1,-1	3,3	-1,-1	0,1	0,1	6,0	2,0	-1,-1	-1,-1	2,0	4,0	0,5	4,1	2,0	5,0	2,0	2,0	2,0	-1,-1	2,0	0,1	-1,-1	1,1	2,1	0,2	3,0
iteration_876	2,3	0,5	2,2	0,3	1,0	0,5	-1,-1	2,3	0,4	0,2	-1,-1	-1,-1	2,3	0,3	2,0	2,2	2,0	2,5	2,0	-1,-1	0,6	0,3	0,3	2,3	2,0	-1,-1	2,0	0,4	0,3	0,5	0,0	-1,-1	0,0	3,0	0,3	-1,-1	0,1	0,1	0,1	1,0	0,3	3,3	3,3	0,3	2,2	5,0	0,3
iteration_877	0,5	5,0	1,4	0,7	4,4	3,0	0,6	0,9	-1,-1	1,2	2,0	0,6	1,5	0,4	1,2	-1,-1	0,6	-1,-1	0,2	0,4	2,4	2,4	-1,-1	0,6	-1,-1	1,0	0,2	0,5	0,2	4,1	0,7	5,0	0,2	5,0	0,2	0,3	5,0	-1,-1	-1,-1	5,0	4,0	-1,-1	2,0	4,0	0,5	3,0	2,0
iteration_878	4,0	3,0	6,0	5,0	1,0	0,2	5,0	6,0	3,2	6,0	2,0	6,0	5,0	0,2	6,0	4,0	6,0	2,1	-1,-1	1,0	3,2	3,0	5,0	2,1	5,0	5,0	5,0	3,1	-1,-1	0,3	5,0	0,5	0,3	0,4	2,1	2,1	0,2	0,6	0,7	-1,-1	-1,-1	2,4	2,0	1,4	2,0	1,0	2,0
iteration_879	1,2	0,5	0,3	0,4	-1,-1	0,4	0,6	0,2	1,3	0,5	4,0	0,1	0,5	0,5	-1,-1	1,4	0,2	0,5	0,5	0,5	1,2	-1,-1	1,1	0,1	-1,-1	0,8	0,6	1,4	0,3	0,4	0,7	0,3	0,7	0,4	1,0	0,6	0,7	0,4	0,1	0,7	4,1	1,0	0,1	4,0	4,0	4,0	0,3
iteration_880	1,4	0,4	1,0	-1,-1	9,0	1,0	-1,-1	1,2	3,0	0,2	0,1	1,5	0,5	1,1	-1,-1	0,1	1,2	1,5	1,0	-1,-1	3,2	0,5	0,5	-1,-1	0,2	0,1	-1,-1	0,5	0,5	-1,-1	0,8	0,4	-1,-1	1,2	0,7	0,8	0,4	0,4	0,4	0,2	4,0	1,2	-1,-1	3,2	0,2	0,2	1,2
iteration_881	0,5	-1,-1	2,4	5,0	3,4	4,0	2,0	2,0	3,2	2,0	2,3	7,0	0,4	3,1	2,0	-1,-1	7,0	4,0	2,0	6,0	-1,-1	-1,-1	-1,-1	3,0	2,0	4,0	4,0	4,0	5,0	1,2	9,0	5,0	5,0	4,0	4,0	6,0	-1,-1	8,0	2,0	8,0	5,0	-1,-1	2,0	7,0	2,0	-1,-1	2,0
iteration_882	1,4	0,2	1,0	5,1	1,0	3,0	2,0	2,0	4,0	1,0	4,0	1,0	1,0	0,5	2,0	1,0	1,0	1,0	1,0	-1,-1	3,0	2,0	-1,-1	1,3	2,0	-1,-1	1,0	5,0	2,0	1,3	2,0	0,4	2,0	0,2	2,0	1,3	1,2	1,2	1,2	1,2	-1,-1	1,1	2,0	2,0	-1,-1	0,5	1,2
iteration_883	0,2	4,0	-1,-1	2,4	2,1	0,3	-1,-1	4,0	2,0	2,4	4,1	-1,-1	4,0	4,0	0,5	-1,-1	-1,-1	2,0	2,3	2,0	3,0	4,4	4,1	2,0	2,4	0,4	2,1	2,2	0,0	0,4	3,0	-1,-1	0,6	0,5	3,0	2,3	0,4	0,4	0,6	-1,-1	2,0	2,2	-1,-1	2,2	0,5	0,8	0,2
iteration_884	0,4	5,0	-1,-1	0,5	4,4	3,2	4,2	4,3	1,4	0,6	0,4	4,3	0,7	-1,-1	4,3	4,1	4,2	7,0	-1,-1	0,4	5,0	0,6	4,1	0,6	-1,-1	7,0	-1,-1	0,4	0,3	0,4	-1,-1	4,0	0,2	3,1	0,2	0,5	2,2	2,0	2,0	2,0	-1,-1	0,1	0,1	0,4	-1,-1	3,2	0,3
iteration_885	0,5	1,3	0,7	2,3	1,4	0,4	2,4	0,7	2,1	2,3	-1,-1	2,3	0,6	5,0	0,6	5,0	0,7	2,0	-1,-1	0,4	0,4	6,0	6,0	5,3	1,3	4,3	1,3	0,5	-1,-1	1,0	3,3	-1,-1	0,1	5,0	3,2	-1,-1	3,3	3,3	3,1	3,3	5,0	-1,-1	5,0	5,0	0,4	5,3	6,0
iteration_886	8,0	-1,-1	2,1	1,0	2,1	4,0	-1,-1	0,1	3,0	1,1	5,0	0,1	3,0	4,0	2,0	2,0	0,1	0,0	0,0	4,1	2,1	0,0	0,0	3,0	0,0	0,0	-1,-1	1,0	0,2	0,5	0,2	2,3	1,0	2,0	-1,-1	0,5	0,3	1,3	2,0	3,0	2,0	1,0	2,0	1,0	4,0	3,0	2,0
iteration_887	1,1	5,0	3,0	0,2	3,0	5,0	2,1	2,1	0,3	1,1	5,0	2,1	1,1	5,0	2,1	1,2	1,1	5,1	7,0	0,1	2,2	5,0	2,1	4,0	1,1	2,2	3,0	3,1	4,1	4,0	3,1	4,1	4,1	2,0	7,0	1,1	0,0	8,0	4,1	4,1	5,0	4,0	4,0	4,0	4,0	2,0	3,1
iteration_888	4,0	2,0	5,0	2,0	1,0	2,0	-1,-1	3,0	-1,-1	3,0	2,1	-1,-1	-1,-1	3,1	4,0	0,3	3,0	4,0	2,0	4,0	3,0	5,0	3,1	-1,-1	1,1	1,1	3,2	-1,-1	2,2	0,4	2,0	-1,-1	4,0	3,1	2,0	1,4	1,2	1,2	2,0	2,0	-1,-1	-1,-1	7,0	3,1	0,3	3,3	4,2
iteration_889	2,3	4,0	3,3	4,0	1,3	-1,-1	5,0	2,3	0,2	-1,-1	2,0	5,0	2,3	4,0	2,3	4,1	-1,-1	5,0	4,0	5,0	2,1	0,3	4,0	5,0	0,4	4,3	6,0	4,0	4,0	3,0	4,0	0,4	4,0	0,5	4,0	5,0	-1,-1	2,1	2,1	2,3	0,4	2,2	2,4	0,6	0,4	0,3	2,1
iteration_890	0,4	5,0	-1,-1	6,0	5,2	-1,-1	5,2	1,2	0,4	-1,-1	2,1	1,2	-1,-1	3,0	1,2	4,0	10,0	0,6	0,6	5,4	1,3	1,1	0,3	6,0	0,2	5,0	0,2	5,0	1,2	0,3	5,2	0,1	-1,-1	3,2	6,0	5,0	-1,-1	5,1	5,0	4,0	0,5	8,0	3,1	3,1	0,2	3,2	3,0
iteration_891	-1,-1	1,1	1,3	2,0	1,3	5,0	1,0	1,0	0,2	0,3	2,3	0,3	-1,-1	0,3	0,3	5,0	1,0	5,0	4,0	-1,-1	0,1	0,3	0,6	-1,-1	1,0	4,3	4,3	2,0	7,0	0,5	3,0	0,5	2,0	2,3	1,0	2,2	2,0	2,0	0,5	2,5	1,1	2,0	2,1	0,1	0,4	0,5	2,0
iteration_892	2,0	5,0	1,0	0,4	1,0	3,1	0,0	0,4	1,1	0,0	0,2	1,4	1,4	5,0	0,4	4,0	0,0	3,0	3,0	3,0	0,5	1,1	1,1	4,4	4,0	4,4	4,4	0,4	5,2	0,5	-1,-1	0,3	0,4	1,3	0,5	0,1	0,5	0,6	0,1	0,5	-1,-1	1,5	2,5	2,5	3,0	1,0	2,1
iteration_893	0,2	0,2	0,0	1,0	0,2	5,0	0,0	0,0	0,5	1,0	4,1	0,0	1,0	-1,-1	0,0	3,2	1,0	-1,-1	5,0	5,0	0,1	0,1	-1,-1	1,3	-1,-1	0,2	0,2	-1,-1	5,0	-1,-1	6,0	2,5	3,0	3,0	3,0	7,0	0,1	3,1	1,0	-1,-1	5,0	1,0	-1,-1	2,0	5,0	-1,-1	1,0
iteration_894	0,3	4,0	-1,-1	3,2	2,0	3,1	2,2	5,0	0,4	2,2	0,4	3,0	2,2	3,0	3,0	2,3	0,2	0,3	3,2	-1,-1	3,1	-1,-1	0,2	1,2	0,3	0,3	5,0	3,1	0,4	-1,-1	3,2	1,0	0,3	1,1	0,3	3,1	0,1	1,1	1,2	1,1	4,0	0,2	4,1	0,4	4,0	3,0	0,1
iteration_895	2,0	4,0	-1,-1	4,0	4,0	0,5	4,0	2,0	1,3	2,0	0,5	4,0	4,0	0,2	-1,-1	0,2	4,0	1,0	1,5	1,5	1,3	3,0	1,0	1,1	3,0	3,2	3,2	2,0	-1,-1	0,3	4,0	3,0	4,0	4,1	4,0	1,2	3,0	2,0	-1,-1	5,0	-1,-1	7,0	3,1	4,1	4,0	0,1	4,0
iteration_896	3,2	-1,-1	3,4	2,3	4,0	1,1	0,7	0,7	5,0	5,0	1,2	0,7	0,7	4,0	0,7	3,1	-1,-1	0,5	1,4	1,4	0,3	1,4	1,3	4,3	3,4	0,4	0,4	-1,-1	2,0	0,5	0,3	0,4	2,2	2,0	0,3	0,6	0,6	0,2	3,0	2,0	1,2	1,0	-1,-1	2,0	1,2	2,0	0,6
iteration_897	0,5	0,4	0,4	-1,-1	0,5	1,1	1,0	1,0	0,4	2,0	0,4	2,4	1,4	-1,-1	1,0	3,0	-1,-1	1,0	2,0	2,0	0,1	0,6	2,2	6,0	2,0	2,0	0,3	3,0	1,1	0,5	3,0	4,1	1,1	0,5	1,1	1,0	5,0	0,2	5,0	4,1	3,0	1,3	-1,-1	-1,-1	1,2	1,3	4,3
iteration_898	2,0	0,4	-1,-1	3,0	0,2	2,2	1,2	1,0	1,1	2,0	2,2	1,2	-1,-1	0,5	1,0	5,0	2,0	2,2	1,2	0,4	2,0	1,2	2,2	0,4	2,0	3,0	3,0	2,1	1,4	0,2	0,5	-1,-1	-1,-1	5,0	2,4	0,6	-1,-1	3,0	1,4	2,3	4,0	-1,-1	3,0	4,0	3,0	2,0	7,0
iteration_899	0,2	4,0	4,1	2,0	4,1	4,0	4,0	6,0	3,1	6,0	0,4	2,1	4,0	4,1	2,1	2,2	0,1	3,0	3,0	3,0	-1,-1	-1,-1	0,1	8,0	0,3	0,3	2,1	2,0	0,5	0,4	0,5	2,1	2,5	2,3	0,0	0,8	2,5	0,6	4,0	4,0	4,0	0,3	3,0	1,0	5,0	-1,-1	5,4
iteration_900	0,3	0,4	0,2	0,4	0,5	-1,-1	0,5	0,3	4,1	0,5	0,2	0,3	0,3	1,2	0,3	3,0	0,3	0,3	2,2	2,3	4,3	0,4	0,4	0,5	0,3	3,0	0,0	4,1	0,4	2,0	0,2	4,0	0,2	4,0	0,4	1,1	5,0	1,1	1,1	1,1	1,2	0,1	1,1	1,0	5,0	0,0	3,1
iteration_901	0,2	2,0	0,1	1,3	-1,-1	4,0	-1,-1	0,4	4,0	1,1	1,4	0,4	0,3	1,1	1,0	-1,-1	1,1	2,1	-1,-1	3,0	-1,-1	1,3	0,5	1,0	1,2	1,2	1,2	0,4	4,0	0,5	3,3	1,3	3,0	2,1	3,1	3,4	-1,-1	4,0	3,3	3,3	0,4	3,1	3,3	3,3	-1,-1	0,1	6,0
iteration_902	2,0	0,3	0,3	0,0	-1,-1	5,0	0,3	0,3	1,3	0,3	0,5	-1,-1	0,3	4,0	0,3	2,2	0,0	5,0	0,3	5,3	1,0	0,4	-1,-1	4,3	-1,-1	0,5	0,2	4,0	0,3	3,2	0,0	1,4	-1,-1	-1,-1	0,3	3,0	0,7	-1,-1	0,7	1,0	0,2	0,4	0,5	0,1	3,0	3,1	0,6
iteration_903	2,1	-1,-1	0,2	4,0	2,3	-1,-1	0,1	4,1	0,5	0,1	-1,-1	0,1	0,1	0,4	0,1	-1,-1	-1,-1	0,1	0,3	0,2	0,6	0,1	0,2	0,3	0,3	0,2	0,2	0,9	3,0	0,2	7,0	4,1	4,0	2,2	-1,-1	3,1	4,0	4,1	0,1	8,0	5,0	4,2	0,2	4,0	0,4	2,0	0,2
iteration_904	5,0	3,1	3,0	1,3	0,1	0,5	0,3	3,3	0,4	4,0	4,0	4,0	1,0	0,4	4,0	2,2	4,0	0,6	-1,-1	-1,-1	0,3	5,0	3,0	0,1	3,0	3,0	5,0	1,3	1,3	0,1	1,3	0,3	2,0	-1,-1	0,6	1,1	1,1	1,1	1,1	1,1	0,3	0,4	0,4	-1,-1	1,0	1,1	1,3
iteration_905	2,0	0,4	0,5	4,0	1,2	2,2	2,2	2,2	0,2	2,2	3,0	3,0	-1,-1	3,0	2,2	-1,-1	3,0	2,2	0,4	4,0	2,1	2,0	4,0	4,0	1,2	0,4	-1,-1	5,0	4,0	4,0	4,0	1,2	4,0	-1,-1	-1,-1	6,0	2,2	2,2	3,0	3,0	-1,-1	6,0	2,2	4,2	0,4	4,3	2,2
iteration_906	4,0	2,3	0,3	2,1	6,0	4,0	0,1	2,3	0,4	2,0	2,0	0,4	0,1	1,2	2,3	0,5	0,4	3,1	3,1	1,1	2,2	-1,-1	0,3	0,2	2,1	2,4	2,4	0,2	1,0	0,2	2,1	1,2	2,1	0,5	0,1	0,3	-1,-1	-1,-1	0,3	0,3	-1,-1	0,6	0,6	0,2	0,5	0,1	2,5
iteration_907	2,2	4,0	2,0	3,1	4,2	4,0	3,0	0,1	2,3	2,1	-1,-1	2,1	-1,-1	4,0	3,0	2,0	2,1	3,0	6,0	1,0	2,1	5,0	3,1	4,0	2,0	0,0	2,0	1,1	-1,-1	3,2	-1,-1	4,0	3,1	1,1	-1,-1	-1,-1	3,0	7,0	3,0	1,0	2,3	2,0	1,3	3,0	1,4	1,4	4,0
iteration_908	2,1	1,4	-1,-1	3,1	0,5	0,5	5,0	0,5	2,0	2,1	3,1	0,5	0,5	5,0	3,4	-1,-1	3,4	2,0	-1,-1	3,5	1,4	3,1	0,2	2,4	-1,-1	3,2	3,2	4,1	3,2	2,1	-1,-1	0,4	0,3	2,1	3,1	6,0	0,3	0,4	0,3	0,3	4,0	3,1	4,0	3,1	4,0	6,0	3,2
iteration_909	2,2	0,4	0,3	3,4	0,5	2,0	0,6	0,5	0,4	3,1	-1,-1	3,1	0,6	0,5	3,1	0,5	3,1	0,2	0,4	2,4	-1,-1	3,3	0,4	0,6	-1,-1	3,4	0,5	3,0	0,5	0,3	3,1	3,0	-1,-1	4,0	3,4	3,1	0,1	0,1	3,0	0,1	1,3	7,0	-1,-1	4,3	1,3	1,0	0,4
iteration_910	1,4	1,1	2,0	1,4	2,0	5,0	-1,-1	2,0	4,0	2,0	0,3	2,0	-1,-1	2,3	2,0	5,0	1,4	-1,-1	2,0	1,4	5,0	1,1	1,2	1,3	1,0	1,0	1,0	-1,-1	5,0	3,0	4,1	-1,-1	1,1	0,4	4,4	4,0	1,1	0,5	1,1	-1,-1	3,3	4,4	0,8	4,4	-1,-1	3,4	1,4
iteration_911	-1,-1	1,2	1,0	2,1	-1,-1	0,4	1,1	2,0	2,3	3,0	0,4	2,0	-1,-1	0,3	2,0	5,0	2,0	1,3	1,3	0,4	2,0	2,2	0,2	2,1	6,0	4,0	1,0	-1,-1	3,1	5,0	2,1	0,4	2,1	0,2	-1,-1	0,7	2,2	2,2	2,2	2,2	5,0	2,1	4,0	3,1	-1,-1	4,1	2,2
iteration_912	3,2	2,2	0,4	3,4	3,2	4,0	0,6	-1,-1	0,3	3,2	0,1	3,2	3,2	2,0	0,6	2,2	0,6	2,4	2,2	2,4	0,7	3,0	0,3	1,2	2,2	2,2	0,6	3,1	0,5	0,4	3,1	0,3	-1,-1	4,0	3,1	3,2	0,6	-1,-1	0,6	3,0	1,3	0,1	0,3	1,1	4,0	6,0	0,4
iteration_913	0,4	1,1	1,3	2,2	-1,-1	0,4	3,0	3,0	4,0	3,0	0,3	0,5	2,3	5,0	1,2	0,4	3,0	2,2	1,2	2,2	3,0	0,2	-1,-1	7,0	1,4	1,4	-1,-1	2,3	0,4	0,4	0,5	7,0	0,5	5,0	2,2	0,7	2,2	2,2	3,2	2,2	5,0	4,0	5,0	4,0	0,5	2,4	4,0
iteration_914	0,2	-1,-1	0,2	0,4	0,0	0,3	0,4	0,4	3,2	0,2	0,4	0,4	0,4	1,2	0,3	5,0	0,2	0,3	0,3	0,3	0,4	0,3	0,3	0,4	1,2	4,2	4,2	0,4	0,2	2,1	0,4	3,2	0,2	1,3	0,4	2,2	3,2	0,4	0,4	3,0	0,1	0,5	0,3	0,4	-1,-1	0,5	0,2
iteration_915	4,1	3,0	0,1	-1,-1	3,1	4,0	2,0	2,0	3,2	-1,-1	0,5	2,0	2,0	2,2	0,2	0,4	0,1	-1,-1	3,0	1,0	3,0	2,4	2,4	2,0	0,3	0,3	0,3	4,0	-1,-1	4,0	6,0	0,5	6,0	0,5	6,0	3,0	4,0	-1,-1	-1,-1	2,4	-1,-1	4,0	4,0	0,1	0,5	0,1	4,0
iteration_916	2,2	0,4	-1,-1	4,5	2,4	2,0	4,4	-1,-1	4,1	6,0	0,5	6,0	0,9	2,2	6,0	1,3	4,4	5,0	5,0	5,0	0,5	2,4	2,1	-1,-1	5,0	4,3	4,3	4,0	0,5	1,0	4,0	3,0	4,0	0,4	4,0	5,0	6,0	1,0	6,0	1,0	3,0	0,4	0,0	-1,-1	3,2	0,0	4,0
iteration_917	2,2	1,3	0,5	0,1	2,3	0,3	0,4	0,3	3,0	0,2	2,0	0,3	0,3	0,4	0,3	3,0	0,3	0,4	0,5	0,2	0,0	1,0	1,3	0,3	-1,-1	-1,-1	0,3	0,3	5,0	0,4	0,1	4,0	5,1	0,3	5,1	0,3	4,1	9,0	9,0	-1,-1	5,0	5,0	4,0	1,0	0,1	0,1	-1,-1
iteration_918	4,0	0,4	2,3	6,0	2,3	0,2	4,0	6,0	0,3	-1,-1	4,1	4,3	4,0	5,0	4,3	0,2	4,3	2,0	2,0	2,0	2,1	0,4	4,1	4,0	0,4	-1,-1	0,4	5,0	5,0	-1,-1	7,0	3,0	7,0	4,2	7,0	4,4	5,0	4,0	-1,-1	5,0	4,1	3,0	3,1	-1,-1	0,3	0,1	4,1
iteration_919	5,0	1,1	0,1	1,2	0,1	5,0	1,1	0,2	4,0	0,3	3,2	0,2	0,3	-1,-1	0,2	1,2	0,2	4,3	6,0	5,1	2,0	0,2	3,2	3,2	1,2	1,2	1,0	0,3	-1,-1	0,3	-1,-1	-1,-1	2,2	3,0	1,2	0,3	2,2	0,2	0,2	2,2	3,0	0,2	1,2	1,2	4,0	7,0	1,2
iteration_920	4,0	3,2	2,2	0,1	2,2	4,0	2,3	2,1	-1,-1	0,3	1,0	0,2	2,1	4,0	0,2	1,3	0,3	3,0	3,0	3,1	-1,-1	0,2	0,2	0,1	0,5	1,2	1,0	0,4	2,0	3,1	0,1	-1,-1	2,3	-1,-1	2,3	0,1	1,3	5,0	5,0	-1,-1	0,4	0,5	0,4	0,4	2,0	1,1	1,1
iteration_921	0,2	1,4	0,4	-1,-1	-1,-1	4,0	0,2	0,6	0,5	-1,-1	0,5	0,6	0,2	0,4	0,2	0,4	0,6	2,2	2,2	2,0	0,6	0,8	0,5	0,2	0,3	0,5	0,3	0,4	-1,-1	3,0	0,4	1,4	2,2	2,0	2,2	0,2	1,2	3,0	2,4	3,0	0,5	-1,-1	2,0	2,5	0,5	-1,-1	-1,-1
iteration_922	2,2	0,4	2,1	3,0	0,3	0,4	2,1	4,0	0,1	-1,-1	5,0	3,0	3,0	0,4	3,0	0,4	1,1	2,3	-1,-1	2,1	2,0	4,0	4,0	2,2	2,2	2,2	1,2	3,0	1,4	2,2	2,0	0,2	2,4	0,3	2,0	1,0	0,5	2,1	2,1	2,1	0,4	1,0	0,2	0,2	5,0	4,3	0,1
iteration_923	-1,-1	4,0	4,2	-1,-1	4,2	0,5	5,0	1,2	0,2	4,5	0,3	-1,-1	0,7	2,2	4,5	0,4	0,7	1,5	1,0	4,0	1,2	1,2	0,3	0,7	4,0	0,5	4,0	0,5	1,2	4,0	0,7	3,1	1,5	2,3	1,0	2,5	1,1	-1,-1	1,1	1,1	-1,-1	1,1	3,0	2,0	0,4	2,3	3,0
iteration_924	2,0	1,2	2,0	0,8	1,2	0,4	1,4	1,4	4,1	1,4	1,0	1,4	1,4	2,0	-1,-1	4,0	1,4	4,2	1,4	1,4	5,0	0,4	1,0	1,0	4,0	1,4	1,4	1,4	-1,-1	5,0	2,0	2,2	1,4	2,0	2,0	-1,-1	1,2	2,4	3,0	2,4	1,0	2,0	2,0	1,0	4,0	2,0	2,0
iteration_925	2,0	0,4	1,0	4,1	1,0	0,4	5,0	1,1	4,0	0,1	0,4	1,1	1,1	3,0	4,0	5,0	5,0	1,2	1,2	-1,-1	3,0	1,0	0,1	1,0	1,0	5,0	8,0	1,1	5,0	-1,-1	-1,-1	0,4	5,0	5,0	2,0	0,1	1,1	-1,-1	4,3	4,3	2,2	2,0	1,2	1,2	2,0	3,0	2,0
iteration_926	3,0	0,5	2,4	6,0	2,1	3,0	6,0	2,4	5,0	4,0	2,0	2,4	6,0	0,3	4,4	3,1	-1,-1	4,0	4,0	4,0	4,4	10,0	3,0	2,3	0,5	4,1	0,5	4,0	4,1	0,4	2,1	0,5	2,1	4,0	2,1	0,3	2,3	0,3	0,4	2,2	1,1	2,1	2,1	0,2	-1,-1	2,4	4,0
iteration_927	5,0	-1,-1	4,1	5,0	1,1	3,2	-1,-1	3,1	1,0	7,0	0,2	6,0	2,1	0,5	-1,-1	4,0	3,1	4,2	7,0	4,2	0,1	4,2	2,0	2,3	3,0	7,0	3,0	2,1	8,0	5,0	2,1	-1,-1	5,0	0,5	0,2	5,0	2,0	2,0	5,0	4,0	0,3	0,6	0,7	0,3	0,3	0,5	2,5
iteration_928	5,0	0,4	1,3	1,1	4,1	3,2	1,3	0,4	4,0	-1,-1	1,4	1,3	1,1	0,5	2,0	2,0	0,4	1,2	0,5	4,0	4,3	0,2	0,7	0,1	3,0	1,0	1,0	0,1	1,1	5,0	0,1	2,2	1,0	3,0	1,1	1,0	2,0	0,2	0,2	0,2	3,2	4,0	6,0	-1,-1	4,0	5,0	3,0
iteration_929	1,4	4,1	4,4	2,0	0,5	-1,-1	2,4	6,0	3,0	4,0	0,4	4,0	2,4	5,0	2,4	-1,-1	4,0	2,4	2,4	2,4	3,0	4,0	2,2	5,0	-1,-1	2,4	5,0	0,3	4,0	0,5	2,3	2,3	2,0	4,0	2,0	0,8	2,3	2,3	0,3	2,3	0,5	5,0	3,1	-1,-1	3,0	-1,-1	5,0
iteration_930	5,0	4,0	5,0	1,1	5,0	0,2	-1,-1	-1,-1	0,4	3,0	5,0	3,1	3,0	2,0	3,1	0,2	-1,-1	0,2	3,1	3,1	0,5	7,0	7,0	2,0	0,0	3,1	3,1	1,2	0,5	2,3	0,3	-1,-1	1,1	0,2	0,6	2,2	-1,-1	0,3	0,3	1,2	5,0	0,4	5,4	0,0	0,3	0,3	-1,-1
iteration_931	1,2	3,1	4,0	3,3	1,1	-1,-1	3,3	6,0	0,1	3,3	5,0	3,3	3,3	-1,-1	6,0	0,4	-1,-1	1,3	0,6	-1,-1	3,0	3,3	3,3	1,3	3,0	3,0	3,4	1,3	3,0	-1,-1	4,0	2,3	6,0	2,0	1,0	-1,-1	2,3	0,3	2,0	0,6	-1,-1	3,0	2,0	3,0	5,0	2,0	1,3
iteration_932	0,4	2,2	2,4	1,2	0,2	3,0	2,2	-1,-1	2,2	1,3	2,0	0,6	3,0	0,5	3,0	0,4	0,6	2,2	3,0	3,0	3,0	1,4	1,2	1,2	1,2	1,2	2,2	5,0	0,2	0,3	1,2	2,3	4,0	3,0	4,0	0,2	0,3	-1,-1	4,3	6,0	0,4	1,0	0,3	-1,-1	4,0	3,0	0,6
iteration_933	4,0	-1,-1	-1,-1	-1,-1	4,0	2,3	4,0	2,0	2,3	3,0	4,0	3,0	4,0	2,0	3,0	4,0	5,0	2,3	2,3	4,0	4,0	6,0	6,0	4,0	-1,-1	1,0	3,0	2,3	0,3	0,4	0,3	0,3	2,0	-1,-1	2,3	0,3	2,2	2,2	2,1	2,1	0,4	2,2	0,3	2,1	0,2	3,2	0,2
iteration_934	-1,-1	4,0	3,0	1,2	3,0	3,1	3,0	2,0	5,0	1,2	2,3	3,0	1,2	1,2	3,0	4,0	-1,-1	4,0	4,0	5,3	4,0	2,3	3,0	1,2	5,0	6,0	6,0	1,1	-1,-1	1,0	0,1	2,3	1,0	0,4	-1,-1	1,1	3,0	3,0	2,0	0,3	5,0	0,5	0,1	0,1	4,0	2,4	1,0
iteration_935	0,4	-1,-1	0,3	7,0	0,3	0,5	3,1	3,1	2,3	4,1	5,0	4,2	4,2	2,0	4,2	3,0	-1,-1	0,1	0,6	3,0	5,0	6,0	2,2	-1,-1	6,0	5,0	2,2	5,0	5,0	1,4	4,0	3,2	3,0	2,0	6,0	3,4	4,0	0,4	1,2	1,2	-1,-1	5,0	1,4	4,0	2,3	-1,-1	3,4
iteration_936	0,4	0,4	0,4	1,0	0,4	0,2	1,4	1,4	0,2	1,0	0,3	0,4	0,4	0,4	0,4	3,0	0,4	0,6	1,0	0,6	0,4	-1,-1	0,0	0,2	-1,-1	3,0	0,4	1,1	5,0	5,0	-1,-1	2,0	6,0	0,3	1,0	3,1	1,0	2,0	6,0	6,0	3,2	1,2	1,2	4,0	1,1	0,3	1,2
iteration_937	0,2	4,0	2,1	0,1	2,1	5,0	0,2	0,2	5,0	0,2	0,2	2,0	2,0	0,4	0,1	0,4	2,0	0,1	5,1	0,1	2,1	0,0	2,2	0,2	0,2	0,3	0,2	0,3	3,0	0,3	0,2	0,4	3,1	3,0	0,2	0,2	0,3	0,3	0,3	3,2	0,5	2,2	2,1	2,4	2,0	3,0	0,2
iteration_938	3,2	2,3	2,2	1,2	3,3	4,0	0,4	1,2	5,0	2,2	0,4	-1,-1	1,2	2,0	3,0	4,0	3,0	2,2	2,2	2,2	4,2	0,6	0,2	1,2	5,0	2,0	-1,-1	0,3	2,0	5,0	2,0	0,4	1,2	0,4	1,1	1,0	0,6	1,4	0,2	0,6	0,2	1,2	0,2	0,4	4,0	2,2	0,4
iteration_939	-1,-1	0,3	2,3	3,0	0,4	0,4	2,0	3,3	3,0	5,0	0,5	0,3	0,3	0,1	0,3	5,0	0,3	2,2	3,0	-1,-1	0,3	0,5	0,5	0,4	2,0	2,3	2,3	3,0	2,0	5,0	3,0	2,0	2,0	5,0	-1,-1	-1,-1	4,0	2,0	0,0	0,0	5,0	4,0	4,0	5,0	0,5	3,0	-1,-1
iteration_940	-1,-1	0,5	0,6	0,2	2,2	3,1	0,1	0,3	-1,-1	0,3	0,5	0,5	0,3	0,3	0,5	1,3	0,5	0,1	3,0	3,0	0,5	0,4	0,6	0,5	0,6	0,5	-1,-1	2,2	-1,-1	1,3	-1,-1	4,0	3,2	2,1	2,0	1,2	-1,-1	-1,-1	2,2	5,0	0,2	2,1	2,1	2,1	1,1	2,1	2,1
iteration_941	2,1	0,4	0,3	0,3	0,3	5,0	0,3	0,3	0,4	0,2	4,0	0,2	0,3	5,0	0,3	2,1	0,3	1,2	4,2	-1,-1	0,4	1,1	1,1	2,2	0,3	-1,-1	0,2	2,2	2,1	2,0	2,1	3,0	2,2	1,1	2,1	3,0	1,2	4,0	2,2	1,2	3,2	0,3	5,0	3,1	0,3	0,1	2,2
iteration_942	5,0	1,2	-1,-1	0,5	1,0	0,3	0,5	1,0	2,0	1,5	-1,-1	1,0	-1,-1	-1,-1	1,0	3,0	0,5	0,3	0,3	0,0	0,4	2,0	2,0	0,0	1,0	4,0	0,0	0,5	4,0	0,5	4,5	1,2	4,0	0,2	-1,-1	4,1	4,2	1,0	5,0	5,0	4,0	0,6	2,1	2,5	0,2	0,2	2,2
iteration_943	1,4	2,2	1,2	-1,-1	3,0	0,3	3,2	3,2	3,0	0,3	0,4	3,2	1,1	0,4	3,2	5,0	3,2	0,4	0,4	3,2	-1,-1	3,1	3,3	0,4	7,0	2,2	2,2	4,0	3,1	0,2	3,1	2,2	4,0	5,0	4,0	3,2	3,2	5,0	3,0	5,0	3,0	3,0	4,0	3,0	1,4	2,4	2,2
iteration_944	2,1	5,0	6,0	0,6	1,1	1,1	-1,-1	2,1	2,0	2,1	3,1	4,5	4,1	5,0	2,5	5,0	4,1	1,5	1,5	1,5	4,0	4,1	0,6	8,0	4,5	1,5	1,5	0,5	2,1	3,1	0,1	4,0	2,5	0,4	2,5	3,1	4,0	4,0	2,5	2,5	0,4	2,1	0,4	2,3	1,4	1,1	2,3
iteration_945	2,0	5,0	3,0	7,0	4,0	-1,-1	6,0	6,0	0,2	4,0	0,4	5,0	4,0	2,1	4,0	5,0	5,0	0,5	4,0	6,0	2,1	1,4	1,0	3,0	-1,-1	-1,-1	3,0	4,0	3,1	4,0	0,1	0,2	-1,-1	1,1	7,0	1,0	4,1	4,1	3,1	3,1	4,0	4,0	6,0	2,0	-1,-1	0,4	7,0
iteration_946	2,1	0,3	0,2	1,1	2,1	0,2	1,1	5,0	2,0	1,1	1,4	0,2	0,2	0,3	0,2	4,0	1,1	0,2	1,1	-1,-1	2,1	0,5	1,1	0,3	0,1	0,1	0,1	3,0	0,3	2,0	1,2	2,1	1,2	5,0	2,1	1,2	2,2	-1,-1	0,3	1,1	5,0	3,1	5,1	0,1	5,0	3,0	2,1
iteration_947	1,0	0,4	1,0	1,0	0,0	3,2	1,0	1,0	0,5	2,0	0,5	2,0	4,2	3,0	1,0	-1,-1	2,0	-1,-1	0,2	3,0	0,1	1,0	1,0	2,0	1,2	0,2	0,1	1,0	2,0	0,2	2,0	0,4	1,0	0,2	1,0	1,0	1,2	0,2	1,2	1,2	5,0	-1,-1	2,0	3,0	4,0	0,0	0,2
iteration_948	4,0	3,1	6,0	1,1	6,0	3,0	3,1	3,1	5,0	4,0	4,1	4,0	4,0	5,0	4,0	0,5	3,1	6,0	6,0	3,1	2,1	5,0	5,0	3,0	-1,-1	3,3	-1,-1	-1,-1	0,3	5,0	1,2	0,3	1,2	0,3	1,1	5,2	-1,-1	1,3	1,0	1,0	1,0	1,1	-1,-1	1,1	-1,-1	0,1	0,2
iteration_949	0,2	2,0	1,0	-1,-1	1,0	3,2	1,5	0,0	2,1	0,0	5,0	1,5	0,5	2,0	1,0	3,0	-1,-1	4,0	4,0	1,2	0,1	2,0	5,0	1,0	1,0	1,0	4,0	3,0	0,5	4,0	3,0	0,4	0,5	0,5	5,1	7,0	0,7	0,2	0,7	0,2	0,4	0,2	0,6	0,4	0,4	0,4	0,9
iteration_950	1,2	1,3	0,5	0,0	2,0	0,2	0,6	0,3	0,2	0,3	0,5	0,6	0,3	1,4	0,6	1,4	0,2	-1,-1	0,5	0,3	0,3	0,5	-1,-1	0,7	1,3	-1,-1	-1,-1	1,3	5,0	0,4	5,3	4,0	0,3	-1,-1	5,3	0,7	-1,-1	-1,-1	0,3	4,0	2,3	2,3	2,3	2,3	5,0	3,0	6,0
iteration_951	3,0	3,2	0,2	-1,-1	0,2	0,3	1,2	1,2	4,0	1,0	4,0	1,2	0,0	1,3	1,0	0,3	0,2	0,2	1,3	0,2	3,0	4,2	4,2	0,3	1,0	-1,-1	0,0	0,0	4,0	4,0	3,0	5,2	1,0	3,0	1,0	6,0	0,2	0,2	1,2	1,2	0,5	3,0	2,5	1,5	5,0	5,0	0,7
iteration_952	0,5	4,0	2,3	2,5	2,3	0,5	0,8	2,3	0,5	2,5	0,4	0,8	2,3	5,0	2,5	3,0	0,8	0,4	0,7	0,7	0,4	0,9	0,5	1,3	2,5	2,5	2,5	5,0	0,5	0,5	-1,-1	0,4	3,5	1,2	2,0	3,4	3,2	6,0	3,2	6,0	2,3	1,0	1,3	0,3	0,2	0,4	0,5
iteration_953	4,0	0,5	0,5	6,0	4,5	0,2	4,5	4,5	4,0	4,0	0,5	2,0	4,5	0,2	4,0	-1,-1	4,5	0,5	0,7	4,0	2,5	2,2	0,2	4,1	-1,-1	4,0	4,0	5,0	2,2	1,3	1,2	1,1	6,0	5,0	-1,-1	0,5	-1,-1	2,1	2,1	5,0	0,4	2,0	0,1	2,1	2,3	2,0	-1,-1
iteration_954	1,3	0,4	0,5	-1,-1	1,2	-1,-1	1,2	1,3	-1,-1	0,4	5,0	4,0	1,3	-1,-1	0,4	2,0	1,3	0,2	1,5	0,2	0,3	1,2	5,0	2,3	-1,-1	2,2	2,2	4,0	0,5	3,0	3,3	5,0	3,3	0,4	3,2	4,0	1,3	-1,-1	1,3	4,0	4,1	0,3	0,3	-1,-1	0,3	0,6	0,4
iteration_955	0,4	2,3	2,0	0,2	2,4	0,5	2,0	2,2	1,2	-1,-1	1,3	-1,-1	0,2	0,2	0,2	0,5	2,0	2,0	-1,-1	0,0	0,4	0,3	-1,-1	0,2	0,3	0,4	0,1	0,5	0,5	4,0	0,7	-1,-1	0,8	2,3	0,1	0,2	1,3	1,3	1,3	1,5	0,4	2,5	-1,-1	2,2	-1,-1	1,3	3,0
iteration_956	0,5	4,1	0,5	2,2	4,4	2,2	0,6	2,1	0,5	2,4	3,2	0,3	0,3	1,1	2,1	5,0	2,4	2,4	-1,-1	0,4	0,5	3,2	3,2	-1,-1	7,0	5,1	0,1	2,3	0,3	3,1	0,5	2,0	0,4	0,4	0,2	3,2	2,1	0,1	0,3	2,3	-1,-1	2,4	2,1	0,8	3,1	0,5	2,1
iteration_957	2,0	5,0	3,0	2,2	3,0	3,1	1,2	3,0	3,0	1,2	3,0	2,2	0,1	1,2	4,0	4,0	3,0	3,2	0,3	3,2	1,0	5,0	0,2	2,2	4,0	4,0	4,0	3,0	0,5	1,1	2,3	1,2	2,3	4,0	1,2	2,1	-1,-1	2,2	1,3	1,3	0,4	3,2	3,2	0,4	0,2	1,0	5,0
iteration_958	-1,-1	0,2	3,1	1,3	0,1	1,2	0,4	3,3	0,3	4,0	0,2	3,3	0,4	0,3	0,1	1,3	3,3	1,3	0,5	1,3	3,1	0,4	3,1	-1,-1	0,6	0,4	1,3	1,3	0,4	0,3	0,6	0,4	1,1	0,4	0,4	0,6	1,1	0,2	0,2	-1,-1	4,0	0,5	3,1	3,4	0,3	0,2	3,1
iteration_959	0,2	2,2	0,4	-1,-1	2,0	3,1	0,3	0,3	0,2	0,6	0,5	0,3	0,3	0,2	0,2	2,3	-1,-1	3,1	0,3	3,2	0,4	0,7	0,7	0,3	2,2	0,5	0,3	2,0	0,2	-1,-1	0,1	4,0	0,1	0,2	2,1	0,3	3,0	1,1	1,0	3,1	2,0	2,2	2,0	2,2	0,2	0,2	5,0
iteration_960	4,0	0,4	4,3	-1,-1	4,3	0,5	0,3	0,3	3,1	4,0	4,0	4,0	-1,-1	-1,-1	0,3	0,3	0,3	0,8	0,5	9,0	3,0	2,0	6,0	7,0	0,5	0,4	0,4	4,0	0,4	0,5	2,0	0,4	-1,-1	0,5	2,0	2,4	0,5	2,1	0,7	0,5	1,4	0,2	0,4	1,0	0,2	0,4	0,8
iteration_961	-1,-1	-1,-1	0,1	2,0	5,1	4,0	2,1	0,1	2,1	0,0	0,4	0,1	2,0	4,0	0,1	5,0	-1,-1	2,0	2,3	0,1	2,1	-1,-1	0,2	2,0	2,0	3,0	3,1	0,3	2,3	5,0	2,3	4,0	-1,-1	3,0	0,6	5,0	5,0	3,0	3,0	-1,-1	2,0	1,3	1,0	2,3	-1,-1	1,3	2,0
iteration_962	5,0	0,5	3,3	0,4	2,3	-1,-1	0,3	0,7	2,0	0,3	3,0	3,4	0,7	2,0	3,4	0,5	0,3	2,3	3,0	3,0	1,3	3,2	1,4	2,3	0,7	3,2	3,2	1,4	0,3	0,5	0,7	4,1	1,0	-1,-1	-1,-1	0,9	0,1	1,1	0,1	1,1	-1,-1	-1,-1	3,3	-1,-1	0,2	-1,-1	3,0
iteration_963	0,0	4,0	4,1	3,0	3,0	3,1	2,1	6,0	2,0	6,0	0,2	2,1	1,1	1,4	6,0	3,2	1,1	0,2	3,1	0,2	2,0	0,1	0,3	0,5	5,0	2,2	4,2	4,0	1,2	1,4	3,0	3,0	3,0	3,1	3,0	1,4	4,0	4,0	-1,-1	3,0	2,0	4,0	5,0	5,0	0,3	0,4	4,0
iteration_964	0,2	1,3	1,2	1,0	1,2	0,5	0,4	2,0	2,0	2,0	5,0	1,2	0,2	4,0	0,2	2,1	1,0	0,3	0,1	0,3	2,0	6,0	1,0	1,0	-1,-1	0,1	2,0	1,1	0,4	2,0	1,4	-1,-1	0,1	3,1	0,1	1,0	0,3	0,1	0,2	0,3	1,1	0,1	0,2	-1,-1	2,2	2,1	0,1
iteration_965	1,3	-1,-1	1,3	2,0	1,3	1,4	2,3	0,3	3,0	2,3	-1,-1	2,3	2,3	0,3	1,0	1,3	0,3	3,0	2,4	1,3	2,0	2,0	-1,-1	2,0	0,3	1,0	-1,-1	4,0	5,0	0,5	7,0	4,0	-1,-1	-1,-1	2,0	3,4	3,0	4,0	6,0	-1,-1	2,3	0,4	2,2	-1,-1	3,1	3,2	0,2
iteration_966	0,5	3,2	-1,-1	1,2	3,1	0,5	0,6	0,6	5,0	1,4	0,2	1,2	0,4	0,1	0,6	1,1	1,2	0,7	0,5	0,6	4,4	0,2	1,0	0,2	-1,-1	1,4	-1,-1	3,0	3,2	0,5	4,0	0,3	5,0	1,3	2,2	1,4	-1,-1	3,0	2,3	2,3	1,3	1,2	1,2	1,2	3,2	0,5	0,2
iteration_967	3,0	0,2	3,0	1,3	0,0	3,0	0,3	3,3	1,2	4,0	-1,-1	1,0	0,3	4,0	4,0	1,3	-1,-1	2,0	1,3	2,0	3,2	1,4	0,0	0,0	1,3	4,0	3,3	0,4	-1,-1	2,0	-1,-1	0,3	0,2	0,3	1,1	1,3	0,4	1,2	0,5	1,1	0,5	-1,-1	0,3	0,4	2,0	1,1	0,2
iteration_968	0,2	0,4	0,2	0,3	0,2	5,0	0,3	0,4	3,0	0,1	4,1	0,3	0,2	4,0	0,1	3,2	0,1	4,2	4,2	0,4	1,2	4,2	0,2	3,2	3,0	0,3	0,3	3,2	0,3	0,4	0,3	0,5	3,2	3,1	0,3	0,4	3,4	3,1	0,6	0,3	5,0	3,2	3,2	3,2	4,1	7,0	6,0
iteration_969	3,0	5,0	2,0	2,0	3,0	4,0	2,0	4,0	1,3	4,0	0,3	2,0	2,0	1,2	2,0	3,2	0,0	4,0	2,0	2,0	2,3	2,2	-1,-1	0,2	0,2	-1,-1	5,0	3,0	2,0	1,2	2,0	3,0	-1,-1	1,1	2,0	1,0	4,0	4,0	-1,-1	4,0	1,4	1,0	1,0	1,4	1,2	1,1	-1,-1
iteration_970	-1,-1	0,4	1,4	3,0	-1,-1	4,0	2,4	2,0	2,1	1,4	0,4	1,4	2,4	5,0	2,0	0,5	2,0	-1,-1	1,4	3,4	3,0	0,8	0,8	2,0	1,1	-1,-1	5,0	4,0	1,3	0,4	2,3	2,2	3,0	0,3	3,0	0,4	2,2	2,2	4,0	3,0	4,0	-1,-1	3,0	5,0	5,0	1,2	2,2
iteration_971	0,4	1,1	0,5	0,2	1,0	3,0	0,1	0,3	5,0	0,6	2,1	0,1	0,4	2,2	0,3	2,0	0,4	0,1	3,1	3,1	4,1	2,1	0,1	0,6	1,2	1,1	1,2	3,0	0,5	0,3	0,2	4,0	0,2	0,2	0,3	0,3	1,0	3,0	-1,-1	1,0	0,5	-1,-1	0,3	0,2	1,0	2,1	0,3
iteration_972	-1,-1	0,3	3,2	-1,-1	3,2	5,0	3,2	0,4	0,4	6,0	0,5	6,0	3,2	0,4	3,2	-1,-1	3,2	-1,-1	-1,-1	2,2	0,4	-1,-1	3,0	3,0	6,0	-1,-1	6,0	3,2	0,4	4,0	3,2	0,5	0,4	0,4	3,2	2,2	0,7	-1,-1	0,7	0,2	0,3	3,2	0,2	3,3	0,4	0,4	0,5
iteration_973	1,3	0,3	0,4	1,2	0,5	0,3	1,1	1,1	0,5	0,3	1,4	0,3	0,5	0,4	0,5	2,1	0,3	1,3	1,3	1,0	1,3	1,1	0,6	-1,-1	-1,-1	2,3	2,3	0,4	2,0	-1,-1	1,2	3,0	1,2	0,3	1,2	5,0	2,0	2,0	2,0	6,0	4,0	0,4	1,2	1,2	0,2	0,1	2,0
iteration_974	1,1	1,2	1,2	1,1	2,0	0,3	0,3	1,1	1,1	1,2	2,3	2,0	2,0	0,5	0,3	0,4	0,3	0,4	0,1	0,2	2,0	-1,-1	-1,-1	1,5	0,1	0,5	0,6	0,5	1,1	0,1	1,1	5,0	1,1	2,1	0,2	1,1	0,1	6,0	6,0	5,1	5,0	2,1	3,1	3,1	2,2	0,3	0,10
iteration_975	4,0	0,2	3,2	-1,-1	1,0	0,2	-1,-1	6,0	2,1	3,2	0,5	0,3	3,2	5,0	3,1	0,3	3,2	-1,-1	3,0	3,2	5,0	0,3	1,1	1,2	3,1	0,2	3,2	-1,-1	0,5	-1,-1	3,4	1,4	3,4	0,4	3,1	5,0	3,4	3,4	0,8	4,0	0,5	0,1	0,3	0,2	5,0	2,4	0,5
iteration_976	0,2	5,0	1,1	0,2	4,1	0,3	1,0	1,0	0,2	0,3	2,0	1,2	0,3	2,2	1,0	5,0	1,2	0,3	1,3	1,3	0,1	2,0	2,0	2,2	2,0	-1,-1	1,0	0,3	5,0	0,1	5,1	2,1	0,1	0,5	0,1	0,2	0,1	2,0	2,1	2,0	2,3	-1,-1	3,0	2,4	0,4	0,4	-1,-1
iteration_977	0,4	2,2	0,0	1,0	0,4	1,2	2,0	1,2	4,0	2,0	3,2	3,0	0,2	0,2	3,0	1,3	3,0	1,0	2,2	3,0	2,0	4,0	2,2	0,3	1,3	2,0	1,3	-1,-1	4,0	3,0	6,0	1,1	8,0	3,2	8,0	8,0	3,1	6,0	5,1	6,0	1,1	-1,-1	3,1	3,1	4,0	4,0	3,1
iteration_978	5,0	0,5	0,4	2,1	5,4	0,2	0,1	2,0	0,4	2,0	0,4	2,0	2,0	0,5	2,4	2,2	0,5	0,1	0,2	0,1	2,2	2,4	-1,-1	2,3	-1,-1	4,0	4,0	4,0	0,3	2,2	2,1	0,4	0,1	0,3	2,2	2,2	-1,-1	0,3	2,2	0,3	0,5	-1,-1	2,5	0,3	3,0	3,0	4,0
iteration_979	-1,-1	0,5	0,4	0,7	0,4	0,3	0,5	0,6	3,0	3,3	3,0	0,6	0,5	-1,-1	0,5	3,0	0,6	0,2	0,5	0,2	2,2	0,4	0,4	2,2	1,2	2,2	1,2	-1,-1	0,4	-1,-1	-1,-1	3,0	0,3	2,0	0,7	0,6	2,3	1,3	2,3	2,0	-1,-1	0,4	0,1	0,1	4,0	3,0	0,3
iteration_980	1,0	-1,-1	0,1	2,2	0,1	2,1	2,1	-1,-1	0,5	2,0	4,0	2,1	2,0	1,3	0,3	0,4	0,2	4,0	-1,-1	0,2	2,4	1,1	3,0	3,0	0,6	0,2	0,6	2,0	3,2	0,5	-1,-1	3,1	2,2	3,2	3,0	-1,-1	5,0	3,2	3,2	2,1	0,4	6,0	3,3	3,1	10,0	6,0	6,0
iteration_981	3,0	4,1	-1,-1	2,0	7,0	1,4	3,0	2,1	2,0	5,0	-1,-1	0,1	0,1	0,4	0,1	2,3	2,1	4,0	1,0	-1,-1	1,1	0,0	-1,-1	0,2	2,0	0,3	2,1	0,3	2,1	0,5	0,4	3,0	-1,-1	0,5	-1,-1	0,5	0,3	0,1	3,3	0,1	5,0	0,1	3,1	2,1	4,0	0,4	3,0
iteration_982	0,4	5,0	1,2	3,2	1,2	1,3	4,0	0,4	0,3	4,0	4,0	4,0	4,0	4,1	-1,-1	2,2	1,2	1,3	2,0	4,0	0,3	5,0	7,0	1,1	3,0	3,0	3,0	5,0	-1,-1	4,0	2,3	0,4	3,2	5,0	2,3	2,3	0,5	0,5	0,3	3,3	0,5	2,3	0,5	0,8	2,0	5,0	2,3
iteration_983	3,0	0,4	2,0	4,0	2,0	-1,-1	1,0	3,0	2,1	-1,-1	1,3	5,0	3,0	1,0	5,0	4,0	3,0	1,3	1,1	0,3	2,1	2,3	3,3	2,0	4,0	5,0	-1,-1	1,4	3,2	4,1	0,6	0,4	0,6	3,0	1,2	0,3	0,5	0,7	0,5	0,3	0,5	3,2	0,3	0,3	0,3	0,3	-1,-1
iteration_984	5,0	5,0	1,2	2,2	8,0	1,4	2,0	3,2	1,4	2,0	-1,-1	-1,-1	0,2	0,4	2,0	1,3	0,2	3,0	1,0	3,0	4,0	-1,-1	3,2	0,2	1,0	3,0	2,3	0,4	2,0	5,0	0,2	1,2	-1,-1	2,0	0,2	2,2	3,0	1,2	0,4	0,4	0,2	1,2	1,0	1,2	3,2	4,0	1,0
iteration_985	0,2	4,0	4,1	-1,-1	-1,-1	5,0	-1,-1	4,4	0,4	6,0	3,1	2,1	4,4	-1,-1	6,0	0,2	0,5	2,4	7,0	-1,-1	4,3	-1,-1	0,1	0,5	2,0	2,0	4,0	4,0	0,5	5,0	-1,-1	5,0	2,1	2,2	2,1	0,1	5,1	0,1	5,1	5,1	0,5	2,1	2,2	0,3	0,4	-1,-1	2,1
iteration_986	5,0	3,2	-1,-1	1,0	8,0	2,0	6,0	4,0	5,0	-1,-1	4,1	3,0	5,0	0,5	4,0	0,3	3,0	6,0	6,0	-1,-1	4,0	4,0	4,0	5,1	1,3	1,3	1,3	1,0	0,1	1,1	0,1	2,1	-1,-1	5,0	-1,-1	0,1	1,1	1,1	2,1	2,1	-1,-1	0,0	-1,-1	0,0	4,1	9,0	1,0
iteration_987	5,0	4,0	7,0	3,0	7,0	1,3	3,0	6,0	2,2	-1,-1	0,4	7,0	6,0	2,0	3,0	0,3	6,0	3,0	1,3	2,3	5,2	5,0	-1,-1	2,0	2,0	2,0	2,3	3,0	4,0	0,4	3,0	2,0	3,0	2,0	4,0	2,2	1,0	4,0	4,0	1,0	5,0	3,0	1,0	2,0	3,0	2,0	1,0
iteration_988	5,0	5,0	5,0	0,4	0,0	3,1	0,2	5,2	4,0	0,2	5,0	5,2	-1,-1	2,1	-1,-1	5,0	5,2	0,1	0,1	-1,-1	3,2	5,0	0,2	-1,-1	2,2	7,0	2,2	0,4	2,2	3,1	2,2	0,3	2,2	2,0	0,4	0,3	0,2	0,2	0,5	0,5	1,2	1,2	2,0	1,2	5,0	0,0	1,0
iteration_989	5,0	0,5	3,3	3,1	3,3	5,0	3,1	6,0	0,2	3,1	1,2	0,4	0,4	2,0	3,3	0,4	6,0	-1,-1	3,0	8,0	3,1	1,3	0,5	0,1	3,4	3,4	3,0	0,3	3,1	5,0	3,1	5,0	-1,-1	0,2	0,3	5,1	3,0	4,1	4,1	4,1	3,0	0,2	2,2	1,2	3,0	-1,-1	2,1
iteration_990	3,1	0,5	3,1	0,0	0,5	3,0	3,0	3,0	0,3	0,1	0,4	-1,-1	3,0	2,1	3,0	0,3	3,0	-1,-1	3,0	0,0	-1,-1	0,2	0,2	0,1	3,0	-1,-1	0,3	3,0	0,5	0,5	0,5	0,2	3,0	2,0	5,0	0,1	3,1	3,1	3,1	0,1	1,4	1,5	2,0	2,0	2,2	3,0	4,0
iteration_991	0,5	0,2	0,4	1,1	0,4	0,4	0,4	-1,-1	0,3	0,2	-1,-1	1,1	-1,-1	0,3	1,3	2,3	0,2	0,3	0,3	0,5	0,4	0,0	1,0	0,1	2,3	0,6	3,0	5,0	0,2	2,1	4,1	4,0	4,1	5,0	-1,-1	6,0	4,1	8,0	4,0	4,0	0,3	6,0	1,3	-1,-1	5,0	3,0	5,0
iteration_992	-1,-1	2,1	2,1	0,3	4,0	3,2	2,0	0,4	4,0	2,0	0,4	0,1	2,0	0,5	2,3	3,0	2,3	3,0	0,2	2,2	1,3	0,5	0,0	2,2	4,0	-1,-1	3,0	0,4	0,3	0,5	0,0	0,3	0,0	1,2	0,0	0,0	0,1	0,2	0,1	0,2	1,1	0,2	0,1	0,1	3,0	2,0	0,2
iteration_993	2,1	-1,-1	-1,-1	1,3	2,5	0,4	1,5	-1,-1	-1,-1	3,0	0,3	0,8	-1,-1	4,0	0,8	3,0	3,0	1,2	2,0	1,2	2,3	0,5	0,3	4,5	1,5	1,3	2,3	0,5	1,4	5,0	0,7	4,0	0,7	4,0	1,3	2,4	4,4	4,3	0,3	0,3	1,0	4,3	-1,-1	4,0	2,1	6,0	4,3
iteration_994	0,4	-1,-1	0,0	2,1	4,0	0,3	0,1	2,0	2,0	2,0	0,5	-1,-1	2,0	0,4	2,0	4,0	0,1	0,2	-1,-1	-1,-1	4,0	0,2	2,3	2,2	4,0	2,0	2,0	0,2	-1,-1	2,1	2,1	5,0	-1,-1	5,0	2,1	2,1	0,1	2,0	5,1	2,0	0,4	5,0	3,4	3,4	4,0	-1,-1	3,0
iteration_995	2,0	1,4	-1,-1	0,7	1,0	3,1	2,3	1,3	0,4	2,3	1,0	1,3	2,3	0,4	2,4	-1,-1	1,4	2,1	3,3	0,4	-1,-1	1,3	2,0	-1,-1	1,4	2,1	6,0	0,5	0,4	0,3	0,2	1,1	0,7	0,4	0,2	0,3	0,4	1,4	1,3	1,4	2,1	0,3	2,1	2,2	2,0	2,2	2,3
iteration_996	1,1	2,0	1,1	2,3	2,0	4,1	3,0	3,0	2,2	2,1	5,0	-1,-1	3,0	-1,-1	1,3	1,2	-1,-1	0,3	6,0	5,0	2,2	0,1	5,1	-1,-1	1,3	2,0	2,0	5,0	0,4	5,0	3,3	5,0	-1,-1	0,4	2,3	1,3	5,3	5,3	5,3	0,3	-1,-1	-1,-1	-1,-1	0,4	0,4	0,8	0,3
iteration_997	-1,-1	5,0	5,0	0,3	5,0	0,5	0,3	5,3	1,2	5,0	3,0	5,0	0,0	4,0	0,3	5,0	0,0	0,3	0,0	0,3	5,2	2,0	6,0	4,0	3,3	-1,-1	-1,-1	4,0	0,3	-1,-1	4,0	4,0	0,0	1,3	0,0	4,0	4,0	4,0	4,0	-1,-1	5,0	0,3	0,5	0,5	2,0	2,0	0,3
iteration_998	0,2	1,3	1,2	4,1	1,2	2,2	-1,-1	-1,-1	0,3	4,2	0,3	0,3	1,1	2,2	5,0	-1,-1	5,0	-1,-1	-1,-1	2,2	0,3	0,3	0,4	2,1	7,0	-1,-1	-1,-1	1,1	4,0	1,1	1,0	3,0	-1,-1	0,4	5,0	2,1	3,0	3,0	5,0	6,0	0,2	4,1	0,1	0,1	1,1	0,2	2,0
iteration_999	0,5	4,0	0,5	1,0	0,5	4,0	-1,-1	1,5	5,0	1,0	0,4	1,0	1,0	4,0	1,0	0,5	-1,-1	2,0	2,0	2,0	4,5	-1,-1	1,4	0,0	0,0	1,5	0,5	2,0	1,3	2,0	0,3	0,3	2,3	5,0	-1,-1	1,3	2,1	0,4	2,1	0,5	0,2	6,0	-1,-1	1,2	0,4	0,4	7,0
iteration_1000	3,0	5,0	1,0	4,3	1,0	0,4	1,3	5,0	0,3	4,0	4,0	4,0	1,3	0,2	4,0	2,0	5,0	1,3	0,6	0,4	4,1	8,0	4,0	1,1	6,0	2,0	4,0	0,5	-1,-1	0,4	4,3	0,5	1,2	4,1	0,10	0,5	1,5	0,2	1,0	1,0	3,0	0,3	1,2	1,1	0,1	0,1	1,2
iteration_1001	0,2	1,0	0,2	2,0	1,0	-1,-1	2,0	-1,-1	-1,-1	2,2	3,1	0,2	-1,-1	4,0	0,2	0,2	-1,-1	3,0	5,0	2,0	-1,-1	0,3	-1,-1	0,0	0,3	0,3	0,1	3,0	4,0	5,0	2,0	4,1	4,0	2,2	5,0	4,0	2,1	4,0	0,1	0,1	-1,-1	3,2	-1,-1	0,3	5,0	4,2	3,1
iteration_1002	0,4	4,1	0,1	1,0	1,3	-1,-1	1,1	1,0	0,4	0,0	3,1	1,0	1,1	-1,-1	1,1	0,2	0,1	1,3	0,4	-1,-1	0,4	4,0	4,0	1,4	1,2	1,0	0,3	1,1	0,2	0,5	1,0	0,4	1,0	4,0	1,2	0,1	1,2	1,2	-1,-1	1,2	3,2	2,0	1,2	1,2	0,3	3,3	1,2
iteration_1003	3,0	0,5	0,2	4,0	0,2	0,4	2,2	2,0	0,3	2,2	2,0	-1,-1	2,2	1,3	2,2	1,4	2,2	2,3	0,5	0,3	2,3	1,0	3,0	2,3	2,4	1,2	1,2	2,0	6,0	0,1	-1,-1	2,0	0,0	0,4	4,0	2,1	2,0	2,0	2,0	0,0	-1,-1	2,0	4,0	2,0	-1,-1	3,0	4,0
iteration_1004	3,0	0,2	1,1	1,1	2,1	0,3	0,2	-1,-1	5,0	1,1	1,4	1,1	1,1	2,0	1,1	1,3	1,1	0,3	0,2	0,2	3,0	1,4	1,4	2,0	1,1	0,4	1,1	3,0	0,2	0,4	2,1	4,0	2,1	2,1	2,1	2,0	4,0	1,3	4,0	2,1	3,0	2,1	1,1	-1,-1	0,4	0,3	3,0
iteration_1005	0,5	4,0	3,1	1,1	3,1	0,4	3,1	-1,-1	0,3	3,1	2,0	0,2	0,2	-1,-1	4,0	4,0	0,2	3,0	0,5	0,1	0,4	2,1	0,1	1,1	5,0	3,0	5,0	1,0	2,1	2,0	1,1	4,1	2,0	0,4	1,1	1,1	2,1	4,0	0,1	6,0	0,2	0,3	0,4	0,3	5,0	4,2	0,3
iteration_1006	5,0	2,3	2,3	0,3	2,3	-1,-1	2,3	2,0	2,0	2,3	5,0	0,6	2,3	3,0	-1,-1	1,4	0,6	2,3	2,3	0,6	4,0	3,3	3,3	0,3	0,7	0,7	1,3	1,3	0,4	2,3	1,4	5,0	0,7	0,2	0,7	0,7	3,3	3,4	3,3	2,4	3,2	0,3	3,3	0,2	5,0	2,5	-1,-1
iteration_1007	1,3	4,0	3,3	8,0	-1,-1	4,1	0,4	3,1	1,4	0,4	0,4	0,4	0,4	4,0	3,1	3,0	0,4	0,2	0,4	-1,-1	1,1	0,1	0,7	3,1	1,1	5,0	4,0	0,1	4,1	0,5	-1,-1	3,0	0,2	1,1	4,0	0,3	0,1	0,1	3,1	3,1	3,2	1,0	0,2	1,2	0,5	0,5	0,3
iteration_1008	2,0	5,0	2,0	0,1	3,0	-1,-1	2,0	-1,-1	5,0	2,1	3,0	0,1	0,1	2,1	0,0	2,2	2,1	0,0	0,6	5,0	7,0	3,0	0,1	0,1	2,0	2,0	2,0	0,4	0,3	-1,-1	0,1	1,3	0,1	1,4	0,3	0,2	0,3	0,4	1,0	-1,-1	3,2	0,7	3,4	3,3	5,0	1,0	-1,-1
iteration_1009	3,1	5,0	8,0	0,5	8,0	4,0	5,1	5,4	3,0	3,1	3,0	3,1	5,4	5,0	3,1	-1,-1	3,1	1,1	8,0	8,0	8,0	-1,-1	-1,-1	4,4	2,1	2,1	2,1	0,5	0,5	4,1	0,2	3,2	0,5	2,2	0,5	-1,-1	3,1	0,3	0,3	0,6	0,4	0,6	-1,-1	5,0	1,4	-1,-1	3,2
iteration_1010	0,2	0,2	0,3	3,0	0,3	0,4	0,2	3,1	4,0	3,1	4,0	-1,-1	0,1	0,3	0,2	-1,-1	0,1	-1,-1	0,2	0,4	2,1	-1,-1	3,2	0,0	0,0	0,0	3,2	2,0	3,0	0,5	0,0	3,0	2,0	0,4	2,0	0,4	5,0	3,0	3,0	3,0	0,4	2,2	2,2	2,2	2,3	0,5	4,0
iteration_1011	2,0	4,0	4,0	0,1	4,0	0,3	3,0	1,1	3,0	-1,-1	4,0	3,0	3,0	4,0	1,1	-1,-1	1,0	3,0	3,0	3,3	2,0	-1,-1	2,0	5,0	0,2	-1,-1	4,1	2,1	2,0	1,2	2,0	4,0	4,0	0,5	2,1	2,2	-1,-1	2,0	6,0	2,0	1,2	-1,-1	1,1	0,3	0,4	0,4	0,1
iteration_1012	-1,-1	4,0	7,0	1,1	4,0	-1,-1	5,0	5,0	2,1	5,0	2,0	-1,-1	4,0	4,0	5,0	0,4	4,0	4,0	8,0	1,0	6,0	1,1	1,1	5,0	4,2	-1,-1	-1,-1	4,1	5,0	0,4	4,1	4,0	5,0	-1,-1	1,1	0,2	4,0	1,0	8,0	5,0	0,3	-1,-1	0,3	2,1	1,2	2,2	-1,-1
iteration_1013	3,1	0,4	3,4	0,6	3,4	3,1	0,6	-1,-1	-1,-1	0,8	0,5	0,8	3,4	0,5	3,4	2,0	0,8	0,5	3,2	0,3	6,0	0,7	-1,-1	0,6	5,0	0,4	4,4	1,2	1,4	1,2	1,2	1,1	0,6	0,3	2,0	2,0	1,4	1,2	1,4	1,2	5,0	-1,-1	4,0	2,0	4,0	3,3	1,0
iteration_1014	1,2	5,0	5,0	1,1	4,2	4,1	5,0	4,1	0,5	4,1	0,5	4,1	2,0	0,2	-1,-1	0,4	1,1	4,1	0,0	4,1	0,3	4,2	4,2	1,0	1,2	1,2	1,2	1,3	0,2	2,0	0,4	2,2	1,1	4,0	1,1	-1,-1	-1,-1	1,2	3,0	0,3	1,2	-1,-1	1,1	0,3	0,5	2,5	2,0
iteration_1015	-1,-1	4,0	6,0	-1,-1	2,1	0,4	4,1	4,1	1,4	2,1	0,5	2,1	4,1	-1,-1	4,1	5,0	4,1	0,3	0,3	0,3	0,5	2,3	0,3	2,0	3,1	7,0	2,1	0,2	2,1	-1,-1	2,1	0,2	2,1	5,0	0,2	0,3	2,1	0,2	0,2	0,2	0,4	2,1	2,0	2,4	5,0	-1,-1	2,0
iteration_1016	3,0	0,3	0,3	10,0	-1,-1	4,1	5,0	5,0	1,2	5,0	5,0	5,3	-1,-1	3,0	5,3	4,0	5,3	1,0	8,0	6,0	-1,-1	7,0	7,0	1,0	2,3	7,0	7,0	5,0	5,0	3,0	0,0	0,4	0,0	0,4	5,0	0,0	0,4	0,0	0,0	0,4	0,3	-1,-1	0,4	0,2	5,0	1,3	0,7
iteration_1017	0,4	3,0	3,2	5,2	0,2	2,1	3,2	3,2	4,0	3,2	4,0	3,2	5,2	1,2	8,0	0,5	5,2	-1,-1	0,3	2,2	7,0	5,0	5,0	6,0	5,4	5,4	3,4	5,0	0,3	0,4	5,1	0,4	5,1	0,3	5,1	5,1	5,1	0,4	5,3	5,3	0,6	-1,-1	2,0	2,1	2,0	0,3	2,1
iteration_1018	5,0	1,3	3,3	4,0	-1,-1	0,1	5,0	-1,-1	5,4	-1,-1	0,3	2,3	2,3	0,2	2,3	0,5	2,3	3,1	2,0	2,1	2,0	-1,-1	2,1	2,0	2,0	0,3	2,0	4,0	4,0	0,4	4,0	0,2	4,0	2,3	4,0	2,1	2,1	-1,-1	-1,-1	2,1	4,0	2,3	-1,-1	3,3	-1,-1	2,3	1,1
iteration_1019	0,5	0,5	1,0	2,1	0,6	0,5	2,2	0,3	4,1	2,2	2,0	2,2	0,3	5,0	2,2	5,0	0,3	0,7	0,7	2,0	0,3	1,2	3,0	5,1	4,2	-1,-1	-1,-1	2,1	3,1	4,0	5,0	3,2	3,1	0,5	3,1	5,0	3,1	6,0	3,1	3,2	1,1	0,1	1,0	1,1	4,0	4,5	3,0
iteration_1020	3,0	1,4	0,4	1,2	1,0	5,0	1,0	1,0	2,0	1,0	5,0	1,0	0,6	4,0	0,6	4,0	1,0	4,0	-1,-1	4,0	1,0	4,0	1,0	2,4	2,4	2,4	2,4	3,2	1,4	0,3	-1,-1	0,2	4,0	2,0	4,0	0,4	1,1	1,1	3,1	1,1	0,4	2,0	1,2	1,2	-1,-1	1,3	-1,-1
iteration_1021	-1,-1	-1,-1	0,2	4,1	0,2	5,0	4,0	4,0	0,5	0,1	4,0	4,2	0,3	0,4	0,3	-1,-1	0,1	4,2	1,0	5,0	4,0	5,0	3,2	0,3	1,2	1,2	1,1	0,2	4,1	3,0	4,1	0,2	4,1	2,0	4,1	2,1	0,1	0,3	-1,-1	0,1	-1,-1	0,1	0,2	0,1	1,1	1,0	0,2
iteration_1022	4,0	0,5	8,0	1,0	0,1	0,5	1,4	1,4	5,0	0,0	1,4	0,0	0,0	0,4	0,0	0,5	1,4	1,4	-1,-1	-1,-1	2,4	0,4	-1,-1	0,4	0,0	0,0	0,5	1,3	1,0	-1,-1	0,3	4,0	2,0	5,0	1,3	0,0	1,0	5,0	1,0	5,0	0,3	3,0	1,3	2,3	0,3	3,1	1,0
iteration_1023	0,4	2,2	0,6	0,7	0,6	0,5	0,7	0,7	2,1	0,8	-1,-1	-1,-1	0,5	0,5	0,6	2,1	0,5	0,4	0,8	0,3	2,4	0,3	1,4	0,4	2,2	2,2	2,2	0,7	0,4	0,3	0,5	1,3	0,5	0,4	0,5	0,4	1,1	0,4	1,4	1,1	4,0	0,5	2,1	2,1	3,0	3,3	0,2
iteration_1024	4,0	4,0	5,0	-1,-1	5,0	1,2	4,0	4,0	3,0	4,0	3,1	6,0	7,0	2,2	7,0	0,3	4,0	3,2	1,2	1,2	-1,-1	2,1	4,1	4,2	-1,-1	4,3	3,3	4,0	-1,-1	2,0	0,0	0,4	-1,-1	1,3	5,0	3,0	2,0	2,0	2,0	-1,-1	-1,-1	4,0	1,0	-1,-1	4,0	2,3	-1,-1
iteration_1025	4,0	0,5	-1,-1	4,0	3,2	2,2	3,2	1,2	0,5	6,0	-1,-1	4,0	3,2	3,1	6,0	2,2	4,0	3,2	0,4	-1,-1	0,5	2,0	2,0	0,3	3,2	3,2	5,0	4,0	5,0	4,1	5,0	2,3	6,0	0,5	3,0	-1,-1	-1,-1	3,3	3,3	5,0	0,4	1,2	0,4	0,4	-1,-1	0,4	-1,-1
iteration_1026	0,3	-1,-1	-1,-1	0,8	-1,-1	1,4	2,3	0,6	4,0	2,5	0,4	-1,-1	0,8	4,0	7,0	4,0	0,6	3,0	2,4	3,0	-1,-1	0,5	0,9	2,5	0,3	2,0	4,3	0,5	2,3	4,1	2,0	5,0	0,3	3,0	-1,-1	0,1	0,0	5,3	0,0	-1,-1	2,0	3,5	2,5	5,0	3,0	0,0	0,5
iteration_1027	1,4	2,0	0,4	-1,-1	2,4	4,0	-1,-1	2,0	0,4	2,4	2,0	2,0	2,4	4,0	2,0	0,5	0,1	4,0	4,0	4,0	0,0	0,0	-1,-1	5,0	2,5	0,5	0,3	4,1	4,0	0,4	6,0	4,0	6,0	0,5	6,0	2,3	6,0	4,0	4,0	6,0	0,5	2,3	0,3	0,8	0,5	0,6	-1,-1
iteration_1028	0,3	4,1	0,2	1,1	4,2	4,0	0,2	1,1	2,2	1,1	1,0	1,1	0,2	0,1	1,1	-1,-1	1,1	3,1	1,1	3,1	1,2	1,0	0,3	0,1	0,5	1,4	0,5	0,4	1,2	1,4	-1,-1	0,5	1,1	0,3	0,3	2,0	0,4	1,3	1,2	0,3	0,5	0,5	-1,-1	0,8	3,0	3,0	0,5
iteration_1029	1,2	5,0	1,0	0,1	0,2	3,1	0,1	0,0	-1,-1	1,1	1,4	1,1	1,1	0,3	0,1	0,5	0,1	0,1	0,1	3,1	0,2	-1,-1	1,1	1,2	0,3	0,3	0,3	1,0	-1,-1	2,0	2,0	6,0	-1,-1	5,0	1,1	-1,-1	2,0	0,2	-1,-1	-1,-1	5,0	-1,-1	5,0	5,0	0,3	0,1	0,0
iteration_1030	3,0	-1,-1	-1,-1	1,1	3,3	3,0	0,1	1,0	5,0	1,0	-1,-1	1,0	0,1	4,1	0,1	-1,-1	1,0	3,0	3,5	0,1	0,0	0,1	0,2	0,1	0,4	0,4	0,3	0,5	5,0	5,0	-1,-1	4,0	1,4	4,0	4,4	4,1	3,0	3,0	3,0	3,0	4,1	7,0	4,1	7,0	0,2	1,1	1,1
iteration_1031	3,0	0,3	1,0	0,2	2,3	0,5	1,2	0,2	0,4	2,0	4,0	1,2	1,0	3,0	0,2	0,5	-1,-1	1,0	1,0	0,2	0,4	3,2	4,0	3,0	0,1	-1,-1	-1,-1	0,3	0,2	-1,-1	0,3	2,0	0,2	3,2	0,1	1,2	1,0	1,0	1,0	1,0	-1,-1	0,3	1,1	1,2	-1,-1	0,3	1,0
iteration_1032	3,0	4,1	3,1	5,4	3,1	2,0	5,1	5,1	-1,-1	5,1	4,1	8,0	-1,-1	0,3	3,4	0,4	5,1	5,0	0,1	7,0	-1,-1	3,1	9,0	-1,-1	0,7	0,7	0,5	0,5	-1,-1	1,4	-1,-1	0,5	0,1	0,4	0,4	0,5	0,1	0,1	0,1	0,6	0,5	0,4	0,6	3,2	-1,-1	0,6	0,4
iteration_1033	1,2	4,0	3,0	0,1	2,2	2,2	1,0	1,0	1,2	2,0	-1,-1	1,1	-1,-1	0,5	2,0	0,4	1,1	3,0	1,2	1,2	1,2	2,1	2,1	2,5	0,4	0,0	2,0	3,1	1,0	1,3	1,1	5,0	0,1	0,2	3,0	1,3	-1,-1	3,5	3,0	2,1	4,0	-1,-1	-1,-1	7,0	4,0	4,1	2,1
iteration_1034	2,0	0,5	2,5	-1,-1	2,5	0,5	3,5	3,5	0,3	3,5	4,1	2,5	3,5	1,4	4,0	0,5	2,5	-1,-1	0,6	3,4	3,3	2,1	2,1	-1,-1	2,4	-1,-1	2,4	-1,-1	3,1	5,0	2,1	1,0	-1,-1	5,0	6,0	3,0	3,3	3,3	3,0	3,3	0,3	7,0	3,2	4,2	2,0	4,0	6,0
iteration_1035	0,2	2,0	2,0	2,1	2,0	4,0	4,0	0,1	5,0	2,1	2,0	2,0	4,0	3,0	2,0	0,5	4,0	4,0	4,0	4,0	2,1	2,0	4,0	2,0	2,0	2,0	2,5	3,1	4,0	0,3	2,1	5,0	5,0	2,0	5,0	2,3	4,0	3,4	3,0	4,0	2,3	3,0	5,0	2,0	4,0	0,0	-1,-1
iteration_1036	4,0	3,0	1,0	0,2	2,0	4,0	0,1	-1,-1	0,5	1,1	1,3	1,1	0,1	2,2	-1,-1	5,0	1,1	8,0	2,0	2,1	0,1	1,1	-1,-1	2,0	3,1	3,1	3,0	0,1	4,1	1,1	4,0	0,3	4,1	5,0	4,0	0,1	0,2	0,3	0,2	4,2	0,5	5,0	4,1	-1,-1	2,0	5,0	0,2
iteration_1037	3,0	2,0	4,0	2,1	4,0	0,5	-1,-1	4,0	5,0	4,0	3,2	-1,-1	4,0	2,0	4,0	1,1	4,0	-1,-1	2,4	2,1	6,0	5,0	2,2	2,0	3,0	3,0	2,1	2,2	0,2	1,3	2,1	0,3	2,1	0,4	2,1	3,0	2,1	2,2	2,1	-1,-1	2,0	2,4	4,0	0,4	0,2	0,1	2,1
iteration_1038	1,3	0,4	0,5	9,0	-1,-1	3,0	5,2	4,2	0,2	4,2	0,3	-1,-1	5,3	0,5	5,2	0,3	5,3	7,0	1,2	1,2	4,2	0,5	0,4	5,5	5,0	5,0	0,2	4,0	5,0	-1,-1	-1,-1	1,4	4,0	-1,-1	4,0	4,2	5,0	0,4	5,0	5,0	2,0	3,0	-1,-1	4,0	5,0	7,0	4,0
iteration_1039	4,0	1,3	2,3	0,5	3,0	0,4	0,4	2,1	2,1	2,4	4,1	2,1	2,4	2,0	0,4	0,4	0,7	0,3	0,3	1,5	-1,-1	0,2	0,2	2,0	0,2	-1,-1	0,2	0,4	0,1	0,2	0,4	0,5	0,4	0,5	0,5	0,0	0,0	0,0	-1,-1	0,5	5,0	0,2	1,1	4,1	3,0	1,4	1,0
iteration_1040	0,5	-1,-1	-1,-1	1,2	7,0	0,1	3,0	2,2	2,0	6,0	3,1	5,2	3,0	0,5	5,2	5,0	2,2	1,1	2,0	1,0	2,0	8,0	5,1	1,1	0,2	5,2	5,2	3,0	1,2	2,3	-1,-1	4,1	2,0	1,3	-1,-1	0,5	-1,-1	1,1	5,0	1,1	0,4	1,3	1,2	1,2	0,3	0,4	2,0
iteration_1041	4,0	2,1	6,0	4,0	4,1	0,5	6,0	4,0	2,1	6,0	1,3	6,0	6,0	0,2	4,0	2,0	-1,-1	4,2	2,3	4,2	4,1	5,0	4,3	2,2	2,0	4,0	4,0	4,1	4,0	-1,-1	0,1	2,0	-1,-1	2,3	-1,-1	3,1	-1,-1	3,0	1,0	1,1	0,2	4,3	0,4	0,4	0,4	2,0	0,4
iteration_1042	4,0	0,3	0,1	0,3	0,2	4,1	0,0	0,0	3,0	0,3	1,2	0,1	0,3	0,5	0,1	4,0	-1,-1	0,1	4,0	0,1	0,0	1,1	0,3	0,3	3,0	1,0	-1,-1	1,3	0,3	-1,-1	1,3	3,2	0,3	-1,-1	0,3	3,0	0,5	0,2	0,5	0,2	2,1	1,3	0,4	2,3	4,0	1,0	0,5
iteration_1043	-1,-1	0,8	2,4	2,3	-1,-1	3,2	0,7	0,7	5,0	0,7	4,1	2,4	0,7	0,4	2,4	5,0	-1,-1	-1,-1	0,6	3,3	-1,-1	6,0	2,1	0,4	2,0	2,0	2,0	0,3	2,0	1,4	0,0	0,3	2,0	4,0	2,0	1,0	2,2	2,2	0,2	0,1	2,0	5,0	5,0	2,0	-1,-1	1,2	2,2
iteration_1044	0,3	4,0	2,3	0,3	2,3	0,4	2,3	2,3	5,0	2,3	3,0	2,0	-1,-1	0,5	0,6	-1,-1	2,0	0,4	0,6	0,4	5,3	3,0	2,0	0,0	1,3	1,3	1,3	0,3	2,0	0,2	2,3	2,0	0,0	3,0	2,3	2,1	2,0	2,0	9,0	0,0	-1,-1	0,3	-1,-1	1,3	0,4	3,2	0,3
iteration_1045	3,0	0,4	2,2	0,3	2,2	3,0	2,3	0,5	5,0	0,5	0,2	2,0	-1,-1	1,4	2,0	1,1	0,5	3,0	1,3	4,0	5,3	0,0	0,2	1,2	3,0	3,0	2,1	-1,-1	0,3	0,3	0,0	2,1	4,3	0,5	-1,-1	0,0	6,0	4,2	0,4	4,1	3,0	4,2	-1,-1	2,2	0,2	-1,-1	8,0
iteration_1046	2,3	-1,-1	3,3	1,1	3,3	4,0	3,1	4,0	-1,-1	3,1	5,0	4,0	-1,-1	2,2	1,3	2,2	0,4	6,0	3,1	1,1	4,0	3,0	3,0	2,1	4,3	2,3	1,2	0,5	1,1	0,3	0,2	3,0	-1,-1	1,3	1,1	0,1	2,1	2,0	2,1	2,0	0,5	2,0	1,2	1,2	1,2	0,5	0,3
iteration_1047	0,4	3,2	0,2	0,0	0,6	0,2	-1,-1	0,0	5,0	0,0	-1,-1	0,2	0,2	0,5	0,2	0,3	0,0	0,1	0,3	0,1	1,0	0,4	-1,-1	0,2	0,5	0,0	0,0	0,5	0,4	1,4	-1,-1	2,0	0,9	-1,-1	0,5	0,4	2,5	2,4	0,4	2,5	1,1	0,5	0,0	0,1	5,0	0,0	0,5
iteration_1048	3,0	2,3	2,0	2,0	0,3	3,2	2,0	2,0	5,0	2,0	0,4	2,0	2,0	2,0	0,0	0,2	2,0	2,2	3,0	0,2	1,0	0,4	2,0	3,0	0,1	0,1	0,1	3,0	3,0	0,4	5,0	0,5	5,0	0,3	2,0	3,4	2,1	3,1	3,4	-1,-1	0,5	2,3	0,5	0,0	0,4	-1,-1	2,3
iteration_1049	1,3	2,0	1,0	4,0	3,0	0,4	3,0	-1,-1	1,4	2,0	0,4	3,0	3,0	3,0	2,0	0,4	2,0	1,5	1,0	1,0	1,0	2,4	1,0	2,0	0,2	-1,-1	2,2	3,0	2,3	5,0	1,3	2,3	4,0	5,0	1,3	2,3	2,3	4,0	4,0	-1,-1	0,4	2,0	1,3	1,3	0,2	4,2	1,3
iteration_1050	5,0	4,0	4,0	2,0	4,0	1,2	4,0	0,0	3,0	9,0	2,0	4,0	4,0	3,0	2,0	2,2	4,0	-1,-1	5,0	5,0	0,0	1,0	1,0	4,0	2,0	2,0	2,0	-1,-1	2,2	1,3	2,2	4,0	0,2	-1,-1	2,2	2,3	1,0	1,2	1,0	3,2	0,4	4,0	2,4	2,0	-1,-1	4,0	1,4
iteration_1051	5,0	0,4	1,3	2,3	4,3	1,1	3,0	0,6	5,0	3,0	2,1	1,3	1,3	2,3	2,3	0,3	3,0	3,0	1,1	2,0	0,3	1,1	2,3	1,3	0,6	2,0	0,6	0,5	2,3	3,1	-1,-1	0,4	2,0	0,3	4,0	-1,-1	-1,-1	2,2	2,2	0,2	0,3	2,2	0,2	2,3	-1,-1	3,1	0,2
iteration_1052	0,3	1,0	1,0	0,4	1,0	1,1	1,2	1,2	0,5	-1,-1	0,0	1,2	1,2	-1,-1	1,2	3,2	0,2	-1,-1	2,0	1,1	1,0	2,0	-1,-1	1,1	0,4	0,4	3,2	0,3	3,2	3,2	-1,-1	0,3	0,4	4,0	0,4	3,1	0,2	0,2	0,2	0,5	3,0	3,2	0,2	0,2	2,1	5,0	0,2
iteration_1053	5,0	5,0	4,0	0,2	6,0	0,3	3,2	3,2	3,2	1,0	0,2	1,0	-1,-1	2,3	1,0	-1,-1	3,2	-1,-1	5,0	4,0	3,2	1,1	0,1	0,3	2,0	2,0	4,0	0,5	0,3	-1,-1	0,2	0,3	-1,-1	3,0	0,6	0,3	0,2	0,4	0,4	0,5	3,1	0,3	3,3	0,1	0,5	3,4	3,0
iteration_1054	-1,-1	5,0	2,1	2,1	2,1	0,5	2,1	0,2	0,2	4,0	0,4	0,2	0,2	4,0	4,0	0,5	4,0	2,1	0,5	2,4	0,2	0,2	0,2	2,1	2,4	-1,-1	2,1	1,1	2,2	5,0	0,3	4,0	2,1	4,1	3,0	3,2	6,0	-1,-1	0,1	-1,-1	0,3	1,1	0,4	-1,-1	0,4	6,0	4,1
iteration_1055	0,3	0,4	0,4	3,0	0,3	1,2	1,4	1,0	2,1	1,4	5,0	2,0	-1,-1	4,0	1,4	0,3	0,0	1,4	1,2	0,6	0,1	-1,-1	7,0	0,0	1,0	0,4	0,7	4,0	2,2	5,0	1,2	1,2	3,0	1,1	3,0	5,0	2,2	2,0	2,2	3,0	4,0	-1,-1	1,0	1,0	0,5	1,4	1,2
iteration_1056	4,0	1,4	2,4	5,0	2,4	0,5	7,0	-1,-1	0,3	7,0	3,0	-1,-1	0,4	3,1	0,4	0,4	0,8	5,0	2,0	5,5	2,1	3,4	0,4	3,0	0,0	0,4	0,0	5,0	2,0	0,5	5,0	4,0	5,0	5,0	2,0	0,5	6,0	6,0	1,0	1,0	-1,-1	2,0	0,5	0,5	5,0	3,0	1,5
iteration_1057	5,0	0,4	0,0	0,1	5,4	5,0	0,1	0,0	3,1	-1,-1	2,1	0,1	0,0	2,0	0,1	0,3	0,0	0,0	3,1	2,0	3,0	2,1	-1,-1	1,0	0,0	0,0	0,3	5,0	0,2	4,0	5,1	0,3	5,1	0,2	0,1	4,1	5,1	5,2	0,3	5,2	5,0	0,1	4,1	4,1	4,0	-1,-1	9,0
iteration_1058	2,2	0,3	-1,-1	1,1	2,3	5,2	0,1	1,0	1,0	0,3	-1,-1	1,2	-1,-1	0,5	0,3	0,3	1,0	1,0	1,1	3,1	1,0	1,2	2,0	1,3	0,3	0,4	0,3	0,2	5,0	5,0	1,1	3,2	4,1	4,0	-1,-1	5,0	3,1	-1,-1	0,3	4,2	0,1	0,1	-1,-1	0,1	-1,-1	0,0	0,2
iteration_1059	0,5	-1,-1	0,4	3,0	0,0	2,0	1,4	2,0	0,0	-1,-1	0,3	1,0	-1,-1	2,0	1,0	0,5	1,0	-1,-1	1,0	1,0	0,0	1,1	0,2	1,0	1,4	1,4	1,1	1,3	-1,-1	4,1	3,0	4,0	1,0	4,0	0,3	2,1	-1,-1	3,0	3,0	2,0	0,4	0,3	0,5	-1,-1	4,0	2,0	1,3
iteration_1060	3,0	2,0	2,0	0,2	2,0	5,0	1,1	1,1	0,2	-1,-1	4,0	4,3	1,1	-1,-1	1,1	1,1	-1,-1	3,0	3,0	3,1	1,2	3,0	2,1	0,1	1,1	1,1	1,1	3,1	0,2	0,2	-1,-1	4,1	0,2	2,1	3,1	-1,-1	0,2	0,2	0,2	4,1	5,0	3,1	2,1	5,0	0,4	2,1	0,2
iteration_1061	4,1	0,3	0,3	0,5	-1,-1	-1,-1	0,2	0,3	0,5	0,2	0,3	0,6	0,5	3,1	-1,-1	3,1	0,2	-1,-1	1,1	2,1	0,4	0,5	-1,-1	1,0	0,2	3,1	0,2	0,5	1,1	2,3	1,1	0,5	1,1	0,4	0,5	3,0	1,3	0,4	1,3	0,3	0,4	0,4	-1,-1	0,3	2,0	2,1	1,1
iteration_1062	1,3	2,2	3,0	0,6	3,0	0,5	2,2	-1,-1	0,4	2,2	5,0	-1,-1	2,4	0,5	2,2	0,2	1,2	0,3	2,1	2,1	2,1	2,0	7,0	2,3	0,4	2,2	0,2	0,5	0,5	-1,-1	0,4	-1,-1	-1,-1	4,0	0,3	0,4	2,3	0,6	0,7	2,3	0,2	2,1	0,9	2,2	0,5	2,0	2,0
iteration_1063	5,0	2,1	2,1	4,0	4,0	-1,-1	4,1	4,1	1,2	6,0	2,1	4,1	4,1	0,5	0,1	3,1	-1,-1	0,0	4,2	0,3	5,0	4,1	6,0	0,5	-1,-1	3,1	0,2	-1,-1	5,0	1,1	-1,-1	1,3	4,5	4,1	1,0	5,0	0,8	0,8	5,0	-1,-1	4,0	0,1	2,1	-1,-1	0,4	0,3	-1,-1
iteration_1064	4,0	0,4	3,2	-1,-1	1,2	2,0	0,2	3,1	2,3	0,2	4,0	-1,-1	3,1	4,0	3,1	1,3	0,3	0,2	0,0	2,0	-1,-1	4,2	4,2	1,1	1,1	0,4	0,4	4,0	0,2	4,0	4,1	-1,-1	4,1	5,0	4,1	6,0	0,1	3,1	0,1	7,0	3,1	-1,-1	7,0	4,1	-1,-1	2,3	1,0
iteration_1065	2,0	3,1	-1,-1	1,0	0,1	1,2	0,1	1,1	5,0	0,1	2,0	-1,-1	-1,-1	0,2	0,0	2,0	0,0	0,3	0,2	1,1	3,0	1,1	1,1	1,0	0,0	0,0	2,0	4,1	-1,-1	4,0	3,0	0,5	2,0	3,2	-1,-1	3,0	2,5	0,0	0,5	0,0	2,1	3,0	2,0	-1,-1	5,0	4,2	4,0
iteration_1066	5,0	2,3	6,0	4,1	6,0	2,2	-1,-1	6,0	5,0	1,4	4,1	6,0	-1,-1	0,5	4,1	1,2	2,1	2,2	-1,-1	2,2	6,0	-1,-1	2,1	4,0	4,2	1,1	-1,-1	4,0	4,1	1,1	4,0	0,3	-1,-1	0,2	4,1	4,1	4,0	0,0	-1,-1	0,0	1,3	0,2	1,1	1,1	0,4	0,4	0,1
iteration_1067	-1,-1	2,1	6,0	4,2	6,0	3,0	8,0	6,0	4,1	6,0	0,3	6,0	4,2	3,0	6,0	0,3	4,2	6,0	6,0	6,0	4,1	2,0	2,3	7,0	4,1	4,1	4,2	5,0	0,4	0,4	4,2	5,0	1,2	3,0	4,2	-1,-1	3,2	0,0	-1,-1	2,2	4,0	0,2	2,2	2,0	-1,-1	3,0	5,0
iteration_1068	2,0	-1,-1	1,0	0,4	3,0	0,4	0,1	1,3	1,4	1,1	0,2	0,3	1,3	3,0	0,1	5,0	0,3	0,0	0,1	0,1	2,0	0,1	0,1	-1,-1	2,0	3,0	2,1	0,3	0,1	0,4	0,4	1,3	0,4	0,5	0,4	0,7	1,0	1,0	1,4	1,4	0,4	0,4	0,5	0,5	2,0	2,1	1,4
iteration_1069	4,1	0,5	-1,-1	3,0	4,2	0,4	-1,-1	1,0	0,5	1,1	2,1	1,0	1,0	0,4	1,0	0,5	1,1	1,3	0,3	-1,-1	0,2	0,1	0,1	1,2	1,0	1,0	0,5	3,0	3,0	4,0	3,0	1,1	3,0	5,0	4,0	5,0	-1,-1	3,0	3,0	3,0	0,4	2,0	0,0	0,4	-1,-1	3,0	0,1
iteration_1070	-1,-1	2,3	3,0	0,3	3,0	0,2	2,0	2,0	3,0	2,0	5,0	2,0	3,0	0,2	2,0	0,5	3,0	1,2	1,0	1,0	2,0	3,0	3,0	1,2	1,2	1,2	1,2	1,1	2,0	0,3	2,0	0,5	1,1	-1,-1	2,0	1,0	0,6	1,0	0,1	1,5	0,4	2,0	1,3	1,3	5,0	3,0	1,1
iteration_1071	2,2	2,0	2,0	0,0	2,0	5,0	0,0	0,0	3,2	2,0	0,3	2,0	0,0	0,4	0,0	2,0	2,0	4,0	-1,-1	4,0	3,0	2,1	-1,-1	0,3	1,0	1,0	-1,-1	5,0	0,4	5,0	0,0	0,5	0,0	0,4	-1,-1	0,0	0,0	0,0	0,0	0,5	0,3	5,2	0,4	5,1	4,0	5,0	0,2
iteration_1072	0,5	0,4	0,3	3,2	0,6	2,0	3,0	0,5	1,0	3,3	5,0	3,0	3,3	0,3	3,0	0,5	0,5	2,0	2,0	-1,-1	4,0	3,0	2,0	-1,-1	0,2	0,3	3,2	3,1	0,4	0,2	-1,-1	3,0	3,2	0,4	3,2	0,3	5,0	2,2	4,0	-1,-1	1,3	0,4	0,5	1,2	4,1	4,2	2,3
iteration_1073	0,3	4,0	1,3	3,0	1,3	0,5	-1,-1	4,0	0,5	0,3	4,0	1,0	3,3	0,2	4,0	-1,-1	4,0	3,5	3,5	0,8	-1,-1	2,0	3,0	3,1	4,0	6,0	6,0	2,0	3,1	4,0	3,0	4,0	0,1	0,4	5,0	3,0	1,1	-1,-1	-1,-1	1,1	5,0	3,4	3,4	5,0	-1,-1	0,8	0,5
iteration_1074	0,5	0,4	0,3	2,2	0,6	0,4	0,4	2,2	3,2	-1,-1	0,3	2,2	0,4	0,4	0,4	3,1	2,2	0,4	0,4	0,4	3,2	-1,-1	2,0	0,5	3,2	3,2	3,2	2,2	1,2	0,4	3,0	2,0	0,4	3,0	3,0	2,4	1,2	1,2	0,10	-1,-1	4,1	4,0	2,1	6,0	0,5	2,2	1,1
iteration_1075	5,0	0,4	1,0	1,3	4,4	5,0	1,3	0,3	1,1	2,0	3,1	2,0	-1,-1	-1,-1	1,3	1,1	1,0	6,0	5,3	-1,-1	1,4	1,1	1,1	2,3	1,3	-1,-1	1,3	1,2	0,5	1,4	1,2	2,3	0,4	2,0	1,2	2,0	2,2	0,5	2,2	2,2	0,3	1,2	1,2	0,4	2,3	3,0	1,2
iteration_1076	3,2	4,1	3,1	6,0	0,3	0,2	-1,-1	6,0	0,2	3,1	1,4	3,1	6,0	4,0	3,1	0,4	6,0	3,2	-1,-1	3,0	3,1	0,7	1,1	7,0	3,2	0,3	3,2	5,0	3,2	3,1	5,0	0,3	3,2	4,0	3,2	6,0	0,5	-1,-1	0,5	3,0	4,0	4,2	1,2	3,2	-1,-1	0,2	0,4
iteration_1077	4,1	5,0	4,0	0,3	0,1	0,4	4,3	4,0	2,0	0,0	0,5	4,3	-1,-1	0,5	-1,-1	0,4	4,3	4,0	0,3	-1,-1	1,0	0,8	4,0	0,2	4,4	0,0	4,0	1,3	0,2	0,4	1,0	3,0	0,3	0,5	1,2	0,0	0,3	0,5	0,0	0,3	1,2	0,7	1,5	-1,-1	3,2	0,2	0,8
iteration_1078	4,0	1,1	1,0	7,0	4,1	0,4	0,0	-1,-1	-1,-1	6,0	2,0	2,0	5,0	2,0	6,0	2,0	-1,-1	0,0	0,0	0,4	1,0	2,0	0,0	0,0	6,0	6,0	6,0	2,0	5,0	1,4	2,0	5,0	0,0	0,2	0,0	3,0	3,0	3,0	2,0	3,0	0,4	0,1	0,1	0,3	4,0	1,1	3,0
iteration_1079	-1,-1	3,2	-1,-1	4,2	2,2	5,0	3,2	7,0	2,1	7,0	1,4	3,2	-1,-1	4,0	3,2	0,3	-1,-1	1,2	1,2	1,2	6,0	3,4	1,2	1,2	3,1	3,2	3,1	1,2	4,0	2,0	1,0	0,3	1,0	0,2	-1,-1	2,0	0,0	0,3	1,0	-1,-1	0,5	0,3	0,7	0,7	0,4	0,2	0,5
iteration_1080	4,0	5,0	6,0	-1,-1	3,0	4,0	4,0	6,0	3,0	0,0	0,4	5,0	5,0	0,3	5,0	4,0	5,0	2,0	6,0	2,0	2,0	4,2	1,2	1,2	6,0	6,0	6,0	2,1	1,0	0,2	3,0	0,4	2,0	1,1	2,0	2,1	2,3	-1,-1	2,1	0,1	5,0	1,0	-1,-1	3,0	4,0	-1,-1	-1,-1
iteration_1081	0,4	3,0	3,2	0,6	3,2	-1,-1	0,4	3,2	4,0	0,4	2,3	0,6	3,2	1,2	3,2	-1,-1	0,6	3,2	1,2	3,2	4,2	0,5	2,2	1,2	0,6	3,1	3,4	0,3	0,5	0,5	0,2	0,5	0,6	0,2	6,0	0,6	-1,-1	0,5	0,8	0,3	3,2	0,1	-1,-1	3,1	0,5	0,6	0,1
iteration_1082	4,0	-1,-1	0,3	2,2	4,3	-1,-1	0,2	2,0	0,3	2,0	4,0	0,2	2,3	0,5	0,5	0,5	0,2	0,0	3,0	3,2	2,2	2,2	2,2	0,3	0,5	0,4	0,6	4,0	0,3	4,0	-1,-1	4,1	-1,-1	3,2	2,2	0,3	-1,-1	6,0	2,1	2,1	0,5	2,2	2,4	0,6	0,2	0,3	4,0
iteration_1083	0,5	1,1	0,2	3,0	0,5	2,0	1,1	2,1	2,1	2,1	0,3	2,1	-1,-1	-1,-1	2,1	3,0	1,1	1,1	8,0	2,0	2,1	0,2	0,2	6,0	3,0	4,0	2,1	2,0	1,1	0,3	0,1	0,2	0,1	2,1	2,1	0,1	0,0	0,2	0,2	0,0	0,5	0,2	0,6	0,1	1,4	0,5	0,1
iteration_1084	0,4	3,2	3,4	1,0	1,2	0,5	3,0	1,4	1,4	0,4	0,3	3,0	4,0	1,2	1,4	0,5	4,0	3,3	3,3	0,3	1,4	0,0	0,0	2,0	1,4	1,4	1,4	5,0	0,2	1,3	4,2	5,0	1,0	0,4	1,0	1,2	6,0	-1,-1	5,0	-1,-1	5,0	0,2	5,2	5,0	4,0	2,2	6,0
iteration_1085	0,4	2,2	2,0	1,1	0,6	2,0	2,1	2,1	3,0	-1,-1	0,2	1,0	3,0	1,2	0,1	5,0	0,1	1,1	1,1	1,1	-1,-1	1,0	-1,-1	2,0	4,1	4,1	0,5	0,3	3,0	0,2	2,1	-1,-1	2,1	4,1	1,1	2,0	2,1	0,1	2,1	2,0	4,1	0,2	4,1	4,1	2,1	4,1	2,1
iteration_1086	0,5	1,3	1,3	4,1	1,2	2,0	-1,-1	5,0	3,2	1,1	5,0	0,4	1,1	5,0	0,4	3,0	5,0	2,1	0,1	2,1	-1,-1	5,1	0,1	3,0	0,3	0,1	3,3	4,1	0,2	0,2	4,1	5,0	-1,-1	-1,-1	0,2	0,1	2,1	3,1	2,1	2,1	3,0	4,1	6,0	5,0	5,0	4,2	4,1
iteration_1087	2,0	5,0	-1,-1	2,0	3,0	1,1	2,0	5,0	-1,-1	5,0	5,0	5,0	-1,-1	0,4	2,0	0,4	5,0	3,0	1,0	2,1	2,0	3,0	2,0	2,3	2,4	2,4	0,0	4,0	2,0	3,0	2,0	5,0	4,0	3,0	2,0	1,0	4,0	4,0	5,0	4,0	4,1	3,0	6,0	1,1	5,0	3,0	6,0
iteration_1088	2,3	0,3	0,4	0,4	2,2	1,4	0,3	0,7	0,4	0,3	3,1	0,1	0,1	4,1	0,5	2,1	0,5	1,3	1,3	1,3	0,6	3,0	0,1	4,1	2,4	0,5	-1,-1	0,4	-1,-1	0,3	0,4	3,2	3,0	2,0	0,0	0,5	-1,-1	-1,-1	0,6	3,3	2,1	1,0	0,1	2,0	0,4	1,2	0,4
iteration_1089	2,2	4,0	4,0	0,7	-1,-1	0,3	2,4	-1,-1	0,3	2,4	0,3	2,3	2,0	3,2	2,3	0,5	2,3	-1,-1	2,0	0,7	0,6	0,5	0,4	3,3	2,1	0,7	-1,-1	1,4	-1,-1	2,0	1,4	2,0	2,0	5,0	2,0	0,4	-1,-1	2,0	2,0	2,0	4,0	3,0	5,0	2,0	0,5	2,2	3,0
iteration_1090	1,0	0,5	1,0	3,4	0,5	1,1	4,0	1,4	0,3	0,4	-1,-1	4,0	3,0	4,5	0,4	0,3	4,0	4,0	1,1	4,0	1,0	3,0	5,0	-1,-1	0,4	-1,-1	0,3	3,1	1,4	-1,-1	3,4	4,0	3,4	-1,-1	1,1	-1,-1	1,4	4,0	3,4	6,0	0,1	0,3	0,2	0,1	2,0	0,2	0,6
iteration_1091	5,0	-1,-1	-1,-1	0,0	8,0	5,0	1,0	4,0	2,3	1,0	1,4	1,0	4,0	5,0	1,0	4,0	1,0	4,0	4,0	5,0	6,0	2,0	-1,-1	3,0	4,0	1,0	3,0	0,2	5,0	1,3	0,2	0,5	5,0	-1,-1	5,2	0,5	5,3	5,3	0,3	0,3	1,2	5,0	3,1	6,0	1,2	0,2	5,0
iteration_1092	3,1	1,3	1,1	5,0	1,1	2,2	3,1	3,0	-1,-1	3,0	0,1	-1,-1	2,1	2,2	2,1	3,1	-1,-1	0,3	3,2	2,1	2,0	2,1	-1,-1	0,3	3,1	5,0	0,2	2,1	3,0	4,0	0,1	-1,-1	2,0	3,0	2,0	-1,-1	2,0	0,0	5,0	5,0	3,0	1,0	2,0	3,0	1,1	3,2	2,0
iteration_1093	0,5	3,0	2,5	1,4	-1,-1	3,0	0,9	2,4	-1,-1	0,9	2,0	0,9	3,0	5,0	0,9	2,0	3,0	3,4	3,4	-1,-1	2,0	-1,-1	2,4	6,0	2,5	2,4	0,4	3,0	0,4	1,0	2,0	5,0	2,0	2,0	1,0	4,0	4,0	6,0	-1,-1	6,0	0,5	1,0	0,5	1,0	3,0	-1,-1	0,0
iteration_1094	1,1	-1,-1	0,5	0,2	0,1	5,0	0,2	0,2	4,0	0,2	0,5	0,5	0,2	3,2	0,2	-1,-1	0,5	4,1	1,1	4,1	3,1	0,3	0,7	3,1	3,1	0,2	0,2	2,1	3,1	3,0	3,1	2,3	2,1	2,0	2,1	3,1	-1,-1	4,0	0,4	2,1	4,0	2,1	4,0	4,0	0,5	2,0	4,0
iteration_1095	5,0	0,3	5,1	0,0	5,2	2,0	5,0	5,0	0,3	0,1	4,0	0,1	5,0	-1,-1	0,1	3,0	-1,-1	7,0	7,0	5,0	5,2	-1,-1	0,1	0,3	0,1	0,1	0,1	0,2	-1,-1	5,0	0,0	0,4	0,0	3,0	0,2	3,0	0,2	-1,-1	0,2	0,2	2,1	3,2	3,1	2,2	0,3	0,3	0,1
iteration_1096	4,0	5,0	5,0	1,2	2,0	0,2	4,2	1,2	0,3	4,2	-1,-1	5,0	2,0	4,0	0,0	0,5	2,0	0,4	0,2	0,2	1,3	4,2	4,2	-1,-1	4,1	1,1	-1,-1	2,0	0,2	5,0	1,2	5,0	1,0	0,5	1,0	5,0	3,0	3,0	3,0	3,0	4,0	-1,-1	0,0	0,0	-1,-1	0,2	0,0
iteration_1097	1,4	0,5	0,5	3,0	1,4	0,5	0,6	0,7	2,0	0,6	0,5	0,3	0,7	5,0	0,3	0,5	0,3	0,6	0,5	0,5	0,4	0,1	0,6	3,3	0,5	0,4	0,4	3,2	0,3	0,2	0,2	2,0	0,2	4,0	0,5	0,1	1,2	1,0	1,2	1,2	-1,-1	1,2	1,4	1,4	4,1	-1,-1	0,6
iteration_1098	0,3	0,4	-1,-1	4,1	0,1	1,2	4,3	0,4	1,2	0,2	2,2	4,3	0,2	-1,-1	0,4	4,0	4,3	0,5	5,0	4,2	1,1	4,2	2,3	4,1	2,1	2,3	2,1	3,1	4,0	2,1	4,1	4,1	3,0	2,3	3,0	2,1	0,1	4,0	7,0	4,0	3,0	2,0	4,0	3,0	0,7	4,0	-1,-1
iteration_1099	-1,-1	0,2	2,2	0,4	0,0	-1,-1	2,2	0,4	0,5	-1,-1	4,0	2,2	-1,-1	4,0	0,4	1,4	0,4	2,2	4,0	0,3	0,6	2,2	4,0	-1,-1	1,2	-1,-1	0,6	1,2	-1,-1	3,0	1,2	1,2	1,2	5,0	1,2	2,0	2,0	2,0	2,0	2,0	-1,-1	5,3	1,1	1,1	5,0	6,0	-1,-1
iteration_1100	0,5	-1,-1	1,5	1,4	1,5	0,5	1,5	2,0	4,0	0,9	1,3	0,9	1,5	4,0	-1,-1	3,0	1,4	0,6	1,4	1,1	4,0	0,8	0,7	5,0	3,4	0,4	1,0	2,0	0,5	2,3	1,4	2,0	-1,-1	3,1	1,4	1,0	2,0	1,1	1,1	2,0	3,0	4,0	3,0	4,0	0,1	3,0	3,0
iteration_1101	4,0	0,4	0,3	2,0	-1,-1	2,1	2,3	2,0	1,3	2,0	0,5	2,3	0,0	4,1	2,0	3,2	0,3	2,1	2,3	4,0	1,0	2,0	2,5	0,1	0,2	5,0	2,2	0,2	5,0	3,0	3,0	3,2	2,2	4,0	3,2	3,0	0,4	0,4	1,0	2,2	0,2	-1,-1	1,2	1,0	5,0	-1,-1	0,4
iteration_1102	0,3	2,3	2,2	0,3	0,4	1,1	0,3	0,3	3,0	-1,-1	2,2	-1,-1	2,2	0,4	0,3	2,2	-1,-1	1,2	-1,-1	5,0	0,1	2,2	0,4	2,4	0,3	0,3	2,2	1,2	2,1	3,0	0,3	-1,-1	1,1	3,0	0,3	2,2	1,2	-1,-1	3,0	1,2	0,4	1,2	1,0	1,4	4,1	5,0	1,2
iteration_1103	2,0	1,1	3,1	-1,-1	-1,-1	-1,-1	0,1	-1,-1	5,0	3,0	4,0	0,1	3,0	0,3	0,1	0,3	3,0	0,1	1,1	-1,-1	2,0	0,0	0,1	0,2	-1,-1	0,4	0,4	0,4	0,1	2,2	0,5	5,0	0,4	0,5	0,1	0,6	3,0	-1,-1	2,0	3,4	0,4	0,5	0,6	-1,-1	3,0	1,1	-1,-1
iteration_1104	2,2	3,2	-1,-1	1,0	5,0	0,3	2,0	3,0	5,0	-1,-1	2,0	3,0	4,0	3,1	-1,-1	0,4	3,0	2,2	0,2	0,2	6,0	4,0	1,0	3,1	-1,-1	3,1	1,3	1,2	0,5	0,3	1,5	-1,-1	-1,-1	1,1	0,1	1,3	2,2	0,2	0,5	2,5	5,0	0,3	-1,-1	3,1	0,5	-1,-1	4,0
iteration_1105	1,1	2,3	-1,-1	2,2	1,3	3,0	2,2	2,1	0,4	2,2	0,4	-1,-1	0,1	2,3	2,2	1,4	4,0	5,0	5,0	5,0	0,3	2,4	2,4	0,5	2,4	0,6	3,0	0,4	4,0	4,1	2,2	5,0	2,2	0,5	2,2	6,0	1,2	1,2	4,2	4,2	1,3	0,5	0,6	1,2	0,1	-1,-1	0,5
iteration_1106	2,3	5,0	2,0	-1,-1	7,0	2,3	1,0	0,1	1,0	-1,-1	1,1	-1,-1	2,1	-1,-1	2,1	4,0	-1,-1	3,0	3,5	0,3	1,1	1,0	0,1	2,1	5,0	3,1	3,0	3,0	1,1	4,0	1,1	-1,-1	2,1	0,5	1,1	5,0	2,3	-1,-1	0,4	0,4	0,3	1,3	1,0	0,3	3,0	1,2	-1,-1
iteration_1107	5,0	3,1	5,1	1,0	0,1	0,2	6,0	5,0	5,0	-1,-1	1,3	6,0	6,0	5,0	1,1	3,1	5,0	5,2	5,0	-1,-1	3,0	5,3	1,3	2,0	0,2	0,2	4,1	1,4	3,0	0,2	3,4	2,1	4,0	3,0	3,4	0,5	5,0	3,0	3,1	1,1	0,4	5,0	3,1	3,1	2,3	2,3	5,0
iteration_1108	0,3	4,0	2,1	3,3	-1,-1	5,0	2,3	3,1	0,5	2,3	2,0	5,0	0,4	0,4	2,3	5,0	0,4	3,0	6,0	1,3	3,4	2,0	2,0	0,3	2,0	7,0	2,0	3,1	1,3	5,0	0,4	0,4	3,3	0,4	3,3	0,1	3,2	3,2	3,2	-1,-1	3,1	0,7	0,5	0,5	1,0	1,4	0,6
iteration_1109	0,5	-1,-1	2,3	2,5	1,2	0,3	0,8	4,0	1,4	-1,-1	0,5	4,0	4,0	3,0	4,0	1,3	2,5	0,5	0,5	-1,-1	-1,-1	2,5	2,5	2,0	3,0	3,0	2,3	0,5	3,0	3,0	1,0	4,1	1,0	4,1	1,0	3,0	1,1	5,0	4,5	1,1	1,0	0,1	0,0	-1,-1	0,4	4,2	0,1
iteration_1110	5,0	0,5	5,0	3,3	5,0	2,1	3,0	5,3	4,0	8,0	3,2	-1,-1	0,3	2,3	-1,-1	0,5	5,3	2,0	0,1	2,0	7,0	-1,-1	3,0	0,3	0,5	0,0	0,5	0,3	5,0	5,0	2,0	0,4	-1,-1	2,0	2,0	1,0	2,4	0,4	0,6	2,4	3,1	1,0	-1,-1	3,0	2,0	1,0	3,4
iteration_1111	0,4	4,0	4,3	0,1	0,1	3,2	0,3	4,0	2,0	0,4	0,3	0,3	0,4	-1,-1	4,0	0,5	4,0	3,3	3,3	0,2	5,0	0,4	0,2	0,4	0,3	4,3	4,2	-1,-1	5,0	0,5	0,1	0,4	0,1	1,2	0,4	0,5	0,1	0,1	0,1	1,0	4,0	0,2	3,2	3,2	4,0	3,0	0,3
iteration_1112	-1,-1	3,2	3,0	3,1	3,0	3,0	3,1	3,1	2,0	6,0	4,0	6,0	0,1	-1,-1	3,0	1,2	0,1	1,1	5,0	4,0	-1,-1	6,0	6,0	0,2	3,2	0,2	3,2	3,0	0,5	3,0	-1,-1	2,2	0,4	4,0	0,1	2,0	-1,-1	2,4	0,2	0,6	-1,-1	5,0	2,3	2,3	0,5	2,0	2,0
iteration_1113	-1,-1	0,5	0,1	0,2	0,4	1,1	0,0	0,3	4,0	0,3	2,2	0,0	0,0	2,0	0,0	3,0	0,0	-1,-1	1,0	1,0	4,2	2,0	2,0	0,0	1,0	2,0	2,0	3,0	0,5	5,0	-1,-1	0,5	3,3	2,3	3,2	1,3	0,6	0,5	3,2	3,3	1,3	2,2	2,3	3,0	0,4	2,2	2,3
iteration_1114	0,5	0,4	0,7	0,4	-1,-1	4,1	0,5	2,0	0,4	0,8	2,0	0,8	0,8	5,0	0,8	-1,-1	0,5	4,3	0,4	0,4	-1,-1	1,5	-1,-1	1,5	0,6	0,7	0,8	0,3	0,3	0,5	0,4	0,4	0,5	2,1	0,1	0,6	0,6	0,6	0,6	0,3	2,0	2,0	1,0	1,0	0,5	0,3	1,3
iteration_1115	4,0	4,0	1,0	0,1	1,0	0,2	1,0	0,1	2,2	1,1	3,0	1,0	0,4	-1,-1	1,0	-1,-1	1,0	0,1	0,1	0,1	2,0	0,0	3,0	2,0	1,0	1,0	2,0	3,1	3,0	3,0	-1,-1	1,2	3,0	-1,-1	6,0	5,0	4,0	3,2	4,0	0,2	3,0	4,0	1,0	4,0	2,2	2,3	2,0
iteration_1116	0,5	2,0	2,0	1,2	2,0	0,1	0,2	3,0	0,5	3,0	4,0	3,0	3,0	-1,-1	0,2	1,2	3,0	2,0	0,2	0,0	1,4	4,0	2,0	5,0	0,2	0,2	0,4	0,3	3,0	0,2	1,2	4,1	2,1	0,5	2,1	1,2	2,1	0,2	6,0	4,1	0,5	0,2	0,1	-1,-1	2,1	0,2	2,0
iteration_1117	-1,-1	-1,-1	2,1	4,0	2,0	2,0	5,0	-1,-1	0,2	1,5	2,1	5,0	3,5	5,0	1,5	0,4	1,5	4,0	3,0	3,0	2,2	4,0	-1,-1	0,5	1,1	1,1	1,1	4,0	4,0	0,5	4,0	4,0	2,0	0,4	4,0	3,5	5,0	5,0	5,0	1,0	-1,-1	1,2	4,2	0,2	0,2	0,3	8,0
iteration_1118	2,0	3,0	3,0	0,2	2,0	0,3	2,1	-1,-1	1,3	1,1	0,4	2,1	1,1	-1,-1	0,3	3,0	2,1	0,2	2,1	0,2	0,4	2,4	2,4	0,1	2,0	2,0	2,0	0,5	-1,-1	0,4	0,5	-1,-1	0,5	5,0	0,8	0,4	2,4	0,5	0,2	0,5	0,3	5,4	5,1	0,6	0,4	0,4	2,1
iteration_1119	4,0	0,2	0,2	2,2	-1,-1	4,0	-1,-1	2,0	0,4	2,0	1,3	2,2	0,4	0,3	2,0	2,2	2,2	3,2	-1,-1	3,0	0,4	2,3	0,5	0,4	0,2	0,2	2,2	2,0	2,2	3,0	4,0	0,2	2,2	3,0	4,0	4,0	0,3	2,1	2,1	-1,-1	2,0	5,0	3,0	4,0	0,2	3,2	2,1
iteration_1120	3,0	0,4	3,2	7,0	3,2	4,0	5,0	-1,-1	-1,-1	5,2	2,1	8,0	2,2	1,2	2,2	4,0	8,0	-1,-1	4,0	4,0	3,0	3,1	5,0	0,4	2,0	6,0	4,2	5,0	4,0	0,4	-1,-1	-1,-1	-1,-1	4,0	7,0	2,1	5,2	2,2	2,2	-1,-1	2,2	-1,-1	4,0	-1,-1	2,0	2,0	2,2
iteration_1121	2,1	4,0	2,1	3,2	4,0	3,0	3,1	0,3	2,1	3,1	0,5	3,1	0,2	0,2	0,3	0,4	2,2	2,1	5,0	1,1	2,2	3,5	0,6	3,0	0,3	0,2	-1,-1	-1,-1	3,1	3,0	3,2	4,0	3,0	0,2	0,3	4,0	6,0	4,0	6,0	1,0	5,0	0,2	5,0	5,2	5,0	2,2	3,0
iteration_1122	3,0	0,5	1,4	6,0	1,4	-1,-1	5,0	-1,-1	0,5	3,0	2,0	4,4	-1,-1	0,2	4,4	2,0	5,0	8,0	1,0	4,0	4,3	6,0	0,4	2,1	1,4	5,0	8,0	2,2	5,0	-1,-1	-1,-1	-1,-1	6,0	-1,-1	1,2	6,0	2,1	-1,-1	7,0	2,1	3,2	-1,-1	3,2	0,4	4,1	1,1	0,3
iteration_1123	5,0	0,4	5,2	0,2	0,2	5,0	0,3	0,3	5,0	0,3	1,1	0,3	0,3	0,2	0,3	1,1	-1,-1	2,2	2,1	3,2	0,1	-1,-1	1,2	0,3	1,1	1,1	0,2	0,5	0,1	0,4	0,1	3,0	0,4	3,1	0,1	-1,-1	2,0	2,4	1,4	2,4	4,0	3,0	0,0	-1,-1	0,2	3,0	0,0
iteration_1124	3,0	1,2	3,2	0,5	1,0	-1,-1	3,3	3,2	1,3	0,4	0,5	3,3	3,3	-1,-1	0,5	0,4	3,3	2,3	5,0	5,0	3,3	0,8	0,3	4,0	0,4	0,3	0,3	0,5	0,4	4,0	-1,-1	1,3	0,6	4,0	0,3	4,3	0,6	0,6	0,6	-1,-1	0,5	3,1	0,2	3,1	0,5	-1,-1	0,4
iteration_1125	4,0	4,0	0,0	2,0	0,0	0,4	1,0	1,0	0,5	1,0	1,1	-1,-1	1,0	2,1	1,0	0,5	1,0	-1,-1	0,3	1,3	-1,-1	1,0	1,1	-1,-1	1,4	1,4	1,4	1,0	5,0	-1,-1	5,0	5,0	2,0	4,0	2,0	1,2	2,0	5,0	2,0	5,0	2,3	-1,-1	0,3	0,3	-1,-1	4,1	1,3
iteration_1126	-1,-1	0,3	1,0	1,3	0,3	0,5	0,3	-1,-1	0,4	1,0	1,4	-1,-1	0,3	-1,-1	1,0	2,0	1,3	-1,-1	0,5	0,3	0,3	2,0	-1,-1	0,0	0,5	1,0	3,0	1,2	0,3	1,0	1,3	0,4	0,5	0,4	-1,-1	1,3	0,4	0,4	0,5	0,5	0,1	0,6	-1,-1	0,3	-1,-1	0,0	0,6
iteration_1127	2,0	-1,-1	-1,-1	2,0	1,4	5,0	2,0	2,0	3,0	-1,-1	2,0	1,2	1,2	1,4	-1,-1	1,4	-1,-1	3,0	-1,-1	4,0	-1,-1	0,2	2,2	0,6	2,0	1,4	2,0	2,0	-1,-1	1,0	2,0	2,1	2,0	5,0	2,0	2,0	1,1	3,0	3,0	1,1	3,1	1,0	3,0	3,0	-1,-1	1,0	4,0
iteration_1128	3,2	0,3	0,2	1,0	0,5	0,4	4,0	3,0	5,0	0,3	5,0	4,0	0,3	2,1	-1,-1	2,1	1,3	1,2	3,2	1,2	3,0	4,0	6,0	0,1	0,4	3,0	1,1	0,3	2,0	-1,-1	1,3	0,5	1,0	2,3	1,3	3,0	1,2	1,3	0,2	0,2	1,0	-1,-1	3,0	2,0	0,4	0,7	2,2
iteration_1129	-1,-1	5,0	1,0	1,1	1,0	3,2	2,0	0,1	4,0	0,1	1,4	0,1	1,1	1,2	2,0	0,4	2,0	5,1	1,2	1,2	3,0	0,5	1,1	2,0	1,2	1,2	1,2	1,3	0,4	1,0	0,6	2,2	1,3	2,1	0,6	0,3	2,3	0,5	2,3	-1,-1	4,0	2,3	2,3	4,0	4,0	6,0	-1,-1
iteration_1130	0,3	3,0	2,1	1,4	2,2	3,0	3,0	3,0	0,9	2,4	1,1	1,1	1,1	0,4	0,5	2,2	3,0	1,0	2,0	5,0	2,3	1,1	-1,-1	-1,-1	0,3	0,6	2,4	-1,-1	3,0	0,2	1,4	1,1	1,4	0,3	2,4	1,0	-1,-1	0,5	0,5	1,4	1,3	0,6	1,2	0,7	1,3	0,4	2,0
iteration_1131	0,5	3,2	0,7	1,0	0,2	5,0	1,5	1,2	3,0	0,5	0,3	0,2	1,5	3,2	0,2	4,0	0,2	3,0	4,0	4,0	-1,-1	0,2	0,4	3,2	1,0	3,0	1,0	0,2	2,0	5,0	1,0	4,0	1,0	0,4	-1,-1	4,0	2,0	-1,-1	2,0	2,0	5,0	0,4	4,4	4,0	4,0	1,0	4,0
iteration_1132	1,1	0,5	1,4	0,6	1,1	1,2	1,3	0,7	0,5	1,3	2,1	1,3	0,2	1,1	1,3	5,0	-1,-1	-1,-1	0,5	1,2	0,4	1,1	-1,-1	1,3	3,0	3,3	3,0	0,3	1,3	5,0	0,3	3,1	1,0	0,4	1,0	0,0	0,1	4,0	0,1	0,1	2,0	1,2	2,0	2,0	0,4	0,2	1,0
iteration_1133	0,1	3,1	3,1	1,5	3,0	4,0	3,5	3,5	1,1	0,6	0,3	4,0	3,5	1,3	1,1	1,4	1,1	3,1	-1,-1	0,6	3,1	3,0	3,3	4,0	2,0	0,5	-1,-1	-1,-1	0,5	2,0	0,6	3,1	0,1	0,2	0,1	1,5	0,2	3,0	0,1	3,0	0,3	0,3	0,5	0,5	0,4	0,3	0,3
iteration_1134	5,0	1,3	2,0	0,1	1,3	1,2	-1,-1	1,1	-1,-1	1,1	2,0	1,1	1,1	3,0	1,0	3,0	1,1	2,0	1,2	0,3	1,0	0,3	0,3	4,0	3,0	0,0	3,0	4,1	0,3	2,0	4,0	0,2	0,4	0,5	4,0	1,0	0,4	0,4	0,4	0,4	0,3	0,5	-1,-1	0,0	5,0	2,5	0,6
iteration_1135	2,3	2,3	0,6	3,2	2,3	0,5	0,5	0,5	2,0	3,3	3,0	0,5	3,3	5,0	0,5	4,0	0,5	0,3	0,7	0,4	2,2	3,2	3,3	5,3	2,3	2,2	2,3	0,4	4,0	5,2	3,2	2,0	3,2	-1,-1	-1,-1	6,0	5,0	5,0	0,2	3,0	5,0	1,1	-1,-1	4,1	0,5	0,8	3,0
iteration_1136	2,0	1,1	2,1	-1,-1	2,1	5,0	3,0	1,1	-1,-1	3,0	1,2	0,1	0,1	5,0	0,1	0,1	3,0	6,0	2,0	5,0	0,2	0,3	1,1	1,1	0,1	0,1	-1,-1	0,1	2,0	4,0	1,1	-1,-1	1,1	2,1	-1,-1	3,0	3,0	2,1	2,1	1,2	5,0	1,1	4,0	3,0	0,9	4,0	5,0
iteration_1137	2,0	0,5	1,2	4,0	1,3	0,2	0,2	5,0	5,0	4,2	-1,-1	4,2	4,2	4,0	1,0	0,2	4,2	-1,-1	0,1	0,3	1,0	4,1	4,2	2,2	1,2	-1,-1	1,0	4,1	0,4	-1,-1	4,4	0,5	0,1	2,2	4,4	4,2	0,3	0,3	0,1	0,2	0,5	6,0	4,3	4,3	2,0	2,0	4,0
iteration_1138	-1,-1	4,1	8,0	5,2	4,1	4,0	4,2	4,2	3,2	9,0	3,0	9,0	4,2	0,4	9,0	2,0	9,0	2,2	2,2	6,0	0,4	6,0	5,0	4,2	4,0	-1,-1	5,0	2,2	5,0	1,3	2,0	5,0	-1,-1	2,3	7,0	1,0	5,2	-1,-1	5,0	5,0	2,0	2,3	0,3	2,3	3,0	4,0	5,0
iteration_1139	0,2	0,4	0,2	0,4	0,4	5,0	0,1	-1,-1	5,0	-1,-1	0,5	0,3	0,3	5,0	0,1	0,2	0,3	5,1	5,0	0,1	0,1	0,2	0,3	4,0	0,1	0,2	0,1	1,3	2,1	2,3	0,4	4,0	0,4	0,5	1,1	2,3	2,1	2,1	2,1	2,3	2,0	0,5	1,1	-1,-1	-1,-1	1,1	3,0
iteration_1140	0,2	-1,-1	0,1	0,6	-1,-1	-1,-1	0,6	0,1	4,0	0,2	0,3	0,2	0,6	4,1	0,1	1,2	0,6	3,5	2,5	3,1	5,1	0,1	0,1	4,5	-1,-1	0,2	1,1	1,1	0,5	0,5	-1,-1	0,5	0,1	0,3	-1,-1	-1,-1	0,4	0,1	0,2	0,1	2,1	0,0	2,0	0,1	0,2	0,1	0,0
iteration_1141	-1,-1	0,5	0,5	0,3	0,5	4,0	0,5	0,4	3,2	0,3	-1,-1	0,5	0,5	4,0	-1,-1	0,2	0,3	0,3	-1,-1	0,4	3,2	0,3	0,7	1,3	0,3	0,2	0,2	1,2	0,2	2,0	0,3	1,0	0,3	-1,-1	0,3	1,2	-1,-1	0,1	1,1	1,2	0,5	1,2	1,1	1,4	1,3	1,3	1,1
iteration_1142	-1,-1	3,0	2,0	1,0	7,0	3,0	2,0	1,0	5,0	2,0	2,1	0,0	1,0	0,2	1,0	0,4	2,0	2,0	3,0	-1,-1	6,0	2,0	2,0	1,1	1,0	1,4	0,4	2,0	0,5	0,2	1,5	-1,-1	-1,-1	1,3	1,0	1,0	4,0	5,0	-1,-1	5,0	2,3	1,0	-1,-1	3,0	3,0	2,3	2,0
iteration_1143	4,0	5,0	3,0	-1,-1	6,0	0,4	3,0	4,0	-1,-1	4,0	1,2	4,0	3,0	5,0	3,0	0,4	3,0	1,1	2,1	1,1	3,0	3,0	3,0	2,0	1,2	1,2	2,2	2,1	2,1	4,0	2,1	2,0	2,1	0,2	2,1	4,0	3,0	1,1	3,0	3,0	0,5	0,2	0,6	0,6	4,0	4,1	5,0
iteration_1144	3,0	4,0	2,0	0,1	2,0	3,2	1,1	1,1	0,5	5,0	4,0	1,0	1,0	0,4	1,1	5,0	1,0	4,0	4,0	1,2	1,5	3,0	2,0	0,3	3,1	4,0	2,1	0,2	0,4	4,0	0,3	3,2	-1,-1	0,1	0,1	2,2	3,0	3,0	0,2	3,0	0,5	0,2	0,1	0,6	1,4	0,4	3,1
iteration_1145	0,2	3,1	-1,-1	2,3	3,2	0,4	0,5	-1,-1	2,0	0,5	0,2	2,1	0,4	5,0	2,1	2,2	0,5	0,4	0,5	0,5	-1,-1	-1,-1	2,1	4,1	2,2	2,2	4,0	2,3	0,3	1,1	2,0	-1,-1	2,3	1,3	0,4	-1,-1	0,8	0,3	2,5	2,5	0,2	3,0	1,0	2,0	2,0	1,3	0,5
iteration_1146	0,3	2,3	0,4	3,0	0,1	3,1	1,3	2,3	-1,-1	2,3	2,0	1,3	1,3	2,2	2,3	5,0	1,1	4,0	0,4	1,1	2,4	2,0	1,3	1,2	4,0	4,0	2,3	1,0	5,0	0,4	3,0	3,0	4,0	0,5	2,0	0,1	3,0	2,0	5,0	5,0	0,5	0,3	0,3	0,2	0,4	0,5	2,3
iteration_1147	3,0	0,4	1,4	0,2	2,4	0,2	2,3	0,6	5,0	0,6	4,1	1,0	1,0	-1,-1	1,0	0,4	1,0	0,6	0,0	0,0	5,4	0,1	5,0	1,0	-1,-1	1,2	0,2	0,5	0,3	1,1	0,5	0,4	0,2	0,5	0,6	0,4	0,3	0,3	0,3	0,3	-1,-1	0,6	0,3	0,5	1,4	1,3	0,3
iteration_1148	0,5	0,1	0,3	5,1	0,3	3,0	0,3	0,3	3,2	5,2	0,4	-1,-1	0,3	5,0	0,2	3,0	0,2	-1,-1	1,1	2,1	0,3	0,3	0,3	2,2	0,1	0,1	0,1	5,0	0,2	2,0	0,1	2,0	0,1	1,0	5,1	1,1	0,1	0,0	2,1	0,0	-1,-1	10,0	6,0	6,0	0,5	0,4	5,1
iteration_1149	4,0	1,4	3,0	2,0	2,4	2,3	4,0	4,0	4,0	1,0	0,4	1,0	1,0	5,0	-1,-1	0,4	4,0	-1,-1	4,0	2,3	6,0	1,2	0,2	0,0	1,2	0,2	1,2	0,3	2,3	1,3	0,2	2,2	2,0	-1,-1	0,3	1,0	2,0	2,0	4,0	2,2	0,1	0,5	0,4	0,2	-1,-1	-1,-1	2,3
iteration_1150	0,5	2,0	0,0	-1,-1	2,5	2,1	3,0	0,2	0,3	0,2	0,5	0,2	0,2	1,3	0,2	3,0	3,0	-1,-1	3,1	2,0	0,3	0,7	2,0	0,3	1,2	2,2	1,0	-1,-1	3,0	4,0	3,3	2,0	0,3	0,3	0,3	5,0	1,0	1,3	1,3	1,3	3,0	0,5	1,3	2,3	-1,-1	0,3	1,3
iteration_1151	3,1	0,2	0,3	2,2	3,2	0,5	0,3	2,2	3,0	2,2	0,2	2,1	2,2	2,1	0,4	-1,-1	2,2	0,4	0,3	0,3	2,2	2,0	2,0	2,1	0,2	0,2	0,6	2,3	0,2	0,5	2,0	2,2	0,3	1,3	-1,-1	0,0	0,2	2,3	0,2	0,5	0,4	2,3	0,5	0,5	5,0	1,0	0,2
iteration_1152	-1,-1	4,1	0,1	-1,-1	2,1	4,0	0,5	0,5	0,5	0,6	4,0	0,5	-1,-1	0,4	0,5	0,5	0,6	3,0	3,0	1,5	0,8	0,0	4,0	0,3	-1,-1	0,5	0,10	0,5	0,7	0,4	0,10	3,1	0,0	0,4	0,0	0,5	0,1	0,1	0,1	0,1	4,0	0,4	-1,-1	2,4	1,1	1,0	2,0
iteration_1153	4,0	4,0	4,0	0,2	2,0	2,2	3,0	1,0	7,0	3,2	-1,-1	-1,-1	1,2	0,4	3,2	1,4	1,0	-1,-1	2,0	0,2	1,3	1,3	0,2	0,3	4,0	1,2	4,0	0,5	0,3	0,4	-1,-1	3,2	-1,-1	0,5	0,6	-1,-1	3,5	0,3	3,1	0,3	2,3	0,8	2,5	2,3	2,3	0,5	2,5
iteration_1154	-1,-1	3,0	5,0	3,0	-1,-1	4,0	4,0	4,0	3,0	4,0	3,1	4,0	3,0	0,5	3,0	0,5	4,0	0,5	4,0	4,0	5,0	2,1	2,1	1,4	1,2	2,3	-1,-1	1,4	-1,-1	4,0	-1,-1	2,0	-1,-1	-1,-1	1,4	2,0	2,4	0,4	2,4	1,0	4,0	3,0	6,0	5,0	2,3	4,0	2,4
iteration_1155	3,1	4,0	2,1	0,5	5,0	0,5	2,4	0,5	-1,-1	0,5	0,4	0,5	2,1	-1,-1	0,2	0,3	2,1	0,7	0,7	2,3	0,4	0,6	0,6	2,1	0,3	0,2	-1,-1	0,5	3,1	2,1	3,4	2,0	3,4	0,5	3,4	3,1	3,0	2,4	5,0	4,0	4,1	0,6	0,5	-1,-1	0,5	0,8	3,4
iteration_1156	2,0	1,2	1,0	2,3	0,2	4,0	2,0	3,0	4,0	1,3	0,4	2,0	1,3	3,1	2,0	5,0	2,0	1,0	5,0	3,0	6,0	2,3	0,3	1,1	3,0	3,0	1,0	0,3	4,0	0,2	6,0	0,3	2,3	3,0	2,0	0,5	0,3	2,3	0,3	2,3	5,0	5,0	-1,-1	3,0	1,1	1,0	2,0
iteration_1157	3,0	0,5	2,2	2,3	1,3	0,5	2,3	4,0	0,3	-1,-1	0,5	4,0	2,3	1,2	2,3	1,2	0,5	0,3	2,0	-1,-1	2,3	2,5	-1,-1	2,2	2,2	1,3	3,0	-1,-1	4,0	5,0	2,3	2,3	3,2	1,2	2,2	2,0	-1,-1	3,3	0,5	5,0	3,1	3,0	4,0	2,1	0,4	0,6	1,3
iteration_1158	4,1	1,4	0,5	0,6	4,4	3,0	0,4	0,7	0,3	0,7	0,2	0,4	0,7	0,3	0,7	0,4	0,4	1,3	2,1	2,3	-1,-1	0,4	0,4	0,6	0,6	0,5	0,5	0,4	1,3	0,5	1,1	0,5	0,6	0,4	0,6	0,5	0,4	0,4	0,4	0,7	1,3	-1,-1	1,1	0,6	2,2	2,3	0,2
iteration_1159	3,2	2,0	0,0	4,0	5,0	0,2	2,0	0,2	2,0	-1,-1	1,0	4,2	4,2	5,0	4,2	4,0	2,0	2,2	2,0	-1,-1	0,2	5,0	4,0	5,0	5,0	1,2	5,0	0,5	4,0	2,0	-1,-1	5,0	-1,-1	3,0	0,5	1,0	2,5	3,5	-1,-1	2,5	4,1	2,5	4,5	-1,-1	2,2	1,2	0,10
iteration_1160	4,1	0,3	0,4	1,0	4,3	0,4	0,1	1,3	3,0	1,3	5,0	0,3	1,1	0,1	0,3	0,4	1,1	0,3	0,1	0,2	2,0	0,3	5,0	0,2	0,1	0,6	0,1	5,0	3,0	1,0	4,0	4,0	4,0	2,0	4,0	0,0	5,0	3,0	3,0	-1,-1	4,1	1,0	-1,-1	4,0	2,0	2,0	-1,-1
iteration_1161	2,0	4,0	3,0	2,0	1,0	0,4	3,0	2,0	3,2	2,0	4,0	0,3	3,0	0,4	2,0	4,1	3,0	2,1	1,1	1,3	1,2	-1,-1	3,0	-1,-1	5,0	5,0	5,0	2,0	4,0	0,5	4,0	4,0	4,0	0,4	4,0	3,0	1,0	3,0	1,0	5,0	0,5	3,1	-1,-1	3,4	4,0	1,3	-1,-1
iteration_1162	0,3	1,2	1,1	3,4	1,2	4,0	3,1	0,5	0,4	4,0	5,0	0,5	3,1	0,5	0,5	4,0	0,5	-1,-1	3,1	1,1	0,3	0,1	5,4	3,0	4,4	0,1	4,1	5,0	0,5	2,0	-1,-1	4,0	2,1	1,4	5,2	-1,-1	1,1	5,0	1,1	1,1	2,0	1,1	1,1	2,0	2,1	1,1	1,1
iteration_1163	4,1	0,3	0,4	0,7	0,4	-1,-1	0,6	0,5	2,0	0,6	0,3	0,5	0,5	4,0	0,5	1,0	-1,-1	1,5	-1,-1	0,7	1,2	1,1	0,5	2,3	1,2	1,3	0,2	0,5	0,5	0,3	0,7	5,0	0,7	2,0	0,8	0,2	5,2	0,2	5,5	5,2	2,1	0,3	2,3	2,0	3,0	5,0	2,2
iteration_1164	5,0	0,4	3,1	-1,-1	2,1	5,0	3,1	0,2	2,3	6,0	2,3	0,2	6,0	4,0	3,1	0,3	3,1	5,1	5,1	0,1	2,1	0,4	2,1	6,0	3,3	-1,-1	0,1	3,1	5,0	0,4	3,1	4,0	0,2	2,0	0,2	3,2	2,1	2,1	2,1	2,1	4,1	2,1	2,1	-1,-1	3,0	5,0	2,1
iteration_1165	0,5	0,4	0,3	0,2	0,3	1,2	0,2	0,3	0,3	0,5	0,3	-1,-1	0,5	4,1	0,2	3,2	0,3	1,2	1,0	0,2	-1,-1	0,5	0,2	0,3	0,2	3,2	0,2	-1,-1	4,0	3,1	0,2	4,1	0,2	0,4	4,2	-1,-1	4,0	0,3	0,1	4,2	0,4	0,3	0,3	0,3	2,0	1,1	0,1
iteration_1166	0,5	2,0	-1,-1	3,0	-1,-1	4,0	2,0	3,0	0,3	2,0	0,5	-1,-1	2,0	4,0	2,0	0,5	2,0	3,0	-1,-1	3,0	1,2	1,0	1,5	-1,-1	1,1	1,4	1,1	1,4	2,3	1,1	1,3	2,2	1,3	0,4	1,3	2,0	0,5	1,2	2,3	2,3	0,2	1,3	1,2	1,2	2,2	2,3	-1,-1
iteration_1167	5,0	0,3	4,2	2,0	1,2	2,0	2,2	2,2	3,2	0,2	-1,-1	6,0	4,0	5,0	0,2	0,3	4,0	-1,-1	2,0	0,2	5,0	4,0	-1,-1	5,0	0,2	0,2	0,4	-1,-1	-1,-1	4,1	2,0	1,3	3,0	0,5	2,0	6,0	1,0	1,0	2,3	-1,-1	3,0	2,5	2,0	3,5	2,0	2,0	3,0
iteration_1168	3,0	3,0	-1,-1	1,2	3,0	0,5	-1,-1	-1,-1	0,5	3,0	2,0	2,2	5,2	0,3	3,0	-1,-1	3,0	2,3	2,2	1,3	2,1	0,2	0,2	1,0	4,0	3,0	4,0	0,3	4,0	0,5	3,2	1,2	1,1	0,1	1,1	-1,-1	-1,-1	2,0	2,0	0,3	5,0	1,1	4,0	3,1	2,0	-1,-1	3,2
iteration_1169	0,4	0,4	0,6	2,3	0,4	1,1	2,3	2,3	0,3	2,3	5,0	0,6	2,3	0,4	2,3	0,5	-1,-1	-1,-1	3,0	-1,-1	2,3	2,3	3,3	2,4	2,0	4,3	2,0	4,0	0,3	2,1	2,3	-1,-1	2,0	4,0	2,3	4,0	0,0	5,0	3,0	2,0	4,0	4,0	6,0	6,0	0,3	2,3	4,0
iteration_1170	0,5	0,5	0,5	2,0	0,2	0,5	2,1	0,1	0,5	0,1	4,0	2,4	2,1	2,3	2,1	1,3	2,1	0,1	2,0	0,1	0,0	4,0	4,0	2,3	-1,-1	1,4	3,0	5,0	2,0	2,0	-1,-1	2,0	0,0	1,3	7,0	2,0	1,0	1,0	-1,-1	1,0	0,3	6,0	1,2	-1,-1	0,4	-1,-1	2,0
iteration_1171	0,3	2,0	2,3	3,1	2,3	-1,-1	5,0	5,0	1,0	2,1	3,1	0,4	0,4	3,1	-1,-1	0,3	0,4	2,2	1,0	5,0	2,0	0,4	3,1	0,4	0,4	0,3	0,2	3,1	0,2	-1,-1	0,2	0,5	0,2	0,3	0,2	0,2	0,3	0,3	0,4	0,3	0,5	0,3	0,2	0,7	-1,-1	0,2	0,1
iteration_1172	0,5	1,4	1,4	-1,-1	0,5	0,4	1,4	1,1	0,3	1,1	1,4	1,4	1,4	0,3	0,5	0,2	3,0	1,1	1,1	0,7	0,4	1,4	1,4	0,7	-1,-1	0,5	0,5	1,4	1,1	0,1	1,1	-1,-1	1,1	5,0	2,0	1,1	1,1	0,2	1,1	1,1	1,4	3,0	2,0	1,4	4,0	3,0	1,1
iteration_1173	0,3	4,0	2,3	1,0	2,3	2,3	1,3	2,0	-1,-1	1,3	1,3	2,0	3,0	5,0	0,3	3,2	0,3	1,3	5,0	2,3	0,2	-1,-1	3,0	4,0	3,3	3,3	3,0	-1,-1	0,4	-1,-1	1,0	-1,-1	0,2	1,0	1,0	0,2	0,5	0,5	0,3	0,3	2,1	2,0	1,1	1,1	3,2	1,2	1,3
iteration_1174	0,5	1,3	0,3	2,0	1,0	0,4	0,3	2,3	2,2	0,3	2,0	0,0	0,0	0,2	0,3	0,2	0,3	0,3	0,7	0,0	-1,-1	1,0	1,0	0,2	0,4	0,4	0,1	5,0	4,0	4,0	7,0	3,1	7,0	4,0	7,0	4,0	2,1	2,1	2,1	5,0	4,0	5,0	-1,-1	3,0	5,0	-1,-1	3,1
iteration_1175	2,0	5,0	6,0	4,0	6,0	2,2	1,0	1,0	4,0	1,0	0,5	9,0	1,0	0,1	5,0	1,3	5,0	2,0	2,0	0,2	0,0	5,0	5,0	2,0	6,0	1,0	6,0	4,1	2,0	1,3	4,0	2,1	6,0	0,2	2,1	5,0	2,1	2,1	4,0	2,1	3,0	0,1	3,1	3,0	0,2	0,2	0,2
iteration_1176	-1,-1	4,0	4,0	0,1	5,0	4,0	-1,-1	0,1	0,5	2,1	0,5	2,0	2,1	0,4	2,0	4,0	2,0	6,0	0,0	6,0	2,0	2,2	2,3	0,4	3,0	5,0	3,0	2,1	0,2	4,0	2,2	0,4	0,3	-1,-1	0,3	-1,-1	0,6	0,1	0,5	0,2	-1,-1	0,3	2,1	1,1	0,4	3,0	2,4
iteration_1177	5,0	0,3	-1,-1	0,4	1,1	0,5	1,2	0,3	3,2	2,0	0,3	0,3	0,3	0,5	0,3	0,5	1,2	0,2	1,0	0,2	3,1	0,4	-1,-1	0,2	0,7	0,6	0,6	0,4	0,5	0,5	0,5	0,1	-1,-1	-1,-1	0,4	0,7	0,2	0,2	0,3	0,2	0,5	0,5	0,3	0,3	0,5	0,7	0,2
iteration_1178	0,2	0,3	0,1	8,0	0,1	4,0	4,0	4,1	5,0	4,1	5,0	4,1	4,1	0,5	4,0	0,2	4,0	3,0	7,0	7,0	4,1	0,1	9,0	0,5	4,1	0,1	4,1	-1,-1	3,0	0,5	8,0	2,0	8,0	4,0	4,0	4,5	-1,-1	5,0	5,0	-1,-1	2,0	4,0	4,0	4,0	0,3	-1,-1	4,0
iteration_1179	5,0	2,1	5,0	3,3	4,0	0,2	-1,-1	3,3	2,0	0,1	2,2	2,3	2,3	0,2	2,3	3,2	2,3	0,4	0,4	0,4	1,3	2,2	2,3	2,2	2,2	2,2	3,3	5,0	0,4	2,0	3,1	-1,-1	-1,-1	4,0	3,3	4,0	6,0	-1,-1	2,1	2,1	2,0	3,3	4,0	4,0	0,5	3,1	4,0
iteration_1180	0,5	0,1	0,4	3,0	0,3	0,4	2,3	1,1	1,2	1,3	0,5	2,3	1,3	0,3	1,3	2,0	2,3	7,0	0,3	0,3	0,3	0,6	0,6	0,5	2,0	1,3	1,3	3,0	4,0	0,2	4,0	0,2	4,0	1,2	4,0	2,2	2,1	2,1	2,1	2,1	0,3	3,0	1,1	-1,-1	1,2	1,2	3,0
iteration_1181	-1,-1	-1,-1	1,2	6,0	1,3	0,5	4,2	5,0	0,3	4,2	0,2	2,2	2,2	0,2	2,2	-1,-1	4,2	0,2	-1,-1	0,7	1,0	0,4	2,2	2,0	5,0	5,0	3,2	5,0	-1,-1	1,1	3,0	0,4	6,0	1,3	-1,-1	3,0	4,2	4,2	4,2	2,2	-1,-1	3,0	2,2	0,3	0,4	-1,-1	6,0
iteration_1182	5,0	1,1	3,1	0,4	2,1	0,5	-1,-1	0,2	4,1	0,4	3,0	3,1	3,3	2,0	0,4	0,1	0,4	-1,-1	0,6	0,6	4,1	2,1	5,0	1,3	0,2	0,3	0,4	0,2	0,4	0,5	0,4	1,0	0,2	1,3	0,4	0,1	0,1	1,1	1,1	0,1	2,0	1,3	-1,-1	0,3	2,0	3,0	0,4
iteration_1183	0,5	0,4	0,5	0,5	0,5	4,0	-1,-1	0,3	-1,-1	0,4	3,0	0,6	-1,-1	0,3	0,4	1,0	0,7	-1,-1	3,2	3,2	5,5	1,2	2,4	0,4	1,1	1,3	0,1	0,4	3,1	2,3	3,0	1,4	0,5	3,2	3,4	3,3	1,4	0,8	1,4	1,4	4,0	3,4	1,4	4,0	2,0	3,0	1,4
iteration_1184	3,1	-1,-1	5,0	0,2	6,0	0,2	2,2	3,2	-1,-1	2,2	0,5	2,2	-1,-1	0,4	3,0	0,5	2,0	-1,-1	0,2	0,4	3,1	2,0	2,0	-1,-1	5,0	0,5	3,5	5,0	0,5	0,2	5,2	2,0	0,3	4,0	0,3	0,3	-1,-1	-1,-1	2,3	0,0	-1,-1	4,3	7,0	0,3	0,3	0,3	5,0
iteration_1185	0,3	0,4	0,4	-1,-1	0,1	1,4	0,2	0,4	-1,-1	0,4	0,2	0,4	0,2	1,4	-1,-1	0,4	0,4	1,1	0,5	1,1	0,6	0,2	0,4	0,5	-1,-1	0,2	0,2	0,2	2,3	4,0	0,4	2,0	2,1	0,5	2,1	1,3	3,0	1,1	3,0	-1,-1	-1,-1	2,0	0,1	2,0	0,3	0,5	-1,-1
iteration_1186	0,4	0,3	-1,-1	0,5	-1,-1	3,2	-1,-1	0,8	5,0	0,3	5,0	0,6	0,3	2,1	0,1	2,3	0,1	0,7	3,1	-1,-1	1,5	1,5	4,5	2,0	2,1	2,0	0,4	-1,-1	0,5	0,4	0,4	3,0	-1,-1	0,2	0,5	0,7	0,4	3,4	0,5	3,5	5,0	3,5	5,0	-1,-1	0,5	3,1	2,4
iteration_1187	0,3	0,2	0,4	3,2	0,1	0,4	3,1	0,3	3,0	3,3	5,0	3,1	4,0	1,2	0,3	0,2	3,3	0,1	0,1	0,1	1,1	3,0	0,1	3,2	0,3	0,2	0,2	3,1	0,2	0,3	0,1	1,3	0,1	0,2	0,1	0,3	0,3	0,3	0,3	0,3	0,3	0,1	-1,-1	0,3	0,4	0,3	0,4
iteration_1188	-1,-1	2,0	1,4	-1,-1	-1,-1	0,4	0,4	0,6	-1,-1	0,0	1,2	1,2	1,0	2,1	0,6	3,1	1,2	0,2	0,2	0,6	3,4	1,2	0,4	2,0	3,4	3,4	3,4	1,2	-1,-1	-1,-1	4,2	0,5	1,0	0,5	1,0	2,2	1,3	0,3	0,2	1,2	1,2	0,1	0,3	0,3	4,0	1,1	1,1
iteration_1189	4,1	0,2	-1,-1	4,0	0,3	3,0	4,0	-1,-1	1,4	4,0	0,2	0,0	4,0	2,0	4,0	0,3	4,0	5,0	-1,-1	5,0	5,0	0,2	0,0	4,0	4,1	4,1	0,2	0,4	4,0	0,4	4,4	1,4	0,4	0,5	0,0	-1,-1	0,8	0,8	1,0	0,4	0,4	0,5	0,1	0,3	-1,-1	0,0	0,4
iteration_1190	1,4	-1,-1	4,0	0,5	2,0	0,4	1,2	3,2	4,0	1,3	5,0	1,2	3,2	0,5	3,3	0,5	-1,-1	0,2	1,0	1,4	-1,-1	6,0	5,2	-1,-1	3,0	0,8	0,3	0,3	0,4	5,0	0,5	3,0	0,2	2,3	0,2	3,2	0,2	3,2	3,0	5,2	4,0	2,0	0,0	4,0	2,2	2,2	0,2
iteration_1191	0,4	5,0	1,0	0,3	1,4	1,0	0,3	0,3	2,3	0,0	0,5	0,3	1,3	1,1	0,3	4,0	0,0	1,3	0,0	0,0	2,0	0,6	0,2	1,1	-1,-1	-1,-1	2,0	0,3	0,3	0,3	-1,-1	5,0	0,0	2,0	0,0	0,2	0,0	-1,-1	5,0	0,0	3,2	0,0	3,0	0,2	2,3	4,0	8,0
iteration_1192	4,0	-1,-1	1,1	1,0	1,2	0,2	1,0	2,0	0,5	2,0	1,2	0,1	2,0	5,0	1,0	2,3	1,1	0,0	-1,-1	1,0	1,3	1,1	0,3	3,0	1,3	0,3	4,0	3,0	5,0	0,4	4,0	1,3	4,0	-1,-1	1,0	1,2	3,3	-1,-1	2,0	2,0	2,3	1,1	2,1	3,0	4,0	-1,-1	3,1
iteration_1193	5,0	0,5	-1,-1	0,1	2,5	1,3	0,5	0,5	2,1	3,1	2,0	3,0	0,5	-1,-1	0,5	4,0	-1,-1	0,3	0,3	0,8	0,1	1,0	1,0	4,0	2,5	2,0	0,2	0,2	2,0	4,0	2,1	3,0	0,1	4,0	2,1	-1,-1	3,1	-1,-1	0,1	0,1	5,0	3,1	5,1	8,0	4,0	4,0	-1,-1
iteration_1194	0,5	0,4	0,6	0,5	0,8	0,1	0,2	0,9	-1,-1	-1,-1	0,5	0,5	0,9	-1,-1	-1,-1	0,4	0,6	0,2	0,1	-1,-1	2,4	0,5	0,2	0,7	0,7	4,2	0,7	1,4	-1,-1	-1,-1	0,5	1,3	1,1	4,0	1,3	0,6	1,3	2,0	1,1	1,1	2,3	5,0	4,3	3,0	3,0	4,0	-1,-1
iteration_1195	0,1	2,0	1,0	-1,-1	1,1	0,4	5,0	0,2	0,5	5,0	0,5	5,0	1,2	2,0	4,0	1,1	0,2	1,0	-1,-1	4,4	0,2	4,1	1,1	2,2	4,1	5,0	4,1	5,0	-1,-1	0,5	6,0	4,0	0,0	2,0	4,2	-1,-1	2,0	3,2	2,0	2,0	1,1	1,2	0,3	0,3	-1,-1	3,0	1,2
iteration_1196	0,5	0,2	0,0	2,4	0,5	3,0	0,4	-1,-1	-1,-1	0,4	2,0	0,4	2,0	0,5	0,4	2,0	0,4	1,0	2,0	1,4	5,0	1,0	1,0	2,5	2,0	2,0	-1,-1	1,4	-1,-1	0,5	2,4	0,5	3,0	-1,-1	3,0	0,5	1,3	2,2	2,2	2,2	4,1	4,0	1,4	2,1	2,3	2,3	4,3
iteration_1197	1,4	2,0	0,4	0,0	0,4	0,2	0,0	0,4	0,1	0,4	4,0	0,0	0,0	0,0	0,0	1,2	-1,-1	-1,-1	-1,-1	0,1	0,0	1,0	-1,-1	2,0	0,2	0,2	0,2	-1,-1	0,3	0,2	4,0	-1,-1	4,0	-1,-1	0,0	0,2	7,0	3,0	-1,-1	-1,-1	2,1	2,0	0,1	0,1	4,0	-1,-1	4,1
iteration_1198	1,4	1,4	-1,-1	1,2	2,0	2,0	1,2	1,2	3,0	-1,-1	2,3	-1,-1	1,4	3,0	2,0	5,0	2,0	0,2	0,2	1,0	-1,-1	2,4	2,2	-1,-1	3,0	4,0	4,0	3,2	3,0	4,0	2,2	0,2	-1,-1	4,0	1,2	-1,-1	0,4	1,2	1,2	1,2	-1,-1	4,0	1,0	0,2	5,0	1,0	0,2
iteration_1199	0,4	2,3	0,3	0,1	2,4	-1,-1	0,0	0,4	2,2	0,4	0,2	-1,-1	0,3	4,0	0,3	-1,-1	0,4	1,0	-1,-1	2,0	2,1	0,0	0,2	2,0	0,5	0,2	0,5	0,3	5,0	5,0	0,1	1,3	5,2	3,0	5,2	-1,-1	1,2	6,0	6,0	6,0	4,0	1,2	0,2	0,2	0,2	2,1	0,4
iteration_1200	3,0	1,4	1,4	1,0	2,4	0,3	0,4	2,0	2,0	1,4	0,4	1,4	-1,-1	0,3	1,0	2,1	2,0	0,2	0,6	0,2	1,0	0,6	-1,-1	1,2	2,0	2,0	0,1	0,5	1,2	2,1	1,5	3,0	0,7	0,4	0,7	-1,-1	2,5	2,2	0,3	1,5	0,2	0,3	0,2	0,2	0,5	0,3	0,6
iteration_1201	0,1	4,0	4,1	0,5	-1,-1	5,0	0,2	4,1	0,3	4,4	1,2	0,5	-1,-1	0,5	4,1	0,5	4,4	4,1	4,1	-1,-1	0,2	-1,-1	0,6	0,1	4,3	0,4	0,3	-1,-1	3,1	1,1	3,4	-1,-1	0,0	4,0	-1,-1	4,0	3,0	-1,-1	3,0	3,0	2,2	1,0	0,2	1,2	4,0	4,0	1,0
iteration_1202	3,2	2,0	1,2	4,3	1,2	0,5	0,5	1,3	0,5	1,3	5,0	0,5	4,2	2,1	1,3	1,0	5,0	0,6	0,4	0,5	1,0	3,3	2,2	-1,-1	2,0	0,3	0,3	-1,-1	5,0	3,2	1,3	-1,-1	5,4	-1,-1	2,0	4,0	1,1	1,1	2,0	1,1	4,1	1,0	5,0	-1,-1	5,0	-1,-1	4,1
iteration_1203	2,2	-1,-1	2,2	1,1	2,2	1,4	3,0	2,1	0,5	0,3	-1,-1	3,0	3,0	4,0	1,2	5,0	3,0	1,4	2,0	2,0	2,5	1,0	1,2	-1,-1	1,2	1,2	-1,-1	2,0	2,1	0,3	3,0	2,1	3,0	3,0	1,1	-1,-1	2,1	3,0	2,1	1,1	2,0	1,1	2,0	2,0	0,4	1,1	3,0
iteration_1204	-1,-1	0,2	0,3	0,3	0,3	1,4	0,2	0,5	5,0	0,4	5,0	-1,-1	0,1	0,4	0,1	1,4	0,1	-1,-1	0,6	0,4	2,3	4,0	4,2	0,1	1,0	1,1	1,1	1,3	4,0	-1,-1	4,3	0,4	0,3	0,5	0,3	0,3	0,2	0,5	0,2	0,5	0,2	0,6	-1,-1	0,5	1,2	0,4	0,5
iteration_1205	1,4	5,0	3,3	2,0	1,4	5,0	2,0	2,0	1,4	2,0	2,1	2,0	2,0	1,2	2,0	0,4	2,0	3,0	3,0	4,0	1,4	3,0	3,0	1,2	1,4	1,0	1,4	1,4	2,0	0,4	1,4	5,0	1,4	3,1	2,0	0,8	5,4	5,4	0,4	6,0	0,3	1,1	1,2	0,2	2,1	0,2	-1,-1
iteration_1206	0,5	3,1	3,5	2,3	3,0	5,0	0,8	0,8	-1,-1	5,0	-1,-1	0,8	2,5	5,0	3,3	3,0	5,0	1,3	4,5	1,3	-1,-1	1,5	1,3	5,0	0,3	5,0	2,3	4,0	-1,-1	3,1	2,0	4,0	2,3	0,2	2,0	3,0	3,3	1,3	1,3	3,0	4,1	0,2	4,0	0,1	0,3	0,3	4,3
iteration_1207	1,1	0,2	0,3	0,2	1,1	3,0	0,2	0,4	1,2	0,4	1,1	0,1	0,1	0,4	0,2	2,0	0,1	1,0	2,0	2,0	1,2	0,1	0,2	0,2	0,2	0,0	2,2	0,4	0,4	0,4	0,2	0,1	0,6	3,1	0,6	0,3	0,3	0,3	0,4	0,4	5,0	3,4	3,0	0,4	1,4	3,4	0,2
iteration_1208	3,1	5,0	6,0	2,2	2,1	3,1	5,0	5,0	3,0	3,2	4,0	5,0	3,2	-1,-1	3,2	2,2	3,2	2,1	3,1	5,0	4,0	2,0	6,0	3,3	0,4	0,4	5,0	5,0	5,0	2,1	2,2	0,1	3,2	5,0	2,2	2,2	0,2	3,0	0,2	3,0	0,2	1,2	0,3	0,3	0,5	1,0	0,3
iteration_1209	0,2	3,1	4,0	3,2	3,0	4,0	0,4	3,2	4,0	3,2	5,0	6,0	3,2	1,1	3,2	5,0	6,0	-1,-1	2,2	2,2	1,2	6,0	6,0	3,1	6,0	3,2	3,2	4,0	0,4	0,5	-1,-1	2,0	3,2	0,5	3,2	1,0	1,2	-1,-1	1,2	4,0	3,0	0,6	1,2	1,2	0,3	0,7	0,4
iteration_1210	0,4	4,0	4,1	0,6	4,3	-1,-1	0,4	0,6	0,5	4,3	4,0	0,4	4,3	5,0	4,3	3,0	4,3	-1,-1	0,4	0,2	-1,-1	4,3	4,3	-1,-1	3,3	3,3	4,0	1,3	0,5	4,0	1,3	2,3	1,3	0,4	1,2	3,0	0,6	1,3	2,3	2,3	0,5	0,5	0,2	0,7	0,4	0,7	-1,-1
iteration_1211	1,3	1,2	2,0	1,5	-1,-1	2,3	2,0	2,0	0,4	-1,-1	-1,-1	2,0	2,0	2,0	2,0	5,0	2,0	1,3	1,3	1,3	1,1	3,0	3,0	3,0	2,0	5,0	5,0	1,3	0,5	0,4	1,5	3,0	0,3	0,2	1,5	1,0	1,0	2,3	4,3	2,0	0,0	0,7	0,5	0,2	3,0	1,2	1,5
iteration_1212	3,0	2,0	4,0	4,0	-1,-1	5,0	4,0	2,0	2,0	4,0	4,0	2,0	-1,-1	2,1	-1,-1	-1,-1	2,0	2,0	2,0	5,0	2,0	2,0	4,0	5,0	3,5	3,5	-1,-1	5,0	3,1	5,0	4,0	0,3	4,1	3,1	4,1	4,0	4,0	4,0	3,5	0,1	3,0	4,1	-1,-1	7,0	2,2	2,1	4,1
iteration_1213	0,3	0,4	0,1	5,2	0,1	5,0	5,1	5,1	0,5	5,0	-1,-1	-1,-1	0,3	1,3	0,3	4,0	0,3	-1,-1	8,0	3,1	0,3	1,2	0,3	1,1	3,2	1,1	3,1	1,0	-1,-1	3,0	5,2	0,2	5,2	3,0	0,2	2,2	5,0	5,2	5,2	5,2	-1,-1	3,0	0,2	0,3	4,1	4,0	5,2
iteration_1214	0,5	4,0	3,4	4,1	1,1	3,0	0,5	3,1	0,5	3,1	2,0	-1,-1	3,1	0,5	0,5	0,3	0,5	1,1	1,4	2,4	3,4	2,4	0,4	0,1	0,1	0,7	0,4	-1,-1	-1,-1	2,0	1,1	0,4	1,1	3,2	4,1	0,0	0,4	0,4	0,4	0,4	2,0	4,2	1,2	-1,-1	3,0	6,0	0,3
iteration_1215	-1,-1	2,0	2,0	0,5	2,0	0,4	1,1	1,1	0,5	1,4	3,0	1,4	1,1	-1,-1	1,4	1,3	1,4	0,2	1,1	0,5	0,2	0,4	0,4	2,0	0,7	1,3	1,3	0,5	0,4	0,5	0,5	-1,-1	0,5	4,1	0,4	0,6	3,1	-1,-1	3,1	0,5	0,1	4,1	4,1	-1,-1	0,4	4,3	3,1
iteration_1216	2,1	1,4	-1,-1	0,2	1,1	0,2	0,2	0,2	0,5	0,2	0,5	1,1	1,1	-1,-1	0,2	2,0	1,1	0,2	0,2	0,2	0,4	0,1	0,6	2,0	1,1	1,1	1,1	0,2	0,5	0,2	0,5	-1,-1	0,2	3,0	0,4	0,6	1,1	1,1	1,1	0,3	0,4	0,1	0,1	0,4	1,3	-1,-1	0,2
iteration_1217	5,0	0,2	3,1	4,2	2,1	4,0	4,1	-1,-1	1,3	3,2	4,0	7,0	7,0	0,5	0,3	2,0	3,2	3,1	7,0	5,0	4,3	5,0	6,0	3,4	0,1	0,2	0,1	4,0	0,4	2,0	4,2	3,0	0,2	-1,-1	4,2	1,2	1,2	-1,-1	-1,-1	1,2	0,2	0,4	0,4	0,4	3,2	0,0	0,4
iteration_1218	2,2	2,0	2,2	0,1	0,2	2,0	0,3	0,2	0,4	0,3	5,0	2,1	2,0	1,2	0,3	1,3	-1,-1	2,2	0,2	2,1	0,2	1,1	1,1	3,0	0,4	0,5	0,5	4,0	0,5	0,4	-1,-1	1,2	-1,-1	4,0	0,4	-1,-1	1,0	0,2	1,4	2,0	5,0	3,0	5,0	0,0	5,0	5,0	5,0
iteration_1219	2,0	0,2	-1,-1	2,3	2,0	2,0	2,0	2,3	1,1	0,3	-1,-1	4,0	-1,-1	0,4	0,3	5,0	-1,-1	2,0	0,0	4,0	0,4	2,4	2,0	0,3	3,3	2,3	3,3	0,4	-1,-1	5,0	1,1	2,0	1,3	2,1	2,3	0,1	1,3	2,0	2,0	2,0	4,0	2,1	-1,-1	2,1	5,0	1,1	0,0
iteration_1220	2,0	3,2	4,0	4,0	1,2	4,0	7,0	1,0	4,0	1,0	1,2	7,0	3,0	2,0	3,0	3,0	0,3	8,0	8,0	4,0	4,0	-1,-1	3,2	1,0	3,0	0,0	3,0	4,0	4,0	4,1	0,0	1,2	4,0	0,5	4,0	-1,-1	4,2	5,0	1,0	-1,-1	0,5	-1,-1	0,5	0,5	-1,-1	5,3	4,3
iteration_1221	2,2	0,5	0,3	1,2	0,6	-1,-1	0,4	1,1	2,0	1,1	4,0	0,3	0,4	-1,-1	1,2	-1,-1	1,2	0,5	0,2	2,1	1,0	4,1	4,1	0,3	0,4	1,2	-1,-1	0,3	2,0	0,5	1,1	3,0	1,2	5,0	1,1	1,2	1,2	2,2	2,0	1,2	1,1	6,0	5,1	6,0	-1,-1	2,0	1,1
iteration_1222	4,0	0,5	-1,-1	3,0	3,1	0,5	4,0	5,0	2,0	5,0	2,3	5,0	2,4	2,2	-1,-1	-1,-1	1,4	3,2	1,3	1,3	4,0	5,0	5,0	4,0	2,4	0,8	-1,-1	-1,-1	2,3	1,4	0,6	5,0	2,3	3,1	3,0	1,3	3,0	0,3	-1,-1	0,3	1,4	4,0	4,0	1,4	1,2	4,0	2,0
iteration_1223	0,5	4,0	3,5	0,6	2,0	3,0	0,9	3,2	2,0	0,9	-1,-1	-1,-1	3,2	0,3	0,7	2,3	0,7	0,4	0,5	0,4	4,0	5,0	5,0	3,1	-1,-1	2,5	2,2	1,4	0,4	1,4	1,2	3,1	1,2	0,5	1,2	0,6	-1,-1	0,3	3,2	3,2	-1,-1	0,4	2,2	2,2	3,1	-1,-1	-1,-1
iteration_1224	1,3	4,0	0,3	0,0	-1,-1	4,1	0,3	0,3	2,3	0,3	2,3	0,3	0,0	4,1	0,0	0,4	0,0	4,0	4,0	4,3	2,3	2,3	2,3	4,0	0,4	0,0	0,4	-1,-1	2,0	-1,-1	4,0	0,5	0,0	0,1	2,0	0,2	0,3	0,2	0,3	0,2	4,0	0,1	1,1	-1,-1	0,3	0,3	0,0
iteration_1225	4,0	4,0	5,0	5,0	-1,-1	5,0	2,0	5,0	-1,-1	5,0	4,0	-1,-1	5,0	0,3	2,0	0,2	8,0	6,0	6,0	6,0	6,0	8,0	8,0	4,3	1,1	1,1	-1,-1	5,0	4,0	-1,-1	-1,-1	4,1	8,0	0,5	1,0	4,0	8,0	8,0	4,1	8,0	1,3	1,0	1,3	1,0	2,0	-1,-1	4,3
iteration_1226	2,1	5,0	3,1	7,0	2,1	5,0	-1,-1	2,1	-1,-1	5,0	0,5	-1,-1	8,0	5,0	8,0	0,4	2,1	3,0	3,0	7,0	3,0	3,2	5,2	6,0	3,3	3,3	2,1	5,0	2,1	0,5	2,0	2,2	0,1	4,0	7,0	0,1	0,2	2,0	2,1	-1,-1	4,0	7,0	7,0	4,0	3,1	5,0	5,2
iteration_1227	0,3	0,4	0,0	-1,-1	0,4	5,4	1,0	1,0	0,2	1,0	0,2	1,0	1,0	-1,-1	-1,-1	5,0	1,0	2,0	-1,-1	0,2	-1,-1	1,1	0,1	0,0	5,0	6,0	5,0	1,2	1,4	2,0	0,6	1,1	1,4	-1,-1	1,4	2,4	2,0	1,1	1,1	1,4	0,4	4,0	1,0	1,0	1,4	3,0	1,0
iteration_1228	2,2	3,1	-1,-1	5,0	0,3	0,4	0,1	5,1	2,0	5,1	0,4	2,0	5,1	0,4	5,1	2,0	7,0	0,4	0,4	0,1	6,0	2,2	2,2	5,0	-1,-1	5,0	5,0	-1,-1	-1,-1	1,3	0,0	0,2	5,0	0,5	10,0	1,0	0,0	5,0	0,0	5,2	0,5	5,4	-1,-1	5,1	0,3	0,3	0,1
iteration_1229	1,1	3,0	1,1	0,0	2,0	4,1	1,0	1,0	4,1	0,1	1,1	0,1	-1,-1	2,0	0,1	-1,-1	0,1	4,0	5,0	1,1	4,0	-1,-1	-1,-1	0,0	0,2	0,5	0,1	0,2	5,0	4,0	0,2	1,3	0,2	2,0	0,0	2,0	1,2	-1,-1	0,5	1,2	2,2	2,0	2,2	-1,-1	0,1	3,0	3,0
iteration_1230	4,0	3,0	7,0	2,1	0,0	0,3	-1,-1	4,1	4,0	5,0	3,0	5,0	5,0	0,2	3,1	4,0	6,0	4,0	4,0	0,1	4,1	3,0	4,0	3,2	-1,-1	0,1	4,1	0,2	4,0	5,0	2,1	0,5	2,1	0,4	0,3	-1,-1	0,5	2,1	0,2	0,2	0,5	2,3	-1,-1	2,1	1,2	0,5	2,1
iteration_1231	0,2	0,2	0,2	1,0	0,2	1,1	0,1	0,1	0,4	1,1	0,5	0,1	1,1	0,5	0,1	0,5	1,1	1,0	1,0	0,1	0,2	0,5	0,5	0,4	0,5	0,0	0,1	2,0	5,0	5,0	-1,-1	2,0	1,0	0,4	3,0	1,0	2,0	0,0	2,0	3,0	0,4	1,3	1,1	0,6	1,1	1,1	2,1
iteration_1232	0,4	0,4	0,4	-1,-1	0,0	3,2	0,5	3,4	-1,-1	3,0	4,0	0,5	0,1	0,2	3,4	3,2	0,1	0,3	0,6	3,1	3,2	-1,-1	-1,-1	0,1	3,4	3,4	6,0	2,1	3,1	1,4	0,2	2,0	0,2	0,3	5,0	-1,-1	1,1	1,1	1,1	1,1	0,1	0,5	0,4	0,4	3,0	2,3	0,2
iteration_1233	-1,-1	4,0	2,3	-1,-1	-1,-1	0,5	2,2	0,4	3,2	2,2	3,0	0,5	-1,-1	3,0	0,4	1,4	2,1	0,3	0,6	2,1	0,5	1,3	1,3	-1,-1	-1,-1	0,7	0,1	4,1	1,2	0,3	5,0	1,4	0,3	2,0	5,0	1,1	1,2	0,6	1,2	0,5	4,0	5,0	8,0	5,0	0,5	1,0	4,2
iteration_1234	3,0	3,2	4,0	0,1	5,0	0,4	-1,-1	1,0	-1,-1	1,1	2,0	1,1	1,1	4,0	3,1	0,2	3,1	-1,-1	1,1	0,2	0,3	3,0	0,1	0,1	0,2	0,0	3,1	0,2	0,5	3,0	0,6	4,0	0,1	3,2	0,6	3,5	3,1	1,1	3,1	1,0	1,2	0,7	0,7	0,7	2,2	5,0	3,5
iteration_1235	5,0	2,2	7,0	4,2	0,2	2,1	6,0	-1,-1	1,0	0,0	2,0	5,2	5,2	0,2	5,2	2,1	9,0	2,1	-1,-1	6,0	1,2	6,0	6,0	5,1	0,3	2,2	0,3	4,0	0,4	0,2	4,2	3,0	0,2	0,2	4,2	0,2	0,2	-1,-1	3,2	-1,-1	0,5	0,4	0,6	0,3	2,0	1,0	0,4
iteration_1236	-1,-1	2,1	6,0	0,3	-1,-1	3,0	4,1	2,2	4,0	-1,-1	0,4	-1,-1	2,2	2,0	-1,-1	2,1	-1,-1	1,1	6,0	5,5	1,2	0,4	0,2	1,2	0,2	2,1	6,0	0,5	0,2	4,0	0,3	1,4	0,1	5,0	0,6	1,2	0,5	0,4	0,4	1,1	0,4	4,2	0,2	0,2	3,1	7,0	0,1
iteration_1237	0,2	1,3	1,1	7,0	1,1	-1,-1	3,0	5,1	2,1	3,0	0,5	-1,-1	6,0	2,0	5,1	3,0	2,1	2,0	2,0	2,3	2,1	5,1	5,4	6,0	0,1	8,0	3,1	3,0	5,0	4,1	1,0	5,0	-1,-1	5,0	7,0	4,0	5,0	0,0	1,0	-1,-1	0,2	5,0	2,0	3,0	2,1	3,1	2,0
iteration_1238	4,0	-1,-1	8,0	6,0	8,0	2,0	7,0	7,0	0,2	7,0	1,1	7,0	7,0	0,4	-1,-1	-1,-1	7,0	4,0	4,0	4,0	4,1	-1,-1	-1,-1	3,0	4,0	4,0	-1,-1	5,0	3,2	3,0	2,2	2,1	6,0	0,5	2,2	0,2	3,1	3,1	-1,-1	5,0	4,0	0,7	2,5	-1,-1	4,0	0,5	5,0
iteration_1239	3,1	-1,-1	0,6	0,3	3,5	1,3	0,7	-1,-1	-1,-1	0,6	5,0	0,7	0,7	3,0	0,6	2,2	-1,-1	1,5	-1,-1	-1,-1	2,2	1,5	1,2	0,5	0,3	0,7	2,1	1,2	3,1	0,0	3,2	0,4	1,1	5,0	0,3	4,2	-1,-1	0,1	1,0	0,5	0,5	3,2	3,3	3,3	2,0	4,0	0,4
iteration_1240	4,0	0,4	0,0	3,0	4,0	-1,-1	1,0	2,0	1,3	-1,-1	2,2	2,0	2,0	-1,-1	2,0	2,0	1,0	3,0	3,0	3,0	1,0	0,2	4,0	5,0	4,0	2,0	4,0	3,0	2,1	5,0	1,1	0,2	2,1	3,1	3,0	6,0	2,1	0,2	2,1	-1,-1	0,5	-1,-1	2,3	3,3	0,2	3,1	2,1
iteration_1241	2,3	3,2	0,5	2,0	5,0	4,0	1,2	1,3	0,4	1,3	3,1	1,3	1,3	4,0	1,3	2,1	1,2	1,0	0,2	1,0	1,3	1,1	-1,-1	-1,-1	-1,-1	0,4	0,4	4,0	4,0	1,3	6,0	0,3	2,0	0,5	2,0	-1,-1	1,3	1,0	1,3	1,3	3,0	1,5	3,5	2,5	0,4	0,4	1,5
iteration_1242	0,5	2,3	2,3	0,2	2,2	5,0	2,1	2,1	5,0	0,4	3,2	0,4	0,4	-1,-1	2,1	0,3	-1,-1	2,0	6,0	6,0	2,1	0,5	3,1	0,7	0,3	0,3	2,1	0,5	3,1	4,0	3,4	-1,-1	3,4	1,2	3,1	2,4	3,4	-1,-1	3,4	4,0	0,4	4,0	3,0	3,0	0,2	1,1	3,4
iteration_1243	0,5	0,5	0,6	2,0	-1,-1	0,4	1,1	1,1	5,0	1,1	0,2	1,5	1,1	4,0	1,5	4,0	1,5	0,2	1,3	0,2	-1,-1	0,6	0,6	5,0	5,0	-1,-1	5,0	1,2	1,2	0,5	2,0	3,0	1,2	4,1	1,2	1,0	0,2	-1,-1	4,0	1,0	0,4	4,2	4,3	0,3	3,2	0,3	4,2
iteration_1244	-1,-1	0,5	0,2	0,1	-1,-1	4,1	0,1	0,2	1,1	0,2	3,0	-1,-1	0,1	0,5	0,1	4,0	-1,-1	0,2	-1,-1	-1,-1	0,2	2,1	1,1	0,3	2,1	2,1	2,0	0,3	0,2	0,2	0,4	5,0	0,4	3,0	0,4	0,3	2,1	3,3	3,1	3,3	0,4	3,3	0,0	3,2	0,4	0,4	-1,-1
iteration_1245	4,0	-1,-1	2,1	0,5	2,1	1,4	2,3	2,2	5,0	2,3	5,0	2,2	2,2	4,0	2,3	2,2	2,2	3,0	3,0	3,0	3,0	7,0	7,0	2,2	-1,-1	4,0	0,5	-1,-1	0,5	-1,-1	3,3	4,0	3,2	0,2	0,5	5,0	2,2	2,2	5,0	2,2	5,0	-1,-1	3,3	0,5	2,3	2,1	3,2
iteration_1246	1,2	2,1	2,2	4,0	0,3	0,2	2,2	2,2	4,0	-1,-1	0,2	2,2	2,2	5,0	2,2	4,1	2,2	-1,-1	0,2	0,4	6,0	0,2	0,4	6,0	6,0	6,0	-1,-1	2,0	4,0	2,0	2,0	4,0	4,0	-1,-1	4,0	2,0	2,0	-1,-1	6,0	6,0	3,0	7,0	7,0	4,0	-1,-1	0,3	5,0
iteration_1247	5,0	2,0	2,0	1,0	2,0	-1,-1	1,0	1,0	4,0	-1,-1	5,0	2,0	2,0	-1,-1	1,0	0,1	2,0	-1,-1	3,0	3,0	3,0	4,0	4,0	1,0	0,0	-1,-1	0,0	1,2	0,5	4,1	0,2	1,4	0,7	4,0	1,0	0,1	1,2	1,2	1,2	0,9	4,0	1,0	0,0	5,0	0,3	1,1	1,0
iteration_1248	0,4	0,2	0,4	2,3	0,4	4,1	2,3	0,6	5,0	2,3	-1,-1	0,4	0,4	0,1	-1,-1	2,0	0,4	2,1	6,0	2,1	5,3	5,1	0,1	1,3	1,1	3,0	-1,-1	2,3	2,3	2,0	-1,-1	3,0	-1,-1	1,3	4,0	-1,-1	2,0	5,0	5,0	5,0	1,4	3,0	2,4	1,4	-1,-1	1,0	2,4
iteration_1249	4,0	5,0	-1,-1	3,0	4,0	2,5	4,0	1,0	-1,-1	1,0	1,1	4,0	7,0	0,5	4,0	2,1	4,0	-1,-1	3,5	3,5	1,1	3,1	3,1	4,4	3,1	1,1	3,1	0,3	3,1	0,5	3,3	2,3	0,4	0,1	3,0	0,5	2,1	-1,-1	0,4	0,6	0,5	3,0	0,5	3,0	3,0	1,0	0,1
iteration_1250	0,5	3,0	0,2	2,0	3,3	-1,-1	1,2	1,0	2,2	-1,-1	4,0	1,2	1,2	5,0	1,2	0,4	0,3	1,2	1,2	0,4	0,2	1,2	-1,-1	0,2	0,4	-1,-1	1,2	2,0	1,3	3,2	1,3	4,0	1,3	4,0	2,0	3,3	3,0	2,3	3,0	3,0	2,0	4,0	2,0	2,0	2,0	1,0	3,0
iteration_1251	2,3	0,5	2,0	3,0	0,4	2,3	4,0	1,0	4,0	4,0	0,5	3,0	4,0	5,0	3,0	-1,-1	2,0	2,3	4,0	2,3	3,0	2,4	-1,-1	4,0	3,0	1,1	4,0	1,4	2,1	-1,-1	1,1	3,2	1,1	0,3	0,5	1,2	1,2	0,3	1,2	4,0	0,2	0,4	0,1	0,1	5,0	0,3	1,0
iteration_1252	1,4	2,0	1,4	0,3	2,0	0,5	0,7	-1,-1	3,1	1,0	2,0	0,4	0,7	0,3	1,3	2,3	0,7	0,6	0,5	0,6	-1,-1	1,4	1,4	0,4	1,3	2,3	3,0	2,3	0,1	0,3	0,3	0,3	2,1	1,4	0,3	0,1	0,1	2,3	2,3	0,4	3,2	0,7	0,6	3,1	0,2	1,1	0,4
iteration_1253	4,0	0,4	0,0	-1,-1	4,0	0,4	2,0	5,0	0,4	2,0	0,5	-1,-1	5,0	0,4	5,0	1,1	5,0	0,1	0,3	2,3	-1,-1	-1,-1	0,4	5,2	1,0	5,1	0,1	5,0	4,0	0,5	2,0	3,0	2,0	2,0	7,0	-1,-1	3,0	-1,-1	4,0	5,0	4,0	5,0	2,0	7,0	0,4	0,1	3,0
iteration_1254	0,5	0,4	0,6	-1,-1	0,6	2,3	0,6	0,4	0,2	2,4	2,1	0,1	2,4	0,5	0,6	0,2	0,6	2,2	2,4	2,2	0,4	-1,-1	2,1	0,5	0,3	0,5	0,3	4,0	2,2	2,3	2,2	4,1	4,0	-1,-1	-1,-1	2,3	6,0	6,0	2,1	2,1	0,1	2,0	0,0	2,0	4,0	3,0	2,0
iteration_1255	2,0	-1,-1	2,0	2,0	-1,-1	0,2	1,0	3,0	1,4	1,0	-1,-1	3,0	3,0	0,3	3,0	1,4	3,0	1,1	1,1	1,1	2,4	2,0	-1,-1	2,2	1,4	2,0	-1,-1	0,2	0,1	1,3	2,0	0,5	-1,-1	1,4	2,0	1,0	0,2	0,3	-1,-1	2,3	-1,-1	0,4	0,9	0,4	2,3	0,7	0,7
iteration_1256	0,5	0,2	0,2	3,3	0,3	0,4	0,5	3,0	2,3	3,0	4,0	3,0	0,3	0,4	0,3	2,2	0,5	0,3	-1,-1	0,5	2,0	1,0	1,0	0,2	2,0	2,0	0,5	-1,-1	0,3	3,0	1,3	4,0	1,3	0,3	3,0	3,3	3,0	2,3	2,3	3,0	0,3	3,0	3,1	-1,-1	1,3	0,6	1,1
iteration_1257	2,2	4,0	3,2	4,1	3,0	5,0	4,2	3,1	2,0	3,1	1,4	4,2	4,2	2,1	0,3	-1,-1	5,3	1,2	1,2	1,2	3,0	5,0	5,0	0,3	0,5	-1,-1	0,2	5,0	2,1	2,0	6,0	0,2	1,1	5,0	4,1	-1,-1	1,0	0,1	0,3	1,2	1,0	4,0	0,0	1,0	0,4	0,4	1,0
iteration_1258	0,2	-1,-1	4,0	4,0	1,2	2,2	4,0	0,0	5,0	4,0	2,0	4,0	4,0	1,2	-1,-1	0,4	4,0	2,0	4,2	0,2	0,0	5,0	5,0	5,0	0,3	4,1	0,1	0,4	4,0	4,0	0,4	4,0	0,0	-1,-1	-1,-1	4,4	1,0	3,0	1,0	1,5	0,5	2,4	-1,-1	2,2	5,0	3,1	0,2
iteration_1259	2,1	3,2	5,0	1,0	2,2	0,4	2,0	3,0	4,0	3,0	4,0	2,0	3,0	0,5	-1,-1	4,0	4,0	0,2	0,2	0,2	4,0	2,0	0,0	4,1	-1,-1	5,0	-1,-1	4,0	0,1	3,2	1,0	2,0	3,0	-1,-1	-1,-1	0,2	-1,-1	1,0	4,0	-1,-1	4,0	-1,-1	2,2	2,0	3,0	5,0	-1,-1
iteration_1260	-1,-1	1,3	5,0	3,0	-1,-1	-1,-1	2,0	6,0	3,0	5,0	0,4	-1,-1	-1,-1	0,4	2,0	1,1	5,0	1,1	1,1	1,1	4,0	4,2	2,2	1,3	2,0	1,1	1,1	4,0	4,0	0,2	3,0	2,0	5,0	-1,-1	5,0	1,1	-1,-1	4,0	3,0	3,0	0,3	2,2	-1,-1	2,1	0,5	3,3	2,2
iteration_1261	4,0	4,0	4,0	-1,-1	4,0	-1,-1	4,0	-1,-1	3,0	-1,-1	4,0	4,0	3,0	0,3	4,0	0,3	3,0	4,0	2,1	2,1	-1,-1	4,0	-1,-1	2,1	2,1	8,0	2,2	2,2	-1,-1	2,0	3,2	2,0	-1,-1	3,0	3,0	3,0	4,0	1,2	4,0	-1,-1	1,2	1,0	-1,-1	1,0	-1,-1	-1,-1	3,2
iteration_1262	4,0	4,1	0,1	0,1	0,1	2,3	0,1	0,1	4,0	0,1	0,2	0,0	0,0	1,2	0,0	0,4	-1,-1	-1,-1	0,4	2,1	2,0	0,1	0,1	1,0	0,1	0,1	0,3	2,0	0,4	4,0	2,3	0,4	0,3	0,5	0,3	4,3	0,2	0,2	0,2	0,2	1,4	0,7	1,3	1,3	-1,-1	0,7	0,0
iteration_1263	1,1	3,2	1,2	1,0	3,1	-1,-1	2,0	-1,-1	3,1	2,0	0,2	1,0	1,2	2,0	2,0	0,3	-1,-1	6,0	1,0	1,0	0,1	1,0	1,0	2,2	1,0	-1,-1	1,3	1,4	0,5	5,0	0,9	0,4	1,5	2,0	1,0	0,4	5,2	1,2	1,2	0,7	5,0	1,0	-1,-1	5,0	0,3	1,1	-1,-1
iteration_1264	4,0	2,0	-1,-1	1,2	5,0	1,1	4,0	-1,-1	0,4	4,2	-1,-1	4,2	5,0	0,5	4,2	5,0	1,2	4,1	-1,-1	1,2	0,4	4,3	0,4	1,5	5,2	0,2	5,2	4,0	0,2	0,4	-1,-1	0,4	1,2	5,0	1,2	3,4	0,6	1,4	1,0	0,2	0,2	5,0	1,2	-1,-1	2,0	5,0	1,2
iteration_1265	0,5	4,0	2,3	0,3	2,3	1,4	2,3	0,3	5,0	-1,-1	0,6	-1,-1	0,6	0,5	0,3	-1,-1	-1,-1	2,4	2,4	0,7	2,3	3,0	3,0	0,3	2,0	2,0	2,0	0,0	0,4	0,4	0,1	0,3	0,3	-1,-1	0,3	0,4	0,4	0,5	0,4	0,4	2,1	3,0	3,1	5,0	4,1	2,1	0,4
iteration_1266	1,1	3,1	4,0	0,1	3,1	0,2	3,1	1,1	0,5	1,1	0,3	3,1	3,0	4,1	1,1	2,0	1,1	3,1	3,1	3,1	0,6	3,2	3,1	7,0	2,0	1,1	-1,-1	0,3	3,0	1,3	0,2	5,0	0,2	4,0	-1,-1	1,0	1,2	2,0	4,0	1,2	3,0	0,0	1,0	2,0	0,1	0,1	2,0
iteration_1267	0,1	2,1	-1,-1	0,5	4,2	0,5	-1,-1	0,5	0,2	0,5	2,3	2,5	2,5	2,0	2,5	0,5	0,0	2,2	2,2	0,2	0,5	4,0	-1,-1	3,0	0,7	-1,-1	2,3	-1,-1	0,5	4,1	0,5	0,3	0,0	0,2	0,0	4,0	0,0	0,0	0,0	0,3	0,5	0,2	0,0	0,0	0,4	0,3	0,0
iteration_1268	0,4	0,4	0,1	4,1	0,5	4,0	4,0	4,1	1,1	0,2	1,3	4,1	0,1	0,5	4,1	0,4	-1,-1	7,0	5,0	5,0	1,1	1,1	0,4	0,5	4,0	0,2	-1,-1	0,2	4,0	4,0	4,1	0,5	4,1	3,1	0,1	0,1	0,2	0,2	4,1	0,5	3,1	0,2	0,2	3,1	-1,-1	3,1	0,2
iteration_1269	0,5	2,1	0,6	0,4	-1,-1	0,4	0,2	0,2	0,5	0,2	5,0	0,2	0,2	0,4	-1,-1	2,0	0,4	-1,-1	0,3	0,3	0,3	-1,-1	0,1	0,5	1,1	1,1	-1,-1	0,4	4,1	2,3	4,1	2,1	4,3	0,4	0,2	6,0	0,4	4,1	6,0	2,3	3,2	0,5	0,4	3,2	2,2	-1,-1	0,5
iteration_1270	2,0	4,0	1,0	2,3	5,0	1,0	1,3	1,3	-1,-1	1,3	0,2	2,0	1,3	-1,-1	3,0	0,4	2,0	0,3	1,0	-1,-1	5,0	0,2	0,2	-1,-1	2,3	1,3	2,1	0,4	3,0	4,0	1,3	0,3	2,1	2,3	1,1	1,3	0,2	2,1	2,1	2,2	4,0	0,4	1,1	1,3	0,2	-1,-1	-1,-1
iteration_1271	0,4	4,0	1,1	0,0	3,3	4,1	1,0	-1,-1	0,4	1,0	3,0	0,1	1,0	5,0	1,0	1,2	1,0	-1,-1	4,0	0,1	-1,-1	2,1	2,0	0,0	1,2	2,0	2,0	-1,-1	0,2	3,0	-1,-1	5,0	3,0	5,0	0,2	0,0	3,0	2,0	6,0	2,0	5,0	3,2	6,0	5,0	1,3	4,0	6,0
iteration_1272	0,3	4,1	4,2	4,0	0,3	0,5	0,2	4,0	0,2	4,2	2,2	0,2	-1,-1	-1,-1	4,0	4,0	0,2	0,5	-1,-1	0,4	0,1	2,2	0,4	0,3	1,0	1,0	3,0	5,0	4,0	2,0	5,0	0,4	4,0	0,4	-1,-1	4,0	-1,-1	0,1	0,1	0,1	0,2	0,2	0,2	0,3	-1,-1	-1,-1	4,0
iteration_1273	0,5	0,1	0,3	1,2	0,4	1,3	1,1	1,2	1,4	0,4	0,4	1,1	0,3	4,0	-1,-1	3,0	0,3	0,4	2,0	0,4	1,2	1,2	1,2	0,2	1,2	-1,-1	2,2	0,5	4,2	0,4	4,3	0,2	4,2	0,5	4,3	0,3	4,1	0,3	0,3	4,1	0,4	4,4	0,7	0,7	3,0	1,4	0,4
iteration_1274	0,5	-1,-1	3,1	-1,-1	1,4	1,2	5,1	5,1	0,4	5,1	1,2	0,1	0,1	1,3	0,1	0,4	8,0	-1,-1	6,0	0,3	0,1	-1,-1	1,1	1,1	-1,-1	0,3	0,1	0,3	-1,-1	3,2	5,3	5,0	0,0	0,4	0,3	8,0	5,0	4,0	1,0	1,0	0,5	-1,-1	-1,-1	-1,-1	0,1	-1,-1	4,3
iteration_1275	2,3	-1,-1	0,5	4,0	2,0	1,1	4,0	6,0	5,0	2,0	0,3	2,0	4,0	2,2	6,0	0,5	-1,-1	1,0	0,1	4,1	5,0	2,2	0,2	6,0	2,1	2,4	2,4	4,0	0,2	5,0	4,0	2,1	0,0	4,0	4,2	8,0	0,1	-1,-1	2,0	2,0	4,0	4,2	7,0	5,0	0,5	0,0	3,0
iteration_1276	5,0	2,1	2,0	2,0	7,0	5,0	2,0	4,0	3,0	4,0	2,3	0,0	2,0	0,2	2,0	1,2	2,0	3,0	4,0	3,0	3,0	2,0	0,3	2,1	1,0	0,2	2,2	3,0	4,0	4,0	5,0	1,2	2,0	5,0	5,0	4,0	2,2	2,2	0,2	2,2	0,5	2,0	0,5	2,0	-1,-1	5,2	-1,-1
iteration_1277	0,5	5,0	4,2	3,0	4,3	0,4	6,0	6,0	0,3	1,2	0,4	1,2	6,0	-1,-1	-1,-1	4,0	2,2	2,2	2,2	2,2	4,2	0,6	1,0	4,0	0,2	4,2	0,2	1,1	5,0	1,1	-1,-1	-1,-1	3,1	3,0	3,0	-1,-1	3,1	-1,-1	0,3	0,2	4,0	3,0	3,0	3,0	1,2	2,2	5,0
iteration_1278	0,3	1,1	1,0	1,0	1,0	-1,-1	0,0	1,0	0,2	0,5	-1,-1	1,0	1,0	1,4	-1,-1	4,0	-1,-1	2,0	2,0	0,0	0,1	1,3	0,0	-1,-1	2,0	2,0	-1,-1	5,0	4,0	3,0	3,0	0,2	6,0	0,4	-1,-1	5,0	1,1	5,1	1,1	1,1	3,2	5,2	0,4	3,2	-1,-1	2,2	-1,-1
iteration_1279	0,4	-1,-1	1,2	0,2	1,2	0,5	0,4	1,0	1,3	-1,-1	0,2	0,2	1,2	2,0	1,2	0,4	1,0	0,2	0,2	0,2	1,3	0,3	1,0	2,2	1,1	0,5	0,5	2,0	0,4	0,5	0,2	0,5	2,2	1,3	2,2	0,4	0,2	2,0	2,5	0,2	-1,-1	2,3	2,3	-1,-1	2,0	1,0	-1,-1
iteration_1280	0,5	2,2	2,0	0,0	2,0	4,1	4,0	4,0	2,3	6,0	0,5	4,0	6,0	0,5	3,0	-1,-1	4,0	0,1	0,1	-1,-1	2,0	4,5	4,5	-1,-1	5,0	-1,-1	2,0	3,1	4,1	0,3	7,0	5,0	7,0	1,3	3,1	4,3	3,0	9,0	8,0	4,0	2,0	3,3	2,3	5,0	0,4	1,3	3,3
iteration_1281	2,2	1,4	0,6	0,4	3,0	5,0	0,3	0,5	5,0	0,5	2,0	0,5	0,3	0,2	0,7	0,4	0,7	2,1	3,1	2,2	2,2	1,2	1,3	0,3	0,7	0,5	0,7	1,3	0,5	3,2	-1,-1	4,0	-1,-1	4,0	0,4	1,0	3,0	2,4	3,0	2,4	0,2	3,3	3,1	0,4	2,0	5,0	5,0
iteration_1282	3,2	3,0	5,0	4,1	1,2	-1,-1	3,4	3,1	2,0	3,4	5,0	3,1	3,1	3,1	3,4	5,0	2,4	4,0	1,4	0,8	1,1	7,0	-1,-1	0,2	1,4	-1,-1	7,0	4,1	0,4	0,3	0,5	4,0	4,0	5,0	0,5	0,2	8,0	0,0	8,0	-1,-1	3,2	-1,-1	2,2	0,6	-1,-1	3,0	4,2
iteration_1283	2,0	3,1	4,0	5,2	-1,-1	2,2	3,2	8,0	0,4	1,2	0,4	3,2	3,2	0,4	3,2	-1,-1	6,0	2,2	5,0	2,2	5,3	-1,-1	3,4	-1,-1	0,3	3,1	3,1	0,3	5,0	2,0	0,1	3,0	5,1	-1,-1	0,2	1,1	8,0	8,0	5,0	8,0	-1,-1	0,2	0,4	0,4	1,2	1,0	5,4
iteration_1284	0,2	-1,-1	1,1	2,3	1,1	1,2	0,4	-1,-1	1,1	0,4	1,4	3,0	-1,-1	3,1	1,3	2,1	3,0	0,5	1,3	1,1	3,0	2,0	1,4	4,0	0,4	1,1	3,0	-1,-1	2,0	3,2	9,0	0,3	0,0	4,0	2,3	3,0	0,2	-1,-1	0,2	0,2	0,4	5,0	2,3	3,1	1,1	1,1	2,2
iteration_1285	2,1	3,0	4,0	0,5	2,1	0,2	2,1	2,1	0,3	2,4	5,0	2,4	2,1	2,1	2,1	2,0	-1,-1	2,1	0,2	2,1	2,1	4,0	7,0	0,2	3,0	1,1	3,0	0,4	0,5	2,2	0,8	-1,-1	0,4	-1,-1	0,4	0,6	1,0	2,0	2,4	1,4	5,0	0,4	1,0	-1,-1	2,2	0,2	1,0
iteration_1286	0,3	0,2	0,3	0,3	0,2	2,0	0,1	0,5	0,2	0,1	2,2	0,4	0,4	4,0	0,1	2,1	0,4	2,1	-1,-1	0,1	0,4	0,3	0,5	0,4	0,2	2,0	0,2	0,4	0,4	-1,-1	0,3	3,2	0,5	5,0	0,3	0,5	0,6	3,4	3,4	0,3	0,5	5,3	0,5	5,2	0,5	0,3	0,7
iteration_1287	0,3	4,0	2,2	3,0	2,1	5,0	4,0	4,0	0,4	2,2	0,4	-1,-1	3,0	4,0	1,2	1,2	1,2	2,0	7,0	7,0	2,3	2,2	2,2	2,0	1,2	0,4	-1,-1	-1,-1	3,0	2,0	4,0	0,3	4,0	5,0	4,0	4,0	5,0	3,0	-1,-1	-1,-1	1,4	6,0	3,0	2,4	0,3	1,3	5,0
iteration_1288	2,1	4,0	3,1	0,0	1,1	0,2	0,1	3,0	1,2	0,1	4,0	0,1	3,0	1,4	0,1	0,5	0,1	0,1	0,2	0,0	0,2	3,1	3,2	0,4	0,1	0,2	0,1	0,4	0,4	1,0	0,0	4,0	0,0	4,1	-1,-1	1,0	1,0	3,0	1,0	3,0	3,0	4,0	2,0	5,0	-1,-1	5,0	3,0
iteration_1289	0,4	0,4	0,4	3,1	0,4	2,2	0,4	0,2	2,1	3,1	5,0	-1,-1	3,3	0,4	0,4	0,2	3,3	0,3	0,5	2,3	2,1	3,1	2,1	0,5	-1,-1	0,1	-1,-1	4,0	-1,-1	4,0	1,1	0,3	3,1	0,4	3,1	2,1	0,2	0,2	0,2	0,2	5,0	0,4	5,3	5,1	5,0	2,2	0,4
iteration_1290	3,0	0,2	0,2	3,0	3,0	-1,-1	1,2	2,2	4,1	2,2	3,0	2,2	2,2	1,0	2,2	2,0	1,0	1,2	-1,-1	1,3	0,3	4,0	2,2	0,2	1,2	3,0	3,0	4,0	-1,-1	0,5	3,0	4,0	5,0	1,3	3,0	4,0	6,0	6,0	7,0	2,0	0,5	3,0	1,5	-1,-1	0,3	0,6	5,0
iteration_1291	0,4	2,0	1,3	1,1	1,1	0,2	2,0	1,1	4,0	1,1	0,5	1,3	0,4	2,2	0,4	1,4	2,0	1,2	1,0	1,2	2,1	1,4	1,4	0,5	0,3	0,7	0,5	1,2	0,3	0,4	1,2	1,3	0,4	3,0	1,1	1,2	0,5	1,2	-1,-1	1,2	0,5	1,1	1,5	1,5	0,5	2,5	1,2
iteration_1292	2,1	0,5	2,5	1,3	0,1	2,1	1,5	3,0	5,0	3,0	4,0	0,8	1,4	0,4	0,8	4,0	2,3	0,6	0,6	3,0	3,0	2,5	2,5	0,3	2,5	-1,-1	2,5	-1,-1	0,3	2,0	1,3	-1,-1	0,1	3,0	0,1	3,0	1,1	1,1	1,1	1,1	5,0	2,0	-1,-1	-1,-1	2,2	2,2	1,0
iteration_1293	3,0	0,5	1,5	4,0	2,5	5,0	5,0	5,0	0,4	0,5	0,3	1,0	-1,-1	2,3	4,5	3,0	5,0	5,0	5,0	5,0	1,4	-1,-1	0,2	3,0	2,5	5,0	2,5	-1,-1	5,0	2,3	5,0	-1,-1	5,0	2,0	5,0	2,0	0,1	5,4	5,4	5,4	0,4	6,0	5,2	0,5	5,0	1,0	5,0
iteration_1294	-1,-1	-1,-1	5,0	3,0	7,0	0,2	2,0	6,0	5,0	2,0	2,1	3,0	2,0	0,5	6,0	3,0	3,0	1,1	1,1	1,1	9,0	4,0	1,1	1,4	5,0	-1,-1	7,0	4,0	2,3	2,0	3,0	5,0	3,0	5,0	1,3	3,0	3,0	5,0	4,0	4,0	3,1	5,3	-1,-1	-1,-1	4,0	4,0	2,3
iteration_1295	1,4	1,0	1,0	2,0	1,4	0,3	0,0	0,0	0,3	2,0	2,0	1,0	2,0	4,0	2,0	0,2	-1,-1	3,0	3,0	3,0	0,2	3,0	3,0	1,0	2,0	0,2	2,2	0,2	5,0	0,4	3,2	-1,-1	-1,-1	-1,-1	2,0	3,0	2,0	0,0	2,3	2,3	-1,-1	0,0	0,0	5,0	4,1	0,1	0,0
iteration_1296	0,3	1,4	1,0	3,2	1,3	-1,-1	3,0	1,2	0,4	3,0	3,0	1,2	1,2	2,0	4,0	0,3	3,0	0,1	3,1	3,1	0,3	-1,-1	0,1	-1,-1	3,0	1,3	1,0	3,0	0,5	0,3	3,3	4,0	3,2	3,0	3,2	3,2	2,2	2,2	2,2	2,2	-1,-1	-1,-1	0,1	3,0	2,2	3,2	0,3
iteration_1297	0,5	2,1	2,1	-1,-1	2,1	2,1	3,0	1,1	0,5	-1,-1	0,2	3,1	1,1	1,3	3,0	4,0	1,1	2,1	3,0	4,0	1,4	1,2	2,2	0,4	5,0	4,0	5,0	2,0	1,2	-1,-1	1,2	0,5	2,0	3,1	2,0	1,1	1,4	1,1	1,4	-1,-1	5,0	1,1	6,0	5,1	-1,-1	2,1	5,4
iteration_1298	5,0	0,2	5,1	3,0	5,1	5,0	0,0	5,0	5,0	3,1	0,5	5,0	3,1	-1,-1	5,0	5,0	5,0	6,0	-1,-1	6,0	2,0	0,2	5,2	5,0	7,0	7,0	7,0	2,0	3,0	2,3	3,0	0,2	2,0	0,2	2,0	3,3	2,2	0,0	2,0	2,0	0,2	2,1	2,0	0,3	3,1	3,1	2,0
iteration_1299	2,1	3,0	3,0	2,1	4,0	0,4	2,1	1,1	0,4	1,1	0,3	1,1	4,0	0,5	2,1	0,5	4,0	0,2	2,1	-1,-1	1,1	1,2	0,2	-1,-1	2,5	2,5	2,0	0,2	4,0	0,4	-1,-1	2,1	-1,-1	3,2	-1,-1	0,1	2,1	0,2	0,2	2,1	0,4	3,1	4,5	0,1	1,2	4,0	5,0
iteration_1300	4,1	1,1	0,2	3,0	5,0	1,0	2,1	1,1	3,0	1,1	0,4	-1,-1	2,1	4,1	2,1	4,0	2,1	0,1	1,1	0,1	2,1	1,4	0,1	0,2	-1,-1	0,1	-1,-1	-1,-1	4,0	0,3	3,0	5,0	3,0	0,5	3,0	1,0	6,0	6,0	5,3	2,0	2,3	2,3	0,6	2,3	1,0	1,3	4,3
iteration_1301	0,5	0,4	0,4	0,4	0,4	2,3	0,3	0,5	4,0	0,5	0,3	0,3	-1,-1	-1,-1	0,3	0,5	4,3	2,1	2,1	-1,-1	4,2	0,4	0,4	-1,-1	0,3	0,3	0,4	0,2	0,4	-1,-1	0,2	0,2	0,2	0,5	0,4	2,1	0,1	0,3	0,1	0,1	5,0	0,6	1,3	4,3	2,2	2,2	0,4
iteration_1302	3,0	1,0	1,0	-1,-1	0,0	5,0	1,1	4,0	0,1	1,1	-1,-1	0,1	0,1	0,3	4,0	0,5	4,0	3,1	2,1	2,1	3,1	-1,-1	0,1	0,2	1,5	1,0	3,0	-1,-1	1,1	-1,-1	3,0	0,4	3,1	4,0	3,1	2,0	3,2	0,3	0,3	-1,-1	-1,-1	4,0	0,0	0,0	1,3	5,0	3,0
iteration_1303	0,5	0,2	0,3	2,0	0,4	0,5	0,2	-1,-1	4,0	2,1	1,2	2,2	-1,-1	4,1	0,2	0,3	0,1	0,4	0,3	0,4	1,1	2,2	1,2	4,1	0,2	-1,-1	0,1	5,0	2,0	2,0	5,0	2,3	2,0	0,3	3,0	3,0	2,3	4,0	2,0	2,0	0,4	3,2	0,1	3,4	0,1	0,2	3,3
iteration_1304	-1,-1	0,5	0,3	3,1	0,3	4,1	-1,-1	0,3	0,2	3,2	0,3	0,2	0,2	3,0	0,2	2,0	3,2	7,0	0,2	7,0	0,1	0,3	0,2	0,2	1,1	1,1	1,1	0,2	-1,-1	4,1	-1,-1	4,0	0,3	2,2	0,3	4,1	2,1	2,1	2,1	2,2	1,1	-1,-1	1,1	1,1	-1,-1	4,0	3,0
iteration_1305	-1,-1	1,1	1,1	0,0	0,0	-1,-1	0,1	0,1	4,0	-1,-1	4,0	0,1	-1,-1	0,5	0,1	1,3	0,1	-1,-1	-1,-1	0,4	1,1	3,1	3,1	0,3	1,1	0,4	0,3	0,1	4,0	-1,-1	0,1	1,1	4,1	4,0	0,1	3,0	1,1	0,2	0,2	5,0	3,1	2,0	3,0	3,0	1,1	2,1	4,0
iteration_1306	4,1	3,0	5,0	-1,-1	5,0	1,2	1,3	4,3	2,0	1,1	0,5	0,5	4,3	3,1	1,1	-1,-1	1,3	1,3	1,2	-1,-1	-1,-1	-1,-1	4,4	3,3	0,1	4,0	0,1	0,2	0,3	0,4	0,1	0,1	0,1	1,1	0,4	0,2	0,2	0,1	0,1	0,1	1,4	0,2	1,1	1,1	2,0	3,0	0,2
iteration_1307	5,0	0,4	4,0	2,3	4,0	-1,-1	-1,-1	2,0	3,0	2,0	0,4	6,0	-1,-1	1,3	4,3	5,0	0,3	-1,-1	4,3	4,0	0,0	-1,-1	2,2	1,3	4,3	8,0	4,3	2,1	-1,-1	2,2	0,4	1,4	0,4	3,0	2,3	0,3	0,5	0,0	0,5	1,1	2,1	-1,-1	4,0	2,1	1,3	2,3	2,1
iteration_1308	-1,-1	1,2	1,2	3,1	1,2	3,2	0,3	0,3	0,4	1,1	3,0	3,2	0,3	0,5	1,1	2,0	0,3	3,2	0,4	-1,-1	0,3	3,0	3,0	0,5	2,0	2,0	1,1	0,2	4,0	5,0	3,1	3,0	1,1	0,2	3,1	-1,-1	3,0	2,1	-1,-1	2,0	1,5	0,2	0,1	0,3	4,0	2,1	2,0
iteration_1309	2,0	5,0	4,0	1,0	3,0	0,5	2,0	1,0	1,2	4,0	0,2	1,0	1,0	4,0	2,0	0,4	2,0	1,3	1,2	1,3	1,2	1,2	-1,-1	0,0	1,0	1,4	1,0	-1,-1	-1,-1	0,4	-1,-1	3,0	1,2	0,5	1,2	0,6	2,2	3,0	1,2	-1,-1	3,0	0,6	0,5	0,7	5,0	5,1	0,4
iteration_1310	0,3	4,0	1,1	0,3	3,2	3,0	4,0	0,4	3,1	1,3	0,4	0,4	1,3	5,0	1,0	2,2	0,4	1,0	2,0	1,1	0,2	0,6	0,4	0,3	2,0	3,0	0,2	2,3	5,0	0,5	0,3	0,4	0,3	3,0	2,0	0,1	0,2	0,2	0,2	0,2	4,0	4,0	4,0	4,0	2,2	2,2	2,2
iteration_1311	4,0	1,4	2,0	4,1	3,4	-1,-1	1,1	1,1	-1,-1	5,0	0,4	1,1	5,0	2,0	5,0	1,2	5,0	1,1	3,0	1,1	-1,-1	1,2	0,3	-1,-1	4,2	4,2	4,2	0,4	5,0	3,1	4,0	1,3	-1,-1	4,0	4,3	3,1	0,4	4,3	5,0	1,1	0,5	1,3	1,4	1,1	-1,-1	1,3	1,3
iteration_1312	5,0	-1,-1	1,0	2,0	7,0	0,4	2,0	0,0	0,5	2,0	4,0	1,0	-1,-1	0,5	1,0	-1,-1	1,0	0,3	2,3	-1,-1	0,0	3,0	3,0	1,0	2,0	3,0	1,0	2,3	5,0	1,3	0,3	1,4	0,4	2,0	5,3	1,0	6,0	5,4	5,4	6,0	3,0	6,0	-1,-1	2,0	5,0	5,0	7,0
iteration_1313	3,2	2,0	3,0	5,0	2,2	0,5	0,1	-1,-1	3,0	0,1	3,0	0,1	3,4	4,0	3,4	4,0	3,4	0,5	0,0	0,5	3,1	1,0	1,1	0,4	5,0	5,0	5,0	0,4	-1,-1	0,3	-1,-1	4,0	0,4	2,1	0,5	0,4	2,3	2,3	2,1	2,1	-1,-1	0,2	2,1	2,1	-1,-1	-1,-1	0,4
iteration_1314	2,1	3,1	2,1	6,0	0,2	0,4	2,1	4,0	5,0	4,1	-1,-1	4,1	4,0	0,4	2,1	1,2	2,1	0,2	0,2	-1,-1	5,0	3,2	0,3	2,0	0,3	0,3	2,2	5,0	4,0	1,1	3,0	1,2	3,0	0,5	2,0	3,1	-1,-1	0,2	3,2	1,0	2,3	0,2	-1,-1	2,0	0,4	0,4	3,3
iteration_1315	2,3	3,2	0,5	1,1	2,2	3,1	1,2	1,3	5,0	1,2	5,0	1,2	0,3	0,5	-1,-1	2,2	0,3	4,0	0,3	3,2	2,0	4,0	3,2	0,6	0,5	0,5	2,3	0,3	2,0	0,4	1,2	3,2	1,2	0,4	1,1	1,2	0,4	-1,-1	4,0	3,2	4,0	0,1	2,1	2,1	0,2	0,0	0,3
iteration_1316	2,1	2,1	2,1	2,2	2,1	0,5	-1,-1	1,1	0,5	-1,-1	0,5	1,1	-1,-1	5,0	3,0	1,3	1,1	0,5	-1,-1	0,2	1,4	1,2	0,4	5,0	2,3	-1,-1	3,0	0,3	4,0	4,1	3,3	1,2	3,3	0,4	1,0	0,4	0,5	-1,-1	0,5	-1,-1	2,1	0,0	0,1	2,0	0,5	0,8	0,3
iteration_1317	2,0	0,2	0,0	0,2	2,0	0,3	-1,-1	0,2	0,4	0,1	0,3	0,1	0,1	0,3	0,1	2,2	0,1	0,4	-1,-1	0,0	0,5	0,0	0,1	0,4	2,1	2,1	0,3	0,1	0,5	0,3	0,2	2,3	0,5	5,0	0,2	0,2	0,4	2,1	0,7	2,4	-1,-1	5,1	1,1	-1,-1	0,4	0,2	0,2
iteration_1318	0,2	5,0	4,1	1,2	1,1	1,4	4,2	-1,-1	1,0	1,1	2,0	5,0	0,4	2,3	4,2	2,1	4,2	0,6	1,2	4,4	2,0	-1,-1	5,0	0,5	0,3	2,2	6,0	-1,-1	2,0	0,4	1,2	0,4	4,0	0,3	1,2	1,2	3,2	1,2	1,2	3,2	-1,-1	1,0	0,0	0,5	0,3	0,4	3,0
iteration_1319	0,4	0,4	0,5	2,0	0,5	1,3	1,3	1,3	0,5	1,2	1,1	1,2	1,2	2,1	1,2	2,0	1,3	0,6	0,6	1,3	0,6	1,1	1,2	1,1	-1,-1	2,0	2,0	-1,-1	4,0	4,0	4,0	3,0	3,2	0,5	1,2	7,0	6,0	3,0	3,0	3,0	3,0	0,7	0,5	0,5	0,4	0,3	3,0
iteration_1320	1,3	1,4	1,3	0,2	0,7	0,4	1,1	0,4	3,0	1,1	3,2	0,4	-1,-1	0,3	1,1	0,3	-1,-1	-1,-1	1,3	0,2	3,3	-1,-1	3,3	0,3	0,3	0,2	1,1	1,0	0,2	0,4	2,1	1,3	2,1	0,2	2,1	0,4	1,1	2,3	1,1	3,0	4,0	0,2	0,1	0,1	0,5	0,5	1,1
iteration_1321	2,1	0,4	2,4	4,0	0,1	5,0	3,4	1,4	3,2	5,0	0,5	5,0	1,4	3,0	3,4	0,2	3,4	4,0	7,0	7,0	1,2	2,5	2,5	3,4	3,1	0,5	0,5	4,0	1,2	-1,-1	2,0	2,0	4,0	0,5	1,2	4,1	2,0	4,0	2,0	2,0	4,1	0,4	0,3	0,3	0,4	0,4	-1,-1
iteration_1322	2,3	3,1	-1,-1	3,1	2,1	2,1	5,0	5,0	3,2	0,2	3,2	5,0	0,2	-1,-1	3,1	-1,-1	-1,-1	3,1	2,1	3,1	6,0	-1,-1	2,2	3,1	5,0	0,1	0,1	0,4	4,0	0,4	1,3	0,4	3,3	0,5	2,1	1,3	0,4	0,6	3,1	3,1	0,4	0,3	0,5	0,2	0,5	-1,-1	0,4
iteration_1323	0,3	2,0	1,1	7,0	1,2	2,0	-1,-1	0,4	2,3	1,1	0,5	1,1	1,1	1,0	1,1	1,3	0,4	2,0	2,0	2,0	-1,-1	1,4	0,2	2,0	2,0	2,0	1,1	0,4	1,4	2,0	0,5	0,5	0,5	-1,-1	0,7	0,1	0,3	0,7	0,4	0,3	0,4	0,9	0,8	0,5	1,4	0,4	0,5
iteration_1324	0,5	3,2	3,4	2,0	0,3	5,0	0,4	3,0	-1,-1	0,4	2,1	0,4	3,0	1,1	3,0	0,4	-1,-1	1,0	1,4	4,4	4,0	0,5	2,0	1,0	3,0	3,4	0,0	4,0	2,0	0,3	5,0	5,0	0,0	0,3	-1,-1	-1,-1	0,0	5,0	-1,-1	0,0	4,0	3,0	6,0	3,0	0,3	0,4	3,0
iteration_1325	2,0	4,1	1,1	0,5	5,0	0,1	1,4	1,4	5,2	1,1	0,4	1,1	0,5	0,4	1,4	3,2	1,1	1,1	0,5	0,5	-1,-1	1,2	1,2	0,1	1,2	3,4	0,6	-1,-1	0,5	3,0	0,2	3,2	0,4	2,1	0,5	2,1	3,1	0,5	0,3	0,5	4,0	0,2	0,1	4,1	2,0	1,1	3,0
iteration_1326	3,1	3,0	1,1	5,0	2,1	-1,-1	6,0	0,1	0,4	1,0	1,3	0,1	1,0	3,1	1,0	3,1	5,1	5,3	3,0	1,3	0,2	1,1	1,1	4,0	0,1	1,1	4,0	-1,-1	0,2	0,3	0,2	0,4	0,0	4,0	5,2	0,3	0,3	0,0	0,1	0,3	1,3	7,0	2,3	2,3	0,5	2,4	0,3
iteration_1327	0,2	4,1	4,0	3,0	4,2	4,0	2,0	6,0	5,0	1,0	0,4	6,0	5,0	-1,-1	2,0	5,0	5,0	3,0	3,0	5,0	5,0	4,4	2,4	-1,-1	6,0	1,0	-1,-1	2,0	-1,-1	3,2	3,0	0,5	-1,-1	4,0	0,3	5,0	1,3	1,2	2,3	2,3	4,0	-1,-1	4,0	5,0	2,0	2,0	-1,-1
iteration_1328	3,0	1,3	1,0	5,0	0,3	-1,-1	2,0	5,0	0,3	2,0	1,4	2,0	3,0	3,1	2,0	4,0	2,0	2,0	1,3	2,0	-1,-1	1,4	2,0	3,0	3,0	3,0	3,0	1,2	-1,-1	4,0	-1,-1	3,1	5,0	5,0	1,0	2,2	7,0	7,0	4,1	7,0	2,0	2,0	2,0	2,0	3,1	4,0	4,0
iteration_1329	4,0	2,3	-1,-1	-1,-1	4,3	3,1	4,2	2,2	5,0	9,0	-1,-1	4,2	-1,-1	0,3	-1,-1	0,3	9,0	7,0	4,1	0,3	4,2	-1,-1	0,3	-1,-1	0,3	-1,-1	0,0	5,0	0,5	4,0	0,2	0,5	5,2	2,3	0,2	1,2	5,1	5,1	5,1	5,4	1,1	2,2	1,2	2,1	-1,-1	1,3	5,2
iteration_1330	2,2	3,0	4,0	2,1	1,2	2,2	2,1	2,1	-1,-1	4,0	-1,-1	4,0	2,1	2,0	2,1	1,1	4,0	0,8	4,0	4,0	0,5	2,1	2,1	0,1	1,1	3,0	0,2	0,5	5,0	3,1	3,1	2,0	3,1	-1,-1	2,4	6,0	1,1	1,1	1,1	1,1	5,0	3,4	3,0	5,4	0,3	3,1	0,1
iteration_1331	5,0	0,1	-1,-1	2,0	3,0	3,0	0,1	4,0	3,0	2,1	-1,-1	1,0	4,0	3,1	2,1	-1,-1	2,1	1,0	-1,-1	1,1	-1,-1	3,0	3,0	5,0	0,4	-1,-1	0,1	2,0	0,4	4,0	-1,-1	-1,-1	0,4	0,2	-1,-1	-1,-1	4,0	4,0	4,0	4,0	0,5	2,1	2,3	0,3	2,3	2,1	4,3
iteration_1332	2,0	-1,-1	-1,-1	1,2	1,3	3,0	2,0	1,2	2,0	2,0	-1,-1	1,2	2,0	3,2	1,3	0,3	2,0	4,0	1,0	1,0	2,0	1,2	4,0	0,5	1,1	0,5	0,5	1,0	0,4	-1,-1	0,2	1,3	1,2	2,0	1,2	3,2	1,2	-1,-1	1,3	1,3	5,0	2,0	1,0	-1,-1	0,2	1,1	2,0
iteration_1333	3,0	0,2	-1,-1	6,0	3,1	0,5	3,0	-1,-1	5,0	3,0	4,0	3,0	-1,-1	5,0	3,1	3,0	-1,-1	0,3	0,3	-1,-1	4,0	3,0	4,0	3,1	1,1	1,1	-1,-1	3,2	2,4	0,4	6,0	2,0	2,2	0,4	6,0	3,2	1,2	3,0	3,0	1,2	5,0	3,0	3,0	0,0	3,0	0,4	1,0
iteration_1334	2,0	0,5	0,3	1,4	2,4	0,3	3,0	2,4	1,3	1,4	2,3	0,8	3,0	-1,-1	3,0	2,3	2,4	1,2	2,2	1,1	3,0	2,4	0,7	2,0	4,0	3,0	4,0	-1,-1	0,4	-1,-1	0,5	4,0	1,4	0,5	1,0	-1,-1	1,0	0,4	-1,-1	1,0	3,0	0,5	0,5	3,5	4,1	4,5	1,5
iteration_1335	1,1	4,0	-1,-1	0,2	3,0	-1,-1	2,0	2,0	0,3	0,1	5,0	2,2	-1,-1	1,4	-1,-1	1,4	0,3	0,2	2,2	2,1	2,3	2,2	3,2	1,1	1,0	0,4	0,4	0,4	0,4	0,5	0,6	0,4	0,2	0,3	0,2	0,6	0,4	0,6	-1,-1	0,0	3,1	0,2	3,2	3,0	0,4	0,4	0,2
iteration_1336	3,0	0,3	2,1	4,1	2,2	0,4	6,0	0,0	-1,-1	6,0	0,3	0,2	2,1	0,4	6,0	-1,-1	6,0	2,2	4,2	2,2	2,1	0,2	0,3	0,1	-1,-1	3,0	3,0	0,4	4,1	3,1	-1,-1	3,2	0,4	2,2	-1,-1	3,1	-1,-1	3,3	0,5	3,1	-1,-1	0,5	1,3	-1,-1	3,0	4,0	0,5
iteration_1337	1,4	2,1	-1,-1	3,0	0,5	0,2	-1,-1	5,0	1,3	-1,-1	2,1	2,0	5,0	0,5	2,0	4,0	3,4	0,5	0,1	0,5	2,3	4,0	2,0	4,0	4,0	2,0	0,0	4,0	-1,-1	2,2	3,0	4,0	-1,-1	0,2	7,0	5,0	3,0	7,0	8,0	-1,-1	0,4	4,0	4,2	4,2	0,4	0,3	0,2
iteration_1338	0,4	-1,-1	5,2	4,0	0,2	2,0	1,2	3,2	0,4	1,2	4,0	3,2	8,0	4,0	6,0	0,5	8,0	0,2	2,2	2,2	0,3	4,0	1,2	9,0	1,5	1,0	1,0	1,2	3,0	0,4	3,2	1,3	0,2	2,0	3,2	3,0	0,3	0,5	2,1	0,5	0,3	4,0	3,0	3,3	0,5	1,5	0,0
iteration_1339	-1,-1	0,4	4,0	0,3	0,0	0,5	-1,-1	0,2	0,4	0,2	2,3	1,2	0,1	3,2	4,1	0,2	4,2	-1,-1	4,4	-1,-1	-1,-1	4,3	-1,-1	0,3	4,2	4,0	4,2	0,4	2,1	-1,-1	2,2	-1,-1	2,2	0,5	2,2	2,2	2,0	4,0	4,0	2,0	0,4	0,5	0,5	-1,-1	0,2	-1,-1	-1,-1
iteration_1340	2,0	3,0	1,0	1,4	-1,-1	0,2	1,0	2,0	2,0	-1,-1	0,4	0,0	2,0	1,4	1,0	-1,-1	2,0	1,1	-1,-1	0,1	1,0	1,3	1,3	1,4	1,3	0,3	1,3	2,0	0,5	3,0	1,1	4,0	1,4	4,0	1,1	1,0	2,0	3,4	1,4	2,0	0,5	1,1	1,3	1,2	4,0	-1,-1	2,0
iteration_1341	4,0	0,4	2,0	1,1	2,0	5,0	1,0	3,0	3,2	2,1	3,0	1,0	0,1	5,2	1,0	3,2	1,0	3,0	4,0	3,0	5,0	4,0	4,0	0,1	1,2	3,0	-1,-1	2,0	0,2	4,1	1,1	-1,-1	-1,-1	3,0	1,1	0,2	1,1	0,2	1,1	0,2	0,3	1,0	0,3	-1,-1	4,0	4,0	0,4
iteration_1342	0,4	4,0	0,2	2,2	0,2	0,2	0,4	0,4	0,5	2,0	-1,-1	0,2	2,2	1,2	2,2	2,1	0,2	3,2	0,4	-1,-1	0,6	-1,-1	-1,-1	-1,-1	4,0	2,1	2,2	0,4	3,0	5,0	1,2	1,4	2,2	1,3	1,2	1,0	1,2	0,6	2,4	3,0	0,2	0,5	0,3	0,3	2,0	2,0	0,3
iteration_1343	-1,-1	4,0	0,5	3,0	0,1	4,0	1,1	1,4	0,2	2,1	0,4	2,4	1,4	2,0	1,1	4,0	1,4	3,0	2,1	2,1	0,5	0,6	0,6	0,4	3,0	2,1	3,0	5,0	2,0	2,3	3,0	3,2	3,0	5,0	4,0	-1,-1	-1,-1	2,2	4,0	4,0	2,0	-1,-1	5,0	1,0	3,0	-1,-1	4,0
iteration_1344	0,5	2,0	0,5	5,0	0,5	-1,-1	1,0	1,0	1,2	0,0	0,2	4,0	1,0	4,0	1,5	0,3	-1,-1	2,0	1,0	5,0	0,2	4,2	-1,-1	1,0	0,5	1,0	0,5	4,0	4,0	0,5	-1,-1	0,2	5,0	0,5	7,0	3,4	1,1	1,1	4,1	1,1	0,4	4,4	4,1	4,1	2,0	1,4	1,1
iteration_1345	5,0	2,1	4,1	0,3	7,0	-1,-1	2,1	5,2	0,2	5,1	2,0	5,2	2,2	0,5	5,1	2,0	5,2	0,2	-1,-1	2,1	0,2	6,0	1,2	2,4	1,1	1,1	1,1	-1,-1	0,3	4,0	1,2	1,0	0,3	0,5	0,3	1,0	0,2	1,1	1,2	0,2	4,0	0,5	4,3	0,3	0,4	0,3	4,2
iteration_1346	5,0	-1,-1	4,1	2,0	-1,-1	-1,-1	0,5	5,0	0,3	5,0	4,0	1,1	5,0	2,1	1,1	1,4	5,0	-1,-1	0,1	1,0	1,1	1,0	5,0	1,1	2,0	0,5	0,5	5,0	1,1	4,0	2,0	-1,-1	4,1	1,3	2,0	5,0	0,1	0,6	0,1	4,5	3,0	-1,-1	3,0	-1,-1	0,3	0,3	1,0
iteration_1347	5,0	5,0	-1,-1	3,0	6,0	1,3	2,0	-1,-1	3,0	1,0	-1,-1	-1,-1	3,0	0,3	2,0	4,0	3,0	-1,-1	1,3	1,3	0,0	3,0	3,0	1,2	4,0	-1,-1	2,0	3,0	2,2	0,2	4,0	5,1	-1,-1	3,2	2,2	-1,-1	2,2	3,0	1,0	2,2	0,2	3,2	3,2	3,2	4,0	2,2	-1,-1
iteration_1348	5,0	0,5	1,3	2,3	1,2	4,0	1,3	3,0	0,5	0,6	0,5	1,3	3,0	0,4	4,0	3,0	1,3	3,0	-1,-1	3,0	1,2	1,5	0,8	1,3	2,3	2,3	1,3	2,1	-1,-1	4,1	-1,-1	0,5	2,1	4,0	2,1	0,4	2,2	2,2	0,4	2,3	-1,-1	5,0	3,2	2,2	4,0	4,0	2,2
iteration_1349	2,3	2,0	3,0	5,3	3,0	4,0	1,3	1,3	1,1	7,0	0,5	6,0	2,3	0,5	1,3	0,5	1,3	3,0	3,0	2,3	1,3	1,2	1,2	2,0	0,3	1,0	0,8	0,3	5,0	4,1	5,3	0,5	4,3	0,5	0,3	5,1	0,5	0,2	0,5	0,6	0,3	0,7	0,6	0,5	5,0	1,1	0,5
iteration_1350	0,4	1,4	1,0	0,6	1,0	-1,-1	0,3	-1,-1	0,2	1,0	2,0	0,3	1,0	1,4	0,0	3,0	0,3	-1,-1	0,0	0,3	0,3	1,3	1,3	2,0	3,0	3,0	3,0	1,3	0,3	1,3	1,3	4,0	1,0	5,0	1,3	1,3	0,0	5,0	4,0	5,0	5,0	1,0	-1,-1	3,0	4,1	0,1	3,0
iteration_1351	0,2	1,2	0,3	1,3	0,3	4,0	1,2	-1,-1	2,2	0,5	5,0	1,1	1,3	2,3	1,2	4,1	1,2	1,2	4,0	4,0	2,2	3,1	2,1	-1,-1	0,3	4,2	0,3	0,4	3,0	4,1	2,1	3,0	1,1	2,2	2,3	4,1	2,1	1,1	-1,-1	3,0	0,4	4,0	2,3	2,1	0,5	2,4	2,1
iteration_1352	-1,-1	0,3	-1,-1	-1,-1	0,4	4,0	0,1	0,1	0,5	0,4	-1,-1	0,1	0,6	4,1	0,6	2,3	0,1	3,1	1,1	3,1	0,4	0,3	-1,-1	0,5	0,7	0,5	0,5	0,3	0,5	2,0	0,3	5,0	0,5	2,2	0,2	1,2	1,4	1,1	1,4	1,4	2,2	0,3	2,1	2,2	-1,-1	-1,-1	1,1
iteration_1353	0,3	0,0	0,1	0,3	5,2	3,0	0,0	0,1	1,2	0,0	4,0	0,0	0,1	2,0	0,4	2,0	0,0	2,0	2,0	1,0	1,0	2,0	2,0	2,1	0,1	2,3	0,1	-1,-1	-1,-1	0,5	0,3	2,2	0,3	1,3	0,8	0,7	2,0	2,3	2,0	2,0	3,1	0,6	0,4	0,4	3,0	2,0	2,3
iteration_1354	-1,-1	-1,-1	2,0	0,1	3,0	3,0	0,1	2,1	5,0	2,1	2,2	0,0	0,1	3,0	0,1	4,0	2,1	3,1	0,4	3,0	5,1	2,0	0,2	0,1	2,1	2,1	2,1	0,2	-1,-1	0,4	0,1	0,4	0,1	1,4	0,1	0,4	0,1	0,1	0,3	0,2	-1,-1	1,0	4,0	0,0	5,0	3,4	0,0
iteration_1355	0,5	4,0	2,3	-1,-1	-1,-1	0,2	4,0	2,0	0,3	0,3	4,0	4,0	0,5	0,5	2,3	1,2	4,0	-1,-1	2,1	2,1	0,2	4,0	-1,-1	2,3	3,0	2,2	1,3	0,4	4,0	1,3	2,0	2,2	2,4	0,2	2,4	1,0	4,0	-1,-1	0,6	4,0	1,2	2,2	2,2	-1,-1	4,0	3,0	4,0
iteration_1356	-1,-1	2,3	0,3	0,5	6,0	0,5	-1,-1	0,6	3,0	0,6	-1,-1	0,3	0,3	2,1	0,2	1,0	-1,-1	0,8	0,0	0,5	0,3	3,0	3,0	0,4	-1,-1	0,0	1,2	0,4	0,4	3,2	-1,-1	0,5	0,5	0,2	0,5	3,1	0,5	0,5	0,5	0,4	-1,-1	0,5	-1,-1	0,3	0,5	0,9	0,4
iteration_1357	-1,-1	0,5	2,5	-1,-1	2,0	-1,-1	2,0	0,7	2,0	2,0	0,4	-1,-1	0,7	3,2	0,5	0,0	0,7	0,0	3,0	2,0	2,5	0,4	0,7	3,2	-1,-1	0,5	0,0	-1,-1	0,2	0,5	2,2	4,0	0,4	0,5	0,2	-1,-1	0,2	-1,-1	4,2	4,2	3,0	0,3	-1,-1	0,0	-1,-1	0,6	3,0
iteration_1358	4,0	2,0	3,0	1,1	3,0	1,2	3,0	2,0	0,5	3,0	0,2	3,0	2,1	5,0	2,0	2,0	-1,-1	1,2	1,2	2,2	1,0	2,1	1,1	2,0	1,0	3,0	1,0	1,2	0,2	1,3	0,3	5,0	0,3	4,0	0,3	1,2	1,1	1,1	1,2	4,2	0,3	2,1	5,0	2,0	4,0	3,0	3,0
iteration_1359	1,4	1,2	1,4	3,1	1,4	4,0	3,4	0,5	3,2	-1,-1	4,1	0,5	0,5	0,4	0,5	0,4	0,5	2,4	5,0	5,0	1,1	0,5	4,1	0,8	0,3	0,6	0,3	3,0	3,1	-1,-1	0,1	-1,-1	3,1	5,0	6,0	0,3	3,0	0,4	3,0	0,4	0,5	6,0	3,0	3,0	3,0	5,0	3,0
iteration_1360	4,0	5,0	-1,-1	0,3	4,0	-1,-1	3,1	4,2	0,5	4,2	2,3	3,1	4,1	2,3	3,1	1,1	3,1	3,3	3,3	3,3	0,5	5,0	3,3	2,1	0,4	1,1	4,0	1,2	3,1	4,0	4,0	4,0	-1,-1	2,0	3,2	7,0	4,1	4,1	5,0	1,0	0,4	4,0	1,3	3,3	5,0	1,0	5,0
iteration_1361	0,1	2,2	0,2	3,3	0,0	4,0	0,3	3,0	5,0	0,3	0,5	0,5	3,0	1,2	3,0	2,0	3,0	1,0	1,3	1,3	5,0	0,8	-1,-1	1,0	3,0	2,0	0,0	2,3	3,2	1,4	3,3	2,3	2,2	4,0	2,2	1,3	0,5	2,2	2,3	2,3	0,3	-1,-1	-1,-1	0,0	4,1	0,1	2,2
iteration_1362	3,0	4,1	4,0	-1,-1	7,0	3,0	4,1	1,0	2,0	4,1	0,3	1,0	0,1	6,0	0,1	2,0	4,1	0,1	0,1	4,0	1,0	1,0	-1,-1	0,1	1,0	1,1	1,1	4,0	0,3	3,2	1,2	4,0	3,1	3,0	1,2	3,2	4,1	4,1	7,0	7,0	5,0	3,2	4,0	-1,-1	3,0	1,0	-1,-1
iteration_1363	1,2	0,5	1,4	1,3	-1,-1	0,2	0,7	1,3	4,0	0,7	5,0	2,0	0,7	-1,-1	1,3	2,3	2,0	0,4	6,0	0,6	1,3	2,0	2,0	3,4	-1,-1	2,3	-1,-1	0,5	1,4	0,4	1,3	2,1	1,2	1,0	1,3	1,4	3,0	1,1	2,2	3,0	2,2	0,3	2,0	2,0	0,4	1,2	2,0
iteration_1364	2,3	1,2	2,2	1,3	2,2	0,4	-1,-1	2,3	3,0	-1,-1	0,2	2,3	2,3	4,0	0,5	-1,-1	3,0	2,1	1,1	2,3	1,3	2,1	-1,-1	3,3	4,2	4,3	4,3	0,4	2,0	4,0	1,3	0,5	1,1	5,0	1,1	1,0	-1,-1	1,2	1,3	0,2	0,4	0,1	0,1	0,1	1,0	0,0	0,1
iteration_1365	4,0	2,0	0,0	0,1	-1,-1	0,5	-1,-1	0,1	0,5	0,0	0,4	0,1	0,1	0,4	0,1	0,3	-1,-1	0,5	0,1	0,1	0,5	0,3	0,1	-1,-1	-1,-1	0,5	0,1	2,1	1,0	0,4	0,1	0,5	0,1	5,0	2,0	0,0	0,2	0,5	0,2	0,4	2,1	6,0	4,1	4,1	4,1	5,0	4,1
iteration_1366	4,0	5,0	3,0	2,0	4,0	0,5	2,0	2,0	0,5	0,3	0,3	2,0	4,0	3,0	3,0	0,5	1,0	2,4	2,1	0,1	0,3	0,0	2,3	4,0	2,3	1,3	1,2	0,4	2,0	2,0	2,0	1,3	0,0	-1,-1	2,0	3,0	1,0	1,0	0,3	0,3	4,0	4,0	6,0	6,0	0,5	0,6	-1,-1
iteration_1367	4,0	4,0	2,0	1,4	2,0	0,5	0,5	1,0	4,0	3,0	3,0	3,0	2,4	0,3	3,0	2,3	-1,-1	2,4	1,4	-1,-1	4,0	1,0	5,0	2,2	3,0	2,3	-1,-1	1,3	0,5	0,2	0,7	0,3	0,7	3,1	-1,-1	0,5	0,5	0,5	0,5	0,5	3,0	3,4	6,0	-1,-1	0,2	0,1	3,2
iteration_1368	1,1	0,2	1,0	2,4	0,3	2,0	-1,-1	0,4	3,2	2,0	2,0	-1,-1	-1,-1	2,0	3,0	3,1	3,0	-1,-1	2,0	2,0	3,0	0,4	2,4	1,0	4,0	5,0	5,0	4,0	1,4	2,3	3,0	1,0	2,4	4,1	-1,-1	3,0	-1,-1	0,7	3,0	1,4	2,2	1,1	3,0	2,1	-1,-1	0,4	3,0
iteration_1369	0,5	0,4	-1,-1	0,5	0,3	0,3	0,6	0,2	3,0	0,5	1,4	0,9	0,6	0,4	-1,-1	3,2	0,9	0,6	0,2	0,2	2,1	1,4	0,9	0,1	0,6	0,6	0,6	-1,-1	0,4	5,0	0,7	4,0	0,5	2,0	0,5	3,3	0,2	0,4	4,1	4,4	3,0	0,1	0,1	0,1	4,0	0,0	-1,-1
iteration_1370	1,4	3,2	0,6	-1,-1	1,2	0,2	0,5	0,3	-1,-1	0,5	4,1	0,3	0,5	-1,-1	0,3	2,2	0,3	0,2	0,5	0,5	2,1	-1,-1	4,1	0,9	0,4	2,1	2,1	0,2	5,3	3,1	0,5	1,1	0,2	3,0	0,2	3,4	1,1	0,2	0,2	0,2	1,2	0,1	1,0	1,1	5,0	-1,-1	1,1
iteration_1371	4,1	5,0	4,0	0,5	-1,-1	0,3	4,0	4,5	0,3	4,5	1,1	4,0	0,5	2,2	4,5	1,3	4,5	4,0	0,0	0,0	0,6	5,0	5,0	2,5	5,0	4,3	1,5	0,5	0,5	2,4	0,5	0,4	0,5	3,0	0,5	3,0	0,8	0,1	0,1	0,1	4,0	0,0	0,0	0,0	5,0	0,0	-1,-1
iteration_1372	4,0	1,4	3,4	3,1	3,4	2,0	0,0	-1,-1	0,2	6,0	3,1	3,4	3,4	2,0	6,0	0,4	6,0	1,4	1,4	1,4	0,2	-1,-1	-1,-1	4,0	3,3	3,1	3,3	3,1	0,4	0,3	3,1	0,4	3,1	-1,-1	0,4	0,3	0,5	3,4	3,0	-1,-1	0,5	0,7	0,9	0,8	0,4	0,8	0,9
iteration_1373	5,0	1,1	6,0	2,0	0,1	0,5	7,0	1,0	-1,-1	7,0	5,0	7,0	5,0	5,0	1,0	0,3	5,0	5,5	-1,-1	5,0	1,0	4,0	7,0	10,0	1,3	0,3	1,0	0,1	2,0	4,0	0,0	0,4	-1,-1	0,4	-1,-1	1,0	2,4	2,0	-1,-1	4,0	5,0	0,0	4,0	1,0	4,0	2,0	6,0
iteration_1374	2,0	0,4	1,0	0,5	1,4	4,0	1,2	1,2	5,0	0,3	0,4	0,2	0,2	-1,-1	0,3	5,0	0,2	-1,-1	1,2	2,0	1,2	0,0	0,0	4,2	5,3	0,3	5,0	3,2	2,3	1,3	3,3	2,2	2,2	3,2	3,3	4,0	0,4	0,4	0,4	-1,-1	4,0	0,5	1,3	1,3	3,2	0,4	1,2
iteration_1375	0,3	4,1	4,3	1,4	-1,-1	3,1	1,3	0,7	4,0	5,0	2,2	4,4	-1,-1	2,0	4,4	1,3	1,3	4,0	0,4	0,4	3,3	0,6	6,0	0,3	0,7	8,0	4,3	2,0	0,4	0,3	1,4	0,2	1,4	5,0	1,4	0,5	1,2	0,4	1,0	1,0	3,2	3,4	3,2	3,2	5,0	7,0	1,2
iteration_1376	0,2	0,2	0,2	-1,-1	0,4	1,0	0,0	0,2	0,4	0,1	3,1	0,2	0,3	4,0	0,2	4,0	0,1	0,0	1,0	0,0	0,1	3,2	0,1	4,2	0,0	-1,-1	4,2	0,3	5,0	1,1	0,1	3,0	0,1	3,0	-1,-1	1,0	3,1	0,0	0,1	3,1	4,1	3,1	0,2	0,2	5,0	3,0	3,1
iteration_1377	0,4	0,3	0,3	-1,-1	0,6	2,0	5,0	0,5	-1,-1	-1,-1	1,3	-1,-1	5,3	2,1	0,5	1,3	5,0	7,0	2,3	7,0	2,3	0,5	1,2	2,3	1,2	0,6	0,5	2,2	-1,-1	3,2	2,0	-1,-1	5,2	3,1	7,0	2,2	1,2	7,0	7,0	6,0	-1,-1	8,0	7,0	7,0	3,2	-1,-1	-1,-1
iteration_1378	1,3	4,1	-1,-1	-1,-1	1,1	2,0	0,6	1,3	1,4	0,5	0,4	0,4	1,1	0,3	0,6	4,0	0,4	2,3	0,3	0,3	1,3	0,3	0,5	0,4	1,3	1,3	3,3	1,3	2,0	1,1	1,3	0,4	1,3	4,1	2,0	2,0	0,4	1,1	0,4	0,6	0,3	1,1	-1,-1	1,1	-1,-1	4,3	1,3
iteration_1379	4,0	3,1	6,0	0,4	1,1	5,0	3,0	3,4	0,5	3,0	2,0	3,4	3,0	-1,-1	3,0	-1,-1	-1,-1	5,0	3,0	0,5	3,4	1,4	4,0	0,1	0,3	4,0	0,3	0,5	0,4	-1,-1	0,1	1,0	0,5	3,2	0,1	0,3	0,4	0,4	1,4	0,1	-1,-1	3,1	5,0	5,0	0,5	3,4	3,0
iteration_1380	-1,-1	5,0	3,0	2,0	3,2	0,2	4,0	4,0	5,0	2,0	0,1	2,0	4,0	0,2	-1,-1	1,0	4,0	2,1	2,1	2,1	-1,-1	0,1	0,0	2,0	3,0	-1,-1	3,0	0,5	4,0	3,0	2,0	-1,-1	2,0	0,1	-1,-1	4,0	3,0	3,0	3,0	3,0	4,0	2,0	6,0	0,0	0,5	0,6	3,0
iteration_1381	2,3	3,2	0,5	5,0	2,2	0,1	1,3	4,3	2,0	1,3	4,1	1,2	4,2	5,0	4,2	5,0	4,3	1,1	1,0	1,1	3,0	4,2	1,1	7,0	4,0	9,0	9,0	1,4	-1,-1	0,5	4,4	5,0	4,4	4,0	4,4	0,5	4,4	5,0	5,0	8,0	0,2	8,0	-1,-1	4,1	4,0	2,0	0,5
iteration_1382	-1,-1	-1,-1	5,3	2,0	5,1	2,0	2,3	5,0	3,0	0,3	0,4	2,3	5,0	1,2	2,3	-1,-1	-1,-1	0,3	2,0	-1,-1	7,0	0,4	-1,-1	0,2	4,3	3,0	4,3	5,0	3,0	5,0	7,0	0,5	7,0	4,0	2,0	9,0	5,1	5,4	-1,-1	2,4	2,0	5,0	4,0	4,0	2,3	1,3	0,0
iteration_1383	0,4	2,0	1,0	2,3	1,0	2,2	0,3	-1,-1	2,0	2,2	0,3	2,0	3,0	-1,-1	1,3	0,5	-1,-1	0,5	2,3	0,5	3,0	-1,-1	0,1	4,0	-1,-1	1,0	1,5	4,0	-1,-1	3,0	2,2	-1,-1	2,3	5,0	2,3	-1,-1	0,8	2,0	0,3	2,5	4,0	0,3	0,3	0,0	4,0	7,0	0,8
iteration_1384	4,0	0,3	3,1	1,4	3,1	0,3	-1,-1	4,0	0,4	0,5	2,0	3,4	3,4	1,4	4,0	-1,-1	1,1	0,5	0,3	0,3	1,2	-1,-1	4,0	4,0	3,2	1,1	1,1	0,5	1,4	5,0	-1,-1	0,1	1,4	1,1	1,1	6,0	0,4	-1,-1	1,0	5,4	5,0	1,1	1,0	6,0	0,4	1,2	0,0
iteration_1385	0,4	-1,-1	0,3	2,1	-1,-1	0,3	2,2	2,2	0,1	0,3	3,1	2,2	2,2	0,5	2,1	2,3	0,2	-1,-1	0,5	0,5	3,0	0,3	0,3	0,5	2,3	2,3	0,4	4,1	5,0	0,5	6,0	0,1	6,0	-1,-1	-1,-1	4,0	2,0	2,1	2,1	2,0	2,0	4,1	6,0	0,1	0,2	0,4	2,0
iteration_1386	2,0	0,4	1,1	3,0	-1,-1	1,2	4,0	4,0	2,3	0,1	5,0	4,0	1,0	1,1	3,1	0,3	3,1	4,0	2,0	2,0	3,0	2,0	-1,-1	2,0	3,3	-1,-1	0,1	4,0	2,0	2,0	1,0	4,0	3,0	3,2	3,0	2,0	3,0	3,0	3,0	0,0	3,2	0,2	0,4	0,4	3,1	3,2	3,2
iteration_1387	0,2	0,2	0,3	3,0	0,1	0,4	-1,-1	3,1	4,0	3,1	0,4	0,1	3,2	0,5	0,2	4,0	3,1	0,1	3,4	0,5	5,0	0,4	0,3	0,2	0,1	4,0	4,2	4,0	3,2	0,3	0,2	-1,-1	-1,-1	4,0	7,0	0,2	2,0	2,0	3,1	5,0	0,4	-1,-1	3,1	1,1	0,5	3,5	0,1
iteration_1388	-1,-1	4,0	2,0	0,1	4,0	0,3	1,1	1,1	5,0	1,1	0,1	1,1	1,1	4,0	1,0	0,5	1,0	1,1	0,3	0,2	0,1	5,0	0,2	1,0	-1,-1	1,0	1,5	0,5	5,0	1,1	0,4	5,0	-1,-1	4,1	0,4	1,0	2,1	7,0	3,1	8,0	1,1	-1,-1	1,1	0,5	0,3	4,0	0,2
iteration_1389	0,5	0,2	0,3	1,1	0,4	-1,-1	1,2	0,3	0,2	0,3	0,5	0,3	1,1	2,3	0,2	0,5	1,1	5,0	-1,-1	4,2	0,3	0,1	0,1	2,0	0,3	0,4	0,3	5,0	-1,-1	3,0	4,3	2,3	4,3	0,5	1,1	6,0	6,0	2,3	6,0	-1,-1	5,0	0,4	0,3	5,1	0,4	0,2	2,3
iteration_1390	3,1	2,1	5,0	3,1	2,1	3,1	2,1	2,1	-1,-1	5,0	0,2	6,0	3,1	1,0	5,0	0,1	6,0	2,3	0,3	0,4	1,1	3,1	3,1	4,0	3,1	2,1	2,1	-1,-1	0,2	0,4	0,1	4,1	3,1	0,1	0,1	0,1	7,0	0,2	4,1	4,1	0,4	0,0	0,1	0,3	0,3	0,1	4,1
iteration_1391	5,0	2,1	1,1	2,3	1,1	2,0	0,4	2,1	3,1	0,4	-1,-1	0,4	3,0	1,0	1,3	0,5	1,3	2,3	-1,-1	0,3	5,0	4,3	1,3	-1,-1	0,6	0,5	0,6	-1,-1	4,0	0,5	3,0	0,5	3,0	0,2	3,0	0,1	1,0	1,5	2,5	2,0	3,1	1,2	-1,-1	3,2	3,2	0,2	4,0
iteration_1392	0,4	0,4	0,3	3,1	0,5	2,2	0,1	0,4	4,0	0,4	4,1	3,0	0,4	0,4	3,3	4,0	3,0	0,2	0,2	0,2	3,3	0,1	7,0	0,4	2,3	2,3	2,3	0,4	4,0	4,1	1,1	-1,-1	1,1	4,0	3,1	4,1	1,1	1,4	-1,-1	1,1	0,4	2,1	2,2	2,2	2,1	2,1	3,0
iteration_1393	0,5	4,0	4,4	4,0	4,4	1,4	6,0	6,0	0,5	-1,-1	3,0	2,4	2,4	0,3	2,4	2,1	2,4	2,4	4,4	4,4	2,3	2,0	3,4	0,6	2,1	2,1	0,5	4,0	0,6	2,0	-1,-1	4,0	2,0	2,0	4,0	4,0	1,0	3,0	3,0	3,0	0,3	2,0	2,3	2,3	-1,-1	2,1	0,3
iteration_1394	0,4	2,0	1,2	3,0	1,2	5,0	5,2	3,2	0,4	3,2	1,3	0,2	3,2	1,3	4,0	2,2	3,2	1,0	1,0	1,0	3,3	0,5	0,3	1,2	1,2	-1,-1	-1,-1	0,4	5,0	1,3	2,4	3,0	2,0	-1,-1	3,4	2,3	3,0	3,0	4,0	-1,-1	0,5	3,0	3,0	3,0	0,4	0,4	5,0
iteration_1395	5,0	-1,-1	1,4	2,1	4,4	4,1	1,1	1,1	0,4	2,4	5,0	3,0	0,5	0,4	2,4	2,0	0,4	1,1	5,0	5,0	1,3	3,0	2,0	0,8	-1,-1	2,4	2,0	2,3	0,2	3,1	0,4	-1,-1	0,4	-1,-1	2,1	0,4	2,1	2,3	2,1	2,1	-1,-1	2,2	0,5	1,2	-1,-1	0,6	0,4
iteration_1396	0,3	2,2	2,0	2,1	2,0	5,0	2,1	2,0	1,3	2,1	-1,-1	0,1	2,1	1,4	0,1	0,5	7,0	-1,-1	5,1	0,1	2,3	3,1	3,0	1,1	0,1	0,4	0,2	4,0	2,1	0,2	2,1	0,3	-1,-1	2,0	2,1	2,2	0,4	-1,-1	0,4	0,1	1,3	3,0	-1,-1	3,0	2,1	3,0	1,1
iteration_1397	0,3	0,5	0,1	0,3	-1,-1	-1,-1	0,2	0,2	1,0	0,2	5,0	0,3	0,2	0,3	0,1	0,4	0,1	4,1	4,1	0,1	0,0	3,2	2,1	0,2	-1,-1	0,4	0,5	0,3	0,2	3,1	0,2	0,4	0,2	0,2	0,3	3,1	0,1	0,1	-1,-1	0,1	-1,-1	0,1	-1,-1	0,4	2,3	2,2	0,4
iteration_1398	4,0	2,2	3,0	4,3	5,0	2,3	6,0	1,3	0,4	6,0	-1,-1	-1,-1	6,0	0,3	2,3	2,1	2,3	2,3	4,0	2,3	1,4	4,3	2,3	2,1	2,3	2,3	2,1	4,0	5,0	1,4	0,3	4,0	0,3	0,4	2,0	0,4	2,3	2,3	-1,-1	-1,-1	0,3	2,2	0,3	0,4	0,4	0,3	2,2
iteration_1399	0,2	-1,-1	-1,-1	3,0	0,5	3,0	2,3	-1,-1	2,0	2,3	0,2	1,0	2,3	1,3	1,3	1,2	2,0	1,3	3,0	1,3	-1,-1	1,2	0,2	2,3	2,0	-1,-1	2,0	2,0	2,0	0,5	1,0	1,3	3,0	4,0	3,0	-1,-1	2,0	1,3	1,3	3,0	0,4	6,0	5,4	5,0	-1,-1	-1,-1	6,0
iteration_1400	-1,-1	0,1	5,1	0,1	5,1	-1,-1	0,1	-1,-1	4,0	0,1	4,0	0,1	5,1	3,2	5,0	0,5	0,1	0,3	1,1	1,1	2,1	4,1	4,1	8,0	0,0	0,0	0,5	5,0	4,1	5,0	9,0	2,0	5,1	0,5	-1,-1	6,0	5,0	2,1	0,1	5,0	2,3	5,3	5,3	2,3	2,0	1,2	5,0
iteration_1401	0,5	-1,-1	0,3	-1,-1	0,3	2,2	0,5	2,3	5,0	0,5	3,1	2,0	0,5	0,5	0,6	1,3	2,3	2,3	2,3	0,4	4,0	3,0	0,1	0,5	-1,-1	1,2	1,0	3,2	-1,-1	1,2	3,3	0,4	3,3	0,4	2,2	4,0	3,2	-1,-1	3,2	3,2	-1,-1	0,4	0,2	-1,-1	5,0	-1,-1	3,0
iteration_1402	0,2	0,3	0,1	1,3	0,4	0,1	0,4	0,3	0,2	0,3	3,2	0,3	0,3	2,2	-1,-1	2,0	-1,-1	0,1	0,4	0,3	0,3	3,0	0,5	0,2	3,2	0,1	0,1	0,4	5,0	2,0	1,3	4,0	4,1	2,0	4,3	2,0	7,0	-1,-1	1,1	7,0	0,5	2,3	0,4	0,7	-1,-1	-1,-1	4,3
iteration_1403	4,1	5,0	2,1	2,0	6,0	0,2	3,0	1,1	0,5	1,1	2,0	3,0	3,0	0,5	1,1	3,1	1,1	2,1	2,1	2,1	1,5	1,0	3,0	1,1	1,1	0,2	0,2	2,0	3,0	0,4	3,0	-1,-1	3,0	2,0	-1,-1	2,3	4,0	5,0	5,0	4,0	1,4	3,0	3,0	3,0	5,0	1,0	0,0
iteration_1404	2,0	0,5	2,2	2,0	0,3	2,0	2,0	0,2	3,0	2,0	-1,-1	4,0	0,2	0,5	2,2	0,3	2,0	1,0	1,0	-1,-1	2,2	2,1	-1,-1	0,2	0,5	0,5	0,5	2,0	0,2	4,0	2,0	0,1	0,2	1,4	2,0	0,0	0,3	0,0	0,1	0,0	4,1	1,0	0,1	4,0	1,0	0,4	0,1
iteration_1405	0,5	0,4	0,5	-1,-1	0,4	4,0	0,0	2,2	5,0	2,2	5,0	0,3	2,2	3,0	0,4	4,0	0,4	2,2	2,2	2,1	3,0	4,1	4,1	0,2	2,1	2,1	2,3	2,0	4,1	0,5	0,1	-1,-1	0,1	0,5	6,0	0,4	2,0	2,0	3,1	2,1	0,4	4,3	0,3	0,3	-1,-1	-1,-1	2,3
iteration_1406	4,0	5,0	0,0	5,0	9,0	0,5	2,0	2,0	0,2	3,0	0,2	-1,-1	3,0	2,0	1,1	3,0	2,0	2,1	2,1	0,4	2,0	0,0	0,0	4,0	3,0	-1,-1	-1,-1	5,0	2,2	4,0	5,0	5,0	3,2	0,3	2,2	5,0	4,0	1,2	1,2	4,0	0,5	0,5	0,6	-1,-1	4,0	1,3	3,4
iteration_1407	5,0	0,4	0,1	1,2	0,3	4,0	1,0	0,2	1,2	1,0	0,3	-1,-1	0,2	3,0	1,1	0,4	1,1	1,0	-1,-1	0,0	0,4	0,4	0,3	0,2	1,0	0,5	1,0	1,3	2,2	0,3	1,2	0,4	1,2	0,3	-1,-1	1,3	0,3	0,3	1,1	1,1	3,0	1,3	3,0	2,3	2,2	-1,-1	1,2
iteration_1408	0,4	0,5	0,3	0,5	0,3	0,4	0,3	-1,-1	3,0	0,5	2,0	0,6	0,5	5,0	0,2	2,3	0,3	0,5	-1,-1	0,3	0,2	1,4	1,2	4,4	2,1	0,4	0,4	1,1	0,5	2,1	-1,-1	0,4	0,2	2,0	0,5	0,5	2,0	0,2	0,2	0,4	1,4	2,1	0,5	3,0	-1,-1	2,1	0,5
iteration_1409	0,4	3,2	0,5	1,2	0,3	0,3	0,4	0,5	2,0	1,2	0,5	1,3	0,5	3,0	0,5	4,0	1,3	0,3	0,0	0,3	1,3	0,7	0,7	1,3	2,2	2,3	2,2	0,2	4,0	1,3	1,0	2,0	3,2	-1,-1	3,2	2,0	2,2	3,0	3,0	5,0	0,2	3,1	3,1	0,2	5,0	3,0	3,2
iteration_1410	3,0	1,3	1,0	-1,-1	4,0	5,0	0,2	0,2	3,0	0,2	5,0	1,2	0,2	3,1	0,2	0,4	0,2	1,2	4,0	1,2	3,2	1,4	0,6	0,3	0,1	0,5	-1,-1	0,4	2,2	0,5	2,2	5,0	2,2	3,0	2,2	2,1	4,0	3,2	5,0	3,2	1,1	-1,-1	3,0	2,1	0,2	2,1	4,0
iteration_1411	4,0	2,0	3,0	5,0	-1,-1	5,0	2,0	1,0	0,5	7,0	0,4	7,0	1,0	0,4	2,0	3,0	1,0	1,0	4,5	6,0	-1,-1	2,3	5,1	1,3	2,0	2,0	4,0	2,0	5,0	5,0	7,0	0,3	7,0	-1,-1	7,0	3,0	2,1	2,2	2,2	5,1	0,4	5,3	0,3	5,4	0,3	0,6	2,0
iteration_1412	3,0	0,5	2,5	0,1	1,0	1,1	-1,-1	0,5	0,4	2,0	0,3	0,5	0,5	0,4	2,1	2,0	-1,-1	-1,-1	1,0	1,5	0,5	0,1	0,0	0,4	1,1	3,0	1,1	4,0	1,1	-1,-1	4,1	-1,-1	5,0	0,4	1,0	0,6	5,0	5,0	5,0	2,0	0,2	1,4	0,5	1,1	2,0	2,0	1,4
iteration_1413	4,0	4,0	3,0	2,1	-1,-1	0,4	2,1	2,1	5,0	1,1	0,3	2,1	1,1	3,0	2,1	0,4	3,0	0,2	2,1	0,2	3,1	0,1	-1,-1	4,0	2,2	2,2	0,3	0,1	3,0	4,1	1,0	-1,-1	2,0	2,1	2,1	0,1	3,0	4,0	3,0	3,0	1,4	2,1	2,4	-1,-1	3,0	0,3	2,0
iteration_1414	0,5	2,2	2,3	2,4	0,5	1,0	-1,-1	4,0	0,3	2,3	4,1	-1,-1	2,3	2,2	4,0	4,1	4,0	0,3	0,3	0,3	2,3	2,1	2,1	4,0	2,1	6,0	6,0	-1,-1	2,0	4,0	0,0	0,3	0,4	0,4	0,0	0,0	0,2	0,1	0,1	0,1	4,3	0,1	1,0	1,0	1,1	1,1	1,2
iteration_1415	0,5	3,0	1,2	0,1	1,2	3,1	1,0	0,3	2,3	-1,-1	2,0	1,0	0,2	0,2	-1,-1	-1,-1	0,0	1,1	3,0	0,1	0,4	-1,-1	2,0	0,3	1,2	0,2	1,2	4,1	0,2	0,4	0,3	0,2	4,0	0,5	0,1	0,5	4,1	0,1	4,1	4,1	4,0	0,2	1,2	-1,-1	1,2	0,4	0,3
iteration_1416	1,0	-1,-1	-1,-1	4,0	3,0	1,3	2,0	3,0	0,2	5,0	0,2	4,0	-1,-1	1,2	5,0	0,5	3,0	2,0	-1,-1	2,0	2,1	3,1	-1,-1	1,2	2,0	2,5	3,5	3,0	-1,-1	0,4	-1,-1	2,0	-1,-1	2,0	4,0	1,4	3,0	1,0	3,0	0,0	5,0	4,0	8,0	8,0	2,1	3,0	5,0
iteration_1417	2,2	-1,-1	0,3	2,0	0,3	1,1	1,1	1,2	1,4	1,1	3,2	1,2	1,2	3,0	1,2	0,5	1,2	-1,-1	-1,-1	1,1	2,0	0,4	2,5	3,0	0,2	1,0	1,5	-1,-1	3,0	2,0	5,0	-1,-1	5,0	1,3	-1,-1	2,0	4,0	5,0	4,0	5,0	1,4	-1,-1	0,7	-1,-1	-1,-1	-1,-1	-1,-1
iteration_1418	0,4	2,0	1,3	0,3	1,1	0,1	1,3	0,6	2,3	1,3	1,1	1,3	1,0	5,0	0,6	2,0	1,0	1,1	0,3	0,4	-1,-1	1,3	4,4	4,0	-1,-1	1,3	1,3	0,5	4,0	2,0	0,2	3,0	4,2	3,0	4,2	1,0	6,0	2,2	5,0	1,2	2,0	4,0	4,0	0,0	3,2	3,0	8,0
iteration_1419	3,2	-1,-1	3,0	-1,-1	4,3	1,4	2,0	3,0	2,0	2,0	0,4	-1,-1	0,0	0,4	0,0	3,0	-1,-1	2,4	-1,-1	3,0	5,0	0,2	0,2	0,2	0,0	-1,-1	3,0	5,0	2,0	2,0	7,0	4,0	2,0	0,4	7,0	6,0	1,0	3,0	3,0	3,0	2,1	5,4	0,5	7,0	3,1	0,5	1,4
iteration_1420	5,0	3,0	7,0	0,2	1,0	3,2	5,0	0,3	1,3	5,0	0,5	2,0	5,0	4,1	5,2	0,5	2,2	-1,-1	3,0	5,2	1,2	0,2	0,2	4,0	5,2	5,2	0,4	0,4	1,0	1,2	0,2	0,4	1,2	-1,-1	1,2	1,2	1,2	0,4	1,2	1,2	0,2	0,2	0,2	0,0	2,1	0,1	1,2
iteration_1421	3,0	4,0	3,0	0,2	-1,-1	4,0	-1,-1	2,2	-1,-1	2,2	4,0	2,0	1,0	-1,-1	1,2	2,2	2,0	5,0	0,2	5,0	-1,-1	2,0	0,0	2,0	2,2	2,2	1,2	0,3	0,5	0,2	0,3	-1,-1	0,5	0,4	0,6	0,3	0,5	0,5	0,5	0,4	0,5	0,7	0,7	0,5	2,3	2,4	0,6
iteration_1422	3,0	3,0	-1,-1	2,2	2,0	0,3	2,2	2,2	0,4	4,0	0,2	4,0	2,2	3,2	2,2	0,5	4,0	2,0	0,2	-1,-1	2,3	2,1	2,1	3,2	2,1	0,6	2,4	4,0	1,2	5,0	2,2	3,0	3,0	1,3	3,0	0,2	0,3	-1,-1	2,0	1,0	0,2	2,3	0,4	0,4	4,0	3,3	0,3
iteration_1423	5,0	3,1	2,1	6,0	-1,-1	0,4	3,1	3,1	2,0	5,0	-1,-1	5,0	3,1	-1,-1	3,1	3,0	3,1	0,1	3,4	3,4	-1,-1	2,1	2,1	0,2	2,1	1,1	5,0	4,0	3,2	-1,-1	3,2	-1,-1	1,2	1,1	6,0	0,4	0,4	1,3	0,4	1,3	0,5	-1,-1	0,3	3,1	2,0	3,0	0,3
iteration_1424	3,0	0,4	-1,-1	0,3	2,2	4,0	1,0	0,2	0,2	1,3	3,0	0,5	0,5	3,0	1,0	4,0	-1,-1	3,0	1,0	-1,-1	0,3	1,3	2,2	1,2	5,0	4,0	5,0	0,4	3,0	0,4	0,3	-1,-1	0,1	1,1	3,3	0,5	2,0	3,0	3,1	0,1	3,1	4,0	4,0	1,1	0,3	0,2	3,0
iteration_1425	1,2	5,0	-1,-1	0,2	-1,-1	0,4	1,1	1,1	1,3	1,1	4,0	1,1	1,1	0,3	0,1	0,4	1,1	-1,-1	0,5	0,1	1,3	2,1	3,0	-1,-1	0,2	0,4	0,1	0,4	0,2	5,0	0,2	0,5	0,2	5,0	-1,-1	0,1	0,1	0,6	-1,-1	0,6	-1,-1	3,1	5,0	3,1	-1,-1	3,3	2,0
iteration_1426	5,0	2,0	5,0	2,0	5,0	2,2	0,0	2,0	3,0	7,0	3,0	2,0	5,0	5,0	-1,-1	5,0	5,0	2,0	2,0	0,2	1,0	3,0	3,0	7,0	9,0	6,0	9,0	5,0	5,0	-1,-1	3,0	5,0	2,0	0,5	8,0	4,0	-1,-1	3,0	1,0	0,5	1,2	3,4	1,4	-1,-1	2,0	1,1	2,4
iteration_1427	4,1	3,0	4,0	3,1	3,1	0,5	4,1	7,0	4,0	3,0	0,5	0,1	4,1	3,0	3,0	1,3	7,0	0,4	-1,-1	0,3	6,0	0,5	0,0	7,0	0,3	3,3	1,0	3,2	0,3	1,1	-1,-1	0,4	0,4	0,4	0,3	1,2	0,4	5,0	0,4	0,4	4,0	0,1	3,0	3,0	4,0	0,4	0,2
iteration_1428	0,5	0,5	0,7	2,0	0,7	-1,-1	1,2	-1,-1	2,0	1,2	1,1	1,5	1,5	-1,-1	1,5	2,1	1,2	1,4	0,6	0,3	1,5	1,5	1,5	1,1	2,5	1,1	0,6	4,0	1,4	0,3	1,4	1,4	4,0	2,3	1,4	1,0	4,0	1,4	4,0	2,0	1,2	0,7	0,4	0,7	0,5	2,2	1,1
iteration_1429	-1,-1	3,2	0,2	0,4	6,0	0,5	0,3	0,3	2,2	0,5	0,2	0,1	3,0	3,0	0,3	2,0	0,1	0,2	0,5	0,5	0,5	0,1	0,1	2,0	1,3	1,3	1,0	0,5	2,1	2,0	0,3	0,2	2,3	0,5	0,3	0,1	0,4	2,1	2,1	0,4	0,5	0,1	0,2	-1,-1	0,3	0,3	0,3
iteration_1430	5,0	5,0	4,0	2,1	4,0	0,4	6,0	6,0	-1,-1	6,0	2,2	0,1	6,0	0,5	0,1	2,2	4,1	4,2	4,2	2,2	2,2	2,1	-1,-1	2,1	-1,-1	0,3	2,0	0,5	2,0	1,3	0,4	2,0	0,1	2,0	2,0	1,4	0,1	0,0	0,1	2,0	-1,-1	1,0	0,1	-1,-1	4,0	3,0	0,1
iteration_1431	1,1	0,3	-1,-1	-1,-1	-1,-1	0,1	-1,-1	1,2	0,2	3,3	0,3	-1,-1	0,2	0,3	0,3	2,0	1,1	1,0	0,2	-1,-1	1,2	0,1	0,1	0,2	1,2	1,2	1,2	1,2	1,1	3,0	0,3	2,0	1,2	3,0	1,1	0,1	2,0	1,2	1,2	2,0	4,0	3,1	4,0	4,0	0,5	0,4	4,0
iteration_1432	1,3	1,2	2,0	3,2	-1,-1	0,3	1,2	4,0	0,5	1,2	5,0	4,0	1,2	-1,-1	1,2	1,4	-1,-1	0,3	1,1	0,4	1,4	6,0	5,0	2,2	0,6	0,6	1,4	3,0	0,4	4,0	3,2	5,0	0,2	2,0	3,2	-1,-1	3,2	3,2	2,2	2,0	5,0	4,5	0,2	-1,-1	5,0	4,0	0,2
iteration_1433	0,2	1,1	1,1	2,3	1,1	0,2	3,0	1,3	3,0	-1,-1	0,5	3,0	3,0	2,3	0,4	3,0	3,0	1,1	2,1	1,1	1,3	1,3	2,2	2,3	3,3	0,2	3,3	2,1	0,4	0,5	0,2	0,3	0,4	5,0	0,2	0,3	-1,-1	0,4	0,3	0,3	1,3	5,1	0,4	5,3	4,0	4,0	0,3
iteration_1434	-1,-1	5,0	-1,-1	0,8	1,0	3,0	0,4	2,4	5,0	2,4	-1,-1	2,4	0,4	1,1	0,4	2,0	-1,-1	4,4	0,1	0,5	4,4	-1,-1	1,4	1,0	0,4	0,4	2,0	1,4	0,4	1,2	0,4	0,1	0,4	0,5	0,4	1,4	0,4	0,1	-1,-1	0,5	2,1	0,5	0,2	2,1	0,4	0,6	0,1
iteration_1435	-1,-1	0,4	2,2	2,3	2,2	4,0	2,2	4,0	1,4	0,5	0,1	0,5	4,0	3,1	0,5	2,0	4,0	1,2	5,0	1,2	2,4	0,3	0,3	2,1	2,2	6,0	2,3	4,0	1,3	0,5	2,3	-1,-1	-1,-1	0,5	3,0	0,7	2,3	3,0	4,0	4,0	4,0	2,0	6,0	6,0	0,2	0,1	6,0
iteration_1436	0,1	2,0	2,1	4,0	2,0	0,3	4,0	-1,-1	0,3	-1,-1	0,4	4,0	2,1	4,0	2,1	0,5	2,1	2,0	-1,-1	2,3	2,3	2,1	2,1	3,0	0,1	2,5	0,7	2,2	2,1	0,5	2,1	5,0	0,3	0,5	0,3	0,2	2,2	2,1	2,2	-1,-1	-1,-1	0,2	3,1	0,2	3,0	3,1	0,3
iteration_1437	3,1	-1,-1	5,0	-1,-1	2,1	0,4	2,3	2,3	0,1	-1,-1	4,0	3,3	3,3	3,2	2,3	2,2	3,3	2,2	0,5	2,2	0,4	3,3	3,3	3,3	0,5	2,3	2,2	0,3	1,2	-1,-1	-1,-1	0,5	0,5	3,0	0,2	4,0	0,3	0,6	0,4	0,3	5,0	2,2	-1,-1	5,0	0,3	-1,-1	3,2
iteration_1438	1,1	0,4	0,1	-1,-1	0,1	-1,-1	2,0	2,1	4,0	1,0	5,0	1,1	1,0	0,3	2,1	0,4	-1,-1	0,1	3,1	3,1	3,0	5,0	2,0	1,1	2,0	2,4	2,4	5,0	1,0	0,3	4,0	5,0	3,0	0,4	3,0	3,0	5,0	5,0	6,0	3,0	4,0	-1,-1	0,1	2,0	-1,-1	0,3	2,0
iteration_1439	2,0	2,3	3,0	0,7	1,3	0,5	-1,-1	1,5	5,0	1,5	0,4	-1,-1	1,5	2,0	1,5	4,0	1,2	1,2	0,7	-1,-1	4,5	-1,-1	2,4	3,0	2,0	1,5	3,4	2,2	0,5	2,0	0,2	5,0	2,5	0,5	2,5	1,0	6,0	1,5	4,5	1,5	5,0	0,7	2,5	2,5	0,2	0,5	6,0
iteration_1440	1,1	1,4	1,1	1,0	0,5	-1,-1	2,0	2,0	0,5	0,5	0,4	2,0	2,0	5,0	1,1	2,0	0,1	3,0	3,0	1,0	1,0	1,3	1,3	6,0	2,0	-1,-1	1,1	2,0	0,3	0,5	1,3	3,0	1,3	0,2	1,0	1,1	1,0	-1,-1	0,3	0,3	0,4	0,2	0,3	0,3	0,5	-1,-1	0,3
iteration_1441	1,1	0,5	1,4	3,0	1,4	0,3	-1,-1	4,0	0,4	0,4	0,1	3,4	1,0	4,1	3,4	0,3	0,4	0,5	3,1	3,1	3,2	0,4	-1,-1	1,1	0,6	3,2	0,5	8,0	3,0	1,3	3,4	0,5	-1,-1	3,1	3,0	3,3	0,3	3,2	0,2	0,2	1,1	6,0	4,0	3,1	2,0	0,1	1,3
iteration_1442	5,0	0,2	1,1	0,1	1,1	5,0	-1,-1	0,2	5,0	1,0	5,0	1,1	0,1	1,1	0,1	0,5	0,2	0,0	6,0	0,0	0,1	3,1	3,1	1,1	0,6	0,5	0,0	0,5	0,2	-1,-1	0,1	0,5	0,4	4,0	0,6	0,2	2,5	0,4	-1,-1	0,0	2,3	4,4	6,0	6,0	2,1	-1,-1	2,0
iteration_1443	0,5	2,2	0,7	0,0	2,5	0,4	0,5	0,2	0,3	0,2	0,2	0,5	0,2	0,3	0,5	1,4	-1,-1	0,8	0,6	0,8	0,0	4,4	0,7	0,3	0,9	1,5	0,9	4,0	0,4	0,5	0,4	5,0	0,4	3,0	0,4	0,8	3,4	2,0	3,4	2,4	3,0	3,0	4,0	2,0	0,5	0,5	3,4
iteration_1444	0,4	2,1	0,5	4,1	-1,-1	3,1	4,4	0,2	0,5	0,2	2,0	0,2	4,1	-1,-1	4,1	0,4	0,5	0,5	3,4	0,5	0,5	1,1	1,1	5,0	4,2	5,0	4,2	4,1	-1,-1	3,1	-1,-1	2,1	8,0	0,2	4,1	1,1	4,1	-1,-1	6,0	4,1	0,4	0,1	0,0	0,0	4,0	4,2	0,1
iteration_1445	4,0	1,2	0,2	8,0	1,0	3,0	5,2	5,2	5,0	5,0	-1,-1	-1,-1	3,0	4,1	3,0	-1,-1	5,0	0,2	2,0	3,2	4,2	3,1	3,2	0,1	2,0	5,0	2,0	4,0	5,0	2,0	8,0	4,0	3,0	1,0	3,0	5,0	4,0	4,0	1,0	6,0	0,1	3,0	3,0	0,0	2,3	1,3	-1,-1
iteration_1446	5,0	3,2	-1,-1	1,0	0,0	1,2	3,0	4,0	3,2	4,0	4,0	2,0	3,0	4,1	4,0	4,0	3,0	3,0	1,2	-1,-1	3,2	3,0	1,0	6,0	-1,-1	5,0	5,0	2,0	2,0	2,3	1,0	0,3	3,0	0,2	1,0	3,0	1,1	2,2	2,1	1,2	0,5	0,1	0,3	0,3	0,5	0,6	1,3
iteration_1447	-1,-1	4,0	2,2	4,0	2,0	-1,-1	3,0	3,2	1,1	5,0	0,2	5,0	3,2	4,0	3,0	3,0	3,0	6,0	1,1	5,0	1,2	3,2	3,0	1,2	3,0	3,0	4,0	1,1	-1,-1	2,0	1,2	0,3	0,3	1,1	1,2	2,2	0,2	-1,-1	-1,-1	0,4	0,5	0,3	0,7	0,2	5,0	1,0	0,5
iteration_1448	2,0	3,0	3,0	2,1	3,0	3,0	3,1	-1,-1	5,0	3,1	5,0	0,1	2,0	3,0	3,1	0,4	0,1	2,1	4,0	2,5	-1,-1	4,1	1,1	-1,-1	-1,-1	3,2	3,2	5,0	3,1	3,0	6,0	2,0	3,1	1,4	5,0	-1,-1	1,1	4,0	1,1	1,1	1,3	2,4	3,0	3,0	0,5	1,2	3,0
iteration_1449	0,5	3,2	3,2	1,3	0,4	3,0	4,0	0,5	2,0	3,3	0,3	1,2	4,0	4,0	3,3	5,0	4,0	1,0	4,0	4,0	2,3	0,2	0,5	3,0	4,0	4,3	4,0	3,0	2,3	-1,-1	1,3	0,4	1,3	0,5	3,0	0,4	0,5	1,2	1,2	0,5	0,3	2,3	2,2	2,2	0,5	0,7	2,3
iteration_1450	5,0	-1,-1	2,5	1,3	3,0	-1,-1	1,5	0,8	1,3	3,0	5,0	1,5	3,0	0,5	2,3	0,4	1,5	1,3	1,3	1,3	1,5	2,5	2,5	1,3	0,7	0,3	0,7	1,4	-1,-1	4,0	0,7	0,5	1,0	4,0	0,7	0,3	0,5	-1,-1	1,0	0,5	2,1	1,3	1,1	3,0	1,2	3,3	1,5
iteration_1451	1,1	4,0	2,0	2,0	3,1	4,0	2,0	2,0	2,3	-1,-1	0,2	2,0	2,0	5,0	2,0	0,5	2,0	6,0	2,0	2,0	1,3	1,1	1,1	6,0	-1,-1	1,3	1,3	3,0	1,4	0,5	3,0	1,3	3,0	2,3	3,0	2,5	2,0	-1,-1	2,0	2,3	2,0	-1,-1	1,0	1,0	0,4	2,2	1,0
iteration_1452	5,0	3,1	2,1	0,0	5,0	2,0	0,1	-1,-1	4,1	2,0	-1,-1	2,0	2,0	0,4	2,0	2,3	0,1	0,5	2,0	2,1	6,0	0,0	2,0	0,3	2,3	2,0	2,0	3,0	0,2	2,2	0,0	0,2	3,0	-1,-1	0,0	2,0	3,0	3,0	3,0	-1,-1	0,4	0,1	0,2	0,3	4,0	4,3	0,1
iteration_1453	1,4	-1,-1	1,2	3,0	1,2	0,3	1,2	3,0	4,0	3,0	0,5	2,0	3,0	1,0	2,2	1,0	1,2	0,2	1,3	0,5	2,0	1,0	-1,-1	2,0	0,0	3,0	1,2	2,1	1,2	1,4	0,3	0,2	-1,-1	1,1	0,3	-1,-1	2,1	2,1	2,1	2,1	2,2	-1,-1	0,3	0,3	3,0	3,1	2,2
iteration_1454	4,0	4,1	-1,-1	0,2	5,0	4,0	0,3	0,3	3,1	3,0	5,0	-1,-1	-1,-1	3,0	3,0	2,2	-1,-1	2,1	2,2	2,1	0,2	-1,-1	4,0	3,0	3,2	5,0	2,0	-1,-1	0,3	4,0	0,5	4,0	1,3	2,1	1,3	4,3	5,0	5,0	-1,-1	4,3	0,4	2,3	2,4	0,5	0,4	2,2	6,0
iteration_1455	5,0	0,4	0,4	0,3	-1,-1	3,2	0,7	0,7	5,0	0,4	0,5	0,3	0,0	3,0	0,7	0,4	0,7	-1,-1	-1,-1	0,6	0,3	0,5	0,0	1,0	0,5	0,6	0,5	0,5	0,3	0,4	0,6	2,0	0,6	0,2	-1,-1	0,5	2,3	2,3	2,3	2,3	-1,-1	0,5	1,3	1,3	0,5	0,3	1,3
iteration_1456	0,1	0,4	0,1	4,4	0,4	5,0	4,0	0,4	1,1	0,4	0,5	4,0	4,1	1,1	4,0	-1,-1	-1,-1	0,0	5,0	10,0	1,4	4,4	4,4	4,1	1,0	4,1	5,0	4,1	0,4	5,0	-1,-1	-1,-1	4,0	4,0	0,5	-1,-1	-1,-1	1,0	0,4	5,0	0,3	1,1	-1,-1	1,2	0,2	1,2	0,5
iteration_1457	0,2	2,3	0,3	2,4	2,2	3,2	0,7	2,3	4,0	2,0	0,4	-1,-1	0,7	1,2	0,4	0,3	-1,-1	3,3	0,5	3,4	3,0	-1,-1	0,6	1,4	0,7	0,0	-1,-1	5,0	1,4	4,0	-1,-1	3,0	3,4	0,4	3,4	0,4	3,0	0,0	6,0	0,4	0,5	3,0	0,1	-1,-1	0,3	0,2	3,1
iteration_1458	5,0	0,2	5,0	1,0	-1,-1	-1,-1	6,0	6,0	4,0	0,0	0,4	6,0	1,0	2,0	1,0	0,4	0,0	-1,-1	5,5	5,5	7,0	5,2	1,2	1,0	0,4	1,4	-1,-1	5,0	1,4	0,5	6,0	2,0	-1,-1	1,3	6,0	5,1	1,0	1,4	1,4	1,4	5,0	6,0	7,0	-1,-1	2,3	0,6	-1,-1
iteration_1459	4,0	3,2	0,2	-1,-1	0,2	2,1	4,0	4,2	2,0	-1,-1	-1,-1	4,2	4,0	0,5	4,0	-1,-1	4,2	4,1	4,1	6,0	6,0	4,3	0,3	0,3	4,0	8,0	5,0	5,0	4,1	4,0	5,0	-1,-1	1,1	0,5	8,0	6,0	0,3	0,3	0,5	0,3	0,2	4,2	4,1	4,1	1,2	0,5	4,2
iteration_1460	-1,-1	2,2	0,6	-1,-1	0,6	3,2	2,2	2,2	0,4	-1,-1	2,2	2,4	2,2	5,0	2,4	0,5	0,2	2,2	0,4	0,4	0,6	0,6	2,2	4,0	2,0	0,4	2,5	2,2	2,3	-1,-1	2,3	5,0	2,3	4,0	2,3	2,1	0,3	7,0	2,0	5,3	4,1	4,3	4,3	4,1	0,4	4,0	0,6
iteration_1461	0,5	4,0	2,4	1,0	2,4	0,5	0,4	1,4	0,4	0,4	3,0	2,0	1,4	3,1	0,4	0,4	2,0	0,8	0,5	-1,-1	0,7	4,0	1,0	3,4	0,2	-1,-1	0,6	4,0	2,0	0,5	3,0	3,0	-1,-1	-1,-1	3,0	-1,-1	2,0	5,0	3,0	2,0	0,2	3,1	3,1	3,1	2,1	3,0	3,0
iteration_1462	0,4	0,4	0,6	0,3	0,2	1,3	0,7	0,2	3,0	0,2	0,4	0,5	0,2	-1,-1	0,2	-1,-1	0,4	-1,-1	1,4	1,3	1,0	0,3	0,5	2,2	0,2	0,5	0,2	2,3	4,0	0,3	6,0	5,0	6,0	4,0	6,0	4,3	5,0	-1,-1	-1,-1	5,0	0,5	1,4	2,5	2,0	4,0	-1,-1	4,5
iteration_1463	0,5	1,4	-1,-1	2,0	-1,-1	4,0	2,0	1,4	0,3	1,4	-1,-1	0,4	1,0	2,1	1,4	5,0	0,4	5,0	5,0	1,0	0,7	0,5	1,4	1,1	2,4	3,0	2,4	0,4	1,2	4,0	1,0	0,2	1,4	-1,-1	0,6	4,0	1,1	-1,-1	0,5	1,1	0,5	-1,-1	3,1	3,1	0,5	1,3	0,2
iteration_1464	4,1	1,4	5,0	3,4	6,0	1,4	1,4	4,4	0,3	4,4	-1,-1	7,0	4,0	2,1	1,4	0,3	4,0	2,0	1,4	2,0	4,3	5,0	7,0	3,1	1,0	0,7	0,7	3,2	1,4	0,5	3,4	0,4	-1,-1	5,0	4,0	0,8	3,2	1,2	3,2	1,2	2,0	2,0	-1,-1	3,0	0,5	-1,-1	1,2
iteration_1465	4,0	5,0	7,0	5,0	7,0	1,3	9,0	6,0	1,4	3,0	5,0	3,0	6,0	0,4	6,0	0,4	6,0	5,0	6,0	4,3	3,0	7,0	2,2	4,2	2,0	2,0	2,4	1,2	5,0	0,5	1,2	2,1	5,0	1,1	-1,-1	1,5	1,1	3,0	1,1	6,0	5,0	-1,-1	1,1	5,0	4,0	0,1	0,2
iteration_1466	0,2	0,3	0,3	0,7	0,5	0,5	0,3	0,4	0,5	0,3	3,1	0,3	-1,-1	3,0	0,7	4,0	0,4	0,0	0,0	0,3	0,5	0,4	0,1	2,4	4,4	4,3	4,3	0,5	1,4	0,5	1,4	0,5	0,7	0,2	2,0	0,8	0,6	0,5	0,7	0,6	4,0	1,0	3,0	2,0	0,4	0,4	0,3
iteration_1467	2,0	1,0	3,0	-1,-1	0,0	0,2	4,0	2,4	0,2	2,4	2,0	2,4	5,0	4,1	5,0	1,1	5,0	1,1	3,1	3,1	0,5	-1,-1	2,0	7,0	0,3	4,0	4,0	3,1	1,4	3,2	1,1	0,2	1,1	2,2	0,5	-1,-1	-1,-1	0,1	0,1	1,2	3,0	2,1	3,0	-1,-1	3,2	0,4	3,0
iteration_1468	3,0	0,2	1,2	4,2	1,0	4,0	4,2	0,4	2,1	0,4	0,3	1,2	4,2	3,0	4,2	0,5	-1,-1	6,0	2,2	2,2	0,3	1,1	5,4	0,2	0,4	0,4	0,4	5,0	0,3	0,4	4,1	0,4	1,1	0,5	1,2	4,2	-1,-1	1,1	1,1	0,4	-1,-1	0,2	-1,-1	2,2	2,0	2,0	1,3
iteration_1469	2,1	0,4	2,2	0,5	0,3	0,5	2,4	2,4	0,4	2,4	1,2	2,4	-1,-1	4,0	0,6	0,5	2,4	0,6	0,5	0,7	2,2	0,6	0,6	2,4	0,7	-1,-1	0,7	3,1	0,4	3,1	3,0	5,0	0,5	1,1	0,5	0,1	5,4	0,4	0,1	5,1	0,5	0,5	0,7	0,4	4,0	2,1	-1,-1
iteration_1470	2,0	1,1	0,1	3,3	1,0	0,3	0,4	3,1	2,0	3,0	0,5	3,0	3,1	0,4	0,3	5,0	0,3	-1,-1	0,3	0,6	4,0	3,3	3,3	3,1	1,3	1,3	1,3	0,5	3,0	1,1	0,3	0,3	-1,-1	3,0	0,3	-1,-1	3,2	3,2	3,2	3,2	2,0	2,0	5,4	2,0	1,3	-1,-1	5,0
iteration_1471	2,2	-1,-1	2,0	0,7	5,0	2,0	-1,-1	2,2	5,0	2,5	-1,-1	-1,-1	0,5	2,0	2,2	2,0	2,2	0,5	0,5	2,5	5,0	0,7	0,7	0,7	3,0	1,2	3,0	2,2	0,5	0,3	2,0	0,4	0,2	5,0	0,7	2,2	0,0	0,2	0,6	0,2	0,5	0,2	0,6	0,1	0,3	-1,-1	0,2
iteration_1472	0,5	2,1	-1,-1	3,2	2,5	0,5	0,2	0,2	0,4	0,2	0,5	5,0	0,2	0,0	2,2	2,0	0,2	-1,-1	0,7	0,7	-1,-1	2,3	3,3	1,0	2,2	-1,-1	0,2	0,4	3,1	-1,-1	-1,-1	2,0	3,2	3,0	3,2	7,0	-1,-1	0,2	0,2	2,2	4,1	0,2	0,3	0,3	5,0	-1,-1	-1,-1
iteration_1473	3,1	-1,-1	6,0	0,4	3,1	1,4	-1,-1	3,0	4,0	3,0	2,1	3,0	3,4	0,3	3,0	1,0	3,0	3,4	4,0	4,0	5,0	5,0	2,0	-1,-1	3,0	1,0	3,4	1,4	0,3	0,2	-1,-1	0,4	1,3	3,0	0,7	0,1	1,2	0,5	1,2	0,5	1,1	1,3	0,4	0,4	2,0	-1,-1	0,3
iteration_1474	3,2	0,5	0,3	5,2	3,4	0,2	0,4	5,1	0,4	-1,-1	0,4	5,1	0,4	5,0	5,1	0,2	5,1	0,3	0,3	0,3	0,1	5,2	5,2	2,2	0,3	0,1	0,3	5,0	-1,-1	-1,-1	5,2	4,1	-1,-1	1,3	6,0	2,2	4,2	0,7	0,3	4,2	-1,-1	6,0	8,0	6,0	0,3	-1,-1	5,2
iteration_1475	5,0	0,4	1,1	2,0	4,3	0,2	2,1	1,0	5,0	3,0	4,0	3,0	2,1	0,3	0,1	4,0	1,0	-1,-1	2,1	0,2	0,0	2,0	3,3	2,0	2,1	2,0	2,0	4,0	2,1	4,1	0,1	2,2	4,1	5,0	0,1	4,0	6,0	4,2	2,1	0,3	3,0	5,1	-1,-1	6,0	5,0	5,0	3,0
iteration_1476	0,3	1,1	0,4	1,0	0,4	0,5	1,1	1,3	4,0	0,1	0,3	1,3	0,1	-1,-1	1,3	4,0	1,1	0,6	2,1	1,5	1,3	-1,-1	1,0	0,3	2,3	2,3	2,3	0,4	2,0	2,0	1,4	3,0	1,4	3,0	1,0	1,4	1,0	1,0	0,4	1,0	2,2	4,0	3,2	5,0	4,0	0,0	-1,-1
iteration_1477	2,0	5,0	6,0	4,2	3,0	1,0	6,0	8,0	3,1	0,0	0,4	2,2	6,0	1,2	2,2	0,3	8,0	5,0	3,0	5,0	7,0	2,1	2,3	5,0	0,5	0,2	0,2	0,4	5,0	3,1	1,2	0,5	1,2	2,0	1,2	3,2	0,7	0,7	1,5	0,2	4,0	2,2	-1,-1	0,2	0,5	2,2	0,5
iteration_1478	2,0	3,0	5,0	2,0	3,0	0,4	3,0	4,0	0,3	3,0	-1,-1	4,0	3,0	1,4	4,0	0,1	1,0	2,3	-1,-1	2,3	1,1	6,0	6,0	1,4	-1,-1	3,0	1,1	5,0	2,0	5,0	-1,-1	-1,-1	5,0	2,2	2,0	-1,-1	4,3	6,0	6,0	4,3	0,3	3,0	2,2	2,1	1,3	3,0	6,0
iteration_1479	2,2	1,1	0,3	2,0	1,2	0,5	1,1	1,2	3,2	1,2	4,0	1,2	1,2	3,0	1,2	0,5	1,1	1,1	1,1	0,2	1,2	3,0	5,0	1,0	1,2	1,3	0,5	1,4	3,0	2,0	2,4	2,1	2,4	-1,-1	2,0	3,0	2,1	2,4	2,1	0,5	0,1	3,0	1,0	2,0	5,0	-1,-1	0,1
iteration_1480	2,1	4,1	2,2	4,1	0,2	1,4	4,1	0,2	-1,-1	4,1	4,0	0,2	8,0	0,2	8,0	-1,-1	4,1	0,5	5,0	0,5	2,1	3,1	1,1	4,0	5,0	7,0	5,0	4,1	0,4	2,0	4,1	3,0	0,4	5,0	4,1	-1,-1	3,1	0,3	-1,-1	0,3	0,3	4,0	0,0	0,3	2,2	0,2	-1,-1
iteration_1481	2,0	0,4	-1,-1	1,1	2,3	1,4	-1,-1	1,1	5,0	0,2	0,5	0,2	1,0	4,0	0,3	3,0	0,1	-1,-1	0,4	1,0	5,1	0,5	0,5	-1,-1	4,0	0,1	0,1	1,4	0,4	0,2	0,7	0,3	1,1	-1,-1	0,5	0,4	1,0	1,0	0,4	1,3	2,0	0,1	1,0	-1,-1	0,5	0,2	2,0
iteration_1482	3,0	3,0	3,3	0,7	-1,-1	-1,-1	2,3	2,4	4,0	-1,-1	0,5	-1,-1	2,4	2,0	2,4	5,0	2,4	0,3	0,3	0,3	2,4	0,8	0,5	2,4	-1,-1	3,4	5,0	1,4	-1,-1	4,1	1,3	4,0	0,6	5,0	0,6	0,4	1,2	3,2	-1,-1	1,2	0,5	1,4	1,3	0,6	2,3	-1,-1	1,3
iteration_1483	-1,-1	-1,-1	0,2	5,0	8,0	0,3	1,1	1,1	4,0	4,1	1,1	4,1	1,1	-1,-1	1,1	4,0	4,1	0,3	1,1	1,1	2,0	5,0	5,0	-1,-1	2,1	2,1	3,0	1,3	5,0	1,3	1,3	-1,-1	5,0	0,4	5,0	-1,-1	6,0	3,0	4,1	1,1	5,0	4,0	3,0	3,0	4,1	4,0	7,0
iteration_1484	2,0	2,0	2,0	5,1	2,0	2,2	2,1	7,0	5,0	5,0	-1,-1	2,1	7,0	2,0	0,1	3,2	7,0	2,2	-1,-1	2,1	-1,-1	0,3	2,2	5,0	1,0	4,0	4,0	-1,-1	5,0	2,1	5,1	1,1	9,0	0,3	4,0	2,1	6,0	6,0	4,1	5,1	2,3	0,3	2,3	-1,-1	2,0	2,3	7,0
iteration_1485	2,0	3,0	3,0	-1,-1	-1,-1	0,4	2,2	1,2	-1,-1	3,0	-1,-1	4,0	1,2	5,0	-1,-1	0,3	4,0	0,3	2,3	2,1	2,2	-1,-1	2,1	0,2	2,3	4,5	2,0	4,0	3,2	-1,-1	-1,-1	4,0	-1,-1	2,0	-1,-1	3,2	6,0	3,0	3,0	3,0	0,2	3,0	0,2	3,2	0,2	0,1	2,2
iteration_1486	0,5	2,0	1,2	0,3	1,2	0,4	1,1	1,2	2,2	-1,-1	1,2	0,3	1,2	5,0	0,5	-1,-1	0,3	1,0	0,1	1,4	3,0	1,1	1,2	3,2	0,5	0,4	0,5	2,2	2,1	1,1	2,2	0,4	4,0	4,0	2,1	2,1	2,2	-1,-1	2,2	2,2	-1,-1	1,1	1,1	-1,-1	2,0	2,0	0,3
iteration_1487	3,2	5,0	2,2	3,3	-1,-1	3,0	0,5	0,5	2,3	2,3	0,2	0,5	0,5	0,2	3,2	0,5	3,2	2,2	1,3	2,2	0,5	0,3	0,3	0,2	0,5	3,3	3,2	5,0	3,2	0,4	0,5	2,0	0,3	4,0	0,5	0,4	1,2	1,1	1,1	1,2	0,4	2,2	2,3	2,3	0,2	2,1	2,2
iteration_1488	0,3	5,0	0,0	3,0	5,0	0,3	3,5	2,0	0,5	2,0	0,3	1,0	1,0	3,1	1,0	0,2	1,0	0,3	0,3	0,3	2,2	0,2	0,2	3,0	-1,-1	0,0	0,0	4,0	4,0	0,5	3,0	4,0	3,0	0,5	5,0	2,4	3,0	-1,-1	4,0	4,0	4,0	2,1	4,0	2,1	1,4	0,5	4,0
iteration_1489	2,3	2,3	4,0	2,0	2,3	0,4	3,0	0,10	2,0	3,0	0,5	3,0	3,0	3,2	3,0	0,5	3,0	1,2	1,2	2,2	2,0	2,5	1,0	1,2	2,0	1,5	2,0	-1,-1	1,0	3,2	1,0	0,3	2,0	0,3	1,0	4,0	1,3	1,3	1,3	1,3	4,1	-1,-1	1,1	4,0	4,0	1,0	1,3
iteration_1490	1,2	0,4	1,3	0,2	1,1	4,0	0,4	1,1	2,3	0,4	0,5	1,1	1,1	0,2	1,1	3,2	1,1	2,1	2,3	2,1	3,0	-1,-1	0,1	0,1	0,3	3,1	3,1	1,1	0,2	4,0	0,1	0,4	0,2	3,2	0,2	0,1	0,5	0,5	-1,-1	0,1	2,3	0,3	2,2	0,5	0,4	3,4	2,1
iteration_1491	2,0	0,2	0,0	7,0	2,0	0,4	3,0	3,0	0,4	3,0	5,0	-1,-1	3,0	0,4	4,0	3,2	4,0	0,0	3,0	0,4	0,4	4,0	7,0	0,2	3,0	7,0	3,0	3,1	4,0	4,0	-1,-1	3,1	0,1	1,0	7,0	6,0	0,2	0,1	3,1	0,2	3,0	4,0	3,0	5,3	0,4	0,2	0,1
iteration_1492	0,3	5,0	5,1	-1,-1	-1,-1	0,2	0,2	5,1	1,3	4,1	3,0	9,0	4,1	-1,-1	-1,-1	3,2	5,1	0,1	0,3	-1,-1	5,3	6,0	-1,-1	-1,-1	3,1	4,0	3,1	4,0	3,1	5,0	3,0	2,3	0,1	-1,-1	3,0	0,0	0,4	0,4	0,4	2,1	0,4	3,0	3,2	0,2	5,0	0,4	3,1
iteration_1493	0,3	3,2	-1,-1	0,2	0,4	5,0	0,2	0,3	3,2	0,3	2,2	0,2	0,3	0,4	-1,-1	1,1	0,3	5,1	0,1	5,1	0,4	2,1	0,3	-1,-1	0,3	1,1	1,2	4,0	0,4	0,1	0,4	5,0	0,2	0,4	1,1	0,2	3,1	2,1	2,1	2,1	0,2	0,3	0,4	0,3	3,0	-1,-1	0,3
iteration_1494	3,0	0,1	1,1	-1,-1	2,0	5,0	0,3	1,0	5,0	5,0	0,4	-1,-1	0,1	4,0	1,2	2,0	0,3	4,2	1,1	4,1	6,0	1,4	0,4	0,0	2,2	3,0	-1,-1	0,2	0,3	0,2	0,4	3,0	0,3	2,0	0,1	0,2	1,1	2,1	-1,-1	2,1	3,0	-1,-1	2,1	4,0	-1,-1	2,1	2,1
iteration_1495	2,0	2,2	3,0	1,2	3,0	4,1	2,0	3,0	2,0	3,0	0,3	2,0	2,2	4,0	-1,-1	5,0	1,2	1,1	1,1	5,0	2,0	1,2	1,1	3,0	4,0	4,0	4,0	-1,-1	4,0	2,0	1,3	2,2	3,2	3,0	-1,-1	1,3	3,2	0,4	0,4	2,2	0,4	3,2	1,0	1,0	-1,-1	1,0	4,0
iteration_1496	-1,-1	0,6	7,0	1,3	1,2	-1,-1	5,0	4,0	0,2	4,3	2,1	3,3	4,3	4,0	4,3	0,3	4,3	6,0	1,1	4,1	3,0	2,3	0,4	2,3	4,2	0,4	-1,-1	3,0	1,3	0,4	2,0	3,0	3,0	2,1	3,0	-1,-1	-1,-1	1,0	4,0	4,0	1,3	4,0	-1,-1	3,0	0,2	2,1	3,0
iteration_1497	3,0	4,0	4,0	2,0	3,0	2,2	-1,-1	4,0	0,2	2,0	4,0	4,0	2,0	1,2	2,0	2,1	4,0	2,2	2,2	4,0	2,2	2,0	2,0	1,0	2,1	2,0	0,9	2,0	3,0	0,4	2,0	4,0	5,0	0,4	5,0	0,0	3,0	2,0	2,0	-1,-1	2,1	2,4	2,4	2,4	0,5	0,5	0,4
iteration_1498	1,1	0,4	0,3	-1,-1	1,2	4,0	-1,-1	0,3	0,4	0,3	0,2	0,5	0,6	0,4	0,5	4,0	0,2	2,4	2,4	2,4	0,2	0,5	0,5	3,4	2,4	-1,-1	-1,-1	0,4	-1,-1	4,1	3,4	0,2	-1,-1	3,2	3,4	-1,-1	0,1	0,1	-1,-1	0,2	0,2	-1,-1	3,1	0,3	0,4	0,2	3,0
iteration_1499	0,4	1,2	0,4	3,0	0,4	5,0	3,2	0,2	-1,-1	0,2	0,5	0,2	-1,-1	0,4	0,2	0,4	-1,-1	4,0	4,0	4,2	1,2	0,0	0,2	3,3	-1,-1	0,4	0,4	3,2	0,3	0,4	0,2	2,3	3,3	0,4	0,2	0,8	3,3	0,6	3,3	3,3	0,2	0,0	0,1	0,1	1,3	0,3	0,4
iteration_1500	5,0	-1,-1	-1,-1	3,1	4,0	3,0	3,0	1,1	0,2	-1,-1	3,0	4,0	4,0	0,5	4,0	0,4	4,0	-1,-1	6,0	0,0	1,1	1,0	4,0	1,4	3,4	1,0	1,4	4,1	-1,-1	0,4	7,0	5,0	0,3	-1,-1	0,3	4,2	3,2	1,4	3,2	2,2	0,4	0,2	0,3	0,3	0,3	2,3	3,1
iteration_1501	-1,-1	1,2	3,0	4,0	2,2	-1,-1	1,0	6,0	2,0	2,0	5,0	6,0	2,0	3,2	2,0	1,4	1,0	0,5	1,5	0,0	5,0	4,0	4,0	5,0	2,4	3,0	3,0	4,0	4,1	4,0	2,5	0,3	4,0	4,0	8,0	-1,-1	4,3	4,3	4,3	4,0	0,3	5,0	4,1	4,2	-1,-1	3,0	4,1
iteration_1502	5,0	0,5	5,3	-1,-1	0,3	2,0	0,6	0,5	2,2	5,3	1,1	5,4	5,4	1,1	0,6	2,3	-1,-1	1,3	1,3	1,3	-1,-1	6,0	0,5	0,5	2,3	2,3	2,3	-1,-1	0,3	0,5	0,4	1,2	0,1	1,2	0,4	0,1	0,3	0,3	1,0	1,1	5,0	0,5	-1,-1	-1,-1	5,0	1,2	4,2
iteration_1503	-1,-1	2,2	4,2	-1,-1	-1,-1	0,5	1,2	5,0	0,5	1,2	2,1	0,2	4,0	0,4	5,0	0,3	1,2	0,4	0,4	-1,-1	1,3	0,1	0,1	4,2	1,1	1,1	4,2	0,2	2,0	3,0	1,2	1,2	1,2	2,0	1,2	-1,-1	0,4	1,2	2,0	2,0	3,1	1,2	3,2	4,0	1,3	2,0	0,4
iteration_1504	0,2	4,0	4,1	0,4	0,1	0,4	0,3	-1,-1	5,0	0,3	0,3	0,3	4,2	0,5	0,3	0,2	0,3	0,4	0,4	0,3	0,1	0,5	0,5	4,5	0,3	0,2	0,2	0,3	0,5	0,3	0,5	3,1	0,4	3,1	-1,-1	0,4	3,2	0,3	3,2	0,3	0,2	-1,-1	0,2	3,1	0,4	3,4	0,3
iteration_1505	1,1	2,0	2,0	-1,-1	2,0	2,0	3,0	3,0	3,0	3,0	0,2	1,0	1,0	4,5	1,0	0,5	1,0	-1,-1	2,0	3,0	2,0	1,2	-1,-1	2,0	1,0	0,0	1,0	4,0	3,0	3,0	5,0	0,3	2,0	-1,-1	5,0	3,0	2,1	0,2	2,1	2,1	2,0	6,0	3,0	3,0	2,0	-1,-1	3,1
iteration_1506	2,0	3,0	-1,-1	0,0	-1,-1	1,2	3,0	3,0	0,3	3,0	0,4	2,0	-1,-1	4,1	3,0	2,3	3,0	0,2	0,2	-1,-1	4,0	2,3	0,1	4,0	5,0	-1,-1	-1,-1	3,0	2,0	0,4	0,0	2,3	3,0	2,0	3,0	0,0	0,3	2,0	-1,-1	3,3	0,3	5,0	3,1	3,1	2,2	2,0	0,4
iteration_1507	1,2	-1,-1	3,0	2,0	3,0	5,0	4,0	3,0	3,1	4,0	3,0	1,0	4,0	-1,-1	1,0	0,5	-1,-1	3,0	6,0	3,0	2,1	0,0	0,0	-1,-1	-1,-1	0,0	1,0	0,4	3,0	0,5	1,0	3,0	2,0	4,1	2,0	3,0	-1,-1	2,0	2,0	-1,-1	2,2	2,1	2,1	-1,-1	0,5	0,6	2,0
iteration_1508	4,0	2,0	4,0	0,6	2,0	5,0	2,1	2,5	0,4	2,1	0,4	2,5	2,1	-1,-1	2,5	0,4	2,5	2,1	5,0	4,0	2,1	0,6	0,8	2,1	-1,-1	0,8	2,3	0,5	0,5	4,0	0,6	0,3	0,9	-1,-1	0,6	0,6	0,6	0,6	0,6	0,6	3,0	0,6	1,1	2,5	0,2	0,2	0,2
iteration_1509	3,0	5,0	2,0	-1,-1	3,0	0,4	4,0	2,0	2,2	4,0	5,0	4,0	-1,-1	4,1	2,0	2,3	2,0	2,4	2,4	2,4	0,2	6,0	6,0	0,1	0,3	-1,-1	2,3	2,3	0,2	5,0	0,5	0,4	0,3	-1,-1	2,0	3,3	0,4	0,0	0,4	-1,-1	0,4	2,0	3,2	2,1	0,2	0,1	0,1
iteration_1510	-1,-1	-1,-1	4,1	-1,-1	0,1	0,3	5,0	-1,-1	0,3	4,1	5,0	0,2	0,2	3,0	4,1	1,1	5,0	4,3	4,3	4,3	0,1	2,1	3,1	-1,-1	5,0	-1,-1	0,2	5,0	0,2	0,5	1,1	1,3	1,1	1,2	1,1	1,4	1,3	2,0	1,3	1,1	-1,-1	0,3	0,3	0,3	0,3	3,0	1,2
iteration_1511	5,0	4,0	2,0	1,5	5,0	3,0	1,5	2,0	2,3	1,5	3,0	1,5	2,0	4,0	1,5	2,0	-1,-1	3,0	2,0	-1,-1	3,0	3,0	2,0	-1,-1	1,5	1,5	-1,-1	0,5	3,0	4,0	-1,-1	2,1	1,0	0,4	1,5	4,5	0,1	1,1	3,0	0,1	0,2	1,3	1,0	0,5	2,0	1,1	0,0
iteration_1512	3,0	4,1	1,1	3,0	-1,-1	0,5	3,0	-1,-1	4,0	1,1	0,2	2,1	2,0	4,0	3,0	1,0	3,0	2,0	2,0	1,5	-1,-1	5,2	2,2	-1,-1	1,0	2,0	2,0	2,0	5,0	1,4	4,0	0,4	3,0	5,0	4,0	4,0	1,4	2,4	2,4	2,4	1,2	-1,-1	3,2	6,0	3,1	3,0	4,0
iteration_1513	0,4	-1,-1	0,3	5,0	0,5	5,0	4,0	1,3	-1,-1	4,0	0,5	1,3	1,0	0,4	1,0	0,5	4,0	3,0	7,0	2,0	0,4	0,3	1,5	0,3	1,3	0,2	1,3	4,1	2,0	-1,-1	5,0	5,0	1,1	0,3	5,0	4,0	5,1	5,1	0,3	6,0	2,0	4,0	5,0	5,0	-1,-1	2,3	1,1
iteration_1514	4,0	3,2	2,2	0,4	2,2	3,0	0,4	0,4	-1,-1	2,2	3,0	0,4	0,4	1,0	0,4	4,0	0,4	3,2	-1,-1	3,2	0,3	2,2	1,2	3,2	-1,-1	2,2	2,2	0,5	0,4	3,0	0,4	3,0	0,5	0,4	0,4	0,2	3,2	3,2	3,3	0,3	0,4	-1,-1	0,2	0,6	0,4	0,5	3,0
iteration_1515	4,0	5,0	1,0	2,1	4,0	0,4	3,0	2,0	3,0	1,1	1,4	2,0	-1,-1	0,3	0,1	3,0	-1,-1	1,4	1,4	2,0	3,0	2,4	-1,-1	1,3	3,1	-1,-1	3,0	3,0	0,2	0,3	-1,-1	5,0	1,1	-1,-1	2,1	2,0	6,0	1,0	5,1	6,0	1,1	4,0	3,0	2,1	3,0	1,2	3,0
iteration_1516	0,5	4,0	0,0	-1,-1	4,0	5,0	0,0	0,1	0,4	-1,-1	0,2	0,0	0,0	4,0	-1,-1	0,0	0,1	-1,-1	2,0	-1,-1	0,4	0,1	0,1	4,0	0,3	0,3	0,3	0,2	4,0	0,1	0,1	1,4	4,1	0,2	-1,-1	-1,-1	4,4	4,4	5,0	0,5	-1,-1	-1,-1	1,1	4,1	4,0	2,1	5,0
iteration_1517	0,3	0,3	0,3	0,3	0,3	2,1	0,2	0,4	0,1	-1,-1	0,1	0,1	0,2	2,1	0,4	2,0	-1,-1	0,3	2,0	0,3	3,1	0,2	0,0	-1,-1	2,3	0,3	0,1	1,2	0,4	5,0	1,3	2,2	1,3	-1,-1	1,1	5,0	0,5	3,0	3,0	2,3	4,0	0,1	4,1	0,0	0,4	0,4	4,2
iteration_1518	1,4	2,0	1,4	7,0	1,4	2,0	5,4	-1,-1	4,0	2,4	0,2	6,0	3,0	2,0	6,0	0,2	3,0	1,4	6,0	-1,-1	3,4	5,1	-1,-1	2,0	1,2	5,2	1,0	1,0	5,0	3,0	7,0	3,0	-1,-1	0,2	7,0	-1,-1	-1,-1	6,0	3,0	-1,-1	2,2	2,1	0,3	0,3	0,5	0,1	1,2
iteration_1519	1,2	0,5	1,3	8,0	0,5	2,3	4,3	4,3	-1,-1	4,3	5,0	4,3	4,3	3,0	4,3	0,5	5,0	4,3	-1,-1	0,6	3,3	4,3	8,0	-1,-1	0,5	4,2	4,3	4,0	4,1	0,5	0,1	2,3	8,0	4,0	4,0	-1,-1	6,0	4,3	4,3	6,0	0,5	2,0	0,1	2,2	5,0	2,0	-1,-1
iteration_1520	2,0	2,0	2,1	3,0	0,1	1,2	4,0	2,1	-1,-1	1,1	0,2	1,1	-1,-1	-1,-1	2,1	-1,-1	-1,-1	3,0	3,0	3,0	0,6	0,2	1,1	1,1	0,3	2,1	2,1	2,0	4,0	2,0	1,0	2,0	3,0	1,2	3,0	2,0	-1,-1	2,0	3,0	0,0	4,0	-1,-1	3,0	4,0	5,0	5,2	3,0
iteration_1521	4,0	-1,-1	4,0	0,5	4,0	2,1	2,3	2,3	2,1	2,3	1,3	2,2	2,2	-1,-1	2,2	0,4	2,2	2,3	2,3	-1,-1	-1,-1	0,5	2,3	0,4	2,2	0,4	2,2	0,4	0,5	5,0	0,4	4,1	-1,-1	0,5	0,5	0,2	4,3	-1,-1	4,3	4,2	0,4	0,6	0,8	0,8	0,1	0,4	4,4
iteration_1522	2,0	-1,-1	1,0	0,0	8,0	5,0	0,0	1,0	2,0	1,0	-1,-1	0,0	1,0	3,0	0,0	1,4	0,0	0,0	5,0	-1,-1	2,0	0,5	-1,-1	2,0	1,0	0,4	1,0	3,0	0,4	4,0	3,4	2,0	3,0	-1,-1	3,4	6,0	-1,-1	3,0	0,0	5,0	1,1	-1,-1	1,4	0,5	0,5	0,1	1,0
iteration_1523	3,0	0,2	3,0	4,0	3,2	0,5	5,0	2,0	-1,-1	5,0	-1,-1	2,0	-1,-1	2,0	2,0	-1,-1	2,0	2,2	-1,-1	3,3	2,5	1,0	2,0	4,0	4,0	5,0	3,0	4,0	-1,-1	0,2	4,0	0,5	4,0	0,1	4,0	2,1	2,3	-1,-1	2,3	2,3	-1,-1	2,1	4,1	4,1	0,5	0,3	2,1
iteration_1524	2,0	-1,-1	2,0	0,3	2,0	2,2	2,1	-1,-1	0,4	2,2	1,4	2,1	0,1	3,2	2,1	1,2	2,1	0,3	0,3	0,3	0,2	0,5	0,5	0,2	2,2	-1,-1	0,3	-1,-1	0,2	0,4	0,3	5,0	0,3	-1,-1	0,3	0,3	0,2	2,1	2,1	0,3	5,0	-1,-1	5,2	5,1	-1,-1	2,3	0,3
iteration_1525	3,1	0,4	3,3	-1,-1	0,4	3,2	0,4	4,0	1,4	3,1	5,0	0,4	4,0	5,0	0,4	4,1	1,3	3,3	3,1	0,5	3,4	5,3	5,3	6,0	4,1	0,4	0,2	0,4	1,4	2,3	0,5	2,0	1,3	5,0	-1,-1	0,7	1,0	3,0	3,0	2,3	0,3	3,3	3,1	0,5	2,2	4,0	0,5
iteration_1526	3,2	5,0	6,0	0,2	2,2	3,0	3,2	3,2	1,3	3,2	0,4	3,0	3,0	0,3	3,2	3,2	3,0	3,2	3,2	3,2	3,3	3,4	0,0	3,2	3,2	3,2	3,2	5,0	0,3	0,1	5,1	1,1	5,1	4,1	5,2	-1,-1	1,1	0,2	6,0	6,0	2,3	4,2	2,2	0,7	3,0	1,1	0,3
iteration_1527	0,4	5,0	0,1	4,0	0,1	-1,-1	2,0	2,0	0,4	2,0	2,2	2,1	-1,-1	0,5	2,1	2,3	-1,-1	0,4	0,1	0,4	2,0	4,0	2,1	2,2	2,3	-1,-1	0,4	0,0	-1,-1	0,5	5,0	-1,-1	5,0	3,0	-1,-1	3,0	4,0	-1,-1	5,0	4,0	3,0	2,0	1,0	1,0	5,0	7,0	-1,-1
iteration_1528	0,3	1,1	0,2	4,0	-1,-1	1,2	2,1	2,1	-1,-1	2,1	0,5	-1,-1	2,1	0,5	2,1	0,4	2,1	2,2	0,3	1,1	-1,-1	2,5	2,0	0,6	0,3	0,3	2,2	4,0	2,3	0,5	2,3	0,6	2,3	0,2	2,3	0,6	2,3	2,3	2,3	4,0	-1,-1	2,1	2,3	0,4	4,1	0,2	2,3
iteration_1529	0,2	0,5	0,5	1,0	0,5	2,2	3,1	0,3	5,0	0,6	-1,-1	0,6	3,4	4,0	0,3	-1,-1	0,6	3,2	3,2	2,1	3,2	0,3	0,3	2,4	0,6	0,6	0,5	4,0	-1,-1	3,0	1,2	0,2	3,2	4,0	-1,-1	2,0	3,1	0,3	0,3	0,3	0,5	7,0	4,5	3,5	1,2	0,2	0,6
iteration_1530	1,2	4,0	3,0	5,0	2,2	1,4	4,0	3,0	2,3	4,0	1,1	4,0	3,0	-1,-1	5,0	-1,-1	-1,-1	-1,-1	2,4	2,4	1,3	3,0	-1,-1	2,1	2,2	2,2	3,2	3,1	5,0	4,1	6,0	5,0	2,1	0,2	6,0	3,1	-1,-1	-1,-1	3,0	0,1	1,3	3,1	3,3	4,0	1,2	1,1	-1,-1
iteration_1531	1,2	5,0	1,2	-1,-1	4,0	2,0	0,5	3,0	0,5	-1,-1	0,5	1,3	2,2	2,2	1,3	0,2	3,0	1,2	1,2	1,2	2,5	1,3	0,5	4,0	0,3	0,3	1,2	2,2	-1,-1	4,1	2,3	3,0	0,5	0,5	0,5	2,1	3,2	0,2	3,2	0,2	-1,-1	0,7	0,5	0,4	1,1	1,4	3,4
iteration_1532	4,0	1,2	3,0	2,2	3,0	0,1	4,0	1,2	4,0	3,0	3,0	2,2	4,0	0,4	2,2	5,0	1,2	2,1	2,0	2,0	2,0	2,2	2,2	2,1	1,2	4,2	6,0	1,2	2,2	2,0	0,4	0,5	2,2	1,2	2,2	1,2	2,1	-1,-1	0,3	2,1	0,5	0,4	0,3	0,6	3,1	1,1	1,0
iteration_1533	0,4	0,1	0,1	4,3	0,5	0,0	0,4	0,4	0,4	4,1	5,0	0,3	4,0	0,2	0,3	-1,-1	4,0	0,6	0,4	0,1	0,5	2,3	2,0	0,1	0,6	0,0	0,6	1,3	4,1	5,0	0,4	-1,-1	1,1	4,1	4,3	1,3	1,0	-1,-1	-1,-1	1,0	0,3	0,4	0,4	0,6	1,1	5,0	0,1
iteration_1534	4,0	4,0	2,0	0,5	-1,-1	2,2	-1,-1	0,1	4,0	0,4	0,2	2,4	2,1	3,0	2,4	4,0	2,1	2,1	0,3	-1,-1	2,1	2,2	2,2	0,1	0,3	3,4	5,0	1,4	0,2	-1,-1	0,5	4,0	1,1	5,0	0,5	0,4	3,0	3,0	-1,-1	2,1	4,0	2,4	2,4	2,4	2,2	-1,-1	2,4
iteration_1535	0,5	3,0	2,1	6,0	2,4	3,0	6,0	4,1	2,1	4,1	4,0	6,0	-1,-1	1,4	6,0	0,2	4,1	2,0	2,0	5,0	4,1	4,0	4,0	0,5	2,1	2,1	4,1	4,0	2,3	5,0	0,3	3,0	4,3	0,8	0,3	-1,-1	2,3	6,0	5,0	6,0	0,2	0,1	0,3	0,1	-1,-1	5,0	0,5
iteration_1536	5,0	2,0	3,0	3,4	3,0	0,4	5,0	4,0	3,2	2,4	4,0	2,4	2,4	0,3	2,4	-1,-1	0,3	2,4	2,0	3,4	1,2	4,4	6,0	-1,-1	2,4	3,0	3,0	4,0	0,4	4,0	3,0	0,5	3,0	4,0	1,4	1,0	3,0	0,5	0,5	3,5	0,3	-1,-1	0,4	2,0	0,5	2,4	3,4
iteration_1537	2,0	1,2	1,2	2,0	1,2	0,4	2,0	2,0	0,4	1,2	-1,-1	2,0	2,0	3,1	2,0	2,1	2,0	1,2	1,2	-1,-1	1,1	1,2	1,1	4,0	3,0	1,1	3,0	3,0	1,0	5,0	2,0	3,0	3,0	1,4	3,0	2,0	4,0	4,0	4,0	1,0	0,2	-1,-1	0,4	0,4	4,0	0,4	0,0
iteration_1538	0,5	3,0	1,2	2,0	-1,-1	0,5	2,0	2,0	0,4	2,0	0,4	-1,-1	1,2	4,0	2,0	0,4	2,0	1,1	-1,-1	1,1	1,0	1,0	1,0	3,2	-1,-1	1,2	1,2	1,1	3,0	0,4	1,1	0,5	1,1	4,0	3,0	0,5	0,3	0,4	0,3	0,3	0,4	1,0	-1,-1	1,2	1,4	4,4	0,4
iteration_1539	-1,-1	0,2	0,0	2,3	4,2	1,4	0,3	2,0	2,2	-1,-1	4,0	-1,-1	0,3	-1,-1	0,3	1,2	-1,-1	0,7	1,0	-1,-1	-1,-1	6,0	4,0	0,3	0,5	0,2	1,0	2,1	1,3	2,0	3,0	-1,-1	1,1	2,0	-1,-1	0,0	2,1	3,0	2,1	2,1	0,1	1,0	0,0	1,1	0,3	0,2	2,0
iteration_1540	0,3	0,4	-1,-1	5,3	0,2	-1,-1	5,1	5,1	0,2	5,1	0,4	0,4	5,1	3,0	0,4	0,1	5,1	2,1	2,1	-1,-1	5,1	0,3	0,1	-1,-1	0,1	0,3	0,1	1,0	2,3	0,2	2,0	4,0	2,0	0,5	0,3	2,1	4,0	4,0	4,0	4,0	3,1	0,1	3,0	0,1	5,0	-1,-1	5,0
iteration_1541	3,2	-1,-1	3,0	-1,-1	3,1	4,0	4,0	4,0	3,4	3,2	2,3	0,2	3,2	4,1	1,0	3,1	4,0	5,0	3,0	5,0	5,0	0,5	2,2	0,3	4,0	-1,-1	1,1	-1,-1	3,2	0,3	4,0	0,3	3,3	0,2	0,5	-1,-1	0,3	3,0	-1,-1	0,6	4,0	0,5	1,2	3,3	3,1	0,3	1,0
iteration_1542	3,0	3,0	3,0	1,4	3,0	0,4	1,4	3,0	1,0	2,0	2,3	2,4	2,4	2,3	1,4	-1,-1	2,4	0,6	1,2	0,6	2,0	0,7	0,7	2,3	0,4	0,4	0,4	-1,-1	0,5	1,4	1,4	0,3	2,4	1,3	1,4	0,8	2,2	2,1	2,1	2,2	5,0	4,4	-1,-1	1,4	2,2	3,0	2,3
iteration_1543	0,5	-1,-1	0,4	0,2	0,7	2,3	0,3	0,3	1,2	0,5	1,3	0,5	0,5	2,2	0,1	5,0	0,3	2,0	2,2	0,6	1,3	0,5	1,3	0,5	1,0	1,0	4,0	2,0	1,2	4,0	2,2	2,2	0,2	2,3	2,2	1,2	2,2	0,4	2,2	0,4	2,0	2,3	0,3	2,0	0,5	0,7	0,5
iteration_1544	-1,-1	4,0	5,0	0,1	5,0	5,0	3,0	3,0	0,4	3,1	0,2	3,1	-1,-1	3,2	2,0	1,2	2,1	1,0	1,0	7,0	0,1	0,1	3,2	6,0	2,0	2,2	3,0	0,2	2,0	0,4	2,1	0,4	0,1	1,4	0,1	0,4	0,2	0,3	0,3	0,3	-1,-1	1,1	-1,-1	0,1	4,0	3,0	1,0
iteration_1545	2,3	1,4	1,3	0,3	0,7	2,2	1,3	0,6	-1,-1	1,0	0,5	1,3	1,3	4,0	-1,-1	0,5	1,3	1,2	0,5	2,3	0,4	0,4	0,7	3,0	0,7	1,4	0,4	0,2	0,3	0,3	0,3	-1,-1	0,2	0,5	-1,-1	0,3	0,6	0,6	0,3	0,4	0,5	0,3	0,5	0,1	0,2	0,5	-1,-1
iteration_1546	3,5	0,5	0,1	0,4	0,4	0,5	-1,-1	0,2	0,2	0,3	5,0	0,2	0,3	0,1	0,3	2,1	0,3	0,0	0,5	0,7	0,2	-1,-1	-1,-1	-1,-1	0,3	0,3	0,2	-1,-1	0,4	1,2	0,2	2,1	0,4	1,4	0,4	1,2	2,2	0,3	2,2	0,3	-1,-1	0,6	0,2	0,2	1,4	1,4	0,2
iteration_1547	4,0	3,1	7,0	2,0	4,1	5,0	5,0	4,0	0,4	5,0	-1,-1	5,0	5,0	3,0	4,0	3,0	4,0	6,0	1,0	1,0	3,2	6,0	3,0	7,0	1,0	4,0	1,0	1,3	1,2	2,0	0,9	0,5	1,2	-1,-1	1,2	1,0	1,4	-1,-1	0,6	1,4	0,5	1,1	-1,-1	1,2	4,1	4,1	2,0
iteration_1548	-1,-1	2,3	5,4	-1,-1	0,3	0,5	2,1	2,1	0,3	4,0	0,5	5,1	-1,-1	3,2	7,0	0,5	7,0	0,2	2,4	0,2	-1,-1	5,5	0,6	0,3	2,2	5,2	5,2	5,0	0,1	-1,-1	-1,-1	3,0	3,1	4,1	-1,-1	-1,-1	2,1	2,1	-1,-1	4,0	2,0	3,1	5,0	5,0	1,3	0,4	-1,-1
iteration_1549	0,2	4,1	4,2	1,1	4,0	2,0	-1,-1	1,2	4,1	0,3	0,3	4,1	1,2	-1,-1	1,2	0,3	0,3	6,0	6,0	-1,-1	4,2	0,3	0,3	1,2	1,2	0,3	0,4	0,3	0,5	4,0	0,2	0,5	0,5	0,5	0,2	-1,-1	-1,-1	0,4	-1,-1	0,4	3,0	0,2	1,1	1,1	4,1	0,5	0,2
iteration_1550	4,0	2,0	2,0	0,2	2,0	3,0	1,0	1,0	1,3	1,2	3,1	4,1	1,2	4,0	1,2	0,1	1,2	3,0	3,0	2,0	1,3	4,0	3,0	2,2	1,0	1,0	0,2	0,4	3,0	-1,-1	3,2	5,0	0,2	-1,-1	3,2	3,1	3,0	3,2	3,0	3,2	0,5	3,3	0,6	3,3	2,0	1,0	3,3
iteration_1551	0,2	4,1	4,0	0,6	4,0	4,0	4,3	-1,-1	-1,-1	4,3	1,2	0,3	4,3	1,1	0,3	0,4	4,3	0,4	0,4	0,4	0,0	1,3	0,2	5,0	0,2	0,5	0,2	-1,-1	0,4	2,3	-1,-1	2,0	2,3	2,3	0,4	-1,-1	2,3	4,0	2,3	0,3	0,2	2,3	-1,-1	2,2	0,3	0,5	2,3
iteration_1552	0,5	0,5	0,8	0,0	-1,-1	0,2	0,3	0,5	2,2	0,3	0,3	-1,-1	0,3	2,2	0,5	0,1	0,3	5,2	0,3	-1,-1	2,0	0,0	0,0	0,5	0,1	0,5	0,1	0,4	0,5	1,3	0,5	2,2	0,5	4,0	-1,-1	1,5	0,7	2,0	2,0	2,5	3,0	2,5	2,5	3,0	1,3	3,0	0,10
iteration_1553	0,5	0,2	0,3	1,2	0,2	0,4	0,5	1,0	1,3	1,3	2,1	1,0	1,3	-1,-1	0,5	2,2	-1,-1	0,7	0,4	0,4	0,3	3,0	2,0	-1,-1	0,5	0,5	2,3	0,4	1,3	-1,-1	0,5	2,3	0,5	0,3	0,5	3,2	0,5	-1,-1	2,3	2,3	1,2	0,5	0,4	-1,-1	2,0	0,2	-1,-1
iteration_1554	2,2	1,2	2,2	0,2	2,2	0,2	2,2	2,0	-1,-1	0,2	0,5	2,0	2,0	0,2	-1,-1	5,0	0,2	-1,-1	0,3	0,3	0,4	0,0	0,5	2,2	0,2	0,2	5,2	0,4	4,0	0,2	4,2	0,5	-1,-1	4,1	0,2	3,5	0,6	0,6	4,4	0,6	0,5	4,0	4,5	0,0	2,0	2,1	4,4
iteration_1555	2,2	3,0	2,2	4,0	1,2	-1,-1	4,0	4,0	1,4	4,0	0,5	4,0	4,0	5,0	4,0	0,4	2,2	2,2	2,2	2,2	3,0	2,2	2,2	6,0	2,1	2,1	2,1	4,0	2,0	-1,-1	4,0	0,3	4,0	5,0	2,0	6,0	2,2	2,1	2,2	2,2	3,1	0,1	3,0	0,1	0,3	5,1	5,0
iteration_1556	5,0	0,2	4,1	0,0	4,1	5,0	4,0	4,0	0,5	0,1	0,5	0,1	-1,-1	0,5	4,0	2,0	0,1	4,0	9,0	9,0	0,1	0,3	-1,-1	4,3	0,0	2,0	-1,-1	0,3	5,0	-1,-1	4,0	1,4	9,0	1,3	0,0	-1,-1	4,4	5,0	5,4	5,0	4,0	0,3	1,0	1,0	1,2	-1,-1	0,4
iteration_1557	3,0	3,1	6,0	6,0	6,0	0,5	7,0	7,0	2,0	7,0	6,0	7,0	5,0	-1,-1	7,0	0,5	7,0	3,3	3,2	4,2	4,0	8,0	7,0	2,1	3,3	4,3	4,3	4,0	2,0	1,3	2,0	3,2	0,0	1,2	2,0	0,3	0,2	0,2	3,0	3,0	0,5	1,0	0,0	1,0	-1,-1	1,2	0,2
iteration_1558	4,0	-1,-1	0,2	5,0	0,2	2,0	1,2	4,2	5,0	1,2	2,1	1,0	-1,-1	0,5	1,2	0,4	4,0	1,2	1,2	-1,-1	7,0	3,0	2,0	0,6	1,4	1,4	0,6	-1,-1	0,3	1,0	5,0	1,1	1,1	5,0	1,1	4,0	1,1	0,2	0,2	1,1	4,0	2,0	3,0	3,0	0,5	1,3	-1,-1
iteration_1559	1,2	-1,-1	3,0	0,2	0,4	-1,-1	1,0	1,0	2,2	0,2	0,2	2,2	1,0	2,3	1,0	3,0	-1,-1	2,0	2,0	2,0	3,0	2,1	2,1	-1,-1	0,0	1,0	0,0	0,5	1,2	2,0	0,2	0,3	1,0	4,0	0,2	1,0	1,0	1,3	1,3	-1,-1	1,1	2,2	1,2	3,0	0,2	2,1	1,2
iteration_1560	1,3	0,3	1,2	2,0	0,5	5,0	2,0	1,2	3,0	2,0	4,0	2,0	2,0	1,4	2,0	0,2	2,0	6,0	6,0	1,0	-1,-1	4,0	-1,-1	1,4	-1,-1	1,0	1,2	-1,-1	-1,-1	1,2	3,0	-1,-1	2,0	-1,-1	4,0	2,2	1,2	1,2	2,0	4,0	2,0	2,2	0,2	-1,-1	0,3	0,3	0,2
iteration_1561	2,0	1,3	2,0	0,2	-1,-1	5,0	1,0	1,2	0,4	-1,-1	2,3	1,0	1,0	-1,-1	1,2	3,2	-1,-1	3,0	-1,-1	3,0	4,2	1,3	0,3	4,0	-1,-1	-1,-1	4,0	0,5	2,0	1,3	-1,-1	-1,-1	2,2	-1,-1	2,3	1,3	0,5	-1,-1	0,5	0,5	0,2	4,0	2,1	2,1	3,1	3,0	0,3
iteration_1562	0,5	2,0	0,2	0,2	2,2	0,4	0,3	0,3	0,4	0,6	2,0	0,1	0,3	0,4	0,3	0,2	0,1	0,5	0,5	0,5	0,1	-1,-1	1,0	0,2	0,2	-1,-1	0,3	0,2	0,2	3,2	-1,-1	-1,-1	-1,-1	0,5	0,2	-1,-1	2,1	2,1	2,1	2,1	0,4	0,5	-1,-1	0,4	3,0	1,1	0,1
iteration_1563	5,0	4,0	3,0	0,5	3,0	1,1	1,3	1,2	5,0	-1,-1	0,5	1,3	1,3	2,0	-1,-1	5,0	2,3	1,1	1,1	1,3	2,0	1,3	1,3	3,0	1,2	-1,-1	3,0	0,3	0,5	1,2	0,5	0,3	0,4	3,1	0,3	0,4	0,3	0,5	0,3	-1,-1	5,0	3,2	2,2	-1,-1	2,0	5,0	2,0
iteration_1564	0,2	0,5	0,2	-1,-1	0,2	0,5	0,1	0,1	5,0	0,1	0,5	5,0	0,5	0,4	0,5	-1,-1	0,1	0,0	0,6	0,5	-1,-1	0,5	0,6	0,4	0,4	0,4	1,1	0,4	4,0	1,1	4,0	2,2	0,0	0,3	4,4	5,0	0,2	2,0	0,2	0,2	0,4	4,0	4,2	4,2	0,2	-1,-1	4,0
iteration_1565	4,1	4,0	2,1	3,0	6,0	-1,-1	3,1	3,1	4,0	3,1	5,0	3,1	2,0	3,2	5,0	0,5	0,1	0,3	0,3	0,3	-1,-1	-1,-1	3,1	-1,-1	3,2	2,2	2,2	3,0	-1,-1	4,0	6,0	5,0	-1,-1	5,0	6,0	0,3	-1,-1	4,0	4,0	-1,-1	0,4	6,0	3,2	3,2	-1,-1	3,0	3,0
iteration_1566	0,5	-1,-1	-1,-1	0,8	1,0	0,4	0,5	0,5	0,3	0,5	0,4	1,5	1,5	3,0	-1,-1	4,0	1,5	0,2	0,7	-1,-1	0,8	0,7	1,2	1,0	1,0	5,0	4,3	0,5	-1,-1	1,4	0,3	3,2	0,7	3,0	0,8	0,4	3,5	3,5	0,4	0,4	2,3	3,5	3,3	-1,-1	1,3	4,0	3,3
iteration_1567	4,0	3,1	3,1	1,1	3,1	2,1	1,1	4,0	1,2	1,1	3,2	3,1	4,0	0,5	0,2	0,5	-1,-1	1,1	1,1	-1,-1	3,2	0,3	1,0	3,1	0,3	0,4	0,3	0,5	3,0	0,3	1,4	0,1	-1,-1	2,0	2,1	0,4	0,5	1,0	0,4	-1,-1	0,5	-1,-1	0,2	0,3	3,1	5,0	0,4
iteration_1568	1,2	4,0	5,0	4,0	4,2	2,2	6,0	6,0	1,3	6,0	3,1	3,0	3,0	3,2	3,0	2,1	6,0	4,2	6,0	-1,-1	5,0	5,0	2,1	2,2	3,0	4,0	-1,-1	4,0	2,0	0,3	4,0	4,0	4,0	0,4	2,0	2,0	4,0	4,0	0,0	4,0	0,5	0,0	0,5	0,0	1,1	0,1	2,5
iteration_1569	2,3	2,2	2,3	0,10	0,5	2,3	-1,-1	4,0	1,3	2,0	0,4	2,0	2,0	0,5	0,3	-1,-1	2,0	4,0	-1,-1	2,3	-1,-1	2,2	2,2	-1,-1	1,3	-1,-1	1,3	5,0	5,0	2,1	2,0	0,3	8,0	2,1	2,0	-1,-1	5,1	3,2	5,1	3,2	5,0	2,0	7,0	7,0	2,2	2,2	7,0
iteration_1570	0,4	2,1	0,2	1,2	2,3	0,4	0,3	1,1	2,3	0,3	1,3	1,1	0,3	0,4	0,3	3,0	1,1	0,3	0,2	0,2	2,1	1,3	2,0	0,4	3,2	3,2	0,2	-1,-1	0,4	2,0	1,2	4,0	2,2	4,1	1,2	-1,-1	2,2	4,0	4,0	2,2	2,2	1,3	3,0	-1,-1	0,3	0,4	1,2
iteration_1571	3,0	1,1	1,0	1,2	0,1	3,2	2,0	1,0	3,0	1,2	0,5	1,2	0,2	0,5	1,2	0,1	2,0	1,2	1,2	1,2	1,0	-1,-1	0,7	0,3	1,0	-1,-1	0,2	-1,-1	1,4	0,1	1,2	1,3	1,2	5,0	0,6	0,2	1,2	1,2	0,6	2,0	1,2	-1,-1	0,4	5,2	-1,-1	5,2	0,4
iteration_1572	5,0	-1,-1	2,0	0,5	2,0	0,4	1,4	1,4	-1,-1	1,1	4,0	1,4	1,4	0,2	1,0	3,0	1,4	1,2	1,2	1,2	3,0	3,4	3,4	0,6	1,4	2,4	2,4	0,3	0,4	5,0	0,2	3,0	-1,-1	4,0	-1,-1	1,0	2,1	1,0	2,1	2,1	0,4	0,1	0,2	0,1	0,4	4,2	2,1
iteration_1573	0,4	-1,-1	0,6	1,3	0,6	1,3	1,4	0,7	4,0	0,5	3,0	0,7	0,5	0,2	0,7	3,0	1,4	2,0	1,3	1,3	2,3	2,4	1,4	0,4	-1,-1	0,4	3,3	1,2	0,5	2,0	0,4	5,0	1,2	4,0	0,4	1,2	0,2	5,2	0,2	0,2	-1,-1	3,2	5,0	2,2	1,0	1,0	3,2
iteration_1574	2,0	2,0	3,0	-1,-1	3,0	0,6	5,0	2,0	5,0	2,0	0,3	2,0	3,0	-1,-1	5,0	5,0	5,0	5,0	3,0	5,0	6,0	1,1	1,1	1,4	-1,-1	5,0	6,0	4,0	-1,-1	4,0	4,0	2,1	2,0	2,0	2,0	5,0	1,1	-1,-1	3,0	1,1	5,0	1,0	-1,-1	0,0	5,0	7,0	1,0
iteration_1575	4,0	0,3	2,3	3,1	2,0	-1,-1	0,4	2,1	0,5	-1,-1	0,4	0,4	2,1	0,3	3,3	0,3	5,0	5,0	0,2	0,6	0,1	0,3	0,5	0,1	0,4	0,5	0,5	3,0	0,3	0,3	0,2	-1,-1	0,2	1,1	3,1	0,2	3,0	3,2	1,2	3,2	-1,-1	3,1	-1,-1	8,0	0,2	0,3	5,0
iteration_1576	0,3	2,1	-1,-1	2,1	0,1	3,0	0,2	0,2	-1,-1	2,1	1,1	2,1	2,3	0,2	2,3	4,1	2,1	2,1	-1,-1	-1,-1	2,1	1,1	1,1	0,3	2,1	4,3	0,4	4,1	2,1	0,4	6,0	5,0	0,2	3,1	6,0	4,0	3,1	3,1	3,1	0,0	5,0	7,0	8,0	9,0	5,0	-1,-1	3,1
iteration_1577	0,4	0,2	0,3	1,2	0,3	1,3	0,4	0,4	-1,-1	-1,-1	2,2	1,1	0,4	0,4	1,1	0,4	0,4	1,2	1,2	0,5	1,2	3,0	0,3	0,3	0,4	1,3	-1,-1	0,4	1,1	4,0	0,3	0,2	0,3	5,0	0,3	2,1	0,4	0,3	0,2	5,0	0,3	2,1	0,4	2,0	4,0	3,0	0,5
iteration_1578	3,0	5,4	3,1	5,0	1,0	2,2	3,1	-1,-1	1,3	3,1	0,5	3,1	6,0	0,2	3,1	2,2	-1,-1	3,2	-1,-1	3,2	0,4	0,5	0,2	3,1	0,3	2,1	3,2	2,1	3,1	2,0	2,1	4,0	2,1	0,4	-1,-1	1,1	2,1	4,0	2,1	2,1	0,4	0,1	0,3	0,2	0,3	0,1	2,1
iteration_1579	0,5	4,1	0,3	0,4	0,3	0,2	0,3	0,4	0,8	0,5	4,0	0,2	0,3	3,2	0,4	0,3	0,4	0,2	0,2	0,3	0,3	3,1	3,1	0,4	0,3	0,5	0,4	-1,-1	0,5	0,4	0,3	0,3	0,3	-1,-1	0,3	-1,-1	0,3	0,3	0,3	0,3	2,2	0,1	2,0	2,0	-1,-1	1,0	0,1
iteration_1580	0,4	2,0	0,0	3,3	0,0	0,5	0,3	0,3	0,1	0,3	-1,-1	0,3	-1,-1	2,3	3,0	4,0	3,0	0,7	0,1	-1,-1	0,0	1,0	0,3	0,6	7,0	7,0	0,0	3,0	0,4	1,4	5,0	-1,-1	3,1	0,5	3,3	1,0	1,1	4,0	1,1	0,4	1,0	0,6	1,3	0,3	3,1	0,4	2,0
iteration_1581	4,0	0,2	0,1	4,0	-1,-1	0,2	1,0	1,1	0,2	3,1	-1,-1	3,1	3,0	0,4	3,0	-1,-1	3,0	1,1	0,1	1,1	0,2	7,0	3,1	0,4	0,3	3,2	3,3	3,0	1,2	0,5	0,2	3,1	3,2	0,2	1,0	0,3	0,3	3,1	0,3	3,1	5,4	0,1	0,2	0,5	0,3	0,4	0,3
iteration_1582	4,0	0,5	0,2	4,3	0,3	4,1	0,5	4,0	5,0	-1,-1	3,0	4,0	0,5	0,4	-1,-1	0,3	4,0	4,2	0,3	4,2	4,0	5,0	-1,-1	0,6	-1,-1	4,2	4,1	1,3	5,0	2,1	5,0	2,0	2,0	3,0	1,3	4,1	2,0	2,0	2,0	2,0	0,2	3,3	0,4	3,1	0,5	3,1	1,3
iteration_1583	2,0	5,0	4,0	5,1	0,1	0,4	1,1	1,1	4,0	8,0	0,5	1,1	8,0	5,0	1,1	5,0	8,0	1,0	1,0	0,1	2,0	0,5	0,2	8,0	-1,-1	3,1	3,1	5,0	4,1	4,1	5,1	3,1	-1,-1	-1,-1	9,0	4,1	4,1	3,0	3,0	3,0	3,0	5,1	5,0	0,1	2,3	2,1	0,1
iteration_1584	5,0	1,4	4,4	4,3	5,0	3,1	4,3	4,3	4,0	4,3	2,3	0,7	4,3	-1,-1	6,0	3,1	0,7	4,1	0,4	7,0	7,0	0,6	0,6	0,5	0,4	4,1	-1,-1	4,0	0,4	1,4	4,1	0,4	0,1	-1,-1	4,1	4,4	0,5	0,5	-1,-1	0,4	1,3	0,4	0,4	0,4	0,3	0,1	0,4
iteration_1585	3,1	0,5	3,1	0,4	3,1	0,2	3,4	0,5	3,2	3,0	-1,-1	3,4	0,1	5,0	0,1	0,4	3,4	0,5	0,5	3,1	0,6	0,5	2,0	2,1	0,2	0,2	0,3	0,4	0,5	0,5	0,0	0,5	0,4	4,0	0,4	0,2	0,9	0,5	-1,-1	0,5	0,3	2,4	0,5	0,6	2,0	2,0	0,9
iteration_1586	4,0	3,0	4,0	6,0	-1,-1	0,3	3,0	3,0	2,0	7,0	4,0	3,0	4,0	3,0	7,0	5,0	3,0	2,1	1,1	1,1	2,0	2,0	3,0	4,0	9,0	6,0	9,0	2,0	-1,-1	1,1	1,0	3,2	1,0	0,3	1,0	1,1	1,2	4,0	0,2	0,2	1,4	0,1	1,0	1,1	0,5	0,6	1,0
iteration_1587	4,1	1,3	4,3	-1,-1	5,0	0,2	4,0	4,1	1,4	0,8	-1,-1	-1,-1	4,5	3,2	0,4	1,2	4,5	4,1	-1,-1	4,1	4,4	0,2	-1,-1	0,7	1,3	1,3	0,3	0,5	0,3	0,1	0,7	4,0	0,6	4,0	0,6	0,6	0,1	0,1	4,1	0,1	0,4	3,5	0,8	3,3	5,0	1,0	0,4
iteration_1588	3,0	3,0	4,0	0,3	4,0	2,0	-1,-1	-1,-1	1,0	-1,-1	0,4	2,0	2,0	3,1	2,3	5,0	2,3	2,0	0,3	4,0	2,0	-1,-1	0,3	5,0	2,3	5,0	5,0	0,3	4,0	0,5	4,0	3,1	4,3	1,4	4,3	0,1	4,1	7,0	-1,-1	0,4	0,5	5,0	1,4	4,1	1,1	-1,-1	1,1
iteration_1589	0,3	4,0	2,2	2,2	2,1	4,0	2,2	2,2	0,4	2,2	-1,-1	0,4	2,2	0,5	2,2	5,0	2,2	0,4	2,0	6,0	2,2	2,2	-1,-1	2,3	4,0	4,0	5,0	3,2	3,0	2,1	-1,-1	4,0	1,2	0,5	5,0	4,0	4,2	4,2	5,0	0,2	2,0	2,4	2,4	2,0	2,0	1,4	0,6
iteration_1590	5,0	3,0	1,0	4,1	7,0	3,0	-1,-1	0,1	-1,-1	-1,-1	2,0	0,1	1,1	0,3	1,1	0,3	1,1	4,4	4,0	-1,-1	0,0	-1,-1	-1,-1	0,2	-1,-1	0,3	0,2	0,4	4,0	4,0	0,3	0,5	0,1	0,2	4,3	-1,-1	0,1	-1,-1	0,1	0,5	1,2	0,3	1,0	1,0	5,0	2,2	1,1
iteration_1591	2,2	-1,-1	2,1	1,0	0,3	5,0	0,1	2,0	2,0	1,1	2,1	1,1	1,1	2,0	0,1	0,4	2,0	0,1	5,0	0,0	1,0	0,2	0,2	1,0	0,4	-1,-1	0,2	0,5	5,0	2,0	1,5	0,5	4,0	1,3	4,0	2,5	4,4	-1,-1	-1,-1	0,4	4,0	0,3	3,0	1,0	0,2	0,4	7,0
iteration_1592	4,0	5,0	6,0	0,5	3,0	2,2	3,4	3,4	3,0	3,1	0,2	3,4	3,4	2,1	3,4	2,3	3,4	3,2	3,2	3,2	0,4	0,5	0,5	0,5	3,3	5,0	3,3	0,5	3,1	4,1	0,5	3,0	3,1	1,4	0,5	0,2	4,4	6,0	0,1	3,1	0,1	1,1	1,0	1,1	2,1	2,4	0,0
iteration_1593	4,0	3,2	6,0	3,0	6,0	4,0	5,0	5,0	5,0	4,0	4,1	4,0	4,0	2,3	4,0	-1,-1	5,0	5,0	5,0	5,0	4,0	5,0	5,0	5,0	3,3	3,3	1,1	2,0	3,0	4,0	3,0	0,2	2,0	1,2	7,0	6,0	1,1	1,1	1,1	1,1	0,3	2,2	2,0	0,5	0,5	0,2	1,0
iteration_1594	1,1	3,0	-1,-1	0,5	3,1	4,1	0,2	1,3	1,4	0,3	-1,-1	0,3	0,3	0,5	1,3	3,2	0,5	-1,-1	4,0	0,3	-1,-1	4,0	4,3	0,4	0,5	-1,-1	-1,-1	0,4	0,3	0,3	0,5	4,0	0,2	0,5	0,5	0,5	3,0	1,0	-1,-1	3,0	-1,-1	0,7	1,5	3,2	2,1	0,6	1,0
iteration_1595	0,4	0,5	0,8	4,0	0,3	1,4	1,3	1,3	1,3	1,5	2,3	3,5	3,3	-1,-1	3,5	5,0	1,5	1,3	2,0	1,4	1,3	2,5	0,8	0,4	7,0	4,5	-1,-1	3,0	5,0	0,4	1,0	1,0	7,0	3,0	-1,-1	0,0	3,0	3,0	4,0	4,3	0,4	3,0	1,2	1,2	-1,-1	2,2	0,2
iteration_1596	5,0	0,5	3,1	1,1	2,4	4,0	1,1	4,0	0,4	3,1	0,5	4,0	0,2	1,2	-1,-1	1,2	4,0	0,1	1,0	5,0	1,3	1,0	1,5	1,1	0,3	4,0	1,1	0,2	-1,-1	5,0	0,1	0,5	1,1	0,5	0,1	3,0	1,0	1,3	0,1	1,0	0,5	0,2	0,3	-1,-1	5,0	4,1	1,1
iteration_1597	2,1	0,3	0,3	0,0	2,3	0,5	0,2	0,2	-1,-1	-1,-1	2,3	0,2	0,2	0,2	0,2	0,5	0,1	-1,-1	0,7	0,2	0,1	0,3	0,5	0,3	0,6	0,6	0,6	0,4	0,5	0,3	0,0	0,5	0,5	4,1	0,9	0,2	0,8	0,8	0,2	0,2	0,4	4,4	4,2	0,6	2,3	-1,-1	4,3
iteration_1598	0,3	-1,-1	0,2	0,0	2,1	0,4	-1,-1	0,0	3,0	0,0	4,0	0,0	-1,-1	1,3	0,2	0,3	2,5	-1,-1	0,2	0,2	3,0	3,0	1,0	0,3	0,0	0,2	0,0	5,0	0,2	-1,-1	5,0	0,5	0,0	2,3	5,0	1,0	0,1	-1,-1	0,1	0,1	0,1	0,3	0,0	0,4	0,2	-1,-1	0,1
iteration_1599	0,4	0,5	0,3	1,1	0,1	0,5	1,0	0,1	3,0	1,3	1,3	0,1	1,3	2,0	1,0	5,0	0,4	1,0	0,5	1,0	3,0	0,4	-1,-1	1,3	1,0	1,0	-1,-1	3,1	5,0	4,0	7,0	0,3	4,1	0,3	4,0	5,0	4,1	0,3	4,2	0,3	0,3	1,3	2,0	-1,-1	0,1	0,3	4,3
iteration_1600	2,0	0,4	2,2	0,8	2,2	3,0	2,5	0,5	0,5	2,3	-1,-1	0,7	2,5	5,0	2,5	4,1	2,5	3,5	0,1	0,5	0,8	2,5	2,5	3,0	2,1	4,5	6,0	-1,-1	0,5	3,2	0,1	1,1	0,8	4,1	0,3	0,3	0,4	1,3	1,5	1,3	2,0	-1,-1	1,3	1,1	3,0	4,0	1,3
iteration_1601	-1,-1	0,1	2,1	3,0	2,1	2,3	3,3	5,0	0,5	3,1	5,0	0,1	3,1	2,0	5,0	0,4	5,0	0,4	0,3	2,1	2,2	5,1	5,1	5,0	2,4	-1,-1	2,4	0,2	5,0	0,4	2,0	0,3	2,0	5,0	3,2	0,0	-1,-1	2,2	0,1	0,2	2,0	5,0	3,0	4,0	-1,-1	3,3	3,1
iteration_1602	0,3	4,1	0,2	2,2	4,2	0,5	2,1	2,1	0,2	0,3	0,4	0,3	0,3	1,3	2,1	2,1	2,1	2,0	0,6	0,7	0,2	0,2	0,1	0,5	2,1	4,0	4,0	5,0	-1,-1	0,2	2,2	3,0	3,2	2,0	2,2	0,2	1,2	2,2	2,2	2,2	1,1	0,2	0,1	0,1	2,1	0,1	1,1
iteration_1603	0,4	0,3	0,4	2,1	0,4	5,0	2,0	0,5	4,0	-1,-1	1,4	-1,-1	2,0	4,0	0,5	4,0	-1,-1	0,0	0,0	2,0	3,1	2,4	0,8	2,0	3,1	1,4	1,4	2,0	0,3	1,3	2,2	0,3	0,2	3,0	2,2	0,5	0,5	0,5	0,3	0,0	0,5	0,2	0,2	2,2	2,3	2,0	0,5
iteration_1604	4,0	5,0	6,0	0,4	6,0	0,3	4,1	4,3	0,4	4,3	3,0	4,3	2,3	-1,-1	-1,-1	-1,-1	4,1	0,3	0,3	0,3	-1,-1	7,0	3,3	-1,-1	2,2	2,1	2,1	3,1	0,4	0,2	0,4	4,0	0,4	4,0	0,4	0,2	3,3	1,3	3,1	1,1	1,3	4,3	-1,-1	5,0	1,0	5,0	1,3
iteration_1605	0,4	0,5	0,2	0,3	-1,-1	5,0	0,3	0,3	-1,-1	-1,-1	5,0	0,3	0,2	5,0	0,3	0,2	0,2	4,2	-1,-1	1,2	0,4	0,6	0,5	1,1	0,2	0,3	0,3	2,2	0,1	3,2	2,0	-1,-1	2,0	0,4	2,1	3,0	2,2	0,2	2,2	-1,-1	4,0	2,4	6,0	-1,-1	4,1	4,4	6,0
iteration_1606	1,2	2,1	2,2	1,3	1,1	5,0	3,0	-1,-1	5,0	2,3	0,4	2,3	2,3	5,0	1,2	-1,-1	3,0	7,0	7,0	1,0	3,0	0,6	0,6	2,0	2,2	1,1	2,2	-1,-1	0,3	5,0	0,4	5,0	-1,-1	-1,-1	1,3	4,3	3,1	3,1	2,1	3,1	0,4	1,3	1,4	0,7	4,0	-1,-1	4,0
iteration_1607	1,0	0,2	-1,-1	4,1	1,2	1,3	0,1	0,1	2,2	0,1	0,3	0,1	0,1	5,0	4,0	2,3	0,1	1,1	0,3	5,0	2,1	0,3	-1,-1	4,1	4,3	4,3	6,0	4,0	0,4	2,3	0,3	4,0	0,1	5,0	4,3	-1,-1	4,0	4,0	0,0	0,1	0,2	0,3	0,4	0,1	3,0	1,0	4,1
iteration_1608	4,0	0,2	3,1	0,2	-1,-1	2,1	3,2	-1,-1	0,5	0,3	-1,-1	3,0	0,3	0,3	0,1	2,1	3,0	3,1	2,2	0,3	0,5	2,0	6,0	0,4	2,0	0,2	0,1	2,2	0,4	4,0	0,6	0,3	2,4	0,5	2,4	2,2	-1,-1	2,0	0,7	2,0	1,1	2,0	-1,-1	1,0	4,1	0,1	2,0
iteration_1609	4,0	3,1	6,0	2,1	1,1	0,2	5,0	3,1	-1,-1	5,0	3,0	5,0	5,0	4,0	5,0	2,3	-1,-1	3,2	3,2	2,0	0,2	-1,-1	3,0	3,0	5,0	4,0	5,0	-1,-1	4,1	3,1	4,2	2,2	4,2	1,2	2,1	4,1	0,4	0,4	4,2	0,3	0,5	0,3	0,3	0,3	1,2	1,2	0,3
iteration_1610	5,0	0,2	0,1	3,0	5,1	2,3	0,1	-1,-1	5,0	3,0	5,0	0,0	3,1	1,2	0,0	3,1	-1,-1	0,3	2,1	0,3	5,0	2,0	2,0	3,2	3,0	3,0	3,0	5,0	4,0	2,0	-1,-1	2,0	2,0	3,0	3,0	2,0	0,3	3,0	3,0	3,0	3,0	3,0	0,0	3,0	0,5	3,1	0,0
iteration_1611	4,1	4,1	8,0	0,4	8,0	-1,-1	4,1	4,1	-1,-1	4,1	2,0	4,3	4,1	3,1	4,1	0,4	4,3	3,1	4,0	3,1	4,3	0,3	2,3	7,0	0,3	4,2	0,3	0,5	1,3	5,0	1,1	0,3	1,1	0,2	1,1	2,0	0,2	0,2	-1,-1	0,3	5,0	0,3	0,3	0,3	5,0	0,2	0,2
iteration_1612	1,4	3,2	1,2	4,0	1,2	0,4	2,0	1,2	4,0	1,2	1,1	3,2	3,2	0,4	1,2	4,0	-1,-1	2,0	1,4	1,4	3,0	4,0	4,0	0,4	2,2	-1,-1	3,0	4,0	3,2	2,2	4,0	1,4	1,2	0,4	1,2	5,0	2,0	2,0	1,2	1,2	5,0	1,2	1,2	5,0	1,2	-1,-1	2,0
iteration_1613	0,4	2,1	5,3	0,3	-1,-1	0,2	0,2	0,2	2,1	0,5	0,3	0,4	0,5	3,1	-1,-1	0,5	0,1	0,1	0,3	0,3	0,1	0,1	0,3	0,3	-1,-1	-1,-1	0,4	4,0	2,3	5,0	4,3	0,3	-1,-1	3,2	4,3	6,0	2,0	2,3	4,3	-1,-1	1,3	7,0	4,3	5,0	0,3	3,1	0,3
iteration_1614	5,0	4,0	2,0	0,4	3,0	0,4	0,2	0,2	0,3	-1,-1	1,4	2,2	-1,-1	2,0	0,2	4,0	0,2	-1,-1	-1,-1	0,3	0,4	0,6	2,4	1,2	2,2	2,2	2,2	3,2	0,4	0,3	0,4	3,2	-1,-1	1,1	0,4	0,5	0,4	-1,-1	3,2	6,0	3,0	1,2	2,0	2,2	2,2	0,3	0,0
iteration_1615	-1,-1	2,3	3,0	0,1	1,3	0,3	-1,-1	2,1	0,3	1,1	-1,-1	1,0	2,0	3,0	-1,-1	0,5	2,1	2,0	-1,-1	0,4	0,3	5,0	4,0	4,0	4,4	0,3	2,3	4,0	0,4	0,2	4,1	5,0	0,3	3,0	0,3	-1,-1	-1,-1	2,3	2,3	3,0	0,5	3,3	0,8	0,3	0,5	0,5	0,8
iteration_1616	3,0	0,4	3,0	0,2	3,0	1,2	0,2	0,0	0,5	3,2	-1,-1	0,0	3,2	2,3	3,0	3,1	3,0	1,2	1,0	1,2	0,4	0,3	1,0	5,0	0,4	6,0	6,0	0,4	2,2	0,3	-1,-1	3,0	-1,-1	4,0	2,4	0,5	5,0	5,0	5,0	0,0	4,1	4,0	2,1	2,1	0,5	2,2	-1,-1
iteration_1617	0,2	0,5	0,6	0,0	0,4	0,5	0,4	0,4	0,1	0,2	5,0	0,2	0,2	-1,-1	0,4	2,1	0,2	0,4	0,4	0,5	0,0	0,2	0,0	0,5	0,1	0,5	2,0	5,0	0,5	2,2	-1,-1	5,0	1,5	0,4	5,5	0,7	9,0	9,0	9,0	4,5	0,4	0,6	0,5	0,5	4,0	0,1	5,1
iteration_1618	0,3	0,5	0,6	1,1	0,1	0,3	0,6	0,6	0,3	1,1	4,0	1,5	-1,-1	1,2	0,2	5,0	1,1	-1,-1	0,4	0,8	0,3	2,0	4,0	0,3	4,1	1,1	1,1	3,0	0,2	5,0	1,1	1,2	2,1	0,2	2,1	5,0	1,1	2,2	2,2	2,2	-1,-1	0,1	0,4	6,0	-1,-1	0,3	-1,-1
iteration_1619	3,0	0,4	2,4	-1,-1	-1,-1	-1,-1	0,5	2,5	0,4	0,9	3,1	0,9	2,5	0,4	2,1	2,2	0,2	0,6	0,6	0,4	2,0	3,4	0,5	2,1	2,1	2,1	4,0	-1,-1	0,5	4,1	0,6	-1,-1	-1,-1	4,0	-1,-1	0,2	0,5	-1,-1	2,1	2,5	0,2	2,0	2,0	0,2	0,3	2,0	2,0
iteration_1620	5,0	2,0	6,0	0,2	1,0	2,0	1,0	1,2	0,4	5,0	0,5	5,0	5,0	4,1	-1,-1	0,1	1,2	0,0	3,0	3,0	1,1	5,2	0,2	5,1	5,1	0,2	0,2	0,2	2,0	5,0	2,0	0,5	0,0	0,4	0,0	4,0	0,1	0,1	0,1	0,4	1,3	0,2	0,5	0,3	0,4	0,3	0,3
iteration_1621	0,4	0,5	0,3	3,1	-1,-1	1,4	3,2	0,2	5,0	3,2	2,0	-1,-1	0,3	-1,-1	3,2	0,4	0,2	-1,-1	4,0	0,6	1,1	2,1	2,1	-1,-1	0,2	0,6	0,2	0,2	-1,-1	0,5	2,1	0,2	2,1	4,0	-1,-1	0,4	2,2	5,0	2,0	2,2	0,3	3,1	3,2	3,2	0,3	-1,-1	3,2
iteration_1622	-1,-1	3,0	1,0	0,3	1,0	3,2	0,2	1,1	5,0	0,2	0,3	0,2	1,2	0,2	0,2	2,0	1,1	0,4	0,4	0,2	-1,-1	0,2	0,3	0,3	1,2	1,0	1,2	-1,-1	0,0	0,3	3,2	4,0	3,1	0,5	0,3	3,2	4,1	0,1	4,1	-1,-1	0,4	0,6	0,8	0,4	0,3	0,3	0,4
iteration_1623	0,2	2,2	0,4	2,5	0,4	-1,-1	0,7	2,2	3,0	0,7	1,2	2,2	2,2	-1,-1	0,7	1,3	2,2	0,3	0,3	0,3	3,0	0,4	3,0	2,1	-1,-1	0,8	0,8	0,5	2,1	0,4	2,0	5,0	2,0	0,4	2,0	0,3	2,0	2,0	2,0	4,0	-1,-1	-1,-1	0,2	2,2	0,5	0,2	0,0
iteration_1624	0,3	1,3	1,0	0,4	-1,-1	0,2	-1,-1	-1,-1	5,0	1,2	4,0	0,2	1,2	0,3	1,2	4,0	0,2	1,2	0,4	1,0	1,2	4,0	0,2	1,3	5,0	4,2	5,0	0,4	3,2	0,4	3,2	2,1	-1,-1	3,0	3,2	3,2	-1,-1	5,0	3,1	3,1	2,2	3,0	2,0	3,2	2,1	6,0	2,2
iteration_1625	-1,-1	5,0	4,1	0,4	1,1	2,3	0,3	0,3	3,0	4,2	-1,-1	4,2	0,3	1,4	4,2	0,3	-1,-1	0,4	2,1	4,0	-1,-1	6,0	0,5	1,1	4,1	4,1	4,1	0,5	0,5	2,0	0,5	1,3	0,6	0,2	0,5	-1,-1	0,6	1,3	0,6	0,6	0,5	0,5	0,8	0,3	3,0	2,0	0,8
iteration_1626	4,1	5,0	5,1	2,2	4,0	2,0	0,3	-1,-1	-1,-1	7,0	1,3	0,3	5,0	5,0	2,1	1,3	7,0	2,2	2,1	2,2	2,0	0,5	1,2	6,0	0,4	0,4	2,3	0,4	5,0	0,4	2,2	0,5	2,2	0,5	3,2	2,0	2,4	2,4	0,6	0,6	5,0	0,6	2,4	2,2	-1,-1	3,4	2,4
iteration_1627	3,0	1,2	-1,-1	3,0	0,2	0,4	1,0	1,2	3,0	1,0	-1,-1	1,2	2,0	5,0	1,2	5,0	1,2	1,2	0,2	0,2	-1,-1	1,0	2,2	2,0	-1,-1	4,2	1,1	4,0	3,0	-1,-1	3,0	0,5	4,0	0,2	3,0	2,0	2,1	2,1	2,4	-1,-1	4,0	2,1	4,1	0,1	3,0	2,1	6,0
iteration_1628	4,0	3,0	3,0	1,1	4,0	3,0	0,1	1,0	-1,-1	3,1	2,1	3,1	0,1	0,3	1,0	0,2	4,0	3,1	3,0	3,1	1,0	5,0	0,2	0,4	1,1	1,1	0,1	0,1	3,0	2,0	2,4	4,0	2,4	4,0	2,4	1,4	0,4	2,0	6,0	0,4	0,5	4,0	2,2	2,2	3,0	4,0	0,2
iteration_1629	-1,-1	2,3	3,0	0,1	0,5	0,3	2,1	-1,-1	0,2	0,2	1,4	0,2	2,0	0,4	0,2	1,4	2,1	2,3	0,4	0,1	-1,-1	0,4	1,0	0,3	1,2	1,2	1,0	-1,-1	4,1	2,1	-1,-1	2,0	4,4	5,0	0,5	6,0	0,4	0,4	4,0	6,0	1,2	0,1	0,2	1,1	0,4	0,2	0,2
iteration_1630	2,0	4,1	5,0	0,5	5,0	4,0	4,3	4,2	3,1	1,2	-1,-1	4,2	1,3	0,5	4,3	4,0	-1,-1	2,3	2,3	6,0	7,0	1,2	8,0	-1,-1	0,3	8,0	4,3	2,3	3,2	3,1	0,2	0,5	3,3	4,1	5,0	5,0	0,8	0,3	0,8	3,5	0,4	7,0	-1,-1	4,1	-1,-1	-1,-1	0,4
iteration_1631	5,0	3,2	2,2	0,3	1,1	-1,-1	2,3	0,5	4,0	0,5	-1,-1	0,2	-1,-1	5,0	0,5	0,5	2,0	2,3	2,0	0,6	4,3	0,2	0,0	5,0	0,3	-1,-1	0,7	-1,-1	2,3	1,4	5,0	0,5	3,3	4,0	5,0	3,0	3,3	-1,-1	3,2	3,2	1,2	-1,-1	2,2	1,0	5,0	9,0	0,5
iteration_1632	3,2	0,5	0,3	0,0	0,6	-1,-1	0,2	0,1	-1,-1	0,1	1,1	0,1	0,2	-1,-1	0,2	0,2	0,1	0,2	0,4	0,4	-1,-1	-1,-1	1,0	1,2	0,2	0,2	-1,-1	4,0	2,2	3,0	4,0	0,5	8,0	-1,-1	4,0	1,0	4,5	4,0	4,0	4,0	0,4	0,4	0,2	0,6	-1,-1	3,4	4,0
iteration_1633	4,1	1,2	4,2	4,2	5,4	0,2	4,2	0,4	-1,-1	4,2	-1,-1	-1,-1	0,4	1,0	0,4	1,4	4,2	4,1	0,3	-1,-1	-1,-1	4,1	0,3	0,2	1,2	0,6	0,6	2,2	4,1	5,0	4,2	-1,-1	4,2	4,0	2,1	3,2	4,1	3,2	7,0	4,1	0,2	2,0	0,1	2,1	3,0	1,0	-1,-1
iteration_1634	2,1	1,2	1,1	0,0	1,1	2,0	1,0	1,0	0,3	0,1	1,3	0,1	1,0	2,0	1,0	4,0	1,0	2,0	3,0	-1,-1	0,3	0,3	0,4	-1,-1	4,0	4,0	1,0	5,0	0,3	3,0	0,0	0,4	5,0	5,0	5,3	0,0	5,2	3,0	5,2	0,2	2,1	3,3	0,4	2,3	-1,-1	3,2	0,3
iteration_1635	4,0	0,5	3,4	2,0	3,1	5,0	5,0	2,4	1,4	5,0	1,1	-1,-1	0,4	4,0	5,0	3,0	5,0	2,0	2,0	8,0	3,0	2,1	2,1	0,0	2,0	4,4	-1,-1	4,0	4,0	5,0	2,0	5,0	6,0	4,0	6,0	5,0	4,0	7,0	4,0	7,0	4,1	5,0	3,1	6,0	-1,-1	-1,-1	3,0
iteration_1636	3,0	0,5	2,4	-1,-1	2,4	0,4	0,7	4,0	-1,-1	0,7	4,0	0,7	4,0	0,4	2,3	2,0	0,8	0,4	0,7	0,6	2,0	2,4	2,4	2,1	4,0	0,3	-1,-1	0,4	2,2	5,0	2,3	5,0	2,3	-1,-1	2,1	-1,-1	5,0	5,0	3,3	3,3	-1,-1	1,1	5,0	0,1	-1,-1	2,1	4,0
iteration_1637	4,0	0,4	2,2	2,0	2,2	2,0	4,0	2,0	5,0	2,0	-1,-1	-1,-1	2,2	4,0	0,2	5,0	-1,-1	3,0	3,0	3,0	4,0	2,4	2,1	4,0	3,2	3,2	-1,-1	4,0	2,0	1,4	4,0	2,4	-1,-1	4,0	4,0	-1,-1	6,0	-1,-1	2,0	6,0	3,2	5,0	6,0	3,2	1,3	4,0	5,0
iteration_1638	5,0	0,5	2,4	0,2	3,1	-1,-1	0,6	2,0	0,2	0,6	5,0	-1,-1	0,4	0,3	0,6	3,1	-1,-1	1,4	1,2	1,2	2,1	1,4	1,4	0,7	3,4	0,5	0,3	1,2	-1,-1	4,0	5,2	3,1	6,0	0,1	0,2	2,2	3,4	5,1	8,0	5,1	3,1	0,3	0,2	0,2	3,1	3,1	-1,-1
iteration_1639	5,0	1,1	3,0	0,4	3,0	2,0	6,0	5,0	0,4	1,0	3,2	5,0	1,0	4,0	1,0	3,1	2,0	4,0	4,0	4,0	4,4	7,0	-1,-1	3,0	1,1	3,0	4,0	0,3	5,0	0,2	1,0	4,0	4,0	0,5	4,0	1,2	6,0	6,0	6,0	2,0	3,0	4,2	6,0	2,2	0,4	0,6	6,0
iteration_1640	4,0	4,0	3,3	3,1	-1,-1	0,5	0,4	6,0	4,0	0,4	4,0	3,1	3,3	0,3	6,0	-1,-1	3,3	0,3	0,8	0,8	3,0	4,0	1,1	3,3	3,0	3,0	-1,-1	0,1	3,0	0,4	-1,-1	0,5	3,0	2,0	3,1	0,4	-1,-1	0,0	3,5	3,5	0,2	2,1	2,1	0,2	4,0	2,0	3,1
iteration_1641	4,0	4,0	0,0	0,3	8,0	2,0	0,3	0,3	2,1	0,3	4,0	0,3	0,3	0,3	0,3	0,5	0,3	1,0	1,3	1,3	-1,-1	0,0	4,3	0,1	0,2	0,5	0,6	0,3	0,4	2,0	0,4	0,1	0,3	3,0	0,3	1,3	0,0	0,3	0,1	0,1	0,4	3,1	3,0	3,4	0,4	3,1	0,0
iteration_1642	4,0	-1,-1	4,0	1,3	4,0	2,0	2,3	3,0	0,3	3,0	0,2	3,0	3,0	0,2	2,3	0,3	3,0	0,4	1,3	3,0	1,3	2,2	1,0	1,1	-1,-1	0,5	2,1	0,4	5,0	3,2	4,1	1,4	1,1	0,2	4,3	0,3	2,0	1,1	1,4	2,0	0,4	0,4	0,2	-1,-1	3,2	0,3	1,1
iteration_1643	0,4	4,0	4,2	-1,-1	4,2	3,1	0,3	0,3	0,4	0,3	0,4	7,0	0,3	4,0	4,1	-1,-1	4,1	3,1	-1,-1	0,2	0,1	3,1	3,1	4,1	7,0	7,0	7,0	4,0	2,1	0,5	3,0	4,0	3,1	0,2	5,0	0,2	2,1	5,0	5,0	5,0	5,0	2,2	4,2	1,2	0,5	0,3	-1,-1
iteration_1644	0,2	0,5	0,0	2,4	0,7	4,0	2,0	2,0	1,1	0,4	0,3	0,4	0,4	1,3	0,4	0,3	4,4	0,0	6,0	0,0	1,0	-1,-1	0,6	0,3	0,2	0,1	0,6	5,0	0,5	4,0	2,1	0,3	3,4	0,2	2,4	3,0	0,6	3,2	0,5	3,2	3,0	2,2	2,0	0,2	3,0	1,0	0,4
iteration_1645	1,0	5,0	1,0	4,0	1,0	0,3	4,0	4,0	2,3	0,0	0,5	1,0	4,0	0,3	2,0	-1,-1	3,0	-1,-1	1,0	3,0	3,0	1,2	-1,-1	-1,-1	2,0	2,0	3,0	3,2	4,0	-1,-1	6,0	2,3	6,0	5,0	4,0	3,1	5,0	5,0	3,3	5,0	0,5	7,0	3,2	3,2	1,4	2,0	5,0
iteration_1646	-1,-1	4,1	2,1	0,4	0,3	0,4	0,5	2,4	3,0	2,0	3,0	2,4	2,4	0,2	0,1	1,3	-1,-1	0,6	0,3	0,3	-1,-1	-1,-1	5,0	0,4	0,3	0,4	1,0	0,5	-1,-1	-1,-1	0,4	3,0	2,4	0,3	2,4	0,1	2,0	-1,-1	0,4	-1,-1	5,0	0,5	3,4	2,4	1,1	1,2	0,8
iteration_1647	4,0	-1,-1	-1,-1	0,1	2,0	0,5	0,0	0,1	5,0	0,1	0,5	0,0	2,1	5,0	2,1	1,4	2,0	0,2	0,2	0,2	3,0	0,3	-1,-1	0,1	1,1	-1,-1	3,0	-1,-1	0,3	2,1	0,1	-1,-1	5,1	1,3	-1,-1	0,1	0,2	2,1	7,0	-1,-1	0,4	6,0	1,0	5,0	0,3	1,2	1,1
iteration_1648	1,3	1,2	2,0	-1,-1	2,0	4,0	4,0	1,0	3,0	4,0	-1,-1	1,0	-1,-1	3,1	1,0	1,2	1,0	3,0	3,0	7,0	3,0	1,0	0,3	-1,-1	1,2	0,2	0,2	0,3	3,0	4,0	3,3	0,4	0,3	5,0	0,0	3,3	0,2	0,5	0,2	-1,-1	-1,-1	5,0	0,0	0,0	0,0	-1,-1	0,2
iteration_1649	3,0	0,4	2,1	-1,-1	2,1	0,5	5,0	2,2	3,1	0,3	0,5	0,3	0,3	2,0	5,0	-1,-1	5,0	3,3	2,3	3,3	3,2	0,4	0,3	1,1	5,0	2,2	4,0	0,5	3,1	4,0	-1,-1	0,3	0,3	5,0	3,3	4,1	0,3	0,2	0,3	0,4	4,0	3,0	0,0	7,0	0,5	0,5	0,2
iteration_1650	3,2	-1,-1	5,0	0,3	0,3	0,5	2,0	2,0	0,2	2,3	-1,-1	3,0	2,0	4,0	3,3	2,2	3,0	2,1	0,1	0,1	2,0	3,0	0,4	6,0	2,3	-1,-1	0,5	2,3	0,2	1,0	2,2	4,0	0,5	0,4	2,2	-1,-1	4,3	-1,-1	0,3	4,3	-1,-1	2,2	4,2	2,0	5,0	1,2	8,0
iteration_1651	3,0	0,5	1,1	4,0	2,1	4,1	0,1	4,1	4,1	1,0	1,4	4,1	5,0	5,0	4,1	0,5	-1,-1	5,4	-1,-1	-1,-1	4,1	5,0	1,1	5,0	4,2	0,4	-1,-1	5,0	0,5	0,4	-1,-1	1,2	1,5	1,3	-1,-1	0,8	1,2	2,0	0,7	1,5	0,4	2,0	1,3	1,1	0,3	-1,-1	1,3
iteration_1652	5,0	-1,-1	1,1	1,2	4,1	0,1	1,1	1,1	0,5	2,0	0,3	0,3	1,1	4,0	0,3	-1,-1	1,1	0,1	0,1	1,1	0,6	-1,-1	0,4	0,3	0,3	0,3	0,2	-1,-1	-1,-1	0,3	2,0	0,5	1,2	5,0	2,0	1,0	0,3	1,4	1,1	0,3	0,3	3,0	2,2	2,1	3,1	2,1	0,3
iteration_1653	0,5	4,1	4,1	-1,-1	0,5	2,0	4,2	4,2	0,5	4,2	0,3	2,1	2,1	5,0	6,0	2,0	0,3	4,0	2,2	6,0	4,4	0,3	2,1	7,0	-1,-1	0,9	4,0	0,2	5,0	5,0	2,2	3,0	2,0	1,1	2,0	0,2	-1,-1	-1,-1	1,0	4,0	0,4	2,1	2,0	0,5	2,1	3,0	1,0
iteration_1654	0,5	2,1	0,1	0,2	0,6	3,0	0,1	0,3	3,2	0,2	0,3	0,2	0,1	0,2	0,0	0,2	-1,-1	3,1	0,0	0,1	0,3	0,0	0,2	-1,-1	-1,-1	0,1	0,1	0,5	1,2	1,1	1,5	5,0	0,7	3,1	0,7	-1,-1	2,5	-1,-1	3,0	2,5	-1,-1	0,6	0,6	-1,-1	0,4	0,3	0,6
iteration_1655	0,2	-1,-1	1,2	1,0	1,0	0,4	5,0	1,0	1,1	1,2	0,4	1,2	1,0	0,4	1,0	5,0	0,2	0,3	0,3	0,3	-1,-1	-1,-1	0,6	0,0	2,0	2,0	2,0	5,0	3,0	2,2	1,0	5,0	7,0	1,3	7,0	2,0	6,0	7,0	6,0	7,0	5,0	5,0	1,0	-1,-1	4,0	2,3	3,0
iteration_1656	3,0	2,2	3,0	2,0	4,0	0,4	2,0	1,0	2,3	3,0	2,0	4,0	2,0	0,1	1,0	3,0	1,2	0,2	2,2	2,2	3,0	-1,-1	4,0	2,1	2,0	2,0	2,0	2,2	0,5	0,2	0,2	2,0	0,2	2,0	2,5	0,4	1,2	1,2	1,2	1,2	0,3	-1,-1	2,2	2,2	3,1	4,0	1,2
iteration_1657	0,5	2,1	0,5	3,3	0,5	7,0	3,4	0,7	-1,-1	0,7	0,5	0,7	0,7	1,2	3,1	5,0	3,1	0,5	0,5	0,5	0,3	0,8	-1,-1	0,6	6,0	3,1	5,0	3,1	0,4	4,1	0,4	2,0	0,2	3,0	-1,-1	0,4	2,1	0,1	2,1	-1,-1	2,0	3,1	-1,-1	2,1	3,0	3,0	0,2
iteration_1658	-1,-1	-1,-1	3,0	0,0	1,2	3,0	2,0	2,0	2,0	2,0	3,0	2,0	1,0	0,4	1,0	1,4	1,0	1,0	-1,-1	2,0	4,0	3,0	3,0	0,1	1,0	1,0	0,4	4,0	2,0	2,0	6,0	5,0	2,0	0,4	-1,-1	6,0	3,0	3,0	-1,-1	-1,-1	-1,-1	0,4	2,4	2,0	2,3	3,4	4,0
iteration_1659	4,0	3,0	-1,-1	1,0	3,0	0,4	0,0	-1,-1	8,0	0,0	5,0	-1,-1	-1,-1	3,1	4,0	4,0	0,0	0,2	0,2	0,2	2,0	6,0	-1,-1	4,1	5,0	5,0	3,0	1,1	-1,-1	1,3	4,1	4,0	1,0	3,1	1,0	-1,-1	3,0	1,0	3,0	3,0	0,2	3,0	0,0	3,0	0,4	0,2	0,0
iteration_1660	1,4	0,3	0,4	1,1	1,0	2,1	1,0	0,5	2,3	0,1	4,0	1,0	1,4	5,0	1,4	-1,-1	1,4	3,0	2,0	0,7	-1,-1	0,0	-1,-1	3,4	0,5	1,2	-1,-1	2,0	2,1	2,2	1,1	2,3	3,0	0,5	1,1	1,2	4,0	3,0	3,0	1,3	-1,-1	0,6	0,3	-1,-1	5,0	1,0	2,2
iteration_1661	1,3	3,1	0,4	0,4	3,3	0,5	-1,-1	-1,-1	3,2	0,3	0,4	0,7	0,7	4,0	0,5	2,1	0,5	0,6	0,6	0,6	2,0	0,4	0,4	-1,-1	0,5	0,5	-1,-1	4,0	1,4	1,4	1,0	1,4	4,4	0,4	4,4	1,4	4,4	0,8	4,4	5,0	0,3	0,6	0,5	0,5	5,0	5,2	4,3
iteration_1662	0,4	1,0	1,3	2,3	1,3	0,4	3,0	0,6	1,1	3,0	0,3	0,6	1,3	-1,-1	1,3	5,0	1,3	2,2	-1,-1	2,2	0,5	0,4	0,5	4,0	4,3	1,3	1,3	0,4	-1,-1	1,1	2,3	0,2	2,1	0,2	2,3	3,0	2,1	0,2	2,1	0,2	0,2	0,5	0,2	0,4	1,4	1,0	0,3
iteration_1663	1,4	1,2	1,2	-1,-1	1,2	0,5	1,2	1,2	2,1	0,3	2,0	1,2	1,1	0,4	1,2	0,2	1,2	0,4	1,2	0,4	0,3	1,0	0,2	1,0	0,2	1,0	1,0	0,5	2,2	-1,-1	2,4	0,5	2,1	0,2	-1,-1	3,0	2,0	2,5	2,0	2,5	0,5	0,4	0,7	0,4	0,3	0,4	2,3
iteration_1664	2,1	2,2	2,2	0,6	2,1	2,0	2,2	0,6	0,3	0,4	5,0	2,2	0,4	2,3	0,6	-1,-1	0,4	1,2	-1,-1	3,0	0,6	3,0	3,0	2,2	3,4	0,5	0,3	0,4	0,4	-1,-1	0,6	0,4	0,6	4,0	0,2	1,4	0,0	0,4	0,6	0,4	4,0	0,2	2,2	2,0	-1,-1	-1,-1	2,2
iteration_1665	4,1	4,0	6,0	2,2	-1,-1	0,3	-1,-1	4,0	4,1	-1,-1	4,0	4,2	2,2	0,4	4,0	0,2	2,2	0,2	0,2	-1,-1	6,0	-1,-1	0,2	0,2	-1,-1	2,1	2,1	5,0	0,0	5,0	3,3	4,0	2,2	5,0	3,3	5,0	4,2	2,0	0,2	4,2	-1,-1	8,0	8,0	10,0	2,1	7,0	-1,-1
iteration_1666	0,4	-1,-1	0,2	0,0	2,2	3,0	0,0	0,0	3,2	0,0	2,2	0,0	0,0	0,2	0,2	0,2	0,0	-1,-1	3,0	3,0	0,2	2,0	0,2	0,1	0,3	0,1	0,1	0,2	0,2	4,0	0,4	0,5	0,2	3,2	0,2	2,2	4,0	0,4	0,4	0,3	3,0	3,0	6,0	0,0	3,0	-1,-1	3,1
iteration_1667	0,5	3,0	1,0	2,2	1,0	2,0	1,2	-1,-1	-1,-1	1,2	1,3	3,0	2,0	5,0	2,0	0,5	-1,-1	1,2	1,2	1,3	0,0	1,3	1,3	3,0	2,3	2,3	2,2	0,4	5,0	0,3	2,2	-1,-1	3,2	4,0	2,2	0,3	0,3	3,1	-1,-1	0,2	0,5	0,2	0,0	0,0	-1,-1	4,4	-1,-1
iteration_1668	0,4	3,2	3,3	0,3	-1,-1	5,0	0,4	3,2	4,0	3,1	-1,-1	3,2	-1,-1	0,2	0,4	0,4	-1,-1	-1,-1	4,1	4,1	3,0	3,2	0,2	0,1	0,4	0,2	0,6	0,5	0,4	5,0	0,6	5,0	0,6	4,0	0,3	0,2	0,2	5,4	5,2	0,4	5,0	2,2	3,0	6,0	0,5	2,3	2,0
iteration_1669	-1,-1	2,2	3,2	0,0	5,0	5,0	3,0	0,2	4,0	-1,-1	2,2	3,0	3,0	-1,-1	4,0	-1,-1	0,2	8,0	5,0	8,0	-1,-1	0,2	-1,-1	0,4	0,4	0,4	0,4	2,0	0,5	3,1	2,0	0,2	2,0	4,0	0,0	0,1	0,1	2,1	0,1	2,1	-1,-1	2,0	0,2	0,2	3,1	5,0	0,0
iteration_1670	3,0	2,3	0,3	-1,-1	0,3	4,0	-1,-1	0,5	2,2	0,2	2,3	0,5	0,2	5,0	0,3	-1,-1	0,3	2,2	2,2	-1,-1	2,2	2,3	-1,-1	0,6	1,3	4,3	4,0	4,0	0,4	5,0	-1,-1	-1,-1	4,2	3,1	0,2	4,0	4,2	0,4	2,2	2,2	0,4	3,2	0,2	0,6	0,4	0,2	0,4
iteration_1671	5,0	0,2	0,0	3,2	-1,-1	-1,-1	0,2	3,0	-1,-1	3,0	2,1	0,2	3,0	0,6	0,2	-1,-1	3,0	-1,-1	0,2	0,0	5,0	2,2	0,3	0,4	0,0	1,0	1,2	2,2	5,0	2,0	2,2	4,0	3,2	0,2	-1,-1	3,0	5,0	2,2	2,2	2,2	0,3	0,3	0,5	0,4	-1,-1	1,1	2,3
iteration_1672	0,3	-1,-1	0,5	4,1	0,2	0,4	0,4	4,2	0,3	0,4	4,0	4,3	4,2	5,0	0,3	5,0	4,2	0,3	3,0	0,3	4,1	5,0	5,0	-1,-1	1,2	4,2	-1,-1	0,4	5,0	0,3	4,3	0,5	1,3	1,1	4,1	4,1	1,1	0,7	0,7	1,4	-1,-1	0,2	4,1	0,1	2,2	2,1	0,2
iteration_1673	3,0	3,0	0,0	0,4	6,0	0,2	0,0	0,0	1,3	0,0	-1,-1	0,4	0,4	2,2	-1,-1	2,0	0,0	0,1	0,1	0,1	0,3	0,5	0,5	0,6	2,0	1,0	0,0	1,4	1,0	4,0	0,4	0,5	1,4	3,0	0,4	4,4	1,2	1,2	0,7	0,7	3,0	1,0	3,0	-1,-1	0,2	2,2	3,2
iteration_1674	0,1	0,2	-1,-1	1,0	0,3	1,0	0,1	-1,-1	0,3	0,1	0,5	3,0	2,0	1,1	2,0	0,5	3,0	1,0	0,0	0,0	-1,-1	1,2	2,3	3,0	2,3	2,3	0,3	0,5	2,0	0,5	1,0	2,0	1,0	4,1	1,0	1,0	2,0	1,0	-1,-1	2,0	4,0	4,0	8,0	4,0	5,0	2,1	-1,-1
iteration_1675	2,2	4,0	0,2	3,0	2,0	0,3	5,0	-1,-1	0,3	2,0	2,1	1,0	1,0	-1,-1	2,0	1,0	1,0	-1,-1	0,1	0,2	-1,-1	1,1	0,1	0,2	2,0	1,0	1,0	-1,-1	4,0	-1,-1	5,0	-1,-1	3,0	1,4	3,2	2,3	2,0	2,0	2,1	3,0	3,2	-1,-1	4,0	4,0	4,1	1,1	4,0
iteration_1676	3,0	2,1	0,1	3,0	-1,-1	0,4	-1,-1	2,1	1,1	4,3	2,2	1,1	1,0	2,0	2,0	3,1	2,1	2,4	2,4	0,1	3,0	1,2	1,2	2,0	2,1	0,1	3,0	-1,-1	1,0	4,0	3,0	2,0	1,0	2,0	3,0	3,0	1,0	1,0	1,0	1,0	0,2	2,0	1,0	1,0	0,5	-1,-1	0,0
iteration_1677	2,3	3,1	3,3	0,1	0,4	2,2	4,0	1,3	-1,-1	-1,-1	1,3	1,3	3,2	2,3	0,5	0,2	-1,-1	-1,-1	3,2	3,2	1,0	1,3	0,6	5,0	0,2	0,3	0,5	0,4	2,0	1,3	1,2	2,0	-1,-1	0,3	1,2	1,3	2,0	1,2	2,0	1,2	0,3	1,3	0,5	0,5	0,4	0,6	-1,-1
iteration_1678	0,3	4,0	2,1	1,3	2,2	2,0	1,1	7,0	2,0	1,1	2,0	-1,-1	3,0	5,0	3,0	0,5	0,4	2,0	2,0	1,1	3,0	2,3	0,3	6,0	1,2	2,2	2,3	0,3	3,0	4,0	1,3	0,5	2,3	0,2	1,3	2,3	2,2	2,3	0,5	0,6	0,5	0,3	0,6	0,2	0,5	-1,-1	2,3
iteration_1679	-1,-1	0,5	0,6	1,4	0,1	1,4	1,1	0,0	4,0	1,1	0,3	0,5	1,1	5,0	0,9	0,4	-1,-1	1,1	1,4	0,5	2,4	0,4	-1,-1	2,1	0,7	0,7	-1,-1	0,4	2,0	5,0	1,0	2,1	1,4	2,2	1,4	1,0	1,1	0,5	1,1	0,5	4,0	0,6	2,2	2,4	0,3	-1,-1	1,2
iteration_1680	5,0	0,3	4,1	2,1	4,1	0,5	2,1	-1,-1	2,0	-1,-1	4,0	2,1	6,0	5,0	2,1	5,0	2,1	2,3	0,4	2,2	-1,-1	5,0	1,1	3,0	3,1	3,1	2,1	0,4	3,0	4,0	1,3	4,0	1,1	5,0	1,3	3,3	2,0	3,1	-1,-1	2,0	0,2	1,3	0,3	1,0	2,1	-1,-1	1,3
iteration_1681	3,0	0,4	2,1	3,1	2,3	1,3	2,1	2,1	-1,-1	3,1	4,0	3,1	3,1	5,0	0,2	5,0	3,1	1,1	-1,-1	0,4	5,1	5,0	5,0	1,1	2,1	-1,-1	-1,-1	1,1	3,2	0,3	0,3	0,1	1,2	-1,-1	0,3	0,2	1,0	0,3	1,1	0,3	5,0	0,3	5,1	5,2	2,1	0,2	5,0
iteration_1682	0,5	0,2	0,3	1,2	0,2	2,0	0,5	0,5	0,4	1,3	0,4	1,3	1,3	-1,-1	0,2	0,4	0,5	1,2	1,2	1,3	0,5	1,4	0,7	4,0	0,1	0,3	0,5	2,0	0,5	5,0	1,2	2,3	1,2	0,1	1,2	0,2	0,5	3,0	0,5	-1,-1	0,5	-1,-1	2,2	1,2	0,1	0,4	-1,-1
iteration_1683	0,3	1,1	1,0	6,0	5,3	3,1	2,0	2,0	5,0	5,0	2,0	-1,-1	6,0	4,0	5,0	0,2	1,0	4,0	-1,-1	1,1	3,0	3,0	0,0	7,0	5,2	0,0	0,0	5,0	3,0	-1,-1	6,0	-1,-1	-1,-1	2,0	-1,-1	5,4	5,0	6,0	-1,-1	5,0	5,0	6,0	3,0	-1,-1	-1,-1	3,0	1,0
iteration_1684	0,5	-1,-1	2,3	0,3	2,3	2,0	-1,-1	0,5	0,4	0,4	3,1	2,1	0,5	0,5	2,2	0,5	0,5	2,2	2,0	2,0	4,0	2,1	0,2	0,3	2,5	0,2	2,0	1,1	1,2	5,0	-1,-1	0,2	1,2	0,2	0,3	1,0	0,3	1,1	0,3	-1,-1	5,0	0,3	5,1	0,2	1,2	1,0	0,3
iteration_1685	2,3	4,0	2,0	3,3	2,0	2,0	2,3	3,0	1,3	0,3	2,3	5,0	3,0	4,0	2,3	0,4	3,0	3,0	1,3	-1,-1	-1,-1	4,0	2,3	0,0	0,7	4,0	2,4	5,0	0,4	-1,-1	2,3	0,5	2,3	0,2	3,1	0,6	0,8	0,8	0,8	0,3	0,2	0,2	0,2	0,2	2,0	0,1	0,6
iteration_1686	2,3	5,0	5,0	1,0	2,3	4,1	3,1	2,0	0,4	4,0	2,1	4,0	4,0	0,2	3,0	-1,-1	4,0	3,1	5,0	1,1	0,3	1,1	1,1	3,1	3,1	3,1	0,1	-1,-1	1,1	0,4	0,1	0,2	4,1	5,0	1,0	0,2	0,2	4,1	0,2	0,2	3,0	6,0	3,0	7,0	2,3	0,3	2,1
iteration_1687	1,1	5,0	-1,-1	0,3	-1,-1	3,0	1,1	0,1	5,0	-1,-1	2,2	0,1	-1,-1	0,5	0,1	0,5	0,1	3,0	1,1	1,1	0,1	0,2	2,0	0,4	0,6	0,1	0,1	3,2	3,1	4,0	-1,-1	-1,-1	3,2	4,1	3,2	1,2	0,2	0,2	4,2	4,2	4,1	4,2	4,1	4,1	4,1	-1,-1	4,2
iteration_1688	4,0	2,0	4,0	0,2	4,0	0,2	2,1	2,1	0,5	0,1	0,3	2,1	2,1	0,5	2,1	0,4	2,1	2,0	2,2	0,3	0,4	-1,-1	0,3	0,1	0,3	0,3	0,3	1,1	3,1	-1,-1	0,2	0,5	4,0	1,1	1,1	0,3	1,1	3,4	3,4	1,1	0,4	0,2	0,1	0,1	-1,-1	4,0	0,2
iteration_1689	5,0	0,5	0,0	0,1	5,5	0,3	1,1	0,1	0,4	0,0	1,3	0,0	0,1	5,0	0,0	2,1	0,1	0,0	0,3	0,0	0,5	0,3	0,3	-1,-1	0,1	2,0	0,1	0,2	0,2	2,3	-1,-1	-1,-1	0,1	0,5	0,1	0,4	0,2	0,3	0,3	0,3	3,1	0,1	3,0	3,1	0,4	-1,-1	0,1
iteration_1690	0,3	5,0	3,1	0,4	2,1	0,5	3,3	3,3	4,0	0,2	-1,-1	3,1	-1,-1	4,0	3,1	4,0	0,2	0,0	3,5	-1,-1	4,0	1,1	4,0	-1,-1	4,0	1,1	6,0	0,3	0,2	-1,-1	0,4	4,1	0,4	5,0	0,1	0,4	4,1	-1,-1	4,3	4,3	2,0	-1,-1	4,0	4,0	5,0	2,0	2,1
iteration_1691	0,3	3,2	3,0	3,3	0,5	1,1	3,0	0,3	0,3	6,0	-1,-1	3,0	6,0	0,2	3,0	0,4	3,0	0,1	4,0	0,1	0,4	-1,-1	4,0	3,1	0,0	3,4	-1,-1	5,0	0,4	2,0	3,1	0,5	3,3	0,4	3,3	0,1	3,2	3,2	0,6	-1,-1	4,0	3,2	2,2	2,2	4,0	2,2	-1,-1
iteration_1692	0,2	0,2	0,3	4,0	0,1	-1,-1	-1,-1	1,1	0,5	-1,-1	0,4	3,2	3,1	0,3	-1,-1	2,2	3,2	-1,-1	0,3	3,1	0,5	0,4	4,0	3,1	0,4	2,2	3,0	5,0	2,0	4,0	3,0	3,0	3,0	2,0	4,0	-1,-1	5,0	4,0	4,0	1,0	0,5	-1,-1	0,3	-1,-1	0,4	0,2	2,0
iteration_1693	0,5	1,4	1,5	2,2	1,0	4,0	2,5	3,0	0,5	2,5	2,2	2,5	2,5	0,4	3,0	0,5	0,7	2,5	4,0	4,0	1,3	0,7	0,7	0,9	1,4	1,1	2,1	5,0	0,5	0,2	2,2	3,1	-1,-1	0,2	2,2	0,3	5,0	2,1	3,2	0,3	0,5	0,4	0,6	0,6	0,3	0,2	3,2
iteration_1694	1,4	2,2	0,6	0,6	1,2	-1,-1	0,6	0,4	-1,-1	0,6	0,4	0,8	0,4	0,4	0,4	3,0	0,8	0,2	3,4	0,5	2,2	0,6	0,6	0,6	3,2	0,2	3,2	0,5	0,4	1,4	0,3	0,5	0,3	0,2	-1,-1	-1,-1	0,3	0,5	0,3	0,2	3,0	0,3	1,1	2,2	3,2	0,3	0,2
iteration_1695	5,0	0,2	4,0	0,3	1,0	0,5	4,2	4,2	2,3	4,2	4,0	0,1	4,2	0,1	0,1	1,3	4,1	4,5	4,0	4,0	4,3	4,0	4,0	4,1	0,4	-1,-1	-1,-1	3,1	0,2	-1,-1	3,0	2,2	3,2	0,3	0,1	1,0	3,2	2,2	3,2	0,4	0,4	0,3	-1,-1	0,5	2,1	2,0	0,4
iteration_1696	-1,-1	-1,-1	1,4	2,2	1,1	0,4	2,4	1,2	0,2	1,2	2,2	0,6	3,0	3,0	3,0	0,2	0,6	2,4	0,8	0,4	0,2	0,6	0,4	4,0	1,1	2,1	2,1	0,3	-1,-1	-1,-1	-1,-1	3,0	0,4	4,0	0,4	3,0	2,3	1,1	1,1	2,3	0,1	4,3	6,0	1,3	0,5	0,3	4,3
iteration_1697	0,4	5,0	4,2	4,2	4,2	0,3	8,0	4,2	3,0	4,2	2,1	4,2	8,0	2,0	4,2	1,0	8,0	4,2	4,2	4,2	2,0	4,1	4,1	5,0	4,0	4,0	0,2	0,2	5,0	0,5	4,2	0,2	1,2	0,4	4,0	4,5	1,2	-1,-1	0,2	1,0	4,1	0,2	4,2	4,0	0,4	0,5	5,0
iteration_1698	0,2	0,2	0,2	5,0	0,2	0,3	1,0	1,0	1,1	-1,-1	0,0	1,2	-1,-1	1,0	1,0	-1,-1	4,2	0,1	1,2	1,1	0,1	0,7	1,5	-1,-1	-1,-1	1,0	2,0	2,0	5,0	0,3	5,0	1,1	2,0	0,3	2,0	4,3	1,1	2,0	1,1	1,1	0,3	1,2	-1,-1	0,3	-1,-1	0,3	2,0
iteration_1699	2,0	5,0	2,0	2,2	2,0	2,0	2,0	2,0	4,0	2,2	1,1	2,0	4,0	-1,-1	2,0	3,0	0,2	0,0	2,0	2,0	4,0	0,1	5,0	2,1	2,0	0,0	2,0	2,0	-1,-1	3,0	2,2	3,0	2,2	1,1	2,2	2,0	5,0	0,2	0,2	5,0	5,0	3,0	2,0	2,0	2,3	2,1	2,0
iteration_1700	0,3	0,5	0,2	3,1	0,6	0,5	0,2	3,1	0,4	3,1	0,3	3,1	3,1	1,1	3,1	0,5	-1,-1	0,5	0,5	0,2	3,2	0,3	3,1	0,2	0,1	0,6	3,5	3,1	0,5	5,0	0,5	0,4	0,2	0,5	3,4	-1,-1	0,1	0,1	0,5	0,5	-1,-1	0,4	0,0	0,0	0,3	-1,-1	0,3
iteration_1701	-1,-1	-1,-1	4,3	5,0	0,1	0,1	4,3	4,3	5,0	8,0	4,1	5,0	8,0	4,0	5,0	1,0	8,0	0,4	0,4	4,0	7,0	4,1	4,1	5,0	2,0	4,0	5,0	4,0	1,2	0,2	4,2	0,4	4,2	2,0	5,0	4,0	0,4	4,2	4,2	4,2	0,1	5,0	4,1	4,0	0,3	1,0	0,3
iteration_1702	5,0	4,1	8,0	0,6	8,0	0,3	4,4	4,2	2,0	4,2	5,0	4,4	4,2	0,4	4,2	4,0	4,2	4,0	0,4	4,3	1,2	9,0	5,4	0,5	8,0	4,2	-1,-1	0,4	0,4	0,2	-1,-1	1,4	0,6	4,0	0,2	0,5	1,4	0,6	1,4	-1,-1	0,5	3,2	-1,-1	0,3	0,2	-1,-1	0,6
iteration_1703	0,4	5,0	1,3	1,1	4,1	-1,-1	-1,-1	1,1	3,0	2,0	5,0	0,4	1,3	0,3	0,4	2,0	1,1	1,4	1,4	1,4	3,0	4,3	1,3	1,1	0,3	0,1	2,3	5,0	0,3	5,0	4,1	1,4	1,1	0,5	4,1	5,1	1,1	1,1	1,1	2,0	0,2	4,3	4,1	0,4	4,1	4,3	5,0
iteration_1704	4,1	-1,-1	2,1	0,2	2,1	0,3	0,1	0,3	3,0	2,2	0,3	2,2	2,2	0,5	0,1	0,5	2,0	0,3	0,3	0,0	2,1	2,0	-1,-1	2,5	0,4	0,4	0,1	0,5	4,0	0,5	0,2	2,1	0,3	5,0	0,4	0,7	0,1	2,3	-1,-1	0,1	1,4	0,2	-1,-1	-1,-1	2,2	2,0	0,3
iteration_1705	-1,-1	3,2	2,2	0,0	3,1	1,1	2,0	0,2	2,0	2,0	4,0	2,0	0,2	3,0	2,0	0,2	2,0	0,1	2,1	1,0	1,2	1,0	3,0	4,4	2,0	0,2	0,0	-1,-1	2,0	5,0	0,3	3,0	0,0	1,3	0,0	0,3	3,0	0,0	0,0	3,0	4,0	0,3	0,0	4,0	1,0	-1,-1	3,0
iteration_1706	3,0	4,0	4,0	1,1	3,0	0,3	2,1	2,1	-1,-1	3,0	0,3	0,4	3,0	3,0	-1,-1	3,0	3,0	-1,-1	-1,-1	2,2	0,2	1,2	2,2	-1,-1	2,0	4,0	3,0	4,0	0,1	0,3	1,1	5,0	1,0	1,4	3,0	0,2	3,0	4,0	2,0	3,0	2,1	4,0	-1,-1	1,1	-1,-1	3,0	4,0
iteration_1707	-1,-1	5,0	4,4	6,0	1,4	4,0	7,0	7,0	4,0	3,4	0,5	3,4	3,4	0,5	7,0	5,0	7,0	8,0	-1,-1	3,0	7,0	3,5	0,9	3,1	5,0	8,0	8,0	5,0	4,0	0,5	-1,-1	4,1	6,0	0,1	6,0	4,2	3,1	7,0	7,0	7,0	4,0	3,0	5,0	2,0	4,1	4,1	5,0
iteration_1708	4,0	3,0	-1,-1	4,0	4,0	2,3	2,0	5,0	3,2	2,0	0,10	2,0	5,0	5,0	2,0	0,2	2,0	3,0	3,0	3,0	-1,-1	2,0	4,0	5,0	1,1	1,1	1,1	3,0	4,0	0,2	5,0	0,3	5,0	0,3	3,0	-1,-1	3,2	2,1	3,1	3,1	5,0	1,3	0,3	1,0	2,0	2,3	0,2
iteration_1709	1,0	0,4	-1,-1	0,4	0,1	1,4	0,3	0,2	4,0	0,1	-1,-1	0,1	0,4	5,0	0,2	1,1	0,4	1,3	1,0	1,0	1,1	2,1	3,0	3,3	1,1	1,1	0,2	0,3	0,2	1,1	-1,-1	2,3	0,1	0,4	0,1	0,4	2,1	0,3	0,4	2,1	4,0	0,2	0,0	4,2	4,1	4,2	0,1
iteration_1710	2,2	0,3	2,1	4,2	0,3	-1,-1	6,0	0,3	0,5	0,0	0,5	2,2	2,2	2,0	6,0	-1,-1	-1,-1	2,2	-1,-1	4,2	0,7	0,7	2,0	3,0	6,0	6,0	4,0	4,0	3,2	4,1	0,2	2,1	0,2	0,3	0,2	0,1	0,1	0,1	0,1	0,1	0,4	0,0	-1,-1	0,1	0,5	0,6	0,1
iteration_1711	5,0	3,0	1,0	-1,-1	7,0	1,4	1,1	1,1	0,3	1,1	5,0	0,4	1,4	1,2	0,4	-1,-1	0,4	4,3	1,4	1,1	1,0	1,4	4,4	2,0	2,0	0,3	2,0	0,5	-1,-1	-1,-1	0,3	0,4	0,5	0,4	-1,-1	3,1	0,6	0,6	0,3	0,3	1,4	0,7	-1,-1	0,7	5,0	5,1	1,4
iteration_1712	5,0	1,1	-1,-1	3,1	5,0	0,5	4,0	4,1	5,0	1,1	3,2	7,0	4,0	3,0	7,0	5,0	4,1	3,0	1,5	1,5	7,0	4,2	7,0	3,0	9,0	9,0	9,0	3,1	0,2	1,3	3,1	2,1	0,2	1,4	3,1	0,4	0,2	2,1	0,2	2,1	0,4	0,5	1,4	3,4	5,0	3,4	-1,-1
iteration_1713	3,0	1,0	1,0	1,1	1,0	1,1	0,1	-1,-1	5,0	0,1	2,0	1,1	1,1	0,3	0,1	0,2	1,0	1,0	0,0	1,0	3,0	1,0	3,0	0,4	0,2	0,2	0,3	4,0	1,1	2,0	3,1	1,3	3,1	3,2	2,0	4,0	3,3	3,3	4,0	3,3	3,2	4,0	4,0	4,0	0,3	-1,-1	6,0
iteration_1714	5,0	0,2	0,2	0,5	-1,-1	0,5	0,4	0,1	0,4	0,6	0,3	-1,-1	0,6	0,2	0,3	0,5	0,1	-1,-1	-1,-1	0,1	-1,-1	0,1	0,5	0,4	0,6	0,5	-1,-1	0,2	0,5	0,2	0,2	-1,-1	0,5	5,0	0,2	0,5	4,4	1,1	4,1	-1,-1	3,0	2,1	-1,-1	5,0	0,2	2,0	4,1
iteration_1715	3,2	0,2	0,3	2,1	3,1	4,0	2,2	2,2	2,0	0,3	2,2	2,2	0,2	5,0	-1,-1	1,0	2,2	-1,-1	2,0	2,0	-1,-1	2,2	4,0	4,1	2,0	3,0	3,1	0,2	2,3	4,0	2,1	0,5	2,1	2,0	0,4	3,0	2,4	0,5	-1,-1	2,1	0,2	0,3	0,3	0,3	-1,-1	1,0	2,3
iteration_1716	2,3	0,2	0,3	2,2	2,0	0,5	-1,-1	2,3	3,0	2,3	4,0	-1,-1	0,2	0,4	3,4	-1,-1	0,2	-1,-1	0,3	0,7	4,0	2,0	4,0	0,3	0,3	0,2	0,2	0,2	2,3	4,0	0,5	0,5	0,5	0,5	2,2	4,3	0,5	0,4	-1,-1	0,4	2,2	0,5	0,5	2,3	0,4	0,6	0,5
iteration_1717	1,0	0,5	0,1	0,7	0,1	1,3	0,5	0,3	0,5	-1,-1	0,3	0,3	0,2	5,0	0,5	-1,-1	0,2	0,8	1,5	1,0	3,2	-1,-1	-1,-1	2,0	1,5	1,0	-1,-1	3,2	0,5	3,1	3,5	2,0	0,7	0,4	0,2	-1,-1	2,5	-1,-1	2,5	0,2	0,5	0,4	-1,-1	0,3	5,0	3,2	2,4
iteration_1718	2,1	4,0	3,0	0,4	4,0	0,5	2,2	2,2	5,0	2,2	2,0	2,2	2,2	0,2	-1,-1	-1,-1	2,2	2,4	0,3	-1,-1	5,0	3,0	1,2	-1,-1	0,3	0,4	-1,-1	0,3	0,4	0,5	0,3	0,5	0,3	-1,-1	0,4	0,2	0,5	-1,-1	0,3	0,2	0,3	3,2	3,2	3,1	3,0	4,0	3,4
iteration_1719	5,0	0,5	2,3	3,0	3,2	0,4	0,3	5,0	3,1	5,0	0,2	5,0	3,3	4,1	3,3	0,5	2,0	-1,-1	0,3	0,4	2,1	3,0	3,2	7,0	0,4	0,7	0,7	0,1	5,0	5,0	2,0	-1,-1	2,0	1,2	3,0	3,0	1,0	5,0	5,0	3,0	0,3	4,0	-1,-1	3,3	1,3	1,3	1,0
iteration_1720	0,4	0,4	-1,-1	1,0	0,5	0,3	0,1	0,2	2,0	0,2	2,0	0,1	1,1	2,0	1,1	5,0	0,2	0,1	-1,-1	0,1	1,2	4,5	1,1	1,1	6,0	0,1	6,0	0,1	2,0	0,5	1,1	5,0	1,0	0,5	1,0	1,0	5,0	0,0	5,0	1,0	5,0	1,3	4,3	-1,-1	0,3	0,3	0,3
iteration_1721	0,5	1,2	0,5	0,2	1,2	1,1	0,3	0,2	0,5	0,4	2,2	0,4	0,5	2,0	0,3	1,1	0,3	1,0	0,1	0,4	4,2	2,2	-1,-1	1,2	0,4	1,3	1,0	0,4	3,0	0,5	3,2	2,0	3,2	-1,-1	3,2	3,2	3,0	3,0	2,2	5,0	3,0	8,0	8,0	6,0	0,5	-1,-1	3,0
iteration_1722	4,0	5,0	-1,-1	7,0	5,0	5,0	4,0	7,0	3,0	4,0	4,0	-1,-1	-1,-1	0,5	4,0	0,4	7,0	3,0	6,0	-1,-1	5,0	-1,-1	4,0	2,4	2,0	2,4	0,0	3,0	5,0	2,1	1,0	1,0	1,0	4,0	6,0	1,1	1,0	2,0	2,0	2,0	4,0	9,0	8,0	5,0	2,0	1,0	5,0
iteration_1723	0,5	0,3	0,4	-1,-1	0,4	3,0	0,4	1,2	3,0	0,6	1,2	3,1	-1,-1	0,2	3,1	4,1	0,4	2,3	2,1	2,3	5,0	4,0	-1,-1	-1,-1	7,0	3,1	7,0	-1,-1	1,3	0,2	3,3	1,3	1,1	3,0	4,0	3,1	1,3	1,3	2,0	1,3	0,5	1,0	0,4	0,4	2,1	0,1	1,0
iteration_1724	0,5	0,5	0,5	0,2	0,5	0,3	0,3	0,4	5,0	0,4	5,0	0,4	-1,-1	4,0	0,3	0,3	0,5	0,3	0,6	0,6	1,2	3,2	3,2	4,0	0,3	0,3	0,3	0,4	3,0	1,4	0,2	2,0	3,2	3,0	3,2	1,0	0,3	5,0	5,0	3,0	4,1	-1,-1	1,1	4,2	0,2	1,2	1,0
iteration_1725	1,2	-1,-1	-1,-1	5,2	3,2	-1,-1	6,0	-1,-1	-1,-1	6,0	3,0	1,2	3,2	2,3	3,2	3,2	3,2	5,1	-1,-1	-1,-1	3,0	2,2	1,2	5,0	6,0	-1,-1	3,2	5,0	0,3	-1,-1	2,0	3,0	5,1	5,0	0,2	1,1	7,0	6,0	6,0	7,0	4,1	5,2	4,2	9,0	5,0	6,0	-1,-1
iteration_1726	1,1	1,0	2,0	0,1	0,1	0,4	1,1	1,1	2,0	1,0	3,0	1,1	1,1	2,1	1,0	0,4	1,1	1,1	1,1	1,3	1,0	3,1	0,1	1,1	1,3	0,3	0,1	2,0	0,5	1,2	0,4	5,0	2,1	3,0	2,4	0,2	5,1	0,1	7,0	7,0	0,5	1,4	0,4	1,0	0,4	0,2	5,4
iteration_1727	5,0	1,2	0,2	0,5	1,0	1,2	0,3	-1,-1	0,2	0,4	2,1	0,2	0,2	4,0	0,2	5,0	0,5	1,0	0,2	0,2	0,0	2,2	2,0	3,0	2,0	2,0	2,0	0,3	2,2	0,5	2,3	5,0	0,5	0,4	0,5	0,4	1,2	-1,-1	1,2	1,3	0,5	0,4	2,0	0,3	0,5	0,3	1,1
iteration_1728	-1,-1	5,0	0,1	-1,-1	5,1	0,5	0,3	0,3	2,1	-1,-1	0,5	1,1	-1,-1	4,0	1,0	2,1	0,3	0,0	0,3	0,0	0,4	1,3	0,3	3,1	2,0	0,1	3,0	0,3	1,4	3,1	-1,-1	0,2	0,0	1,3	1,0	3,3	1,0	1,2	1,2	0,2	3,0	1,0	1,0	2,0	0,4	1,4	1,0
iteration_1729	3,0	0,4	-1,-1	2,0	3,2	5,0	-1,-1	2,2	2,2	5,0	0,4	5,0	0,2	0,5	0,2	5,0	5,0	5,0	2,0	6,0	0,4	2,2	3,2	3,2	1,0	1,2	1,0	0,2	2,1	5,0	0,1	0,4	2,0	0,1	-1,-1	2,1	0,0	0,4	0,4	2,0	-1,-1	-1,-1	3,1	1,0	0,5	0,0	0,1
iteration_1730	2,2	4,0	1,2	2,2	3,0	5,0	1,2	2,2	3,0	1,2	0,5	0,4	0,4	4,0	0,4	1,3	3,0	1,2	2,0	1,2	1,2	0,5	0,4	4,2	-1,-1	9,0	0,5	4,0	-1,-1	-1,-1	2,2	-1,-1	-1,-1	3,0	2,2	1,2	0,3	0,3	0,3	0,3	-1,-1	5,0	3,2	2,2	2,0	0,0	-1,-1
iteration_1731	0,3	1,1	1,0	3,3	0,1	4,0	0,3	1,3	4,0	0,3	5,0	1,3	3,0	-1,-1	3,0	4,0	0,3	2,3	2,0	2,0	1,3	4,0	3,0	3,1	7,0	4,0	3,0	4,0	-1,-1	0,0	-1,-1	2,0	-1,-1	2,3	2,0	1,1	1,0	3,0	3,0	1,0	3,2	-1,-1	4,0	0,5	0,1	0,3	1,0
iteration_1732	2,2	-1,-1	-1,-1	3,3	2,0	0,8	5,0	-1,-1	4,0	3,1	4,0	3,1	3,1	4,0	3,1	0,4	3,1	2,0	2,0	3,0	3,0	4,0	1,1	3,0	0,2	0,2	3,1	3,1	0,3	2,3	0,1	1,3	0,4	4,0	0,1	0,3	0,4	1,3	1,1	0,6	2,2	0,1	2,1	2,0	2,2	-1,-1	0,4
iteration_1733	0,4	5,0	5,2	7,0	0,2	0,4	7,0	10,0	0,2	5,2	5,0	7,0	5,2	4,0	2,2	0,2	5,2	2,1	2,3	5,1	5,2	6,0	6,0	9,0	0,4	2,2	2,2	5,0	5,0	2,2	7,0	1,3	8,0	-1,-1	3,4	4,0	6,0	3,3	4,0	-1,-1	2,1	7,0	4,0	2,1	4,0	1,0	7,0
iteration_1734	0,1	0,4	0,1	5,0	0,1	3,2	4,0	4,0	5,0	1,1	2,3	4,1	4,1	3,0	4,0	3,1	0,0	4,2	0,2	3,0	5,0	2,1	2,1	1,1	-1,-1	3,0	4,1	5,0	1,1	3,0	2,0	4,0	5,0	3,0	4,1	4,0	5,0	4,0	7,0	5,0	0,2	4,0	4,2	4,0	3,0	5,0	4,2
iteration_1735	0,3	0,4	0,2	0,3	0,2	2,0	0,3	-1,-1	1,4	0,3	5,0	0,0	0,2	0,3	0,2	0,5	0,3	1,0	1,3	1,3	0,7	4,0	1,0	0,2	0,7	0,5	0,0	0,3	0,2	0,5	0,0	0,5	0,0	4,1	0,5	0,4	0,2	0,3	0,2	0,2	0,3	0,4	0,4	0,3	0,4	0,2	-1,-1
iteration_1736	5,0	4,1	9,0	5,4	5,1	4,0	4,4	4,4	0,4	5,4	-1,-1	9,0	9,0	0,5	9,0	1,1	9,0	7,0	7,0	1,4	4,4	-1,-1	-1,-1	4,3	6,0	6,0	5,0	5,0	0,4	4,1	5,4	2,0	0,4	0,3	0,4	4,4	0,0	2,4	0,2	0,4	-1,-1	0,7	0,6	2,4	0,4	0,5	0,2
iteration_1737	4,1	0,5	0,6	0,5	0,1	0,3	0,1	0,5	1,0	-1,-1	-1,-1	-1,-1	0,5	2,0	0,1	1,2	0,10	0,4	0,3	0,3	1,5	-1,-1	0,1	2,5	0,2	1,0	1,0	-1,-1	0,5	0,2	0,5	1,4	0,0	5,0	2,5	0,1	-1,-1	1,0	1,0	0,4	3,1	7,0	3,0	5,1	2,3	0,3	4,0
iteration_1738	2,2	1,0	1,2	0,4	2,0	2,0	1,4	1,4	1,1	1,4	0,4	0,6	0,2	0,5	0,6	2,2	0,2	2,0	1,4	1,4	0,5	0,2	2,5	0,1	0,4	2,2	0,4	-1,-1	1,4	4,0	0,4	0,4	0,4	3,1	5,0	3,4	0,8	0,8	0,4	0,4	0,3	4,1	0,2	4,2	2,2	5,0	0,5
iteration_1739	0,4	5,0	2,2	5,0	3,2	4,0	3,2	4,0	3,0	3,3	0,4	2,2	5,0	4,0	5,0	2,3	5,0	2,2	5,0	2,2	4,0	2,3	2,1	-1,-1	3,3	3,3	3,3	2,1	3,1	1,2	5,0	0,2	5,0	4,0	0,2	3,0	3,2	3,2	3,2	3,0	0,2	2,1	-1,-1	0,2	4,0	3,0	3,1
iteration_1740	2,1	3,1	0,2	1,0	3,1	5,0	0,1	0,1	-1,-1	1,1	2,0	0,1	1,1	0,4	0,1	3,0	0,1	5,1	5,1	5,1	4,1	1,0	1,0	1,2	2,0	1,1	-1,-1	-1,-1	0,2	0,2	0,3	0,2	0,3	0,5	0,3	0,3	0,0	0,3	0,0	0,2	0,5	0,6	0,3	0,3	0,2	0,4	0,0
iteration_1741	3,1	4,0	1,1	1,2	3,1	3,2	1,1	0,3	0,3	1,1	0,5	1,2	1,1	2,3	0,3	1,2	2,0	0,3	1,2	4,0	1,3	1,5	0,7	2,1	-1,-1	1,2	0,3	2,2	4,0	5,0	3,2	5,0	-1,-1	0,3	1,2	4,2	3,0	6,0	3,0	7,0	0,3	1,0	0,0	1,0	5,0	3,3	1,0
iteration_1742	5,0	0,5	4,5	1,2	1,5	4,0	5,0	1,5	2,2	0,7	4,0	0,7	5,0	2,0	5,0	7,0	4,2	5,0	5,0	8,0	3,0	0,5	4,2	6,0	1,1	4,0	1,1	1,1	0,3	3,0	0,2	-1,-1	-1,-1	5,0	0,2	0,1	-1,-1	2,2	3,1	3,1	4,1	4,1	0,2	8,0	-1,-1	4,3	-1,-1
iteration_1743	4,0	0,4	0,4	2,1	0,4	3,2	2,4	0,5	5,0	-1,-1	2,2	0,5	2,0	2,0	0,1	0,4	2,4	-1,-1	3,4	-1,-1	4,1	0,6	2,1	4,0	0,2	0,2	0,2	4,0	0,2	-1,-1	2,1	2,0	2,1	-1,-1	2,1	0,1	0,1	0,1	4,0	2,0	0,4	5,1	0,2	-1,-1	1,1	0,1	0,2
iteration_1744	0,3	3,0	0,0	2,1	2,4	2,0	2,0	2,0	0,4	0,1	-1,-1	2,0	2,0	-1,-1	2,0	4,0	2,0	2,0	2,0	2,0	-1,-1	0,1	0,1	2,0	4,0	2,0	4,0	1,1	2,1	5,0	2,1	0,5	2,1	0,3	1,1	0,1	2,1	-1,-1	2,1	2,4	-1,-1	1,0	5,0	1,1	0,2	0,0	4,1
iteration_1745	5,0	-1,-1	4,0	1,1	-1,-1	0,5	1,0	0,1	0,0	5,0	2,3	1,0	0,1	-1,-1	4,1	1,4	0,1	0,2	0,3	0,3	2,0	-1,-1	2,0	0,3	5,0	5,0	0,5	4,1	2,0	5,0	1,1	-1,-1	5,0	1,2	1,1	4,0	1,4	4,4	1,4	4,4	0,5	1,1	-1,-1	0,1	1,3	1,3	-1,-1
iteration_1746	-1,-1	1,2	2,0	5,0	2,0	0,5	6,0	-1,-1	4,1	6,0	0,2	1,0	6,0	1,1	6,0	4,0	1,0	1,0	5,0	1,5	1,1	1,0	0,2	2,0	4,0	8,0	4,0	-1,-1	5,0	3,1	0,0	4,0	0,0	5,0	-1,-1	3,0	1,0	1,0	3,0	4,0	0,5	6,0	1,3	1,2	0,5	4,5	-1,-1
iteration_1747	5,0	1,0	4,0	5,3	4,0	-1,-1	4,3	5,0	-1,-1	-1,-1	0,4	0,3	0,3	0,3	0,3	2,1	4,3	8,0	1,3	5,0	0,2	0,4	0,4	0,5	0,0	2,0	0,4	5,0	0,5	0,5	0,2	3,0	5,2	4,0	5,3	-1,-1	-1,-1	1,2	1,2	1,2	3,2	4,3	4,2	4,2	2,0	1,0	2,2
iteration_1748	4,0	0,1	1,1	2,1	1,0	5,0	1,1	-1,-1	-1,-1	-1,-1	4,0	2,1	1,1	4,0	3,0	1,1	1,1	6,0	5,1	0,1	1,1	-1,-1	5,0	2,1	1,1	1,1	-1,-1	4,0	0,3	4,1	2,2	0,4	2,1	0,3	2,1	-1,-1	0,2	2,3	2,1	0,4	3,0	2,1	2,0	5,0	4,0	4,2	2,1
iteration_1749	4,0	2,3	3,0	-1,-1	1,3	3,1	3,0	1,0	3,2	2,0	0,2	3,0	-1,-1	5,0	1,0	0,4	-1,-1	5,0	-1,-1	-1,-1	0,2	2,1	2,1	3,0	1,0	0,0	0,4	0,5	3,0	5,0	-1,-1	1,2	2,0	1,2	1,0	5,5	0,2	3,0	3,0	1,0	0,3	1,2	0,3	1,2	4,0	3,0	1,5
iteration_1750	4,0	1,3	2,0	0,2	3,3	1,2	1,0	1,2	0,4	-1,-1	3,0	1,0	1,2	1,1	1,2	5,0	1,2	2,0	1,2	0,3	0,5	2,0	2,0	1,2	-1,-1	5,2	0,2	4,0	1,2	3,2	5,0	4,0	1,0	5,0	0,2	7,0	-1,-1	4,0	1,0	2,0	3,0	-1,-1	3,2	3,0	5,0	0,0	6,0
iteration_1751	-1,-1	4,1	8,0	3,3	4,1	0,3	7,0	7,0	1,1	-1,-1	2,0	4,3	7,0	0,5	-1,-1	5,0	7,0	4,2	3,1	3,1	5,0	1,3	5,0	-1,-1	7,0	6,0	6,0	-1,-1	3,2	0,5	3,1	2,0	0,3	0,2	0,3	0,3	-1,-1	2,1	2,1	2,2	4,0	0,2	0,0	2,1	3,2	0,3	-1,-1
iteration_1752	3,2	0,2	3,1	0,5	3,1	0,3	3,2	0,3	-1,-1	3,3	2,0	3,3	0,4	2,0	3,2	4,1	3,3	0,4	0,4	0,3	0,4	5,0	3,0	1,1	4,2	0,3	3,1	0,4	0,3	0,4	-1,-1	0,3	0,5	-1,-1	0,5	0,5	0,4	0,4	0,3	0,4	0,4	0,6	0,5	0,5	0,2	0,4	0,6
iteration_1753	0,2	1,2	1,0	2,3	0,4	0,4	0,3	1,3	0,2	1,3	1,2	3,0	1,3	1,3	3,0	-1,-1	3,0	-1,-1	0,2	0,2	-1,-1	2,0	2,2	1,3	4,0	3,0	-1,-1	2,3	0,3	1,2	2,3	5,0	2,0	2,0	0,6	0,3	7,0	5,0	7,0	-1,-1	1,1	1,3	1,1	2,0	5,0	4,0	2,1
iteration_1754	5,5	4,0	2,0	4,0	2,0	2,0	2,0	2,0	2,0	2,0	-1,-1	-1,-1	4,0	0,2	2,0	-1,-1	2,0	-1,-1	2,0	0,0	0,0	2,1	2,1	2,1	2,4	3,0	1,0	4,0	5,0	2,3	5,0	-1,-1	-1,-1	4,0	5,0	2,3	2,2	-1,-1	2,2	2,2	0,2	4,0	2,0	2,2	2,3	4,0	4,0
iteration_1755	0,5	1,3	0,4	1,0	1,1	2,1	1,3	2,1	1,1	2,3	0,5	2,1	2,1	1,1	1,1	4,1	1,1	0,4	0,4	2,3	0,2	-1,-1	0,2	0,2	1,1	5,0	4,1	4,0	-1,-1	-1,-1	3,0	2,3	2,4	2,0	3,0	4,0	4,0	4,0	0,7	2,4	2,0	2,0	2,0	0,0	-1,-1	0,0	4,0
iteration_1756	5,0	0,5	1,2	0,4	4,2	4,0	0,6	0,6	0,3	-1,-1	2,1	1,4	0,6	3,1	0,6	0,5	0,6	2,2	2,2	2,2	0,5	0,5	2,4	0,5	0,5	0,6	0,3	1,4	0,5	1,0	0,9	-1,-1	1,5	-1,-1	0,9	0,7	1,1	-1,-1	1,1	2,5	-1,-1	0,5	0,2	-1,-1	4,0	4,3	0,3
iteration_1757	2,3	4,0	1,3	0,3	1,3	2,1	0,5	0,4	2,2	0,5	2,0	0,5	-1,-1	3,0	1,2	2,2	0,5	2,2	0,3	0,3	2,1	1,3	-1,-1	3,3	3,0	2,2	2,2	0,3	0,2	2,1	0,3	3,0	0,2	4,0	0,2	2,1	3,1	-1,-1	0,1	3,1	5,0	3,1	2,1	2,1	5,0	5,0	3,1
iteration_1758	4,0	5,0	-1,-1	3,2	6,0	0,5	0,2	1,2	4,0	0,2	0,4	0,2	-1,-1	0,5	0,2	4,0	4,0	0,4	0,1	0,1	4,2	0,6	0,6	3,2	1,0	1,2	-1,-1	0,4	3,0	4,0	0,2	2,3	-1,-1	2,0	0,2	4,0	5,3	0,5	2,2	2,0	4,0	0,2	3,0	3,0	0,1	0,0	2,0
iteration_1759	1,3	5,0	5,3	4,1	6,0	0,4	5,1	5,1	5,0	9,0	3,0	5,1	0,4	0,3	5,1	0,4	0,4	5,1	5,3	-1,-1	2,1	2,1	7,0	0,2	0,2	0,4	0,2	5,0	1,1	-1,-1	2,0	0,1	5,0	3,0	4,1	1,0	4,0	4,0	4,0	4,1	0,2	4,0	0,1	0,1	2,0	0,0	0,0
iteration_1760	2,0	4,0	5,0	1,2	1,0	4,1	1,2	1,2	0,3	4,2	2,0	4,2	2,0	5,0	5,0	3,0	1,2	4,2	5,0	1,1	-1,-1	0,2	0,2	2,0	-1,-1	7,0	7,0	2,0	0,3	4,0	1,1	0,5	1,2	0,4	1,1	4,0	0,3	0,4	0,4	1,3	2,3	0,2	-1,-1	2,1	1,2	1,3	0,3
iteration_1761	5,0	4,0	3,0	0,4	6,0	2,0	1,1	-1,-1	5,0	1,1	2,0	2,3	1,1	1,2	1,1	5,0	1,3	2,0	2,0	2,0	1,0	3,0	1,3	1,2	1,1	4,1	-1,-1	4,1	0,5	5,0	0,3	1,2	0,4	2,2	4,3	4,2	0,3	0,5	1,1	1,1	9,0	0,5	0,4	2,3	2,1	0,3	0,4
iteration_1762	1,4	0,5	1,0	1,1	0,1	3,2	2,0	2,0	0,4	1,0	-1,-1	1,1	1,1	4,1	0,1	1,3	2,0	4,0	4,0	1,2	1,3	0,5	-1,-1	-1,-1	0,4	1,0	1,0	-1,-1	2,0	3,1	1,1	5,0	1,1	0,3	1,1	0,2	2,1	3,0	3,0	3,1	5,0	1,0	-1,-1	0,0	4,1	4,3	5,1
iteration_1763	0,3	0,2	0,5	0,5	0,2	3,2	0,6	-1,-1	0,1	-1,-1	2,0	0,3	0,7	5,0	0,4	2,2	0,6	3,2	3,2	3,2	0,3	2,2	0,1	5,3	0,5	2,3	2,3	0,2	0,4	5,0	0,1	0,5	0,5	0,3	0,5	0,1	0,4	0,4	0,6	0,1	-1,-1	0,2	0,4	0,3	0,2	0,3	0,3
iteration_1764	1,2	-1,-1	1,1	5,3	-1,-1	1,3	1,0	6,0	2,0	6,0	2,1	5,1	6,0	0,4	1,3	2,1	1,3	1,3	0,6	1,3	3,0	2,1	0,2	5,4	3,0	1,1	1,1	0,3	5,0	0,3	5,0	1,1	-1,-1	3,1	0,3	0,2	-1,-1	0,1	6,0	1,0	3,0	3,0	6,0	6,0	0,5	3,3	4,0
iteration_1765	0,4	0,5	0,6	6,0	0,3	0,3	4,1	2,1	2,1	2,5	4,1	2,1	-1,-1	5,0	4,5	0,2	4,5	0,4	0,4	-1,-1	4,0	4,1	2,1	7,0	4,2	0,7	4,0	2,3	4,1	0,3	2,1	-1,-1	6,0	0,3	4,3	2,2	4,0	2,0	8,0	6,0	3,0	-1,-1	1,2	1,3	5,0	5,2	1,0
iteration_1766	2,0	2,0	2,0	4,1	2,0	0,4	-1,-1	1,1	2,1	1,1	3,2	1,1	1,1	0,5	1,1	0,4	1,1	0,3	0,3	1,2	1,1	1,2	4,0	-1,-1	1,3	0,3	1,1	2,1	4,0	0,3	-1,-1	2,0	6,0	3,1	6,0	0,1	2,0	6,0	6,0	4,0	3,0	-1,-1	3,0	4,0	5,0	3,0	4,0
iteration_1767	2,0	0,5	1,3	2,0	1,3	-1,-1	1,0	1,0	0,3	0,0	4,0	-1,-1	-1,-1	0,3	3,0	4,0	2,3	0,0	1,2	-1,-1	1,3	-1,-1	1,0	0,6	4,0	-1,-1	4,0	4,0	2,1	0,5	-1,-1	0,4	2,0	5,0	4,1	0,1	2,2	0,2	2,2	2,2	3,0	6,0	3,0	3,0	1,3	3,0	-1,-1
iteration_1768	3,0	0,5	3,5	0,4	0,5	-1,-1	0,8	0,8	0,4	0,6	4,0	0,6	3,3	1,0	-1,-1	0,4	0,8	4,3	0,6	0,4	0,5	2,1	2,5	1,3	0,4	0,4	0,6	0,4	4,1	-1,-1	0,4	-1,-1	4,3	4,0	4,3	0,4	-1,-1	4,2	0,5	0,5	5,0	2,3	3,3	3,3	4,0	0,2	0,5
iteration_1769	0,3	5,0	5,1	-1,-1	0,2	0,1	9,0	4,1	5,0	0,5	0,2	-1,-1	4,1	4,0	9,0	4,0	5,4	6,0	7,0	7,0	2,1	0,4	0,6	6,0	7,0	6,0	6,0	4,0	0,5	0,4	-1,-1	1,2	0,1	5,0	4,4	0,5	0,3	1,0	1,0	1,0	4,0	0,4	1,0	1,4	-1,-1	0,3	1,1
iteration_1770	0,2	0,3	-1,-1	0,1	0,3	4,1	0,1	0,3	0,5	0,3	5,0	0,2	-1,-1	5,0	0,2	0,5	0,3	0,1	0,2	0,2	0,7	2,1	3,1	1,1	-1,-1	0,8	-1,-1	3,1	5,0	2,3	0,1	3,2	3,0	0,3	5,1	0,4	0,2	0,2	3,2	-1,-1	0,3	0,2	0,2	0,2	4,0	2,1	0,1
iteration_1771	5,0	4,0	-1,-1	0,7	6,0	0,5	1,2	1,5	4,0	1,5	-1,-1	-1,-1	2,5	0,3	-1,-1	5,0	2,5	1,4	1,1	0,3	-1,-1	3,2	3,2	2,2	1,2	3,0	6,0	0,5	-1,-1	3,2	0,7	3,0	0,7	-1,-1	0,7	3,2	1,2	2,2	2,2	1,2	0,5	1,5	0,9	1,4	0,5	1,0	0,6
iteration_1772	0,2	5,0	2,1	5,0	1,0	2,0	5,0	4,0	4,0	2,1	3,0	4,0	4,0	1,3	5,0	1,4	2,1	3,0	3,0	3,0	4,0	3,0	4,0	2,3	3,0	4,0	3,4	4,0	4,0	1,4	3,0	0,1	5,0	0,3	5,0	1,4	3,1	2,1	3,1	-1,-1	0,4	3,1	3,2	0,3	4,0	-1,-1	3,2
iteration_1773	3,0	4,0	5,0	8,0	4,0	4,0	8,0	7,0	2,1	5,0	1,2	-1,-1	5,0	-1,-1	7,0	4,0	7,0	5,0	9,0	-1,-1	4,0	3,2	4,0	2,1	4,0	4,0	4,0	5,0	5,0	4,1	2,0	0,4	7,0	-1,-1	8,0	2,1	5,4	2,4	2,4	5,0	0,5	-1,-1	0,0	0,5	3,0	2,0	-1,-1
iteration_1774	-1,-1	2,3	0,8	4,3	0,3	0,4	4,5	0,8	0,3	0,8	1,1	-1,-1	4,5	1,3	-1,-1	3,0	4,3	4,1	4,1	4,3	2,5	-1,-1	-1,-1	1,5	0,3	0,5	-1,-1	1,3	4,1	0,5	0,4	2,0	0,4	4,0	0,4	0,4	1,1	1,1	1,1	-1,-1	-1,-1	4,3	0,5	-1,-1	0,5	0,1	1,2
iteration_1775	2,2	1,2	-1,-1	1,0	2,2	4,0	2,0	-1,-1	3,1	2,0	1,4	2,0	2,0	2,2	2,0	2,1	1,0	1,0	5,0	5,0	4,0	3,0	1,0	1,2	1,1	3,0	3,0	1,3	0,4	5,0	0,7	-1,-1	3,2	1,1	0,7	2,4	0,6	1,3	1,4	0,5	1,2	1,3	0,5	0,5	0,4	0,4	0,4
iteration_1776	1,1	-1,-1	1,1	2,0	4,1	-1,-1	0,1	0,1	0,3	1,0	0,4	0,1	-1,-1	0,5	2,1	4,0	3,0	4,1	4,1	0,0	0,4	0,3	0,3	0,1	5,0	3,1	3,0	3,0	2,0	4,0	0,3	5,0	4,0	3,0	1,0	2,0	6,0	3,0	3,0	3,0	-1,-1	-1,-1	-1,-1	3,1	3,0	3,0	-1,-1
iteration_1777	4,0	1,2	2,2	3,0	3,0	4,0	2,2	3,0	4,0	2,2	4,0	4,0	4,0	4,1	2,2	2,1	2,2	0,2	2,0	6,0	4,0	3,0	3,0	-1,-1	2,2	2,2	0,3	5,0	5,0	0,2	7,0	1,2	4,0	5,0	7,0	-1,-1	2,0	4,0	1,2	4,0	-1,-1	7,0	4,0	3,4	1,1	5,0	4,0
iteration_1778	3,1	4,0	2,1	0,2	5,0	5,0	0,3	0,3	1,2	-1,-1	1,4	2,0	2,2	0,3	0,3	0,3	0,3	5,2	0,1	-1,-1	0,4	-1,-1	1,0	2,1	0,5	-1,-1	1,0	0,2	0,3	2,2	0,0	4,0	0,2	0,5	0,0	-1,-1	-1,-1	2,2	2,2	2,0	1,4	0,5	0,4	1,0	-1,-1	3,0	0,6
iteration_1779	0,5	5,0	7,0	2,2	-1,-1	0,5	3,2	5,0	5,0	4,2	0,5	3,2	4,2	0,5	3,2	2,0	5,0	-1,-1	3,3	-1,-1	5,0	0,5	0,5	0,3	1,2	1,2	4,0	5,0	0,4	0,5	2,2	1,3	3,2	5,0	-1,-1	2,5	3,3	-1,-1	3,3	0,5	4,0	1,2	5,0	1,0	3,0	2,0	7,0
iteration_1780	5,0	0,2	0,2	2,0	5,2	0,2	2,0	2,0	5,0	2,2	3,0	0,2	2,2	0,2	2,2	2,0	0,0	-1,-1	0,1	2,1	4,0	3,0	0,0	0,3	1,2	1,2	3,0	2,1	0,2	0,4	2,0	2,1	0,1	0,3	0,3	0,1	0,2	2,0	0,6	2,1	0,3	0,2	0,2	0,2	3,0	0,0	0,1
iteration_1781	-1,-1	5,0	3,2	6,0	3,2	2,0	-1,-1	6,0	-1,-1	3,2	2,0	6,0	6,0	4,0	3,2	1,1	6,0	5,0	5,0	3,0	7,0	5,0	3,0	6,0	4,0	1,2	1,2	3,0	3,2	0,5	0,2	2,0	0,2	0,0	0,2	0,5	-1,-1	1,2	1,0	1,0	3,0	0,4	3,0	3,0	4,0	4,1	1,0
iteration_1782	5,0	4,0	-1,-1	6,0	-1,-1	1,2	4,0	4,0	0,3	2,0	0,2	4,0	-1,-1	0,4	4,0	0,2	2,0	0,2	4,2	4,2	0,0	-1,-1	5,3	2,4	4,1	0,1	4,1	2,2	5,0	0,2	6,0	5,0	1,2	1,2	4,2	2,1	4,2	1,2	1,2	-1,-1	0,5	0,4	0,6	0,6	3,1	0,3	0,4
iteration_1783	0,5	5,0	1,1	0,5	1,4	1,4	0,3	0,4	2,0	-1,-1	0,5	0,4	0,4	2,0	0,4	0,1	0,4	0,5	1,1	0,6	0,3	-1,-1	0,3	1,1	0,3	0,4	0,4	2,2	0,4	0,2	0,5	1,1	0,3	0,5	0,5	0,4	1,2	0,3	1,1	-1,-1	2,2	0,4	2,2	0,0	0,4	0,6	-1,-1
iteration_1784	4,0	5,0	9,0	2,2	0,0	0,3	6,0	5,2	-1,-1	5,2	0,4	-1,-1	4,0	0,2	7,0	0,4	7,0	4,0	2,3	2,0	-1,-1	2,4	2,4	4,2	2,2	2,2	2,2	0,4	2,0	3,1	-1,-1	4,0	0,2	2,0	-1,-1	3,2	4,0	-1,-1	0,2	4,2	1,3	0,2	-1,-1	-1,-1	0,5	0,4	0,3
iteration_1785	0,5	5,0	0,3	2,1	0,2	4,1	0,4	0,4	4,0	0,4	3,1	2,0	-1,-1	1,3	2,0	-1,-1	0,4	0,4	4,1	4,1	3,3	5,0	5,0	0,6	1,0	-1,-1	3,0	0,2	5,0	0,2	3,1	-1,-1	4,0	-1,-1	-1,-1	-1,-1	0,3	0,2	0,3	3,2	2,0	2,2	4,0	4,0	1,1	-1,-1	2,1
iteration_1786	0,4	1,1	1,0	4,4	0,1	0,4	4,0	4,0	1,1	4,0	4,0	1,4	1,4	2,3	4,0	2,0	5,0	0,2	4,2	4,2	5,0	2,4	2,4	2,4	6,0	4,0	2,0	0,4	4,0	4,0	4,4	0,5	0,0	0,5	0,0	8,0	-1,-1	0,4	0,1	0,1	2,0	0,4	1,0	-1,-1	2,1	2,4	0,0
iteration_1787	2,3	1,4	0,7	1,1	0,7	4,0	1,4	0,5	0,3	1,4	2,2	0,5	0,5	0,4	0,5	2,1	1,4	3,0	2,4	2,4	0,7	2,4	2,4	0,8	0,5	2,4	2,1	2,0	0,0	-1,-1	1,1	-1,-1	1,1	3,0	2,0	1,2	0,3	1,2	0,2	0,3	1,1	3,0	3,0	2,0	5,0	5,0	2,2
iteration_1788	5,0	2,2	1,2	3,4	6,0	3,2	3,2	4,0	-1,-1	1,4	-1,-1	1,4	0,6	0,4	1,4	-1,-1	-1,-1	0,4	3,2	3,2	6,0	1,0	6,0	0,4	3,4	3,4	4,0	0,4	3,0	0,2	3,0	1,2	0,6	1,1	3,4	3,1	0,2	3,2	4,0	0,2	1,3	1,4	0,7	2,0	4,0	3,0	0,4
iteration_1789	4,1	5,5	-1,-1	0,3	0,2	2,0	4,0	0,1	3,0	-1,-1	3,0	0,4	0,4	4,0	0,1	1,3	4,0	2,0	0,0	-1,-1	2,0	1,3	1,3	2,1	0,4	-1,-1	1,0	1,3	0,2	4,0	1,2	-1,-1	0,3	2,0	0,3	1,0	0,4	0,1	3,3	3,0	0,4	2,3	0,5	2,2	3,0	2,0	0,6
iteration_1790	4,0	0,4	2,3	1,1	2,3	0,2	1,3	3,0	1,4	1,3	3,1	0,4	1,3	-1,-1	1,3	3,0	3,0	0,4	2,0	1,1	3,0	3,3	3,1	4,0	1,3	3,0	-1,-1	2,1	5,0	-1,-1	-1,-1	0,3	1,1	1,0	6,0	2,4	1,0	0,4	0,1	0,1	-1,-1	3,0	1,1	2,1	4,1	5,0	2,0
iteration_1791	4,0	0,4	2,4	4,0	-1,-1	0,2	4,4	4,4	5,0	-1,-1	3,1	-1,-1	4,4	1,1	-1,-1	4,0	6,0	0,5	0,5	0,5	6,0	0,5	3,4	0,5	5,0	5,0	7,0	5,0	2,0	5,0	4,0	1,0	6,0	3,0	1,0	1,0	2,0	4,0	3,0	5,0	2,3	0,0	2,0	2,0	4,1	0,3	4,0
iteration_1792	3,0	-1,-1	2,1	2,0	2,1	0,1	4,0	2,0	-1,-1	2,1	0,3	0,1	2,1	0,4	2,1	-1,-1	-1,-1	2,1	2,1	2,1	2,0	0,3	0,2	0,4	2,2	2,2	0,3	2,0	2,0	0,5	4,0	5,0	0,0	0,5	2,0	2,3	5,0	0,0	-1,-1	5,0	3,0	2,5	3,0	3,0	5,0	4,0	6,0
iteration_1793	2,0	0,4	0,2	2,2	2,2	0,4	0,2	2,0	5,0	2,2	0,4	2,2	2,0	0,4	2,2	5,0	2,0	0,2	0,4	5,0	2,0	-1,-1	0,4	2,1	2,0	-1,-1	2,0	4,0	1,2	0,5	3,0	0,2	2,2	3,2	2,2	2,3	0,4	-1,-1	2,2	0,2	-1,-1	0,4	4,2	4,2	0,3	3,2	4,2
iteration_1794	0,4	-1,-1	2,4	2,2	2,4	-1,-1	4,0	2,2	5,0	2,2	1,4	0,6	2,4	1,2	-1,-1	4,0	-1,-1	2,3	2,3	-1,-1	4,0	3,0	0,8	3,0	4,0	4,0	4,0	4,0	0,3	4,0	2,2	5,0	2,1	0,3	2,1	1,2	6,0	-1,-1	3,0	6,0	0,5	2,2	2,0	0,2	2,0	1,1	2,0
iteration_1795	5,0	1,2	1,2	-1,-1	4,2	0,3	0,5	-1,-1	5,0	3,2	-1,-1	3,2	3,2	0,3	0,5	4,0	4,0	0,6	0,6	0,3	-1,-1	2,2	-1,-1	0,0	2,3	2,3	2,3	0,3	3,1	0,4	0,1	2,1	0,4	2,0	0,4	0,2	2,1	-1,-1	2,1	2,3	3,1	2,1	-1,-1	5,0	2,1	2,0	2,1
iteration_1796	2,0	3,1	0,1	0,6	5,0	5,0	0,2	-1,-1	5,0	0,5	0,3	0,4	0,3	5,0	0,3	0,5	0,5	3,0	2,0	3,0	0,4	0,6	0,2	4,1	-1,-1	0,2	-1,-1	0,4	1,4	-1,-1	1,2	1,3	-1,-1	4,0	-1,-1	0,3	0,7	1,2	1,4	1,4	4,1	5,0	1,1	1,1	0,4	0,0	1,3
iteration_1797	4,0	-1,-1	2,1	2,0	-1,-1	0,4	3,1	2,3	0,2	3,1	0,5	3,1	5,0	-1,-1	3,1	0,4	5,0	-1,-1	3,2	-1,-1	2,0	-1,-1	-1,-1	3,1	0,1	3,0	0,1	1,3	3,0	0,5	3,3	3,1	1,0	0,3	0,3	0,8	0,1	1,1	4,0	-1,-1	5,0	0,1	3,1	2,0	0,4	0,4	0,2
iteration_1798	-1,-1	1,0	5,0	2,3	3,2	4,0	-1,-1	3,3	0,3	-1,-1	0,2	5,0	3,3	2,1	3,3	0,5	5,0	5,0	2,3	5,0	0,6	3,2	3,2	3,1	3,0	3,0	0,8	3,0	0,3	4,1	2,0	0,3	2,3	0,4	2,3	4,0	2,2	2,1	0,5	2,2	0,4	0,6	0,5	0,5	5,0	2,3	-1,-1
iteration_1799	4,0	5,0	4,0	-1,-1	4,0	2,0	2,2	1,1	0,4	4,0	-1,-1	4,0	4,0	2,1	2,2	0,4	2,2	1,2	1,2	-1,-1	0,4	2,1	2,1	4,0	2,2	2,2	2,2	2,2	2,1	4,0	2,1	2,2	0,3	1,1	2,1	4,0	0,4	0,4	2,1	0,4	1,4	2,1	0,5	0,5	3,0	2,1	0,3
iteration_1800	1,3	-1,-1	2,0	4,0	2,0	4,0	1,0	1,0	0,5	-1,-1	0,2	1,0	1,0	3,3	5,0	5,0	5,0	4,0	4,0	-1,-1	0,2	0,1	1,1	1,4	5,0	8,0	5,0	4,0	4,0	-1,-1	0,0	0,4	8,0	1,1	8,0	0,4	4,3	4,3	4,3	4,1	2,1	5,0	3,0	1,1	5,0	1,1	5,0
iteration_1801	-1,-1	0,5	-1,-1	1,3	1,2	-1,-1	0,6	0,6	-1,-1	2,0	0,4	0,6	1,3	0,4	2,0	1,2	1,3	0,3	4,3	4,3	3,3	0,3	0,7	-1,-1	2,0	2,0	-1,-1	2,3	5,0	5,0	1,3	2,3	4,3	0,5	3,0	5,0	6,0	4,3	4,3	6,0	-1,-1	2,3	2,2	2,2	2,1	0,7	6,0
iteration_1802	0,2	3,2	3,1	0,1	0,3	0,5	3,0	-1,-1	0,5	0,2	-1,-1	0,2	5,0	2,3	3,1	3,0	-1,-1	0,3	0,3	3,2	0,6	-1,-1	1,1	3,3	3,0	0,1	6,0	4,0	0,2	-1,-1	0,1	4,0	0,1	4,0	4,1	5,1	3,1	-1,-1	-1,-1	3,0	4,0	3,1	1,1	6,0	0,5	1,0	-1,-1
iteration_1803	-1,-1	0,2	0,0	2,2	0,1	-1,-1	2,0	2,0	5,0	2,1	3,0	0,2	0,3	2,0	0,2	5,0	0,3	3,0	0,0	5,0	3,0	3,0	3,2	1,1	5,0	0,0	0,0	4,0	3,2	5,0	2,2	0,4	-1,-1	4,1	2,2	3,0	2,2	-1,-1	-1,-1	2,2	3,0	0,3	0,2	0,1	3,0	2,1	2,0
iteration_1804	1,1	4,0	1,1	0,3	4,0	5,0	1,1	1,2	0,2	1,2	-1,-1	4,5	0,2	-1,-1	1,2	0,2	0,2	0,1	-1,-1	6,0	1,1	3,1	3,1	-1,-1	0,3	1,1	1,1	0,2	-1,-1	-1,-1	0,3	0,2	0,3	5,0	0,3	0,2	0,2	0,3	0,1	0,3	1,1	3,1	-1,-1	-1,-1	5,0	6,0	0,3
iteration_1805	5,0	-1,-1	7,0	3,0	3,2	0,5	3,0	4,0	1,3	6,0	4,0	4,0	7,0	2,3	4,0	4,0	6,0	1,2	1,3	1,3	3,0	6,0	-1,-1	4,0	2,0	-1,-1	2,0	5,0	2,0	0,3	6,0	3,0	3,0	5,0	6,0	4,3	2,0	2,0	3,0	3,0	5,0	5,0	3,0	6,0	3,0	4,0	3,0
iteration_1806	1,3	-1,-1	0,5	-1,-1	1,2	2,2	-1,-1	0,4	4,0	0,3	4,1	0,5	0,3	-1,-1	0,2	0,3	0,4	2,3	0,5	0,5	2,2	4,3	4,3	4,0	0,4	-1,-1	0,3	0,3	0,2	4,0	0,2	4,0	0,0	5,0	0,2	2,0	-1,-1	3,0	1,0	-1,-1	4,0	6,0	7,0	3,0	-1,-1	4,0	4,0
iteration_1807	2,0	3,0	0,0	4,0	0,0	4,1	0,0	0,0	4,0	0,0	0,3	0,0	0,0	0,2	0,7	-1,-1	4,0	4,0	0,1	4,0	4,0	0,1	0,1	0,1	0,5	0,5	-1,-1	0,3	4,0	0,4	4,0	0,4	-1,-1	4,0	0,3	0,2	0,2	0,2	0,2	0,2	2,1	0,3	0,4	0,4	1,4	4,4	0,3
iteration_1808	0,4	0,3	0,2	2,0	0,2	-1,-1	2,1	2,1	4,1	-1,-1	5,0	0,1	2,1	3,2	2,1	2,0	2,1	-1,-1	0,4	2,3	6,0	-1,-1	2,1	0,3	3,0	1,1	1,1	2,3	0,2	2,3	2,0	4,0	2,2	0,3	2,2	4,0	3,2	1,2	1,2	-1,-1	2,1	0,5	-1,-1	0,4	0,5	0,3	0,4
iteration_1809	2,0	0,3	-1,-1	4,4	1,1	4,0	1,4	5,0	2,0	5,0	5,0	5,0	5,0	4,0	0,5	3,4	1,4	2,4	2,4	2,4	3,0	-1,-1	2,0	-1,-1	3,4	3,1	0,4	5,0	0,5	1,2	1,1	4,0	1,4	3,2	4,4	1,2	3,0	2,4	3,0	2,4	4,1	3,4	3,1	4,4	1,4	0,6	4,0
iteration_1810	0,3	0,2	0,2	4,0	-1,-1	-1,-1	4,1	0,1	2,1	0,1	-1,-1	-1,-1	-1,-1	0,2	0,1	0,4	0,1	4,2	0,3	4,1	0,1	4,1	4,4	0,2	-1,-1	-1,-1	0,3	0,5	-1,-1	4,0	3,0	5,0	-1,-1	0,5	-1,-1	-1,-1	2,0	2,0	4,0	3,0	4,0	4,3	4,0	0,3	0,5	0,8	4,0
iteration_1811	2,3	4,0	2,3	4,0	8,0	3,2	-1,-1	2,0	5,0	6,0	0,4	4,3	4,3	2,3	-1,-1	3,1	2,0	3,0	-1,-1	0,2	3,0	4,1	0,4	-1,-1	7,0	-1,-1	5,0	5,0	-1,-1	0,4	1,2	5,0	-1,-1	5,0	4,2	1,2	4,0	5,0	4,0	-1,-1	0,2	5,0	-1,-1	4,2	5,0	4,0	0,2
iteration_1812	0,5	1,1	0,4	1,3	0,4	3,2	0,4	1,1	0,3	1,3	1,0	1,3	1,1	0,5	0,6	-1,-1	1,1	0,4	3,3	3,1	0,2	2,0	1,3	0,1	0,3	4,3	0,3	3,0	2,3	5,0	1,3	0,1	2,3	4,0	-1,-1	3,0	0,4	0,4	0,4	0,4	1,2	2,0	1,0	3,0	2,0	5,0	0,1
iteration_1813	0,5	5,0	1,0	0,7	4,5	5,0	1,3	1,3	2,3	1,3	0,5	1,4	1,3	0,5	0,3	4,0	1,3	6,0	0,3	1,0	0,6	1,1	0,5	0,7	1,0	1,3	1,3	0,4	0,3	0,1	0,0	0,5	-1,-1	5,0	0,7	0,1	0,3	0,0	0,8	0,8	5,0	5,3	10,0	10,0	1,4	5,4	5,3
iteration_1814	1,2	3,2	3,2	0,0	3,2	0,2	0,2	3,0	1,2	0,2	0,5	3,0	0,2	4,1	-1,-1	0,2	0,2	0,3	0,3	0,1	1,0	3,5	3,0	4,0	3,0	3,2	3,2	4,0	-1,-1	3,2	4,3	4,0	0,3	2,0	0,3	-1,-1	0,0	0,3	4,0	4,3	1,3	2,3	0,6	4,2	0,3	2,3	0,3
iteration_1815	0,3	4,1	0,1	1,3	0,1	0,2	1,1	1,1	0,2	0,3	0,4	0,3	1,0	5,0	0,3	3,0	0,4	1,1	1,1	0,2	-1,-1	0,1	0,3	2,0	-1,-1	3,3	0,3	0,3	4,0	1,3	1,3	3,2	1,3	4,0	1,3	-1,-1	1,2	3,3	4,0	4,0	0,2	0,3	0,1	0,1	4,0	2,0	0,2
iteration_1816	5,0	5,0	-1,-1	0,5	2,0	2,1	5,4	5,4	0,4	5,4	1,3	3,1	3,1	3,0	5,4	4,1	3,1	2,4	5,1	5,1	0,6	0,4	4,0	6,0	5,1	5,1	4,4	0,4	0,3	-1,-1	0,1	0,2	0,5	4,1	0,6	0,1	0,3	0,4	0,3	0,3	0,5	0,5	0,3	-1,-1	0,2	0,1	0,4
iteration_1817	3,0	4,0	3,2	-1,-1	-1,-1	5,0	0,0	1,0	0,1	3,0	1,1	0,0	0,0	1,4	1,0	-1,-1	3,0	0,0	0,0	5,0	-1,-1	0,1	1,0	-1,-1	3,0	3,0	2,0	0,4	1,4	0,5	1,4	-1,-1	0,8	4,0	0,4	-1,-1	2,4	0,5	2,4	2,4	0,4	2,0	2,1	2,1	2,2	-1,-1	2,1
iteration_1818	2,2	0,3	0,5	2,1	2,3	2,2	2,2	10,0	-1,-1	0,4	2,0	0,3	2,2	0,4	0,3	0,2	0,3	4,0	2,2	4,0	0,2	1,1	1,2	2,1	0,3	0,2	0,3	-1,-1	5,0	0,5	-1,-1	0,5	-1,-1	2,2	-1,-1	2,1	0,5	-1,-1	0,5	0,2	2,1	4,0	2,1	4,0	2,0	3,0	2,1
iteration_1819	0,5	2,3	0,3	1,2	2,5	2,0	-1,-1	0,5	3,0	1,0	0,4	1,3	4,0	1,3	0,2	-1,-1	1,0	1,3	2,0	1,3	2,2	0,6	0,6	0,5	0,3	0,2	0,1	3,2	4,0	-1,-1	3,2	0,3	3,2	-1,-1	-1,-1	0,3	3,1	3,2	3,1	-1,-1	4,0	0,2	2,2	2,0	0,2	0,0	2,1
iteration_1820	2,2	0,5	2,1	4,4	0,3	0,4	4,1	4,1	0,4	4,1	3,2	6,0	2,4	0,5	6,0	4,0	0,5	0,2	4,1	4,1	4,0	7,0	-1,-1	0,8	2,0	4,0	2,0	5,0	0,5	1,3	4,1	1,2	1,1	0,4	4,4	4,3	2,0	-1,-1	2,0	0,3	4,0	0,7	0,9	0,8	3,0	0,1	1,5
iteration_1821	4,0	4,0	5,0	0,6	5,0	0,5	3,2	3,4	0,5	2,4	0,5	3,4	-1,-1	-1,-1	3,2	5,0	-1,-1	3,0	2,2	2,2	3,4	0,6	3,2	0,6	8,0	0,2	5,2	0,5	3,2	2,0	3,1	2,2	3,1	5,0	-1,-1	0,1	0,3	2,1	3,2	0,3	1,4	2,2	3,0	1,2	4,0	4,0	-1,-1
iteration_1822	3,0	0,4	0,2	0,1	-1,-1	5,0	0,2	0,0	3,2	0,3	2,0	0,0	0,1	0,5	0,2	0,5	0,1	2,2	2,2	-1,-1	3,0	1,3	-1,-1	0,2	-1,-1	0,7	0,5	0,5	3,0	0,3	0,1	2,3	0,1	3,0	3,1	0,3	0,3	2,1	2,1	2,0	0,4	0,1	0,5	0,1	0,5	0,0	0,4
iteration_1823	-1,-1	4,0	2,3	4,0	2,3	1,0	-1,-1	6,0	0,3	6,0	0,4	-1,-1	2,0	3,0	4,3	-1,-1	-1,-1	4,0	-1,-1	0,3	2,1	-1,-1	2,0	-1,-1	4,2	0,4	0,4	4,1	0,5	0,4	4,0	5,0	4,5	0,4	4,5	4,2	7,0	-1,-1	6,0	6,0	0,4	0,7	0,9	0,6	0,2	0,3	3,5
iteration_1824	1,1	5,0	6,0	2,2	1,0	3,2	1,2	7,0	4,0	5,2	0,5	5,2	1,2	-1,-1	3,0	2,1	7,0	0,4	4,0	1,2	6,0	0,6	0,3	1,2	4,0	-1,-1	2,1	2,2	0,0	2,0	2,0	4,0	2,2	4,0	0,4	0,0	1,2	1,2	3,0	3,2	4,1	4,2	0,3	4,2	3,0	-1,-1	0,4
iteration_1825	0,2	4,1	4,2	0,0	4,0	4,0	0,2	0,2	0,3	0,2	2,0	0,2	-1,-1	2,0	0,2	1,2	4,0	2,2	2,0	-1,-1	0,2	1,0	0,1	1,2	0,4	1,2	0,4	3,0	0,3	-1,-1	3,0	0,2	3,0	2,2	0,3	3,0	3,1	3,1	0,1	3,1	2,3	2,0	4,0	0,3	3,1	5,0	-1,-1
iteration_1826	0,3	3,1	0,2	3,3	-1,-1	3,2	0,4	0,4	4,0	0,4	0,5	0,4	3,1	3,0	3,1	3,2	0,4	3,3	0,5	3,1	4,3	0,6	0,4	4,0	0,3	0,3	3,2	3,1	2,3	0,4	5,0	0,2	3,3	0,4	0,1	3,1	-1,-1	0,4	0,4	0,4	-1,-1	3,2	0,3	0,3	5,0	4,2	-1,-1
iteration_1827	3,0	0,5	0,1	2,0	-1,-1	5,1	2,1	2,0	0,2	2,0	2,1	0,1	0,1	5,0	0,0	0,4	2,1	2,2	2,2	-1,-1	-1,-1	2,1	2,1	4,1	0,4	0,0	-1,-1	2,2	0,5	1,1	2,5	3,0	2,0	0,2	2,5	3,0	0,0	0,0	3,0	2,0	4,0	0,6	1,1	3,5	0,4	0,4	0,1
iteration_1828	0,4	3,1	0,3	2,3	0,3	4,0	0,4	2,2	2,0	2,1	4,0	0,4	-1,-1	1,3	0,4	1,1	2,1	0,3	0,1	4,3	1,2	3,1	3,1	3,0	0,2	0,2	1,1	1,3	5,0	1,4	4,0	5,0	2,3	-1,-1	3,0	3,4	5,0	3,3	3,3	-1,-1	5,0	2,0	2,0	2,0	0,5	0,8	4,0
iteration_1829	1,3	0,3	1,3	2,0	-1,-1	0,4	2,0	1,3	4,0	1,3	0,5	1,3	1,3	4,0	1,3	5,0	1,3	-1,-1	1,1	0,0	1,3	0,7	0,4	-1,-1	0,3	1,0	1,0	1,4	1,3	0,2	1,3	0,5	2,0	0,4	0,7	-1,-1	1,4	1,1	1,1	1,4	-1,-1	0,6	0,2	0,4	0,2	0,2	1,0
iteration_1830	5,0	0,5	3,5	0,4	3,0	4,0	0,8	3,1	5,0	0,8	0,5	3,1	3,3	1,2	3,1	4,1	0,6	4,3	0,5	0,5	6,0	0,3	3,2	0,5	3,1	3,1	0,2	0,2	2,3	2,1	-1,-1	3,0	0,4	4,0	2,1	4,0	4,1	1,1	1,3	1,3	3,1	3,0	4,0	-1,-1	5,0	7,0	5,0
iteration_1831	0,3	3,1	3,0	0,4	-1,-1	5,0	0,0	0,0	3,1	0,0	0,2	0,0	2,0	0,4	0,0	1,1	3,0	0,0	0,0	5,0	-1,-1	0,1	0,1	0,2	-1,-1	1,0	0,1	-1,-1	0,4	0,2	2,0	2,0	2,0	1,2	2,4	0,2	0,0	-1,-1	0,0	2,0	2,0	3,0	2,0	4,0	0,5	0,7	-1,-1
iteration_1832	0,2	3,0	1,0	-1,-1	-1,-1	1,3	4,0	1,3	-1,-1	1,3	4,0	3,0	0,3	4,0	3,0	1,1	3,0	4,0	1,3	2,0	0,3	5,0	2,0	3,0	3,1	0,1	3,1	0,3	4,0	5,0	1,0	3,0	1,3	0,5	1,0	5,0	3,0	2,0	2,3	3,0	4,0	1,5	3,5	4,0	3,0	0,5	4,0
iteration_1833	3,0	0,4	3,1	6,0	3,1	0,1	3,1	6,0	3,1	6,0	1,4	6,0	3,1	4,1	6,0	0,2	-1,-1	3,0	0,1	3,0	-1,-1	-1,-1	4,0	4,1	-1,-1	3,0	3,2	3,1	2,0	-1,-1	6,0	4,0	6,0	2,2	2,1	-1,-1	7,0	3,0	3,0	7,0	5,0	2,1	3,1	5,0	0,5	-1,-1	6,0
iteration_1834	0,5	2,3	6,0	1,1	0,5	3,0	-1,-1	1,3	0,5	0,4	5,0	0,4	-1,-1	0,5	1,3	5,0	0,4	2,1	1,3	1,3	0,4	3,3	3,3	0,8	1,3	5,0	2,0	0,5	4,0	2,0	1,1	2,0	1,1	3,0	3,1	3,0	2,0	1,1	1,1	1,1	2,0	4,0	4,0	2,0	0,5	2,1	2,0
iteration_1835	0,5	0,5	0,5	4,0	0,5	3,0	2,2	2,2	1,1	2,3	2,0	2,3	2,3	0,5	2,2	4,0	2,2	3,0	3,0	3,0	0,3	3,0	1,3	0,8	4,0	2,2	4,0	3,0	4,0	0,4	4,0	1,4	3,0	1,3	3,0	-1,-1	0,2	2,4	2,4	3,0	2,3	3,0	4,0	4,0	0,3	-1,-1	3,0
iteration_1836	0,4	1,2	3,0	3,2	1,2	-1,-1	-1,-1	0,4	1,3	3,2	3,1	3,2	3,2	5,0	3,2	1,1	3,2	0,2	0,2	5,2	1,2	6,0	3,1	8,0	0,3	0,3	0,3	3,1	0,3	-1,-1	3,1	4,0	0,3	-1,-1	0,3	0,1	0,1	0,1	0,1	-1,-1	0,2	-1,-1	-1,-1	0,2	0,3	0,4	0,3
iteration_1837	0,3	0,3	0,1	3,2	-1,-1	5,0	0,3	3,0	0,2	0,3	0,3	0,3	3,0	3,0	3,0	2,3	0,2	0,2	5,2	-1,-1	3,0	0,1	0,1	0,1	0,3	-1,-1	3,3	5,0	0,4	2,2	-1,-1	2,0	3,2	1,4	2,2	0,4	2,2	3,0	2,2	3,0	2,1	3,0	3,0	4,0	0,5	0,9	3,0
iteration_1838	3,1	0,4	3,4	1,0	0,1	0,5	1,4	0,4	0,5	3,0	0,5	-1,-1	3,0	1,4	1,4	3,0	4,0	1,2	1,2	0,6	0,7	1,5	1,5	1,0	1,4	1,4	3,0	0,1	-1,-1	2,0	1,0	0,5	-1,-1	0,2	1,1	-1,-1	1,1	-1,-1	0,1	1,4	2,0	-1,-1	-1,-1	1,1	3,0	3,1	1,1
iteration_1839	0,5	2,3	2,5	0,1	-1,-1	0,5	2,1	2,1	4,1	0,6	2,3	0,5	2,1	1,2	0,5	0,2	0,5	2,1	2,1	0,5	2,1	0,3	-1,-1	0,3	0,2	0,0	0,5	0,2	-1,-1	0,4	1,2	3,0	0,1	0,4	0,1	-1,-1	2,1	1,1	1,1	2,1	0,4	3,1	3,3	3,1	4,0	-1,-1	3,1
iteration_1840	0,4	4,1	-1,-1	0,3	0,4	5,0	4,3	4,3	-1,-1	0,6	0,5	0,3	0,6	5,0	0,6	0,1	-1,-1	4,3	1,3	4,3	0,6	-1,-1	-1,-1	1,3	0,3	0,3	-1,-1	5,0	0,5	0,3	0,3	3,1	0,2	0,2	0,2	0,0	3,2	0,3	-1,-1	0,3	3,0	0,2	0,2	3,2	5,1	0,2	3,2
iteration_1841	1,3	2,0	2,0	1,2	2,0	2,1	2,0	2,0	4,0	1,2	4,0	1,2	1,2	4,0	2,0	3,0	-1,-1	3,0	3,0	3,0	1,0	4,0	2,0	2,2	-1,-1	3,0	2,0	0,4	2,0	4,0	1,2	0,3	1,2	5,0	1,2	3,0	-1,-1	1,2	2,0	1,2	3,0	-1,-1	3,0	3,0	0,4	4,4	3,0
iteration_1842	4,0	-1,-1	2,0	2,3	6,0	1,1	4,0	2,0	0,5	2,3	3,0	2,3	4,4	2,0	2,0	0,5	4,0	3,0	2,1	2,1	0,2	3,0	1,3	3,0	2,2	-1,-1	0,3	3,0	2,3	-1,-1	2,3	4,0	3,0	0,3	1,3	4,0	1,0	2,0	5,0	1,0	4,0	0,3	2,0	2,3	2,0	1,0	0,0
iteration_1843	0,4	2,2	0,6	1,1	2,4	3,0	0,3	0,5	2,3	-1,-1	4,1	0,5	1,2	4,0	0,5	2,3	1,2	-1,-1	2,1	1,1	2,1	0,2	1,4	4,0	2,1	-1,-1	0,4	1,2	4,1	3,0	4,2	-1,-1	-1,-1	-1,-1	5,0	-1,-1	0,5	4,2	4,2	4,2	0,5	4,5	4,2	0,8	2,3	0,3	0,5
iteration_1844	2,3	0,4	2,2	1,2	0,5	4,0	-1,-1	0,4	3,2	2,2	0,4	0,4	0,4	-1,-1	2,2	4,1	3,0	3,0	2,0	4,0	0,4	0,4	0,4	3,2	0,3	-1,-1	2,1	0,4	2,0	5,0	1,2	0,8	1,2	-1,-1	1,2	1,2	0,5	-1,-1	0,5	0,2	1,4	1,2	-1,-1	1,2	2,1	1,1	0,7
iteration_1845	1,1	0,1	0,2	0,1	1,1	-1,-1	0,1	0,1	-1,-1	0,2	3,0	0,1	0,1	0,2	-1,-1	0,3	0,1	-1,-1	0,0	0,0	1,0	0,5	0,0	-1,-1	0,2	0,2	0,3	2,0	0,5	5,0	0,4	1,2	0,1	5,0	2,1	4,4	1,1	0,2	-1,-1	1,1	2,0	4,0	2,0	4,0	1,2	2,2	0,1
iteration_1846	1,1	3,1	1,1	-1,-1	4,0	5,0	-1,-1	-1,-1	4,1	6,0	4,0	2,0	5,1	0,5	6,0	0,3	6,0	10,0	0,1	10,0	0,2	2,0	4,0	0,4	1,3	1,0	1,0	5,0	1,1	0,2	0,1	0,4	-1,-1	4,0	1,0	0,2	0,3	0,2	0,3	0,3	2,0	5,0	5,3	1,0	0,5	4,2	4,2
iteration_1847	-1,-1	5,0	5,0	1,1	8,0	0,5	1,0	6,0	8,0	0,1	3,1	6,0	1,0	3,2	6,0	0,4	5,1	-1,-1	1,1	0,1	4,0	8,0	5,1	-1,-1	5,0	1,4	1,0	0,4	2,0	0,4	1,1	0,4	1,1	1,4	1,1	0,3	0,4	1,3	1,3	1,3	3,2	1,1	0,3	0,3	3,1	1,1	0,5
iteration_1848	2,1	4,0	2,1	2,2	-1,-1	4,0	2,2	2,1	5,0	2,2	5,0	2,2	2,1	0,5	-1,-1	5,0	2,2	6,0	2,0	0,2	-1,-1	4,0	4,0	2,1	2,1	3,0	3,1	5,0	2,2	4,0	4,0	0,5	3,2	3,0	3,2	6,0	3,3	3,2	3,2	3,2	0,3	0,2	0,4	0,1	4,1	7,0	3,2
iteration_1849	0,1	2,2	2,0	2,2	2,2	3,0	-1,-1	2,2	2,0	4,0	4,0	2,0	2,2	0,3	2,2	0,3	0,2	1,0	2,2	1,0	3,0	2,0	2,0	0,5	0,4	0,3	2,1	3,2	-1,-1	1,1	-1,-1	-1,-1	-1,-1	4,1	-1,-1	3,0	3,0	3,0	3,0	3,0	2,3	0,3	2,2	0,5	0,2	0,3	2,2
iteration_1850	0,3	0,5	0,6	2,0	0,7	5,0	1,5	1,5	0,2	1,5	3,0	1,1	1,5	0,5	1,5	0,3	1,5	0,0	5,0	4,5	-1,-1	3,1	3,1	1,1	1,0	1,3	0,8	5,0	-1,-1	4,1	2,0	0,5	-1,-1	-1,-1	1,4	5,0	1,4	-1,-1	1,4	1,4	0,4	3,4	-1,-1	0,5	5,0	6,0	3,4
iteration_1851	3,0	0,5	0,3	3,1	3,2	1,3	3,3	3,3	5,0	0,1	5,0	3,3	3,0	1,4	0,1	4,1	3,3	1,3	0,6	4,0	4,3	2,3	6,0	-1,-1	4,1	0,2	0,1	0,3	-1,-1	1,2	3,2	0,4	3,1	1,2	-1,-1	1,0	0,2	0,4	0,4	3,1	3,0	1,2	1,2	3,0	0,4	1,3	1,1
iteration_1852	0,3	0,4	0,2	0,6	0,5	0,5	0,4	0,2	4,1	0,4	0,2	0,2	0,4	3,0	0,6	4,0	0,4	0,7	0,7	0,2	4,0	0,2	0,2	1,4	0,2	4,4	0,4	0,2	1,4	-1,-1	0,4	-1,-1	1,0	4,0	1,2	0,2	2,0	1,3	4,4	2,0	0,3	2,2	0,5	2,3	-1,-1	3,0	0,3
iteration_1853	-1,-1	3,0	3,0	1,4	-1,-1	3,1	-1,-1	-1,-1	0,5	1,0	0,5	-1,-1	3,4	1,3	0,4	5,0	3,4	0,1	4,0	0,1	0,7	1,5	3,0	0,7	5,4	-1,-1	-1,-1	-1,-1	3,0	0,4	2,1	0,3	2,4	1,0	2,4	0,3	2,3	2,0	2,0	2,0	0,5	-1,-1	1,5	2,0	2,0	1,0	1,3
iteration_1854	-1,-1	4,0	3,0	0,4	2,1	0,5	1,1	1,3	1,2	2,3	1,4	1,3	1,1	0,4	1,1	0,5	2,3	0,5	0,5	1,4	-1,-1	1,4	1,3	0,3	1,0	0,6	0,2	0,5	-1,-1	3,2	0,4	5,0	1,2	3,1	0,3	0,5	5,0	2,0	1,2	4,2	2,0	0,2	2,1	2,1	-1,-1	3,2	6,0
iteration_1855	5,0	5,0	5,0	1,1	6,0	2,0	4,0	2,1	0,5	4,0	2,0	3,0	4,0	5,0	3,0	-1,-1	4,0	4,0	2,0	4,0	2,4	4,0	3,0	7,0	2,1	5,0	-1,-1	2,1	4,4	1,4	-1,-1	4,0	1,1	4,1	3,1	2,0	3,0	3,0	2,1	2,1	1,4	4,1	1,1	0,5	4,0	4,1	1,1
iteration_1856	5,0	5,0	2,0	0,2	5,0	0,5	0,1	2,1	3,0	2,1	2,2	0,1	-1,-1	4,0	2,1	2,0	0,1	0,1	-1,-1	0,0	3,0	2,0	0,2	3,1	3,0	3,0	3,0	0,4	0,3	0,3	0,5	0,5	0,2	0,4	0,2	0,5	0,6	0,6	0,6	-1,-1	0,3	0,2	0,2	0,2	-1,-1	-1,-1	0,2
iteration_1857	3,0	5,0	5,0	3,1	0,0	0,4	8,0	8,0	-1,-1	-1,-1	1,2	8,0	5,1	2,2	5,1	0,4	0,1	3,0	5,4	5,0	3,0	4,0	5,2	2,1	0,3	0,3	-1,-1	0,1	3,0	0,3	3,0	0,5	0,0	0,2	0,1	3,0	0,3	-1,-1	0,2	0,3	0,4	0,1	0,3	0,4	0,1	0,1	-1,-1
iteration_1858	-1,-1	0,5	1,3	-1,-1	1,3	-1,-1	0,5	1,2	0,2	1,2	0,3	1,3	0,5	1,1	0,5	1,3	1,3	1,2	1,2	0,4	0,3	1,0	-1,-1	1,3	1,3	-1,-1	1,2	5,0	3,2	-1,-1	4,2	0,2	7,0	3,0	-1,-1	4,1	4,0	4,2	3,2	4,2	1,4	4,0	2,0	4,0	1,4	2,4	0,4
iteration_1859	0,4	2,1	2,0	0,1	2,4	-1,-1	2,0	-1,-1	0,5	2,1	3,1	2,1	2,0	0,5	0,1	0,2	2,0	0,0	-1,-1	0,0	0,3	0,2	4,0	0,2	0,2	0,2	0,1	2,0	2,1	1,1	0,1	1,4	2,0	3,1	0,1	0,1	2,4	3,0	1,0	1,0	0,4	3,1	0,5	-1,-1	1,1	1,1	0,8
iteration_1860	2,1	4,1	0,2	3,0	2,1	1,1	1,1	-1,-1	4,0	1,1	0,5	2,1	0,1	-1,-1	2,1	0,2	-1,-1	2,0	0,2	1,1	2,1	2,2	-1,-1	1,4	-1,-1	0,2	-1,-1	4,0	1,4	0,5	3,0	4,0	2,4	2,3	2,4	2,2	4,0	4,0	2,4	4,0	4,0	4,0	6,0	6,0	2,1	4,0	6,0
iteration_1861	2,3	0,4	2,4	-1,-1	0,7	0,5	5,0	5,0	0,5	3,4	0,5	5,0	7,0	3,0	-1,-1	3,0	0,6	2,5	3,5	2,0	3,2	3,5	3,5	5,0	2,2	4,0	1,2	4,0	0,4	1,1	3,2	-1,-1	1,2	4,0	-1,-1	-1,-1	0,5	1,2	2,0	1,2	0,5	5,0	1,4	4,4	0,5	0,3	0,7
iteration_1862	0,3	0,4	0,3	0,0	0,0	0,5	0,0	0,0	0,5	1,0	3,2	1,3	-1,-1	2,0	1,0	2,1	1,3	0,3	0,2	0,3	0,5	1,2	4,0	0,3	-1,-1	1,1	-1,-1	1,4	0,3	4,1	1,0	1,4	-1,-1	-1,-1	0,4	0,1	1,4	1,4	2,0	1,4	4,1	0,4	4,4	4,4	0,4	0,4	4,4
iteration_1863	4,1	0,4	4,0	2,2	4,0	5,0	4,2	6,0	3,1	-1,-1	2,0	-1,-1	6,0	2,0	0,2	1,4	4,2	-1,-1	0,2	9,0	5,0	4,0	2,2	6,0	-1,-1	0,4	1,2	0,4	2,0	1,2	2,2	4,0	2,2	0,3	2,2	0,4	-1,-1	6,0	4,2	2,0	5,0	0,3	1,1	1,1	3,0	3,1	1,2
iteration_1864	3,0	4,0	5,0	3,0	5,0	3,0	5,0	4,0	2,3	5,0	0,4	3,0	3,0	2,2	4,0	0,3	5,0	3,5	4,0	4,0	1,3	1,2	1,2	1,2	2,0	2,3	2,0	-1,-1	-1,-1	4,0	6,0	2,1	3,0	3,0	-1,-1	7,0	2,1	1,1	3,0	2,1	0,3	-1,-1	0,6	0,6	1,3	0,3	2,3
iteration_1865	0,0	0,2	0,0	3,0	0,0	0,5	0,0	0,0	3,2	0,0	0,2	3,0	0,0	2,1	0,0	-1,-1	0,0	0,0	0,0	0,5	-1,-1	3,1	3,1	2,0	2,0	2,0	-1,-1	3,2	5,0	2,0	5,2	5,0	5,2	3,4	5,2	6,0	6,0	6,0	4,2	4,2	0,5	5,0	5,5	5,5	0,2	0,1	6,0
iteration_1866	0,4	5,0	0,3	4,2	5,3	0,3	4,3	0,2	4,0	0,5	-1,-1	0,5	0,2	0,4	0,5	2,1	0,5	0,3	4,3	0,3	0,2	0,5	0,5	0,2	0,3	0,3	0,4	4,0	0,5	2,3	4,2	0,2	-1,-1	0,4	-1,-1	4,3	0,3	-1,-1	0,3	-1,-1	1,0	0,1	1,0	0,0	4,0	1,3	0,2
iteration_1867	4,0	0,4	-1,-1	4,0	2,0	5,0	4,0	2,0	3,0	1,3	0,2	4,0	4,0	-1,-1	4,0	4,0	2,0	5,0	4,0	5,0	4,0	2,1	2,1	3,0	-1,-1	-1,-1	-1,-1	2,0	2,0	4,0	2,0	0,2	0,0	0,3	2,0	-1,-1	0,0	0,2	0,2	0,2	3,1	2,0	-1,-1	5,0	-1,-1	0,0	0,0
iteration_1868	1,3	0,5	1,3	0,4	1,2	-1,-1	0,4	0,4	0,2	1,3	1,1	0,5	0,4	2,2	1,3	-1,-1	0,4	0,5	-1,-1	0,5	0,3	0,4	0,4	0,3	0,4	-1,-1	0,4	4,1	0,3	2,1	0,1	-1,-1	0,1	3,2	0,1	0,1	-1,-1	0,2	0,1	0,2	2,1	3,1	2,1	0,2	2,0	2,2	2,1
iteration_1869	0,5	3,0	2,3	3,0	2,2	0,3	3,0	1,3	4,0	-1,-1	0,2	1,3	3,0	2,0	4,0	0,3	1,3	1,1	2,2	2,2	0,3	1,1	1,1	-1,-1	2,1	2,2	2,1	3,0	1,3	0,4	2,0	2,3	2,3	5,3	3,0	1,1	2,3	2,3	4,0	4,0	5,0	5,0	4,0	4,0	0,4	3,4	4,0
[truncated: 8,131 more rows]
